# Supplementary material for: A collection of forcefield precursors for metal–organic frameworks
Source: RSC Adv. 2019 Nov 13;9(63):36492–507. doi: 10.1039/c9ra07327b (PMC9075174; doi:10.1039/c9ra07327b)
Supplement: RA-009-C9RA07327B-s5272 [file RA-009-C9RA07327B-s5272.xyz]

   94
jmolscript: load "" {1 1 1} spacegroup "x,y,z" unitcell [{     18.126000     0.000000     0.000000 }, {      9.063000    15.697576     0.000000 }, {      9.063000     5.232525    14.799817 }]
Zn     1.570799     0.906901     0.641276     0.996745
Zn     9.063000     5.232525    12.875989     0.996748
Zn     9.063000    13.883773     0.641276     0.996748
Zn    16.555201     0.906901     0.641276     0.996744
Zn    18.126000    10.465050     9.323293     0.987848
Zn    16.555563     9.558359     6.758780     0.987838
Zn    19.696437     9.558359     6.758780     0.987834
Zn    18.126000    12.278434     6.758780     0.987848
H     15.329158     8.850293    12.054451     0.121091
H     13.393301     7.732626     8.893210     0.121086
H     22.858699    10.962140     4.325987     0.121088
H     20.922842    14.315143     4.325987     0.121090
H     18.126000    15.929900     8.893210     0.121084
H     18.126000    13.694565    12.054451     0.121084
H     20.061857     6.117869     4.325987     0.121091
H     16.190143     6.117869     4.325987     0.121089
H     13.393301    10.962140     4.325987     0.121086
H     15.329158    14.315143     4.325987     0.121091
H     22.858699     7.732626     8.893210     0.121088
H     20.922842     8.850293    12.054451     0.121090
C     13.715944     7.918904    12.408167     0.062276
C     14.613181     8.436924    11.626736    -0.144420
C     12.566756     7.255419    10.531550     0.062283
C     13.503870     7.796463     9.815239    -0.144419
C     23.685244    12.347713     3.329959     0.062281
C     22.748130    11.852716     4.078830    -0.144420
C     22.536056    14.338166     3.329959     0.062277
C     21.638819    13.774100     4.078830    -0.144421
C     18.126000    16.884313    10.531550     0.062276
C     18.126000    15.802226     9.815239    -0.144416
C     18.126000    15.557344    12.408167     0.062276
C     18.126000    14.521304    11.626736    -0.144415
C     19.275188     4.709273     3.329959     0.062271
C     19.235311     5.768336     4.078830    -0.144420
C     16.976812     4.709273     3.329959     0.062275
C     17.016689     5.768336     4.078830    -0.144421
C     12.566756    12.347713     3.329959     0.062283
C     13.503870    11.852716     4.078830    -0.144419
C     13.715944    14.338166     3.329959     0.062276
C     14.613181    13.774100     4.078830    -0.144420
C     23.685244     7.255419    10.531550     0.062281
C     22.748130     7.796463     9.815239    -0.144420
C     22.536056     7.918904    12.408167     0.062277
C     21.638819     8.436924    11.626736    -0.144421
C     11.537199     6.661004    12.779642     0.621650
C     12.697263     7.330768    11.832454    -0.100858
C     15.559358     8.983199     9.495563     0.637555
C     14.643995     8.454714    10.242953     0.011078
C     24.714801    14.269097     2.020175     0.621649
C     23.554737    13.599333     2.967363    -0.100858
C     20.692642    11.946902     5.304254     0.637555
C     21.608005    12.475387     4.556864     0.011078
C     18.126000    18.073142    12.779642     0.621651
C     18.126000    16.733616    11.832454    -0.100850
C     18.126000    13.428753     9.495563     0.637553
C     18.126000    14.485723    10.242953     0.011075
C     18.126000     2.856959     2.020175     0.621651
C     18.126000     4.196485     2.967363    -0.100855
C     18.126000     7.501348     5.304254     0.637550
C     18.126000     6.444378     4.556864     0.011078
C     11.537199    14.269097     2.020175     0.621650
C     12.697263    13.599333     2.967363    -0.100858
C     15.559358    11.946902     5.304254     0.637554
C     14.643995    12.475387     4.556864     0.011078
C     24.714801     6.661004    12.779642     0.621650
C     23.554737     7.330768    11.832454    -0.100858
C     20.692642     8.983199     9.495563     0.637555
C     21.608005     8.454714    10.242953     0.011078
O     18.126000    10.465051     7.399908    -1.045036
O      0.000000     0.000000     0.000000    -1.063562
O     11.689457     6.748911    14.005067    -0.539112
O     16.558101     9.559824    10.020956    -0.570361
O     10.587397     6.112636    12.205409    -0.539110
O     15.463291     8.927735     8.233138    -0.570365
O     25.664603    13.544915     1.694579    -0.539112
O     20.788709    10.738188     5.672770    -0.570363
O     24.562543    15.453740     1.694579    -0.539110
O     19.693899    12.634456     5.672770    -0.570363
O     18.126000    19.169880    12.205409    -0.539106
O     18.126000    13.539682     8.233138    -0.570356
O     18.126000    17.897329    14.005067    -0.539106
O     18.126000    12.275504    10.020956    -0.570355
O     19.228061     2.396497     1.694579    -0.539113
O     19.220810     8.022508     5.672770    -0.570361
O     17.023939     2.396497     1.694579    -0.539109
O     17.031190     8.022508     5.672770    -0.570364
O     10.587397    13.544915     1.694579    -0.539110
O     15.463291    10.738188     5.672770    -0.570365
O     11.689457    15.453740     1.694579    -0.539112
O     16.558101    12.634456     5.672770    -0.570361
O     25.664603     6.112636    12.205409    -0.539112
O     20.788709     8.927735     8.233138    -0.570363
O     24.562543     6.748911    14.005067    -0.539111
O     19.693899     9.559824    10.020956    -0.570362

The following XYZ coordinates are in angstroms. Other properties are in atomic units.
The sperically averaged electron density of each atom fit to a function of the form exp(a - br)
eigen_1, eigen_2 and eigen_3 are the three eigenvalues of traceless quadrupole moment tensor
  atom number  atomic symbol              X              Y              Z     net charge C6 coefficient C8 coefficient C10 coefficient fluctuating dipole atomic polarizability isotropic forcefield polarizability              a              b squared Pearson coefficient          <r^3>          <r^4>         wp_QDO          m_QDO          q_QDO       dipole_x       dipole_y       dipole_z         dipole            Qxy            Qxz            Qyz     Q(x^2-y^2)  Q(3z^2 - R^2)        eigen_1        eigen_2        eigen_3 static polarizability      alpha(xx)      alpha(xy)      alpha(xz)      alpha(yy)      alpha(yz)      alpha(zz) atomic spin moment
            1             Zn       1.570799       0.906901       0.641276       0.996745      83.519797 0.15505880E+04  0.47255693E+05                                15.857604                           13.044479       0.096939       1.921985                    0.998484      43.862222     118.638517       0.488382       0.411518      -1.131534       0.045229       0.026116       0.018467       0.055396       0.061321       0.043360       0.025034       0.070804      -0.106209      -0.053105      -0.053105       0.106210             20.234327      18.107476      -2.455905      -1.736582      20.943273      -1.002635      21.652233           0.006816
            2             Zn       9.063000       5.232525      12.875989       0.996748      83.518201 0.15505832E+04  0.47255282E+05                                15.857122                           13.044268       0.096991       1.921999                    0.998484      43.861814     118.635208       0.488399       0.411505      -1.131548       0.000000       0.000000      -0.055405       0.055405      -0.000007      -0.000004      -0.000005      -0.000022       0.318725      -0.053132      -0.053110       0.106242             20.233432      22.360075      -0.000038       0.000082      22.360139       0.000085      15.980081           0.006825
            3             Zn       9.063000      13.883773       0.641276       0.996748      83.518201 0.15505830E+04  0.47255277E+05                                15.857122                           13.044267       0.096991       1.921999                    0.998484      43.861811     118.635198       0.488399       0.411505      -1.131548       0.000000      -0.052236       0.018468       0.055404      -0.000006      -0.000005      -0.050083      -0.141664      -0.106203      -0.053134      -0.053108       0.106241             20.233432      22.360080       0.000065      -0.000062      16.689022       2.005128      21.651193           0.006825
            4             Zn      16.555201       0.906901       0.641276       0.996744      83.518884 0.15505923E+04  0.47255666E+05                                15.857255                           13.044339       0.096946       1.921986                    0.998484      43.861914     118.635912       0.488396       0.411508      -1.131545      -0.045229       0.026116       0.018467       0.055396      -0.061336      -0.043371       0.025035       0.070808      -0.106213      -0.053123      -0.053107       0.106230             20.233664      18.107038       2.455740       1.736468      20.942493      -1.002641      21.651459           0.006815
            5             Zn      18.126000      10.465050       9.323293       0.987848      90.853407 0.16843060E+04  0.52432257E+05                                16.832221                           13.703922      -0.004051       1.878447                    0.998453      44.907063     122.981349       0.470575       0.418119      -1.126422       0.000000      -0.000006       0.050695       0.050695      -0.000004      -0.000003      -0.000003      -0.000028       0.332193      -0.055379      -0.055352       0.110731             21.668954      23.701932      -0.000055       0.000085      23.701938       0.000048      17.602992           0.005339
            6             Zn      16.555563       9.558359       6.758780       0.987838      90.854872 0.16843172E+04  0.52432761E+05                                16.832472                           13.704010      -0.004065       1.878445                    0.998453      44.907271     122.982634       0.470570       0.418122      -1.126418      -0.041385      -0.023896      -0.016897       0.050688       0.063921       0.045199       0.026095       0.073809      -0.110713      -0.055357      -0.055356       0.110714             21.669450      19.636364      -2.347629      -1.660015      22.347164      -0.958376      23.024823           0.005303
            7             Zn      19.696437       9.558359       6.758780       0.987834      90.854097 0.16843188E+04  0.52432769E+05                                16.832318                           13.703982      -0.004068       1.878442                    0.998453      44.907227     122.982048       0.470573       0.418120      -1.126421       0.041382      -0.023894      -0.016896       0.050684      -0.063925      -0.045202       0.026093       0.073804      -0.110705      -0.055363      -0.055352       0.110716             21.669115      19.636164       2.347555       1.659964      22.346739      -0.958436      23.024441           0.005303
            8             Zn      18.126000      12.278434       6.758780       0.987848      90.853305 0.16843040E+04  0.52432179E+05                                16.832209                           13.703913      -0.004050       1.878448                    0.998453      44.907046     122.981286       0.470575       0.418119      -1.126422       0.000000       0.047794      -0.016903       0.050695      -0.000004      -0.000003      -0.052197      -0.147655      -0.110690      -0.055380      -0.055351       0.110731             21.668937      23.701905       0.000061      -0.000079      18.280682       1.916744      23.024224           0.005339
            9              H      15.329158       8.850293      12.054451       0.121091       1.278674 0.93496867E+01  0.93965102E+02                                 1.851873                            1.717890      -1.012375       2.400679                    0.998358       3.332375       8.972087       0.514886       1.183655      -0.734212       0.026844       0.015498       0.020398       0.037106       0.003674       0.013151       0.007592       0.004244       0.017062      -0.011793      -0.007086       0.018879              1.918096       2.267051       0.482636       0.202295       1.709750       0.116795       1.777487           0.017289
           10              H      13.393301       7.732626       8.893210       0.121086       1.279053 0.93531587E+01  0.94010384E+02                                 1.852411                            1.718346      -1.012396       2.400668                    0.998357       3.332686       8.973939       0.514747       1.183844      -0.734170      -0.007705      -0.004449      -0.036023       0.037105       0.001190       0.011391       0.006577       0.001375       0.034260      -0.011790      -0.007084       0.018874              1.918676       1.645241       0.123437      -0.051776       1.502708      -0.029893       2.608078           0.017288
           11              H      22.858699      10.962140       4.325987       0.121088       1.278811 0.93509209E+01  0.93980805E+02                                 1.852027                            1.718021      -1.012385       2.400673                    0.998358       3.332503       8.972651       0.514858       1.183679      -0.734207       0.007705      -0.035447       0.007813       0.037106      -0.011140       0.002673      -0.000483      -0.018596      -0.025665      -0.011790      -0.007088       0.018878              1.918261       1.644919       0.007660      -0.133585       2.465870      -0.370503       1.643994           0.017288
           12              H      20.922842      14.315143       4.325987       0.121090       1.278800 0.93508256E+01  0.93979576E+02                                 1.852013                            1.718009      -1.012388       2.400672                    0.998358       3.332494       8.972604       0.514861       1.183674      -0.734208      -0.026844       0.024397       0.007812       0.037105      -0.013623       0.000920       0.002556      -0.009996      -0.025665      -0.011792      -0.007087       0.018879              1.918246       2.267246      -0.351646      -0.387653       1.843509       0.069562       1.643983           0.017288
           13              H      18.126000      15.929900       8.893210       0.121084       1.278897 0.93516958E+01  0.93990819E+02                                 1.852141                            1.718116      -1.012395       2.400663                    0.998358       3.332572       8.973030       0.514831       1.183712      -0.734200      -0.000001       0.008898      -0.036022       0.037105      -0.000000       0.000001      -0.013157      -0.002753       0.034258      -0.011791      -0.007086       0.018877              1.918384       1.431269      -0.000000      -0.000000       1.716260       0.059763       2.607623           0.017288
           14              H      18.126000      13.694565      12.054451       0.121084       1.278897 0.93516888E+01  0.93990727E+02                                 1.852140                            1.718116      -1.012395       2.400663                    0.998358       3.332571       8.973025       0.514832       1.183712      -0.734200      -0.000000      -0.030996       0.020396       0.037105       0.000001      -0.000000      -0.015184      -0.008486       0.017061      -0.011791      -0.007086       0.018877              1.918383       1.431268      -0.000000       0.000000       2.546145      -0.233646       1.777736           0.017288
           15              H      20.061857       6.117869       4.325987       0.121091       1.278697 0.93498904E+01  0.93967742E+02                                 1.851904                            1.717916      -1.012413       2.400663                    0.998357       3.332394       8.972192       0.514879       1.183664      -0.734210       0.034551       0.011049       0.007813       0.037107       0.002482       0.001755      -0.002074       0.028596      -0.025664      -0.011791      -0.007088       0.018880              1.918129       2.253832       0.359272       0.254044       1.856664       0.300905       1.643892           0.017288
           16              H      16.190143       6.117869       4.325987       0.121089       1.279062 0.93532398E+01  0.94011442E+02                                 1.852423                            1.718357      -1.012437       2.400651                    0.998357       3.332691       8.973976       0.514744       1.183848      -0.734169      -0.034549       0.011049       0.007813       0.037105      -0.002484      -0.001757      -0.002075       0.028589      -0.025655      -0.011791      -0.007085       0.018876              1.918689       2.254536      -0.359442      -0.254164       1.857204       0.301054       1.644327           0.017288
           17              H      13.393301      10.962140       4.325987       0.121086       1.279052 0.93531563E+01  0.94010344E+02                                 1.852410                            1.718345      -1.012397       2.400667                    0.998357       3.332687       8.973938       0.514748       1.183843      -0.734170      -0.007705      -0.035445       0.007813       0.037105       0.011136      -0.002675      -0.000484      -0.018597      -0.025655      -0.011790      -0.007084       0.018874              1.918674       1.645240      -0.007670       0.133636       2.466468      -0.370634       1.644315           0.017288
           18              H      15.329158      14.315143       4.325987       0.121091       1.278676 0.93497032E+01  0.93965312E+02                                 1.851875                            1.717892      -1.012376       2.400678                    0.998358       3.332378       8.972098       0.514886       1.183655      -0.734212       0.026844       0.024397       0.007812       0.037106       0.013624      -0.000920       0.002557      -0.009997      -0.025663      -0.011793      -0.007086       0.018879              1.918098       2.267053       0.351605       0.387603       1.843373       0.069554       1.643868           0.017288
           19              H      22.858699       7.732626       8.893210       0.121088       1.278813 0.93509394E+01  0.93981043E+02                                 1.852029                            1.718023      -1.012386       2.400673                    0.998358       3.332505       8.972661       0.514857       1.183679      -0.734207       0.007705      -0.004449      -0.036024       0.037106      -0.001193      -0.011394       0.006580       0.001379       0.034260      -0.011790      -0.007088       0.018878              1.918264       1.644921      -0.123392       0.051750       1.502440      -0.029878       2.607430           0.017288
           20              H      20.922842       8.850293      12.054451       0.121090       1.278801 0.93508279E+01  0.93979604E+02                                 1.852013                            1.718009      -1.012389       2.400672                    0.998358       3.332494       8.972604       0.514861       1.183674      -0.734208      -0.026844       0.015497       0.020397       0.037105      -0.003673      -0.013151       0.007592       0.004247       0.017063      -0.011792      -0.007087       0.018879              1.918246       2.267246      -0.482697      -0.202318       1.709875       0.116808       1.777617           0.017288
           21              C      13.715944       7.918904      12.408167       0.062276      36.267955 0.42038879E+03  0.97586812E+04                                 9.587784                            6.921568       0.204679       2.038141                    0.999815      27.778788      78.249330       0.617415       0.427355      -1.061876      -0.009831      -0.005676      -0.002078       0.011541       0.008998      -0.009610      -0.005548       0.010383      -0.042087      -0.017552      -0.003373       0.020925             12.721303      17.333459       6.879499      -5.619208       9.389694      -3.244249      11.440757           0.912255
           22              C      14.613181       8.436924      11.626736      -0.144420      36.333368 0.39878501E+03  0.92367272E+04                                 9.660638                            6.749047      -0.063633       1.953372                    0.999488      29.553567      86.192470       0.617376       0.428329      -1.049686      -0.009690      -0.005596      -0.050117       0.051351      -0.031550       0.057505       0.033199      -0.036427      -0.188596      -0.106362       0.038500       0.067863             12.935974      15.549569       5.997217      -5.925613       8.624572      -3.421151      14.633782          -0.034240
           23              C      12.566756       7.255419      10.531550       0.062283      36.264660 0.42034464E+03  0.97573416E+04                                 9.586989                            6.921018       0.204770       2.038171                    0.999815      27.777962      78.244213       0.617468       0.427332      -1.061897      -0.001582      -0.000919       0.011394       0.011540      -0.000077      -0.016019      -0.009250      -0.000098       0.020785      -0.017539      -0.003373       0.020913             12.720178      13.814174       4.847892      -7.054696       8.216311      -4.073029      16.130050           0.912269
           24              C      13.503870       7.796463       9.815239      -0.144419      36.332630 0.39877609E+03  0.92364695E+04                                 9.660354                            6.748835      -0.063674       1.953361                    0.999488      29.553815      86.192975       0.617404       0.428312      -1.049696       0.037690       0.021760       0.027259       0.051353      -0.071893       0.028971       0.016728      -0.083015       0.090935      -0.106360       0.038500       0.067860             12.935524      15.855168       6.173767      -5.800147       8.726312      -3.348716      14.225092          -0.034244
           25              C      23.685244      12.347713       3.329959       0.062281      36.265950 0.42036312E+03  0.97579056E+04                                 9.587307                            6.921258       0.204750       2.038165                    0.999815      27.778334      78.246528       0.617444       0.427343      -1.061887       0.001581       0.010438      -0.004662       0.011541       0.015132      -0.005265      -0.010452      -0.003470       0.010640      -0.017545      -0.003374       0.020918             12.720592      13.814811       5.035335      -6.922509      12.690898      -5.655017      11.656066           0.912268
           26              C      22.748130      11.852716       4.078830      -0.144420      36.333066 0.39878294E+03  0.92366506E+04                                 9.660459                            6.748938      -0.063668       1.953363                    0.999488      29.553725      86.192292       0.617394       0.428317      -1.049695      -0.037691       0.032953       0.011429       0.051353      -0.003353       0.077436       0.011765      -0.097052       0.048817      -0.106358       0.038505       0.067853             12.935679      15.855652       3.410548      -7.754326      11.509080      -4.332568      11.442306          -0.034244
           27              C      22.536056      14.338166       3.329959       0.062277      36.266681 0.42037216E+03  0.97581766E+04                                 9.587469                            6.921358       0.204709       2.038151                    0.999815      27.778547      78.247604       0.617435       0.427346      -1.061884       0.009832      -0.003849      -0.004657       0.011540       0.006064      -0.011686       0.000671       0.027950       0.010640      -0.017549      -0.003372       0.020921             12.720838      17.332922       3.004449      -8.358827       9.173292      -3.167664      11.656301           0.912256
           28              C      21.638819      13.774100       4.078830      -0.144421      36.333343 0.39878571E+03  0.92367353E+04                                 9.660526                            6.748974      -0.063633       1.953372                    0.999488      29.553836      86.192848       0.617391       0.428319      -1.049693       0.009691      -0.049117       0.011428       0.051352      -0.043702       0.048911       0.061181       0.042719       0.048823      -0.106363       0.038505       0.067858             12.935792      15.549461       3.587474      -7.629355      11.815499      -4.549233      11.442417          -0.034241
           29              C      18.126000      16.884313      10.531550       0.062276      36.266565 0.42037053E+03  0.97581260E+04                                 9.587450                            6.921344       0.204730       2.038158                    0.999815      27.778474      78.247254       0.617436       0.427346      -1.061884       0.000002       0.001821       0.011397       0.011541       0.000006      -0.000004       0.018511       0.000202       0.020786      -0.017559      -0.003363       0.020922             12.720805       5.417627      -0.000004      -0.000004      16.614172       8.146433      16.130614           0.912253
           30              C      18.126000      15.802226       9.815239      -0.144416      36.332450 0.39877467E+03  0.92364054E+04                                 9.660287                            6.748812      -0.063648       1.953369                    0.999488      29.553590      86.191477       0.617408       0.428310      -1.049700      -0.000001      -0.043521       0.027258       0.051353       0.000001       0.000001      -0.033456       0.166039       0.090926      -0.106364       0.038498       0.067865             12.935417       5.161876      -0.000004      -0.000003      19.419729       6.697358      14.224647          -0.034240
           31              C      18.126000      15.557344      12.408167       0.062276      36.266541 0.42037033E+03  0.97581199E+04                                 9.587444                            6.921341       0.204730       2.038157                    0.999815      27.778472      78.247232       0.617436       0.427346      -1.061884       0.000002       0.011352      -0.002082       0.011541      -0.000002       0.000007       0.011099      -0.020761      -0.042104      -0.017559      -0.003363       0.020922             12.720793       5.417624      -0.000005      -0.000002      21.304677       6.488074      11.440078           0.912253
           32              C      18.126000      14.521304      11.626736      -0.144415      36.332417 0.39877454E+03  0.92364013E+04                                 9.660280                            6.748810      -0.063648       1.953369                    0.999488      29.553585      86.191441       0.617408       0.428310      -1.049700      -0.000001       0.011192      -0.050118       0.051353       0.000001       0.000001      -0.066400       0.072861      -0.188609      -0.106364       0.038499       0.067865             12.935403       5.161872      -0.000004      -0.000003      19.011410       6.841700      14.632927          -0.034240
           33              C      19.275188       4.709273       3.329959       0.062271      36.268177 0.42039115E+03  0.97587505E+04                                 9.587821                            6.921585       0.204649       2.038131                    0.999815      27.778892      78.249701       0.617414       0.427355      -1.061876      -0.008252      -0.006588      -0.004658       0.011541       0.009077       0.006418       0.009791      -0.024481       0.010635      -0.017550      -0.003378       0.020929             12.721372       8.611571       2.030969       1.436112      17.895751       8.823224      11.656793           0.912256
           34              C      19.235311       5.768336       4.078830      -0.144420      36.333304 0.39878347E+03  0.92366803E+04                                 9.660606                            6.749015      -0.063750       1.953336                    0.999487      29.553572      86.192370       0.617380       0.428326      -1.049688      -0.047380       0.016165       0.011430       0.051350       0.040345       0.028528      -0.072946       0.054337       0.048823      -0.106358       0.038504       0.067855             12.935945       9.642202      -0.176999      -0.125157      17.723068       8.881975      11.442565          -0.034242
           35              C      16.976812       4.709273       3.329959       0.062275      36.265471 0.42035442E+03  0.97576335E+04                                 9.587155                            6.921116       0.204702       2.038149                    0.999815      27.778242      78.245471       0.617461       0.427335      -1.061894       0.008248      -0.006590      -0.004660       0.011540      -0.009073      -0.006415       0.009787      -0.024470       0.010629      -0.017542      -0.003377       0.020919             12.720442       8.611025      -2.031179      -1.436261      17.894378       8.822512      11.655924           0.912257
           36              C      17.016689       5.768336       4.078830      -0.144421      36.332794 0.39877723E+03  0.92365032E+04                                 9.660375                            6.748835      -0.063756       1.953334                    0.999487      29.553917      86.193329       0.617405       0.428310      -1.049697       0.047381       0.016163       0.011429       0.051350      -0.040349      -0.028531      -0.072946       0.054333       0.048828      -0.106360       0.038504       0.067856             12.935582       9.642210       0.176550       0.124840      17.722391       8.881611      11.442146          -0.034243
           37              C      12.566756      12.347713       3.329959       0.062283      36.264652 0.42034451E+03  0.97573378E+04                                 9.586986                            6.921017       0.204768       2.038171                    0.999815      27.777963      78.244209       0.617468       0.427332      -1.061897      -0.001582       0.010436      -0.004664       0.011540      -0.015128       0.005267      -0.010445      -0.003478       0.010643      -0.017539      -0.003373       0.020913             12.720173      13.814164      -5.035266       6.922195      12.690686      -5.654960      11.655668           0.912269
           38              C      13.503870      11.852716       4.078830      -0.144419      36.332622 0.39877622E+03  0.92364729E+04                                 9.660352                            6.748836      -0.063674       1.953361                    0.999488      29.553817      86.192975       0.617404       0.428312      -1.049696       0.037690       0.032953       0.011429       0.051353       0.003350      -0.077439       0.011766      -0.097049       0.048833      -0.106360       0.038500       0.067859             12.935519      15.855156      -3.410508       7.754058      11.509318      -4.332656      11.442082          -0.034244
           39              C      13.715944      14.338166       3.329959       0.062276      36.268020 0.42038947E+03  0.97587013E+04                                 9.587797                            6.921575       0.204676       2.038140                    0.999815      27.778809      78.249419       0.617414       0.427355      -1.061876      -0.009831      -0.003851      -0.004658       0.011541      -0.006062       0.011687       0.000667       0.027961       0.010648      -0.017552      -0.003373       0.020926             12.721324      17.333490      -3.004680       8.359143       9.173732      -3.167897      11.656749           0.912256
           40              C      14.613181      13.774100       4.078830      -0.144420      36.333383 0.39878500E+03  0.92367273E+04                                 9.660641                            6.749048      -0.063634       1.953372                    0.999488      29.553574      86.192506       0.617375       0.428329      -1.049686      -0.009690      -0.049116       0.011430       0.051351       0.043700      -0.048914       0.061181       0.042716       0.048834      -0.106362       0.038500       0.067863             12.935980      15.549580      -3.587650       7.629443      11.815762      -4.549407      11.442598          -0.034240
           41              C      23.685244       7.255419      10.531550       0.062281      36.265979 0.42036351E+03  0.97579172E+04                                 9.587315                            6.921263       0.204749       2.038165                    0.999815      27.778339      78.246564       0.617443       0.427343      -1.061887       0.001581      -0.000916       0.011395       0.011541       0.000080       0.016022      -0.009256      -0.000088       0.020787      -0.017545      -0.003373       0.020918             12.720605      13.814830      -4.848168       7.054871       8.216657      -4.073134      16.130327           0.912269
           42              C      22.748130       7.796463       9.815239      -0.144420      36.333081 0.39878288E+03  0.92366493E+04                                 9.660462                            6.748937      -0.063668       1.953363                    0.999488      29.553729      86.192318       0.617394       0.428317      -1.049695      -0.037691       0.021759       0.027258       0.051353       0.071890      -0.028973       0.016730      -0.083009       0.090945      -0.106358       0.038505       0.067853             12.935687      15.855666      -6.174008       5.800275       8.726542      -3.348794      14.224853          -0.034244
           43              C      22.536056       7.918904      12.408167       0.062277      36.266649 0.42037189E+03  0.97581687E+04                                 9.587462                            6.921355       0.204709       2.038151                    0.999815      27.778541      78.247570       0.617436       0.427346      -1.061884       0.009832      -0.005674      -0.002076       0.011540      -0.008996       0.009613      -0.005542       0.010377      -0.042078      -0.017549      -0.003372       0.020921             12.720826      17.332903      -6.879284       5.618890       9.389399      -3.244068      11.440177           0.912256
           44              C      21.638819       8.436924      11.626736      -0.144421      36.333337 0.39878579E+03  0.92367373E+04                                 9.660524                            6.748974      -0.063633       1.953372                    0.999488      29.553836      86.192842       0.617391       0.428319      -1.049693       0.009691      -0.005597      -0.050117       0.051352       0.031546      -0.057506       0.033201      -0.036421      -0.188597      -0.106363       0.038505       0.067858             12.935789      15.549453      -5.997194       5.925418       8.624492      -3.421041      14.633420          -0.034241
           45              C      11.537199       6.661004      12.779642       0.621650      26.798016 0.25406272E+03  0.52634089E+04                                 8.349542                            5.661099       0.100074       2.092173                    0.999545      21.998290      60.903620       0.625012       0.473033      -1.022785      -0.039328      -0.022705       0.032110       0.055617      -0.088112       0.014872       0.008587      -0.101741      -0.179188      -0.084019      -0.047588       0.131607             11.778832      14.083977       5.412204      -4.642799       7.834501      -2.680520      13.418019           0.066945
           46              C      12.697263       7.330768      11.832454      -0.100858      43.770155 0.44433946E+03  0.10470585E+05                                10.942999                            7.020683      -0.136168       1.948967                    0.998153      28.657838      81.639882       0.624849       0.415983      -1.067830       0.011588       0.006689      -0.009459       0.016386      -0.048412      -0.047467      -0.027406      -0.055907      -0.189310      -0.101862       0.014407       0.087455             17.057688      21.579301       8.968768     -10.272290      11.223056      -5.930706      18.370709          -0.016118
           47              C      15.559358       8.983199       9.495563       0.637555      26.337703 0.21406693E+03  0.42537920E+04                                 8.126417                            5.151247       0.015077       2.073776                    0.999036      20.971484      57.077039       0.663091       0.464843      -1.026083       0.040994       0.023669      -0.033471       0.057975      -0.069662       0.021977       0.012689      -0.080436      -0.124989      -0.077552      -0.023718       0.101270             11.708950      14.373847       5.739569      -5.732897       7.746356      -3.309885      13.006648           0.006096
           48              C      14.643995       8.454714      10.242953       0.011078      40.364944 0.34279683E+03  0.75443458E+04                                10.148261                            6.107689       0.035773       2.045129                    0.999517      25.114567      68.366546       0.681982       0.408083      -1.076677      -0.041251      -0.023814       0.033677       0.058334      -0.016987       0.023594       0.013622      -0.019613      -0.000685      -0.038763       0.019034       0.019729             15.848231      20.174306       8.550768      -9.848808      10.300716      -5.686206      17.069671           0.090419
           49              C      24.714801      14.269097       2.020175       0.621649      26.798360 0.25406650E+03  0.52635092E+04                                 8.349630                            5.661158       0.100040       2.092161                    0.999545      21.998398      60.904133       0.625005       0.473036      -1.022783       0.039329       0.022705      -0.032110       0.055617       0.015344       0.088025       0.050821       0.017718       0.179186      -0.084018      -0.047582       0.131600             11.778950      14.084157       2.573230      -6.650374      11.112873      -3.839603      10.139820           0.066945
           50              C      23.554737      13.599333       2.967363      -0.100858      43.770167 0.44434100E+03  0.10470625E+05                                10.942965                            7.020678      -0.136169       1.948967                    0.998153      28.657869      81.639858       0.624852       0.415980      -1.067832      -0.011587      -0.006688       0.009461       0.016386       0.060888       0.029821       0.017217       0.070304       0.189318      -0.101860       0.014406       0.087453             17.057585      21.579324       6.695067     -11.879915      13.848591      -6.858894      15.744839          -0.016117
           51              C      20.692642      11.946902       5.304254       0.637555      26.337908 0.21406839E+03  0.42538310E+04                                 8.126479                            5.151277       0.015047       2.073766                    0.999036      20.971566      57.077444       0.663086       0.464845      -1.026081      -0.040995      -0.023667       0.033472       0.057975       0.002497       0.073001       0.042148       0.002887       0.124978      -0.077551      -0.023714       0.101265             11.709048      14.373944       3.491901      -7.322350      10.341876      -4.227570      10.411324           0.006096
           52              C      21.608005      12.475387       4.556864       0.011078      40.365315 0.34279963E+03  0.75444232E+04                                10.148328                            6.107713       0.035772       2.045129                    0.999517      25.114661      68.366885       0.681981       0.408083      -1.076677       0.041251       0.023813      -0.033679       0.058334      -0.016586       0.023878       0.013785      -0.019153       0.000688      -0.038763       0.019037       0.019726             15.848356      20.174497       6.435390     -11.344813      12.743593      -6.549945      14.626976           0.090419
           53              C      18.126000      18.073142      12.779642       0.621651      26.798127 0.25406420E+03  0.52634506E+04                                 8.349601                            5.661146       0.099937       2.092131                    0.999546      21.998249      60.903701       0.625004       0.473038      -1.022782       0.000001       0.045407       0.032108       0.055612      -0.000002      -0.000001      -0.017173       0.203475      -0.179188      -0.084016      -0.047586       0.131602             11.778896       4.709790      -0.000006      -0.000004      17.208871       5.361069      13.418025           0.066947
           54              C      18.126000      16.733616      11.832454      -0.100850      43.769479 0.44433405E+03  0.10470418E+05                                10.942851                            7.020622      -0.136130       1.948982                    0.998153      28.657618      81.638909       0.624854       0.415980      -1.067832       0.000002      -0.013375      -0.009458       0.016381       0.000000       0.000000       0.054813       0.111809      -0.189326      -0.101867       0.014408       0.087459             17.057346       6.044852      -0.000008      -0.000005      26.757087      11.860999      18.370099          -0.016116
           55              C      18.126000      13.428753       9.495563       0.637553      26.337610 0.21406649E+03  0.42537826E+04                                 8.126409                            5.151251       0.014897       2.073719                    0.999038      20.971457      57.077025       0.663088       0.464845      -1.026081      -0.000001      -0.047334      -0.033470       0.057972      -0.000001      -0.000001      -0.025379       0.160874      -0.124983      -0.077552      -0.023716       0.101267             11.708906       4.432609      -0.000006      -0.000004      17.687492       6.619741      13.006617           0.006097
           56              C      18.126000      14.485723      10.242953       0.011075      40.365289 0.34280047E+03  0.75444458E+04                                10.148328                            6.107731       0.035722       2.045113                    0.999517      25.114653      68.366864       0.681978       0.408084      -1.076677      -0.000001       0.047628       0.033678       0.058333      -0.000001      -0.000000      -0.027246       0.039228      -0.000697      -0.038764       0.019034       0.019730             15.848306       5.363959      -0.000007      -0.000005      25.111259      11.372456      17.069701           0.090418
           57              C      18.126000       2.856959       2.020175       0.621651      26.798283 0.25406455E+03  0.52634619E+04                                 8.349638                            5.661145       0.100166       2.092203                    0.999544      21.998353      60.904090       0.625004       0.473038      -1.022782      -0.000000      -0.045409      -0.032109       0.055614      -0.000002      -0.000002      -0.101639      -0.035447       0.179187      -0.084011      -0.047588       0.131599             11.779016       9.627240      -0.000046      -0.000032      15.569933       7.679264      10.139875           0.066948
           58              C      18.126000       4.196485       2.967363      -0.100855      43.770620 0.44434212E+03  0.10470678E+05                                10.943132                            7.020739      -0.136255       1.948940                    0.998152      28.657941      81.640681       0.624841       0.415987      -1.067826      -0.000000       0.013376       0.009458       0.016382      -0.000001      -0.000001      -0.034428      -0.140620       0.189308      -0.101861       0.014414       0.087447             17.057972       9.983330      -0.000199      -0.000141      25.445385      13.718138      15.745200          -0.016123
           59              C      18.126000       7.501348       5.304254       0.637550      26.337971 0.21406888E+03  0.42538431E+04                                 8.126476                            5.151274       0.015144       2.073795                    0.999035      20.971645      57.077671       0.663088       0.464844      -1.026082       0.000000       0.047336       0.033472       0.057975      -0.000001      -0.000001      -0.084290      -0.005774       0.124978      -0.077545      -0.023717       0.101262             11.709060       8.325831       0.000026       0.000018      16.390019       8.455137      10.411330           0.006098
           60              C      18.126000       6.444378       4.556864       0.011078      40.365306 0.34279899E+03  0.75444067E+04                                10.148325                            6.107709       0.035735       2.045117                    0.999516      25.114669      68.366928       0.681981       0.408083      -1.076677       0.000000      -0.047629      -0.033679       0.058334      -0.000002      -0.000001      -0.027567       0.038302       0.000683      -0.038758       0.019037       0.019721             15.848382       9.028178      -0.000026      -0.000018      23.889993      13.099877      14.626976           0.090421
           61              C      11.537199      14.269097       2.020175       0.621650      26.798024 0.25406274E+03  0.52634096E+04                                 8.349543                            5.661099       0.100073       2.092172                    0.999545      21.998297      60.903647       0.625012       0.473033      -1.022785      -0.039328       0.022705      -0.032110       0.055617      -0.015349      -0.088030       0.050822       0.017719       0.179192      -0.084019      -0.047588       0.131607             11.778836      14.083977      -2.573210       6.650276      11.112824      -3.839584      10.139708           0.066944
           62              C      12.697263      13.599333       2.967363      -0.100858      43.770175 0.44433949E+03  0.10470586E+05                                10.943003                            7.020684      -0.136169       1.948966                    0.998153      28.657837      81.639885       0.624849       0.415983      -1.067830       0.011588      -0.006689       0.009460       0.016386      -0.060890      -0.029821       0.017217       0.070304       0.189323      -0.101862       0.014407       0.087455             17.057698      21.579308      -6.695226      11.879939      13.848853      -6.859071      15.744932          -0.016117
           63              C      15.559358      11.946902       5.304254       0.637554      26.337693 0.21406693E+03  0.42537921E+04                                 8.126415                            5.151247       0.015077       2.073776                    0.999036      20.971483      57.077036       0.663091       0.464843      -1.026083       0.040994      -0.023667       0.033472       0.057975      -0.002500      -0.073004       0.042149       0.002888       0.124984      -0.077552      -0.023718       0.101270             11.708946      14.373839      -3.491838       7.322277      10.341782      -4.227506      10.411219           0.006096
           64              C      14.643995      12.475387       4.556864       0.011078      40.364942 0.34279699E+03  0.75443500E+04                                10.148262                            6.107691       0.035774       2.045129                    0.999517      25.114567      68.366547       0.681982       0.408083      -1.076677      -0.041251       0.023813      -0.033677       0.058334       0.016583      -0.023880       0.013785      -0.019154       0.000692      -0.038763       0.019034       0.019729             15.848231      20.174301      -6.435292      11.344673      12.743568      -6.549885      14.626825           0.090419
           65              C      24.714801       6.661004      12.779642       0.621650      26.798361 0.25406656E+03  0.52635107E+04                                 8.349630                            5.661159       0.100040       2.092161                    0.999545      21.998396      60.904125       0.625005       0.473036      -1.022783       0.039329      -0.022705       0.032110       0.055617       0.088106      -0.014875       0.008587      -0.101738      -0.179183      -0.084018      -0.047582       0.131600             11.778950      14.084162      -5.412293       4.642854       7.834597      -2.680556      13.418091           0.066945
           66              C      23.554737       7.330768      11.832454      -0.100858      43.770157 0.44434102E+03  0.10470626E+05                                10.942963                            7.020677      -0.136169       1.948967                    0.998153      28.657873      81.639872       0.624852       0.415980      -1.067832      -0.011587       0.006691      -0.009459       0.016386       0.048411       0.047466      -0.027405      -0.055905      -0.189310      -0.101860       0.014406       0.087453             17.057581      21.579325      -8.968802      10.272137      11.223059      -5.930624      18.370360          -0.016118
           67              C      20.692642       8.983199       9.495563       0.637555      26.337918 0.21406838E+03  0.42538308E+04                                 8.126481                            5.151277       0.015047       2.073766                    0.999036      20.971567      57.077447       0.663086       0.464845      -1.026081      -0.040995       0.023668      -0.033471       0.057975       0.069658      -0.021979       0.012690      -0.080434      -0.124984      -0.077551      -0.023714       0.101265             11.709053      14.373953      -5.739618       5.732981       7.746420      -3.309939      13.006785           0.006096
           68              C      21.608005       8.454714      10.242953       0.011078      40.365319 0.34279947E+03  0.75444191E+04                                10.148328                            6.107711       0.035772       2.045129                    0.999517      25.114661      68.366887       0.681981       0.408083      -1.076677       0.041250      -0.023815       0.033677       0.058334       0.016984      -0.023597       0.013623      -0.019611      -0.000685      -0.038763       0.019037       0.019726             15.848358      20.174505      -8.550868       9.848948      10.300817      -5.686293      17.069751           0.090420
           69              O      18.126000      10.465051       7.399908      -1.045036      58.180162 0.12504537E+04  0.36855452E+05                                11.257939                           10.283057      -0.011219       1.916431                    0.998318      37.295304     106.018594       0.655336       0.317109      -1.183393      -0.000001      -0.000005      -0.000003       0.000006      -0.000003      -0.000002      -0.000003      -0.000033       0.000037      -0.000023       0.000010       0.000012             13.278102      13.278131       0.000044       0.000032      13.278098       0.000019      13.278077           0.006511
           70              O       0.000000       0.000000       0.000000      -1.063562      56.445671 0.12561094E+04  0.36977305E+05                                10.984193                           10.263249       0.114914       1.951824                    0.998860      37.254462     105.032407       0.661645       0.314466      -1.188650       0.000001       0.000002       0.000001       0.000002      -0.000003      -0.000002       0.000004      -0.000016       0.000010      -0.000009       0.000003       0.000006             12.817419      12.817485       0.000045       0.000032      12.817396       0.000035      12.817375           0.009907
           71              O      11.689457       6.748911      14.005067      -0.539112      35.120977 0.46168225E+03  0.10699549E+05                                 8.552272                            6.605083       0.426660       2.198936                    0.998205      26.766299      69.410090       0.745829       0.354360      -1.141039       0.001045       0.000603      -0.010799       0.010866      -0.066914       0.004068       0.002352      -0.077253       0.151095      -0.102590       0.050509       0.052080             10.892642       8.177092       1.623510      -4.195451       6.302425      -2.422243      18.198409           0.018183
           72              O      16.558101       9.559824      10.020956      -0.570361      35.758781 0.45774526E+03  0.10519116E+05                                 8.507445                            6.441688       0.594866       2.246709                    0.998597      26.698081      67.536770       0.784050       0.339944      -1.160238      -0.027928      -0.016127      -0.014678       0.035433       0.013731       0.033132       0.019132       0.015862      -0.230981      -0.087325       0.022640       0.064685             11.127967      17.333695       6.953931      -1.382111       9.303982      -0.797960       6.746226           0.007367
           73              O      10.587397       6.112636      12.205409      -0.539110      35.116573 0.46162153E+03  0.10697734E+05                                 8.551318                            6.604471       0.426817       2.198988                    0.998207      26.765599      69.405765       0.745897       0.354341      -1.141061       0.009164       0.005293       0.002454       0.010863      -0.009382       0.044760       0.025843      -0.010830      -0.247482      -0.102580       0.050500       0.052080             10.891175      16.514361       6.437353      -0.790406       9.081148      -0.456341       7.078015           0.018194
           74              O      15.463291       8.927735       8.233138      -0.570365      35.761641 0.45778354E+03  0.10520256E+05                                 8.508051                            6.442080       0.594724       2.246664                    0.998596      26.698530      67.539592       0.784001       0.339956      -1.160223       0.002676       0.001545       0.035297       0.035432      -0.047235      -0.009985      -0.005761      -0.054525       0.191423      -0.087322       0.022635       0.064687             11.128906       8.351907       1.768095      -5.049876       6.310278      -2.915539      18.724533           0.007338
           75              O      25.664603      13.544915       1.694579      -0.539112      35.117394 0.46163293E+03  0.10698082E+05                                 8.551514                            6.604599       0.426815       2.198987                    0.998207      26.765787      69.406904       0.745881       0.354346      -1.141055      -0.009163       0.004080       0.004173       0.010864      -0.039081       0.023758       0.060689       0.087742       0.048215      -0.102584       0.050511       0.052073             10.891474      16.514855      -1.400554      -6.332918       7.013878       0.274574       9.145689           0.018194
           76              O      20.788709      10.738188       5.672770      -0.570363      35.760098 0.45776271E+03  0.10519636E+05                                 8.507728                            6.441871       0.594780       2.246683                    0.998596      26.698237      67.537950       0.784027       0.339950      -1.160231      -0.002676       0.033793      -0.010309       0.035431       0.025154       0.041206      -0.025988      -0.111742       0.019766      -0.087318       0.022637       0.064680             11.128401       8.351498       4.171428      -3.350034      15.511970      -6.168731       9.521734           0.007338
           77              O      24.562543      15.453740       1.694579      -0.539110      35.118238 0.46164419E+03  0.10698421E+05                                 8.551706                            6.604721       0.426732       2.198959                    0.998206      26.765890      69.407703       0.745866       0.354350      -1.141050      -0.001047      -0.009977       0.004170       0.010864       0.018456       0.064438      -0.009767      -0.111547       0.048212      -0.102580       0.050503       0.052077             10.891767       8.176435       3.413922      -2.928798      15.352923      -5.621947       9.145944           0.018183
           78              O      19.693899      12.634456       5.672770      -0.570363      35.760074 0.45776303E+03  0.10519643E+05                                 8.507711                            6.441863       0.594846       2.246702                    0.998597      26.698300      67.538059       0.784029       0.339949      -1.160232       0.027928      -0.019215      -0.010312       0.035433      -0.035817      -0.001906       0.048683       0.099449       0.019775      -0.087327       0.022637       0.064690             11.128367      17.334341      -1.014853      -7.017267       6.529048       0.183146       9.521712           0.007368
           79              O      18.126000      19.169880      12.205409      -0.539106      35.117712 0.46163748E+03  0.10698221E+05                                 8.551600                            6.604658       0.426758       2.198970                    0.998206      26.765770      69.407120       0.745873       0.354349      -1.141052       0.000001      -0.010583       0.002464       0.010866      -0.000004      -0.000007      -0.051676       0.021655      -0.247528      -0.102586       0.050503       0.052082             10.891597       5.364704      -0.000009      -0.000001      20.231849       0.912865       7.078237           0.018194
           80              O      18.126000      13.539682       8.233138      -0.570356      35.759927 0.45776106E+03  0.10519589E+05                                 8.507701                            6.441862       0.594805       2.246691                    0.998596      26.698192      67.537812       0.784027       0.339950      -1.160230      -0.000000      -0.003095       0.035302       0.035437      -0.000003      -0.000002       0.011535       0.109094       0.191398      -0.087327       0.022647       0.064680             11.128342       5.289272      -0.000005      -0.000010       9.372193       5.830652      18.723561           0.007356
           81              O      18.126000      17.897329      14.005067      -0.539106      35.117703 0.46163730E+03  0.10698216E+05                                 8.551598                            6.604656       0.426759       2.198970                    0.998206      26.765771      69.407122       0.745873       0.354349      -1.141052       0.000001      -0.001204      -0.010799       0.010866      -0.000008      -0.000002      -0.004700       0.154524       0.151076      -0.102586       0.050503       0.052083             10.891594       5.364702      -0.000004      -0.000008       9.113518       4.843784      18.196561           0.018195
           82              O      18.126000      12.275504      10.020956      -0.570355      35.759936 0.45776106E+03  0.10519589E+05                                 8.507701                            6.441861       0.594807       2.246691                    0.998596      26.698200      67.537833       0.784027       0.339950      -1.160230      -0.000000       0.032251      -0.014685       0.035437      -0.000003      -0.000002      -0.038246      -0.031709      -0.231010      -0.087327       0.022647       0.064680             11.128342       5.289271      -0.000012      -0.000002      21.349316       1.596097       6.746439           0.007356
           83              O      19.228061       2.396497       1.694579      -0.539113      35.120449 0.46167456E+03  0.10699315E+05                                 8.552142                            6.604990       0.426765       2.198972                    0.998206      26.766231      69.409500       0.745841       0.354356      -1.141044      -0.008119       0.005894       0.004168       0.010864      -0.057540      -0.040687      -0.050908       0.023791       0.048204      -0.102583       0.050517       0.052066             10.892468      10.602835      -4.814853      -3.404615      12.928039       5.347864       9.146529           0.018192
           84              O      19.220810       8.022508       5.672770      -0.570361      35.759276 0.45775142E+03  0.10519299E+05                                 8.507546                            6.441749       0.594891       2.246719                    0.998596      26.698154      67.537223       0.784043       0.339945      -1.160236      -0.030604      -0.014577      -0.010307       0.035431       0.060964       0.043108      -0.022681       0.012307       0.019769      -0.087312       0.022628       0.064684             11.128133      10.109144       5.186176       3.667180      13.753776       5.985367       9.521478           0.007353
           85              O      17.023939       2.396497       1.694579      -0.539109      35.116887 0.46162535E+03  0.10697846E+05                                 8.551380                            6.604503       0.426836       2.198996                    0.998206      26.765627      69.405952       0.745895       0.354341      -1.141060       0.008114       0.005896       0.004169       0.010862       0.057523       0.040675      -0.050914       0.023803       0.048201      -0.102568       0.050500       0.052069             10.891293      10.601919       4.814245       3.404186      12.926446       5.347048       9.145512           0.018190
           86              O      17.031190       8.022508       5.672770      -0.570364      35.762068 0.45778923E+03  0.10520422E+05                                 8.508122                            6.442122       0.594818       2.246694                    0.998596      26.698671      67.540122       0.783998       0.339957      -1.160222       0.030606      -0.014577      -0.010307       0.035433      -0.060972      -0.043114      -0.022675       0.012305       0.019763      -0.087318       0.022621       0.064697             11.129018      10.109742      -5.186596      -3.667477      13.755042       5.986035       9.522272           0.007354
           87              O      10.587397      13.544915       1.694579      -0.539110      35.116603 0.46162205E+03  0.10697749E+05                                 8.551323                            6.604475       0.426815       2.198988                    0.998207      26.765608      69.405798       0.745897       0.354341      -1.141061       0.009164       0.004078       0.004172       0.010863       0.039072      -0.023766       0.060690       0.087732       0.048204      -0.102580       0.050500       0.052080             10.891182      16.514371       1.400585       6.332669       7.013762       0.274594       9.145412           0.018194
           88              O      15.463291      10.738188       5.672770      -0.570365      35.761640 0.45778349E+03  0.10520255E+05                                 8.508050                            6.442079       0.594724       2.246664                    0.998596      26.698531      67.539590       0.784001       0.339956      -1.160223       0.002676       0.033794      -0.010309       0.035432      -0.025159      -0.041206      -0.025992      -0.111748       0.019755      -0.087322       0.022634       0.064687             11.128905       8.351908      -4.171706       3.350268      15.512640      -6.169063       9.522167           0.007338
           89              O      11.689457      15.453740       1.694579      -0.539112      35.120993 0.46168227E+03  0.10699550E+05                                 8.552274                            6.605083       0.426661       2.198936                    0.998205      26.766309      69.410125       0.745829       0.354360      -1.141039       0.001045      -0.009980       0.004168       0.010866      -0.018470      -0.064444      -0.009774      -0.111550       0.048205      -0.102590       0.050509       0.052080             10.892647       8.177095      -3.414342       2.929146      15.354165      -5.622519       9.146680           0.018184
           90              O      16.558101      12.634456       5.672770      -0.570361      35.758814 0.45774589E+03  0.10519135E+05                                 8.507453                            6.441695       0.594866       2.246709                    0.998597      26.698083      67.536801       0.784049       0.339944      -1.160238      -0.027928      -0.019214      -0.010312       0.035433       0.035814       0.001901       0.048683       0.099445       0.019769      -0.087325       0.022640       0.064685             11.127979      17.333713       1.014907       7.016940       6.528879       0.183187       9.521345           0.007367
           91              O      25.664603       6.112636      12.205409      -0.539112      35.117374 0.46163254E+03  0.10698071E+05                                 8.551511                            6.604596       0.426816       2.198987                    0.998207      26.765781      69.406883       0.745881       0.354346      -1.141055      -0.009163       0.005295       0.002456       0.010864       0.009372      -0.044765       0.025839      -0.010829      -0.247496      -0.102584       0.050511       0.052073             10.891470      16.514850      -6.437580       0.790519       9.081397      -0.456407       7.078163           0.018194
           92              O      20.788709       8.927735       8.233138      -0.570363      35.760099 0.45776275E+03  0.10519638E+05                                 8.507729                            6.441871       0.594780       2.246682                    0.998596      26.698236      67.537951       0.784027       0.339950      -1.160231      -0.002676       0.001545       0.035296       0.035431       0.047234       0.009980      -0.005761      -0.054530       0.191404      -0.087318       0.022638       0.064680             11.128402       8.351497      -1.767967       5.049537       6.310028      -2.915355      18.723682           0.007339
           93              O      24.562543       6.748911      14.005067      -0.539111      35.118240 0.46164442E+03  0.10698428E+05                                 8.551707                            6.604723       0.426731       2.198959                    0.998206      26.765887      69.407693       0.745866       0.354350      -1.141050      -0.001047       0.000606      -0.010796       0.010864       0.066904      -0.004079       0.002356      -0.077260       0.151074      -0.102580       0.050503       0.052077             10.891768       8.176437      -1.623323       4.194943       6.301995      -2.421959      18.196873           0.018183
           94              O      19.693899       9.559824      10.020956      -0.570362      35.760046 0.45776248E+03  0.10519627E+05                                 8.507703                            6.441857       0.594846       2.246702                    0.998597      26.698300      67.538034       0.784030       0.339949      -1.160232       0.027928      -0.016127      -0.014678       0.035433      -0.013736      -0.033134       0.019130       0.015861      -0.230988      -0.087327       0.022637       0.064690             11.128357      17.334326      -6.954223       1.382272       9.304302      -0.798055       6.746443           0.007368

******************************************************
Auxiliary information for the entire system
The total spin magnetic moment of the unit cell is   11.999238
The total net atomic charge of the unit cell is   0.000002
Accuracy of reproducing the electrostatic potential in the unit cell:
  The inner radius (bohr) =    5.0000
  The outer radius (bohr) =   12.0000
  Valid grid points have density less than (e/(bohr^3)) =    0.0001
  The number of valid grid points were=       922628
  The rms potential error without charges in kcal/mol is=      2.04116
  The rms potential error with partial charges in kcal/mol is=      0.80232
  The RRMSE value at monopole order=      0.39307
  The rms potential error with partial charges and cloud penetration in kcal/mol is=      0.79578
  The RRMSE value at monopole order with cloud penetration is=      0.38987
  The rms potential error with partial charges and atomic dipoles in kcal/mol is=      0.69479
  The RRMSE value at dipole order=      0.34039
  The rms potential error with partial charges, atomic dipoles and cloud penetration in kcal/mol is=      0.68821
  The RRMSE value at dipole order with cloud penetration=      0.33717

******************************************************
The electron densities and ab initio electrostatic potential were computed in VASP using the PBE functional and
projector augmented wave method. See the main text of the journal article for a description of computational details.
The atomic charges, dipoles, and quadrupoles were computed with the DDEC6 method as described in
(a) T. A. Manz and N. Gabaldon Limas, RSC Adv. 6 (2016) 47771-47801 DOI: 10.1039/c6ra04656h
(b) N. Gabaldon Limas and T. A. Manz, RSC Adv. 8 (2018) 2678-2707 DOI: 10.1039/c7ra11829e.
For each atom in the material, the electron cloud parameters were fit to the spherically averaged atom-in-material
electron density using radial positions for which this density was between 10^-4 and 10^-2 electrons per cubic bohr.
The polarizabilities, dispersion coefficients, and quantum Drude oscillator (QDO) parameters were fit using the MCLF method.
The magnetic structure of the system was optimized in VASP from the default ferromagnetic initial guess using spin polarization.
The atomic spin moments (ASMs) were computed on this optimized magnetic structure using the DDEC6 partition as inputs
to the method of T. A. Manz and D. S. Sholl, J. Chem. Theory Comput. 7 (2011) 4146-4164 DOI: 10.1021/ct200539n.
The RMSE and RRMSE were computed using a uniform grid with Ewald summation.
