# Supplementary material for: A collection of forcefield precursors for metal–organic frameworks
Source: RSC Adv. 2019 Nov 13;9(63):36492–507. doi: 10.1039/c9ra07327b (PMC9075174; doi:10.1039/c9ra07327b)
Supplement: RA-009-C9RA07327B-s5273 [file RA-009-C9RA07327B-s5273.xyz]

  424
jmolscript: load "" {1 1 1} spacegroup "x,y,z" unitcell [{     25.543000     0.000000     0.000000 }, {      0.000000    25.543000     0.000000 }, {      0.000000     0.000000    25.543000 }]
Zn    20.272968    18.041532     7.501468     0.946864
Zn    20.272968     5.270032    20.272968     0.946860
Zn     5.270032     7.501468     7.501468     0.946864
Zn     5.270032    20.272968    20.272968     0.946862
Zn     5.270032    18.041532    18.041532     0.946862
Zn     5.270032     5.270032     5.270032     0.946862
Zn    20.272968     7.501468    18.041532     0.946862
Zn    20.272968    20.272968     5.270032     0.946862
Zn     7.501468    20.272968    18.041532     0.946862
Zn     7.501468     5.270032     7.501468     0.946862
Zn    18.041532     5.270032    18.041532     0.946862
Zn    18.041532    20.272968     7.501468     0.946860
Zn    18.041532     7.501468    20.272968     0.946864
Zn     7.501468     7.501468     5.270032     0.946864
Zn    18.041532    18.041532     5.270032     0.946862
Zn     7.501468    18.041532    20.272968     0.946862
Zn    18.041532    20.272968    18.041532     0.946866
Zn     7.501468     5.270032    18.041532     0.946864
Zn    18.041532     5.270032     7.501468     0.946864
Zn     7.501468    20.272968     7.501468     0.946864
Zn    20.272968     7.501468     7.501468     0.946862
Zn    20.272968    20.272968    20.272968     0.946866
Zn     5.270032     7.501468    18.041532     0.946862
Zn     5.270032    20.272968     5.270032     0.946864
Zn     5.270032    18.041532     7.501468     0.946862
Zn     5.270032     5.270032    20.272968     0.946864
Zn    20.272968    18.041532    18.041532     0.946866
Zn    20.272968     5.270032     5.270032     0.946864
Zn     7.501468    18.041532     5.270032     0.946862
Zn     7.501468     7.501468    20.272968     0.946862
Zn    18.041532    18.041532    20.272968     0.946866
Zn    18.041532     7.501468     5.270032     0.946862
O     19.984843    16.201925     7.213343    -0.527079
O     19.984843     3.430425    19.984843    -0.527074
O      5.558157     9.341075     7.213343    -0.527079
O      5.558157    22.112575    19.984843    -0.527079
O     18.329657     9.341075    19.984843    -0.527073
O      5.558157    16.201925    18.329657    -0.527079
O      5.558157     3.430425     5.558157    -0.527079
O     18.329657     3.430425    18.329657    -0.527073
O     19.984843     9.341075    18.329657    -0.527073
O     19.984843    22.112575     5.558157    -0.527079
O      7.213343    19.984843    16.201925    -0.527079
O      7.213343     7.213343     3.430425    -0.527079
O     19.984843    19.984843     3.430425    -0.527073
O      7.213343     5.558157     9.341075    -0.527079
O      7.213343    18.329657    22.112575    -0.527079
O     19.984843    18.329657     9.341075    -0.527073
O     18.329657     5.558157    16.201925    -0.527079
O     18.329657    18.329657     3.430425    -0.527073
O     18.329657    19.984843     9.341075    -0.527074
O     18.329657     7.213343    22.112575    -0.527079
O     16.201925     7.213343    19.984843    -0.527079
O      3.430425     7.213343     7.213343    -0.527079
O      3.430425    19.984843    19.984843    -0.527073
O      9.341075     7.213343     5.558157    -0.527079
O      9.341075    19.984843    18.329657    -0.527073
O     22.112575     7.213343    18.329657    -0.527079
O     16.201925    18.329657     5.558157    -0.527079
O      3.430425    18.329657    18.329657    -0.527073
O      9.341075    18.329657    19.984843    -0.527073
O     22.112575    18.329657     7.213343    -0.527079
O     16.201925    19.984843    18.329657    -0.527076
O      3.430425    19.984843     5.558157    -0.527079
O      9.341075     5.558157    18.329657    -0.527079
O     22.112575     5.558157     5.558157    -0.527079
O     22.112575    18.329657    18.329657    -0.527076
O     16.201925     5.558157     7.213343    -0.527079
O     16.201925    18.329657    19.984843    -0.527076
O      3.430425     5.558157    19.984843    -0.527079
O      9.341075    19.984843     7.213343    -0.527079
O     22.112575    19.984843    19.984843    -0.527076
O     19.984843     7.213343     9.341075    -0.527079
O     19.984843    19.984843    22.112575    -0.527076
O      5.558157     7.213343    16.201925    -0.527079
O      5.558157    19.984843     3.430425    -0.527079
O     18.329657    19.984843    16.201925    -0.527076
O      5.558157    18.329657     9.341075    -0.527079
O      5.558157     5.558157    22.112575    -0.527079
O     18.329657    18.329657    22.112575    -0.527076
O     19.984843    18.329657    16.201925    -0.527076
O     19.984843     5.558157     3.430425    -0.527079
O      7.213343    16.201925     5.558157    -0.527079
O      7.213343     3.430425    18.329657    -0.527079
O     19.984843    16.201925    18.329657    -0.527076
O      7.213343     9.341075    19.984843    -0.527079
O      7.213343    22.112575     7.213343    -0.527079
O     19.984843    22.112575    19.984843    -0.527076
O     18.329657    16.201925    19.984843    -0.527076
O     18.329657     3.430425     7.213343    -0.527079
O     18.329657     9.341075     5.558157    -0.527079
O     18.329657    22.112575    18.329657    -0.527076
O      5.558157     9.341075    18.329657    -0.527071
O      5.558157    22.112575     5.558157    -0.527071
O     19.984843     3.430425     5.558157    -0.527071
O     19.984843     9.341075     7.213343    -0.527071
O      5.558157    16.201925     7.213343    -0.527071
O      5.558157     3.430425    19.984843    -0.527071
O     18.329657     5.558157     9.341075    -0.527071
O     18.329657     7.213343     3.430425    -0.527071
O      7.213343    19.984843     9.341075    -0.527071
O      7.213343     7.213343    22.112575    -0.527071
O      7.213343     5.558157    16.201925    -0.527071
O      7.213343    18.329657     3.430425    -0.527071
O      9.341075    18.329657     5.558157    -0.527071
O      3.430425    18.329657     7.213343    -0.527071
O      9.341075     7.213343    19.984843    -0.527071
O     22.112575     7.213343     7.213343    -0.527071
O     16.201925     7.213343     5.558157    -0.527071
O      3.430425     7.213343    18.329657    -0.527071
O      9.341075     5.558157     7.213343    -0.527071
O     22.112575     5.558157    19.984843    -0.527071
O     16.201925    19.984843     7.213343    -0.527071
O     22.112575    19.984843     5.558157    -0.527071
O     16.201925     5.558157    18.329657    -0.527071
O      3.430425     5.558157     5.558157    -0.527071
O      5.558157    18.329657    16.201925    -0.527071
O      5.558157     5.558157     3.430425    -0.527071
O     19.984843     5.558157    22.112575    -0.527071
O     19.984843     7.213343    16.201925    -0.527071
O      5.558157     7.213343     9.341075    -0.527071
O      5.558157    19.984843    22.112575    -0.527071
O     18.329657    22.112575     7.213343    -0.527071
O     18.329657    16.201925     5.558157    -0.527071
O      7.213343     9.341075     5.558157    -0.527071
O      7.213343    22.112575    18.329657    -0.527071
O      7.213343    16.201925    19.984843    -0.527071
O      7.213343     3.430425     7.213343    -0.527071
O     19.157250    19.157250     6.385750    -1.039790
O      6.385750     6.385750     6.385750    -1.039790
O      6.385750    19.157250    19.157250    -1.039790
O     19.157250     6.385750    19.157250    -1.039790
O     19.157250    19.157250    19.157250    -1.039790
O      6.385750     6.385750    19.157250    -1.039790
O     19.157250     6.385750     6.385750    -1.039790
O      6.385750    19.157250     6.385750    -1.039790
C     18.449709    13.379423     5.678209    -0.061739
C     18.449709     0.607923    18.449709    -0.061737
C      7.093291    12.163577     5.678209    -0.061739
C      7.093291    24.935077    18.449709    -0.061739
C     19.864791    12.163577    18.449709    -0.061737
C      7.093291    13.379423    19.864791    -0.061739
C      7.093291     0.607923     7.093291    -0.061739
C     19.864791     0.607923    19.864791    -0.061737
C     18.449709    12.163577    19.864791    -0.061737
C     18.449709    24.935077     7.093291    -0.061739
C      5.678209    18.449709    13.379423    -0.061739
C      5.678209     5.678209     0.607923    -0.061739
C     18.449709    18.449709     0.607923    -0.061737
C      5.678209     7.093291    12.163577    -0.061739
C      5.678209    19.864791    24.935077    -0.061739
C     18.449709    19.864791    12.163577    -0.061737
C     19.864791     7.093291    13.379423    -0.061739
C     19.864791    19.864791     0.607923    -0.061737
C     19.864791    18.449709    12.163577    -0.061737
C     19.864791     5.678209    24.935077    -0.061739
C     13.379423     5.678209    18.449709    -0.061739
C      0.607923     5.678209     5.678209    -0.061739
C      0.607923    18.449709    18.449709    -0.061737
C     12.163577     5.678209     7.093291    -0.061739
C     12.163577    18.449709    19.864791    -0.061737
C     24.935077     5.678209    19.864791    -0.061739
C     13.379423    19.864791     7.093291    -0.061739
C      0.607923    19.864791    19.864791    -0.061737
C     12.163577    19.864791    18.449709    -0.061737
C     24.935077    19.864791     5.678209    -0.061739
C     13.379423    18.449709    19.864791    -0.061400
C      0.607923    18.449709     7.093291    -0.061739
C     12.163577     7.093291    19.864791    -0.061739
C     24.935077     7.093291     7.093291    -0.061739
C     24.935077    19.864791    19.864791    -0.061400
C     13.379423     7.093291     5.678209    -0.061739
C     13.379423    19.864791    18.449709    -0.061400
C      0.607923     7.093291    18.449709    -0.061739
C     12.163577    18.449709     5.678209    -0.061739
C     24.935077    18.449709    18.449709    -0.061400
C     18.449709     5.678209    12.163577    -0.061739
C     18.449709    18.449709    24.935077    -0.061400
C      7.093291     5.678209    13.379423    -0.061739
C      7.093291    18.449709     0.607923    -0.061739
C     19.864791    18.449709    13.379423    -0.061400
C      7.093291    19.864791    12.163577    -0.061739
C      7.093291     7.093291    24.935077    -0.061739
C     19.864791    19.864791    24.935077    -0.061400
C     18.449709    19.864791    13.379423    -0.061400
C     18.449709     7.093291     0.607923    -0.061739
C      5.678209    13.379423     7.093291    -0.061739
C      5.678209     0.607923    19.864791    -0.061739
C     18.449709    13.379423    19.864791    -0.061400
C      5.678209    12.163577    18.449709    -0.061739
C      5.678209    24.935077     5.678209    -0.061739
C     18.449709    24.935077    18.449709    -0.061400
C     19.864791    13.379423    18.449709    -0.061400
C     19.864791     0.607923     5.678209    -0.061739
C     19.864791    12.163577     7.093291    -0.061739
C     19.864791    24.935077    19.864791    -0.061400
C      7.093291    12.163577    19.864791    -0.061398
C      7.093291    24.935077     7.093291    -0.061398
C     18.449709     0.607923     7.093291    -0.061398
C     18.449709    12.163577     5.678209    -0.061398
C      7.093291    13.379423     5.678209    -0.061398
C      7.093291     0.607923    18.449709    -0.061398
C     19.864791     7.093291    12.163577    -0.061398
C     19.864791     5.678209     0.607923    -0.061398
C      5.678209    18.449709    12.163577    -0.061398
C      5.678209     5.678209    24.935077    -0.061398
C      5.678209     7.093291    13.379423    -0.061398
C      5.678209    19.864791     0.607923    -0.061398
C     12.163577    19.864791     7.093291    -0.061398
C      0.607923    19.864791     5.678209    -0.061398
C     12.163577     5.678209    18.449709    -0.061398
C     24.935077     5.678209     5.678209    -0.061398
C     13.379423     5.678209     7.093291    -0.061398
C      0.607923     5.678209    19.864791    -0.061398
C     12.163577     7.093291     5.678209    -0.061398
C     24.935077     7.093291    18.449709    -0.061398
C     13.379423    18.449709     5.678209    -0.061398
C     24.935077    18.449709     7.093291    -0.061398
C     13.379423     7.093291    19.864791    -0.061398
C      0.607923     7.093291     7.093291    -0.061398
C      7.093291    19.864791    13.379423    -0.061398
C      7.093291     7.093291     0.607923    -0.061398
C     18.449709     7.093291    24.935077    -0.061398
C     18.449709     5.678209    13.379423    -0.061398
C      7.093291     5.678209    12.163577    -0.061398
C      7.093291    18.449709    24.935077    -0.061398
C     19.864791    24.935077     5.678209    -0.061398
C     19.864791    13.379423     7.093291    -0.061398
C      5.678209    12.163577     7.093291    -0.061398
C      5.678209    24.935077    19.864791    -0.061398
C      5.678209    13.379423    18.449709    -0.061398
C      5.678209     0.607923     5.678209    -0.061398
C     19.157250    15.647642     6.385750     0.591753
C     19.157250    14.181474     6.385750     0.005574
C     19.157250     2.876142    19.157250     0.591754
C     19.157250     1.409974    19.157250     0.005607
C      6.385750     9.895358     6.385750     0.591753
C      6.385750    11.361526     6.385750     0.005574
C      6.385750    22.666858    19.157250     0.591753
C      6.385750    24.133026    19.157250     0.005574
C      6.385750    15.647642    19.157250     0.591753
C      6.385750    14.181474    19.157250     0.005574
C      6.385750     2.876142     6.385750     0.591753
C      6.385750     1.409974     6.385750     0.005574
C     19.157250     9.895358    19.157250     0.591754
C     19.157250    11.361526    19.157250     0.005607
C     19.157250    22.666858     6.385750     0.591753
C     19.157250    24.133026     6.385750     0.005574
C      6.385750    19.157250    15.647642     0.591753
C      6.385750    19.157250    14.181474     0.005574
C      6.385750     6.385750     2.876142     0.591753
C      6.385750     6.385750     1.409974     0.005574
C      6.385750     6.385750     9.895358     0.591753
C      6.385750     6.385750    11.361526     0.005574
C      6.385750    19.157250    22.666858     0.591753
C      6.385750    19.157250    24.133026     0.005574
C     19.157250     6.385750    15.647642     0.591753
C     19.157250     6.385750    14.181474     0.005574
C     19.157250    19.157250     2.876142     0.591754
C     19.157250    19.157250     1.409974     0.005607
C     19.157250    19.157250     9.895358     0.591754
C     19.157250    19.157250    11.361526     0.005607
C     19.157250     6.385750    22.666858     0.591753
C     19.157250     6.385750    24.133026     0.005574
C     15.647642     6.385750    19.157250     0.591753
C     14.181474     6.385750    19.157250     0.005574
C      2.876142     6.385750     6.385750     0.591753
C      1.409974     6.385750     6.385750     0.005574
C      9.895358     6.385750     6.385750     0.591753
C     11.361526     6.385750     6.385750     0.005574
C     22.666858     6.385750    19.157250     0.591753
C     24.133026     6.385750    19.157250     0.005574
C     15.647642    19.157250     6.385750     0.591753
C     14.181474    19.157250     6.385750     0.005574
C      2.876142    19.157250    19.157250     0.591754
C      1.409974    19.157250    19.157250     0.005607
C      9.895358    19.157250    19.157250     0.591754
C     11.361526    19.157250    19.157250     0.005607
C     22.666858    19.157250     6.385750     0.591753
C     24.133026    19.157250     6.385750     0.005574
C     15.647642    19.157250    19.157250     0.591751
C     14.181474    19.157250    19.157250     0.005540
C      2.876142    19.157250     6.385750     0.591753
C      1.409974    19.157250     6.385750     0.005574
C      9.895358     6.385750    19.157250     0.591753
C     11.361526     6.385750    19.157250     0.005574
C     22.666858     6.385750     6.385750     0.591753
C     24.133026     6.385750     6.385750     0.005574
C     15.647642     6.385750     6.385750     0.591753
C     14.181474     6.385750     6.385750     0.005574
C      2.876142     6.385750    19.157250     0.591753
C      1.409974     6.385750    19.157250     0.005574
C      9.895358    19.157250     6.385750     0.591753
C     11.361526    19.157250     6.385750     0.005574
C     22.666858    19.157250    19.157250     0.591751
C     24.133026    19.157250    19.157250     0.005540
C     19.157250     6.385750     9.895358     0.591753
C     19.157250     6.385750    11.361526     0.005574
C     19.157250    19.157250    22.666858     0.591751
C     19.157250    19.157250    24.133026     0.005540
C      6.385750     6.385750    15.647642     0.591753
C      6.385750     6.385750    14.181474     0.005574
C      6.385750    19.157250     2.876142     0.591753
C      6.385750    19.157250     1.409974     0.005574
C      6.385750    19.157250     9.895358     0.591753
C      6.385750    19.157250    11.361526     0.005574
C      6.385750     6.385750    22.666858     0.591753
C      6.385750     6.385750    24.133026     0.005574
C     19.157250    19.157250    15.647642     0.591751
C     19.157250    19.157250    14.181474     0.005540
C     19.157250     6.385750     2.876142     0.591753
C     19.157250     6.385750     1.409974     0.005574
C      6.385750    15.647642     6.385750     0.591753
C      6.385750    14.181474     6.385750     0.005574
C      6.385750     2.876142    19.157250     0.591753
C      6.385750     1.409974    19.157250     0.005574
C      6.385750     9.895358    19.157250     0.591753
C      6.385750    11.361526    19.157250     0.005574
C      6.385750    22.666858     6.385750     0.591753
C      6.385750    24.133026     6.385750     0.005574
C     19.157250    15.647642    19.157250     0.591751
C     19.157250    14.181474    19.157250     0.005540
C     19.157250     2.876142     6.385750     0.591753
C     19.157250     1.409974     6.385750     0.005574
C     19.157250     9.895358     6.385750     0.591753
C     19.157250    11.361526     6.385750     0.005574
C     19.157250    22.666858    19.157250     0.591751
C     19.157250    24.133026    19.157250     0.005540
H     17.698489    13.793220     4.926989     0.061021
H     17.698489     1.021720    17.698489     0.061020
H      7.844511    11.749780     4.926989     0.061021
H      7.844511    24.521280    17.698489     0.061021
H     20.616011    11.749780    17.698489     0.061020
H      7.844511    13.793220    20.616011     0.061021
H      7.844511     1.021720     7.844511     0.061021
H     20.616011     1.021720    20.616011     0.061020
H     17.698489    11.749780    20.616011     0.061020
H     17.698489    24.521280     7.844511     0.061021
H      4.926989    17.698489    13.793220     0.061021
H      4.926989     4.926989     1.021720     0.061021
H     17.698489    17.698489     1.021720     0.061020
H      4.926989     7.844511    11.749780     0.061021
H      4.926989    20.616011    24.521280     0.061021
H     17.698489    20.616011    11.749780     0.061020
H     20.616011     7.844511    13.793220     0.061021
H     20.616011    20.616011     1.021720     0.061020
H     20.616011    17.698489    11.749780     0.061020
H     20.616011     4.926989    24.521280     0.061021
H     13.793220     4.926989    17.698489     0.061021
H      1.021720     4.926989     4.926989     0.061021
H      1.021720    17.698489    17.698489     0.061020
H     11.749780     4.926989     7.844511     0.061021
H     11.749780    17.698489    20.616011     0.061020
H     24.521280     4.926989    20.616011     0.061021
H     13.793220    20.616011     7.844511     0.061021
H      1.021720    20.616011    20.616011     0.061020
H     11.749780    20.616011    17.698489     0.061020
H     24.521280    20.616011     4.926989     0.061021
H     13.793220    17.698489    20.616011     0.060997
H      1.021720    17.698489     7.844511     0.061021
H     11.749780     7.844511    20.616011     0.061021
H     24.521280     7.844511     7.844511     0.061021
H     24.521280    20.616011    20.616011     0.060997
H     13.793220     7.844511     4.926989     0.061021
H     13.793220    20.616011    17.698489     0.060997
H      1.021720     7.844511    17.698489     0.061021
H     11.749780    17.698489     4.926989     0.061021
H     24.521280    17.698489    17.698489     0.060997
H     17.698489     4.926989    11.749780     0.061021
H     17.698489    17.698489    24.521280     0.060997
H      7.844511     4.926989    13.793220     0.061021
H      7.844511    17.698489     1.021720     0.061021
H     20.616011    17.698489    13.793220     0.060997
H      7.844511    20.616011    11.749780     0.061021
H      7.844511     7.844511    24.521280     0.061021
H     20.616011    20.616011    24.521280     0.060997
H     17.698489    20.616011    13.793220     0.060997
H     17.698489     7.844511     1.021720     0.061021
H      4.926989    13.793220     7.844511     0.061021
H      4.926989     1.021720    20.616011     0.061021
H     17.698489    13.793220    20.616011     0.060997
H      4.926989    11.749780    17.698489     0.061021
H      4.926989    24.521280     4.926989     0.061021
H     17.698489    24.521280    17.698489     0.060997
H     20.616011    13.793220    17.698489     0.060997
H     20.616011     1.021720     4.926989     0.061021
H     20.616011    11.749780     7.844511     0.061021
H     20.616011    24.521280    20.616011     0.060997
H      7.844511    11.749780    20.616011     0.060996
H      7.844511    24.521280     7.844511     0.060996
H     17.698489     1.021720     7.844511     0.060996
H     17.698489    11.749780     4.926989     0.060996
H      7.844511    13.793220     4.926989     0.060996
H      7.844511     1.021720    17.698489     0.060996
H     20.616011     7.844511    11.749780     0.060996
H     20.616011     4.926989     1.021720     0.060996
H      4.926989    17.698489    11.749780     0.060996
H      4.926989     4.926989    24.521280     0.060996
H      4.926989     7.844511    13.793220     0.060996
H      4.926989    20.616011     1.021720     0.060996
H     11.749780    20.616011     7.844511     0.060996
H      1.021720    20.616011     4.926989     0.060996
H     11.749780     4.926989    17.698489     0.060996
H     24.521280     4.926989     4.926989     0.060996
H     13.793220     4.926989     7.844511     0.060996
H      1.021720     4.926989    20.616011     0.060996
H     11.749780     7.844511     4.926989     0.060996
H     24.521280     7.844511    17.698489     0.060996
H     13.793220    17.698489     4.926989     0.060996
H     24.521280    17.698489     7.844511     0.060996
H     13.793220     7.844511    20.616011     0.060996
H      1.021720     7.844511     7.844511     0.060996
H      7.844511    20.616011    13.793220     0.060996
H      7.844511     7.844511     1.021720     0.060996
H     17.698489     7.844511    24.521280     0.060996
H     17.698489     4.926989    13.793220     0.060996
H      7.844511     4.926989    11.749780     0.060996
H      7.844511    17.698489    24.521280     0.060996
H     20.616011    24.521280     4.926989     0.060996
H     20.616011    13.793220     7.844511     0.060996
H      4.926989    11.749780     7.844511     0.060996
H      4.926989    24.521280    20.616011     0.060996
H      4.926989    13.793220    17.698489     0.060996
H      4.926989     1.021720     4.926989     0.060996

The following XYZ coordinates are in angstroms. Other properties are in atomic units.
The sperically averaged electron density of each atom fit to a function of the form exp(a - br)
eigen_1, eigen_2 and eigen_3 are the three eigenvalues of traceless quadrupole moment tensor
  atom number  atomic symbol              X              Y              Z     net charge C6 coefficient C8 coefficient C10 coefficient fluctuating dipole atomic polarizability isotropic forcefield polarizability              a              b squared Pearson coefficient          <r^3>          <r^4>         wp_QDO          m_QDO          q_QDO       dipole_x       dipole_y       dipole_z         dipole            Qxy            Qxz            Qyz     Q(x^2-y^2)  Q(3z^2 - R^2)        eigen_1        eigen_2        eigen_3 static polarizability      alpha(xx)      alpha(xy)      alpha(xz)      alpha(yy)      alpha(yz)      alpha(zz) atomic spin moment
            1             Zn      20.272968      18.041532       7.501468       0.946864      89.608632 0.16796126E+04  0.52273892E+05                                16.602394                           13.608202       0.072108       1.898436                    0.998431      45.406452     124.522625       0.476000       0.413451      -1.129065       0.030433      -0.030433       0.030431       0.052710      -0.060946       0.060946      -0.060946       0.000000      -0.000001      -0.060946      -0.060946       0.121892             21.349579      21.349606       2.094032      -2.093984      21.349604       2.093981      21.349528          -0.000000
            2             Zn      20.272968       5.270032      20.272968       0.946860      89.608691 0.16796198E+04  0.52274164E+05                                16.602392                           13.608226       0.072105       1.898434                    0.998431      45.406531     124.522825       0.476000       0.413450      -1.129065       0.030431      -0.030431       0.030431       0.052709      -0.060946       0.060945      -0.060946      -0.000001      -0.000000      -0.060946      -0.060945       0.121891             21.349548      21.349553       2.093969      -2.093977      21.349536       2.093970      21.349556          -0.000000
            3             Zn       5.270032       7.501468       7.501468       0.946864      89.608531 0.16796110E+04  0.52273825E+05                                16.602377                           13.608192       0.072109       1.898436                    0.998431      45.406434     124.522527       0.476000       0.413450      -1.129065      -0.030433       0.030433       0.030431       0.052710      -0.060946      -0.060945       0.060945      -0.000000      -0.000002      -0.060946      -0.060945       0.121891             21.349553      21.349572       2.094029       2.093992      21.349573      -2.093990      21.349514          -0.000000
            4             Zn       5.270032      20.272968      20.272968       0.946862      89.608662 0.16796162E+04  0.52274028E+05                                16.602394                           13.608214       0.072106       1.898435                    0.998431      45.406491     124.522725       0.476000       0.413450      -1.129065      -0.030431       0.030433       0.030431       0.052710      -0.060946      -0.060945       0.060946      -0.000000      -0.000001      -0.060946      -0.060946       0.121891             21.349565      21.349533       2.093996       2.093954      21.349611      -2.094006      21.349551          -0.000000
            5             Zn       5.270032      18.041532      18.041532       0.946862      89.608660 0.16796162E+04  0.52274028E+05                                16.602394                           13.608215       0.072106       1.898435                    0.998431      45.406491     124.522726       0.476000       0.413450      -1.129065      -0.030431      -0.030433      -0.030431       0.052710       0.060946       0.060945       0.060946      -0.000000      -0.000001      -0.060946      -0.060946       0.121891             21.349564      21.349534      -2.093996      -2.093959      21.349608      -2.094004      21.349551          -0.000000
            6             Zn       5.270032       5.270032       5.270032       0.946862      89.608562 0.16796145E+04  0.52273960E+05                                16.602377                           13.608204       0.072108       1.898435                    0.998431      45.406473     124.522626       0.476000       0.413450      -1.129065      -0.030431      -0.030433      -0.030431       0.052709       0.060946       0.060945       0.060946      -0.000001      -0.000001      -0.060946      -0.060945       0.121891             21.349539      21.349519      -2.094003      -2.093962      21.349577      -2.094003      21.349520          -0.000000
            7             Zn      20.272968       7.501468      18.041532       0.946862      89.608662 0.16796162E+04  0.52274028E+05                                16.602394                           13.608215       0.072106       1.898435                    0.998431      45.406491     124.522726       0.476000       0.413450      -1.129065       0.030433       0.030431      -0.030431       0.052710       0.060946      -0.060946      -0.060945       0.000000      -0.000001      -0.060946      -0.060946       0.121891             21.349565      21.349607      -2.093996       2.094005      21.349536       2.093958      21.349551          -0.000000
            8             Zn      20.272968      20.272968       5.270032       0.946862      89.608663 0.16796162E+04  0.52274028E+05                                16.602394                           13.608215       0.072106       1.898435                    0.998431      45.406491     124.522726       0.476000       0.413450      -1.129065       0.030431       0.030433      -0.030431       0.052710       0.060946      -0.060945      -0.060946      -0.000001       0.000000      -0.060946      -0.060946       0.121891             21.349565      21.349554      -2.094006       2.093956      21.349608       2.093994      21.349534          -0.000000
            9             Zn       7.501468      20.272968      18.041532       0.946862      89.608662 0.16796162E+04  0.52274028E+05                                16.602394                           13.608214       0.072106       1.898435                    0.998431      45.406491     124.522725       0.476000       0.413450      -1.129065       0.030431       0.030431      -0.030433       0.052710       0.060945      -0.060946      -0.060946       0.000001       0.000001      -0.060946      -0.060946       0.121891             21.349565      21.349533      -2.093956       2.093993      21.349552       2.094006      21.349609          -0.000000
           10             Zn       7.501468       5.270032       7.501468       0.946862      89.608563 0.16796146E+04  0.52273961E+05                                16.602376                           13.608204       0.072108       1.898435                    0.998431      45.406474     124.522626       0.476000       0.413450      -1.129065       0.030431      -0.030431       0.030433       0.052709      -0.060945       0.060946      -0.060946       0.000000       0.000002      -0.060946      -0.060945       0.121891             21.349538      21.349519       2.093963      -2.094001      21.349519       2.094003      21.349577          -0.000000
           11             Zn      18.041532       5.270032      18.041532       0.946862      89.608661 0.16796162E+04  0.52274028E+05                                16.602393                           13.608214       0.072106       1.898435                    0.998431      45.406491     124.522725       0.476000       0.413450      -1.129065      -0.030431      -0.030431      -0.030433       0.052710       0.060945       0.060946       0.060946      -0.000000       0.000001      -0.060946      -0.060946       0.121891             21.349564      21.349553      -2.093956      -2.094005      21.349531      -2.093994      21.349609          -0.000000
           12             Zn      18.041532      20.272968       7.501468       0.946860      89.608692 0.16796198E+04  0.52274165E+05                                16.602392                           13.608227       0.072105       1.898434                    0.998431      45.406531     124.522825       0.476000       0.413450      -1.129065      -0.030431       0.030431       0.030431       0.052709      -0.060945      -0.060946       0.060946      -0.000000       0.000001      -0.060946      -0.060945       0.121891             21.349549      21.349553       2.093977       2.093968      21.349555      -2.093971      21.349538          -0.000000
           13             Zn      18.041532       7.501468      20.272968       0.946864      89.608633 0.16796126E+04  0.52273893E+05                                16.602395                           13.608202       0.072108       1.898436                    0.998431      45.406452     124.522626       0.476000       0.413451      -1.129065      -0.030433       0.030431       0.030433       0.052710      -0.060946      -0.060946       0.060946       0.000000       0.000000      -0.060946      -0.060946       0.121892             21.349580      21.349607       2.093983       2.094033      21.349531      -2.093982      21.349603          -0.000000
           14             Zn       7.501468       7.501468       5.270032       0.946864      89.608531 0.16796110E+04  0.52273825E+05                                16.602377                           13.608192       0.072109       1.898436                    0.998431      45.406434     124.522527       0.476000       0.413450      -1.129065       0.030433       0.030431      -0.030433       0.052710       0.060945      -0.060946      -0.060945       0.000001       0.000001      -0.060946      -0.060945       0.121891             21.349553      21.349571      -2.093990       2.094031      21.349515       2.093990      21.349572          -0.000000
           15             Zn      18.041532      18.041532       5.270032       0.946862      89.608660 0.16796162E+04  0.52274028E+05                                16.602393                           13.608214       0.072106       1.898435                    0.998431      45.406491     124.522725       0.476000       0.413450      -1.129065      -0.030433      -0.030431      -0.030431       0.052710       0.060946       0.060946       0.060945       0.000001       0.000000      -0.060946      -0.060946       0.121891             21.349564      21.349606      -2.094004      -2.093996      21.349552      -2.093958      21.349534          -0.000000
           16             Zn       7.501468      18.041532      20.272968       0.946862      89.608660 0.16796162E+04  0.52274028E+05                                16.602394                           13.608215       0.072106       1.898435                    0.998431      45.406491     124.522726       0.476000       0.413450      -1.129065       0.030431      -0.030431       0.030433       0.052710      -0.060945       0.060946      -0.060946       0.000001       0.000001      -0.060946      -0.060946       0.121891             21.349564      21.349534       2.093956      -2.093998      21.349549       2.094004      21.349609          -0.000000
           17             Zn      18.041532      20.272968      18.041532       0.946866      89.608209 0.16796025E+04  0.52273487E+05                                16.602328                           13.608149       0.072116       1.898439                    0.998431      45.406342     124.522131       0.476001       0.413450      -1.129066      -0.030432       0.030432      -0.030432       0.052710      -0.060945       0.060945      -0.060945       0.000000      -0.000000      -0.060945      -0.060945       0.121890             21.349493      21.349494       2.094030      -2.094031      21.349492       2.094028      21.349493          -0.000000
           18             Zn       7.501468       5.270032      18.041532       0.946864      89.608532 0.16796109E+04  0.52273824E+05                                16.602377                           13.608192       0.072109       1.898436                    0.998431      45.406434     124.522526       0.476000       0.413450      -1.129065       0.030433      -0.030433      -0.030431       0.052710      -0.060946      -0.060945       0.060945      -0.000000      -0.000002      -0.060946      -0.060945       0.121891             21.349554      21.349573       2.094030       2.093991      21.349574      -2.093989      21.349515          -0.000000
           19             Zn      18.041532       5.270032       7.501468       0.946864      89.608530 0.16796110E+04  0.52273825E+05                                16.602377                           13.608192       0.072109       1.898436                    0.998431      45.406434     124.522527       0.476000       0.413450      -1.129065      -0.030433      -0.030433       0.030431       0.052710       0.060946      -0.060945      -0.060945      -0.000000      -0.000002      -0.060946      -0.060945       0.121891             21.349552      21.349572      -2.094029       2.093992      21.349571       2.093990      21.349513          -0.000000
           20             Zn       7.501468      20.272968       7.501468       0.946864      89.608529 0.16796109E+04  0.52273824E+05                                16.602377                           13.608192       0.072109       1.898436                    0.998431      45.406434     124.522526       0.476000       0.413450      -1.129065       0.030433       0.030433       0.030431       0.052710       0.060946       0.060945       0.060945      -0.000000      -0.000002      -0.060946      -0.060945       0.121891             21.349551      21.349568      -2.094029      -2.093990      21.349573      -2.093991      21.349512          -0.000000
           21             Zn      20.272968       7.501468       7.501468       0.946862      89.608563 0.16796146E+04  0.52273961E+05                                16.602376                           13.608204       0.072108       1.898435                    0.998431      45.406474     124.522627       0.476000       0.413450      -1.129065       0.030431       0.030431       0.030433       0.052709       0.060945       0.060946       0.060946       0.000000       0.000002      -0.060946      -0.060945       0.121891             21.349538      21.349520      -2.093964      -2.094001      21.349518      -2.094003      21.349576          -0.000000
           22             Zn      20.272968      20.272968      20.272968       0.946866      89.608209 0.16796025E+04  0.52273487E+05                                16.602328                           13.608149       0.072116       1.898439                    0.998431      45.406342     124.522131       0.476001       0.413450      -1.129066       0.030432       0.030432       0.030432       0.052710       0.060945       0.060945       0.060945       0.000000      -0.000000      -0.060945      -0.060945       0.121890             21.349493      21.349493      -2.094028      -2.094032      21.349492      -2.094028      21.349494          -0.000000
           23             Zn       5.270032       7.501468      18.041532       0.946862      89.608561 0.16796146E+04  0.52273961E+05                                16.602376                           13.608204       0.072108       1.898435                    0.998431      45.406474     124.522627       0.476000       0.413450      -1.129065      -0.030431       0.030431      -0.030433       0.052709      -0.060945       0.060946      -0.060946       0.000000       0.000002      -0.060946      -0.060945       0.121891             21.349536      21.349515       2.093962      -2.094002      21.349515       2.094004      21.349578          -0.000000
           24             Zn       5.270032      20.272968       5.270032       0.946864      89.608531 0.16796109E+04  0.52273824E+05                                16.602377                           13.608192       0.072109       1.898436                    0.998431      45.406434     124.522526       0.476000       0.413450      -1.129065      -0.030433       0.030431      -0.030433       0.052710      -0.060945       0.060946      -0.060945       0.000001       0.000001      -0.060946      -0.060945       0.121891             21.349553      21.349572       2.093990      -2.094030      21.349516       2.093989      21.349571          -0.000000
           25             Zn       5.270032      18.041532       7.501468       0.946862      89.608564 0.16796146E+04  0.52273961E+05                                16.602377                           13.608204       0.072108       1.898435                    0.998431      45.406474     124.522627       0.476000       0.413450      -1.129065      -0.030431      -0.030431       0.030433       0.052709       0.060945      -0.060946      -0.060946       0.000000       0.000002      -0.060946      -0.060945       0.121891             21.349539      21.349520      -2.093964       2.094002      21.349519       2.094001      21.349576          -0.000000
           26             Zn       5.270032       5.270032      20.272968       0.946864      89.608530 0.16796109E+04  0.52273824E+05                                16.602377                           13.608192       0.072109       1.898436                    0.998431      45.406434     124.522526       0.476000       0.413450      -1.129065      -0.030433      -0.030431       0.030433       0.052710       0.060945      -0.060946      -0.060945       0.000001       0.000001      -0.060946      -0.060945       0.121891             21.349552      21.349569      -2.093990       2.094029      21.349515       2.093991      21.349572          -0.000000
           27             Zn      20.272968      18.041532      18.041532       0.946866      89.608212 0.16796025E+04  0.52273488E+05                                16.602329                           13.608149       0.072116       1.898439                    0.998431      45.406342     124.522132       0.476001       0.413450      -1.129066       0.030432      -0.030432      -0.030432       0.052710      -0.060945      -0.060945       0.060945       0.000000      -0.000000      -0.060945      -0.060945       0.121890             21.349494      21.349494       2.094028       2.094027      21.349496      -2.094030      21.349494          -0.000000
           28             Zn      20.272968       5.270032       5.270032       0.946864      89.608533 0.16796110E+04  0.52273826E+05                                16.602377                           13.608192       0.072109       1.898436                    0.998431      45.406435     124.522528       0.476000       0.413450      -1.129065       0.030433      -0.030431      -0.030433       0.052710      -0.060945      -0.060946       0.060945       0.000001       0.000001      -0.060946      -0.060945       0.121891             21.349552      21.349572       2.093990       2.094031      21.349514      -2.093989      21.349570          -0.000000
           29             Zn       7.501468      18.041532       5.270032       0.946862      89.608561 0.16796146E+04  0.52273961E+05                                16.602376                           13.608204       0.072108       1.898435                    0.998431      45.406474     124.522627       0.476000       0.413450      -1.129065       0.030431      -0.030433      -0.030431       0.052709      -0.060946      -0.060945       0.060946      -0.000001      -0.000001      -0.060946      -0.060945       0.121891             21.349537      21.349516       2.094002       2.093962      21.349577      -2.094004      21.349517          -0.000000
           30             Zn       7.501468       7.501468      20.272968       0.946862      89.608562 0.16796146E+04  0.52273961E+05                                16.602376                           13.608204       0.072108       1.898435                    0.998431      45.406474     124.522626       0.476000       0.413450      -1.129065       0.030431       0.030433       0.030431       0.052709       0.060946       0.060945       0.060946      -0.000001      -0.000001      -0.060946      -0.060945       0.121891             21.349537      21.349519      -2.094003      -2.093963      21.349574      -2.094001      21.349520          -0.000000
           31             Zn      18.041532      18.041532      20.272968       0.946866      89.608212 0.16796025E+04  0.52273487E+05                                16.602329                           13.608149       0.072116       1.898439                    0.998431      45.406342     124.522131       0.476001       0.413450      -1.129066      -0.030432      -0.030432       0.030432       0.052710       0.060945      -0.060945      -0.060945      -0.000000      -0.000000      -0.060945      -0.060945       0.121890             21.349494      21.349494      -2.094030       2.094026      21.349496       2.094030      21.349494          -0.000000
           32             Zn      18.041532       7.501468       5.270032       0.946862      89.608562 0.16796146E+04  0.52273961E+05                                16.602376                           13.608204       0.072108       1.898435                    0.998431      45.406474     124.522626       0.476000       0.413450      -1.129065      -0.030431       0.030433      -0.030431       0.052709      -0.060946       0.060945      -0.060946      -0.000001      -0.000001      -0.060946      -0.060945       0.121891             21.349537      21.349520       2.094002      -2.093961      21.349575       2.094003      21.349518          -0.000000
           33              O      19.984843      16.201925       7.213343      -0.527079      34.552888 0.45432287E+03  0.10432741E+05                                 8.333341                            6.453643       0.531500       2.234541                    0.998462      26.399846      67.005748       0.775882       0.343777      -1.155677       0.001539      -0.017164       0.001538       0.017301       0.051779       0.006994       0.051778       0.066386       0.066385      -0.089471       0.015135       0.074336             10.758394       7.644248       4.192998       2.371976      16.986696       4.192984       7.644237          -0.000000
           34              O      19.984843       3.430425      19.984843      -0.527074      34.551954 0.45430934E+03  0.10432340E+05                                 8.333157                            6.453518       0.531536       2.234556                    0.998462      26.399573      67.004497       0.775896       0.343774      -1.155681       0.001538      -0.017167       0.001538       0.017304       0.051778       0.006993       0.051778       0.066376       0.066376      -0.089467       0.015132       0.074334             10.758141       7.644070       4.192862       2.371907      16.986282       4.192863       7.644072          -0.000000
           35              O       5.558157       9.341075       7.213343      -0.527079      34.552872 0.45432270E+03  0.10432736E+05                                 8.333337                            6.453641       0.531500       2.234541                    0.998462      26.399844      67.005733       0.775882       0.343777      -1.155677      -0.001539       0.017164       0.001538       0.017301       0.051779      -0.006994      -0.051778       0.066386       0.066385      -0.089471       0.015135       0.074336             10.758387       7.644243       4.192995      -2.371975      16.986685      -4.192982       7.644233          -0.000000
           36              O       5.558157      22.112575      19.984843      -0.527079      34.552848 0.45432247E+03  0.10432729E+05                                 8.333331                            6.453638       0.531497       2.234540                    0.998462      26.399848      67.005735       0.775883       0.343777      -1.155677      -0.001538       0.017164       0.001538       0.017301       0.051778      -0.006994      -0.051778       0.066385       0.066385      -0.089470       0.015135       0.074336             10.758378       7.644235       4.192983      -2.371974      16.986665      -4.192984       7.644235          -0.000000
           37              O      18.329657       9.341075      19.984843      -0.527073      34.552035 0.45431010E+03  0.10432363E+05                                 8.333176                            6.453527       0.531543       2.234559                    0.998462      26.399569      67.004521       0.775894       0.343774      -1.155681      -0.001538       0.017167       0.001538       0.017304       0.051778      -0.006993      -0.051778       0.066377       0.066377      -0.089467       0.015132       0.074335             10.758176       7.644088       4.192879      -2.371911      16.986353      -4.192878       7.644086          -0.000000
           38              O       5.558157      16.201925      18.329657      -0.527079      34.552845 0.45432247E+03  0.10432729E+05                                 8.333331                            6.453638       0.531497       2.234540                    0.998462      26.399848      67.005735       0.775883       0.343777      -1.155677      -0.001538      -0.017164      -0.001538       0.017301      -0.051778       0.006994      -0.051778       0.066385       0.066385      -0.089470       0.015135       0.074336             10.758375       7.644233      -4.192982       2.371973      16.986659      -4.192983       7.644234          -0.000000
           39              O       5.558157       3.430425       5.558157      -0.527079      34.552832 0.45432232E+03  0.10432725E+05                                 8.333328                            6.453636       0.531497       2.234540                    0.998462      26.399846      67.005722       0.775883       0.343776      -1.155677      -0.001538      -0.017164      -0.001538       0.017301      -0.051778       0.006994      -0.051778       0.066385       0.066385      -0.089470       0.015135       0.074336             10.758371       7.644229      -4.192981       2.371972      16.986655      -4.192981       7.644231          -0.000000
           40              O      18.329657       3.430425      18.329657      -0.527073      34.551991 0.45430971E+03  0.10432351E+05                                 8.333166                            6.453523       0.531540       2.234558                    0.998462      26.399571      67.004509       0.775895       0.343774      -1.155681      -0.001538      -0.017167      -0.001538       0.017304      -0.051778       0.006993      -0.051778       0.066376       0.066378      -0.089467       0.015132       0.074335             10.758156       7.644072      -4.192863       2.371908      16.986314      -4.192876       7.644083          -0.000000
           41              O      19.984843       9.341075      18.329657      -0.527073      34.551994 0.45430969E+03  0.10432350E+05                                 8.333166                            6.453522       0.531539       2.234558                    0.998462      26.399571      67.004507       0.775895       0.343774      -1.155681       0.001538       0.017167      -0.001538       0.017304      -0.051778      -0.006993       0.051778       0.066377       0.066376      -0.089467       0.015132       0.074335             10.758159       7.644085      -4.192878      -2.371910      16.986318       4.192865       7.644075          -0.000000
           42              O      19.984843      22.112575       5.558157      -0.527079      34.552848 0.45432250E+03  0.10432730E+05                                 8.333331                            6.453638       0.531497       2.234540                    0.998462      26.399848      67.005737       0.775883       0.343777      -1.155677       0.001538       0.017164      -0.001538       0.017301      -0.051778      -0.006994       0.051778       0.066385       0.066385      -0.089470       0.015135       0.074336             10.758377       7.644233      -4.192983      -2.371973      16.986664       4.192982       7.644234          -0.000000
           43              O       7.213343      19.984843      16.201925      -0.527079      34.552847 0.45432247E+03  0.10432729E+05                                 8.333331                            6.453638       0.531497       2.234540                    0.998462      26.399848      67.005735       0.775883       0.343777      -1.155677       0.001538       0.001538      -0.017164       0.017301       0.006994       0.051778       0.051778       0.000000      -0.132770      -0.089470       0.015135       0.074336             10.758377       7.644233       2.371973       4.192981       7.644235       4.192984      16.986662          -0.000000
           44              O       7.213343       7.213343       3.430425      -0.527079      34.552870 0.45432269E+03  0.10432736E+05                                 8.333337                            6.453641       0.531501       2.234541                    0.998462      26.399844      67.005733       0.775882       0.343777      -1.155677       0.001539       0.001538      -0.017164       0.017301       0.006994       0.051779       0.051778       0.000001      -0.132771      -0.089471       0.015135       0.074336             10.758387       7.644242       2.371974       4.192996       7.644233       4.192982      16.986687          -0.000000
           45              O      19.984843      19.984843       3.430425      -0.527073      34.551993 0.45430970E+03  0.10432351E+05                                 8.333166                            6.453522       0.531540       2.234558                    0.998462      26.399571      67.004508       0.775895       0.343774      -1.155681       0.001538       0.001538      -0.017167       0.017304       0.006993       0.051778       0.051778      -0.000001      -0.132753      -0.089467       0.015132       0.074335             10.758157       7.644074       2.371909       4.192863       7.644083       4.192876      16.986315          -0.000000
           46              O       7.213343       5.558157       9.341075      -0.527079      34.552830 0.45432229E+03  0.10432724E+05                                 8.333327                            6.453636       0.531497       2.234540                    0.998462      26.399846      67.005720       0.775883       0.343776      -1.155677       0.001538      -0.001538       0.017164       0.017301      -0.006994      -0.051778       0.051778      -0.000000      -0.132770      -0.089470       0.015135       0.074336             10.758370       7.644229      -2.371972      -4.192980       7.644230       4.192982      16.986651          -0.000000
           47              O       7.213343      18.329657      22.112575      -0.527079      34.552847 0.45432248E+03  0.10432729E+05                                 8.333331                            6.453638       0.531497       2.234540                    0.998462      26.399848      67.005736       0.775883       0.343777      -1.155677       0.001538      -0.001538       0.017164       0.017301      -0.006994      -0.051778       0.051778       0.000000      -0.132770      -0.089470       0.015135       0.074336             10.758377       7.644235      -2.371974      -4.192984       7.644234       4.192983      16.986663          -0.000000
           48              O      19.984843      18.329657       9.341075      -0.527073      34.552032 0.45431009E+03  0.10432362E+05                                 8.333175                            6.453527       0.531543       2.234559                    0.998462      26.399569      67.004521       0.775894       0.343774      -1.155681       0.001538      -0.001538       0.017167       0.017304      -0.006993      -0.051778       0.051778       0.000000      -0.132754      -0.089467       0.015132       0.074335             10.758174       7.644086      -2.371910      -4.192878       7.644086       4.192877      16.986351          -0.000000
           49              O      18.329657       5.558157      16.201925      -0.527079      34.552846 0.45432247E+03  0.10432729E+05                                 8.333331                            6.453638       0.531497       2.234540                    0.998462      26.399848      67.005735       0.775883       0.343777      -1.155677      -0.001538      -0.001538      -0.017164       0.017301       0.006994      -0.051778      -0.051778      -0.000000      -0.132770      -0.089470       0.015135       0.074336             10.758376       7.644234       2.371973      -4.192982       7.644233      -4.192982      16.986661          -0.000000
           50              O      18.329657      18.329657       3.430425      -0.527073      34.551995 0.45430972E+03  0.10432351E+05                                 8.333167                            6.453523       0.531539       2.234558                    0.998462      26.399571      67.004509       0.775895       0.343774      -1.155681      -0.001538      -0.001538      -0.017167       0.017304       0.006993      -0.051778      -0.051778       0.000001      -0.132753      -0.089467       0.015132       0.074335             10.758159       7.644083       2.371909      -4.192878       7.644075      -4.192865      16.986319          -0.000000
           51              O      18.329657      19.984843       9.341075      -0.527074      34.551951 0.45430927E+03  0.10432338E+05                                 8.333156                            6.453517       0.531536       2.234556                    0.998462      26.399573      67.004493       0.775896       0.343774      -1.155681      -0.001538       0.001538       0.017167       0.017304      -0.006993       0.051778      -0.051778      -0.000000      -0.132753      -0.089467       0.015132       0.074334             10.758141       7.644071      -2.371907       4.192862       7.644071      -4.192863      16.986280          -0.000000
           52              O      18.329657       7.213343      22.112575      -0.527079      34.552888 0.45432288E+03  0.10432742E+05                                 8.333341                            6.453643       0.531500       2.234541                    0.998462      26.399846      67.005749       0.775882       0.343777      -1.155677      -0.001539       0.001538       0.017164       0.017301      -0.006994       0.051779      -0.051778       0.000001      -0.132771      -0.089471       0.015135       0.074336             10.758394       7.644247      -2.371975       4.192998       7.644237      -4.192983      16.986698          -0.000000
           53              O      16.201925       7.213343      19.984843      -0.527079      34.552889 0.45432286E+03  0.10432741E+05                                 8.333341                            6.453643       0.531500       2.234541                    0.998462      26.399845      67.005747       0.775882       0.343777      -1.155677      -0.017164       0.001538       0.001539       0.017301       0.051778       0.051779       0.006994      -0.066385       0.066387      -0.089471       0.015135       0.074336             10.758396      16.986700       4.192985       4.193000       7.644238       2.371977       7.644249          -0.000000
           54              O       3.430425       7.213343       7.213343      -0.527079      34.552871 0.45432271E+03  0.10432736E+05                                 8.333337                            6.453641       0.531500       2.234541                    0.998462      26.399844      67.005734       0.775882       0.343777      -1.155677      -0.017164       0.001539       0.001538       0.017301       0.051779       0.051778       0.006994      -0.066386       0.066385      -0.089471       0.015135       0.074336             10.758388      16.986688       4.192995       4.192983       7.644243       2.371974       7.644232          -0.000000
           55              O       3.430425      19.984843      19.984843      -0.527073      34.551990 0.45430967E+03  0.10432350E+05                                 8.333165                            6.453522       0.531540       2.234558                    0.998462      26.399571      67.004506       0.775895       0.343774      -1.155681      -0.017167       0.001538       0.001538       0.017304       0.051778       0.051778       0.006993      -0.066377       0.066376      -0.089467       0.015132       0.074335             10.758156      16.986313       4.192876       4.192862       7.644084       2.371908       7.644071          -0.000000
           56              O       9.341075       7.213343       5.558157      -0.527079      34.552870 0.45432269E+03  0.10432736E+05                                 8.333337                            6.453641       0.531501       2.234541                    0.998462      26.399844      67.005733       0.775882       0.343777      -1.155677       0.017164       0.001538      -0.001539       0.017301      -0.051778       0.051779      -0.006994      -0.066385       0.066387      -0.089471       0.015135       0.074336             10.758387      16.986687      -4.192981       4.192997       7.644231      -2.371974       7.644244          -0.000000
           57              O       9.341075      19.984843      18.329657      -0.527073      34.551992 0.45430970E+03  0.10432351E+05                                 8.333166                            6.453522       0.531539       2.234558                    0.998462      26.399571      67.004508       0.775895       0.343774      -1.155681       0.017167       0.001538      -0.001538       0.017304      -0.051778       0.051778      -0.006993      -0.066376       0.066378      -0.089467       0.015132       0.074335             10.758157      16.986315      -4.192863       4.192876       7.644072      -2.371908       7.644085          -0.000000
           58              O      22.112575       7.213343      18.329657      -0.527079      34.552846 0.45432250E+03  0.10432730E+05                                 8.333331                            6.453638       0.531497       2.234540                    0.998462      26.399848      67.005737       0.775883       0.343777      -1.155677       0.017164       0.001538      -0.001538       0.017301      -0.051778       0.051778      -0.006994      -0.066385       0.066385      -0.089470       0.015135       0.074336             10.758376      16.986662      -4.192982       4.192983       7.644233      -2.371972       7.644233          -0.000000
           59              O      16.201925      18.329657       5.558157      -0.527079      34.552845 0.45432249E+03  0.10432730E+05                                 8.333331                            6.453638       0.531497       2.234540                    0.998462      26.399848      67.005736       0.775883       0.343777      -1.155677      -0.017164      -0.001538      -0.001538       0.017301      -0.051778      -0.051778       0.006994      -0.066385       0.066385      -0.089470       0.015135       0.074336             10.758375      16.986661      -4.192981      -4.192983       7.644232       2.371972       7.644234          -0.000000
           60              O       3.430425      18.329657      18.329657      -0.527073      34.551993 0.45430970E+03  0.10432351E+05                                 8.333166                            6.453522       0.531539       2.234558                    0.998462      26.399571      67.004508       0.775895       0.343774      -1.155681      -0.017167      -0.001538      -0.001538       0.017304      -0.051778      -0.051778       0.006993      -0.066377       0.066376      -0.089467       0.015132       0.074335             10.758158      16.986317      -4.192878      -4.192865       7.644085       2.371909       7.644073          -0.000000
           61              O       9.341075      18.329657      19.984843      -0.527073      34.551994 0.45430971E+03  0.10432351E+05                                 8.333166                            6.453523       0.531539       2.234558                    0.998462      26.399571      67.004509       0.775895       0.343774      -1.155681       0.017167      -0.001538       0.001538       0.017304       0.051778      -0.051778      -0.006993      -0.066376       0.066378      -0.089467       0.015132       0.074335             10.758159      16.986318       4.192864      -4.192879       7.644073      -2.371909       7.644086          -0.000000
           62              O      22.112575      18.329657       7.213343      -0.527079      34.552889 0.45432287E+03  0.10432741E+05                                 8.333341                            6.453643       0.531500       2.234541                    0.998462      26.399845      67.005747       0.775882       0.343777      -1.155677       0.017164      -0.001539       0.001538       0.017301       0.051779      -0.051778      -0.006994      -0.066386       0.066385      -0.089471       0.015135       0.074336             10.758396      16.986700       4.192998      -4.192986       7.644248      -2.371977       7.644239          -0.000000
           63              O      16.201925      19.984843      18.329657      -0.527076      34.552878 0.45432256E+03  0.10432734E+05                                 8.333346                            6.453645       0.531506       2.234544                    0.998462      26.399799      67.005659       0.775881       0.343777      -1.155676      -0.017165       0.001538      -0.001538       0.017302       0.051778      -0.051778      -0.006992      -0.066385       0.066385      -0.089470       0.015136       0.074334             10.758406      16.986728       4.193000      -4.193001       7.644245      -2.371979       7.644246          -0.000000
           64              O       3.430425      19.984843       5.558157      -0.527079      34.552872 0.45432271E+03  0.10432736E+05                                 8.333337                            6.453641       0.531501       2.234541                    0.998462      26.399844      67.005734       0.775882       0.343777      -1.155677      -0.017164       0.001538      -0.001539       0.017301       0.051778      -0.051779      -0.006994      -0.066385       0.066387      -0.089471       0.015135       0.074336             10.758388      16.986689       4.192982      -4.192997       7.644232      -2.371975       7.644245          -0.000000
           65              O       9.341075       5.558157      18.329657      -0.527079      34.552872 0.45432270E+03  0.10432736E+05                                 8.333337                            6.453641       0.531501       2.234541                    0.998462      26.399844      67.005734       0.775882       0.343777      -1.155677       0.017164      -0.001539      -0.001538       0.017301       0.051779       0.051778       0.006994      -0.066386       0.066385      -0.089471       0.015135       0.074336             10.758389      16.986689       4.192996       4.192983       7.644244       2.371975       7.644233          -0.000000
           66              O      22.112575       5.558157       5.558157      -0.527079      34.552873 0.45432272E+03  0.10432737E+05                                 8.333337                            6.453641       0.531500       2.234541                    0.998462      26.399844      67.005735       0.775882       0.343777      -1.155677       0.017164      -0.001538      -0.001539       0.017301       0.051778       0.051779       0.006994      -0.066385       0.066387      -0.089471       0.015135       0.074336             10.758388      16.986689       4.192982       4.192997       7.644231       2.371974       7.644245          -0.000000
           67              O      22.112575      18.329657      18.329657      -0.527076      34.552874 0.45432251E+03  0.10432732E+05                                 8.333345                            6.453644       0.531506       2.234544                    0.998462      26.399799      67.005656       0.775881       0.343777      -1.155676       0.017165      -0.001538      -0.001538       0.017302       0.051778       0.051778       0.006992      -0.066385       0.066385      -0.089470       0.015136       0.074334             10.758403      16.986723       4.192998       4.192998       7.644245       2.371978       7.644243          -0.000000
           68              O      16.201925       5.558157       7.213343      -0.527079      34.552871 0.45432270E+03  0.10432736E+05                                 8.333337                            6.453641       0.531500       2.234541                    0.998462      26.399844      67.005734       0.775882       0.343777      -1.155677      -0.017164      -0.001539       0.001538       0.017301      -0.051779       0.051778      -0.006994      -0.066386       0.066385      -0.089471       0.015135       0.074336             10.758388      16.986688      -4.192995       4.192983       7.644243      -2.371974       7.644232          -0.000000
           69              O      16.201925      18.329657      19.984843      -0.527076      34.552877 0.45432254E+03  0.10432733E+05                                 8.333345                            6.453645       0.531506       2.234544                    0.998462      26.399799      67.005658       0.775881       0.343777      -1.155676      -0.017165      -0.001538       0.001538       0.017302      -0.051778       0.051778      -0.006992      -0.066385       0.066385      -0.089470       0.015136       0.074334             10.758405      16.986725      -4.192999       4.192998       7.644244      -2.371979       7.644245          -0.000000
           70              O       3.430425       5.558157      19.984843      -0.527079      34.552871 0.45432272E+03  0.10432737E+05                                 8.333337                            6.453641       0.531500       2.234541                    0.998462      26.399844      67.005735       0.775882       0.343777      -1.155677      -0.017164      -0.001538       0.001539       0.017301      -0.051778       0.051779      -0.006994      -0.066385       0.066387      -0.089471       0.015135       0.074336             10.758386      16.986683      -4.192981       4.192996       7.644231      -2.371974       7.644244          -0.000000
           71              O       9.341075      19.984843       7.213343      -0.527079      34.552870 0.45432271E+03  0.10432736E+05                                 8.333337                            6.453641       0.531501       2.234541                    0.998462      26.399844      67.005734       0.775882       0.343777      -1.155677       0.017164       0.001539       0.001538       0.017301      -0.051779      -0.051778       0.006994      -0.066386       0.066385      -0.089471       0.015135       0.074336             10.758385      16.986682      -4.192994      -4.192982       7.644243       2.371974       7.644231          -0.000000
           72              O      22.112575      19.984843      19.984843      -0.527076      34.552876 0.45432253E+03  0.10432733E+05                                 8.333345                            6.453644       0.531506       2.234544                    0.998462      26.399799      67.005657       0.775881       0.343777      -1.155676       0.017165       0.001538       0.001538       0.017302      -0.051778      -0.051778       0.006992      -0.066385       0.066385      -0.089470       0.015136       0.074334             10.758405      16.986726      -4.193000      -4.193000       7.644245       2.371979       7.644244          -0.000000
           73              O      19.984843       7.213343       9.341075      -0.527079      34.552831 0.45432231E+03  0.10432724E+05                                 8.333328                            6.453636       0.531497       2.234540                    0.998462      26.399846      67.005721       0.775883       0.343776      -1.155677       0.001538       0.001538       0.017164       0.017301       0.006994      -0.051778      -0.051778       0.000000      -0.132770      -0.089470       0.015135       0.074336             10.758370       7.644229       2.371973      -4.192979       7.644231      -4.192982      16.986650          -0.000000
           74              O      19.984843      19.984843      22.112575      -0.527076      34.552876 0.45432253E+03  0.10432733E+05                                 8.333345                            6.453644       0.531506       2.234544                    0.998462      26.399799      67.005657       0.775881       0.343777      -1.155676       0.001538       0.001538       0.017165       0.017302       0.006992      -0.051778      -0.051778       0.000000      -0.132770      -0.089470       0.015136       0.074334             10.758405       7.644246       2.371979      -4.193002       7.644244      -4.192998      16.986727          -0.000000
           75              O       5.558157       7.213343      16.201925      -0.527079      34.552830 0.45432229E+03  0.10432724E+05                                 8.333327                            6.453636       0.531497       2.234540                    0.998462      26.399846      67.005720       0.775883       0.343776      -1.155677      -0.001538       0.001538      -0.017164       0.017301      -0.006994      -0.051778       0.051778       0.000000      -0.132770      -0.089470       0.015135       0.074336             10.758370       7.644229      -2.371972      -4.192980       7.644230       4.192982      16.986652          -0.000000
           76              O       5.558157      19.984843       3.430425      -0.527079      34.552871 0.45432270E+03  0.10432736E+05                                 8.333337                            6.453641       0.531501       2.234541                    0.998462      26.399844      67.005734       0.775882       0.343777      -1.155677      -0.001539       0.001538      -0.017164       0.017301      -0.006994      -0.051779       0.051778       0.000001      -0.132771      -0.089471       0.015135       0.074336             10.758387       7.644242      -2.371974      -4.192995       7.644233       4.192982      16.986686          -0.000000
           77              O      18.329657      19.984843      16.201925      -0.527076      34.552876 0.45432254E+03  0.10432733E+05                                 8.333345                            6.453645       0.531506       2.234544                    0.998462      26.399799      67.005658       0.775881       0.343777      -1.155676      -0.001538       0.001538      -0.017165       0.017302      -0.006992      -0.051778       0.051778       0.000000      -0.132770      -0.089470       0.015136       0.074334             10.758405       7.644245      -2.371979      -4.192999       7.644244       4.192999      16.986725          -0.000000
           78              O       5.558157      18.329657       9.341075      -0.527079      34.552831 0.45432231E+03  0.10432724E+05                                 8.333328                            6.453636       0.531497       2.234540                    0.998462      26.399846      67.005721       0.775883       0.343776      -1.155677      -0.001538      -0.001538       0.017164       0.017301       0.006994       0.051778       0.051778       0.000000      -0.132770      -0.089470       0.015135       0.074336             10.758370       7.644230       2.371973       4.192981       7.644230       4.192981      16.986650          -0.000000
           79              O       5.558157       5.558157      22.112575      -0.527079      34.552871 0.45432270E+03  0.10432736E+05                                 8.333337                            6.453641       0.531500       2.234541                    0.998462      26.399844      67.005734       0.775882       0.343777      -1.155677      -0.001539      -0.001538       0.017164       0.017301       0.006994       0.051779       0.051778       0.000001      -0.132771      -0.089471       0.015135       0.074336             10.758388       7.644242       2.371974       4.192996       7.644233       4.192983      16.986688          -0.000000
           80              O      18.329657      18.329657      22.112575      -0.527076      34.552876 0.45432253E+03  0.10432733E+05                                 8.333345                            6.453644       0.531506       2.234544                    0.998462      26.399799      67.005657       0.775881       0.343777      -1.155676      -0.001538      -0.001538       0.017165       0.017302       0.006992       0.051778       0.051778      -0.000000      -0.132770      -0.089470       0.015136       0.074334             10.758404       7.644243       2.371978       4.192996       7.644245       4.193000      16.986724          -0.000000
           81              O      19.984843      18.329657      16.201925      -0.527076      34.552877 0.45432254E+03  0.10432733E+05                                 8.333345                            6.453645       0.531506       2.234544                    0.998462      26.399799      67.005658       0.775881       0.343777      -1.155676       0.001538      -0.001538      -0.017165       0.017302      -0.006992       0.051778      -0.051778      -0.000000      -0.132770      -0.089470       0.015136       0.074334             10.758405       7.644245      -2.371979       4.192999       7.644245      -4.193000      16.986727          -0.000000
           82              O      19.984843       5.558157       3.430425      -0.527079      34.552872 0.45432272E+03  0.10432737E+05                                 8.333337                            6.453641       0.531500       2.234541                    0.998462      26.399844      67.005735       0.775882       0.343777      -1.155677       0.001539      -0.001538      -0.017164       0.017301      -0.006994       0.051779      -0.051778       0.000001      -0.132771      -0.089471       0.015135       0.074336             10.758387       7.644242      -2.371975       4.192996       7.644234      -4.192983      16.986686          -0.000000
           83              O       7.213343      16.201925       5.558157      -0.527079      34.552831 0.45432232E+03  0.10432725E+05                                 8.333328                            6.453636       0.531497       2.234540                    0.998462      26.399846      67.005722       0.775883       0.343776      -1.155677       0.001538      -0.017164      -0.001538       0.017301       0.051778      -0.006994      -0.051778       0.066385       0.066385      -0.089470       0.015135       0.074336             10.758371       7.644228       4.192980      -2.371972      16.986655      -4.192982       7.644231          -0.000000
           84              O       7.213343       3.430425      18.329657      -0.527079      34.552872 0.45432270E+03  0.10432736E+05                                 8.333337                            6.453641       0.531500       2.234541                    0.998462      26.399844      67.005733       0.775882       0.343777      -1.155677       0.001539      -0.017164      -0.001538       0.017301       0.051779      -0.006994      -0.051778       0.066386       0.066385      -0.089471       0.015135       0.074336             10.758388       7.644244       4.192996      -2.371975      16.986687      -4.192982       7.644233          -0.000000
           85              O      19.984843      16.201925      18.329657      -0.527076      34.552878 0.45432254E+03  0.10432733E+05                                 8.333345                            6.453645       0.531506       2.234544                    0.998462      26.399799      67.005658       0.775881       0.343777      -1.155676       0.001538      -0.017165      -0.001538       0.017302       0.051778      -0.006992      -0.051778       0.066385       0.066385      -0.089470       0.015136       0.074334             10.758406       7.644245       4.192999      -2.371979      16.986728      -4.193000       7.644245          -0.000000
           86              O       7.213343       9.341075      19.984843      -0.527079      34.552830 0.45432232E+03  0.10432725E+05                                 8.333327                            6.453636       0.531497       2.234540                    0.998462      26.399846      67.005722       0.775883       0.343776      -1.155677       0.001538       0.017164       0.001538       0.017301      -0.051778       0.006994      -0.051778       0.066385       0.066385      -0.089470       0.015135       0.074336             10.758369       7.644228      -4.192980       2.371972      16.986649      -4.192980       7.644230          -0.000000
           87              O       7.213343      22.112575       7.213343      -0.527079      34.552872 0.45432270E+03  0.10432736E+05                                 8.333337                            6.453641       0.531500       2.234541                    0.998462      26.399844      67.005733       0.775882       0.343777      -1.155677       0.001539       0.017164       0.001538       0.017301      -0.051779       0.006994      -0.051778       0.066386       0.066385      -0.089471       0.015135       0.074336             10.758388       7.644243      -4.192995       2.371975      16.986687      -4.192983       7.644233          -0.000000
           88              O      19.984843      22.112575      19.984843      -0.527076      34.552875 0.45432254E+03  0.10432733E+05                                 8.333345                            6.453645       0.531506       2.234544                    0.998462      26.399799      67.005658       0.775881       0.343777      -1.155676       0.001538       0.017165       0.001538       0.017302      -0.051778       0.006992      -0.051778       0.066385       0.066385      -0.089470       0.015136       0.074334             10.758403       7.644243      -4.192997       2.371978      16.986722      -4.192999       7.644244          -0.000000
           89              O      18.329657      16.201925      19.984843      -0.527076      34.552879 0.45432255E+03  0.10432733E+05                                 8.333346                            6.453645       0.531506       2.234544                    0.998462      26.399799      67.005658       0.775881       0.343777      -1.155676      -0.001538      -0.017165       0.001538       0.017302      -0.051778      -0.006992       0.051778       0.066385       0.066385      -0.089470       0.015136       0.074334             10.758407       7.644246      -4.193002      -2.371979      16.986730       4.193000       7.644245          -0.000000
           90              O      18.329657       3.430425       7.213343      -0.527079      34.552872 0.45432272E+03  0.10432736E+05                                 8.333337                            6.453641       0.531500       2.234541                    0.998462      26.399844      67.005734       0.775882       0.343777      -1.155677      -0.001539      -0.017164       0.001538       0.017301      -0.051779      -0.006994       0.051778       0.066386       0.066385      -0.089471       0.015135       0.074336             10.758387       7.644243      -4.192995      -2.371975      16.986684       4.192983       7.644234          -0.000000
           91              O      18.329657       9.341075       5.558157      -0.527079      34.552829 0.45432230E+03  0.10432724E+05                                 8.333327                            6.453636       0.531497       2.234540                    0.998462      26.399846      67.005721       0.775883       0.343776      -1.155677      -0.001538       0.017164      -0.001538       0.017301       0.051778       0.006994       0.051778       0.066385       0.066385      -0.089470       0.015135       0.074336             10.758370       7.644228       4.192980       2.371972      16.986651       4.192981       7.644231          -0.000000
           92              O      18.329657      22.112575      18.329657      -0.527076      34.552876 0.45432255E+03  0.10432733E+05                                 8.333345                            6.453645       0.531506       2.234544                    0.998462      26.399799      67.005658       0.775881       0.343777      -1.155676      -0.001538       0.017165      -0.001538       0.017302       0.051778       0.006992       0.051778       0.066385       0.066385      -0.089470       0.015136       0.074334             10.758404       7.644244       4.193000       2.371978      16.986724       4.192998       7.644244          -0.000000
           93              O       5.558157       9.341075      18.329657      -0.527071      34.551991 0.45430954E+03  0.10432348E+05                                 8.333172                            6.453526       0.531541       2.234560                    0.998462      26.399532      67.004452       0.775894       0.343774      -1.155680      -0.001537       0.017168      -0.001538       0.017305       0.051777       0.006992       0.051778       0.066375       0.066377      -0.089466       0.015133       0.074333             10.758168       7.644079       4.192868       2.371912      16.986336       4.192882       7.644090          -0.000000
           94              O       5.558157      22.112575       5.558157      -0.527071      34.552031 0.45430989E+03  0.10432358E+05                                 8.333181                            6.453530       0.531545       2.234561                    0.998462      26.399530      67.004461       0.775893       0.343775      -1.155680      -0.001538       0.017168      -0.001538       0.017305       0.051778       0.006992       0.051778       0.066376       0.066376      -0.089467       0.015133       0.074333             10.758186       7.644095       4.192884       2.371915      16.986371       4.192883       7.644092          -0.000000
           95              O      19.984843       3.430425       5.558157      -0.527071      34.552030 0.45430989E+03  0.10432358E+05                                 8.333181                            6.453530       0.531545       2.234561                    0.998462      26.399530      67.004461       0.775893       0.343775      -1.155680       0.001538      -0.017168      -0.001538       0.017305       0.051778      -0.006992      -0.051778       0.066376       0.066376      -0.089467       0.015133       0.074333             10.758185       7.644095       4.192884      -2.371915      16.986369      -4.192882       7.644092          -0.000000
           96              O      19.984843       9.341075       7.213343      -0.527071      34.551991 0.45430953E+03  0.10432348E+05                                 8.333172                            6.453526       0.531541       2.234560                    0.998462      26.399532      67.004451       0.775894       0.343774      -1.155680       0.001537       0.017168       0.001538       0.017305      -0.051777       0.006992      -0.051778       0.066375       0.066377      -0.089466       0.015133       0.074333             10.758170       7.644081      -4.192870       2.371912      16.986339      -4.192881       7.644090          -0.000000
           97              O       5.558157      16.201925       7.213343      -0.527071      34.551990 0.45430951E+03  0.10432347E+05                                 8.333172                            6.453526       0.531541       2.234560                    0.998462      26.399532      67.004450       0.775894       0.343774      -1.155680      -0.001537      -0.017168       0.001538       0.017305      -0.051777      -0.006992       0.051778       0.066375       0.066377      -0.089466       0.015133       0.074333             10.758169       7.644080      -4.192869      -2.371912      16.986339       4.192882       7.644090          -0.000000
           98              O       5.558157       3.430425      19.984843      -0.527071      34.552031 0.45430988E+03  0.10432358E+05                                 8.333182                            6.453530       0.531545       2.234561                    0.998462      26.399529      67.004460       0.775893       0.343775      -1.155680      -0.001538      -0.017168       0.001538       0.017305      -0.051778      -0.006992       0.051778       0.066376       0.066376      -0.089467       0.015133       0.074333             10.758187       7.644095      -4.192884      -2.371916      16.986373       4.192884       7.644093          -0.000000
           99              O      18.329657       5.558157       9.341075      -0.527071      34.552029 0.45430989E+03  0.10432358E+05                                 8.333181                            6.453530       0.531545       2.234561                    0.998462      26.399530      67.004462       0.775893       0.343775      -1.155680      -0.001538      -0.001538       0.017168       0.017305       0.006992       0.051778       0.051778       0.000000      -0.132752      -0.089467       0.015133       0.074333             10.758186       7.644094       2.371915       4.192885       7.644092       4.192882      16.986371          -0.000000
          100              O      18.329657       7.213343       3.430425      -0.527071      34.551987 0.45430946E+03  0.10432346E+05                                 8.333171                            6.453525       0.531541       2.234560                    0.998462      26.399532      67.004447       0.775894       0.343774      -1.155680      -0.001537       0.001538      -0.017168       0.017305      -0.006992      -0.051778       0.051778      -0.000001      -0.132751      -0.089466       0.015133       0.074333             10.758168       7.644081      -2.371913      -4.192868       7.644088       4.192881      16.986334          -0.000000
          101              O       7.213343      19.984843       9.341075      -0.527071      34.552029 0.45430989E+03  0.10432358E+05                                 8.333182                            6.453530       0.531545       2.234561                    0.998462      26.399529      67.004461       0.775893       0.343775      -1.155680       0.001538       0.001538       0.017168       0.017305       0.006992      -0.051778      -0.051778       0.000000      -0.132752      -0.089467       0.015133       0.074333             10.758186       7.644093       2.371915      -4.192883       7.644093      -4.192884      16.986372          -0.000000
          102              O       7.213343       7.213343      22.112575      -0.527071      34.551989 0.45430948E+03  0.10432346E+05                                 8.333172                            6.453525       0.531541       2.234560                    0.998462      26.399532      67.004448       0.775894       0.343774      -1.155680       0.001537       0.001538       0.017168       0.017305       0.006992      -0.051778      -0.051778      -0.000001      -0.132751      -0.089466       0.015133       0.074333             10.758169       7.644081       2.371913      -4.192869       7.644089      -4.192882      16.986336          -0.000000
          103              O       7.213343       5.558157      16.201925      -0.527071      34.552032 0.45430992E+03  0.10432359E+05                                 8.333182                            6.453530       0.531545       2.234561                    0.998462      26.399530      67.004463       0.775893       0.343775      -1.155680       0.001538      -0.001538      -0.017168       0.017305      -0.006992       0.051778      -0.051778      -0.000000      -0.132752      -0.089467       0.015133       0.074333             10.758187       7.644094      -2.371915       4.192885       7.644093      -4.192883      16.986374          -0.000000
          104              O       7.213343      18.329657       3.430425      -0.527071      34.551990 0.45430950E+03  0.10432347E+05                                 8.333172                            6.453525       0.531541       2.234560                    0.998462      26.399532      67.004449       0.775894       0.343774      -1.155680       0.001537      -0.001538      -0.017168       0.017305      -0.006992       0.051777      -0.051778      -0.000001      -0.132751      -0.089466       0.015133       0.074333             10.758168       7.644081      -2.371913       4.192868       7.644090      -4.192882      16.986335          -0.000000
          105              O       9.341075      18.329657       5.558157      -0.527071      34.551989 0.45430950E+03  0.10432347E+05                                 8.333172                            6.453525       0.531541       2.234560                    0.998462      26.399532      67.004449       0.775894       0.343774      -1.155680       0.017168      -0.001538      -0.001537       0.017305       0.051778       0.051778       0.006992      -0.066376       0.066375      -0.089466       0.015133       0.074333             10.758167      16.986332       4.192883       4.192867       7.644092       2.371913       7.644078          -0.000000
          106              O       3.430425      18.329657       7.213343      -0.527071      34.551990 0.45430948E+03  0.10432346E+05                                 8.333172                            6.453525       0.531541       2.234560                    0.998462      26.399532      67.004448       0.775894       0.343774      -1.155680      -0.017168      -0.001537       0.001538       0.017305      -0.051778       0.051778      -0.006992      -0.066375       0.066377      -0.089466       0.015133       0.074333             10.758170      16.986338      -4.192870       4.192882       7.644080      -2.371913       7.644091          -0.000000
          107              O       9.341075       7.213343      19.984843      -0.527071      34.551990 0.45430948E+03  0.10432346E+05                                 8.333172                            6.453525       0.531541       2.234560                    0.998462      26.399532      67.004448       0.775894       0.343774      -1.155680       0.017168       0.001538       0.001537       0.017305      -0.051778      -0.051778       0.006992      -0.066376       0.066375      -0.089466       0.015133       0.074333             10.758169      16.986337      -4.192883      -4.192869       7.644092       2.371913       7.644079          -0.000000
          108              O      22.112575       7.213343       7.213343      -0.527071      34.551989 0.45430949E+03  0.10432346E+05                                 8.333172                            6.453525       0.531541       2.234560                    0.998462      26.399532      67.004448       0.775894       0.343774      -1.155680       0.017168       0.001537       0.001538       0.017305      -0.051778      -0.051778       0.006992      -0.066375       0.066377      -0.089466       0.015133       0.074333             10.758169      16.986337      -4.192869      -4.192881       7.644079       2.371913       7.644091          -0.000000
          109              O      16.201925       7.213343       5.558157      -0.527071      34.551987 0.45430946E+03  0.10432346E+05                                 8.333171                            6.453525       0.531541       2.234560                    0.998462      26.399532      67.004447       0.775894       0.343774      -1.155680      -0.017168       0.001538      -0.001537       0.017305       0.051778      -0.051778      -0.006992      -0.066376       0.066375      -0.089466       0.015133       0.074333             10.758168      16.986335       4.192883      -4.192867       7.644091      -2.371912       7.644078          -0.000000
          110              O       3.430425       7.213343      18.329657      -0.527071      34.551989 0.45430950E+03  0.10432347E+05                                 8.333172                            6.453525       0.531541       2.234560                    0.998462      26.399532      67.004449       0.775894       0.343774      -1.155680      -0.017168       0.001537      -0.001538       0.017305       0.051778      -0.051778      -0.006992      -0.066375       0.066377      -0.089466       0.015133       0.074333             10.758167      16.986332       4.192868      -4.192881       7.644078      -2.371912       7.644091          -0.000000
          111              O       9.341075       5.558157       7.213343      -0.527071      34.551987 0.45430947E+03  0.10432346E+05                                 8.333171                            6.453525       0.531541       2.234560                    0.998462      26.399532      67.004447       0.775894       0.343774      -1.155680       0.017168      -0.001537       0.001538       0.017305       0.051778      -0.051778      -0.006992      -0.066375       0.066377      -0.089466       0.015133       0.074333             10.758168      16.986335       4.192869      -4.192881       7.644079      -2.371913       7.644090          -0.000000
          112              O      22.112575       5.558157      19.984843      -0.527071      34.551964 0.45430927E+03  0.10432340E+05                                 8.333166                            6.453522       0.531538       2.234558                    0.998462      26.399536      67.004451       0.775894       0.343774      -1.155680       0.017168      -0.001537       0.001537       0.017305       0.051778      -0.051778      -0.006992      -0.066375       0.066375      -0.089466       0.015133       0.074333             10.758157      16.986310       4.192869      -4.192868       7.644081      -2.371911       7.644079          -0.000000
          113              O      16.201925      19.984843       7.213343      -0.527071      34.551963 0.45430926E+03  0.10432340E+05                                 8.333165                            6.453522       0.531538       2.234558                    0.998462      26.399536      67.004450       0.775894       0.343774      -1.155680      -0.017168       0.001537       0.001537       0.017305       0.051778       0.051778       0.006992      -0.066375       0.066375      -0.089466       0.015133       0.074333             10.758156      16.986310       4.192870       4.192867       7.644080       2.371911       7.644080          -0.000000
          114              O      22.112575      19.984843       5.558157      -0.527071      34.552007 0.45430965E+03  0.10432351E+05                                 8.333176                            6.453527       0.531541       2.234560                    0.998462      26.399534      67.004462       0.775894       0.343774      -1.155680       0.017168       0.001538      -0.001537       0.017305      -0.051778       0.051778      -0.006992      -0.066376       0.066375      -0.089466       0.015133       0.074333             10.758177      16.986349      -4.192887       4.192870       7.644097      -2.371915       7.644085          -0.000000
          115              O      16.201925       5.558157      18.329657      -0.527071      34.552006 0.45430963E+03  0.10432351E+05                                 8.333176                            6.453527       0.531541       2.234560                    0.998462      26.399533      67.004460       0.775894       0.343774      -1.155680      -0.017168      -0.001537      -0.001538       0.017305      -0.051778      -0.051778       0.006992      -0.066375       0.066377      -0.089466       0.015133       0.074333             10.758176      16.986348      -4.192871      -4.192885       7.644085       2.371915       7.644096          -0.000000
          116              O       3.430425       5.558157       5.558157      -0.527071      34.551988 0.45430946E+03  0.10432346E+05                                 8.333172                            6.453525       0.531541       2.234560                    0.998462      26.399531      67.004446       0.775894       0.343774      -1.155680      -0.017168      -0.001538      -0.001537       0.017305      -0.051778      -0.051778       0.006992      -0.066376       0.066375      -0.089466       0.015133       0.074333             10.758169      16.986336      -4.192883      -4.192868       7.644091       2.371913       7.644079          -0.000000
          117              O       5.558157      18.329657      16.201925      -0.527071      34.552007 0.45430968E+03  0.10432352E+05                                 8.333176                            6.453527       0.531541       2.234560                    0.998462      26.399534      67.004464       0.775894       0.343774      -1.155680      -0.001537      -0.001538      -0.017168       0.017305       0.006992      -0.051778      -0.051778      -0.000001      -0.132751      -0.089466       0.015133       0.074333             10.758176       7.644085       2.371914      -4.192872       7.644093      -4.192884      16.986348          -0.000000
          118              O       5.558157       5.558157       3.430425      -0.527071      34.551989 0.45430948E+03  0.10432346E+05                                 8.333172                            6.453525       0.531541       2.234560                    0.998462      26.399532      67.004448       0.775894       0.343774      -1.155680      -0.001537      -0.001538      -0.017168       0.017305       0.006992      -0.051777      -0.051778      -0.000001      -0.132751      -0.089466       0.015133       0.074333             10.758169       7.644081       2.371913      -4.192868       7.644089      -4.192882      16.986336          -0.000000
          119              O      19.984843       5.558157      22.112575      -0.527071      34.551965 0.45430926E+03  0.10432340E+05                                 8.333166                            6.453522       0.531538       2.234558                    0.998462      26.399536      67.004450       0.775894       0.343774      -1.155680       0.001537      -0.001537       0.017168       0.017305      -0.006992      -0.051778       0.051778      -0.000000      -0.132751      -0.089466       0.015133       0.074333             10.758158       7.644082      -2.371912      -4.192870       7.644081       4.192870      16.986312          -0.000000
          120              O      19.984843       7.213343      16.201925      -0.527071      34.552007 0.45430968E+03  0.10432352E+05                                 8.333176                            6.453527       0.531541       2.234560                    0.998462      26.399534      67.004464       0.775894       0.343774      -1.155680       0.001538       0.001537      -0.017168       0.017305       0.006992       0.051778       0.051778       0.000001      -0.132751      -0.089466       0.015133       0.074333             10.758176       7.644094       2.371914       4.192885       7.644085       4.192871      16.986348          -0.000000
          121              O       5.558157       7.213343       9.341075      -0.527071      34.552030 0.45430990E+03  0.10432359E+05                                 8.333181                            6.453530       0.531545       2.234561                    0.998462      26.399530      67.004462       0.775893       0.343775      -1.155680      -0.001538       0.001538       0.017168       0.017305      -0.006992       0.051778      -0.051778      -0.000000      -0.132752      -0.089467       0.015133       0.074333             10.758186       7.644093      -2.371915       4.192885       7.644092      -4.192883      16.986373          -0.000000
          122              O       5.558157      19.984843      22.112575      -0.527071      34.552006 0.45430967E+03  0.10432352E+05                                 8.333176                            6.453527       0.531541       2.234560                    0.998462      26.399533      67.004463       0.775894       0.343774      -1.155680      -0.001537       0.001538       0.017168       0.017305      -0.006992       0.051778      -0.051778      -0.000001      -0.132751      -0.089466       0.015133       0.074333             10.758176       7.644084      -2.371914       4.192869       7.644095      -4.192885      16.986348          -0.000000
          123              O      18.329657      22.112575       7.213343      -0.527071      34.551964 0.45430926E+03  0.10432340E+05                                 8.333166                            6.453522       0.531538       2.234558                    0.998462      26.399536      67.004450       0.775894       0.343774      -1.155680      -0.001537       0.017168       0.001537       0.017305       0.051778      -0.006992      -0.051778       0.066375       0.066375      -0.089466       0.015133       0.074333             10.758158       7.644080       4.192870      -2.371911      16.986313      -4.192869       7.644081          -0.000000
          124              O      18.329657      16.201925       5.558157      -0.527071      34.552008 0.45430967E+03  0.10432352E+05                                 8.333176                            6.453527       0.531541       2.234560                    0.998462      26.399534      67.004463       0.775894       0.343774      -1.155680      -0.001538      -0.017168      -0.001537       0.017305      -0.051778       0.006992      -0.051778       0.066376       0.066375      -0.089466       0.015133       0.074333             10.758176       7.644096      -4.192885       2.371915      16.986347      -4.192871       7.644085          -0.000000
          125              O       7.213343       9.341075       5.558157      -0.527071      34.552030 0.45430988E+03  0.10432358E+05                                 8.333181                            6.453530       0.531545       2.234561                    0.998462      26.399530      67.004461       0.775893       0.343775      -1.155680       0.001538       0.017168      -0.001538       0.017305      -0.051778      -0.006992       0.051778       0.066376       0.066376      -0.089467       0.015133       0.074333             10.758185       7.644094      -4.192884      -2.371915      16.986370       4.192883       7.644092          -0.000000
          126              O       7.213343      22.112575      18.329657      -0.527071      34.552008 0.45430967E+03  0.10432352E+05                                 8.333176                            6.453527       0.531541       2.234560                    0.998462      26.399533      67.004463       0.775894       0.343774      -1.155680       0.001537       0.017168      -0.001538       0.017305      -0.051778      -0.006992       0.051778       0.066375       0.066377      -0.089466       0.015133       0.074333             10.758178       7.644086      -4.192872      -2.371914      16.986352       4.192886       7.644095          -0.000000
          127              O       7.213343      16.201925      19.984843      -0.527071      34.552005 0.45430968E+03  0.10432352E+05                                 8.333175                            6.453527       0.531541       2.234560                    0.998462      26.399534      67.004464       0.775894       0.343774      -1.155680       0.001537      -0.017168       0.001538       0.017305       0.051778       0.006992       0.051778       0.066375       0.066377      -0.089466       0.015133       0.074333             10.758174       7.644084       4.192870       2.371913      16.986345       4.192884       7.644093          -0.000000
          128              O       7.213343       3.430425       7.213343      -0.527071      34.551990 0.45430951E+03  0.10432347E+05                                 8.333172                            6.453526       0.531541       2.234560                    0.998462      26.399532      67.004450       0.775894       0.343774      -1.155680       0.001537      -0.017168       0.001538       0.017305       0.051777       0.006992       0.051778       0.066375       0.066377      -0.089466       0.015133       0.074333             10.758170       7.644080       4.192869       2.371912      16.986339       4.192882       7.644090          -0.000000
          129              O      19.157250      19.157250       6.385750      -1.039790      58.331697 0.12732288E+04  0.37713124E+05                                11.326121                           10.421973      -0.032211       1.909221                    0.998367      37.459124     106.902871       0.646391       0.319908      -1.180274      -0.000000       0.000000       0.000000       0.000000      -0.000000       0.000000      -0.000000      -0.000000      -0.000003      -0.000001       0.000000       0.000000             13.336301      13.336310      -0.000000       0.000002      13.336311      -0.000003      13.336281          -0.000000
          130              O       6.385750       6.385750       6.385750      -1.039790      58.331639 0.12732277E+04  0.37713079E+05                                11.326110                           10.421967      -0.032208       1.909222                    0.998367      37.459103     106.902764       0.646392       0.319908      -1.180274      -0.000000      -0.000000       0.000000       0.000000       0.000000      -0.000000      -0.000000       0.000000       0.000000      -0.000000       0.000000       0.000000             13.336284      13.336284      -0.000000      -0.000001      13.336284      -0.000000      13.336284          -0.000000
          131              O       6.385750      19.157250      19.157250      -1.039790      58.331697 0.12732288E+04  0.37713124E+05                                11.326121                           10.421973      -0.032211       1.909221                    0.998367      37.459124     106.902872       0.646391       0.319908      -1.180274      -0.000000      -0.000000       0.000000       0.000000       0.000000      -0.000000      -0.000000      -0.000001       0.000001      -0.000001       0.000000       0.000000             13.336301      13.336282       0.000000      -0.000001      13.336311       0.000000      13.336311          -0.000000
          132              O      19.157250       6.385750      19.157250      -1.039790      58.331697 0.12732288E+04  0.37713124E+05                                11.326121                           10.421973      -0.032211       1.909221                    0.998367      37.459124     106.902871       0.646391       0.319908      -1.180274       0.000000      -0.000000       0.000000       0.000000       0.000000      -0.000000       0.000000       0.000001       0.000001      -0.000001       0.000000       0.000000             13.336301      13.336310      -0.000000      -0.000002      13.336281       0.000003      13.336310          -0.000000
          133              O      19.157250      19.157250      19.157250      -1.039790      58.331465 0.12732243E+04  0.37712945E+05                                11.326079                           10.421949      -0.032199       1.909225                    0.998367      37.459039     106.902444       0.646393       0.319907      -1.180274      -0.000000      -0.000000       0.000000       0.000000      -0.000000      -0.000000       0.000000      -0.000000       0.000000      -0.000000      -0.000000       0.000000             13.336238      13.336238      -0.000000      -0.000001      13.336238       0.000000      13.336238          -0.000000
          134              O       6.385750       6.385750      19.157250      -1.039790      58.331639 0.12732277E+04  0.37713080E+05                                11.326110                           10.421967      -0.032208       1.909222                    0.998367      37.459103     106.902764       0.646392       0.319908      -1.180274       0.000000       0.000000       0.000000       0.000000      -0.000000      -0.000000      -0.000000      -0.000000       0.000000      -0.000000       0.000000       0.000000             13.336284      13.336284      -0.000000      -0.000002      13.336284       0.000001      13.336285          -0.000000
          135              O      19.157250       6.385750       6.385750      -1.039790      58.331639 0.12732277E+04  0.37713080E+05                                11.326110                           10.421967      -0.032208       1.909222                    0.998367      37.459103     106.902765       0.646391       0.319908      -1.180274      -0.000000       0.000000       0.000000       0.000000      -0.000000      -0.000000       0.000000      -0.000000      -0.000000      -0.000000      -0.000000       0.000000             13.336284      13.336285       0.000000      -0.000001      13.336284       0.000000      13.336284          -0.000000
          136              O       6.385750      19.157250       6.385750      -1.039790      58.331639 0.12732277E+04  0.37713079E+05                                11.326110                           10.421967      -0.032208       1.909222                    0.998367      37.459103     106.902764       0.646392       0.319908      -1.180274      -0.000000      -0.000000       0.000000       0.000000       0.000000       0.000000       0.000000      -0.000000      -0.000000      -0.000000      -0.000000       0.000000             13.336284      13.336284      -0.000000       0.000002      13.336285      -0.000001      13.336284          -0.000000
          137              C      18.449709      13.379423       5.678209      -0.061739      34.863100 0.34237349E+03  0.75987588E+04                                 9.186045                            6.115740       0.160000       2.038492                    0.999611      27.531682      77.440061       0.673650       0.409665      -1.066286       0.030716      -0.011780       0.030716       0.045008      -0.017888      -0.026925      -0.017888       0.093716       0.093716      -0.070977       0.012813       0.058164             12.516874       7.331822       0.728318       2.636929      22.886979       0.728319       7.331821          -0.000000
          138              C      18.449709       0.607923      18.449709      -0.061737      34.862805 0.34237034E+03  0.75986665E+04                                 9.185974                            6.115696       0.160030       2.038503                    0.999611      27.531524      77.439346       0.673656       0.409663      -1.066288       0.030717      -0.011782       0.030717       0.045009      -0.017887      -0.026925      -0.017887       0.093721       0.093721      -0.070979       0.012814       0.058165             12.516746       7.331796       0.728375       2.636946      22.886645       0.728371       7.331797          -0.000000
          139              C       7.093291      12.163577       5.678209      -0.061739      34.863101 0.34237346E+03  0.75987580E+04                                 9.186045                            6.115739       0.160000       2.038492                    0.999611      27.531682      77.440063       0.673650       0.409665      -1.066286      -0.030716       0.011780       0.030716       0.045008      -0.017888       0.026925       0.017888       0.093716       0.093716      -0.070977       0.012813       0.058164             12.516875       7.331821       0.728319      -2.636929      22.886982      -0.728316       7.331821          -0.000000
          140              C       7.093291      24.935077      18.449709      -0.061739      34.863102 0.34237348E+03  0.75987584E+04                                 9.186045                            6.115739       0.160001       2.038492                    0.999611      27.531681      77.440054       0.673650       0.409665      -1.066286      -0.030716       0.011780       0.030716       0.045008      -0.017888       0.026925       0.017888       0.093716       0.093716      -0.070977       0.012813       0.058164             12.516877       7.331823       0.728323      -2.636929      22.886986      -0.728316       7.331821          -0.000000
          141              C      19.864791      12.163577      18.449709      -0.061737      34.862810 0.34237031E+03  0.75986659E+04                                 9.185974                            6.115696       0.160030       2.038503                    0.999611      27.531523      77.439342       0.673656       0.409663      -1.066288      -0.030717       0.011782       0.030717       0.045009      -0.017887       0.026925       0.017887       0.093721       0.093722      -0.070979       0.012814       0.058165             12.516751       7.331799       0.728370      -2.636947      22.886655      -0.728374       7.331798          -0.000000
          142              C       7.093291      13.379423      19.864791      -0.061739      34.863096 0.34237348E+03  0.75987585E+04                                 9.186044                            6.115740       0.160000       2.038492                    0.999611      27.531681      77.440058       0.673650       0.409665      -1.066285      -0.030716      -0.011780      -0.030716       0.045008       0.017888      -0.026925       0.017888       0.093716       0.093716      -0.070977       0.012813       0.058164             12.516871       7.331819      -0.728321       2.636928      22.886973      -0.728316       7.331821          -0.000000
          143              C       7.093291       0.607923       7.093291      -0.061739      34.863100 0.34237348E+03  0.75987584E+04                                 9.186045                            6.115739       0.160000       2.038492                    0.999611      27.531681      77.440054       0.673650       0.409665      -1.066286      -0.030716      -0.011780      -0.030716       0.045008       0.017888      -0.026925       0.017888       0.093716       0.093716      -0.070977       0.012813       0.058164             12.516875       7.331820      -0.728323       2.636928      22.886983      -0.728317       7.331820          -0.000000
          144              C      19.864791       0.607923      19.864791      -0.061737      34.862802 0.34237034E+03  0.75986664E+04                                 9.185972                            6.115696       0.160030       2.038503                    0.999611      27.531523      77.439336       0.673656       0.409663      -1.066288      -0.030717      -0.011782      -0.030717       0.045009       0.017887      -0.026925       0.017887       0.093721       0.093721      -0.070979       0.012814       0.058165             12.516743       7.331794      -0.728371       2.636945      22.886638      -0.728374       7.331796          -0.000000
          145              C      18.449709      12.163577      19.864791      -0.061737      34.862815 0.34237033E+03  0.75986664E+04                                 9.185976                            6.115696       0.160030       2.038503                    0.999611      27.531525      77.439356       0.673656       0.409663      -1.066287       0.030717       0.011782      -0.030717       0.045009       0.017887       0.026925      -0.017887       0.093721       0.093721      -0.070979       0.012814       0.058165             12.516754       7.331801      -0.728374      -2.636948      22.886662       0.728371       7.331800          -0.000000
          146              C      18.449709      24.935077       7.093291      -0.061739      34.863097 0.34237349E+03  0.75987586E+04                                 9.186044                            6.115739       0.160000       2.038492                    0.999611      27.531680      77.440045       0.673650       0.409665      -1.066286       0.030716       0.011780      -0.030716       0.045008       0.017888       0.026925      -0.017888       0.093716       0.093716      -0.070977       0.012813       0.058164             12.516871       7.331819      -0.728322      -2.636927      22.886976       0.728320       7.331819          -0.000000
          147              C       5.678209      18.449709      13.379423      -0.061739      34.863097 0.34237348E+03  0.75987584E+04                                 9.186044                            6.115740       0.160000       2.038492                    0.999611      27.531681      77.440055       0.673650       0.409665      -1.066286       0.030716       0.030716      -0.011780       0.045008      -0.026925      -0.017888      -0.017888       0.000000      -0.187433      -0.070977       0.012813       0.058164             12.516872       7.331820       2.636928       0.728319       7.331821       0.728317      22.886976          -0.000000
          148              C       5.678209       5.678209       0.607923      -0.061739      34.863100 0.34237347E+03  0.75987581E+04                                 9.186045                            6.115739       0.160000       2.038492                    0.999611      27.531680      77.440052       0.673650       0.409665      -1.066286       0.030716       0.030716      -0.011780       0.045008      -0.026925      -0.017888      -0.017888       0.000000      -0.187433      -0.070977       0.012813       0.058164             12.516875       7.331821       2.636928       0.728326       7.331820       0.728316      22.886984          -0.000000
          149              C      18.449709      18.449709       0.607923      -0.061737      34.862808 0.34237033E+03  0.75986663E+04                                 9.185974                            6.115696       0.160030       2.038503                    0.999611      27.531524      77.439346       0.673656       0.409663      -1.066288       0.030717       0.030717      -0.011782       0.045009      -0.026925      -0.017887      -0.017887      -0.000000      -0.187443      -0.070979       0.012814       0.058165             12.516748       7.331797       2.636947       0.728367       7.331798       0.728375      22.886649          -0.000000
          150              C       5.678209       7.093291      12.163577      -0.061739      34.863102 0.34237349E+03  0.75987587E+04                                 9.186045                            6.115740       0.160000       2.038492                    0.999611      27.531683      77.440067       0.673650       0.409665      -1.066285       0.030716      -0.030716       0.011780       0.045008       0.026925       0.017888      -0.017888      -0.000000      -0.187433      -0.070977       0.012813       0.058164             12.516875       7.331821      -2.636928      -0.728316       7.331821       0.728318      22.886984          -0.000000
          151              C       5.678209      19.864791      24.935077      -0.061739      34.863099 0.34237346E+03  0.75987579E+04                                 9.186044                            6.115739       0.160001       2.038492                    0.999611      27.531680      77.440050       0.673650       0.409665      -1.066286       0.030716      -0.030716       0.011780       0.045008       0.026925       0.017888      -0.017888       0.000000      -0.187433      -0.070977       0.012813       0.058164             12.516874       7.331821      -2.636928      -0.728325       7.331821       0.728316      22.886981          -0.000000
          152              C      18.449709      19.864791      12.163577      -0.061737      34.862803 0.34237033E+03  0.75986661E+04                                 9.185973                            6.115696       0.160030       2.038503                    0.999611      27.531522      77.439330       0.673656       0.409663      -1.066288       0.030717      -0.030717       0.011782       0.045009       0.026925       0.017887      -0.017887      -0.000000      -0.187443      -0.070979       0.012814       0.058165             12.516745       7.331795      -2.636945      -0.728374       7.331795       0.728373      22.886643          -0.000000
          153              C      19.864791       7.093291      13.379423      -0.061739      34.863098 0.34237348E+03  0.75987585E+04                                 9.186044                            6.115740       0.160000       2.038492                    0.999611      27.531681      77.440056       0.673650       0.409665      -1.066286      -0.030716      -0.030716      -0.011780       0.045008      -0.026925       0.017888       0.017888      -0.000000      -0.187433      -0.070977       0.012813       0.058164             12.516873       7.331821       2.636928      -0.728315       7.331821      -0.728321      22.886977          -0.000000
          154              C      19.864791      19.864791       0.607923      -0.061737      34.862809 0.34237034E+03  0.75986666E+04                                 9.185974                            6.115696       0.160030       2.038503                    0.999611      27.531524      77.439347       0.673656       0.409663      -1.066287      -0.030717      -0.030717      -0.011782       0.045009      -0.026925       0.017887       0.017887       0.000000      -0.187443      -0.070979       0.012814       0.058165             12.516749       7.331798       2.636947      -0.728377       7.331798      -0.728370      22.886651          -0.000000
          155              C      19.864791      18.449709      12.163577      -0.061737      34.862811 0.34237033E+03  0.75986664E+04                                 9.185975                            6.115696       0.160030       2.038503                    0.999611      27.531525      77.439355       0.673656       0.409663      -1.066287      -0.030717       0.030717       0.011782       0.045009       0.026925      -0.017887       0.017887       0.000000      -0.187443      -0.070979       0.012814       0.058165             12.516751       7.331799      -2.636947       0.728371       7.331799      -0.728372      22.886656          -0.000000
          156              C      19.864791       5.678209      24.935077      -0.061739      34.863097 0.34237348E+03  0.75987583E+04                                 9.186044                            6.115740       0.160000       2.038492                    0.999611      27.531679      77.440043       0.673650       0.409665      -1.066286      -0.030716       0.030716       0.011780       0.045008       0.026925      -0.017888       0.017888      -0.000000      -0.187433      -0.070977       0.012813       0.058164             12.516872       7.331820      -2.636927       0.728326       7.331819      -0.728319      22.886978          -0.000000
          157              C      13.379423       5.678209      18.449709      -0.061739      34.863103 0.34237347E+03  0.75987580E+04                                 9.186046                            6.115739       0.160001       2.038492                    0.999611      27.531680      77.440052       0.673650       0.409665      -1.066286      -0.011780       0.030716       0.030716       0.045008      -0.017888      -0.017888      -0.026925      -0.093716       0.093716      -0.070977       0.012813       0.058164             12.516878      22.886989       0.728322       0.728320       7.331822       2.636929       7.331822          -0.000000
          158              C       0.607923       5.678209       5.678209      -0.061739      34.863101 0.34237349E+03  0.75987586E+04                                 9.186045                            6.115739       0.160000       2.038492                    0.999611      27.531681      77.440053       0.673650       0.409665      -1.066286      -0.011780       0.030716       0.030716       0.045008      -0.017888      -0.017888      -0.026925      -0.093716       0.093716      -0.070977       0.012813       0.058164             12.516875      22.886984       0.728318       0.728324       7.331820       2.636927       7.331820          -0.000000
          159              C       0.607923      18.449709      18.449709      -0.061737      34.862807 0.34237033E+03  0.75986663E+04                                 9.185974                            6.115696       0.160030       2.038503                    0.999611      27.531524      77.439344       0.673656       0.409663      -1.066288      -0.011782       0.030717       0.030717       0.045009      -0.017887      -0.017887      -0.026925      -0.093721       0.093721      -0.070979       0.012814       0.058165             12.516748      22.886649       0.728371       0.728372       7.331799       2.636946       7.331796          -0.000000
          160              C      12.163577       5.678209       7.093291      -0.061739      34.863099 0.34237347E+03  0.75987580E+04                                 9.186045                            6.115739       0.160001       2.038492                    0.999611      27.531680      77.440050       0.673650       0.409665      -1.066286       0.011780       0.030716      -0.030716       0.045008       0.017888      -0.017888       0.026925      -0.093716       0.093716      -0.070977       0.012813       0.058164             12.516875      22.886984      -0.728322       0.728320       7.331820      -2.636927       7.331820          -0.000000
          161              C      12.163577      18.449709      19.864791      -0.061737      34.862808 0.34237034E+03  0.75986665E+04                                 9.185974                            6.115696       0.160030       2.038503                    0.999611      27.531524      77.439344       0.673656       0.409663      -1.066288       0.011782       0.030717      -0.030717       0.045009       0.017887      -0.017887       0.026925      -0.093721       0.093721      -0.070979       0.012814       0.058165             12.516748      22.886650      -0.728373       0.728370       7.331796      -2.636946       7.331799          -0.000000
          162              C      24.935077       5.678209      19.864791      -0.061739      34.863095 0.34237351E+03  0.75987589E+04                                 9.186043                            6.115740       0.160001       2.038492                    0.999611      27.531680      77.440045       0.673650       0.409665      -1.066286       0.011780       0.030716      -0.030716       0.045008       0.017888      -0.017888       0.026925      -0.093716       0.093716      -0.070977       0.012813       0.058164             12.516870      22.886973      -0.728321       0.728324       7.331818      -2.636926       7.331819          -0.000000
          163              C      13.379423      19.864791       7.093291      -0.061739      34.863096 0.34237351E+03  0.75987591E+04                                 9.186044                            6.115740       0.160000       2.038492                    0.999611      27.531680      77.440049       0.673650       0.409665      -1.066286      -0.011780      -0.030716      -0.030716       0.045008       0.017888       0.017888      -0.026925      -0.093716       0.093716      -0.070977       0.012813       0.058164             12.516870      22.886974      -0.728322      -0.728322       7.331819       2.636926       7.331818          -0.000000
          164              C       0.607923      19.864791      19.864791      -0.061737      34.862808 0.34237033E+03  0.75986663E+04                                 9.185974                            6.115696       0.160030       2.038503                    0.999611      27.531523      77.439343       0.673656       0.409663      -1.066287      -0.011782      -0.030717      -0.030717       0.045009       0.017887       0.017887      -0.026925      -0.093721       0.093722      -0.070979       0.012814       0.058165             12.516749      22.886651      -0.728373      -0.728375       7.331799       2.636946       7.331796          -0.000000
          165              C      12.163577      19.864791      18.449709      -0.061737      34.862809 0.34237034E+03  0.75986666E+04                                 9.185974                            6.115696       0.160030       2.038503                    0.999611      27.531524      77.439345       0.673656       0.409663      -1.066288       0.011782      -0.030717       0.030717       0.045009      -0.017887       0.017887       0.026925      -0.093721       0.093721      -0.070979       0.012814       0.058165             12.516749      22.886651       0.728374      -0.728373       7.331796      -2.636946       7.331799          -0.000000
          166              C      24.935077      19.864791       5.678209      -0.061739      34.863105 0.34237349E+03  0.75987586E+04                                 9.186046                            6.115740       0.160000       2.038492                    0.999611      27.531681      77.440056       0.673650       0.409665      -1.066286       0.011780      -0.030716       0.030716       0.045008      -0.017888       0.017888       0.026925      -0.093716       0.093716      -0.070977       0.012813       0.058164             12.516878      22.886990       0.728318      -0.728324       7.331822      -2.636929       7.331823          -0.000000
          167              C      13.379423      18.449709      19.864791      -0.061400      34.852836 0.34225949E+03  0.75955089E+04                                 9.183873                            6.114408       0.160438       2.038693                    0.999611      27.526874      77.419961       0.673783       0.409623      -1.066325      -0.011788       0.030714      -0.030714       0.045007      -0.017884       0.017884       0.026904      -0.093690       0.093690      -0.070957       0.012823       0.058134             12.513624      22.880294       0.727999      -0.728001       7.330289      -2.636445       7.330291          -0.000000
          168              C       0.607923      18.449709       7.093291      -0.061739      34.863103 0.34237349E+03  0.75987587E+04                                 9.186045                            6.115739       0.160000       2.038492                    0.999611      27.531681      77.440052       0.673650       0.409665      -1.066286      -0.011780       0.030716      -0.030716       0.045008      -0.017888       0.017888       0.026925      -0.093716       0.093716      -0.070977       0.012813       0.058164             12.516877      22.886987       0.728322      -0.728321       7.331821      -2.636928       7.331823          -0.000000
          169              C      12.163577       7.093291      19.864791      -0.061739      34.863101 0.34237347E+03  0.75987580E+04                                 9.186044                            6.115739       0.160001       2.038492                    0.999611      27.531680      77.440047       0.673650       0.409665      -1.066286       0.011780      -0.030716      -0.030716       0.045008      -0.017888      -0.017888      -0.026925      -0.093716       0.093716      -0.070977       0.012813       0.058164             12.516876      22.886985       0.728320       0.728323       7.331822       2.636928       7.331820          -0.000000
          170              C      24.935077       7.093291       7.093291      -0.061739      34.863101 0.34237348E+03  0.75987584E+04                                 9.186045                            6.115739       0.160000       2.038492                    0.999611      27.531681      77.440055       0.673650       0.409665      -1.066286       0.011780      -0.030716      -0.030716       0.045008      -0.017888      -0.017888      -0.026925      -0.093716       0.093716      -0.070977       0.012813       0.058164             12.516875      22.886985       0.728322       0.728320       7.331820       2.636928       7.331821          -0.000000
          171              C      24.935077      19.864791      19.864791      -0.061400      34.852835 0.34225949E+03  0.75955089E+04                                 9.183873                            6.114408       0.160438       2.038693                    0.999611      27.526874      77.419960       0.673783       0.409623      -1.066325       0.011788      -0.030714      -0.030714       0.045007      -0.017884      -0.017884      -0.026904      -0.093690       0.093690      -0.070957       0.012823       0.058134             12.513624      22.880292       0.727999       0.727997       7.330291       2.636445       7.330288          -0.000000
          172              C      13.379423       7.093291       5.678209      -0.061739      34.863099 0.34237347E+03  0.75987580E+04                                 9.186045                            6.115739       0.160001       2.038492                    0.999611      27.531680      77.440051       0.673650       0.409665      -1.066286      -0.011780      -0.030716       0.030716       0.045008       0.017888      -0.017888       0.026925      -0.093716       0.093716      -0.070977       0.012813       0.058164             12.516874      22.886983      -0.728318       0.728323       7.331821      -2.636927       7.331820          -0.000000
          173              C      13.379423      19.864791      18.449709      -0.061400      34.852836 0.34225949E+03  0.75955090E+04                                 9.183873                            6.114408       0.160438       2.038693                    0.999611      27.526874      77.419963       0.673783       0.409623      -1.066325      -0.011788      -0.030714       0.030714       0.045007       0.017884      -0.017884       0.026904      -0.093690       0.093690      -0.070957       0.012823       0.058134             12.513625      22.880294      -0.727997       0.727999       7.330289      -2.636446       7.330291          -0.000000
          174              C       0.607923       7.093291      18.449709      -0.061739      34.863095 0.34237348E+03  0.75987584E+04                                 9.186044                            6.115739       0.160000       2.038492                    0.999611      27.531681      77.440055       0.673650       0.409665      -1.066286      -0.011780      -0.030716       0.030716       0.045008       0.017888      -0.017888       0.026925      -0.093716       0.093716      -0.070977       0.012813       0.058164             12.516870      22.886971      -0.728321       0.728319       7.331818      -2.636927       7.331820          -0.000000
          175              C      12.163577      18.449709       5.678209      -0.061739      34.863096 0.34237348E+03  0.75987585E+04                                 9.186044                            6.115740       0.160000       2.038492                    0.999611      27.531681      77.440057       0.673650       0.409665      -1.066285       0.011780       0.030716       0.030716       0.045008       0.017888       0.017888      -0.026925      -0.093716       0.093716      -0.070977       0.012813       0.058164             12.516870      22.886972      -0.728317      -0.728322       7.331820       2.636927       7.331818          -0.000000
          176              C      24.935077      18.449709      18.449709      -0.061400      34.852836 0.34225950E+03  0.75955090E+04                                 9.183873                            6.114408       0.160438       2.038693                    0.999611      27.526874      77.419961       0.673783       0.409623      -1.066325       0.011788       0.030714       0.030714       0.045007       0.017884       0.017884      -0.026904      -0.093690       0.093690      -0.070957       0.012823       0.058134             12.513625      22.880294      -0.728001      -0.728000       7.330291       2.636445       7.330289          -0.000000
          177              C      18.449709       5.678209      12.163577      -0.061739      34.863100 0.34237347E+03  0.75987582E+04                                 9.186045                            6.115739       0.160001       2.038492                    0.999611      27.531682      77.440064       0.673650       0.409665      -1.066285       0.030716       0.030716       0.011780       0.045008      -0.026925       0.017888       0.017888       0.000000      -0.187433      -0.070977       0.012813       0.058164             12.516875       7.331821       2.636929      -0.728315       7.331822      -0.728320      22.886981          -0.000000
          178              C      18.449709      18.449709      24.935077      -0.061400      34.852837 0.34225950E+03  0.75955092E+04                                 9.183874                            6.114408       0.160438       2.038693                    0.999611      27.526874      77.419964       0.673783       0.409623      -1.066325       0.030714       0.030714       0.011788       0.045007      -0.026904       0.017884       0.017884      -0.000000      -0.187379      -0.070957       0.012823       0.058134             12.513626       7.330291       2.636446      -0.728004       7.330290      -0.727997      22.880296          -0.000000
          179              C       7.093291       5.678209      13.379423      -0.061739      34.863102 0.34237349E+03  0.75987588E+04                                 9.186045                            6.115740       0.160000       2.038492                    0.999611      27.531683      77.440067       0.673650       0.409665      -1.066285      -0.030716       0.030716      -0.011780       0.045008       0.026925       0.017888      -0.017888      -0.000000      -0.187433      -0.070977       0.012813       0.058164             12.516876       7.331821      -2.636928      -0.728316       7.331822       0.728318      22.886985          -0.000000
          180              C       7.093291      18.449709       0.607923      -0.061739      34.863097 0.34237348E+03  0.75987582E+04                                 9.186044                            6.115739       0.160001       2.038492                    0.999611      27.531681      77.440052       0.673650       0.409665      -1.066286      -0.030716       0.030716      -0.011780       0.045008       0.026925       0.017888      -0.017888       0.000000      -0.187433      -0.070977       0.012813       0.058164             12.516871       7.331820      -2.636928      -0.728324       7.331820       0.728315      22.886974          -0.000000
          181              C      19.864791      18.449709      13.379423      -0.061400      34.852840 0.34225950E+03  0.75955092E+04                                 9.183874                            6.114408       0.160438       2.038693                    0.999611      27.526874      77.419961       0.673783       0.409623      -1.066325      -0.030714       0.030714      -0.011788       0.045007       0.026904       0.017884      -0.017884       0.000000      -0.187379      -0.070957       0.012823       0.058134             12.513627       7.330290      -2.636445      -0.728001       7.330290       0.728000      22.880300          -0.000000
          182              C       7.093291      19.864791      12.163577      -0.061739      34.863101 0.34237347E+03  0.75987583E+04                                 9.186045                            6.115740       0.160000       2.038492                    0.999611      27.531682      77.440066       0.673650       0.409665      -1.066285      -0.030716      -0.030716       0.011780       0.045008      -0.026925      -0.017888      -0.017888      -0.000000      -0.187433      -0.070977       0.012813       0.058164             12.516875       7.331822       2.636929       0.728318       7.331822       0.728317      22.886982          -0.000000
          183              C       7.093291       7.093291      24.935077      -0.061739      34.863101 0.34237349E+03  0.75987586E+04                                 9.186045                            6.115740       0.160000       2.038492                    0.999611      27.531681      77.440055       0.673650       0.409665      -1.066286      -0.030716      -0.030716       0.011780       0.045008      -0.026925      -0.017888      -0.017888       0.000000      -0.187433      -0.070977       0.012813       0.058164             12.516875       7.331821       2.636928       0.728326       7.331820       0.728316      22.886985          -0.000000
          184              C      19.864791      19.864791      24.935077      -0.061400      34.852838 0.34225952E+03  0.75955095E+04                                 9.183873                            6.114408       0.160438       2.038693                    0.999611      27.526875      77.419965       0.673783       0.409623      -1.066325      -0.030714      -0.030714       0.011788       0.045007      -0.026904      -0.017884      -0.017884       0.000000      -0.187379      -0.070957       0.012823       0.058134             12.513625       7.330290       2.636446       0.727995       7.330290       0.728002      22.880294          -0.000000
          185              C      18.449709      19.864791      13.379423      -0.061400      34.852833 0.34225949E+03  0.75955088E+04                                 9.183872                            6.114408       0.160438       2.038693                    0.999611      27.526874      77.419962       0.673783       0.409623      -1.066325       0.030714      -0.030714      -0.011788       0.045007       0.026904      -0.017884       0.017884       0.000000      -0.187379      -0.070957       0.012823       0.058134             12.513622       7.330289      -2.636446       0.727998       7.330289      -0.727998      22.880287          -0.000000
          186              C      18.449709       7.093291       0.607923      -0.061739      34.863101 0.34237349E+03  0.75987586E+04                                 9.186045                            6.115739       0.160000       2.038492                    0.999611      27.531681      77.440053       0.673650       0.409665      -1.066286       0.030716      -0.030716      -0.011780       0.045008       0.026925      -0.017888       0.017888       0.000000      -0.187433      -0.070977       0.012813       0.058164             12.516874       7.331821      -2.636928       0.728326       7.331820      -0.728317      22.886982          -0.000000
          187              C       5.678209      13.379423       7.093291      -0.061739      34.863100 0.34237349E+03  0.75987587E+04                                 9.186045                            6.115740       0.160000       2.038492                    0.999611      27.531681      77.440056       0.673650       0.409665      -1.066286       0.030716      -0.011780      -0.030716       0.045008      -0.017888       0.026925       0.017888       0.093716       0.093716      -0.070977       0.012813       0.058164             12.516875       7.331820       0.728323      -2.636927      22.886985      -0.728317       7.331820          -0.000000
          188              C       5.678209       0.607923      19.864791      -0.061739      34.863103 0.34237346E+03  0.75987582E+04                                 9.186046                            6.115740       0.160000       2.038492                    0.999611      27.531682      77.440066       0.673650       0.409665      -1.066285       0.030716      -0.011780      -0.030716       0.045008      -0.017888       0.026925       0.017888       0.093716       0.093716      -0.070977       0.012813       0.058164             12.516878       7.331824       0.728320      -2.636930      22.886987      -0.728316       7.331822          -0.000000
          189              C      18.449709      13.379423      19.864791      -0.061400      34.852843 0.34225951E+03  0.75955094E+04                                 9.183875                            6.114408       0.160438       2.038693                    0.999611      27.526874      77.419963       0.673783       0.409623      -1.066325       0.030714      -0.011788      -0.030714       0.045007      -0.017884       0.026904       0.017884       0.093690       0.093690      -0.070957       0.012823       0.058134             12.513630       7.330292       0.727999      -2.636446      22.880306      -0.728001       7.330291          -0.000000
          190              C       5.678209      12.163577      18.449709      -0.061739      34.863094 0.34237348E+03  0.75987584E+04                                 9.186044                            6.115740       0.160000       2.038492                    0.999611      27.531681      77.440057       0.673650       0.409665      -1.066286       0.030716       0.011780       0.030716       0.045008       0.017888      -0.026925       0.017888       0.093716       0.093716      -0.070977       0.012813       0.058164             12.516870       7.331818      -0.728322       2.636927      22.886971      -0.728316       7.331820          -0.000000
          191              C       5.678209      24.935077       5.678209      -0.061739      34.863102 0.34237346E+03  0.75987581E+04                                 9.186045                            6.115739       0.160000       2.038492                    0.999611      27.531682      77.440065       0.673650       0.409665      -1.066285       0.030716       0.011780       0.030716       0.045008       0.017888      -0.026925       0.017888       0.093716       0.093716      -0.070977       0.012813       0.058164             12.516876       7.331822      -0.728319       2.636929      22.886984      -0.728317       7.331822          -0.000000
          192              C      18.449709      24.935077      18.449709      -0.061400      34.852836 0.34225951E+03  0.75955095E+04                                 9.183873                            6.114408       0.160438       2.038693                    0.999611      27.526875      77.419966       0.673783       0.409623      -1.066325       0.030714       0.011788       0.030714       0.045007       0.017884      -0.026904       0.017884       0.093690       0.093690      -0.070957       0.012823       0.058134             12.513622       7.330288      -0.727997       2.636445      22.880289      -0.728001       7.330290          -0.000000
          193              C      19.864791      13.379423      18.449709      -0.061400      34.852839 0.34225950E+03  0.75955091E+04                                 9.183874                            6.114408       0.160438       2.038693                    0.999611      27.526874      77.419963       0.673783       0.409623      -1.066325      -0.030714      -0.011788       0.030714       0.045007       0.017884       0.026904      -0.017884       0.093690       0.093690      -0.070957       0.012823       0.058134             12.513627       7.330292      -0.728002      -2.636446      22.880300       0.727998       7.330290          -0.000000
          194              C      19.864791       0.607923       5.678209      -0.061739      34.863102 0.34237347E+03  0.75987584E+04                                 9.186045                            6.115739       0.160000       2.038492                    0.999611      27.531683      77.440067       0.673650       0.409665      -1.066286      -0.030716      -0.011780       0.030716       0.045008       0.017888       0.026925      -0.017888       0.093716       0.093716      -0.070977       0.012813       0.058164             12.516875       7.331822      -0.728318      -2.636929      22.886980       0.728318       7.331822          -0.000000
          195              C      19.864791      12.163577       7.093291      -0.061739      34.863100 0.34237349E+03  0.75987586E+04                                 9.186045                            6.115740       0.160000       2.038492                    0.999611      27.531681      77.440057       0.673650       0.409665      -1.066286      -0.030716       0.011780      -0.030716       0.045008      -0.017888      -0.026925      -0.017888       0.093716       0.093716      -0.070977       0.012813       0.058164             12.516875       7.331821       0.728322       2.636928      22.886982       0.728318       7.331821          -0.000000
          196              C      19.864791      24.935077      19.864791      -0.061400      34.852832 0.34225950E+03  0.75955093E+04                                 9.183872                            6.114408       0.160438       2.038693                    0.999611      27.526875      77.419966       0.673783       0.409623      -1.066325      -0.030714       0.011788      -0.030714       0.045007      -0.017884      -0.026904      -0.017884       0.093690       0.093690      -0.070957       0.012823       0.058134             12.513620       7.330288       0.728000       2.636445      22.880283       0.727998       7.330289          -0.000000
          197              C       7.093291      12.163577      19.864791      -0.061398      34.852532 0.34225638E+03  0.75954177E+04                                 9.183800                            6.114365       0.160467       2.038704                    0.999611      27.526716      77.419243       0.673788       0.409621      -1.066327      -0.030714       0.011790      -0.030714       0.045008      -0.017883      -0.026903      -0.017883       0.093695       0.093695      -0.070959       0.012824       0.058135             12.513487       7.330264       0.728051       2.636463      22.879931       0.728056       7.330266          -0.000000
          198              C       7.093291      24.935077       7.093291      -0.061398      34.852538 0.34225636E+03  0.75954172E+04                                 9.183801                            6.114364       0.160467       2.038704                    0.999611      27.526717      77.419250       0.673789       0.409621      -1.066327      -0.030714       0.011790      -0.030714       0.045008      -0.017883      -0.026903      -0.017883       0.093695       0.093695      -0.070959       0.012824       0.058135             12.513492       7.330267       0.728049       2.636465      22.879943       0.728055       7.330267          -0.000000
          199              C      18.449709       0.607923       7.093291      -0.061398      34.852536 0.34225636E+03  0.75954173E+04                                 9.183801                            6.114365       0.160467       2.038704                    0.999611      27.526717      77.419254       0.673788       0.409621      -1.066327       0.030714      -0.011790      -0.030714       0.045008      -0.017883       0.026903       0.017883       0.093695       0.093695      -0.070959       0.012824       0.058135             12.513490       7.330267       0.728049      -2.636465      22.879936      -0.728052       7.330267          -0.000000
          200              C      18.449709      12.163577       5.678209      -0.061398      34.852535 0.34225638E+03  0.75954178E+04                                 9.183801                            6.114365       0.160467       2.038704                    0.999611      27.526716      77.419244       0.673788       0.409621      -1.066327       0.030714       0.011790       0.030714       0.045008       0.017883      -0.026903       0.017883       0.093695       0.093695      -0.070959       0.012824       0.058135             12.513490       7.330266      -0.728053       2.636464      22.879937      -0.728053       7.330266          -0.000000
          201              C       7.093291      13.379423       5.678209      -0.061398      34.852535 0.34225637E+03  0.75954173E+04                                 9.183800                            6.114364       0.160467       2.038704                    0.999611      27.526715      77.419237       0.673789       0.409621      -1.066327      -0.030714      -0.011790       0.030714       0.045008       0.017883       0.026903      -0.017883       0.093695       0.093695      -0.070959       0.012824       0.058135             12.513491       7.330265      -0.728053      -2.636463      22.879942       0.728055       7.330265          -0.000000
          202              C       7.093291       0.607923      18.449709      -0.061398      34.852540 0.34225636E+03  0.75954173E+04                                 9.183801                            6.114364       0.160467       2.038704                    0.999611      27.526717      77.419249       0.673789       0.409621      -1.066327      -0.030714      -0.011790       0.030714       0.045008       0.017883       0.026903      -0.017883       0.093695       0.093695      -0.070959       0.012824       0.058135             12.513494       7.330269      -0.728049      -2.636465      22.879945       0.728056       7.330268          -0.000000
          203              C      19.864791       7.093291      12.163577      -0.061398      34.852533 0.34225636E+03  0.75954172E+04                                 9.183800                            6.114365       0.160467       2.038704                    0.999611      27.526715      77.419238       0.673789       0.409621      -1.066327      -0.030714      -0.030714       0.011790       0.045008      -0.026903      -0.017883      -0.017883      -0.000000      -0.187390      -0.070959       0.012824       0.058135             12.513489       7.330266       2.636464       0.728056       7.330265       0.728051      22.879935          -0.000000
          204              C      19.864791       5.678209       0.607923      -0.061398      34.852534 0.34225636E+03  0.75954173E+04                                 9.183800                            6.114365       0.160467       2.038704                    0.999611      27.526717      77.419251       0.673788       0.409621      -1.066327      -0.030714       0.030714      -0.011790       0.045008       0.026903       0.017883      -0.017883      -0.000000      -0.187390      -0.070959       0.012824       0.058135             12.513489       7.330266      -2.636465      -0.728046       7.330267       0.728054      22.879934          -0.000000
          205              C       5.678209      18.449709      12.163577      -0.061398      34.852534 0.34225636E+03  0.75954172E+04                                 9.183800                            6.114365       0.160467       2.038704                    0.999611      27.526715      77.419238       0.673788       0.409621      -1.066327       0.030714       0.030714       0.011790       0.045008      -0.026903       0.017883       0.017883       0.000000      -0.187390      -0.070959       0.012824       0.058135             12.513489       7.330265       2.636464      -0.728053       7.330266      -0.728054      22.879935          -0.000000
          206              C       5.678209       5.678209      24.935077      -0.061398      34.852537 0.34225636E+03  0.75954173E+04                                 9.183801                            6.114364       0.160467       2.038704                    0.999611      27.526717      77.419251       0.673789       0.409621      -1.066327       0.030714       0.030714       0.011790       0.045008      -0.026903       0.017883       0.017883      -0.000000      -0.187390      -0.070959       0.012824       0.058135             12.513492       7.330267       2.636464      -0.728046       7.330267      -0.728056      22.879941          -0.000000
          207              C       5.678209       7.093291      13.379423      -0.061398      34.852537 0.34225636E+03  0.75954173E+04                                 9.183801                            6.114365       0.160467       2.038704                    0.999611      27.526715      77.419239       0.673789       0.409621      -1.066327       0.030714      -0.030714      -0.011790       0.045008       0.026903      -0.017883       0.017883      -0.000000      -0.187390      -0.070959       0.012824       0.058135             12.513492       7.330266      -2.636463       0.728056       7.330265      -0.728054      22.879943          -0.000000
          208              C       5.678209      19.864791       0.607923      -0.061398      34.852535 0.34225634E+03  0.75954168E+04                                 9.183801                            6.114364       0.160467       2.038704                    0.999611      27.526716      77.419246       0.673789       0.409621      -1.066327       0.030714      -0.030714      -0.011790       0.045008       0.026903      -0.017883       0.017883      -0.000000      -0.187390      -0.070959       0.012824       0.058135             12.513491       7.330266      -2.636465       0.728047       7.330267      -0.728057      22.879939          -0.000000
          209              C      12.163577      19.864791       7.093291      -0.061398      34.852533 0.34225638E+03  0.75954178E+04                                 9.183800                            6.114365       0.160467       2.038704                    0.999611      27.526718      77.419256       0.673788       0.409621      -1.066327       0.011790      -0.030714      -0.030714       0.045008      -0.017883      -0.017883      -0.026903      -0.093695       0.093695      -0.070959       0.012824       0.058135             12.513487      22.879929       0.728050       0.728050       7.330267       2.636464       7.330265          -0.000000
          210              C       0.607923      19.864791       5.678209      -0.061398      34.852539 0.34225636E+03  0.75954173E+04                                 9.183801                            6.114364       0.160467       2.038704                    0.999611      27.526717      77.419249       0.673789       0.409621      -1.066327      -0.011790      -0.030714       0.030714       0.045008       0.017883      -0.017883       0.026903      -0.093695       0.093695      -0.070959       0.012824       0.058135             12.513493      22.879944      -0.728054       0.728049       7.330267      -2.636465       7.330269          -0.000000
          211              C      12.163577       5.678209      18.449709      -0.061398      34.852539 0.34225636E+03  0.75954174E+04                                 9.183801                            6.114364       0.160467       2.038704                    0.999611      27.526717      77.419250       0.673789       0.409621      -1.066327       0.011790       0.030714       0.030714       0.045008       0.017883       0.017883      -0.026903      -0.093695       0.093695      -0.070959       0.012824       0.058135             12.513494      22.879945      -0.728050      -0.728052       7.330269       2.636465       7.330267          -0.000000
          212              C      24.935077       5.678209       5.678209      -0.061398      34.852538 0.34225637E+03  0.75954176E+04                                 9.183801                            6.114365       0.160467       2.038704                    0.999611      27.526717      77.419252       0.673788       0.409621      -1.066327       0.011790       0.030714       0.030714       0.045008       0.017883       0.017883      -0.026903      -0.093695       0.093695      -0.070959       0.012824       0.058135             12.513492      22.879943      -0.728054      -0.728048       7.330266       2.636464       7.330267          -0.000000
          213              C      13.379423       5.678209       7.093291      -0.061398      34.852536 0.34225636E+03  0.75954172E+04                                 9.183800                            6.114364       0.160467       2.038704                    0.999611      27.526717      77.419248       0.673789       0.409621      -1.066327      -0.011790       0.030714      -0.030714       0.045008      -0.017883       0.017883       0.026903      -0.093695       0.093695      -0.070959       0.012824       0.058135             12.513491      22.879940       0.728050      -0.728051       7.330267      -2.636464       7.330266          -0.000000
          214              C       0.607923       5.678209      19.864791      -0.061398      34.852531 0.34225635E+03  0.75954172E+04                                 9.183800                            6.114364       0.160467       2.038704                    0.999611      27.526717      77.419252       0.673788       0.409621      -1.066327      -0.011790       0.030714      -0.030714       0.045008      -0.017883       0.017883       0.026903      -0.093695       0.093695      -0.070959       0.012824       0.058135             12.513486      22.879928       0.728051      -0.728048       7.330265      -2.636464       7.330267          -0.000000
          215              C      12.163577       7.093291       5.678209      -0.061398      34.852536 0.34225635E+03  0.75954170E+04                                 9.183801                            6.114365       0.160467       2.038704                    0.999611      27.526716      77.419248       0.673788       0.409621      -1.066327       0.011790      -0.030714       0.030714       0.045008      -0.017883       0.017883       0.026903      -0.093695       0.093695      -0.070959       0.012824       0.058135             12.513492      22.879942       0.728054      -0.728048       7.330266      -2.636464       7.330267          -0.000000
          216              C      24.935077       7.093291      18.449709      -0.061398      34.852531 0.34225637E+03  0.75954175E+04                                 9.183799                            6.114365       0.160467       2.038704                    0.999611      27.526716      77.419242       0.673789       0.409621      -1.066327       0.011790      -0.030714       0.030714       0.045008      -0.017883       0.017883       0.026903      -0.093695       0.093695      -0.070959       0.012824       0.058135             12.513486      22.879929       0.728051      -0.728052       7.330264      -2.636463       7.330265          -0.000000
          217              C      13.379423      18.449709       5.678209      -0.061398      34.852531 0.34225638E+03  0.75954178E+04                                 9.183800                            6.114365       0.160467       2.038704                    0.999611      27.526716      77.419243       0.673788       0.409621      -1.066327      -0.011790       0.030714       0.030714       0.045008      -0.017883      -0.017883      -0.026903      -0.093695       0.093695      -0.070959       0.012824       0.058135             12.513486      22.879930       0.728055       0.728050       7.330265       2.636463       7.330264          -0.000000
          218              C      24.935077      18.449709       7.093291      -0.061398      34.852539 0.34225634E+03  0.75954168E+04                                 9.183802                            6.114364       0.160467       2.038704                    0.999611      27.526716      77.419249       0.673788       0.409621      -1.066327       0.011790       0.030714      -0.030714       0.045008       0.017883      -0.017883       0.026903      -0.093695       0.093695      -0.070959       0.012824       0.058135             12.513494      22.879945      -0.728051       0.728051       7.330269      -2.636466       7.330269          -0.000000
          219              C      13.379423       7.093291      19.864791      -0.061398      34.852538 0.34225634E+03  0.75954168E+04                                 9.183801                            6.114364       0.160467       2.038704                    0.999611      27.526716      77.419245       0.673789       0.409621      -1.066327      -0.011790      -0.030714      -0.030714       0.045008       0.017883       0.017883      -0.026903      -0.093695       0.093695      -0.070959       0.012824       0.058135             12.513494      22.879944      -0.728053      -0.728049       7.330268       2.636465       7.330268          -0.000000
          220              C       0.607923       7.093291       7.093291      -0.061398      34.852537 0.34225636E+03  0.75954173E+04                                 9.183801                            6.114364       0.160467       2.038704                    0.999611      27.526717      77.419251       0.673789       0.409621      -1.066327      -0.011790      -0.030714      -0.030714       0.045008       0.017883       0.017883      -0.026903      -0.093695       0.093695      -0.070959       0.012824       0.058135             12.513492      22.879942      -0.728050      -0.728052       7.330267       2.636464       7.330266          -0.000000
          221              C       7.093291      19.864791      13.379423      -0.061398      34.852537 0.34225638E+03  0.75954176E+04                                 9.183801                            6.114364       0.160467       2.038704                    0.999611      27.526716      77.419241       0.673789       0.409621      -1.066327      -0.030714      -0.030714      -0.011790       0.045008      -0.026903       0.017883       0.017883      -0.000000      -0.187390      -0.070959       0.012824       0.058135             12.513491       7.330266       2.636464      -0.728054       7.330266      -0.728055      22.879941          -0.000000
          222              C       7.093291       7.093291       0.607923      -0.061398      34.852538 0.34225637E+03  0.75954175E+04                                 9.183801                            6.114365       0.160467       2.038704                    0.999611      27.526717      77.419252       0.673788       0.409621      -1.066327      -0.030714      -0.030714      -0.011790       0.045008      -0.026903       0.017883       0.017883      -0.000000      -0.187390      -0.070959       0.012824       0.058135             12.513492       7.330267       2.636464      -0.728046       7.330267      -0.728056      22.879942          -0.000000
          223              C      18.449709       7.093291      24.935077      -0.061398      34.852537 0.34225636E+03  0.75954175E+04                                 9.183801                            6.114365       0.160467       2.038704                    0.999611      27.526717      77.419252       0.673788       0.409621      -1.066327       0.030714      -0.030714       0.011790       0.045008       0.026903       0.017883      -0.017883      -0.000000      -0.187390      -0.070959       0.012824       0.058135             12.513492       7.330267      -2.636465      -0.728047       7.330268       0.728055      22.879941          -0.000000
          224              C      18.449709       5.678209      13.379423      -0.061398      34.852536 0.34225636E+03  0.75954171E+04                                 9.183801                            6.114364       0.160467       2.038704                    0.999611      27.526715      77.419238       0.673789       0.409621      -1.066327       0.030714       0.030714      -0.011790       0.045008      -0.026903      -0.017883      -0.017883       0.000000      -0.187390      -0.070959       0.012824       0.058135             12.513491       7.330266       2.636464       0.728057       7.330266       0.728052      22.879941          -0.000000
          225              C       7.093291       5.678209      12.163577      -0.061398      34.852537 0.34225636E+03  0.75954173E+04                                 9.183801                            6.114365       0.160467       2.038704                    0.999611      27.526715      77.419239       0.673789       0.409621      -1.066327      -0.030714       0.030714       0.011790       0.045008       0.026903      -0.017883       0.017883      -0.000000      -0.187390      -0.070959       0.012824       0.058135             12.513492       7.330266      -2.636463       0.728056       7.330266      -0.728054      22.879943          -0.000000
          226              C       7.093291      18.449709      24.935077      -0.061398      34.852533 0.34225636E+03  0.75954171E+04                                 9.183800                            6.114365       0.160467       2.038704                    0.999611      27.526715      77.419239       0.673788       0.409621      -1.066327      -0.030714       0.030714       0.011790       0.045008       0.026903      -0.017883       0.017883       0.000000      -0.187390      -0.070959       0.012824       0.058135             12.513489       7.330265      -2.636464       0.728048       7.330266      -0.728057      22.879936          -0.000000
          227              C      19.864791      24.935077       5.678209      -0.061398      34.852538 0.34225639E+03  0.75954179E+04                                 9.183801                            6.114365       0.160467       2.038704                    0.999611      27.526716      77.419243       0.673788       0.409621      -1.066327      -0.030714       0.011790       0.030714       0.045008      -0.017883       0.026903       0.017883       0.093695       0.093695      -0.070959       0.012824       0.058135             12.513492       7.330266       0.728054      -2.636464      22.879942      -0.728054       7.330267          -0.000000
          228              C      19.864791      13.379423       7.093291      -0.061398      34.852540 0.34225637E+03  0.75954176E+04                                 9.183802                            6.114365       0.160467       2.038704                    0.999611      27.526717      77.419254       0.673788       0.409621      -1.066327      -0.030714      -0.011790      -0.030714       0.045008       0.017883      -0.026903       0.017883       0.093695       0.093695      -0.070959       0.012824       0.058135             12.513493       7.330269      -0.728050       2.636465      22.879944      -0.728054       7.330268          -0.000000
          229              C       5.678209      12.163577       7.093291      -0.061398      34.852539 0.34225637E+03  0.75954175E+04                                 9.183802                            6.114365       0.160467       2.038704                    0.999611      27.526717      77.419252       0.673788       0.409621      -1.066327       0.030714       0.011790      -0.030714       0.045008       0.017883       0.026903      -0.017883       0.093695       0.093695      -0.070959       0.012824       0.058135             12.513492       7.330267      -0.728049      -2.636464      22.879943       0.728055       7.330267          -0.000000
          230              C       5.678209      24.935077      19.864791      -0.061398      34.852541 0.34225638E+03  0.75954178E+04                                 9.183801                            6.114365       0.160467       2.038704                    0.999611      27.526716      77.419241       0.673789       0.409621      -1.066327       0.030714       0.011790      -0.030714       0.045008       0.017883       0.026903      -0.017883       0.093695       0.093695      -0.070959       0.012824       0.058135             12.513494       7.330268      -0.728052      -2.636464      22.879947       0.728056       7.330267          -0.000000
          231              C       5.678209      13.379423      18.449709      -0.061398      34.852533 0.34225638E+03  0.75954177E+04                                 9.183800                            6.114365       0.160467       2.038704                    0.999611      27.526716      77.419242       0.673788       0.409621      -1.066327       0.030714      -0.011790       0.030714       0.045008      -0.017883      -0.026903      -0.017883       0.093695       0.093695      -0.070959       0.012824       0.058135             12.513487       7.330264       0.728050       2.636463      22.879931       0.728056       7.330266          -0.000000
          232              C       5.678209       0.607923       5.678209      -0.061398      34.852536 0.34225637E+03  0.75954173E+04                                 9.183801                            6.114365       0.160467       2.038704                    0.999611      27.526715      77.419239       0.673789       0.409621      -1.066327       0.030714      -0.011790       0.030714       0.045008      -0.017883      -0.026903      -0.017883       0.093695       0.093695      -0.070959       0.012824       0.058135             12.513492       7.330266       0.728053       2.636463      22.879943       0.728055       7.330266          -0.000000
          233              C      19.157250      15.647642       6.385750       0.591753      29.209574 0.26648280E+03  0.55601635E+04                                 8.663378                            5.720886       0.130262       2.096818                    0.999493      21.985565      60.132809       0.637381       0.460563      -1.034606      -0.000002       0.051340      -0.000002       0.051340       0.000003      -0.067368       0.000003       0.116542       0.116541      -0.077694      -0.028521       0.106215             12.521528       7.198503       0.000061       2.404943      23.167582       0.000061       7.198498          -0.000000
          234              C      19.157250      14.181474       6.385750       0.005574      41.147059 0.33466847E+03  0.73358053E+04                                10.381237                            6.081827       0.040505       2.044338                    0.999382      25.308021      69.197247       0.674200       0.414462      -1.070404      -0.000006      -0.018748      -0.000006       0.018748      -0.000001      -0.057769      -0.000001       0.047244       0.047244      -0.042022      -0.031496       0.073517             16.724416       7.451543      -0.000054       1.928091      35.270165      -0.000055       7.451542           0.000000
          235              C      19.157250       2.876142      19.157250       0.591754      29.209262 0.26647962E+03  0.55600733E+04                                 8.663299                            5.720837       0.130303       2.096834                    0.999493      21.985366      60.131884       0.637387       0.460560      -1.034609       0.000000       0.051339      -0.000000       0.051339       0.000000      -0.067366      -0.000000       0.116541       0.116541      -0.077694      -0.028519       0.106213             12.521436       7.198434       0.000003       2.404917      23.167435      -0.000002       7.198438          -0.000000
          236              C      19.157250       1.409974      19.157250       0.005607      41.144303 0.33464666E+03  0.73352057E+04                                10.380744                            6.081600       0.040554       2.044367                    0.999382      25.307280      69.194592       0.674217       0.414458      -1.070407       0.000000      -0.018750       0.000000       0.018750       0.000000      -0.057774       0.000000       0.047259       0.047259      -0.042021      -0.031506       0.073527             16.723470       7.451223       0.000004       1.928014      35.267964      -0.000002       7.451224           0.000000
          237              C       6.385750       9.895358       6.385750       0.591753      29.209570 0.26648277E+03  0.55601625E+04                                 8.663376                            5.720885       0.130262       2.096818                    0.999493      21.985564      60.132800       0.637381       0.460563      -1.034606       0.000001      -0.051340      -0.000002       0.051340       0.000003       0.067368      -0.000003       0.116542       0.116542      -0.077695      -0.028521       0.106215             12.521525       7.198499       0.000063      -2.404942      23.167579      -0.000058       7.198496          -0.000000
          238              C       6.385750      11.361526       6.385750       0.005574      41.147061 0.33466848E+03  0.73358054E+04                                10.381237                            6.081828       0.040505       2.044338                    0.999382      25.308021      69.197247       0.674200       0.414462      -1.070404       0.000006       0.018748      -0.000006       0.018748      -0.000001       0.057769       0.000001       0.047244       0.047244      -0.042022      -0.031496       0.073517             16.724418       7.451542      -0.000050      -1.928090      35.270170       0.000057       7.451542           0.000000
          239              C       6.385750      22.666858      19.157250       0.591753      29.209575 0.26648283E+03  0.55601642E+04                                 8.663378                            5.720887       0.130261       2.096818                    0.999493      21.985565      60.132811       0.637381       0.460563      -1.034606       0.000001      -0.051340      -0.000002       0.051340       0.000003       0.067368      -0.000003       0.116542       0.116542      -0.077694      -0.028521       0.106215             12.521529       7.198500       0.000063      -2.404943      23.167585      -0.000058       7.198502          -0.000000
          240              C       6.385750      24.133026      19.157250       0.005574      41.147059 0.33466845E+03  0.73358047E+04                                10.381237                            6.081827       0.040505       2.044338                    0.999382      25.308020      69.197244       0.674200       0.414462      -1.070404       0.000006       0.018748      -0.000006       0.018748      -0.000001       0.057769       0.000001       0.047244       0.047244      -0.042022      -0.031496       0.073517             16.724419       7.451543      -0.000050      -1.928090      35.270171       0.000058       7.451542           0.000000
          241              C       6.385750      15.647642      19.157250       0.591753      29.209572 0.26648283E+03  0.55601643E+04                                 8.663377                            5.720887       0.130261       2.096818                    0.999493      21.985565      60.132811       0.637381       0.460563      -1.034606       0.000001       0.051340       0.000002       0.051340      -0.000003      -0.067368      -0.000003       0.116542       0.116542      -0.077694      -0.028521       0.106215             12.521525       7.198498      -0.000063       2.404942      23.167575      -0.000058       7.198501          -0.000000
          242              C       6.385750      14.181474      19.157250       0.005574      41.147050 0.33466845E+03  0.73358047E+04                                10.381236                            6.081827       0.040505       2.044338                    0.999382      25.308020      69.197245       0.674199       0.414462      -1.070404       0.000006      -0.018748       0.000006       0.018748       0.000001      -0.057769       0.000001       0.047244       0.047244      -0.042022      -0.031496       0.073517             16.724409       7.451539       0.000050       1.928090      35.270149       0.000058       7.451540           0.000000
          243              C       6.385750       2.876142       6.385750       0.591753      29.209569 0.26648282E+03  0.55601639E+04                                 8.663376                            5.720886       0.130261       2.096818                    0.999493      21.985564      60.132804       0.637381       0.460563      -1.034606       0.000001       0.051340       0.000002       0.051340      -0.000003      -0.067368      -0.000003       0.116542       0.116542      -0.077694      -0.028521       0.106215             12.521524       7.198497      -0.000063       2.404942      23.167576      -0.000058       7.198500          -0.000000
          244              C       6.385750       1.409974       6.385750       0.005574      41.147054 0.33466845E+03  0.73358047E+04                                10.381236                            6.081827       0.040505       2.044338                    0.999382      25.308020      69.197244       0.674200       0.414462      -1.070404       0.000006      -0.018748       0.000006       0.018748       0.000001      -0.057769       0.000001       0.047244       0.047244      -0.042022      -0.031496       0.073517             16.724415       7.451540       0.000050       1.928090      35.270163       0.000057       7.451541           0.000000
          245              C      19.157250       9.895358      19.157250       0.591754      29.209266 0.26647955E+03  0.55600716E+04                                 8.663300                            5.720836       0.130304       2.096834                    0.999493      21.985365      60.131880       0.637387       0.460560      -1.034609       0.000000      -0.051339       0.000000       0.051339      -0.000000       0.067366      -0.000000       0.116541       0.116541      -0.077694      -0.028519       0.106213             12.521442       7.198440      -0.000003      -2.404918      23.167451      -0.000002       7.198436          -0.000000
          246              C      19.157250      11.361526      19.157250       0.005607      41.144319 0.33464667E+03  0.73352061E+04                                10.380747                            6.081601       0.040554       2.044367                    0.999382      25.307280      69.194594       0.674217       0.414458      -1.070407       0.000000       0.018750      -0.000000       0.018750      -0.000000       0.057774       0.000000       0.047259       0.047259      -0.042021      -0.031506       0.073527             16.723485       7.451229      -0.000004      -1.928016      35.267998      -0.000002       7.451227           0.000000
          247              C      19.157250      22.666858       6.385750       0.591753      29.209573 0.26648285E+03  0.55601650E+04                                 8.663378                            5.720887       0.130261       2.096818                    0.999493      21.985565      60.132813       0.637381       0.460563      -1.034606      -0.000002      -0.051340       0.000002       0.051340      -0.000003       0.067368       0.000003       0.116542       0.116542      -0.077694      -0.028521       0.106215             12.521526       7.198500      -0.000061      -2.404942      23.167579       0.000061       7.198501          -0.000000
          248              C      19.157250      24.133026       6.385750       0.005574      41.147051 0.33466845E+03  0.73358046E+04                                10.381236                            6.081827       0.040505       2.044338                    0.999382      25.308020      69.197244       0.674200       0.414462      -1.070404      -0.000006       0.018748       0.000006       0.018748       0.000001       0.057769      -0.000001       0.047244       0.047244      -0.042022      -0.031496       0.073517             16.724412       7.451540       0.000053      -1.928089      35.270155      -0.000055       7.451540           0.000000
          249              C       6.385750      19.157250      15.647642       0.591753      29.209573 0.26648283E+03  0.55601643E+04                                 8.663378                            5.720887       0.130261       2.096818                    0.999493      21.985565      60.132811       0.637381       0.460563      -1.034606      -0.000001      -0.000002       0.051340       0.051340      -0.067368       0.000003       0.000003      -0.000000      -0.233083      -0.077694      -0.028521       0.106215             12.521527       7.198499       2.404943       0.000061       7.198502       0.000059      23.167580          -0.000000
          250              C       6.385750      19.157250      14.181474       0.005574      41.147054 0.33466845E+03  0.73358047E+04                                10.381237                            6.081827       0.040505       2.044338                    0.999382      25.308020      69.197245       0.674199       0.414462      -1.070404      -0.000006      -0.000006      -0.018748       0.018748      -0.057769      -0.000001      -0.000001      -0.000000      -0.094487      -0.042022      -0.031496       0.073517             16.724414       7.451541       1.928090      -0.000053       7.451541      -0.000056      35.270160           0.000000
          251              C       6.385750       6.385750       2.876142       0.591753      29.209569 0.26648279E+03  0.55601632E+04                                 8.663376                            5.720886       0.130262       2.096818                    0.999493      21.985564      60.132801       0.637381       0.460563      -1.034606      -0.000001      -0.000002       0.051340       0.051340      -0.067368       0.000003       0.000003      -0.000000      -0.233083      -0.077694      -0.028521       0.106215             12.521524       7.198498       2.404942       0.000067       7.198498       0.000056      23.167577          -0.000000
          252              C       6.385750       6.385750       1.409974       0.005574      41.147056 0.33466845E+03  0.73358047E+04                                10.381237                            6.081827       0.040505       2.044338                    0.999382      25.308020      69.197244       0.674200       0.414462      -1.070404      -0.000006      -0.000006      -0.018748       0.018748      -0.057769      -0.000001      -0.000001       0.000000      -0.094487      -0.042022      -0.031496       0.073517             16.724416       7.451541       1.928090      -0.000044       7.451541      -0.000061      35.270166           0.000000
          253              C       6.385750       6.385750       9.895358       0.591753      29.209569 0.26648279E+03  0.55601632E+04                                 8.663376                            5.720886       0.130262       2.096818                    0.999493      21.985564      60.132801       0.637381       0.460563      -1.034606      -0.000002       0.000002      -0.051340       0.051340       0.067368      -0.000003       0.000003      -0.000000      -0.233083      -0.077694      -0.028521       0.106215             12.521524       7.198498      -2.404942      -0.000059       7.198498       0.000061      23.167577          -0.000000
          254              C       6.385750       6.385750      11.361526       0.005574      41.147056 0.33466845E+03  0.73358048E+04                                10.381237                            6.081828       0.040505       2.044338                    0.999382      25.308020      69.197245       0.674199       0.414462      -1.070404      -0.000006       0.000006       0.018748       0.018748       0.057769       0.000001      -0.000001      -0.000000      -0.094487      -0.042022      -0.031496       0.073517             16.724416       7.451541      -1.928090       0.000056       7.451541      -0.000053      35.270167           0.000000
          255              C       6.385750      19.157250      22.666858       0.591753      29.209574 0.26648283E+03  0.55601643E+04                                 8.663378                            5.720887       0.130261       2.096818                    0.999493      21.985565      60.132812       0.637381       0.460563      -1.034606      -0.000001       0.000002      -0.051340       0.051340       0.067368      -0.000003       0.000003      -0.000000      -0.233083      -0.077694      -0.028521       0.106215             12.521527       7.198499      -2.404943      -0.000066       7.198502       0.000057      23.167581          -0.000000
          256              C       6.385750      19.157250      24.133026       0.005574      41.147054 0.33466845E+03  0.73358047E+04                                10.381236                            6.081827       0.040505       2.044338                    0.999382      25.308020      69.197244       0.674200       0.414462      -1.070404      -0.000006       0.000006       0.018748       0.018748       0.057769       0.000001      -0.000001      -0.000000      -0.094487      -0.042022      -0.031496       0.073517             16.724414       7.451541      -1.928090       0.000046       7.451541      -0.000060      35.270159           0.000000
          257              C      19.157250       6.385750      15.647642       0.591753      29.209573 0.26648283E+03  0.55601643E+04                                 8.663378                            5.720887       0.130261       2.096818                    0.999493      21.985565      60.132811       0.637381       0.460563      -1.034606       0.000002       0.000001       0.051340       0.051340      -0.067368      -0.000003      -0.000003       0.000000      -0.233083      -0.077694      -0.028521       0.106215             12.521527       7.198502       2.404943      -0.000057       7.198499      -0.000063      23.167580          -0.000000
          258              C      19.157250       6.385750      14.181474       0.005574      41.147054 0.33466845E+03  0.73358047E+04                                10.381236                            6.081827       0.040505       2.044338                    0.999382      25.308020      69.197244       0.674200       0.414462      -1.070404       0.000006       0.000006      -0.018748       0.018748      -0.057769       0.000001       0.000001       0.000000      -0.094487      -0.042022      -0.031496       0.073517             16.724414       7.451541       1.928090       0.000059       7.451541       0.000051      35.270159           0.000000
          259              C      19.157250      19.157250       2.876142       0.591754      29.209265 0.26647959E+03  0.55600727E+04                                 8.663299                            5.720836       0.130303       2.096834                    0.999493      21.985366      60.131883       0.637387       0.460560      -1.034609      -0.000000       0.000000       0.051339       0.051339      -0.067366      -0.000000       0.000000       0.000000      -0.233082      -0.077694      -0.028519       0.106213             12.521439       7.198437       2.404917      -0.000006       7.198437       0.000004      23.167443          -0.000000
          260              C      19.157250      19.157250       1.409974       0.005607      41.144312 0.33464667E+03  0.73352060E+04                                10.380746                            6.081601       0.040554       2.044367                    0.999382      25.307280      69.194595       0.674217       0.414458      -1.070407       0.000000      -0.000000      -0.018750       0.018750      -0.057774      -0.000000       0.000000       0.000000      -0.094517      -0.042021      -0.031506       0.073527             16.723478       7.451226       1.928015      -0.000008       7.451226       0.000006      35.267983           0.000000
          261              C      19.157250      19.157250       9.895358       0.591754      29.209264 0.26647958E+03  0.55600724E+04                                 8.663300                            5.720836       0.130303       2.096834                    0.999493      21.985365      60.131882       0.637387       0.460560      -1.034609      -0.000000       0.000000      -0.051339       0.051339       0.067366      -0.000000       0.000000      -0.000000      -0.233082      -0.077694      -0.028519       0.106213             12.521439       7.198437      -2.404917      -0.000000       7.198437      -0.000000      23.167444          -0.000000
          262              C      19.157250      19.157250      11.361526       0.005607      41.144311 0.33464666E+03  0.73352059E+04                                10.380745                            6.081600       0.040554       2.044367                    0.999382      25.307280      69.194593       0.674217       0.414458      -1.070407      -0.000000       0.000000       0.018750       0.018750       0.057774       0.000000      -0.000000      -0.000000      -0.094517      -0.042021      -0.031506       0.073527             16.723478       7.451226      -1.928015       0.000000       7.451226      -0.000001      35.267981           0.000000
          263              C      19.157250       6.385750      22.666858       0.591753      29.209573 0.26648283E+03  0.55601642E+04                                 8.663378                            5.720887       0.130261       2.096818                    0.999493      21.985565      60.132810       0.637381       0.460563      -1.034606       0.000001      -0.000002      -0.051340       0.051340       0.067368       0.000003      -0.000003       0.000000      -0.233083      -0.077694      -0.028521       0.106215             12.521527       7.198501      -2.404943       0.000065       7.198499      -0.000058      23.167579          -0.000000
          264              C      19.157250       6.385750      24.133026       0.005574      41.147054 0.33466845E+03  0.73358048E+04                                10.381237                            6.081827       0.040505       2.044338                    0.999382      25.308020      69.197245       0.674199       0.414462      -1.070404       0.000006      -0.000006       0.018748       0.018748       0.057769      -0.000001       0.000001       0.000000      -0.094487      -0.042022      -0.031496       0.073517             16.724414       7.451541      -1.928090      -0.000048       7.451541       0.000059      35.270160           0.000000
          265              C      15.647642       6.385750      19.157250       0.591753      29.209574 0.26648278E+03  0.55601631E+04                                 8.663378                            5.720886       0.130262       2.096818                    0.999493      21.985564      60.132807       0.637381       0.460563      -1.034606       0.051340      -0.000002      -0.000002       0.051340       0.000003       0.000003      -0.067368      -0.116542       0.116542      -0.077694      -0.028521       0.106215             12.521530      23.167587       0.000061       0.000062       7.198499       2.404943       7.198504          -0.000000
          266              C      14.181474       6.385750      19.157250       0.005574      41.147061 0.33466846E+03  0.73358048E+04                                10.381238                            6.081827       0.040505       2.044338                    0.999382      25.308020      69.197244       0.674200       0.414462      -1.070404      -0.018748      -0.000006      -0.000006       0.018748      -0.000001      -0.000001      -0.057769      -0.047244       0.047244      -0.042022      -0.031496       0.073517             16.724421      35.270176      -0.000053      -0.000052       7.451543       1.928091       7.451544           0.000000
          267              C       2.876142       6.385750       6.385750       0.591753      29.209569 0.26648279E+03  0.55601632E+04                                 8.663376                            5.720886       0.130262       2.096818                    0.999493      21.985564      60.132801       0.637381       0.460563      -1.034606       0.051340      -0.000001      -0.000002       0.051340       0.000003       0.000003      -0.067368      -0.116542       0.116541      -0.077694      -0.028521       0.106215             12.521524      23.167577       0.000060       0.000062       7.198501       2.404942       7.198495          -0.000000
          268              C       1.409974       6.385750       6.385750       0.005574      41.147056 0.33466845E+03  0.73358047E+04                                10.381237                            6.081827       0.040505       2.044338                    0.999382      25.308020      69.197244       0.674200       0.414462      -1.070404      -0.018748      -0.000006      -0.000006       0.018748      -0.000001      -0.000001      -0.057769      -0.047244       0.047244      -0.042022      -0.031496       0.073517             16.724416      35.270166      -0.000055      -0.000052       7.451542       1.928090       7.451540           0.000000
          269              C       9.895358       6.385750       6.385750       0.591753      29.209568 0.26648278E+03  0.55601629E+04                                 8.663376                            5.720886       0.130262       2.096818                    0.999493      21.985563      60.132800       0.637381       0.460563      -1.034606      -0.051340      -0.000002       0.000002       0.051340      -0.000003       0.000003       0.067368      -0.116542       0.116542      -0.077694      -0.028521       0.106215             12.521525      23.167578      -0.000060       0.000063       7.198495      -2.404942       7.198501          -0.000000
          270              C      11.361526       6.385750       6.385750       0.005574      41.147055 0.33466845E+03  0.73358047E+04                                10.381236                            6.081827       0.040505       2.044338                    0.999382      25.308020      69.197242       0.674200       0.414462      -1.070404       0.018748      -0.000006       0.000006       0.018748       0.000001      -0.000001       0.057769      -0.047244       0.047244      -0.042022      -0.031496       0.073517             16.724415      35.270164       0.000055      -0.000051       7.451540      -1.928090       7.451541           0.000000
          271              C      22.666858       6.385750      19.157250       0.591753      29.209571 0.26648286E+03  0.55601650E+04                                 8.663378                            5.720888       0.130261       2.096818                    0.999493      21.985565      60.132814       0.637381       0.460563      -1.034606      -0.051340      -0.000002       0.000002       0.051340      -0.000003       0.000003       0.067368      -0.116542       0.116542      -0.077694      -0.028521       0.106215             12.521524      23.167574      -0.000061       0.000062       7.198500      -2.404942       7.198499          -0.000000
          272              C      24.133026       6.385750      19.157250       0.005574      41.147047 0.33466845E+03  0.73358046E+04                                10.381235                            6.081827       0.040505       2.044338                    0.999382      25.308020      69.197244       0.674200       0.414462      -1.070404       0.018748      -0.000006       0.000006       0.018748       0.000001      -0.000001       0.057769      -0.047244       0.047244      -0.042022      -0.031496       0.073517             16.724407      35.270143       0.000054      -0.000052       7.451539      -1.928089       7.451539           0.000000
          273              C      15.647642      19.157250       6.385750       0.591753      29.209571 0.26648286E+03  0.55601650E+04                                 8.663378                            5.720887       0.130261       2.096818                    0.999493      21.985565      60.132813       0.637381       0.460563      -1.034606       0.051340       0.000002       0.000002       0.051340      -0.000003      -0.000003      -0.067368      -0.116542       0.116542      -0.077694      -0.028521       0.106215             12.521524      23.167573      -0.000060      -0.000063       7.198499       2.404942       7.198500          -0.000000
          274              C      14.181474      19.157250       6.385750       0.005574      41.147046 0.33466844E+03  0.73358045E+04                                10.381235                            6.081827       0.040505       2.044338                    0.999382      25.308020      69.197243       0.674200       0.414462      -1.070404      -0.018748       0.000006       0.000006       0.018748       0.000001       0.000001      -0.057769      -0.047244       0.047244      -0.042022      -0.031496       0.073517             16.724406      35.270142       0.000055       0.000051       7.451538       1.928089       7.451538           0.000000
          275              C       2.876142      19.157250      19.157250       0.591754      29.209264 0.26647958E+03  0.55600723E+04                                 8.663299                            5.720836       0.130303       2.096834                    0.999493      21.985365      60.131881       0.637387       0.460560      -1.034609       0.051339       0.000000      -0.000000       0.051339       0.000000      -0.000000      -0.067366      -0.116541       0.116541      -0.077694      -0.028519       0.106213             12.521439      23.167443      -0.000000      -0.000001       7.198441       2.404917       7.198433          -0.000000
          276              C       1.409974      19.157250      19.157250       0.005607      41.144310 0.33464666E+03  0.73352059E+04                                10.380745                            6.081600       0.040554       2.044367                    0.999382      25.307280      69.194592       0.674217       0.414458      -1.070407      -0.018750      -0.000000       0.000000       0.018750       0.000000      -0.000000      -0.057774      -0.047259       0.047259      -0.042021      -0.031506       0.073527             16.723477      35.267980      -0.000001      -0.000002       7.451227       1.928015       7.451224           0.000000
          277              C       9.895358      19.157250      19.157250       0.591754      29.209264 0.26647958E+03  0.55600724E+04                                 8.663300                            5.720836       0.130303       2.096834                    0.999493      21.985365      60.131883       0.637387       0.460560      -1.034609      -0.051339       0.000000       0.000000       0.051339      -0.000000      -0.000000       0.067366      -0.116541       0.116541      -0.077694      -0.028519       0.106213             12.521440      23.167445       0.000001      -0.000001       7.198433      -2.404918       7.198441          -0.000000
          278              C      11.361526      19.157250      19.157250       0.005607      41.144311 0.33464666E+03  0.73352059E+04                                10.380745                            6.081600       0.040554       2.044367                    0.999382      25.307280      69.194593       0.674217       0.414458      -1.070407       0.018750      -0.000000      -0.000000       0.018750      -0.000000      -0.000000       0.057774      -0.047259       0.047259      -0.042021      -0.031506       0.073527             16.723478      35.267982       0.000001      -0.000002       7.451224      -1.928015       7.451227           0.000000
          279              C      22.666858      19.157250       6.385750       0.591753      29.209576 0.26648280E+03  0.55601636E+04                                 8.663378                            5.720886       0.130262       2.096818                    0.999493      21.985565      60.132809       0.637381       0.460563      -1.034606      -0.051340       0.000002      -0.000002       0.051340       0.000003      -0.000003       0.067368      -0.116542       0.116541      -0.077694      -0.028521       0.106215             12.521530      23.167587       0.000060      -0.000063       7.198504      -2.404943       7.198499          -0.000000
          280              C      24.133026      19.157250       6.385750       0.005574      41.147063 0.33466847E+03  0.73358053E+04                                10.381238                            6.081827       0.040505       2.044338                    0.999382      25.308021      69.197246       0.674200       0.414462      -1.070404       0.018748       0.000006      -0.000006       0.018748      -0.000001       0.000001       0.057769      -0.047244       0.047244      -0.042022      -0.031496       0.073517             16.724421      35.270175      -0.000055       0.000051       7.451544      -1.928091       7.451543           0.000000
          281              C      15.647642      19.157250      19.157250       0.591751      29.209868 0.26648592E+03  0.55602516E+04                                 8.663450                            5.720934       0.130220       2.096801                    0.999493      21.985760      60.133702       0.637375       0.460565      -1.034604       0.051340       0.000000       0.000000       0.051340      -0.000000      -0.000000       0.067370      -0.116543       0.116543      -0.077695      -0.028523       0.106218             12.521609      23.167715       0.000000      -0.000001       7.198555      -2.404965       7.198557          -0.000000
          282              C      14.181474      19.157250      19.157250       0.005540      41.149813 0.33469027E+03  0.73364042E+04                                10.381730                            6.082055       0.040456       2.044309                    0.999382      25.308761      69.199896       0.674182       0.414466      -1.070401      -0.018747       0.000000       0.000000       0.018747       0.000000       0.000000       0.057765      -0.047229       0.047229      -0.042022      -0.031486       0.073508             16.725366      35.272381       0.000001      -0.000002       7.451857      -1.928165       7.451859           0.000000
          283              C       2.876142      19.157250       6.385750       0.591753      29.209570 0.26648279E+03  0.55601632E+04                                 8.663376                            5.720886       0.130262       2.096818                    0.999493      21.985564      60.132801       0.637381       0.460563      -1.034606       0.051340      -0.000002       0.000002       0.051340       0.000003      -0.000003       0.067368      -0.116542       0.116542      -0.077694      -0.028521       0.106215             12.521525      23.167579       0.000060      -0.000063       7.198495      -2.404942       7.198502          -0.000000
          284              C       1.409974      19.157250       6.385750       0.005574      41.147058 0.33466845E+03  0.73358048E+04                                10.381237                            6.081827       0.040505       2.044338                    0.999382      25.308020      69.197244       0.674199       0.414462      -1.070404      -0.018748      -0.000006       0.000006       0.018748      -0.000001       0.000001       0.057769      -0.047244       0.047244      -0.042022      -0.031496       0.073517             16.724419      35.270172      -0.000055       0.000051       7.451541      -1.928091       7.451544           0.000000
          285              C       9.895358       6.385750      19.157250       0.591753      29.209570 0.26648279E+03  0.55601632E+04                                 8.663376                            5.720886       0.130262       2.096818                    0.999493      21.985564      60.132801       0.637381       0.460563      -1.034606      -0.051340       0.000002       0.000002       0.051340       0.000003       0.000003      -0.067368      -0.116542       0.116541      -0.077694      -0.028521       0.106215             12.521525      23.167579       0.000061       0.000062       7.198502       2.404942       7.198495          -0.000000
          286              C      11.361526       6.385750      19.157250       0.005574      41.147058 0.33466845E+03  0.73358047E+04                                10.381237                            6.081827       0.040505       2.044338                    0.999382      25.308020      69.197243       0.674200       0.414462      -1.070404       0.018748       0.000006       0.000006       0.018748      -0.000001      -0.000001      -0.057769      -0.047244       0.047244      -0.042022      -0.031496       0.073517             16.724418      35.270170      -0.000054      -0.000052       7.451543       1.928090       7.451541           0.000000
          287              C      22.666858       6.385750       6.385750       0.591753      29.209569 0.26648279E+03  0.55601631E+04                                 8.663376                            5.720886       0.130262       2.096818                    0.999493      21.985564      60.132801       0.637381       0.460563      -1.034606      -0.051340       0.000002       0.000002       0.051340       0.000003       0.000003      -0.067368      -0.116542       0.116542      -0.077694      -0.028521       0.106215             12.521524      23.167578       0.000060       0.000063       7.198494       2.404941       7.198501          -0.000000
          288              C      24.133026       6.385750       6.385750       0.005574      41.147057 0.33466847E+03  0.73358052E+04                                10.381237                            6.081827       0.040505       2.044338                    0.999382      25.308021      69.197245       0.674200       0.414462      -1.070404       0.018748       0.000006       0.000006       0.018748      -0.000001      -0.000001      -0.057769      -0.047244       0.047244      -0.042022      -0.031496       0.073517             16.724416      35.270166      -0.000054      -0.000051       7.451540       1.928090       7.451542           0.000000
          289              C      15.647642       6.385750       6.385750       0.591753      29.209569 0.26648279E+03  0.55601632E+04                                 8.663376                            5.720886       0.130262       2.096818                    0.999493      21.985564      60.132801       0.637381       0.460563      -1.034606       0.051340       0.000002      -0.000002       0.051340      -0.000003       0.000003       0.067368      -0.116542       0.116541      -0.077694      -0.028521       0.106215             12.521524      23.167577      -0.000060       0.000063       7.198501      -2.404941       7.198494          -0.000000
          290              C      14.181474       6.385750       6.385750       0.005574      41.147055 0.33466845E+03  0.73358047E+04                                10.381236                            6.081827       0.040505       2.044338                    0.999382      25.308020      69.197243       0.674200       0.414462      -1.070404      -0.018748       0.000006      -0.000006       0.018748       0.000001      -0.000001       0.057769      -0.047244       0.047244      -0.042022      -0.031496       0.073517             16.724416      35.270165       0.000055      -0.000051       7.451542      -1.928090       7.451540           0.000000
          291              C       2.876142       6.385750      19.157250       0.591753      29.209567 0.26648279E+03  0.55601633E+04                                 8.663376                            5.720886       0.130261       2.096818                    0.999493      21.985564      60.132803       0.637381       0.460563      -1.034606       0.051340       0.000002      -0.000002       0.051340      -0.000003       0.000003       0.067368      -0.116542       0.116542      -0.077694      -0.028521       0.106215             12.521521      23.167569      -0.000061       0.000062       7.198494      -2.404941       7.198501          -0.000000
          292              C       1.409974       6.385750      19.157250       0.005574      41.147051 0.33466848E+03  0.73358053E+04                                10.381235                            6.081828       0.040505       2.044338                    0.999382      25.308021      69.197247       0.674200       0.414462      -1.070404      -0.018748       0.000006      -0.000006       0.018748       0.000001      -0.000001       0.057769      -0.047244       0.047244      -0.042022      -0.031496       0.073517             16.724409      35.270147       0.000053      -0.000052       7.451538      -1.928090       7.451541           0.000000
          293              C       9.895358      19.157250       6.385750       0.591753      29.209566 0.26648279E+03  0.55601632E+04                                 8.663375                            5.720886       0.130262       2.096818                    0.999493      21.985564      60.132801       0.637381       0.460563      -1.034606      -0.051340      -0.000002      -0.000002       0.051340      -0.000003      -0.000003      -0.067368      -0.116542       0.116541      -0.077694      -0.028521       0.106215             12.521520      23.167567      -0.000060      -0.000063       7.198501       2.404941       7.198493          -0.000000
          294              C      11.361526      19.157250       6.385750       0.005574      41.147050 0.33466847E+03  0.73358052E+04                                10.381235                            6.081827       0.040505       2.044338                    0.999382      25.308021      69.197246       0.674200       0.414462      -1.070404       0.018748      -0.000006      -0.000006       0.018748       0.000001       0.000001      -0.057769      -0.047244       0.047244      -0.042022      -0.031496       0.073517             16.724408      35.270145       0.000055       0.000051       7.451541       1.928090       7.451538           0.000000
          295              C      22.666858      19.157250      19.157250       0.591751      29.209867 0.26648591E+03  0.55602513E+04                                 8.663450                            5.720934       0.130220       2.096801                    0.999493      21.985759      60.133701       0.637375       0.460565      -1.034604      -0.051340       0.000000      -0.000000       0.051340       0.000000      -0.000000      -0.067370      -0.116543       0.116543      -0.077695      -0.028523       0.106218             12.521609      23.167716      -0.000001      -0.000001       7.198557       2.404965       7.198556          -0.000000
          296              C      24.133026      19.157250      19.157250       0.005540      41.149812 0.33469027E+03  0.73364041E+04                                10.381730                            6.082054       0.040456       2.044309                    0.999382      25.308761      69.199894       0.674182       0.414466      -1.070401       0.018747      -0.000000      -0.000000       0.018747      -0.000000       0.000000      -0.057765      -0.047229       0.047229      -0.042022      -0.031486       0.073508             16.725365      35.272379      -0.000001      -0.000002       7.451859       1.928165       7.451857           0.000000
          297              C      19.157250       6.385750       9.895358       0.591753      29.209569 0.26648279E+03  0.55601632E+04                                 8.663376                            5.720886       0.130262       2.096818                    0.999493      21.985564      60.132802       0.637381       0.460563      -1.034606      -0.000001      -0.000002      -0.051340       0.051340      -0.067368      -0.000003      -0.000003       0.000000      -0.233083      -0.077694      -0.028521       0.106215             12.521523       7.198498       2.404942      -0.000058       7.198498      -0.000062      23.167574          -0.000000
          298              C      19.157250       6.385750      11.361526       0.005574      41.147054 0.33466846E+03  0.73358048E+04                                10.381236                            6.081828       0.040505       2.044338                    0.999382      25.308020      69.197245       0.674199       0.414462      -1.070404      -0.000006      -0.000006       0.018748       0.018748      -0.057769       0.000001       0.000001       0.000000      -0.094487      -0.042022      -0.031496       0.073517             16.724414       7.451541       1.928090       0.000058       7.451541       0.000050      35.270160           0.000000
          299              C      19.157250      19.157250      22.666858       0.591751      29.209868 0.26648592E+03  0.55602517E+04                                 8.663450                            5.720934       0.130220       2.096801                    0.999493      21.985760      60.133702       0.637375       0.460565      -1.034604       0.000000      -0.000000      -0.051340       0.051340      -0.067370       0.000000      -0.000000       0.000000      -0.233086      -0.077695      -0.028523       0.106218             12.521609       7.198556       2.404965      -0.000004       7.198556       0.000002      23.167716          -0.000000
          300              C      19.157250      19.157250      24.133026       0.005540      41.149814 0.33469027E+03  0.73364043E+04                                10.381730                            6.082055       0.040456       2.044309                    0.999382      25.308761      69.199897       0.674182       0.414466      -1.070401       0.000000      -0.000000       0.018747       0.018747      -0.057765      -0.000000       0.000000       0.000000      -0.094457      -0.042022      -0.031486       0.073508             16.725367       7.451858       1.928165      -0.000006       7.451858       0.000004      35.272383           0.000000
          301              C       6.385750       6.385750      15.647642       0.591753      29.209569 0.26648279E+03  0.55601632E+04                                 8.663376                            5.720886       0.130262       2.096818                    0.999493      21.985564      60.132801       0.637381       0.460563      -1.034606       0.000002      -0.000002       0.051340       0.051340       0.067368      -0.000003       0.000003       0.000000      -0.233083      -0.077694      -0.028521       0.106215             12.521524       7.198498      -2.404941      -0.000059       7.198498       0.000061      23.167578          -0.000000
          302              C       6.385750       6.385750      14.181474       0.005574      41.147057 0.33466845E+03  0.73358048E+04                                10.381237                            6.081828       0.040505       2.044338                    0.999382      25.308020      69.197245       0.674199       0.414462      -1.070404       0.000006      -0.000006      -0.018748       0.018748       0.057769       0.000001      -0.000001       0.000000      -0.094487      -0.042022      -0.031496       0.073517             16.724417       7.451541      -1.928090       0.000056       7.451541      -0.000053      35.270168           0.000000
          303              C       6.385750      19.157250       2.876142       0.591753      29.209568 0.26648279E+03  0.55601632E+04                                 8.663376                            5.720886       0.130262       2.096818                    0.999493      21.985564      60.132802       0.637381       0.460563      -1.034606       0.000001      -0.000002       0.051340       0.051340       0.067368      -0.000003       0.000003       0.000000      -0.233083      -0.077694      -0.028521       0.106215             12.521523       7.198498      -2.404942      -0.000067       7.198498       0.000055      23.167574          -0.000000
          304              C       6.385750      19.157250       1.409974       0.005574      41.147054 0.33466846E+03  0.73358048E+04                                10.381236                            6.081827       0.040505       2.044338                    0.999382      25.308020      69.197244       0.674199       0.414462      -1.070404       0.000006      -0.000006      -0.018748       0.018748       0.057769       0.000001      -0.000001       0.000000      -0.094487      -0.042022      -0.031496       0.073517             16.724413       7.451541      -1.928090       0.000046       7.451541      -0.000062      35.270158           0.000000
          305              C       6.385750      19.157250       9.895358       0.591753      29.209568 0.26648279E+03  0.55601631E+04                                 8.663376                            5.720886       0.130262       2.096818                    0.999493      21.985564      60.132801       0.637381       0.460563      -1.034606       0.000001       0.000002      -0.051340       0.051340      -0.067368       0.000003       0.000003       0.000000      -0.233083      -0.077694      -0.028521       0.106215             12.521523       7.198498       2.404942       0.000061       7.198498       0.000060      23.167573          -0.000000
          306              C       6.385750      19.157250      11.361526       0.005574      41.147054 0.33466846E+03  0.73358048E+04                                10.381236                            6.081828       0.040505       2.044338                    0.999382      25.308020      69.197245       0.674199       0.414462      -1.070404       0.000006       0.000006       0.018748       0.018748      -0.057769      -0.000001      -0.000001       0.000000      -0.094487      -0.042022      -0.031496       0.073517             16.724414       7.451541       1.928090      -0.000053       7.451541      -0.000054      35.270160           0.000000
          307              C       6.385750       6.385750      22.666858       0.591753      29.209569 0.26648279E+03  0.55601633E+04                                 8.663376                            5.720886       0.130262       2.096818                    0.999493      21.985564      60.132802       0.637381       0.460563      -1.034606       0.000001       0.000002      -0.051340       0.051340      -0.067368       0.000003       0.000003      -0.000000      -0.233083      -0.077694      -0.028521       0.106215             12.521525       7.198498       2.404941       0.000067       7.198498       0.000056      23.167578          -0.000000
          308              C       6.385750       6.385750      24.133026       0.005574      41.147057 0.33466847E+03  0.73358052E+04                                10.381237                            6.081827       0.040505       2.044338                    0.999382      25.308021      69.197245       0.674200       0.414462      -1.070404       0.000006       0.000006       0.018748       0.018748      -0.057769      -0.000001      -0.000001       0.000000      -0.094487      -0.042022      -0.031496       0.073517             16.724416       7.451541       1.928090      -0.000045       7.451541      -0.000061      35.270165           0.000000
          309              C      19.157250      19.157250      15.647642       0.591751      29.209868 0.26648592E+03  0.55602516E+04                                 8.663450                            5.720934       0.130220       2.096801                    0.999493      21.985760      60.133702       0.637375       0.460565      -1.034604       0.000000       0.000000       0.051340       0.051340       0.067370      -0.000000       0.000000       0.000000      -0.233086      -0.077695      -0.028523       0.106218             12.521609       7.198556      -2.404965      -0.000000       7.198556      -0.000000      23.167715          -0.000000
          310              C      19.157250      19.157250      14.181474       0.005540      41.149812 0.33469027E+03  0.73364042E+04                                10.381730                            6.082054       0.040456       2.044309                    0.999382      25.308761      69.199895       0.674182       0.414466      -1.070401       0.000000       0.000000      -0.018747       0.018747       0.057765       0.000000       0.000000       0.000000      -0.094457      -0.042022      -0.031486       0.073508             16.725365       7.451858      -1.928165      -0.000001       7.451858       0.000000      35.272380           0.000000
          311              C      19.157250       6.385750       2.876142       0.591753      29.209569 0.26648279E+03  0.55601633E+04                                 8.663376                            5.720886       0.130262       2.096818                    0.999493      21.985564      60.132802       0.637381       0.460563      -1.034606      -0.000001       0.000002       0.051340       0.051340       0.067368       0.000003      -0.000003       0.000000      -0.233083      -0.077694      -0.028521       0.106215             12.521523       7.198498      -2.404942       0.000067       7.198498      -0.000057      23.167574          -0.000000
          312              C      19.157250       6.385750       1.409974       0.005574      41.147054 0.33466845E+03  0.73358048E+04                                10.381236                            6.081828       0.040505       2.044338                    0.999382      25.308020      69.197245       0.674199       0.414462      -1.070404      -0.000006       0.000006      -0.018748       0.018748       0.057769      -0.000001       0.000001       0.000000      -0.094487      -0.042022      -0.031496       0.073517             16.724414       7.451541      -1.928090      -0.000046       7.451541       0.000059      35.270160           0.000000
          313              C       6.385750      15.647642       6.385750       0.591753      29.209569 0.26648282E+03  0.55601640E+04                                 8.663377                            5.720887       0.130261       2.096818                    0.999493      21.985564      60.132805       0.637381       0.460563      -1.034606      -0.000001       0.051340       0.000002       0.051340       0.000003       0.067368      -0.000003       0.116542       0.116542      -0.077694      -0.028521       0.106215             12.521524       7.198496       0.000063      -2.404941      23.167577      -0.000059       7.198500          -0.000000
          314              C       6.385750      14.181474       6.385750       0.005574      41.147053 0.33466845E+03  0.73358046E+04                                10.381236                            6.081827       0.040505       2.044338                    0.999382      25.308020      69.197243       0.674200       0.414462      -1.070404      -0.000006      -0.018748       0.000006       0.018748      -0.000001       0.057769       0.000001       0.047244       0.047244      -0.042022      -0.031496       0.073517             16.724414       7.451539      -0.000050      -1.928089      35.270162       0.000057       7.451541           0.000000
          315              C       6.385750       2.876142      19.157250       0.591753      29.209571 0.26648277E+03  0.55601625E+04                                 8.663376                            5.720885       0.130262       2.096818                    0.999493      21.985564      60.132800       0.637381       0.460563      -1.034606      -0.000001       0.051340       0.000002       0.051340       0.000003       0.067368      -0.000003       0.116542       0.116542      -0.077695      -0.028521       0.106215             12.521526       7.198500       0.000064      -2.404942      23.167581      -0.000058       7.198497          -0.000000
          316              C       6.385750       1.409974      19.157250       0.005574      41.147063 0.33466848E+03  0.73358054E+04                                10.381238                            6.081827       0.040505       2.044338                    0.999382      25.308021      69.197246       0.674200       0.414462      -1.070404      -0.000006      -0.018748       0.000006       0.018748      -0.000001       0.057769       0.000001       0.047244       0.047244      -0.042022      -0.031496       0.073517             16.724420       7.451544      -0.000049      -1.928091      35.270174       0.000058       7.451542           0.000000
          317              C       6.385750       9.895358      19.157250       0.591753      29.209567 0.26648282E+03  0.55601640E+04                                 8.663376                            5.720887       0.130261       2.096818                    0.999493      21.985564      60.132806       0.637381       0.460563      -1.034606      -0.000001      -0.051340      -0.000002       0.051340      -0.000003      -0.067368      -0.000003       0.116542       0.116542      -0.077694      -0.028521       0.106215             12.521521       7.198495      -0.000064       2.404942      23.167569      -0.000058       7.198500          -0.000000
          318              C       6.385750      11.361526      19.157250       0.005574      41.147048 0.33466847E+03  0.73358051E+04                                10.381235                            6.081827       0.040505       2.044338                    0.999382      25.308021      69.197245       0.674200       0.414462      -1.070404      -0.000006       0.018748      -0.000006       0.018748       0.000001      -0.057769       0.000001       0.047244       0.047244      -0.042022      -0.031496       0.073517             16.724406       7.451538       0.000049       1.928089      35.270142       0.000058       7.451540           0.000000
          319              C       6.385750      22.666858       6.385750       0.591753      29.209570 0.26648277E+03  0.55601625E+04                                 8.663376                            5.720885       0.130262       2.096818                    0.999493      21.985564      60.132800       0.637381       0.460563      -1.034606      -0.000001      -0.051340      -0.000002       0.051340      -0.000003      -0.067368      -0.000003       0.116542       0.116542      -0.077695      -0.028521       0.106215             12.521525       7.198500      -0.000063       2.404942      23.167580      -0.000059       7.198496          -0.000000
          320              C       6.385750      24.133026       6.385750       0.005574      41.147061 0.33466848E+03  0.73358054E+04                                10.381237                            6.081827       0.040505       2.044338                    0.999382      25.308021      69.197246       0.674200       0.414462      -1.070404      -0.000006       0.018748      -0.000006       0.018748       0.000001      -0.057769       0.000001       0.047244       0.047244      -0.042022      -0.031496       0.073517             16.724419       7.451543       0.000051       1.928091      35.270171       0.000057       7.451542           0.000000
          321              C      19.157250      15.647642      19.157250       0.591751      29.209870 0.26648592E+03  0.55602517E+04                                 8.663451                            5.720934       0.130220       2.096801                    0.999493      21.985760      60.133703       0.637375       0.460565      -1.034604      -0.000000       0.051340      -0.000000       0.051340      -0.000000       0.067370      -0.000000       0.116543       0.116543      -0.077695      -0.028523       0.106218             12.521612       7.198557      -0.000002      -2.404965      23.167722      -0.000001       7.198557          -0.000000
          322              C      19.157250      14.181474      19.157250       0.005540      41.149818 0.33469027E+03  0.73364042E+04                                10.381731                            6.082055       0.040456       2.044309                    0.999382      25.308761      69.199896       0.674182       0.414466      -1.070401      -0.000000      -0.018747      -0.000000       0.018747      -0.000000       0.057765       0.000000       0.047229       0.047229      -0.042022      -0.031486       0.073508             16.725371       7.451860      -0.000003      -1.928166      35.272394      -0.000002       7.451859           0.000000
          323              C      19.157250       2.876142       6.385750       0.591753      29.209569 0.26648277E+03  0.55601625E+04                                 8.663375                            5.720885       0.130262       2.096818                    0.999493      21.985564      60.132800       0.637381       0.460563      -1.034606       0.000001       0.051340      -0.000002       0.051340      -0.000003       0.067368       0.000003       0.116542       0.116542      -0.077695      -0.028521       0.106215             12.521524       7.198500      -0.000062      -2.404942      23.167575       0.000059       7.198496          -0.000000
          324              C      19.157250       1.409974       6.385750       0.005574      41.147058 0.33466848E+03  0.73358054E+04                                10.381237                            6.081828       0.040505       2.044338                    0.999382      25.308021      69.197247       0.674200       0.414462      -1.070404       0.000006      -0.018748      -0.000006       0.018748       0.000001       0.057769      -0.000001       0.047244       0.047244      -0.042022      -0.031496       0.073517             16.724415       7.451542       0.000052      -1.928091      35.270162      -0.000055       7.451541           0.000000
          325              C      19.157250       9.895358       6.385750       0.591753      29.209568 0.26648282E+03  0.55601639E+04                                 8.663376                            5.720886       0.130261       2.096818                    0.999493      21.985564      60.132804       0.637381       0.460563      -1.034606       0.000001      -0.051340       0.000002       0.051340       0.000003      -0.067368       0.000003       0.116542       0.116542      -0.077694      -0.028521       0.106215             12.521523       7.198497       0.000062       2.404942      23.167573       0.000059       7.198500          -0.000000
          326              C      19.157250      11.361526       6.385750       0.005574      41.147051 0.33466845E+03  0.73358046E+04                                10.381236                            6.081827       0.040505       2.044338                    0.999382      25.308020      69.197244       0.674200       0.414462      -1.070404       0.000006       0.018748       0.000006       0.018748      -0.000001      -0.057769      -0.000001       0.047244       0.047244      -0.042022      -0.031496       0.073517             16.724412       7.451540      -0.000052       1.928090      35.270155      -0.000055       7.451541           0.000000
          327              C      19.157250      22.666858      19.157250       0.591751      29.209866 0.26648592E+03  0.55602516E+04                                 8.663450                            5.720934       0.130220       2.096801                    0.999493      21.985760      60.133702       0.637375       0.460565      -1.034604      -0.000000      -0.051340       0.000000       0.051340      -0.000000      -0.067370       0.000000       0.116543       0.116543      -0.077695      -0.028523       0.106218             12.521607       7.198555       0.000002       2.404964      23.167710      -0.000001       7.198555          -0.000000
          328              C      19.157250      24.133026      19.157250       0.005540      41.149808 0.33469027E+03  0.73364042E+04                                10.381729                            6.082055       0.040456       2.044309                    0.999382      25.308761      69.199896       0.674182       0.414466      -1.070401      -0.000000       0.018747       0.000000       0.018747       0.000000      -0.057765      -0.000000       0.047229       0.047229      -0.042022      -0.031486       0.073508             16.725361       7.451856       0.000003       1.928165      35.272369      -0.000002       7.451857           0.000000
          329              H      17.698489      13.793220       4.926989       0.061021       2.314927 0.19609742E+02  0.23203674E+03                                 2.509862                            2.295123      -1.208123       2.202650                    0.998169       4.270034      11.614115       0.513866       1.007329      -0.781337      -0.035067       0.004947      -0.035067       0.049838       0.002038       0.024990       0.002038       0.001503       0.001503      -0.024489      -0.001312       0.025801              2.621329       2.528407      -0.528039       0.693970       2.807172      -0.528039       2.528407           0.000001
          330              H      17.698489       1.021720      17.698489       0.061020       2.314935 0.19609787E+02  0.23203731E+03                                 2.509863                            2.295122      -1.208124       2.202648                    0.998169       4.270043      11.614127       0.513868       1.007326      -0.781338      -0.035067       0.004946      -0.035067       0.049838       0.002037       0.024990       0.002038       0.001503       0.001502      -0.024490      -0.001311       0.025801              2.621331       2.528408      -0.528042       0.693972       2.807177      -0.528043       2.528409           0.000001
          331              H       7.844511      11.749780       4.926989       0.061021       2.314931 0.19609773E+02  0.23203722E+03                                 2.509866                            2.295126      -1.208123       2.202650                    0.998169       4.270035      11.614124       0.513865       1.007330      -0.781337       0.035067      -0.004947      -0.035067       0.049838       0.002038      -0.024990      -0.002038       0.001503       0.001503      -0.024489      -0.001312       0.025801              2.621332       2.528411      -0.528040      -0.693972       2.807176       0.528040       2.528411           0.000001
          332              H       7.844511      24.521280      17.698489       0.061021       2.314926 0.19609732E+02  0.23203658E+03                                 2.509862                            2.295123      -1.208123       2.202650                    0.998169       4.270033      11.614112       0.513866       1.007329      -0.781337       0.035067      -0.004947      -0.035067       0.049838       0.002038      -0.024990      -0.002038       0.001503       0.001503      -0.024489      -0.001312       0.025801              2.621328       2.528407      -0.528038      -0.693970       2.807171       0.528039       2.528407           0.000001
          333              H      20.616011      11.749780      17.698489       0.061020       2.314935 0.19609787E+02  0.23203731E+03                                 2.509863                            2.295122      -1.208124       2.202648                    0.998169       4.270043      11.614127       0.513868       1.007326      -0.781338       0.035067      -0.004946      -0.035067       0.049838       0.002038      -0.024990      -0.002037       0.001502       0.001503      -0.024490      -0.001311       0.025801              2.621331       2.528409      -0.528043      -0.693972       2.807177       0.528043       2.528408           0.000001
          334              H       7.844511      13.793220      20.616011       0.061021       2.314927 0.19609738E+02  0.23203666E+03                                 2.509862                            2.295123      -1.208123       2.202650                    0.998169       4.270034      11.614114       0.513866       1.007329      -0.781337       0.035067       0.004947       0.035067       0.049838      -0.002038       0.024990      -0.002038       0.001503       0.001503      -0.024489      -0.001312       0.025801              2.621328       2.528406       0.528038       0.693970       2.807171       0.528039       2.528407           0.000001
          335              H       7.844511       1.021720       7.844511       0.061021       2.314926 0.19609730E+02  0.23203656E+03                                 2.509862                            2.295123      -1.208123       2.202650                    0.998169       4.270033      11.614112       0.513866       1.007329      -0.781337       0.035067       0.004947       0.035067       0.049838      -0.002038       0.024990      -0.002038       0.001503       0.001502      -0.024489      -0.001312       0.025801              2.621328       2.528406       0.528038       0.693970       2.807171       0.528039       2.528406           0.000001
          336              H      20.616011       1.021720      20.616011       0.061020       2.314931 0.19609752E+02  0.23203677E+03                                 2.509860                            2.295119      -1.208124       2.202648                    0.998169       4.270041      11.614116       0.513868       1.007325      -0.781338       0.035067       0.004946       0.035067       0.049838      -0.002037       0.024990      -0.002038       0.001502       0.001502      -0.024490      -0.001311       0.025801              2.621327       2.528405       0.528042       0.693971       2.807172       0.528042       2.528405           0.000001
          337              H      17.698489      11.749780      20.616011       0.061020       2.314939 0.19609825E+02  0.23203789E+03                                 2.509867                            2.295125      -1.208124       2.202648                    0.998169       4.270045      11.614139       0.513867       1.007327      -0.781338      -0.035067      -0.004946       0.035067       0.049838      -0.002038      -0.024990       0.002038       0.001502       0.001502      -0.024490      -0.001311       0.025801              2.621336       2.528413       0.528044      -0.693974       2.807182      -0.528044       2.528412           0.000001
          338              H      17.698489      24.521280       7.844511       0.061021       2.314923 0.19609693E+02  0.23203598E+03                                 2.509857                            2.295119      -1.208123       2.202650                    0.998169       4.270032      11.614101       0.513867       1.007328      -0.781338      -0.035067      -0.004947       0.035067       0.049838      -0.002038      -0.024990       0.002038       0.001503       0.001503      -0.024489      -0.001312       0.025801              2.621323       2.528402       0.528037      -0.693968       2.807165      -0.528037       2.528402           0.000001
          339              H       4.926989      17.698489      13.793220       0.061021       2.314927 0.19609735E+02  0.23203662E+03                                 2.509861                            2.295122      -1.208123       2.202650                    0.998169       4.270034      11.614113       0.513866       1.007329      -0.781337      -0.035067      -0.035067       0.004947       0.049838       0.024990       0.002038       0.002038       0.000000      -0.003005      -0.024489      -0.001312       0.025801              2.621328       2.528406       0.693970      -0.528038       2.528406      -0.528039       2.807170           0.000001
          340              H       4.926989       4.926989       1.021720       0.061021       2.314926 0.19609727E+02  0.23203651E+03                                 2.509861                            2.295122      -1.208123       2.202650                    0.998169       4.270033      11.614111       0.513866       1.007329      -0.781337      -0.035067      -0.035067       0.004947       0.049838       0.024990       0.002038       0.002038       0.000000      -0.003005      -0.024489      -0.001312       0.025801              2.621327       2.528405       0.693970      -0.528038       2.528406      -0.528039       2.807170           0.000001
          341              H      17.698489      17.698489       1.021720       0.061020       2.314935 0.19609790E+02  0.23203736E+03                                 2.509864                            2.295122      -1.208124       2.202648                    0.998169       4.270043      11.614128       0.513867       1.007326      -0.781338      -0.035067      -0.035067       0.004946       0.049838       0.024990       0.002038       0.002037      -0.000000      -0.003005      -0.024490      -0.001311       0.025801              2.621332       2.528409       0.693972      -0.528043       2.528409      -0.528043       2.807177           0.000001
          342              H       4.926989       7.844511      11.749780       0.061021       2.314931 0.19609774E+02  0.23203722E+03                                 2.509866                            2.295126      -1.208123       2.202650                    0.998169       4.270036      11.614126       0.513865       1.007330      -0.781337      -0.035067       0.035067      -0.004947       0.049838      -0.024990      -0.002038       0.002038      -0.000000      -0.003005      -0.024489      -0.001312       0.025801              2.621332       2.528410      -0.693971       0.528040       2.528410      -0.528040       2.807176           0.000001
          343              H       4.926989      20.616011      24.521280       0.061021       2.314926 0.19609729E+02  0.23203653E+03                                 2.509861                            2.295122      -1.208123       2.202650                    0.998169       4.270033      11.614111       0.513866       1.007329      -0.781337      -0.035067       0.035067      -0.004947       0.049838      -0.024990      -0.002038       0.002038       0.000000      -0.003005      -0.024489      -0.001312       0.025801              2.621328       2.528406      -0.693970       0.528038       2.528406      -0.528039       2.807171           0.000001
          344              H      17.698489      20.616011      11.749780       0.061020       2.314930 0.19609741E+02  0.23203660E+03                                 2.509859                            2.295118      -1.208124       2.202648                    0.998169       4.270041      11.614113       0.513868       1.007325      -0.781338      -0.035067       0.035067      -0.004946       0.049838      -0.024990      -0.002037       0.002037       0.000000      -0.003005      -0.024490      -0.001311       0.025801              2.621326       2.528403      -0.693970       0.528041       2.528403      -0.528041       2.807170           0.000001
          345              H      20.616011       7.844511      13.793220       0.061021       2.314927 0.19609735E+02  0.23203661E+03                                 2.509861                            2.295122      -1.208123       2.202650                    0.998169       4.270034      11.614113       0.513866       1.007329      -0.781337       0.035067       0.035067       0.004947       0.049838       0.024990      -0.002038      -0.002038      -0.000000      -0.003005      -0.024489      -0.001312       0.025801              2.621328       2.528406       0.693970       0.528039       2.528406       0.528038       2.807170           0.000001
          346              H      20.616011      20.616011       1.021720       0.061020       2.314935 0.19609785E+02  0.23203728E+03                                 2.509863                            2.295122      -1.208124       2.202648                    0.998169       4.270043      11.614127       0.513868       1.007326      -0.781338       0.035067       0.035067       0.004946       0.049838       0.024990      -0.002037      -0.002038       0.000000      -0.003005      -0.024490      -0.001311       0.025801              2.621331       2.528408       0.693972       0.528042       2.528409       0.528043       2.807176           0.000001
          347              H      20.616011      17.698489      11.749780       0.061020       2.314939 0.19609823E+02  0.23203787E+03                                 2.509867                            2.295125      -1.208124       2.202648                    0.998169       4.270045      11.614139       0.513867       1.007327      -0.781338       0.035067      -0.035067      -0.004946       0.049838      -0.024990       0.002038      -0.002038       0.000000      -0.003005      -0.024490      -0.001311       0.025801              2.621336       2.528412      -0.693974      -0.528044       2.528412       0.528044       2.807182           0.000001
          348              H      20.616011       4.926989      24.521280       0.061021       2.314922 0.19609688E+02  0.23203591E+03                                 2.509857                            2.295119      -1.208123       2.202650                    0.998169       4.270032      11.614100       0.513867       1.007328      -0.781338       0.035067      -0.035067      -0.004947       0.049838      -0.024990       0.002038      -0.002038       0.000000      -0.003005      -0.024489      -0.001312       0.025801              2.621322       2.528401      -0.693968      -0.528037       2.528401       0.528037       2.807164           0.000001
          349              H      13.793220       4.926989      17.698489       0.061021       2.314926 0.19609730E+02  0.23203654E+03                                 2.509861                            2.295122      -1.208123       2.202650                    0.998169       4.270034      11.614113       0.513866       1.007329      -0.781337       0.004947      -0.035067      -0.035067       0.049838       0.002038       0.002038       0.024990      -0.001503       0.001503      -0.024489      -0.001312       0.025801              2.621327       2.807170      -0.528038      -0.528039       2.528406       0.693970       2.528406           0.000001
          350              H       1.021720       4.926989       4.926989       0.061021       2.314925 0.19609722E+02  0.23203643E+03                                 2.509861                            2.295122      -1.208123       2.202650                    0.998169       4.270033      11.614110       0.513866       1.007329      -0.781337       0.004947      -0.035067      -0.035067       0.049838       0.002038       0.002038       0.024990      -0.001503       0.001503      -0.024489      -0.001312       0.025801              2.621327       2.807170      -0.528039      -0.528038       2.528405       0.693969       2.528405           0.000001
          351              H       1.021720      17.698489      17.698489       0.061020       2.314935 0.19609787E+02  0.23203731E+03                                 2.509863                            2.295122      -1.208124       2.202648                    0.998169       4.270043      11.614127       0.513868       1.007326      -0.781338       0.004946      -0.035067      -0.035067       0.049838       0.002038       0.002037       0.024990      -0.001502       0.001503      -0.024490      -0.001311       0.025801              2.621331       2.807177      -0.528043      -0.528043       2.528409       0.693972       2.528408           0.000001
          352              H      11.749780       4.926989       7.844511       0.061021       2.314926 0.19609724E+02  0.23203646E+03                                 2.509861                            2.295122      -1.208123       2.202650                    0.998169       4.270033      11.614110       0.513866       1.007329      -0.781337      -0.004947      -0.035067       0.035067       0.049838      -0.002038       0.002038      -0.024990      -0.001503       0.001502      -0.024489      -0.001312       0.025801              2.621327       2.807170       0.528038      -0.528038       2.528405      -0.693969       2.528405           0.000001
          353              H      11.749780      17.698489      20.616011       0.061020       2.314935 0.19609782E+02  0.23203724E+03                                 2.509863                            2.295122      -1.208124       2.202648                    0.998169       4.270043      11.614126       0.513868       1.007326      -0.781338      -0.004946      -0.035067       0.035067       0.049838      -0.002037       0.002038      -0.024990      -0.001503       0.001502      -0.024490      -0.001311       0.025801              2.621331       2.807176       0.528042      -0.528043       2.528407      -0.693972       2.528408           0.000001
          354              H      24.521280       4.926989      20.616011       0.061021       2.314922 0.19609685E+02  0.23203586E+03                                 2.509856                            2.295118      -1.208123       2.202650                    0.998169       4.270032      11.614099       0.513867       1.007328      -0.781338      -0.004947      -0.035067       0.035067       0.049838      -0.002038       0.002038      -0.024990      -0.001503       0.001503      -0.024489      -0.001312       0.025801              2.621322       2.807164       0.528037      -0.528037       2.528401      -0.693967       2.528401           0.000001
          355              H      13.793220      20.616011       7.844511       0.061021       2.314922 0.19609688E+02  0.23203591E+03                                 2.509857                            2.295119      -1.208123       2.202650                    0.998169       4.270032      11.614100       0.513867       1.007328      -0.781338       0.004947       0.035067       0.035067       0.049838      -0.002038      -0.002038       0.024990      -0.001503       0.001503      -0.024489      -0.001312       0.025801              2.621322       2.807164       0.528037       0.528037       2.528401       0.693968       2.528401           0.000001
          356              H       1.021720      20.616011      20.616011       0.061020       2.314934 0.19609779E+02  0.23203719E+03                                 2.509862                            2.295121      -1.208124       2.202648                    0.998169       4.270043      11.614125       0.513868       1.007325      -0.781338       0.004946       0.035067       0.035067       0.049838      -0.002038      -0.002037       0.024990      -0.001502       0.001503      -0.024490      -0.001311       0.025801              2.621330       2.807175       0.528043       0.528042       2.528408       0.693972       2.528407           0.000001
          357              H      11.749780      20.616011      17.698489       0.061020       2.314935 0.19609782E+02  0.23203724E+03                                 2.509863                            2.295122      -1.208124       2.202648                    0.998169       4.270043      11.614126       0.513868       1.007326      -0.781338      -0.004946       0.035067      -0.035067       0.049838       0.002037      -0.002038      -0.024990      -0.001503       0.001502      -0.024490      -0.001311       0.025801              2.621331       2.807176      -0.528042       0.528043       2.528407      -0.693972       2.528408           0.000001
          358              H      24.521280      20.616011       4.926989       0.061021       2.314926 0.19609730E+02  0.23203654E+03                                 2.509861                            2.295122      -1.208123       2.202650                    0.998169       4.270034      11.614113       0.513866       1.007329      -0.781337      -0.004947       0.035067      -0.035067       0.049838       0.002038      -0.002038      -0.024990      -0.001503       0.001503      -0.024489      -0.001312       0.025801              2.621327       2.807170      -0.528039       0.528038       2.528406      -0.693970       2.528406           0.000001
          359              H      13.793220      17.698489      20.616011       0.060997       2.315344 0.19613704E+02  0.23209447E+03                                 2.510123                            2.295320      -1.208155       2.202602                    0.998169       4.270379      11.615183       0.513858       1.007298      -0.781346       0.004945      -0.035070       0.035070       0.049843       0.002037      -0.002037      -0.024998      -0.001499       0.001499      -0.024498      -0.001309       0.025807              2.621624       2.807484      -0.528161       0.528161       2.528694      -0.694121       2.528695           0.000001
          360              H       1.021720      17.698489       7.844511       0.061021       2.314925 0.19609719E+02  0.23203638E+03                                 2.509860                            2.295121      -1.208123       2.202650                    0.998169       4.270033      11.614109       0.513866       1.007329      -0.781337       0.004947      -0.035067       0.035067       0.049838       0.002038      -0.002038      -0.024990      -0.001503       0.001502      -0.024489      -0.001312       0.025801              2.621326       2.807169      -0.528038       0.528038       2.528405      -0.693969       2.528405           0.000001
          361              H      11.749780       7.844511      20.616011       0.061021       2.314925 0.19609719E+02  0.23203638E+03                                 2.509860                            2.295121      -1.208123       2.202650                    0.998169       4.270033      11.614109       0.513866       1.007329      -0.781337      -0.004947       0.035067       0.035067       0.049838       0.002038       0.002038       0.024990      -0.001503       0.001503      -0.024489      -0.001312       0.025801              2.621326       2.807169      -0.528038      -0.528038       2.528405       0.693969       2.528405           0.000001
          362              H      24.521280       7.844511       7.844511       0.061021       2.314926 0.19609730E+02  0.23203656E+03                                 2.509862                            2.295123      -1.208123       2.202650                    0.998169       4.270033      11.614112       0.513866       1.007329      -0.781337      -0.004947       0.035067       0.035067       0.049838       0.002038       0.002038       0.024990      -0.001503       0.001502      -0.024489      -0.001312       0.025801              2.621328       2.807171      -0.528038      -0.528039       2.528406       0.693970       2.528406           0.000001
          363              H      24.521280      20.616011      20.616011       0.060997       2.315344 0.19613704E+02  0.23209447E+03                                 2.510123                            2.295320      -1.208155       2.202602                    0.998169       4.270379      11.615183       0.513858       1.007298      -0.781346      -0.004945       0.035070       0.035070       0.049843       0.002037       0.002037       0.024998      -0.001499       0.001499      -0.024498      -0.001309       0.025807              2.621624       2.807484      -0.528161      -0.528161       2.528695       0.694121       2.528694           0.000001
          364              H      13.793220       7.844511       4.926989       0.061021       2.314926 0.19609727E+02  0.23203651E+03                                 2.509861                            2.295122      -1.208123       2.202650                    0.998169       4.270033      11.614111       0.513866       1.007329      -0.781337       0.004947       0.035067      -0.035067       0.049838      -0.002038       0.002038      -0.024990      -0.001503       0.001503      -0.024489      -0.001312       0.025801              2.621327       2.807170       0.528039      -0.528038       2.528406      -0.693970       2.528405           0.000001
          365              H      13.793220      20.616011      17.698489       0.060997       2.315344 0.19613707E+02  0.23209452E+03                                 2.510123                            2.295320      -1.208155       2.202602                    0.998169       4.270379      11.615184       0.513858       1.007299      -0.781346       0.004945       0.035070      -0.035070       0.049843      -0.002037       0.002037      -0.024998      -0.001499       0.001499      -0.024498      -0.001309       0.025807              2.621625       2.807485       0.528161      -0.528161       2.528695      -0.694121       2.528695           0.000001
          366              H       1.021720       7.844511      17.698489       0.061021       2.314926 0.19609730E+02  0.23203656E+03                                 2.509861                            2.295122      -1.208123       2.202650                    0.998169       4.270033      11.614111       0.513866       1.007329      -0.781337       0.004947       0.035067      -0.035067       0.049838      -0.002038       0.002038      -0.024990      -0.001503       0.001502      -0.024489      -0.001312       0.025801              2.621327       2.807170       0.528038      -0.528039       2.528406      -0.693970       2.528406           0.000001
          367              H      11.749780      17.698489       4.926989       0.061021       2.314926 0.19609733E+02  0.23203659E+03                                 2.509861                            2.295122      -1.208123       2.202650                    0.998169       4.270034      11.614113       0.513866       1.007329      -0.781337      -0.004947      -0.035067      -0.035067       0.049838      -0.002038      -0.002038       0.024990      -0.001503       0.001503      -0.024489      -0.001312       0.025801              2.621327       2.807170       0.528039       0.528038       2.528406       0.693970       2.528405           0.000001
          368              H      24.521280      17.698489      17.698489       0.060997       2.315344 0.19613702E+02  0.23209444E+03                                 2.510123                            2.295320      -1.208155       2.202602                    0.998169       4.270379      11.615183       0.513858       1.007298      -0.781346      -0.004945      -0.035070      -0.035070       0.049843      -0.002037      -0.002037       0.024998      -0.001499       0.001499      -0.024498      -0.001309       0.025807              2.621624       2.807484       0.528161       0.528161       2.528694       0.694121       2.528694           0.000001
          369              H      17.698489       4.926989      11.749780       0.061021       2.314930 0.19609772E+02  0.23203719E+03                                 2.509866                            2.295126      -1.208123       2.202650                    0.998169       4.270035      11.614124       0.513865       1.007330      -0.781337      -0.035067      -0.035067      -0.004947       0.049838       0.024990      -0.002038      -0.002038       0.000000      -0.003005      -0.024489      -0.001312       0.025801              2.621332       2.528411       0.693972       0.528040       2.528410       0.528040       2.807176           0.000001
          370              H      17.698489      17.698489      24.521280       0.060997       2.315344 0.19613702E+02  0.23209444E+03                                 2.510123                            2.295320      -1.208155       2.202602                    0.998169       4.270379      11.615183       0.513858       1.007298      -0.781346      -0.035070      -0.035070      -0.004945       0.049843       0.024998      -0.002037      -0.002037      -0.000000      -0.002998      -0.024498      -0.001309       0.025807              2.621624       2.528694       0.694121       0.528160       2.528694       0.528161       2.807484           0.000001
          371              H       7.844511       4.926989      13.793220       0.061021       2.314930 0.19609771E+02  0.23203718E+03                                 2.509865                            2.295125      -1.208123       2.202650                    0.998169       4.270036      11.614125       0.513866       1.007330      -0.781337       0.035067      -0.035067       0.004947       0.049838      -0.024990      -0.002038       0.002038      -0.000000      -0.003005      -0.024489      -0.001312       0.025801              2.621332       2.528410      -0.693971       0.528040       2.528410      -0.528040       2.807176           0.000001
          372              H       7.844511      17.698489       1.021720       0.061021       2.314926 0.19609730E+02  0.23203656E+03                                 2.509861                            2.295122      -1.208123       2.202650                    0.998169       4.270033      11.614111       0.513866       1.007329      -0.781337       0.035067      -0.035067       0.004947       0.049838      -0.024990      -0.002038       0.002038       0.000000      -0.003005      -0.024489      -0.001312       0.025801              2.621327       2.528406      -0.693970       0.528038       2.528406      -0.528039       2.807170           0.000001
          373              H      20.616011      17.698489      13.793220       0.060997       2.315343 0.19613696E+02  0.23209434E+03                                 2.510122                            2.295319      -1.208155       2.202602                    0.998169       4.270379      11.615182       0.513858       1.007298      -0.781346       0.035070      -0.035070       0.004945       0.049843      -0.024998      -0.002037       0.002037      -0.000000      -0.002998      -0.024498      -0.001309       0.025807              2.621624       2.528694      -0.694120       0.528161       2.528694      -0.528161       2.807484           0.000001
          374              H       7.844511      20.616011      11.749780       0.061021       2.314930 0.19609772E+02  0.23203719E+03                                 2.509866                            2.295126      -1.208123       2.202650                    0.998169       4.270035      11.614124       0.513865       1.007330      -0.781337       0.035067       0.035067      -0.004947       0.049838       0.024990       0.002038       0.002038       0.000000      -0.003005      -0.024489      -0.001312       0.025801              2.621332       2.528410       0.693972      -0.528040       2.528411      -0.528040       2.807176           0.000001
          375              H       7.844511       7.844511      24.521280       0.061021       2.314926 0.19609727E+02  0.23203651E+03                                 2.509861                            2.295122      -1.208123       2.202650                    0.998169       4.270033      11.614111       0.513866       1.007329      -0.781337       0.035067       0.035067      -0.004947       0.049838       0.024990       0.002038       0.002038       0.000000      -0.003005      -0.024489      -0.001312       0.025801              2.621327       2.528405       0.693970      -0.528038       2.528406      -0.528039       2.807170           0.000001
          376              H      20.616011      20.616011      24.521280       0.060997       2.315344 0.19613704E+02  0.23209447E+03                                 2.510123                            2.295320      -1.208155       2.202602                    0.998169       4.270379      11.615183       0.513858       1.007298      -0.781346       0.035070       0.035070      -0.004945       0.049843       0.024998       0.002037       0.002037       0.000000      -0.002998      -0.024498      -0.001309       0.025807              2.621624       2.528695       0.694121      -0.528161       2.528694      -0.528161       2.807484           0.000001
          377              H      17.698489      20.616011      13.793220       0.060997       2.315344 0.19613711E+02  0.23209457E+03                                 2.510124                            2.295321      -1.208155       2.202602                    0.998169       4.270379      11.615184       0.513857       1.007299      -0.781346      -0.035070       0.035070       0.004945       0.049843      -0.024998       0.002037      -0.002037      -0.000000      -0.002998      -0.024498      -0.001309       0.025807              2.621625       2.528695      -0.694121      -0.528161       2.528695       0.528161       2.807485           0.000001
          378              H      17.698489       7.844511       1.021720       0.061021       2.314925 0.19609722E+02  0.23203643E+03                                 2.509861                            2.295122      -1.208123       2.202650                    0.998169       4.270033      11.614110       0.513866       1.007329      -0.781337      -0.035067       0.035067       0.004947       0.049838      -0.024990       0.002038      -0.002038       0.000000      -0.003005      -0.024489      -0.001312       0.025801              2.621327       2.528405      -0.693969      -0.528038       2.528405       0.528039       2.807170           0.000001
          379              H       4.926989      13.793220       7.844511       0.061021       2.314926 0.19609727E+02  0.23203651E+03                                 2.509861                            2.295122      -1.208123       2.202650                    0.998169       4.270033      11.614111       0.513866       1.007329      -0.781337      -0.035067       0.004947       0.035067       0.049838       0.002038      -0.024990      -0.002038       0.001503       0.001502      -0.024489      -0.001312       0.025801              2.621327       2.528405      -0.528038      -0.693970       2.807171       0.528039       2.528406           0.000001
          380              H       4.926989       1.021720      20.616011       0.061021       2.314931 0.19609776E+02  0.23203726E+03                                 2.509866                            2.295126      -1.208123       2.202650                    0.998169       4.270035      11.614125       0.513865       1.007330      -0.781337      -0.035067       0.004947       0.035067       0.049838       0.002038      -0.024990      -0.002038       0.001503       0.001503      -0.024489      -0.001312       0.025801              2.621333       2.528411      -0.528040      -0.693972       2.807177       0.528040       2.528411           0.000001
          381              H      17.698489      13.793220      20.616011       0.060997       2.315343 0.19613696E+02  0.23209434E+03                                 2.510122                            2.295319      -1.208155       2.202602                    0.998169       4.270379      11.615182       0.513858       1.007298      -0.781346      -0.035070       0.004945       0.035070       0.049843       0.002037      -0.024998      -0.002037       0.001499       0.001499      -0.024498      -0.001309       0.025807              2.621624       2.528694      -0.528161      -0.694121       2.807484       0.528161       2.528694           0.000001
          382              H       4.926989      11.749780      17.698489       0.061021       2.314926 0.19609733E+02  0.23203661E+03                                 2.509862                            2.295123      -1.208123       2.202650                    0.998169       4.270033      11.614112       0.513866       1.007329      -0.781337      -0.035067      -0.004947      -0.035067       0.049838      -0.002038       0.024990      -0.002038       0.001503       0.001502      -0.024489      -0.001312       0.025801              2.621328       2.528406       0.528038       0.693970       2.807171       0.528039       2.528407           0.000001
          383              H       4.926989      24.521280       4.926989       0.061021       2.314931 0.19609776E+02  0.23203726E+03                                 2.509866                            2.295126      -1.208123       2.202650                    0.998169       4.270035      11.614125       0.513865       1.007330      -0.781337      -0.035067      -0.004947      -0.035067       0.049838      -0.002038       0.024990      -0.002038       0.001503       0.001503      -0.024489      -0.001312       0.025801              2.621333       2.528411       0.528040       0.693972       2.807177       0.528040       2.528411           0.000001
          384              H      17.698489      24.521280      17.698489       0.060997       2.315344 0.19613707E+02  0.23209452E+03                                 2.510123                            2.295320      -1.208155       2.202602                    0.998169       4.270379      11.615184       0.513858       1.007299      -0.781346      -0.035070      -0.004945      -0.035070       0.049843      -0.002037       0.024998      -0.002037       0.001499       0.001499      -0.024498      -0.001309       0.025807              2.621625       2.528695       0.528161       0.694121       2.807485       0.528161       2.528695           0.000001
          385              H      20.616011      13.793220      17.698489       0.060997       2.315344 0.19613704E+02  0.23209447E+03                                 2.510123                            2.295320      -1.208155       2.202602                    0.998169       4.270379      11.615183       0.513858       1.007298      -0.781346       0.035070       0.004945      -0.035070       0.049843      -0.002037      -0.024998       0.002037       0.001499       0.001499      -0.024498      -0.001309       0.025807              2.621624       2.528695       0.528161      -0.694121       2.807484      -0.528161       2.528694           0.000001
          386              H      20.616011       1.021720       4.926989       0.061021       2.314931 0.19609779E+02  0.23203731E+03                                 2.509867                            2.295127      -1.208123       2.202650                    0.998169       4.270035      11.614126       0.513865       1.007330      -0.781337       0.035067       0.004947      -0.035067       0.049838      -0.002038      -0.024990       0.002038       0.001503       0.001503      -0.024489      -0.001312       0.025801              2.621334       2.528412       0.528040      -0.693972       2.807177      -0.528040       2.528412           0.000001
          387              H      20.616011      11.749780       7.844511       0.061021       2.314926 0.19609730E+02  0.23203656E+03                                 2.509862                            2.295123      -1.208123       2.202650                    0.998169       4.270033      11.614112       0.513866       1.007329      -0.781337       0.035067      -0.004947       0.035067       0.049838       0.002038       0.024990       0.002038       0.001503       0.001502      -0.024489      -0.001312       0.025801              2.621328       2.528406      -0.528038       0.693970       2.807171      -0.528039       2.528407           0.000001
          388              H      20.616011      24.521280      20.616011       0.060997       2.315345 0.19613714E+02  0.23209461E+03                                 2.510124                            2.295321      -1.208155       2.202602                    0.998169       4.270379      11.615185       0.513857       1.007299      -0.781346       0.035070      -0.004945       0.035070       0.049843       0.002037       0.024998       0.002037       0.001499       0.001499      -0.024498      -0.001309       0.025807              2.621625       2.528695      -0.528161       0.694121       2.807485      -0.528161       2.528696           0.000001
          389              H       7.844511      11.749780      20.616011       0.060996       2.315347 0.19613701E+02  0.23209430E+03                                 2.510118                            2.295314      -1.208155       2.202600                    0.998169       4.270386      11.615179       0.513860       1.007294      -0.781347       0.035070      -0.004945       0.035070       0.049843       0.002037       0.024998       0.002037       0.001499       0.001499      -0.024498      -0.001309       0.025807              2.621621       2.528691      -0.528163       0.694121       2.807481      -0.528163       2.528691           0.000001
          390              H       7.844511      24.521280       7.844511       0.060996       2.315351 0.19613745E+02  0.23209498E+03                                 2.510124                            2.295319      -1.208155       2.202600                    0.998169       4.270387      11.615191       0.513859       1.007295      -0.781347       0.035070      -0.004945       0.035070       0.049843       0.002037       0.024998       0.002037       0.001499       0.001499      -0.024498      -0.001309       0.025807              2.621626       2.528696      -0.528165       0.694123       2.807488      -0.528164       2.528696           0.000001
          391              H      17.698489       1.021720       7.844511       0.060996       2.315352 0.19613751E+02  0.23209506E+03                                 2.510124                            2.295319      -1.208155       2.202600                    0.998169       4.270388      11.615193       0.513859       1.007295      -0.781347      -0.035070       0.004945       0.035070       0.049843       0.002037      -0.024998      -0.002037       0.001499       0.001499      -0.024498      -0.001309       0.025807              2.621626       2.528696      -0.528165      -0.694123       2.807487       0.528164       2.528696           0.000001
          392              H      17.698489      11.749780       4.926989       0.060996       2.315347 0.19613701E+02  0.23209430E+03                                 2.510119                            2.295314      -1.208155       2.202600                    0.998169       4.270386      11.615179       0.513860       1.007294      -0.781347      -0.035070      -0.004945      -0.035070       0.049843      -0.002037       0.024998      -0.002037       0.001499       0.001499      -0.024498      -0.001309       0.025807              2.621621       2.528691       0.528163       0.694121       2.807481       0.528163       2.528691           0.000001
          393              H       7.844511      13.793220       4.926989       0.060996       2.315346 0.19613691E+02  0.23209415E+03                                 2.510118                            2.295314      -1.208155       2.202600                    0.998169       4.270385      11.615176       0.513860       1.007294      -0.781347       0.035070       0.004945      -0.035070       0.049843      -0.002037      -0.024998       0.002037       0.001499       0.001499      -0.024498      -0.001309       0.025807              2.621620       2.528690       0.528163      -0.694120       2.807480      -0.528163       2.528690           0.000001
          394              H       7.844511       1.021720      17.698489       0.060996       2.315351 0.19613740E+02  0.23209491E+03                                 2.510123                            2.295318      -1.208155       2.202600                    0.998169       4.270387      11.615190       0.513859       1.007295      -0.781347       0.035070       0.004945      -0.035070       0.049843      -0.002037      -0.024998       0.002037       0.001499       0.001499      -0.024498      -0.001309       0.025807              2.621626       2.528696       0.528165      -0.694123       2.807487      -0.528164       2.528695           0.000001
          395              H      20.616011       7.844511      11.749780       0.060996       2.315346 0.19613698E+02  0.23209426E+03                                 2.510118                            2.295314      -1.208155       2.202600                    0.998169       4.270386      11.615178       0.513860       1.007293      -0.781348       0.035070       0.035070      -0.004945       0.049843       0.024998       0.002037       0.002037       0.000000      -0.002998      -0.024498      -0.001309       0.025807              2.621620       2.528690       0.694121      -0.528162       2.528690      -0.528163       2.807480           0.000001
          396              H      20.616011       4.926989       1.021720       0.060996       2.315351 0.19613746E+02  0.23209499E+03                                 2.510123                            2.295318      -1.208155       2.202600                    0.998169       4.270388      11.615192       0.513860       1.007295      -0.781347       0.035070      -0.035070       0.004945       0.049843      -0.024998      -0.002037       0.002037      -0.000000      -0.002998      -0.024498      -0.001309       0.025807              2.621626       2.528696      -0.694123       0.528165       2.528695      -0.528164       2.807487           0.000001
          397              H       4.926989      17.698489      11.749780       0.060996       2.315346 0.19613697E+02  0.23209423E+03                                 2.510118                            2.295314      -1.208155       2.202600                    0.998169       4.270386      11.615178       0.513860       1.007293      -0.781348      -0.035070      -0.035070      -0.004945       0.049843       0.024998      -0.002037      -0.002037       0.000000      -0.002998      -0.024498      -0.001309       0.025807              2.621620       2.528690       0.694121       0.528162       2.528690       0.528162       2.807480           0.000001
          398              H       4.926989       4.926989      24.521280       0.060996       2.315351 0.19613745E+02  0.23209498E+03                                 2.510124                            2.295319      -1.208155       2.202600                    0.998169       4.270387      11.615191       0.513859       1.007295      -0.781347      -0.035070      -0.035070      -0.004945       0.049843       0.024998      -0.002037      -0.002037      -0.000000      -0.002998      -0.024498      -0.001309       0.025807              2.621627       2.528696       0.694123       0.528165       2.528696       0.528164       2.807488           0.000001
          399              H       4.926989       7.844511      13.793220       0.060996       2.315346 0.19613695E+02  0.23209422E+03                                 2.510118                            2.295314      -1.208155       2.202600                    0.998169       4.270385      11.615177       0.513860       1.007294      -0.781347      -0.035070       0.035070       0.004945       0.049843      -0.024998       0.002037      -0.002037       0.000000      -0.002998      -0.024498      -0.001309       0.025807              2.621621       2.528690      -0.694121      -0.528163       2.528691       0.528163       2.807481           0.000001
          400              H       4.926989      20.616011       1.021720       0.060996       2.315351 0.19613740E+02  0.23209491E+03                                 2.510123                            2.295318      -1.208155       2.202600                    0.998169       4.270387      11.615190       0.513859       1.007295      -0.781347      -0.035070       0.035070       0.004945       0.049843      -0.024998       0.002037      -0.002037      -0.000000      -0.002998      -0.024498      -0.001309       0.025807              2.621626       2.528696      -0.694123      -0.528165       2.528695       0.528164       2.807487           0.000001
          401              H      11.749780      20.616011       7.844511       0.060996       2.315351 0.19613749E+02  0.23209504E+03                                 2.510124                            2.295318      -1.208155       2.202600                    0.998169       4.270388      11.615193       0.513859       1.007295      -0.781347      -0.004945       0.035070       0.035070       0.049843       0.002037       0.002037       0.024998      -0.001499       0.001499      -0.024498      -0.001309       0.025807              2.621626       2.807487      -0.528165      -0.528164       2.528696       0.694123       2.528696           0.000001
          402              H       1.021720      20.616011       4.926989       0.060996       2.315351 0.19613740E+02  0.23209491E+03                                 2.510123                            2.295318      -1.208155       2.202600                    0.998169       4.270387      11.615190       0.513859       1.007295      -0.781347       0.004945       0.035070      -0.035070       0.049843      -0.002037       0.002037      -0.024998      -0.001499       0.001499      -0.024498      -0.001309       0.025807              2.621626       2.807487       0.528164      -0.528165       2.528695      -0.694123       2.528696           0.000001
          403              H      11.749780       4.926989      17.698489       0.060996       2.315351 0.19613740E+02  0.23209491E+03                                 2.510123                            2.295318      -1.208155       2.202600                    0.998169       4.270387      11.615190       0.513859       1.007295      -0.781347      -0.004945      -0.035070      -0.035070       0.049843      -0.002037      -0.002037       0.024998      -0.001499       0.001499      -0.024498      -0.001309       0.025807              2.621626       2.807487       0.528165       0.528164       2.528696       0.694123       2.528695           0.000001
          404              H      24.521280       4.926989       4.926989       0.060996       2.315350 0.19613740E+02  0.23209489E+03                                 2.510122                            2.295317      -1.208155       2.202600                    0.998169       4.270388      11.615191       0.513860       1.007294      -0.781347      -0.004945      -0.035070      -0.035070       0.049843      -0.002037      -0.002037       0.024998      -0.001499       0.001499      -0.024498      -0.001309       0.025807              2.621625       2.807486       0.528164       0.528164       2.528694       0.694122       2.528695           0.000001
          405              H      13.793220       4.926989       7.844511       0.060996       2.315351 0.19613742E+02  0.23209493E+03                                 2.510123                            2.295318      -1.208155       2.202600                    0.998169       4.270387      11.615190       0.513859       1.007295      -0.781347       0.004945      -0.035070       0.035070       0.049843       0.002037      -0.002037      -0.024998      -0.001499       0.001499      -0.024498      -0.001309       0.025807              2.621626       2.807487      -0.528165       0.528164       2.528696      -0.694123       2.528695           0.000001
          406              H       1.021720       4.926989      20.616011       0.060996       2.315351 0.19613748E+02  0.23209503E+03                                 2.510124                            2.295319      -1.208155       2.202600                    0.998169       4.270387      11.615191       0.513859       1.007295      -0.781347       0.004945      -0.035070       0.035070       0.049843       0.002037      -0.002037      -0.024998      -0.001499       0.001499      -0.024498      -0.001309       0.025807              2.621627       2.807487      -0.528164       0.528165       2.528696      -0.694123       2.528697           0.000001
          407              H      11.749780       7.844511       4.926989       0.060996       2.315350 0.19613740E+02  0.23209489E+03                                 2.510122                            2.295317      -1.208155       2.202600                    0.998169       4.270388      11.615191       0.513860       1.007294      -0.781347      -0.004945       0.035070      -0.035070       0.049843       0.002037      -0.002037      -0.024998      -0.001499       0.001499      -0.024498      -0.001309       0.025807              2.621625       2.807486      -0.528164       0.528164       2.528694      -0.694122       2.528695           0.000001
          408              H      24.521280       7.844511      17.698489       0.060996       2.315347 0.19613706E+02  0.23209438E+03                                 2.510119                            2.295315      -1.208155       2.202600                    0.998169       4.270386      11.615180       0.513860       1.007294      -0.781347      -0.004945       0.035070      -0.035070       0.049843       0.002037      -0.002037      -0.024998      -0.001499       0.001499      -0.024498      -0.001309       0.025807              2.621621       2.807481      -0.528163       0.528163       2.528691      -0.694121       2.528691           0.000001
          409              H      13.793220      17.698489       4.926989       0.060996       2.315347 0.19613701E+02  0.23209430E+03                                 2.510119                            2.295314      -1.208155       2.202600                    0.998169       4.270386      11.615179       0.513860       1.007294      -0.781347       0.004945      -0.035070      -0.035070       0.049843       0.002037       0.002037       0.024998      -0.001499       0.001499      -0.024498      -0.001309       0.025807              2.621621       2.807481      -0.528163      -0.528163       2.528691       0.694121       2.528691           0.000001
          410              H      24.521280      17.698489       7.844511       0.060996       2.315351 0.19613745E+02  0.23209498E+03                                 2.510124                            2.295319      -1.208155       2.202600                    0.998169       4.270387      11.615191       0.513859       1.007295      -0.781347      -0.004945      -0.035070       0.035070       0.049843      -0.002037       0.002037      -0.024998      -0.001499       0.001499      -0.024498      -0.001309       0.025807              2.621627       2.807488       0.528165      -0.528164       2.528696      -0.694123       2.528696           0.000001
          411              H      13.793220       7.844511      20.616011       0.060996       2.315351 0.19613741E+02  0.23209492E+03                                 2.510123                            2.295318      -1.208155       2.202600                    0.998169       4.270388      11.615191       0.513860       1.007294      -0.781347       0.004945       0.035070       0.035070       0.049843      -0.002037      -0.002037       0.024998      -0.001499       0.001499      -0.024498      -0.001309       0.025807              2.621626       2.807486       0.528164       0.528164       2.528695       0.694123       2.528695           0.000001
          412              H       1.021720       7.844511       7.844511       0.060996       2.315351 0.19613745E+02  0.23209498E+03                                 2.510124                            2.295319      -1.208155       2.202600                    0.998169       4.270387      11.615191       0.513859       1.007295      -0.781347       0.004945       0.035070       0.035070       0.049843      -0.002037      -0.002037       0.024998      -0.001499       0.001499      -0.024498      -0.001309       0.025807              2.621627       2.807488       0.528165       0.528164       2.528696       0.694123       2.528696           0.000001
          413              H       7.844511      20.616011      13.793220       0.060996       2.315347 0.19613700E+02  0.23209430E+03                                 2.510119                            2.295315      -1.208155       2.202600                    0.998169       4.270385      11.615178       0.513860       1.007294      -0.781347       0.035070       0.035070       0.004945       0.049843       0.024998      -0.002037      -0.002037      -0.000000      -0.002998      -0.024498      -0.001309       0.025807              2.621622       2.528692       0.694121       0.528163       2.528691       0.528163       2.807482           0.000001
          414              H       7.844511       7.844511       1.021720       0.060996       2.315351 0.19613740E+02  0.23209491E+03                                 2.510123                            2.295318      -1.208155       2.202600                    0.998169       4.270387      11.615190       0.513859       1.007295      -0.781347       0.035070       0.035070       0.004945       0.049843       0.024998      -0.002037      -0.002037      -0.000000      -0.002998      -0.024498      -0.001309       0.025807              2.621626       2.528696       0.694123       0.528165       2.528695       0.528164       2.807487           0.000001
          415              H      17.698489       7.844511      24.521280       0.060996       2.315351 0.19613744E+02  0.23209496E+03                                 2.510123                            2.295318      -1.208155       2.202600                    0.998169       4.270388      11.615192       0.513860       1.007295      -0.781347      -0.035070       0.035070      -0.004945       0.049843      -0.024998      -0.002037       0.002037      -0.000000      -0.002998      -0.024498      -0.001309       0.025807              2.621626       2.528696      -0.694123       0.528165       2.528695      -0.528164       2.807487           0.000001
          416              H      17.698489       4.926989      13.793220       0.060996       2.315347 0.19613700E+02  0.23209430E+03                                 2.510119                            2.295315      -1.208155       2.202600                    0.998169       4.270385      11.615178       0.513860       1.007294      -0.781347      -0.035070      -0.035070       0.004945       0.049843       0.024998       0.002037       0.002037       0.000000      -0.002998      -0.024498      -0.001309       0.025807              2.621622       2.528691       0.694121      -0.528163       2.528692      -0.528163       2.807482           0.000001
          417              H       7.844511       4.926989      11.749780       0.060996       2.315346 0.19613695E+02  0.23209422E+03                                 2.510119                            2.295314      -1.208155       2.202600                    0.998169       4.270385      11.615177       0.513860       1.007294      -0.781347       0.035070      -0.035070      -0.004945       0.049843      -0.024998       0.002037      -0.002037      -0.000000      -0.002998      -0.024498      -0.001309       0.025807              2.621621       2.528691      -0.694121      -0.528163       2.528691       0.528163       2.807481           0.000001
          418              H       7.844511      17.698489      24.521280       0.060996       2.315347 0.19613703E+02  0.23209433E+03                                 2.510119                            2.295314      -1.208155       2.202600                    0.998169       4.270386      11.615179       0.513860       1.007294      -0.781347       0.035070      -0.035070      -0.004945       0.049843      -0.024998       0.002037      -0.002037      -0.000000      -0.002998      -0.024498      -0.001309       0.025807              2.621621       2.528691      -0.694121      -0.528163       2.528691       0.528163       2.807481           0.000001
          419              H      20.616011      24.521280       4.926989       0.060996       2.315346 0.19613698E+02  0.23209426E+03                                 2.510118                            2.295314      -1.208155       2.202600                    0.998169       4.270386      11.615179       0.513860       1.007294      -0.781347       0.035070      -0.004945      -0.035070       0.049843       0.002037      -0.024998      -0.002037       0.001499       0.001499      -0.024498      -0.001309       0.025807              2.621621       2.528690      -0.528163      -0.694121       2.807481       0.528163       2.528691           0.000001
          420              H      20.616011      13.793220       7.844511       0.060996       2.315351 0.19613744E+02  0.23209496E+03                                 2.510123                            2.295318      -1.208155       2.202600                    0.998169       4.270388      11.615192       0.513860       1.007295      -0.781347       0.035070       0.004945       0.035070       0.049843      -0.002037       0.024998      -0.002037       0.001499       0.001499      -0.024498      -0.001309       0.025807              2.621626       2.528696       0.528165       0.694123       2.807487       0.528164       2.528695           0.000001
          421              H       4.926989      11.749780       7.844511       0.060996       2.315350 0.19613740E+02  0.23209491E+03                                 2.510123                            2.295318      -1.208155       2.202600                    0.998169       4.270387      11.615190       0.513859       1.007295      -0.781347      -0.035070      -0.004945       0.035070       0.049843      -0.002037      -0.024998       0.002037       0.001499       0.001499      -0.024498      -0.001309       0.025807              2.621626       2.528696       0.528165      -0.694123       2.807487      -0.528164       2.528695           0.000001
          422              H       4.926989      24.521280      20.616011       0.060996       2.315346 0.19613698E+02  0.23209426E+03                                 2.510118                            2.295314      -1.208155       2.202600                    0.998169       4.270386      11.615179       0.513860       1.007294      -0.781347      -0.035070      -0.004945       0.035070       0.049843      -0.002037      -0.024998       0.002037       0.001499       0.001499      -0.024498      -0.001309       0.025807              2.621621       2.528691       0.528163      -0.694121       2.807481      -0.528163       2.528690           0.000001
          423              H       4.926989      13.793220      17.698489       0.060996       2.315347 0.19613701E+02  0.23209430E+03                                 2.510119                            2.295314      -1.208155       2.202600                    0.998169       4.270386      11.615179       0.513860       1.007294      -0.781347      -0.035070       0.004945      -0.035070       0.049843       0.002037       0.024998       0.002037       0.001499       0.001499      -0.024498      -0.001309       0.025807              2.621621       2.528691      -0.528163       0.694121       2.807481      -0.528162       2.528691           0.000001
          424              H       4.926989       1.021720       4.926989       0.060996       2.315346 0.19613695E+02  0.23209422E+03                                 2.510119                            2.295314      -1.208155       2.202600                    0.998169       4.270385      11.615177       0.513860       1.007294      -0.781347      -0.035070       0.004945      -0.035070       0.049843       0.002037       0.024998       0.002037       0.001499       0.001499      -0.024498      -0.001309       0.025807              2.621621       2.528691      -0.528163       0.694121       2.807481      -0.528163       2.528691           0.000001

******************************************************
Auxiliary information for the entire system
The total spin magnetic moment of the unit cell is   0.000000
The total net atomic charge of the unit cell is   0.000030
Accuracy of reproducing the electrostatic potential in the unit cell:
  The inner radius (bohr) =    5.0000
  The outer radius (bohr) =   12.0000
  Valid grid points have density less than (e/(bohr^3)) =    0.0001
  The number of valid grid points were=      2340008
  The rms potential error without charges in kcal/mol is=      1.26931
  The rms potential error with partial charges in kcal/mol is=      0.62333
  The RRMSE value at monopole order=      0.49108
  The rms potential error with partial charges and cloud penetration in kcal/mol is=      0.62655
  The RRMSE value at monopole order with cloud penetration is=      0.49362
  The rms potential error with partial charges and atomic dipoles in kcal/mol is=      0.47444
  The RRMSE value at dipole order=      0.37378
  The rms potential error with partial charges, atomic dipoles and cloud penetration in kcal/mol is=      0.46366
  The RRMSE value at dipole order with cloud penetration=      0.36528

******************************************************
The electron densities and ab initio electrostatic potential were computed in VASP using the PBE functional and
projector augmented wave method. See the main text of the journal article for a description of computational details.
The atomic charges, dipoles, and quadrupoles were computed with the DDEC6 method as described in
(a) T. A. Manz and N. Gabaldon Limas, RSC Adv. 6 (2016) 47771-47801 DOI: 10.1039/c6ra04656h
(b) N. Gabaldon Limas and T. A. Manz, RSC Adv. 8 (2018) 2678-2707 DOI: 10.1039/c7ra11829e.
For each atom in the material, the electron cloud parameters were fit to the spherically averaged atom-in-material
electron density using radial positions for which this density was between 10^-4 and 10^-2 electrons per cubic bohr.
The polarizabilities, dispersion coefficients, and quantum Drude oscillator (QDO) parameters were fit using the MCLF method.
The magnetic structure of the system was optimized in VASP from the default ferromagnetic initial guess using spin polarization.
The atomic spin moments (ASMs) were computed on this optimized magnetic structure using the DDEC6 partition as inputs
to the method of T. A. Manz and D. S. Sholl, J. Chem. Theory Comput. 7 (2011) 4146-4164 DOI: 10.1021/ct200539n.
The RMSE and RRMSE were computed using a uniform grid with Ewald summation.
