# Supplementary material for: A collection of forcefield precursors for metal–organic frameworks
Source: RSC Adv. 2019 Nov 13;9(63):36492–507. doi: 10.1039/c9ra07327b (PMC9075174; doi:10.1039/c9ra07327b)
Supplement: RA-009-C9RA07327B-s5274 [file RA-009-C9RA07327B-s5274.xyz]

  352
jmolscript: load "" {1 1 1} spacegroup "x,y,z" unitcell [{     14.997600     0.000000     0.000000 }, {      0.000000    16.318100     0.000000 }, {      0.000000    -2.863023    19.482458 }]
Ni    11.149066    12.177518    14.745493     0.245857
Ni    11.163014     5.436757     4.661178     0.269803
Ni     3.650266    -0.153953    14.478194     0.245742
Ni     3.664214     9.449832     5.080051     0.269920
Ni     3.848534     1.277559     4.736965     0.245915
Ni     3.834586     8.018320    14.821280     0.269778
Ni    11.347334    13.609030     5.004264     0.245855
Ni    11.333386     4.005245    14.402407     0.269738
H     11.363682    -1.770129    12.811664     0.078591
H     11.486662    -1.401174    10.534165     0.117551
H     11.525656    13.080468     9.072981     0.122239
H     11.513658    10.643256    12.266156     0.114503
H     11.696628    10.582457     8.737882     0.092330
H     11.764117     7.090650    10.623784     0.095329
H     11.660634     3.095391     6.563640     0.079229
H     11.729623     2.746590     8.837243     0.114845
H     11.749120     4.576607    10.286738     0.121919
H     11.809110     7.008523     7.074080     0.115258
H     13.776795    11.451849    13.370811     0.093445
H      1.052832    11.380245    13.824752     0.108562
H      1.849204    11.935039    15.934702     0.109071
H     13.035914    12.768654    17.002341     0.087888
H      1.363282    12.630767    18.295976     0.081467
H      8.497640     4.915033     3.508791     0.088149
H      6.213506     4.895962     3.993904     0.120472
H      5.496620     5.329944     6.148664     0.123302
H      9.364501     6.063876     7.161752     0.093098
H      6.090525     6.000565     8.558644     0.091640
H      8.632619    12.717703    16.349679     0.087275
H      6.349984    12.786813    16.123682     0.108038
H      5.340645    12.264340    14.093610     0.105847
H      9.040553    11.531558    12.628529     0.091128
H      5.673592    11.652580    11.594011     0.084387
H      8.446648    10.053688     9.226892     0.091362
H      6.468465     8.898390     4.085471     0.088627
H      8.673112     8.946106     4.771254     0.125502
H      9.168033     9.455667     6.966927     0.121560
H      5.220665     9.993585     7.637124     0.088106
H      3.864882    13.793695    16.412023     0.078591
H      3.987862    13.424739    18.689522     0.117550
H      4.026856     1.806121     0.668248     0.122238
H      4.014858     1.380310    16.957531     0.114502
H      4.197828     4.304132     1.003347     0.092328
H      4.265317     4.932915    18.599903     0.095328
H      4.161834    11.791198     3.177589     0.079229
H      4.230823    12.139999     0.903986     0.114844
H      4.250320     7.446959    18.936949     0.121919
H      4.310310     7.878065     2.667149     0.115258
H      6.277995     0.571716    15.852876     0.093445
H      8.551632     0.643320    15.398935     0.108562
H      9.348004     0.088526    13.288985     0.109071
H      5.537114    -0.745089    12.221346     0.087889
H      8.862082    -0.607202    10.927711     0.081467
H      0.998840     9.971555     6.232438     0.088148
H     13.712306     9.990627     5.747325     0.120472
H     12.995420     9.556644     3.592565     0.123302
H      1.865701     8.822712     2.579477     0.093098
H     13.589325     8.886024     1.182585     0.091640
H      1.133819    -0.694137    12.874008     0.087275
H     13.848784    -0.763248    13.100005     0.108038
H     12.839445    -0.240775    15.130077     0.105846
H      1.541753     0.492008    16.595158     0.091129
H     13.172392     0.370986    17.629676     0.084386
H      0.947848     4.832901     0.514337     0.091361
H     13.967265     5.988198     5.655758     0.088627
H      1.174312     5.940482     4.969975     0.125501
H      1.669233     5.430922     2.774302     0.121559
H     12.719465     4.893004     2.104105     0.088106
H      3.633918    15.225206     6.670794     0.078590
H      3.510938    14.856251     8.948293     0.117549
H      3.471944     0.374609    10.409477     0.122237
H      3.483942     2.811821     7.216302     0.114501
H      3.300972     2.872620    10.744576     0.092327
H      3.233483     6.364427     8.858674     0.095327
H      3.336966    10.359686    12.918818     0.079229
H      3.267977    10.708487    10.645215     0.114843
H      3.248480     8.878470     9.195720     0.121918
H      3.188490     6.446554    12.408378     0.115257
H      1.220805     2.003228     6.111647     0.093445
H     13.944768     2.074832     5.657706     0.108562
H     13.148396     1.520038     3.547756     0.109071
H      1.961686     0.686423     2.480117     0.087889
H     13.634318     0.824310     1.186482     0.081467
H      6.499960     8.540044    15.973667     0.088149
H      8.784094     8.559115    15.488554     0.120472
H      9.500980     8.125133    13.333794     0.123302
H      5.633099     7.391201    12.320706     0.093098
H      8.907075     7.454512    10.923814     0.091639
H      6.364981     0.737374     3.132779     0.087275
H      8.647616     0.668264     3.358776     0.108039
H      9.656955     1.190737     5.388848     0.105847
H      5.957047     1.923519     6.853929     0.091129
H      9.324008     1.802497     7.888447     0.084387
H      6.550952     3.401389    10.255566     0.091362
H      8.529135     4.556687    15.396987     0.088627
H      6.324488     4.508971    14.711204     0.125501
H      5.829567     3.999410    12.515531     0.121560
H      9.776935     3.461492    11.845334     0.088106
H     11.132718    -0.338618     3.070435     0.078590
H     11.009738     0.030338     0.792936     0.117550
H     10.970744    11.648956    18.814210     0.122238
H     10.982742    12.074767     2.524927     0.114502
H     10.799772     9.150945    18.479111     0.092329
H     10.732283     8.522162     0.882555     0.095328
H     10.835766     1.663879    16.304869     0.079229
H     10.766777     1.315078    18.578472     0.114844
H     10.747280     6.008118     0.545509     0.121919
H     10.687290     5.577012    16.815309     0.115258
H      8.719605    12.883361     3.629582     0.093445
H      6.445968    12.811757     4.083523     0.108562
H      5.649596    13.366551     6.193473     0.109071
H      9.460486    14.200166     7.261112     0.087888
H      6.135518    14.062279     8.554747     0.081467
H     13.998760     3.483522    13.250020     0.088149
H      1.285294     3.464450    13.735133     0.120472
H      2.002180     3.898433    15.889893     0.123302
H     13.131899     4.632365    16.902981     0.093098
H      1.408275     4.569053    18.299873     0.091640
H     13.863781    14.149214     6.608450     0.087274
H      1.148816    14.218325     6.382453     0.108038
H      2.158155    13.695852     4.352381     0.105847
H     13.455847    12.963069     2.887300     0.091128
H      1.825208    13.084091     1.852782     0.084385
H     14.049752     8.622176    18.968121     0.091360
H      1.030335     7.466879    13.826700     0.088627
H     13.823288     7.514595    14.512483     0.125501
H     13.328367     8.024155    16.708156     0.121559
H      2.278135     8.562073    17.378353     0.088106
C     11.411674    13.802211    12.223294     0.035534
C     11.468665    14.029991    10.873160    -0.134762
C     11.501659    12.947366    10.012035    -0.089703
C     11.498660    11.669052    10.538062     0.054060
C     11.480663    11.520858    11.901834     0.030751
C     11.537654    10.481504     9.669144     0.014726
C     11.650136     7.181325     9.684730     0.021952
C     11.687630     3.847191     7.144217     0.029357
C     11.719125     3.630834     8.494352    -0.125870
C     11.732622     4.706732     9.345735    -0.082337
C     11.723624     5.991659     8.808019     0.051986
C     11.750620     6.135244     7.442299     0.026368
C     14.090245    11.719142    14.228039     0.056942
C      0.446928    11.657560    14.502742    -0.127800
C      0.922352    11.991983    15.735981    -0.113594
C      0.014998    12.419565    16.690622     0.045795
C     13.659814    12.478113    16.347731     0.028900
C      0.463426    12.795554    18.040756     0.013599
C      8.209686     5.140300     4.385501     0.052884
C      6.841905     5.109350     4.673842    -0.109069
C      6.418973     5.386487     5.930460    -0.076464
C      7.357823     5.757356     6.904583     0.038661
C      8.715105     5.797153     6.522727     0.033453
C      6.991881     6.127133     8.285889     0.045642
C      8.247180    12.486710    15.511933     0.043898
C      6.883898    12.532001    15.381401    -0.126973
C      6.283994    12.218162    14.196867    -0.115667
C      7.102863    11.827740    13.144814     0.048913
C      8.481143    11.799310    13.349380     0.041324
C      6.577947    11.466265    11.818059     0.010797
C      7.552791    10.169864     8.924914     0.044954
C      6.663434     9.140089     4.983613     0.068164
C      7.978723     9.151279     5.384951    -0.108884
C      8.266677     9.460594     6.666897    -0.078619
C      7.239342     9.785888     7.551401     0.037360
C      5.934550     9.767800     7.052650     0.018836
C      3.912874    -1.778646    17.000393     0.035550
C      3.969865    -2.006426    18.350527    -0.134762
C      4.002859    -0.923800    19.211652    -0.089692
C      3.999860     0.354514    18.685625     0.054067
C      3.981863     0.502707    17.321853     0.030756
C      4.038854     4.405085     0.072085     0.014752
C      4.151336     7.705263     0.056499     0.021975
C      4.188830    11.039397     2.597012     0.029370
C      4.220325    11.255755     1.246877    -0.125868
C      4.233822    10.179857     0.395494    -0.082327
C      4.224824     8.894930     0.933210     0.051993
C      4.251820     8.751345     2.298930     0.026371
C      6.591445     0.304423    14.995648     0.056935
C      7.945728     0.366005    14.720945    -0.127801
C      8.421152     0.031583    13.487706    -0.113601
C      7.513798    -0.395999    12.533065     0.045793
C      6.161014    -0.454547    12.875956     0.028896
C      7.962226    -0.771989    11.182931     0.013584
C      0.710886     9.746289     5.355728     0.052886
C     14.340705     9.777239     5.067387    -0.109069
C     13.917773     9.500101     3.810769    -0.076465
C     14.856623     9.129232     2.836646     0.038663
C      1.216305     9.089435     3.218502     0.033459
C     14.490681     8.759455     1.455340     0.045642
C      0.748380    -0.463144    13.711754     0.043900
C     14.382698    -0.508435    13.842286    -0.126975
C     13.782794    -0.194596    15.026820    -0.115668
C     14.601663     0.195825    16.078873     0.048914
C      0.982343     0.224255    15.874307     0.041328
C     14.076747     0.557301    17.405628     0.010801
C      0.053991     4.716724     0.816315     0.044963
C     14.162234     5.746499     4.757616     0.068165
C      0.479923     5.735310     4.356278    -0.108884
C      0.767877     5.425995     3.074332    -0.078616
C     14.738142     5.100701     2.189828     0.037360
C     13.433350     5.118789     2.688579     0.018835
C      3.585926    -0.347134     7.259164     0.035553
C      3.528935    -0.574914     8.609298    -0.134762
C      3.495941     0.507711     9.470423    -0.089690
C      3.498940     1.786025     8.944396     0.054070
C      3.516937     1.934219     7.580624     0.030758
C      3.459946     2.973573     9.813314     0.014758
C      3.347464     6.273752     9.797728     0.021980
C      3.309970     9.607886    12.338241     0.029372
C      3.278475     9.824243    10.988106    -0.125871
C      3.264978     8.748345    10.136723    -0.082326
C      3.273976     7.463418    10.674439     0.051994
C      3.246980     7.319833    12.040159     0.026374
C      0.907355     1.735935     5.254419     0.056942
C     14.550672     1.797517     4.979716    -0.127800
C     14.075248     1.463094     3.746477    -0.113597
C     -0.014998     1.035512     2.791836     0.045794
C      1.337786     0.976964     3.134727     0.028900
C     14.534174     0.659523     1.441702     0.013596
C      6.787914     8.314777    15.096957     0.052884
C      8.155695     8.345727    14.808616    -0.109070
C      8.578627     8.068590    13.551998    -0.076467
C      7.639777     7.697721    12.577875     0.038661
C      6.282495     7.657924    12.959731     0.033456
C      8.005719     7.327944    11.196569     0.045637
C      6.750420     0.968367     3.970525     0.043898
C      8.113702     0.923076     4.101057    -0.126973
C      8.713606     1.236915     5.285591    -0.115671
C      7.894737     1.627337     6.337644     0.048914
C      6.516457     1.655767     6.133078     0.041328
C      8.419653     1.988812     7.664399     0.010795
C      7.444809     3.285213    10.557544     0.044961
C      8.334166     4.314988    14.498845     0.068162
C      7.018877     4.303798    14.097507    -0.108884
C      6.730923     3.994483    12.815561    -0.078614
C      7.758258     3.669189    11.931057     0.037360
C      9.063050     3.687277    12.429808     0.018831
C     11.084726    15.233723     2.482065     0.035545
C     11.027735    15.461503     1.131931    -0.134761
C     10.994741    14.378877     0.270806    -0.089694
C     10.997740    13.100563     0.796833     0.054066
C     11.015737    12.952370     2.160605     0.030754
C     10.958746     9.049992    19.410373     0.014745
C     10.846264     5.749814    19.425959     0.021967
C     10.808770     2.415680    16.885446     0.029365
C     10.777275     2.199322    18.235581    -0.125869
C     10.763778     3.275220    19.086964    -0.082329
C     10.772776     4.560147    18.549248     0.051990
C     10.745780     4.703732    17.183528     0.026370
C      8.406155    13.150654     4.486810     0.056935
C      7.051872    13.089072     4.761513    -0.127800
C      6.576448    13.423494     5.994752    -0.113600
C      7.483802    13.851076     6.949393     0.045791
C      8.836586    13.909624     6.606502     0.028894
C      7.035374    14.227066     8.299527     0.013584
C     14.286714     3.708788    14.126730     0.052884
C      0.656895     3.677838    14.415071    -0.109068
C      1.079827     3.954976    15.671689    -0.076462
C      0.140977     4.325845    16.645812     0.038663
C     13.781295     4.365642    16.263956     0.033454
C      0.506919     4.695622    18.027118     0.045644
C     14.249220    13.918221     5.770704     0.043906
C      0.614902    13.963512     5.640172    -0.126973
C      1.214806    13.649673     4.455638    -0.115663
C      0.395937    13.259252     3.403585     0.048918
C     14.015257    13.230822     3.608151     0.041330
C      0.920853    12.897776     2.076830     0.010811
C     14.943609     8.738353    18.666143     0.044973
C      0.835366     7.708578    14.724842     0.068169
C     14.517677     7.719767    15.126180    -0.108886
C     14.229723     8.029082    16.408126    -0.078613
C      0.259458     8.354376    17.292630     0.037362
C      1.564250     8.336288    16.793879     0.018838
N     11.417673    12.568529    12.745424    -0.171182
N     11.359182     9.319593    10.158154    -0.160247
N     11.431171     8.321336     9.178186    -0.158295
N     11.695128     5.078269     6.606502    -0.171375
N     13.211386    12.147555    15.143715    -0.177952
N     14.679651    13.328317    18.857071    -0.188871
N      9.117041     5.471462     5.285591    -0.188456
N      7.798752     6.599920     9.121687    -0.181372
N      9.054051    12.129640    14.510535    -0.178726
N      7.333826    10.908338    10.984210    -0.171041
N      6.721924    10.641764     9.733436    -0.203216
N      5.646596     9.449867     5.796031    -0.188803
N     11.062230     9.879848    15.739878     0.711799
N     10.805771     7.696810     3.645168     0.716644
N      3.918873    -0.544963    16.478263    -0.171168
N      3.860382     2.703973    19.065533    -0.160235
N      3.932371     6.565253     0.563043    -0.158288
N      4.196328     9.808320     3.134727    -0.171388
N      5.712586    -0.123989    14.079972    -0.177938
N      7.180851    -1.304752    10.366616    -0.188873
N      1.618241     9.415126     4.455638    -0.188466
N      0.299952     8.286668     0.619542    -0.181367
N      1.555251    -0.106074    14.713152    -0.178713
N     14.832626     1.115228    18.239477    -0.171037
N     14.220724     4.244824     0.007793    -0.203217
N     13.145396     5.436721     3.945198    -0.188791
N      3.563430     2.143717    13.483809     0.711798
N      3.306971     7.189779     6.096061     0.716645
N      3.579927     0.886548     6.737034    -0.171187
N      3.638418     4.135484     9.324304    -0.160233
N      3.566429     5.133741    10.304272    -0.158284
N      3.302472     8.376808    12.875956    -0.171370
N      1.786214     1.307522     4.338743    -0.177958
N      0.317949     0.126760     0.625387    -0.188868
N      5.880559     7.983615    14.196867    -0.188452
N      7.198848     6.855157    10.360771    -0.181364
N      5.943549     1.325437     4.971923    -0.178731
N      7.663774     2.546739     8.498248    -0.171036
N      8.275676     2.813313     9.749022    -0.203218
N      9.351004     4.005210    13.686427    -0.188790
N      3.935370     3.575229     3.742580     0.711798
N      4.191829     5.758267    15.837290     0.716645
N     11.078727    14.000040     3.004195    -0.171184
N     11.137218    10.751104     0.416925    -0.160239
N     11.065229     6.889824    18.919415    -0.158289
N     10.801272     3.646757    16.347731    -0.171371
N      9.285014    13.579066     5.402486    -0.177954
N      7.816749    14.759829     9.115842    -0.188873
N     13.379359     4.039951    15.026820    -0.188454
N     14.697648     5.168409    18.862916    -0.181367
N     13.442349    13.561151     4.769306    -0.178727
N      0.164974    12.339849     1.242981    -0.171032
N      0.776876    12.073276    -0.007793    -0.203215
N      1.852204     8.018356    15.537260    -0.188787
N     11.434170    11.311360     5.998649     0.711797
N     11.690629     6.265298    13.386397     0.716645
O     10.909254    10.926632    16.467353    -0.438231
O     11.236202    10.104879    14.497287    -0.390930
O     11.053231     8.754868    16.199664    -0.386441
O     11.224204     7.524084     4.831650    -0.393881
O     10.600304     6.639862     2.975751    -0.432448
O     10.610802     8.817754     3.179537    -0.408586
O      3.410454     1.096933    12.756334    -0.438226
O      3.737402     1.918687    14.726400    -0.390930
O      3.554431     3.268698    13.024023    -0.386440
O      3.725404     7.362505     4.909579    -0.393882
O      3.101504     8.246727     6.765478    -0.432456
O      3.112002     6.068835     6.561692    -0.408578
O      4.088346     2.528445     3.015105    -0.438236
O      3.761398     3.350198     4.985171    -0.390926
O      3.944369     4.700209     3.282794    -0.386439
O      3.773396     5.930993    14.650808    -0.393876
O      4.397296     6.815215    16.506707    -0.432446
O      4.386798     4.637323    16.302921    -0.408589
O     11.587146    12.358144     6.726124    -0.438233
O     11.260198    11.536390     4.756058    -0.390928
O     11.443169    10.186379     6.458435    -0.386441
O     11.272196     6.092572    14.572879    -0.393888
O     11.896096     5.208350    12.716980    -0.432446
O     11.885598     7.386242    12.920766    -0.408580

The following XYZ coordinates are in angstroms. Other properties are in atomic units.
The sperically averaged electron density of each atom fit to a function of the form exp(a - br)
eigen_1, eigen_2 and eigen_3 are the three eigenvalues of traceless quadrupole moment tensor
  atom number  atomic symbol              X              Y              Z     net charge C6 coefficient C8 coefficient C10 coefficient fluctuating dipole atomic polarizability isotropic forcefield polarizability              a              b squared Pearson coefficient          <r^3>          <r^4>         wp_QDO          m_QDO          q_QDO       dipole_x       dipole_y       dipole_z         dipole            Qxy            Qxz            Qyz     Q(x^2-y^2)  Q(3z^2 - R^2)        eigen_1        eigen_2        eigen_3 static polarizability      alpha(xx)      alpha(xy)      alpha(xz)      alpha(yy)      alpha(yz)      alpha(zz) atomic spin moment
            1             Ni      11.149066      12.177518      14.745493       0.245857     175.780584 0.39492012E+04  0.15028833E+06                                23.410732                           18.821832       0.481631       1.901539                    0.997565      60.774188     176.849673       0.478458       0.336392      -1.203921      -0.005792      -0.137412       0.044794       0.144645       0.011967      -0.012693      -0.060040       0.140623       0.444637      -0.156824      -0.004551       0.161375             28.477288      40.697981       1.035265       9.994235      19.808695      -6.117169      24.925189           1.241305
            2             Ni      11.163014       5.436757       4.661178       0.269803     171.918832 0.38441537E+04  0.14518296E+06                                23.102130                           18.570405       0.501800       1.912699                    0.997552      59.872628     173.077795       0.482079       0.336413      -1.204939      -0.021029       0.119955      -0.048031       0.130913      -0.008360       0.047125      -0.043327       0.110007       0.365122      -0.123513      -0.021076       0.144589             28.824551      40.539140      -1.090100     -13.188965      18.228323      -5.553082      27.706191           1.262598
            3             Ni       3.650266      -0.153953      14.478194       0.245742     175.790624 0.39494899E+04  0.15030227E+06                                23.411667                           18.822580       0.481583       1.901512                    0.997566      60.776047     176.857577       0.478446       0.336394      -1.203918      -0.005793       0.137421      -0.044792       0.144653      -0.011968       0.012696      -0.060043       0.140654       0.444688      -0.156847      -0.004545       0.161392             28.478424      40.699647      -1.035318      -9.994701      19.809466      -6.117372      24.926158           1.241211
            4             Ni       3.664214       9.449832       5.080051       0.269920     171.907734 0.38438413E+04  0.14516801E+06                                23.101097                           18.569594       0.501851       1.912729                    0.997552      59.870580     173.069196       0.482092       0.336411      -1.204943      -0.021029      -0.119941       0.048031       0.130901       0.008359      -0.047122      -0.043325       0.109967       0.365063      -0.123483      -0.021086       0.144569             28.823254      40.537290       1.090063      13.188281      18.227536      -5.552854      27.704937           1.262687
            5             Ni       3.848534       1.277559       4.736965       0.245915     175.774949 0.39490414E+04  0.15028062E+06                                23.410210                           18.821421       0.481658       1.901554                    0.997565      60.773153     176.845275       0.478465       0.336391      -1.203923       0.005792       0.137407      -0.044794       0.144640       0.011967      -0.012693      -0.060036       0.140602       0.444606      -0.156807      -0.004557       0.161364             28.476653      40.697076       1.035232       9.993980      19.808252      -6.117044      24.924632           1.241345
            6             Ni       3.834586       8.018320      14.821280       0.269778     171.920110 0.38441930E+04  0.14518491E+06                                23.102310                           18.570559       0.501763       1.912688                    0.997553      59.872722     173.078680       0.482074       0.336416      -1.204937       0.021028      -0.119951       0.048031       0.130909      -0.008360       0.047126      -0.043323       0.110004       0.365123      -0.123510      -0.021079       0.144588             28.824766      40.539470      -1.090106     -13.189061      18.228464      -5.553116      27.706364           1.262584
            7             Ni      11.347334      13.609030       5.004264       0.245855     175.781264 0.39492198E+04  0.15028920E+06                                23.410765                           18.821855       0.481640       1.901540                    0.997565      60.774389     176.850284       0.478459       0.336391      -1.203922       0.005792      -0.137416       0.044791       0.144648      -0.011967       0.012693      -0.060042       0.140629       0.444637      -0.156827      -0.004549       0.161375             28.477331      40.698050      -1.035267      -9.994266      19.808706      -6.117174      24.925236           1.241317
            8             Ni      11.333386       4.005245      14.402407       0.269738     171.925428 0.38443361E+04  0.14519166E+06                                23.102708                           18.570847       0.501781       1.912685                    0.997553      59.873931     173.082975       0.482073       0.336413      -1.204939       0.021027       0.119968      -0.048026       0.130924       0.008362      -0.047126      -0.043337       0.110050       0.365164      -0.123543      -0.021063       0.144606             28.825302      40.540265       1.090127      13.189374      18.228758      -5.553200      27.706883           1.262546
            9              H      11.363682      -1.770129      12.811664       0.078591       1.315908 0.98235676E+01  0.10216368E+03                                 2.024256                            1.860111      -1.239688       2.277631                    0.994724       3.968594      11.673551       0.445902       1.320808      -0.698921      -0.001281       0.037460       0.020322       0.042636       0.001525       0.003782       0.004173      -0.036943      -0.014392      -0.017226      -0.004424       0.021650              2.113826       1.712283       0.002599       0.095352       2.560460       0.630993       2.068734          -0.001203
           10              H      11.486662      -1.401174      10.534165       0.117551       1.217710 0.87556453E+01  0.86807578E+02                                 1.810164                            1.676904      -0.833159       2.483769                    0.999176       3.306990       8.925468       0.512952       1.204369      -0.728972      -0.000218       0.034047      -0.016264       0.037733       0.001901      -0.003234      -0.001267      -0.034184       0.030320      -0.022557       0.009600       0.012957              1.878765       1.480493      -0.018118       0.018390       2.509501      -0.353994       1.646299           0.000349
           11              H      11.525656      13.080468       9.072981       0.122239       1.057312 0.73181798E+01  0.70720303E+02                                 1.755166                            1.610785      -1.007750       2.402845                    0.997700       3.536183      10.032756       0.476718       1.329546      -0.697641      -0.001278       0.007751      -0.039279       0.040057       0.001717      -0.000712      -0.008357      -0.019709       0.016047      -0.012677      -0.002107       0.014784              1.824407       1.363746      -0.010483      -0.034302       1.512209      -0.108243       2.597267          -0.000406
           12              H      11.513658      10.643256      12.266156       0.114503       1.173545 0.86873206E+01  0.88511592E+02                                 1.942527                            1.800343      -1.507392       2.167255                    0.991969       3.991523      12.015126       0.429671       1.399124      -0.681933       0.001654      -0.041446       0.020864       0.046431      -0.005761      -0.001315      -0.009700      -0.005798      -0.002507      -0.011302      -0.000841       0.012142              2.009747       1.555010      -0.004689       0.063948       2.467028      -0.367076       2.007204           0.000298
           13              H      11.696628      10.582457       8.737882       0.092330       1.386104 0.10475047E+02  0.11027923E+03                                 2.035758                            1.871036      -1.556854       2.106943                    0.993735       4.177822      12.210830       0.464225       1.253256      -0.710869       0.005745      -0.000599      -0.034099       0.034585      -0.001483      -0.003729      -0.002467       0.007726      -0.012369      -0.006908      -0.000297       0.007205              2.121064       1.560519       0.039678      -0.206287       1.819068      -0.163449       2.983604           0.000183
           14              H      11.764117       7.090650      10.623784       0.095329       1.339621 0.10138315E+02  0.10630922E+03                                 2.023429                            1.866806      -1.531239       2.125735                    0.992662       4.198064      12.413850       0.453145       1.289032      -0.702941       0.003743       0.000640       0.035365       0.035568       0.002929      -0.002254      -0.002759       0.003220      -0.008697      -0.004635      -0.001431       0.006066              2.102513       1.566397      -0.054052       0.161222       1.786306      -0.172687       2.954835           0.000145
           15              H      11.660634       3.095391       6.563640       0.079229       1.336787 0.10085016E+02  0.10531960E+03                                 2.028753                            1.872828      -1.207826       2.290604                    0.995408       3.933261      11.502797       0.449700       1.304219      -0.702825      -0.000370      -0.037024      -0.019626       0.041905       0.000180      -0.004227       0.004210      -0.037075      -0.006174      -0.018629      -0.001738       0.020367              2.096083       1.710904      -0.026041      -0.122402       2.486565       0.615010       2.090781          -0.000964
           16              H      11.729623       2.746590       8.837243       0.114845       1.262860 0.92447253E+01  0.92818741E+02                                 1.844306                            1.715556      -0.918005       2.441442                    0.998322       3.371071       9.126408       0.510996       1.193842      -0.731296       0.000616      -0.033662       0.016463       0.037477      -0.003052       0.004516      -0.001438      -0.036562       0.033409      -0.024640       0.010415       0.014226              1.894673       1.511164       0.009789      -0.010598       2.491499      -0.367630       1.681355           0.000297
           17              H      11.749120       4.576607      10.286738       0.121919       1.067388 0.74466496E+01  0.72204391E+02                                 1.759813                            1.620550      -1.005460       2.403666                    0.997717       3.531161      10.003142       0.477648       1.322499      -0.699257       0.000597      -0.008182       0.038700       0.039560      -0.003054       0.000360      -0.008679      -0.019468       0.011872      -0.012254      -0.002742       0.014996              1.828116       1.389489       0.008554       0.015039       1.486779      -0.117290       2.608080          -0.000242
           18              H      11.809110       7.008523       7.074080       0.115258       1.168061 0.86953091E+01  0.88428963E+02                                 1.924166                            1.792808      -1.390899       2.223085                    0.993043       3.917282      11.700847       0.434493       1.386161      -0.684946       0.003364       0.042463      -0.021010       0.047496       0.007282      -0.000054      -0.010821      -0.007158      -0.002033      -0.012152      -0.002439       0.014591              1.975494       1.562215       0.057001      -0.097930       2.392317      -0.371606       1.971952           0.000305
           19              H      13.776795      11.451849      13.370811       0.093445       1.225621 0.90086437E+01  0.90737686E+02                                 1.864184                            1.732264      -1.039484       2.372507                    0.997187       3.604297      10.086712       0.486831       1.249108      -0.716118      -0.012763      -0.019650      -0.042058       0.048145      -0.000820      -0.004708       0.014412       0.015276       0.037692      -0.020312       0.000264       0.020048              1.927825       1.869587       0.109846       0.547955       1.519728       0.254186       2.394161          -0.001124
           20              H       1.052832      11.380245      13.824752       0.108562       1.150331 0.83061380E+01  0.82181941E+02                                 1.805817                            1.678313      -0.928896       2.429792                    0.998272       3.519986       9.841699       0.486800       1.271681      -0.711175       0.023130      -0.011884      -0.024908       0.036009      -0.002498       0.000860       0.008101       0.026401       0.031496      -0.020804       0.008184       0.012621              1.867163       2.028024      -0.298003      -0.543807       1.604510       0.297601       1.968956           0.000205
           21              H       1.849204      11.935039      15.934702       0.109071       1.176925 0.89158077E+01  0.90180205E+02                                 1.864266                            1.765445      -0.968527       2.414642                    0.997603       3.632774      10.416086       0.461931       1.310928      -0.702738       0.032892      -0.003931       0.008380       0.034169      -0.000133       0.003807       0.006539       0.027095       0.020269      -0.018652       0.005570       0.013082              1.892733       2.503878      -0.006871       0.113587       1.601428       0.071631       1.572892          -0.001986
           22              H      13.035914      12.768654      17.002341       0.087888       1.512265 0.12630974E+02  0.14023050E+03                                 2.230627                            2.119853      -1.596210       2.105953                    0.990592       4.322554      13.244785       0.413518       1.334154      -0.695425      -0.029515       0.007794       0.030461       0.043125      -0.003321      -0.013464      -0.000556       0.019962      -0.015116      -0.013124      -0.006931       0.020056              2.232950       2.307812      -0.074652      -0.369936       1.892246       0.277336       2.498792          -0.001323
           23              H       1.363282      12.630767      18.295976       0.081467       1.400569 0.11875980E+02  0.12949179E+03                                 2.096052                            2.033976      -1.484762       2.149454                    0.991514       4.255749      12.812588       0.430011       1.306331      -0.700938       0.030069      -0.006009       0.013547       0.033523      -0.006263      -0.003141       0.001346       0.016379      -0.017982      -0.007398      -0.006493       0.013891              2.087054       2.525626      -0.053894       0.158479       1.803527       0.052577       1.932009          -0.000563
           24              H       8.497640       4.915033       3.508791       0.088149       1.418788 0.11053506E+02  0.11658507E+03                                 2.022353                            1.897754      -1.147533       2.319385                    0.995995       3.697106      10.414211       0.475283       1.221831      -0.723732       0.008331      -0.006799      -0.047828       0.049022       0.005223       0.002844       0.011315       0.021081       0.066325      -0.025147      -0.000341       0.025489              2.051175       1.895393      -0.009925      -0.428876       1.639294       0.216704       2.618838          -0.000696
           25              H       6.213506       4.895962       3.993904       0.120472       1.099841 0.78258880E+01  0.76796604E+02                                 1.792315                            1.658144      -1.028235       2.388042                    0.997285       3.585423      10.203514       0.473757       1.317474      -0.700225      -0.026315      -0.006317      -0.026463       0.037851       0.003105      -0.002875       0.005622       0.008687       0.036962      -0.013036      -0.000883       0.013919              1.873515       2.181145       0.251574       0.611677       1.484548       0.202162       1.954852           0.000198
           26              H       5.496620       5.329944       6.148664       0.123302       0.970607 0.71281493E+01  0.69354533E+02                                 1.733321                            1.648669      -1.334810       2.250763                    0.993073       3.852109      11.456515       0.440237       1.429951      -0.675949      -0.036866      -0.004112       0.006938       0.037737       0.001098      -0.003422       0.002671       0.008169       0.013461      -0.007356       0.000325       0.007032              1.766676       2.386438       0.046349      -0.068941       1.432509       0.028294       1.481081          -0.000150
           27              H       9.364501       6.063876       7.161752       0.093098       1.069253 0.82124406E+01  0.82867471E+02                                 1.842582                            1.762844      -1.521609       2.141208                    0.991513       4.223772      12.835071       0.427767       1.419015      -0.676562       0.026322       0.012935       0.026127       0.039278       0.006421       0.003391      -0.003066       0.003680      -0.007604      -0.008704       0.000674       0.008029              1.857709       2.173833       0.141987       0.371674       1.489978       0.172961       1.909317           0.000066
           28              H       6.090525       6.000565       8.558644       0.091640       1.026855 0.80555597E+01  0.80624330E+02                                 1.779334                            1.734715      -1.383280       2.211522                    0.991865       4.050566      12.125934       0.436862       1.400850      -0.681011      -0.036803      -0.003701       0.014278       0.039649      -0.000123       0.000938      -0.003090       0.016449      -0.017853      -0.008729      -0.002527       0.011256              1.778918       2.193937       0.150774      -0.183465       1.459921       0.011319       1.682896          -0.000080
           29              H       8.632619      12.717703      16.349679       0.087275       1.468118 0.11334695E+02  0.12047131E+03                                 2.082334                            1.931670      -1.069913       2.355378                    0.996482       3.736953      10.614973       0.466815       1.234489      -0.720867       0.014452       0.008062       0.044995       0.047942      -0.006285       0.001406       0.013728       0.022412       0.064497      -0.027412       0.001933       0.025479              2.127101       2.028107       0.046753       0.549343       1.707201       0.255292       2.645995          -0.001206
           30              H       6.349984      12.786813      16.123682       0.108038       1.195725 0.85670167E+01  0.85146428E+02                                 1.830934                            1.688068      -0.953870       2.416770                    0.998153       3.499433       9.703757       0.494069       1.247331      -0.716925      -0.020275       0.009308       0.027645       0.035524      -0.000330       0.001242       0.005776       0.027392       0.034101      -0.020439       0.007734       0.012705              1.909431       1.990908      -0.311742      -0.572019       1.623093       0.331346       2.114291           0.000254
           31              H       5.340645      12.264340      14.093610       0.105847       1.269385 0.97249790E+01  0.10087564E+03                                 1.981984                            1.859197      -1.164051       2.320340                    0.994787       3.827032      11.239600       0.443011       1.332888      -0.697388      -0.032441       0.001939      -0.003726       0.032711       0.003563       0.001043       0.010432       0.031260       0.032610      -0.024452       0.009562       0.014890              2.028686       2.758101      -0.083872      -0.028653       1.687183       0.102944       1.640774          -0.002999
           32              H       9.040553      11.531558      12.628529       0.091128       1.136501 0.89017292E+01  0.91543626E+02                                 1.907872                            1.826200      -1.575466       2.111481                    0.991652       4.310971      13.174447       0.423935       1.404926      -0.679047       0.025299      -0.012588      -0.028226       0.039940      -0.009047      -0.007259      -0.005714       0.007794      -0.007061      -0.014940       0.003095       0.011845              1.919096       2.099050      -0.102228      -0.373619       1.566163       0.212308       2.092074          -0.000106
           33              H       5.673592      11.652580      11.594011       0.084387       1.423370 0.11950111E+02  0.13042005E+03                                 2.124031                            2.047240      -1.393029       2.196223                    0.992316       4.154757      12.488345       0.426714       1.315216      -0.700196      -0.031919       0.005639      -0.012745       0.034829      -0.006845      -0.001781       0.002434       0.020399      -0.016631      -0.010245      -0.005091       0.015336              2.121430       2.652574      -0.106919       0.137972       1.838222       0.054987       1.873494          -0.000454
           34              H       8.446648      10.053688       9.226892       0.091362       1.055945 0.84359279E+01  0.85382296E+02                                 1.810270                            1.772576      -1.426751       2.189750                    0.991826       4.096891      12.320079       0.433274       1.396717      -0.681741       0.035165      -0.004966       0.014731       0.038448      -0.002340      -0.002510      -0.003443       0.012191      -0.025438      -0.010449      -0.000505       0.010954              1.804558       2.163953      -0.108565       0.198575       1.493840       0.037650       1.755881          -0.000144
           35              H       6.468465       8.898390       4.085471       0.088627       1.203300 0.89725931E+01  0.90386895E+02                                 1.850808                            1.736364      -1.017350       2.384483                    0.997449       3.614505      10.153668       0.482530       1.260070      -0.713743      -0.004875      -0.016120      -0.045563       0.048575       0.001872      -0.007691       0.010757       0.018557       0.043919      -0.020716       0.000193       0.020524              1.901880       1.765231       0.068574       0.446939       1.475898       0.214656       2.464510          -0.000115
           36              H       8.673112       8.946106       4.771254       0.125502       1.020394 0.72526089E+01  0.70429043E+02                                 1.758927                            1.637058      -1.208845       2.314337                    0.994557       3.673308      10.693172       0.455181       1.385686      -0.685564       0.028980      -0.008049      -0.021451       0.036943      -0.002825       0.002784       0.008019       0.013794       0.021444      -0.014329       0.003709       0.010619              1.824322       2.190997      -0.204074      -0.585679       1.448569       0.167929       1.833401           0.000220
           37              H       9.168033       9.455667       6.966927       0.121560       0.943739 0.68938729E+01  0.66307232E+02                                 1.684324                            1.608974      -1.193061       2.317071                    0.994781       3.725051      10.901950       0.452212       1.408205      -0.680691       0.037046      -0.003687       0.009500       0.038422      -0.002989       0.003275       0.006097       0.008773       0.011826      -0.010501       0.003009       0.007492              1.708034       2.249127       0.046672       0.162695       1.367195       0.014224       1.507780          -0.000398
           38              H       5.220665       9.993585       7.637124       0.088106       1.478236 0.12175362E+02  0.13378862E+03                                 2.193874                            2.079575      -1.521438       2.143931                    0.990835       4.213461      12.798015       0.418476       1.331983      -0.696477      -0.032891       0.005582       0.027642       0.043325      -0.002935      -0.010419       0.000696       0.025273      -0.012444      -0.010991      -0.008634       0.019625              2.197878       2.449697      -0.060027      -0.429957       1.765957       0.161204       2.377981          -0.000779
           39              H       3.864882      13.793695      16.412023       0.078591       1.315909 0.98235687E+01  0.10216367E+03                                 2.024255                            1.860110      -1.239682       2.277633                    0.994725       3.968589      11.673526       0.445902       1.320806      -0.698922      -0.001281      -0.037459      -0.020322       0.042636      -0.001525      -0.003782       0.004173      -0.036942      -0.014392      -0.017225      -0.004424       0.021650              2.113825       1.712282      -0.002599      -0.095352       2.560460       0.630995       2.068734          -0.001203
           40              H       3.987862      13.424739      18.689522       0.117550       1.217714 0.87556805E+01  0.86807997E+02                                 1.810165                            1.676906      -0.833163       2.483766                    0.999176       3.306997       8.925485       0.512953       1.204367      -0.728973      -0.000218      -0.034047       0.016264       0.037732      -0.001901       0.003234      -0.001267      -0.034184       0.030320      -0.022557       0.009600       0.012957              1.878766       1.480495       0.018118      -0.018390       2.509502      -0.353994       1.646301           0.000349
           41              H       4.026856       1.806121       0.668248       0.122238       1.057315 0.73182083E+01  0.70720638E+02                                 1.755169                            1.610787      -1.007749       2.402845                    0.997700       3.536187      10.032767       0.476718       1.329545      -0.697642      -0.001278      -0.007751       0.039279       0.040057      -0.001717       0.000712      -0.008357      -0.019708       0.016047      -0.012677      -0.002107       0.014784              1.824411       1.363748       0.010483       0.034302       1.512210      -0.108243       2.597274          -0.000405
           42              H       4.014858       1.380310      16.957531       0.114502       1.173554 0.86874026E+01  0.88512641E+02                                 1.942537                            1.800352      -1.507397       2.167251                    0.991968       3.991539      12.015190       0.429670       1.399124      -0.681933       0.001654       0.041446      -0.020864       0.046430       0.005761       0.001315      -0.009700      -0.005798      -0.002507      -0.011302      -0.000841       0.012142              2.009758       1.555016       0.004689      -0.063949       2.467043      -0.367079       2.007215           0.000298
           43              H       4.197828       4.304132       1.003347       0.092328       1.386123 0.10475210E+02  0.11028137E+03                                 2.035776                            1.871050      -1.556853       2.106942                    0.993735       4.177846      12.210922       0.464224       1.253255      -0.710869       0.005745       0.000599       0.034099       0.034585       0.001483       0.003728      -0.002467       0.007727      -0.012368      -0.006908      -0.000297       0.007205              2.121084       1.560530      -0.039678       0.206291       1.819080      -0.163452       2.983642           0.000183
           44              H       4.265317       4.932915      18.599903       0.095328       1.339634 0.10138427E+02  0.10631070E+03                                 2.023443                            1.866817      -1.531240       2.125733                    0.992662       4.198082      12.413926       0.453143       1.289033      -0.702940       0.003743      -0.000640      -0.035364       0.035568      -0.002929       0.002254      -0.002759       0.003221      -0.008696      -0.004635      -0.001432       0.006066              2.102529       1.566405       0.054053      -0.161224       1.786315      -0.172690       2.954867           0.000145
           45              H       4.161834      11.791198       3.177589       0.079229       1.336787 0.10085013E+02  0.10531955E+03                                 2.028753                            1.872827      -1.207821       2.290607                    0.995408       3.933254      11.502769       0.449700       1.304218      -0.702825      -0.000370       0.037024       0.019625       0.041905      -0.000180       0.004227       0.004210      -0.037074      -0.006175      -0.018629      -0.001738       0.020367              2.096083       1.710903       0.026041       0.122402       2.486565       0.615011       2.090780          -0.000964
           46              H       4.230823      12.139999       0.903986       0.114844       1.262865 0.92447640E+01  0.92819213E+02                                 1.844308                            1.715558      -0.918011       2.441439                    0.998322       3.371077       9.126424       0.510996       1.193841      -0.731297       0.000615       0.033662      -0.016463       0.037477       0.003052      -0.004516      -0.001438      -0.036562       0.033409      -0.024641       0.010415       0.014226              1.894675       1.511166      -0.009789       0.010598       2.491502      -0.367631       1.681358           0.000297
           47              H       4.250320       7.446959      18.936949       0.121919       1.067395 0.74467082E+01  0.72205096E+02                                 1.759820                            1.620555      -1.005469       2.403662                    0.997717       3.531172      10.003180       0.477648       1.322497      -0.699258       0.000597       0.008182      -0.038700       0.039560       0.003054      -0.000360      -0.008679      -0.019468       0.011872      -0.012253      -0.002742       0.014996              1.828124       1.389493      -0.008554      -0.015039       1.486784      -0.117290       2.608094          -0.000242
           48              H       4.310310       7.878065       2.667149       0.115258       1.168069 0.86953845E+01  0.88429923E+02                                 1.924175                            1.792815      -1.390907       2.223080                    0.993043       3.917297      11.700905       0.434492       1.386161      -0.684946       0.003364      -0.042463       0.021010       0.047496      -0.007281       0.000054      -0.010821      -0.007158      -0.002034      -0.012153      -0.002439       0.014592              1.975503       1.562221      -0.057001       0.097931       2.392328      -0.371608       1.971961           0.000306
           49              H       6.277995       0.571716      15.852876       0.093445       1.225621 0.90086382E+01  0.90737621E+02                                 1.864184                            1.732264      -1.039483       2.372507                    0.997187       3.604296      10.086710       0.486830       1.249108      -0.716118      -0.012763       0.019650       0.042058       0.048145       0.000820       0.004708       0.014412       0.015277       0.037692      -0.020312       0.000264       0.020048              1.927825       1.869588      -0.109846      -0.547954       1.519728       0.254186       2.394160          -0.001124
           50              H       8.551632       0.643320      15.398935       0.108562       1.150330 0.83061361E+01  0.82181916E+02                                 1.805816                            1.678313      -0.928896       2.429792                    0.998272       3.519987       9.841701       0.486800       1.271681      -0.711175       0.023130       0.011884       0.024908       0.036009       0.002498      -0.000860       0.008101       0.026401       0.031496      -0.020804       0.008183       0.012621              1.867163       2.028024       0.298003       0.543807       1.604510       0.297601       1.968956           0.000205
           51              H       9.348004       0.088526      13.288985       0.109071       1.176926 0.89158234E+01  0.90180420E+02                                 1.864268                            1.765447      -0.968530       2.414641                    0.997603       3.632782      10.416118       0.461930       1.310929      -0.702737       0.032892       0.003931      -0.008380       0.034169       0.000133      -0.003807       0.006539       0.027095       0.020269      -0.018652       0.005570       0.013082              1.892735       2.503880       0.006870      -0.113587       1.601431       0.071632       1.572895          -0.001986
           52              H       5.537114      -0.745089      12.221346       0.087889       1.512256 0.12630882E+02  0.14022923E+03                                 2.230618                            2.119846      -1.596204       2.105956                    0.990592       4.322541      13.244733       0.413519       1.334154      -0.695425      -0.029515      -0.007794      -0.030461       0.043125       0.003321       0.013463      -0.000556       0.019963      -0.015117      -0.013124      -0.006932       0.020056              2.232941       2.307803       0.074652       0.369934       1.892240       0.277335       2.498781          -0.001323
           53              H       8.862082      -0.607202      10.927711       0.081467       1.400566 0.11875960E+02  0.12949152E+03                                 2.096049                            2.033974      -1.484764       2.149453                    0.991514       4.255750      12.812589       0.430012       1.306331      -0.700938       0.030069       0.006009      -0.013547       0.033523       0.006264       0.003141       0.001346       0.016379      -0.017981      -0.007398      -0.006493       0.013891              2.087051       2.525619       0.053893      -0.158477       1.803526       0.052577       1.932008          -0.000564
           54              H       0.998840       9.971555       6.232438       0.088148       1.418795 0.11053568E+02  0.11658586E+03                                 2.022358                            1.897758      -1.147541       2.319380                    0.995995       3.697116      10.414239       0.475283       1.221829      -0.723732       0.008331       0.006799       0.047828       0.049022      -0.005223      -0.002844       0.011315       0.021079       0.066327      -0.025147      -0.000342       0.025489              2.051179       1.895397       0.009925       0.428878       1.639296       0.216704       2.618844          -0.000696
           55              H      13.712306       9.990627       5.747325       0.120472       1.099841 0.78258929E+01  0.76796663E+02                                 1.792315                            1.658144      -1.028235       2.388041                    0.997285       3.585425      10.203520       0.473757       1.317473      -0.700225      -0.026315       0.006317       0.026463       0.037851      -0.003105       0.002875       0.005622       0.008687       0.036962      -0.013036      -0.000883       0.013919              1.873515       2.181145      -0.251574      -0.611677       1.484549       0.202162       1.954851           0.000198
           56              H      12.995420       9.556644       3.592565       0.123302       0.970608 0.71281586E+01  0.69354646E+02                                 1.733322                            1.648670      -1.334811       2.250763                    0.993073       3.852112      11.456526       0.440237       1.429951      -0.675949      -0.036866       0.004112      -0.006938       0.037737      -0.001098       0.003422       0.002671       0.008169       0.013461      -0.007357       0.000325       0.007032              1.766677       2.386440      -0.046349       0.068941       1.432510       0.028294       1.481082          -0.000150
           57              H       1.865701       8.822712       2.579477       0.093098       1.069250 0.82124065E+01  0.82867040E+02                                 1.842579                            1.762841      -1.521607       2.141210                    0.991513       4.223762      12.835034       0.427767       1.419015      -0.676562       0.026322      -0.012935      -0.026127       0.039278      -0.006421      -0.003391      -0.003066       0.003680      -0.007605      -0.008704       0.000674       0.008029              1.857706       2.173828      -0.141987      -0.371673       1.489975       0.172961       1.909313           0.000067
           58              H      13.589325       8.886024       1.182585       0.091640       1.026857 0.80555810E+01  0.80624591E+02                                 1.779336                            1.734716      -1.383279       2.211522                    0.991865       4.050571      12.125950       0.436862       1.400849      -0.681011      -0.036803       0.003701      -0.014278       0.039649       0.000123      -0.000938      -0.003090       0.016449      -0.017853      -0.008729      -0.002527       0.011256              1.778920       2.193939      -0.150775       0.183466       1.459923       0.011319       1.682898          -0.000080
           59              H       1.133819      -0.694137      12.874008       0.087275       1.468105 0.11334567E+02  0.12046956E+03                                 2.082319                            1.931657      -1.069900       2.355384                    0.996482       3.736932      10.614881       0.466818       1.234486      -0.720868       0.014452      -0.008063      -0.044995       0.047941       0.006285      -0.001406       0.013728       0.022413       0.064495      -0.027412       0.001933       0.025478              2.127085       2.028092      -0.046753      -0.549338       1.707190       0.255289       2.645973          -0.001206
           60              H      13.848784      -0.763248      13.100005       0.108038       1.195725 0.85670175E+01  0.85146433E+02                                 1.830933                            1.688068      -0.953869       2.416770                    0.998153       3.499434       9.703758       0.494069       1.247330      -0.716925      -0.020275      -0.009308      -0.027645       0.035524       0.000330      -0.001242       0.005776       0.027392       0.034102      -0.020439       0.007734       0.012705              1.909430       1.990907       0.311742       0.572018       1.623093       0.331346       2.114289           0.000254
           61              H      12.839445      -0.240775      15.130077       0.105846       1.269391 0.97250312E+01  0.10087632E+03                                 1.981990                            1.859203      -1.164052       2.320339                    0.994787       3.827040      11.239634       0.443010       1.332889      -0.697388      -0.032441      -0.001939       0.003726       0.032711      -0.003563      -0.001043       0.010432       0.031260       0.032611      -0.024452       0.009562       0.014891              2.028692       2.758111       0.083873       0.028653       1.687188       0.102945       1.640778          -0.003000
           62              H       1.541753       0.492008      16.595158       0.091129       1.136502 0.89017407E+01  0.91543768E+02                                 1.907873                            1.826201      -1.575466       2.111481                    0.991652       4.310970      13.174443       0.423935       1.404925      -0.679047       0.025299       0.012588       0.028226       0.039940       0.009047       0.007259      -0.005714       0.007794      -0.007061      -0.014940       0.003095       0.011845              1.919097       2.099052       0.102229       0.373620       1.566164       0.212309       2.092075          -0.000106
           63              H      13.172392       0.370986      17.629676       0.084386       1.423372 0.11950132E+02  0.13042035E+03                                 2.124033                            2.047243      -1.393028       2.196223                    0.992316       4.154760      12.488358       0.426713       1.315216      -0.700196      -0.031919      -0.005639       0.012744       0.034829       0.006845       0.001781       0.002434       0.020399      -0.016632      -0.010245      -0.005091       0.015336              2.121433       2.652578       0.106919      -0.137972       1.838224       0.054987       1.873496          -0.000454
           64              H       0.947848       4.832901       0.514337       0.091361       1.055948 0.84359532E+01  0.85382606E+02                                 1.810272                            1.772579      -1.426751       2.189750                    0.991826       4.096893      12.320084       0.433274       1.396716      -0.681741       0.035165       0.004966      -0.014731       0.038448       0.002340       0.002510      -0.003443       0.012191      -0.025439      -0.010449      -0.000505       0.010954              1.804561       2.163958       0.108565      -0.198576       1.493842       0.037650       1.755883          -0.000144
           65              H      13.967265       5.988198       5.655758       0.088627       1.203301 0.89726066E+01  0.90387051E+02                                 1.850809                            1.736364      -1.017348       2.384483                    0.997449       3.614505      10.153664       0.482530       1.260069      -0.713743      -0.004875       0.016120       0.045562       0.048575      -0.001872       0.007691       0.010757       0.018558       0.043918      -0.020716       0.000193       0.020523              1.901880       1.765232      -0.068574      -0.446940       1.475898       0.214656       2.464511          -0.000115
           66              H       1.174312       5.940482       4.969975       0.125501       1.020395 0.72526230E+01  0.70429213E+02                                 1.758929                            1.637059      -1.208844       2.314337                    0.994557       3.673311      10.693183       0.455180       1.385686      -0.685564       0.028980       0.008049       0.021451       0.036943       0.002825      -0.002784       0.008019       0.013794       0.021443      -0.014329       0.003709       0.010619              1.824324       2.191000       0.204074       0.585680       1.448570       0.167928       1.833403           0.000220
           67              H       1.669233       5.430922       2.774302       0.121559       0.943740 0.68938842E+01  0.66307365E+02                                 1.684325                            1.608975      -1.193062       2.317070                    0.994781       3.725053      10.901956       0.452212       1.408205      -0.680691       0.037046       0.003686      -0.009500       0.038422       0.002989      -0.003275       0.006097       0.008772       0.011825      -0.010501       0.003009       0.007492              1.708036       2.249130      -0.046672      -0.162695       1.367196       0.014224       1.507781          -0.000398
           68              H      12.719465       4.893004       2.104105       0.088106       1.478228 0.12175278E+02  0.13378748E+03                                 2.193867                            2.079569      -1.521433       2.143934                    0.990835       4.213450      12.797975       0.418476       1.331985      -0.696477      -0.032891      -0.005582      -0.027642       0.043325       0.002935       0.010419       0.000696       0.025274      -0.012444      -0.010991      -0.008634       0.019625              2.197872       2.449690       0.060027       0.429955       1.765953       0.161203       2.377974          -0.000779
           69              H       3.633918      15.225206       6.670794       0.078590       1.315917 0.98236428E+01  0.10216463E+03                                 2.024263                            1.860116      -1.239690       2.277629                    0.994724       3.968601      11.673571       0.445902       1.320805      -0.698922       0.001281      -0.037460      -0.020322       0.042636       0.001525       0.003782       0.004174      -0.036942      -0.014393      -0.017225      -0.004425       0.021650              2.113833       1.712288       0.002599       0.095353       2.560472       0.630998       2.068741          -0.001203
           70              H       3.510938      14.856251       8.948293       0.117549       1.217713 0.87556710E+01  0.86807851E+02                                 1.810162                            1.676903      -0.833163       2.483765                    0.999176       3.306996       8.925470       0.512954       1.204364      -0.728973       0.000218      -0.034046       0.016264       0.037732       0.001901      -0.003234      -0.001267      -0.034184       0.030320      -0.022557       0.009600       0.012957              1.878762       1.480492      -0.018118       0.018390       2.509497      -0.353993       1.646298           0.000349
           71              H       3.471944       0.374609      10.409477       0.122237       1.057322 0.73182654E+01  0.70721317E+02                                 1.755175                            1.610792      -1.007760       2.402839                    0.997700       3.536199      10.032805       0.476718       1.329543      -0.697642       0.001278      -0.007751       0.039279       0.040056       0.001717      -0.000712      -0.008358      -0.019708       0.016046      -0.012677      -0.002107       0.014784              1.824417       1.363752      -0.010483      -0.034303       1.512215      -0.108244       2.597285          -0.000405
           72              H       3.483942       2.811821       7.216302       0.114501       1.173560 0.86874556E+01  0.88513323E+02                                 1.942544                            1.800357      -1.507405       2.167247                    0.991968       3.991553      12.015245       0.429669       1.399124      -0.681932      -0.001654       0.041446      -0.020864       0.046430      -0.005761      -0.001315      -0.009700      -0.005798      -0.002508      -0.011302      -0.000841       0.012143              2.009765       1.555021      -0.004690       0.063949       2.467052      -0.367081       2.007222           0.000298
           73              H       3.300972       2.872620      10.744576       0.092327       1.386134 0.10475307E+02  0.11028264E+03                                 2.035786                            1.871058      -1.556860       2.106937                    0.993735       4.177863      12.210985       0.464223       1.253254      -0.710869      -0.005745       0.000599       0.034099       0.034584      -0.001483      -0.003728      -0.002467       0.007727      -0.012369      -0.006908      -0.000298       0.007205              2.121094       1.560536       0.039679      -0.206293       1.819088      -0.163454       2.983660           0.000183
           74              H       3.233483       6.364427       8.858674       0.095327       1.339644 0.10138509E+02  0.10631175E+03                                 2.023450                            1.866823      -1.531239       2.125733                    0.992662       4.198095      12.413969       0.453143       1.289031      -0.702941      -0.003743      -0.000639      -0.035364       0.035568       0.002929      -0.002254      -0.002759       0.003221      -0.008696      -0.004635      -0.001431       0.006067              2.102537       1.566410      -0.054053       0.161225       1.786321      -0.172691       2.954880           0.000145
           75              H       3.336966      10.359686      12.918818       0.079229       1.336786 0.10084998E+02  0.10531935E+03                                 2.028751                            1.872826      -1.207821       2.290607                    0.995408       3.933253      11.502766       0.449700       1.304219      -0.702825       0.000370       0.037023       0.019626       0.041905       0.000180      -0.004227       0.004210      -0.037074      -0.006174      -0.018629      -0.001738       0.020366              2.096082       1.710902      -0.026040      -0.122402       2.486563       0.615011       2.090780          -0.000964
           76              H       3.267977      10.708487      10.645215       0.114843       1.262866 0.92447808E+01  0.92819419E+02                                 1.844309                            1.715560      -0.918012       2.441437                    0.998322       3.371081       9.126435       0.510996       1.193840      -0.731297      -0.000616       0.033662      -0.016463       0.037477      -0.003052       0.004517      -0.001438      -0.036562       0.033409      -0.024640       0.010415       0.014226              1.894676       1.511167       0.009789      -0.010598       2.491503      -0.367631       1.681359           0.000297
           77              H       3.248480       8.878470       9.195720       0.121918       1.067392 0.74466789E+01  0.72204737E+02                                 1.759816                            1.620552      -1.005459       2.403666                    0.997717       3.531166      10.003156       0.477648       1.322497      -0.699258      -0.000597       0.008182      -0.038700       0.039560      -0.003054       0.000360      -0.008678      -0.019468       0.011873      -0.012254      -0.002742       0.014995              1.828120       1.389490       0.008554       0.015039       1.486781      -0.117290       2.608088          -0.000242
           78              H       3.188490       6.446554      12.408378       0.115257       1.168071 0.86954015E+01  0.88430137E+02                                 1.924177                            1.792817      -1.390907       2.223080                    0.993043       3.917300      11.700916       0.434492       1.386160      -0.684946      -0.003364      -0.042463       0.021010       0.047495       0.007282      -0.000054      -0.010821      -0.007158      -0.002033      -0.012152      -0.002439       0.014591              1.975506       1.562222       0.057002      -0.097931       2.392332      -0.371610       1.971963           0.000305
           79              H       1.220805       2.003228       6.111647       0.093445       1.225619 0.90086272E+01  0.90737490E+02                                 1.864184                            1.732263      -1.039483       2.372508                    0.997187       3.604294      10.086706       0.486830       1.249109      -0.716118       0.012763       0.019650       0.042058       0.048145      -0.000820      -0.004708       0.014412       0.015276       0.037692      -0.020312       0.000264       0.020048              1.927825       1.869587       0.109846       0.547954       1.519727       0.254186       2.394160          -0.001124
           80              H      13.944768       2.074832       5.657706       0.108562       1.150328 0.83061105E+01  0.82181594E+02                                 1.805813                            1.678310      -0.928895       2.429793                    0.998272       3.519981       9.841678       0.486801       1.271681      -0.711175      -0.023130       0.011884       0.024908       0.036009      -0.002498       0.000860       0.008101       0.026401       0.031496      -0.020804       0.008184       0.012621              1.867160       2.028020      -0.298003      -0.543805       1.604507       0.297600       1.968952           0.000205
           81              H      13.148396       1.520038       3.547756       0.109071       1.176923 0.89157936E+01  0.90180017E+02                                 1.864264                            1.765443      -0.968524       2.414644                    0.997603       3.632772      10.416074       0.461931       1.310927      -0.702738      -0.032892       0.003931      -0.008381       0.034169      -0.000133       0.003807       0.006539       0.027095       0.020268      -0.018652       0.005570       0.013082              1.892730       2.503874      -0.006871       0.113587       1.601427       0.071631       1.572891          -0.001986
           82              H       1.961686       0.686423       2.480117       0.087889       1.512263 0.12630953E+02  0.14023020E+03                                 2.230624                            2.119851      -1.596209       2.105954                    0.990592       4.322547      13.244757       0.413518       1.334154      -0.695425       0.029515      -0.007795      -0.030461       0.043125      -0.003321      -0.013464      -0.000556       0.019961      -0.015117      -0.013125      -0.006931       0.020056              2.232947       2.307809      -0.074652      -0.369935       1.892244       0.277335       2.498788          -0.001323
           83              H      13.634318       0.824310       1.186482       0.081467       1.400566 0.11875951E+02  0.12949139E+03                                 2.096049                            2.033973      -1.484761       2.149455                    0.991514       4.255744      12.812567       0.430012       1.306331      -0.700938      -0.030069       0.006009      -0.013547       0.033523      -0.006263      -0.003141       0.001346       0.016379      -0.017982      -0.007398      -0.006493       0.013891              2.087051       2.525622      -0.053894       0.158478       1.803524       0.052576       1.932007          -0.000564
           84              H       6.499960       8.540044      15.973667       0.088149       1.418784 0.11053468E+02  0.11658455E+03                                 2.022350                            1.897751      -1.147532       2.319386                    0.995995       3.697099      10.414184       0.475283       1.221831      -0.723732      -0.008331       0.006799       0.047828       0.049022       0.005223       0.002844       0.011315       0.021081       0.066325      -0.025147      -0.000341       0.025489              2.051171       1.895389      -0.009925      -0.428875       1.639291       0.216704       2.618833          -0.000696
           85              H       8.784094       8.559115      15.488554       0.120472       1.099841 0.78258968E+01  0.76796721E+02                                 1.792316                            1.658145      -1.028237       2.388041                    0.997285       3.585426      10.203528       0.473757       1.317474      -0.700225       0.026315       0.006317       0.026463       0.037851       0.003105      -0.002875       0.005622       0.008687       0.036963      -0.013036      -0.000883       0.013919              1.873517       2.181146       0.251574       0.611678       1.484550       0.202162       1.954854           0.000198
           86              H       9.500980       8.125133      13.333794       0.123302       0.970609 0.71281649E+01  0.69354728E+02                                 1.733323                            1.648671      -1.334812       2.250762                    0.993073       3.852115      11.456539       0.440237       1.429952      -0.675949       0.036866       0.004112      -0.006937       0.037737       0.001098      -0.003422       0.002671       0.008169       0.013461      -0.007357       0.000325       0.007032              1.766678       2.386441       0.046349      -0.068941       1.432511       0.028294       1.481083          -0.000150
           87              H       5.633099       7.391201      12.320706       0.093098       1.069251 0.82124183E+01  0.82867185E+02                                 1.842580                            1.762842      -1.521609       2.141209                    0.991513       4.223764      12.835040       0.427767       1.419015      -0.676562      -0.026322      -0.012935      -0.026127       0.039278       0.006421       0.003391      -0.003066       0.003681      -0.007604      -0.008704       0.000674       0.008029              1.857707       2.173830       0.141987       0.371673       1.489976       0.172961       1.909314           0.000067
           88              H       8.907075       7.454512      10.923814       0.091639       1.026857 0.80555786E+01  0.80624558E+02                                 1.779335                            1.734716      -1.383278       2.211522                    0.991865       4.050572      12.125951       0.436862       1.400849      -0.681011       0.036803       0.003701      -0.014278       0.039649      -0.000123       0.000938      -0.003090       0.016449      -0.017853      -0.008729      -0.002528       0.011256              1.778919       2.193938       0.150774      -0.183465       1.459922       0.011319       1.682898          -0.000080
           89              H       6.364981       0.737374       3.132779       0.087275       1.468114 0.11334654E+02  0.12047074E+03                                 2.082329                            1.931665      -1.069912       2.355379                    0.996482       3.736946      10.614942       0.466816       1.234488      -0.720867      -0.014452      -0.008063      -0.044995       0.047942      -0.006285       0.001406       0.013728       0.022411       0.064497      -0.027411       0.001932       0.025479              2.127096       2.028102       0.046753       0.549341       1.707198       0.255291       2.645987          -0.001206
           90              H       8.647616       0.668264       3.358776       0.108039       1.195722 0.85669907E+01  0.85146089E+02                                 1.830929                            1.688064      -0.953867       2.416771                    0.998153       3.499428       9.703733       0.494070       1.247329      -0.716925       0.020275      -0.009308      -0.027645       0.035524      -0.000330       0.001242       0.005776       0.027392       0.034101      -0.020439       0.007734       0.012705              1.909426       1.990903      -0.311741      -0.572017       1.623089       0.331345       2.114285           0.000255
           91              H       9.656955       1.190737       5.388848       0.105847       1.269388 0.97250092E+01  0.10087603E+03                                 1.981987                            1.859200      -1.164052       2.320340                    0.994787       3.827036      11.239616       0.443011       1.332888      -0.697388       0.032441      -0.001939       0.003726       0.032711       0.003563       0.001043       0.010432       0.031260       0.032611      -0.024452       0.009562       0.014890              2.028689       2.758105      -0.083872      -0.028653       1.687185       0.102945       1.640776          -0.003000
           92              H       5.957047       1.923519       6.853929       0.091129       1.136498 0.89016999E+01  0.91543253E+02                                 1.907869                            1.826197      -1.575466       2.111481                    0.991652       4.310963      13.174419       0.423935       1.404927      -0.679047      -0.025299       0.012588       0.028227       0.039941      -0.009047      -0.007259      -0.005714       0.007794      -0.007061      -0.014940       0.003095       0.011845              1.919093       2.099047      -0.102228      -0.373619       1.566161       0.212308       2.092070          -0.000106
           93              H       9.324008       1.802497       7.888447       0.084387       1.423372 0.11950137E+02  0.13042041E+03                                 2.124033                            2.047242      -1.393030       2.196222                    0.992316       4.154763      12.488366       0.426714       1.315215      -0.700196       0.031919      -0.005639       0.012745       0.034829      -0.006845      -0.001781       0.002435       0.020399      -0.016631      -0.010245      -0.005091       0.015336              2.121432       2.652576      -0.106919       0.137972       1.838224       0.054987       1.873496          -0.000454
           94              H       6.550952       3.401389      10.255566       0.091362       1.055947 0.84359416E+01  0.85382465E+02                                 1.810271                            1.772578      -1.426752       2.189750                    0.991826       4.096891      12.320079       0.433274       1.396716      -0.681741      -0.035165       0.004966      -0.014731       0.038448      -0.002340      -0.002510      -0.003443       0.012191      -0.025439      -0.010449      -0.000505       0.010954              1.804560       2.163956      -0.108565       0.198576       1.493841       0.037650       1.755882          -0.000143
           95              H       8.529135       4.556687      15.396987       0.088627       1.203299 0.89725841E+01  0.90386767E+02                                 1.850806                            1.736362      -1.017344       2.384485                    0.997449       3.614501      10.153649       0.482530       1.260069      -0.713743       0.004874       0.016120       0.045562       0.048575       0.001872      -0.007691       0.010758       0.018558       0.043918      -0.020717       0.000193       0.020524              1.901878       1.765230       0.068574       0.446938       1.475897       0.214656       2.464507          -0.000115
           96              H       6.324488       4.508971      14.711204       0.125501       1.020394 0.72526128E+01  0.70429102E+02                                 1.758929                            1.637059      -1.208847       2.314336                    0.994556       3.673311      10.693188       0.455180       1.385688      -0.685564      -0.028980       0.008049       0.021451       0.036943      -0.002825       0.002784       0.008019       0.013794       0.021444      -0.014329       0.003709       0.010619              1.824324       2.191000      -0.204074      -0.585680       1.448570       0.167929       1.833403           0.000220
           97              H       5.829567       3.999410      12.515531       0.121560       0.943740 0.68938815E+01  0.66307344E+02                                 1.684326                            1.608976      -1.193065       2.317069                    0.994781       3.725054      10.901966       0.452212       1.408207      -0.680691      -0.037046       0.003686      -0.009500       0.038422      -0.002989       0.003275       0.006097       0.008773       0.011825      -0.010501       0.003009       0.007492              1.708036       2.249131       0.046672       0.162695       1.367197       0.014224       1.507782          -0.000398
           98              H       9.776935       3.461492      11.845334       0.088106       1.478228 0.12175277E+02  0.13378748E+03                                 2.193867                            2.079569      -1.521433       2.143934                    0.990835       4.213454      12.797990       0.418476       1.331985      -0.696477       0.032891      -0.005582      -0.027642       0.043325      -0.002935      -0.010419       0.000696       0.025274      -0.012443      -0.010991      -0.008634       0.019625              2.197872       2.449689      -0.060027      -0.429954       1.765953       0.161203       2.377973          -0.000779
           99              H      11.132718      -0.338618       3.070435       0.078590       1.315916 0.98236303E+01  0.10216449E+03                                 2.024263                            1.860116      -1.239691       2.277629                    0.994724       3.968604      11.673587       0.445901       1.320807      -0.698922       0.001281       0.037460       0.020322       0.042636      -0.001525      -0.003782       0.004174      -0.036943      -0.014393      -0.017225      -0.004425       0.021650              2.113833       1.712288      -0.002599      -0.095353       2.560470       0.630998       2.068742          -0.001203
          100              H      11.009738       0.030338       0.792936       0.117550       1.217713 0.87556728E+01  0.86807911E+02                                 1.810166                            1.676906      -0.833161       2.483767                    0.999176       3.306995       8.925482       0.512952       1.204368      -0.728972       0.000218       0.034047      -0.016264       0.037732      -0.001901       0.003234      -0.001267      -0.034184       0.030320      -0.022557       0.009600       0.012957              1.878767       1.480495       0.018118      -0.018390       2.509504      -0.353994       1.646301           0.000349
          101              H      10.970744      11.648956      18.814210       0.122238       1.057317 0.73182216E+01  0.70720803E+02                                 1.755171                            1.610789      -1.007753       2.402843                    0.997700       3.536191      10.032783       0.476718       1.329545      -0.697641       0.001278       0.007751      -0.039279       0.040057      -0.001717       0.000712      -0.008357      -0.019708       0.016047      -0.012677      -0.002107       0.014784              1.824413       1.363749       0.010483       0.034302       1.512212      -0.108243       2.597277          -0.000406
          102              H      10.982742      12.074767       2.524927       0.114502       1.173552 0.86873842E+01  0.88512406E+02                                 1.942535                            1.800350      -1.507397       2.167252                    0.991968       3.991536      12.015178       0.429670       1.399124      -0.681932      -0.001654      -0.041446       0.020864       0.046431       0.005761       0.001315      -0.009700      -0.005798      -0.002507      -0.011302      -0.000841       0.012143              2.009756       1.555015       0.004689      -0.063949       2.467040      -0.367078       2.007212           0.000298
          103              H      10.799772       9.150945      18.479111       0.092329       1.386119 0.10475177E+02  0.11028094E+03                                 2.035772                            1.871048      -1.556855       2.106941                    0.993735       4.177842      12.210909       0.464224       1.253255      -0.710869      -0.005745      -0.000599      -0.034099       0.034585       0.001483       0.003729      -0.002467       0.007727      -0.012369      -0.006908      -0.000297       0.007205              2.121080       1.560528      -0.039678       0.206290       1.819078      -0.163452       2.983634           0.000183
          104              H      10.732283       8.522162       0.882555       0.095328       1.339630 0.10138386E+02  0.10631017E+03                                 2.023438                            1.866813      -1.531238       2.125735                    0.992662       4.198076      12.413902       0.453144       1.289033      -0.702940      -0.003743       0.000640       0.035365       0.035568      -0.002929       0.002254      -0.002759       0.003220      -0.008696      -0.004635      -0.001431       0.006066              2.102524       1.566403       0.054053      -0.161223       1.786312      -0.172689       2.954856           0.000145
          105              H      10.835766       1.663879      16.304869       0.079229       1.336791 0.10085054E+02  0.10532009E+03                                 2.028757                            1.872831      -1.207826       2.290604                    0.995408       3.933265      11.502812       0.449700       1.304219      -0.702825       0.000370      -0.037023      -0.019625       0.041905      -0.000180       0.004227       0.004210      -0.037075      -0.006175      -0.018629      -0.001738       0.020367              2.096088       1.710907       0.026041       0.122402       2.486572       0.615013       2.090785          -0.000964
          106              H      10.766777       1.315078      18.578472       0.114844       1.262865 0.92447699E+01  0.92819305E+02                                 1.844311                            1.715560      -0.918009       2.441439                    0.998322       3.371078       9.126434       0.510995       1.193843      -0.731296      -0.000616      -0.033662       0.016463       0.037477       0.003052      -0.004516      -0.001438      -0.036562       0.033409      -0.024640       0.010415       0.014226              1.894678       1.511167      -0.009789       0.010598       2.491506      -0.367632       1.681360           0.000297
          107              H      10.747280       6.008118       0.545509       0.121919       1.067392 0.74466797E+01  0.72204750E+02                                 1.759816                            1.620553      -1.005461       2.403666                    0.997717       3.531166      10.003158       0.477648       1.322497      -0.699258      -0.000597      -0.008182       0.038700       0.039560       0.003054      -0.000360      -0.008679      -0.019468       0.011873      -0.012253      -0.002742       0.014996              1.828120       1.389491      -0.008554      -0.015039       1.486781      -0.117290       2.608088          -0.000242
          108              H      10.687290       5.577012      16.815309       0.115258       1.168063 0.86953271E+01  0.88429184E+02                                 1.924168                            1.792809      -1.390899       2.223085                    0.993043       3.917283      11.700849       0.434493       1.386161      -0.684947      -0.003364       0.042463      -0.021010       0.047495      -0.007282       0.000054      -0.010821      -0.007158      -0.002032      -0.012152      -0.002439       0.014591              1.975496       1.562216      -0.057001       0.097930       2.392319      -0.371607       1.971953           0.000306
          109              H       8.719605      12.883361       3.629582       0.093445       1.225618 0.90086149E+01  0.90737326E+02                                 1.864181                            1.732261      -1.039482       2.372508                    0.997187       3.604293      10.086698       0.486831       1.249108      -0.716118       0.012763      -0.019650      -0.042058       0.048145       0.000820       0.004708       0.014412       0.015277       0.037692      -0.020312       0.000264       0.020048              1.927822       1.869584      -0.109845      -0.547953       1.519726       0.254185       2.394156          -0.001125
          110              H       6.445968      12.811757       4.083523       0.108562       1.150325 0.83060826E+01  0.82181233E+02                                 1.805809                            1.678306      -0.928890       2.429795                    0.998272       3.519974       9.841647       0.486802       1.271679      -0.711175      -0.023130      -0.011884      -0.024908       0.036009       0.002498      -0.000860       0.008101       0.026401       0.031495      -0.020804       0.008184       0.012620              1.867155       2.028015       0.298001       0.543804       1.604504       0.297599       1.968947           0.000205
          111              H       5.649596      13.366551       6.193473       0.109071       1.176919 0.89157481E+01  0.90179421E+02                                 1.864258                            1.765437      -0.968519       2.414647                    0.997603       3.632760      10.416024       0.461932       1.310926      -0.702738      -0.032892      -0.003931       0.008381       0.034169       0.000133      -0.003807       0.006539       0.027096       0.020268      -0.018652       0.005570       0.013082              1.892724       2.503865       0.006870      -0.113586       1.601422       0.071631       1.572886          -0.001986
          112              H       9.460486      14.200166       7.261112       0.087888       1.512265 0.12630978E+02  0.14023057E+03                                 2.230627                            2.119854      -1.596212       2.105952                    0.990592       4.322557      13.244798       0.413518       1.334155      -0.695425       0.029515       0.007794       0.030461       0.043125       0.003321       0.013464      -0.000556       0.019962      -0.015117      -0.013124      -0.006931       0.020056              2.232950       2.307811       0.074652       0.369934       1.892247       0.277336       2.498791          -0.001323
          113              H       6.135518      14.062279       8.554747       0.081467       1.400564 0.11875935E+02  0.12949116E+03                                 2.096046                            2.033971      -1.484763       2.149454                    0.991514       4.255743      12.812556       0.430012       1.306330      -0.700938      -0.030069      -0.006009       0.013548       0.033523       0.006264       0.003141       0.001346       0.016379      -0.017981      -0.007398      -0.006493       0.013891              2.087048       2.525616       0.053893      -0.158477       1.803523       0.052577       1.932005          -0.000564
          114              H      13.998760       3.483522      13.250020       0.088149       1.418787 0.11053497E+02  0.11658495E+03                                 2.022353                            1.897754      -1.147528       2.319387                    0.995995       3.697106      10.414214       0.475282       1.221832      -0.723732      -0.008331      -0.006799      -0.047828       0.049022      -0.005223      -0.002844       0.011315       0.021081       0.066325      -0.025148      -0.000341       0.025489              2.051175       1.895393       0.009925       0.428876       1.639293       0.216703       2.618838          -0.000696
          115              H       1.285294       3.464450      13.735133       0.120472       1.099844 0.78259193E+01  0.76797013E+02                                 1.792320                            1.658149      -1.028239       2.388040                    0.997285       3.585432      10.203557       0.473756       1.317476      -0.700225       0.026315      -0.006317      -0.026463       0.037851      -0.003105       0.002875       0.005622       0.008687       0.036962      -0.013036      -0.000883       0.013919              1.873521       2.181153      -0.251575      -0.611680       1.484553       0.202163       1.954858           0.000198
          116              H       2.002180       3.898433      15.889893       0.123302       0.970609 0.71281714E+01  0.69354801E+02                                 1.733323                            1.648671      -1.334813       2.250761                    0.993072       3.852116      11.456540       0.440237       1.429951      -0.675949       0.036866      -0.004112       0.006938       0.037737      -0.001098       0.003422       0.002671       0.008169       0.013461      -0.007357       0.000325       0.007032              1.766679       2.386442      -0.046349       0.068941       1.432511       0.028294       1.481083          -0.000150
          117              H      13.131899       4.632365      16.902981       0.093098       1.069253 0.82124325E+01  0.82867365E+02                                 1.842581                            1.762843      -1.521609       2.141209                    0.991513       4.223768      12.835055       0.427767       1.419015      -0.676562      -0.026322       0.012935       0.026127       0.039278      -0.006421      -0.003391      -0.003066       0.003680      -0.007605      -0.008704       0.000674       0.008029              1.857708       2.173831      -0.141987      -0.371674       1.489977       0.172961       1.909316           0.000067
          118              H       1.408275       4.569053      18.299873       0.091640       1.026857 0.80555811E+01  0.80624591E+02                                 1.779336                            1.734716      -1.383278       2.211523                    0.991865       4.050570      12.125946       0.436862       1.400849      -0.681011       0.036803      -0.003701       0.014278       0.039649       0.000123      -0.000938      -0.003090       0.016449      -0.017853      -0.008729      -0.002527       0.011256              1.778920       2.193939      -0.150775       0.183466       1.459923       0.011319       1.682898          -0.000080
          119              H      13.863781      14.149214       6.608450       0.087274       1.468124 0.11334751E+02  0.12047204E+03                                 2.082339                            1.931674      -1.069915       2.355377                    0.996482       3.736958      10.614988       0.466815       1.234488      -0.720867      -0.014451       0.008063       0.044995       0.047942       0.006285      -0.001406       0.013728       0.022411       0.064497      -0.027411       0.001932       0.025479              2.127106       2.028111      -0.046753      -0.549345       1.707205       0.255293       2.646002          -0.001206
          120              H       1.148816      14.218325       6.382453       0.108038       1.195722 0.85669896E+01  0.85146044E+02                                 1.830927                            1.688062      -0.953867       2.416771                    0.998153       3.499426       9.703714       0.494072       1.247326      -0.716926       0.020275       0.009308       0.027645       0.035524       0.000330      -0.001242       0.005776       0.027392       0.034101      -0.020439       0.007734       0.012705              1.909423       1.990900       0.311741       0.572015       1.623087       0.331344       2.114281           0.000254
          121              H       2.158155      13.695852       4.352381       0.105847       1.269381 0.97249356E+01  0.10087503E+03                                 1.981977                            1.859191      -1.164036       2.320347                    0.994788       3.827014      11.239520       0.443013       1.332885      -0.697389       0.032441       0.001939      -0.003726       0.032711      -0.003563      -0.001043       0.010432       0.031260       0.032610      -0.024452       0.009562       0.014890              2.028678       2.758091       0.083872       0.028652       1.687177       0.102944       1.640768          -0.002999
          122              H      13.455847      12.963069       2.887300       0.091128       1.136503 0.89017469E+01  0.91543853E+02                                 1.907874                            1.826202      -1.575468       2.111480                    0.991652       4.310973      13.174456       0.423934       1.404926      -0.679047      -0.025299      -0.012588      -0.028226       0.039940       0.009047       0.007259      -0.005714       0.007794      -0.007061      -0.014940       0.003095       0.011845              1.919098       2.099053       0.102229       0.373621       1.566165       0.212309       2.092076          -0.000106
          123              H       1.825208      13.084091       1.852782       0.084385       1.423379 0.11950205E+02  0.13042130E+03                                 2.124038                            2.047247      -1.393029       2.196222                    0.992316       4.154767      12.488375       0.426714       1.315213      -0.700196       0.031919       0.005639      -0.012745       0.034829       0.006845       0.001781       0.002434       0.020399      -0.016632      -0.010244      -0.005092       0.015336              2.121438       2.652587       0.106920      -0.137974       1.838227       0.054987       1.873499          -0.000454
          124              H      14.049752       8.622176      18.968121       0.091360       1.055953 0.84359986E+01  0.85383179E+02                                 1.810277                            1.772583      -1.426753       2.189749                    0.991826       4.096903      12.320121       0.433274       1.396715      -0.681741      -0.035165      -0.004966       0.014731       0.038448       0.002340       0.002510      -0.003444       0.012191      -0.025439      -0.010449      -0.000504       0.010954              1.804566       2.163965       0.108566      -0.198578       1.493845       0.037649       1.755887          -0.000143
          125              H       1.030335       7.466879      13.826700       0.088627       1.203306 0.89726469E+01  0.90387564E+02                                 1.850814                            1.736368      -1.017351       2.384482                    0.997449       3.614511      10.153689       0.482529       1.260069      -0.713743       0.004875      -0.016120      -0.045562       0.048575      -0.001872       0.007691       0.010757       0.018558       0.043917      -0.020716       0.000193       0.020523              1.901886       1.765236      -0.068574      -0.446942       1.475902       0.214657       2.464519          -0.000115
          126              H      13.823288       7.514595      14.512483       0.125501       1.020399 0.72526522E+01  0.70429568E+02                                 1.758932                            1.637062      -1.208847       2.314335                    0.994556       3.673318      10.693209       0.455180       1.385686      -0.685564      -0.028980      -0.008049      -0.021451       0.036943       0.002825      -0.002784       0.008019       0.013794       0.021444      -0.014329       0.003709       0.010619              1.824328       2.191004       0.204074       0.585681       1.448572       0.167929       1.833406           0.000220
          127              H      13.328367       8.024155      16.708156       0.121559       0.943742 0.68939026E+01  0.66307585E+02                                 1.684327                            1.608977      -1.193062       2.317070                    0.994781       3.725058      10.901974       0.452212       1.408205      -0.680691      -0.037046      -0.003686       0.009500       0.038422       0.002989      -0.003275       0.006097       0.008772       0.011825      -0.010501       0.003009       0.007492              1.708038       2.249133      -0.046672      -0.162696       1.367198       0.014224       1.507783          -0.000398
          128              H       2.278135       8.562073      17.378353       0.088106       1.478232 0.12175309E+02  0.13378789E+03                                 2.193870                            2.079571      -1.521433       2.143934                    0.990835       4.213453      12.797983       0.418476       1.331983      -0.696477       0.032891       0.005582       0.027641       0.043325       0.002935       0.010419       0.000696       0.025274      -0.012443      -0.010991      -0.008633       0.019625              2.197875       2.449694       0.060027       0.429957       1.765954       0.161203       2.377976          -0.000779
          129              C      11.411674      13.802211      12.223294       0.035534      28.318441 0.37156825E+03  0.84585694E+04                                 8.212387                            6.528849       0.194771       2.059878                    0.999559      27.658263      80.062132       0.625434       0.430196      -1.048173      -0.010449      -0.055010      -0.001535       0.056014       0.001958       0.010101       0.021028       0.005975      -0.135195      -0.052379       0.021454       0.030925              9.061836       4.800710      -0.026360       0.484070      11.730090      -0.378358      10.654708          -0.010229
          130              C      11.468665      14.029991      10.873160      -0.134762      31.069461 0.41795596E+03  0.97199230E+04                                 8.499473                            6.760762       0.256138       2.053708                    0.999808      29.044133      82.769107       0.642217       0.410102      -1.069364      -0.015594      -0.023773      -0.014339       0.031842       0.004209      -0.001439      -0.013030      -0.034934      -0.012563      -0.015875      -0.009918       0.025792              9.370873       4.779853      -0.192052       0.194571      11.849517       0.405266      11.483249           0.002164
          131              C      11.501659      12.947366      10.012035      -0.089703      32.072506 0.42173226E+03  0.98628984E+04                                 8.875288                            6.928144       0.092077       2.016067                    0.999555      28.717948      82.974819       0.613635       0.426804      -1.055195      -0.017723       0.010540       0.013471       0.024631       0.002095      -0.002324      -0.000683       0.054511       0.013811      -0.029648       0.004347       0.025301              9.942958       4.708854      -0.105350      -0.069014      13.190706       0.670736      11.929314          -0.011540
          132              C      11.498660      11.669052      10.538062       0.054060      36.168350 0.40794338E+03  0.94150069E+04                                 9.622729                            6.807507      -0.056808       1.997031                    0.999309      26.501716      74.853224       0.622985       0.425998      -1.060903      -0.011869      -0.003576      -0.017164       0.021172      -0.006589      -0.004571       0.012463      -0.015780       0.022057      -0.013955      -0.006302       0.020258             11.638519       4.867198       0.101953       0.105432      16.179607       3.038498      13.868753           0.001532
          133              C      11.480663      11.520858      11.901834       0.030751      29.272822 0.37447603E+03  0.85686375E+04                                 8.546580                            6.667325      -0.160360       1.965778                    0.997215      27.518614      80.697729       0.601323       0.445154      -1.035950      -0.014583       0.043839       0.035262       0.058120      -0.000737      -0.000391      -0.005923       0.068165      -0.146598      -0.049744      -0.008781       0.058525              9.631305       4.887491       0.045905       0.403949      10.535883       1.369523      13.470542          -0.006848
          134              C      11.537654      10.481504       9.669144       0.014726      34.350831 0.37413937E+03  0.85284879E+04                                 9.409184                            6.584093      -0.309366       1.899758                    0.998265      27.870007      80.626806       0.618412       0.434500      -1.045973      -0.002257       0.015539       0.011007       0.019176      -0.030639       0.028483       0.014886       0.134875      -0.123325      -0.070194      -0.028867       0.099061             11.427894       5.114884       0.625098      -0.467279      18.134038       3.497761      11.034759          -0.003380
          135              C      11.650136       7.181325       9.684730       0.021952      33.664459 0.37783670E+03  0.86471614E+04                                 9.336256                            6.654687      -0.402909       1.872656                    0.997426      27.978744      81.508340       0.608912       0.439524      -1.041380       0.006700      -0.016531      -0.010723       0.020812       0.034979      -0.019593       0.017259       0.124747      -0.126268      -0.068875      -0.025283       0.094158             11.058063       5.220053      -1.287588       0.080703      17.145278       3.084135      10.808858          -0.002536
          136              C      11.687630       3.847191       7.144217       0.029357      27.895003 0.37422634E+03  0.85362812E+04                                 8.127053                            6.553990       0.132874       2.036697                    0.999557      27.843648      80.742075       0.623826       0.430436      -1.047781      -0.008326       0.055542       0.001129       0.056174      -0.002004      -0.008972       0.019270       0.011668      -0.144405      -0.054115       0.021468       0.032647              8.785585       4.811293      -0.059816      -0.581290      10.758140      -0.446702      10.787320          -0.009399
          137              C      11.719125       3.630834       8.494352      -0.125870      30.109416 0.41227999E+03  0.95761225E+04                                 8.373836                            6.756849       0.133085       2.017195                    0.999728      29.063407      83.366416       0.635011       0.415267      -1.063695      -0.011071       0.023302       0.011639       0.028302      -0.008112       0.007658      -0.012496      -0.023025      -0.014494      -0.014994      -0.008691       0.023684              9.030333       4.790720       0.080044      -0.247103      10.891166       0.264684      11.409114           0.001906
          138              C      11.732622       4.706732       9.345735      -0.082337      31.017220 0.42095481E+03  0.98497171E+04                                 8.712572                            6.949877       0.063686       2.010653                    0.999160      28.673406      83.129906       0.608370       0.430279      -1.052038      -0.010509      -0.010529      -0.014496       0.020771      -0.004558       0.003482      -0.002765       0.059251       0.005951      -0.031154       0.001677       0.029478              9.498142       4.763636      -0.077584      -0.016176      12.001435       0.461264      11.729354          -0.008701
          139              C      11.723624       5.991659       8.808019       0.051986      35.340826 0.41606558E+03  0.96506567E+04                                 9.485965                            6.882785      -0.121526       1.975870                    0.999369      26.644402      75.464071       0.618462       0.426971      -1.060216      -0.009922       0.002932       0.014160       0.017537       0.006178       0.010127       0.013238      -0.020871       0.024887      -0.018488      -0.005593       0.024081             11.137222       4.972596      -0.542239      -0.484741      14.876282       2.679480      13.562789           0.001030
          140              C      11.750620       6.135244       7.442299       0.026368      28.444333 0.37443332E+03  0.85642330E+04                                 8.372076                            6.660980      -0.159128       1.965521                    0.997466      27.542744      80.654370       0.602642       0.444358      -1.036799      -0.011850      -0.041219      -0.036960       0.056617      -0.003870       0.004695      -0.011102       0.077219      -0.155109      -0.054752      -0.010142       0.064893              9.275791       5.002427       0.058828      -0.669166       9.800680       1.167826      13.024265          -0.003126
          141              C      14.090245      11.719142      14.228039       0.056942      25.833093 0.35599318E+03  0.79992444E+04                                 7.716257                            6.381317       0.129910       2.048627                    0.999737      26.879394      76.722695       0.635461       0.428954      -1.051354      -0.025130       0.002083       0.052365       0.058120       0.011166      -0.000115       0.007658      -0.042668       0.071026      -0.035981       0.008616       0.027365              8.301573      11.287126      -0.258109       1.670774       4.901004       1.412166       8.716588          -0.043554
          142              C       0.446928      11.657560      14.502742      -0.127800      30.469432 0.43282817E+03  0.10189084E+05                                 8.520588                            6.974664       0.227489       2.047200                    0.999713      29.381553      85.192019       0.617340       0.421466      -1.058442      -0.004896      -0.004576       0.029202       0.029961      -0.012093      -0.017857       0.015962       0.003643       0.035761      -0.018219      -0.014990       0.033210              9.210785      11.719592      -0.743264       0.511781       5.944323       2.130765       9.968441           0.000595
          143              C       0.922352      11.991983      15.735981      -0.113594      29.831135 0.43603450E+03  0.10310801E+05                                 8.466157                            7.050039       0.148985       2.024118                    0.999649      29.559088      86.646179       0.605956       0.427458      -1.051922      -0.016440      -0.011911      -0.010722       0.022959       0.000284       0.015724      -0.004749      -0.011784      -0.056610      -0.027416       0.010896       0.016520              9.074711       9.790430      -0.469962      -0.145629       6.368682       2.741653      11.065019          -0.032893
          144              C       0.014998      12.419565      16.690622       0.045795      34.855606 0.42909816E+03  0.10040607E+05                                 9.466515                            7.017845      -0.003788       2.013533                    0.999316      26.841158      76.619745       0.608164       0.430410      -1.056972       0.006940      -0.002488       0.003316       0.008084       0.000434       0.008602       0.008844      -0.002976       0.058146      -0.014270      -0.009707       0.023976             11.265503      10.390692       0.296048       1.865047       6.932127       4.286308      16.473690          -0.008754
          145              C      13.659814      12.478113      16.347731       0.028900      28.292691 0.37820552E+03  0.86985011E+04                                 8.356618                            6.679515      -0.199368       1.936452                    0.998703      28.350123      84.075572       0.602000       0.442378      -1.034821      -0.004884      -0.027201      -0.036726       0.045962       0.019906      -0.033416      -0.015057      -0.099896      -0.018832      -0.066502       0.002477       0.064025              9.367682      10.768611       0.926222       3.133709       5.640043       2.369698      11.694392          -0.017341
          146              C       0.463426      12.795554      18.040756       0.013599      32.264698 0.37444045E+03  0.85718004E+04                                 9.095577                            6.613604      -0.219275       1.923396                    0.998916      28.360529      83.318581       0.610790       0.438051      -1.039617      -0.011822      -0.008397      -0.010688       0.018014       0.045390       0.002081      -0.046035      -0.099324      -0.061945      -0.067084      -0.026414       0.093498             10.972424       7.310011      -0.091389       0.679810       7.589905       5.104303      18.017356          -0.041408
          147              C       8.209686       5.140300       4.385501       0.052884      26.074027 0.35290567E+03  0.79214421E+04                                 7.721989                            6.328542       0.166491       2.053442                    0.999783      27.167508      77.786573       0.641181       0.425579      -1.052258       0.011032       0.023844       0.037376       0.045686       0.012118       0.004413      -0.009004      -0.073842       0.090147      -0.054283       0.018324       0.035959              8.326223      11.708280       1.122175      -0.486328       4.757589       1.106716       8.512800          -0.006506
          148              C       6.841905       5.109350       4.673842      -0.109069      29.683506 0.42522554E+03  0.99761470E+04                                 8.444587                            6.963967       0.127690       2.031308                    0.999014      28.835457      83.748293       0.610432       0.427686      -1.053485      -0.006022       0.008809       0.017863       0.020807       0.002776       0.007355      -0.005643      -0.014101       0.017306      -0.014083       0.002618       0.011465              9.217623      12.623316       1.151370       0.528031       5.315770       1.475576       9.713784           0.001521
          149              C       6.418973       5.386487       5.930460      -0.076464      29.517288 0.43844881E+03  0.10404964E+05                                 8.544613                            7.176868      -0.152544       1.945173                    0.997662      29.118981      86.122140       0.585871       0.440537      -1.041743       0.009217      -0.005145      -0.015675       0.018897      -0.009540      -0.005840      -0.014362      -0.049888      -0.068704      -0.030099      -0.010785       0.040884              9.248225      10.797130       1.024147       1.307939       5.666352       2.074224      11.281192          -0.006400
          150              C       7.357823       5.757356       6.904583       0.038661      35.004215 0.44737604E+03  0.10570339E+05                                 9.454683                            7.155032      -0.051437       1.996986                    0.999358      27.077155      77.484734       0.604099       0.429123      -1.058534      -0.016663      -0.002435       0.009305       0.019240      -0.003124      -0.009013       0.010126       0.025773       0.050633      -0.023871      -0.000141       0.024012             11.132184      10.793235       0.626383      -0.484649       6.105039       3.186945      16.498278           0.000629
          151              C       8.715105       5.797153       6.522727       0.033453      27.647170 0.39762554E+03  0.92411594E+04                                 8.268503                            6.898108      -0.243386       1.929717                    0.997607      28.123137      83.272859       0.587269       0.448763      -1.033262       0.016111      -0.010578      -0.051470       0.054960       0.007025       0.019616      -0.023821      -0.089071      -0.010227      -0.053530      -0.002297       0.055827              9.027691      11.404908       0.221075      -2.086677       4.963465       1.383812      10.714700          -0.010807
          152              C       6.991881       6.127133       8.285889       0.045642      31.365192 0.37603383E+03  0.86144605E+04                                 9.000345                            6.706458      -0.231368       1.934402                    0.998069      27.691677      81.291571       0.596093       0.448529      -1.033847       0.010901      -0.010934      -0.022381       0.027190      -0.045668      -0.005050      -0.045853      -0.094007      -0.088913      -0.068205      -0.025837       0.094042             10.725242       7.333444       0.789833       0.158987       6.543926       3.996839      18.298357          -0.006200
          153              C       8.247180      12.486710      15.511933       0.043898      26.757088 0.35941387E+03  0.81241515E+04                                 7.914619                            6.427766       0.045044       2.011070                    0.999690      27.626953      80.010667       0.628588       0.431079      -1.046344       0.010082      -0.025854      -0.045504       0.053298      -0.016320       0.010689      -0.001288      -0.057660       0.107325      -0.052158       0.014549       0.037609              8.465864      11.450705      -1.138176       0.353550       5.125010       1.498499       8.821878          -0.017252
          154              C       6.883898      12.532001      15.381401      -0.126973      30.293982 0.42404182E+03  0.99441940E+04                                 8.513591                            6.919586       0.202706       2.040938                    0.999693      29.349363      85.299938       0.616826       0.423431      -1.055830       0.001369      -0.001199      -0.027700       0.027759      -0.012590      -0.016505       0.005372      -0.005278       0.063810      -0.025752      -0.004693       0.030445              9.210088      11.853312      -1.255722      -0.242220       5.947953       2.151035       9.828998           0.000509
          155              C       6.283994      12.218162      14.196867      -0.115667      30.853246 0.44663643E+03  0.10649805E+05                                 8.716726                            7.172897       0.017973       1.980061                    0.999144      30.051099      89.128845       0.594637       0.431983      -1.046725       0.019055       0.009936       0.012590       0.024906       0.001787       0.011605       0.000141      -0.011043      -0.029907      -0.017807       0.006647       0.011160              9.420216      10.531316      -0.903831      -0.771191       6.544631       2.877258      11.184703          -0.020035
          156              C       7.102863      11.827740      13.144814       0.048913      34.466171 0.43219672E+03  0.10148226E+05                                 9.431301                            7.076503      -0.051271       1.999495                    0.999377      26.987534      77.592677       0.600358       0.434497      -1.052721      -0.010211      -0.003391      -0.004420       0.011632      -0.001236       0.013747       0.008664      -0.005897       0.046360      -0.018288      -0.005087       0.023375             11.000692      10.748390      -0.140083       0.981594       6.822328       4.064321      15.431358          -0.002765
          157              C       8.481143      11.799310      13.349380       0.041324      27.391971 0.38635254E+03  0.89284149E+04                                 8.239926                            6.810354      -0.286860       1.917439                    0.997953      28.030324      83.175663       0.588747       0.450181      -1.030877       0.014664       0.007154       0.048016       0.050712      -0.009264      -0.016352      -0.028812      -0.091902      -0.017787      -0.053057      -0.008254       0.061312              8.951474      11.501683       0.186252       2.060493       5.182112       1.691373      10.170627          -0.017231
          158              C       6.577947      11.466265      11.818059       0.010797      31.252009 0.37839661E+03  0.86897091E+04                                 8.907610                            6.662837      -0.215361       1.925617                    0.998805      28.452682      83.864569       0.606242       0.439949      -1.037950       0.011448       0.005963       0.013807       0.018901       0.045051      -0.000344      -0.041307      -0.079047      -0.044902      -0.060571      -0.021815       0.082386             10.437316       7.648419      -0.340168       0.630280       7.446107       4.716797      16.217424          -0.017039
          159              C       7.552791      10.169864       8.924914       0.044954      32.418839 0.36892529E+03  0.84117797E+04                                 9.187215                            6.617644      -0.233726       1.931178                    0.998780      27.664266      81.031941       0.603472       0.445143      -1.035758      -0.009933      -0.010874      -0.019386       0.024346       0.050591       0.005209      -0.046696      -0.108230      -0.103827      -0.073670      -0.030421       0.104092             11.240280       7.097270      -0.570577      -0.119153       6.908180       4.655231      19.715391          -0.016216
          160              C       6.663434       9.140089       4.983613       0.068164      25.417026 0.34989602E+03  0.78286899E+04                                 7.627551                            6.321092       0.168289       2.063710                    0.999694      26.653873      75.927033       0.639263       0.428229      -1.051753      -0.028994       0.001602       0.042653       0.051600       0.010785      -0.011725       0.001405      -0.053368       0.073650      -0.043107       0.016436       0.026671              8.282545      11.541798      -0.065188       1.652816       4.507226       1.045426       8.798613          -0.018443
          161              C       7.978723       9.151279       5.384951      -0.108884      29.262581 0.41904089E+03  0.98011738E+04                                 8.372551                            6.917286       0.112504       2.030042                    0.998623      28.693695      83.378317       0.611559       0.428200      -1.052517       0.005984       0.003248       0.021970       0.023000       0.001700      -0.004775      -0.000025      -0.005006      -0.007351      -0.006794       0.002038       0.004756              9.127285      12.157005      -0.371825       0.115901       5.215145       1.488241      10.009705           0.001391
          162              C       8.266677       9.460594       6.666897      -0.078619      28.838433 0.42841152E+03  0.10094278E+05                                 8.371097                            7.061849      -0.029268       1.985192                    0.998410      28.802762      84.504841       0.595504       0.436523      -1.045557      -0.007097      -0.006678      -0.018219       0.020662       0.008611       0.003174      -0.014513      -0.043876      -0.084784      -0.032401      -0.008045       0.040445              8.997979       9.996309      -0.336799      -0.748770       5.374745       1.887482      11.622885          -0.015914
          163              C       7.239342       9.785888       7.551401       0.037360      35.358506 0.43331512E+03  0.10159385E+05                                 9.530489                            7.039382      -0.047935       1.999042                    0.999326      26.895837      76.735489       0.609181       0.428841      -1.058429       0.008362      -0.005459       0.011423       0.015172       0.002987       0.003298       0.008576       0.015438       0.061364      -0.020064      -0.002805       0.022869             11.488744      10.358569       0.147372       1.468560       6.165877       3.504230      17.941787          -0.000231
          164              C       5.934550       9.767800       7.052650       0.018836      28.442586 0.38098360E+03  0.87695768E+04                                 8.356847                            6.684477      -0.137700       1.954232                    0.998712      28.406007      83.998137       0.605026       0.439805      -1.037379      -0.002722      -0.028243      -0.039327       0.048494       0.014542      -0.037097      -0.011767      -0.087483      -0.030416      -0.064411       0.007610       0.056801              9.417681      10.572240       0.716752       2.918057       5.169322       1.917792      12.511480          -0.009049
          165              C       3.912874      -1.778646      17.000393       0.035550      28.318056 0.37156206E+03  0.84583879E+04                                 8.212300                            6.528784       0.194805       2.059892                    0.999559      27.657971      80.060929       0.625440       0.430194      -1.048175      -0.010450       0.055008       0.001534       0.056013      -0.001958      -0.010101       0.021028       0.005981      -0.135195      -0.052379       0.021453       0.030926              9.061737       4.800660       0.026361      -0.484062      11.729956      -0.378345      10.654595          -0.010227
          166              C       3.969865      -2.006426      18.350527      -0.134762      31.069552 0.41795789E+03  0.97199792E+04                                 8.499494                            6.760783       0.256127       2.053704                    0.999808      29.044179      82.769294       0.642215       0.410103      -1.069364      -0.015595       0.023773       0.014340       0.031843      -0.004209       0.001440      -0.013030      -0.034932      -0.012559      -0.015874      -0.009917       0.025791              9.370893       4.779866       0.192053      -0.194573      11.849540       0.405270      11.483273           0.002160
          167              C       4.002859      -0.923800      19.211652      -0.089692      32.072278 0.42172889E+03  0.98627986E+04                                 8.875242                            6.928113       0.092087       2.016071                    0.999555      28.717823      82.974340       0.613637       0.426803      -1.055195      -0.017724      -0.010542      -0.013470       0.024632      -0.002096       0.002324      -0.000683       0.054515       0.013803      -0.029649       0.004345       0.025304              9.942901       4.708833       0.105350       0.069014      13.190616       0.670723      11.929254          -0.011528
          168              C       3.999860       0.354514      18.685625       0.054067      36.168383 0.40794430E+03  0.94150360E+04                                 9.622750                            6.807527      -0.056827       1.997026                    0.999309      26.501720      74.853340       0.622982       0.426000      -1.060902      -0.011869       0.003578       0.017166       0.021175       0.006589       0.004570       0.012464      -0.015774       0.022054      -0.013953      -0.006304       0.020257             11.638537       4.867208      -0.101953      -0.105432      16.179605       3.038486      13.868798           0.001523
          169              C       3.981863       0.502707      17.321853       0.030756      29.272744 0.37447466E+03  0.85685969E+04                                 8.546559                            6.667308      -0.160349       1.965783                    0.997215      27.518544      80.697432       0.601325       0.445154      -1.035951      -0.014585      -0.043838      -0.035264       0.058121       0.000737       0.000391      -0.005923       0.068168      -0.146592      -0.049741      -0.008783       0.058525              9.631280       4.887478      -0.045904      -0.403949      10.535851       1.369506      13.470512          -0.006829
          170              C       4.038854       4.405085       0.072085       0.014752      34.350088 0.37413042E+03  0.85282303E+04                                 9.409043                            6.584007      -0.309360       1.899764                    0.998265      27.869647      80.625432       0.618417       0.434499      -1.045974      -0.002257      -0.015543      -0.011007       0.019179       0.030640      -0.028485       0.014887       0.134882      -0.123336      -0.070197      -0.028870       0.099067             11.427704       5.114814      -0.625089       0.467280      18.133672       3.497662      11.034626          -0.003378
          171              C       4.151336       7.705263       0.056499       0.021975      33.663747 0.37782791E+03  0.86469070E+04                                 9.336115                            6.654600      -0.402909       1.872660                    0.997426      27.978398      81.506982       0.608917       0.439523      -1.041381       0.006700       0.016534       0.010723       0.020815      -0.034980       0.019594       0.017259       0.124754      -0.126278      -0.068878      -0.025286       0.094164             11.057880       5.219980       1.287563      -0.080710      17.144928       3.084046      10.808731          -0.002537
          172              C       4.188830      11.039397       2.597012       0.029370      27.894732 0.37422169E+03  0.85361478E+04                                 8.127000                            6.553948       0.132880       2.036701                    0.999557      27.843462      80.741386       0.623828       0.430436      -1.047781      -0.008327      -0.055542      -0.001128       0.056174       0.002004       0.008973       0.019271       0.011675      -0.144416      -0.054119       0.021468       0.032651              8.785527       4.811265       0.059815       0.581285      10.758072      -0.446701      10.787244          -0.009407
          173              C       4.220325      11.255755       1.246877      -0.125868      30.109406 0.41227999E+03  0.95761224E+04                                 8.373837                            6.756852       0.133080       2.017194                    0.999728      29.063390      83.366367       0.635010       0.415267      -1.063695      -0.011072      -0.023303      -0.011640       0.028304       0.008112      -0.007658      -0.012496      -0.023023      -0.014491      -0.014993      -0.008690       0.023684              9.030334       4.790722      -0.080044       0.247103      10.891161       0.264671      11.409119           0.001911
          174              C       4.233822      10.179857       0.395494      -0.082327      31.016998 0.42095129E+03  0.98496139E+04                                 8.712530                            6.949846       0.063690       2.010655                    0.999160      28.673280      83.129441       0.608372       0.430279      -1.052038      -0.010510       0.010531       0.014496       0.020772       0.004558      -0.003482      -0.002765       0.059254       0.005944      -0.031155       0.001675       0.029480              9.498092       4.763616       0.077582       0.016176      12.001342       0.461250      11.729319          -0.008715
          175              C       4.224824       8.894930       0.933210       0.051993      35.340765 0.41606535E+03  0.96506521E+04                                 9.485969                            6.882795      -0.121538       1.975867                    0.999369      26.644360      75.464008       0.618460       0.426972      -1.060214      -0.009923      -0.002933      -0.014162       0.017539      -0.006178      -0.010127       0.013240      -0.020865       0.024884      -0.018484      -0.005596       0.024081             11.137220       4.972599       0.542236       0.484741      14.876248       2.679464      13.562813           0.001033
          176              C       4.251820       8.751345       2.298930       0.026371      28.444352 0.37443369E+03  0.85642456E+04                                 8.372084                            6.660986      -0.159137       1.965518                    0.997466      27.542778      80.654555       0.602641       0.444358      -1.036799      -0.011850       0.041220       0.036961       0.056618       0.003870      -0.004694      -0.011102       0.077222      -0.155116      -0.054754      -0.010142       0.064896              9.275798       5.002435      -0.058829       0.669167       9.800686       1.167812      13.024273          -0.003128
          177              C       6.591445       0.304423      14.995648       0.056935      25.833209 0.35599497E+03  0.79992942E+04                                 7.716280                            6.381333       0.129912       2.048627                    0.999737      26.879457      76.722906       0.635460       0.428953      -1.051354      -0.025129      -0.002083      -0.052364       0.058119      -0.011165       0.000115       0.007660      -0.042662       0.071026      -0.035979       0.008613       0.027365              8.301601      11.287171       0.258109      -1.670782       4.901016       1.412171       8.716615          -0.043551
          178              C       7.945728       0.366005      14.720945      -0.127801      30.469470 0.43282858E+03  0.10189097E+05                                 8.520593                            6.974666       0.227492       2.047201                    0.999713      29.381584      85.192123       0.617340       0.421466      -1.058442      -0.004897       0.004575      -0.029201       0.029960       0.012093       0.017857       0.015962       0.003643       0.035766      -0.018220      -0.014990       0.033211              9.210794      11.719594       0.743262      -0.511787       5.944327       2.130770       9.968460           0.000591
          179              C       8.421152       0.031583      13.487706      -0.113601      29.831319 0.43603763E+03  0.10310895E+05                                 8.466194                            7.050066       0.148981       2.024115                    0.999649      29.559221      86.646697       0.605955       0.427458      -1.051922      -0.016440       0.011910       0.010722       0.022958      -0.000285      -0.015725      -0.004749      -0.011782      -0.056610      -0.027417       0.010897       0.016520              9.074754       9.790461       0.469963       0.145632       6.368714       2.741675      11.065088          -0.032882
          180              C       7.513798      -0.395999      12.533065       0.045793      34.855689 0.42909893E+03  0.10040630E+05                                 9.466527                            7.017848      -0.003786       2.013532                    0.999316      26.841205      76.619907       0.608164       0.430409      -1.056972       0.006939       0.002488      -0.003315       0.008083      -0.000433      -0.008601       0.008844      -0.002974       0.058149      -0.014269      -0.009707       0.023977             11.265523      10.390692      -0.296048      -1.865044       6.932142       4.286328      16.473735          -0.008763
          181              C       6.161014      -0.454547      12.875956       0.028896      28.292729 0.37820610E+03  0.86985142E+04                                 8.356618                            6.679514      -0.199356       1.936456                    0.998703      28.350103      84.075408       0.602001       0.442377      -1.034822      -0.004883       0.027200       0.036725       0.045961      -0.019905       0.033415      -0.015056      -0.099889      -0.018831      -0.066499       0.002478       0.064021              9.367685      10.768614      -0.926225      -3.133721       5.640043       2.369701      11.694398          -0.017336
          182              C       7.962226      -0.771989      11.182931       0.013584      32.265220 0.37444703E+03  0.85719914E+04                                 9.095680                            6.613667      -0.219280       1.923391                    0.998916      28.360823      83.319731       0.610786       0.438052      -1.039616      -0.011823       0.008397       0.010686       0.018013      -0.045389      -0.002082      -0.046034      -0.099319      -0.061941      -0.067083      -0.026412       0.093494             10.972564       7.310068       0.091383      -0.679814       7.590003       5.104392      18.017623          -0.041414
          183              C       0.710886       9.746289       5.355728       0.052886      26.074029 0.35290573E+03  0.79214457E+04                                 7.721995                            6.328547       0.166480       2.053438                    0.999783      27.167532      77.786714       0.641180       0.425579      -1.052258       0.011032      -0.023844      -0.037376       0.045686      -0.012118      -0.004414      -0.009005      -0.073847       0.090150      -0.054286       0.018325       0.035961              8.326228      11.708286      -1.122177       0.486333       4.757593       1.106715       8.512806          -0.006505
          184              C      14.340705       9.777239       5.067387      -0.109069      29.683505 0.42522547E+03  0.99761450E+04                                 8.444588                            6.963966       0.127690       2.031308                    0.999014      28.835454      83.748287       0.610432       0.427686      -1.053485      -0.006022      -0.008810      -0.017863       0.020808      -0.002776      -0.007356      -0.005643      -0.014101       0.017305      -0.014083       0.002618       0.011465              9.217625      12.623323      -1.151372      -0.528029       5.315771       1.475578       9.713780           0.001522
          185              C      13.917773       9.500101       3.810769      -0.076465      29.517306 0.43844914E+03  0.10404973E+05                                 8.544616                            7.176871      -0.152544       1.945173                    0.997662      29.118992      86.122182       0.585871       0.440537      -1.041743       0.009217       0.005144       0.015675       0.018898       0.009540       0.005840      -0.014362      -0.049887      -0.068704      -0.030099      -0.010785       0.040884              9.248230      10.797137      -1.024146      -1.307938       5.666354       2.074228      11.281197          -0.006401
          186              C      14.856623       9.129232       2.836646       0.038663      35.004180 0.44737549E+03  0.10570323E+05                                 9.454679                            7.155030      -0.051440       1.996985                    0.999358      27.077134      77.484675       0.604099       0.429123      -1.058534      -0.016663       0.002435      -0.009305       0.019240       0.003125       0.009013       0.010126       0.025772       0.050633      -0.023871      -0.000142       0.024012             11.132181      10.793232      -0.626381       0.484654       6.105036       3.186943      16.498277           0.000629
          187              C       1.216305       9.089435       3.218502       0.033459      27.647051 0.39762358E+03  0.92411038E+04                                 8.268484                            6.898095      -0.243391       1.929717                    0.997607      28.123070      83.272652       0.587269       0.448763      -1.033261       0.016111       0.010579       0.051470       0.054961      -0.007024      -0.019617      -0.023821      -0.089074      -0.010228      -0.053532      -0.002298       0.055829              9.027667      11.404878      -0.221074       2.086665       4.963455       1.383808      10.714670          -0.010804
          188              C      14.490681       8.759455       1.455340       0.045642      31.365213 0.37603402E+03  0.86144660E+04                                 9.000350                            6.706460      -0.231368       1.934402                    0.998069      27.691679      81.291581       0.596093       0.448529      -1.033847       0.010901       0.010934       0.022381       0.027190       0.045668       0.005050      -0.045853      -0.094008      -0.088913      -0.068205      -0.025838       0.094042             10.725252       7.333447      -0.789835      -0.158988       6.543928       3.996842      18.298379          -0.006195
          189              C       0.748380      -0.463144      13.711754       0.043900      26.756973 0.35941196E+03  0.81240933E+04                                 7.914586                            6.427742       0.045064       2.011077                    0.999690      27.626834      80.010107       0.628591       0.431078      -1.046346       0.010083       0.025852       0.045504       0.053297       0.016319      -0.010689      -0.001288      -0.057656       0.107320      -0.052155       0.014548       0.037608              8.465828      11.450664       1.138171      -0.353547       5.124988       1.498490       8.821833          -0.017251
          190              C      14.382698      -0.508435      13.842286      -0.126975      30.294074 0.42404359E+03  0.99442469E+04                                 8.513612                            6.919605       0.202700       2.040935                    0.999693      29.349421      85.300181       0.616824       0.423432      -1.055829       0.001369       0.001198       0.027700       0.027760       0.012590       0.016504       0.005372      -0.005277       0.063811      -0.025751      -0.004694       0.030445              9.210109      11.853333       1.255726       0.242216       5.947972       2.151043       9.829021           0.000511
          191              C      13.782794      -0.194596      15.026820      -0.115668      30.853278 0.44663698E+03  0.10649823E+05                                 8.716731                            7.172901       0.017974       1.980061                    0.999144      30.051138      89.129004       0.594637       0.431983      -1.046725       0.019055      -0.009938      -0.012590       0.024907      -0.001787      -0.011605       0.000141      -0.011043      -0.029906      -0.017807       0.006647       0.011160              9.420221      10.531321       0.903832       0.771194       6.544635       2.877260      11.184709          -0.020041
          192              C      14.601663       0.195825      16.078873       0.048914      34.466189 0.43219710E+03  0.10148238E+05                                 9.431307                            7.076509      -0.051275       1.999494                    0.999377      26.987544      77.592737       0.600357       0.434498      -1.052720      -0.010211       0.003390       0.004421       0.011632       0.001236      -0.013747       0.008664      -0.005898       0.046360      -0.018288      -0.005087       0.023375             11.000698      10.748399       0.140085      -0.981584       6.822334       4.064323      15.431363          -0.002759
          193              C       0.982343       0.224255      15.874307       0.041328      27.391890 0.38635092E+03  0.89283652E+04                                 8.239903                            6.810335      -0.286847       1.917445                    0.997953      28.030224      83.175220       0.588749       0.450180      -1.030878       0.014665      -0.007155      -0.048015       0.050712       0.009264       0.016351      -0.028812      -0.091899      -0.017790      -0.053055      -0.008255       0.061311              8.951451      11.501660      -0.186247      -2.060485       5.182097       1.691366      10.170594          -0.017236
          194              C      14.076747       0.557301      17.405628       0.010801      31.251924 0.37839542E+03  0.86896748E+04                                 8.907596                            6.662827      -0.215363       1.925617                    0.998805      28.452625      83.864369       0.606242       0.439949      -1.037950       0.011449      -0.005964      -0.013808       0.018902      -0.045052       0.000344      -0.041307      -0.079049      -0.044903      -0.060572      -0.021816       0.082388             10.437300       7.648409       0.340169      -0.630274       7.446096       4.716790      16.217394          -0.017040
          195              C       0.053991       4.716724       0.816315       0.044963      32.418546 0.36892162E+03  0.84116736E+04                                 9.187156                            6.617608      -0.233719       1.931182                    0.998780      27.664107      81.031320       0.603474       0.445143      -1.035759      -0.009932       0.010874       0.019387       0.024346      -0.050591      -0.005208      -0.046697      -0.108233      -0.103830      -0.073671      -0.030423       0.104094             11.240202       7.097238       0.570578       0.119157       6.908137       4.655193      19.715233          -0.016211
          196              C      14.162234       5.746499       4.757616       0.068165      25.416988 0.34989517E+03  0.78286635E+04                                 7.627537                            6.321079       0.168304       2.063715                    0.999694      26.653820      75.926769       0.639265       0.428229      -1.051754      -0.028994      -0.001601      -0.042653       0.051599      -0.010785       0.011724       0.001405      -0.053366       0.073647      -0.043105       0.016435       0.026669              8.282531      11.541782       0.065190      -1.652810       4.507217       1.045424       8.798593          -0.018441
          197              C       0.479923       5.735310       4.356278      -0.108884      29.262597 0.41904123E+03  0.98011840E+04                                 8.372555                            6.917290       0.112503       2.030042                    0.998623      28.693707      83.378367       0.611558       0.428200      -1.052517       0.005984      -0.003248      -0.021969       0.023000      -0.001700       0.004775      -0.000025      -0.005007      -0.007352      -0.006794       0.002038       0.004756              9.127289      12.157009       0.371827      -0.115902       5.215147       1.488239      10.009710           0.001391
          198              C       0.767877       5.425995       3.074332      -0.078616      28.838353 0.42841007E+03  0.10094235E+05                                 8.371081                            7.061837      -0.029266       1.985194                    0.998410      28.802710      84.504646       0.595505       0.436523      -1.045557      -0.007097       0.006677       0.018220       0.020662      -0.008611      -0.003174      -0.014514      -0.043879      -0.084785      -0.032401      -0.008046       0.040447              8.997961       9.996289       0.336799       0.748767       5.374735       1.887476      11.622858          -0.015911
          199              C      14.738142       5.100701       2.189828       0.037360      35.358511 0.43331555E+03  0.10159397E+05                                 9.530492                            7.039388      -0.047938       1.999041                    0.999326      26.895837      76.735491       0.609180       0.428841      -1.058428       0.008362       0.005458      -0.011423       0.015172      -0.002987      -0.003299       0.008576       0.015437       0.061363      -0.020063      -0.002805       0.022869             11.488744      10.358571      -0.147369      -1.468552       6.165880       3.504229      17.941781          -0.000231
          200              C      13.433350       5.118789       2.688579       0.018835      28.442562 0.38098313E+03  0.87695600E+04                                 8.356833                            6.684466      -0.137682       1.954238                    0.998712      28.405953      83.997843       0.605027       0.439804      -1.037380      -0.002723       0.028242       0.039327       0.048494      -0.014541       0.037096      -0.011767      -0.087480      -0.030418      -0.064409       0.007609       0.056800              9.417666      10.572224      -0.716748      -2.918053       5.169312       1.917784      12.511461          -0.009043
          201              C       3.585926      -0.347134       7.259164       0.035553      28.318070 0.37156211E+03  0.84583929E+04                                 8.212310                            6.528791       0.194786       2.059885                    0.999559      27.658017      80.061192       0.625438       0.430195      -1.048174       0.010450       0.055009       0.001534       0.056014       0.001958       0.010102       0.021029       0.005985      -0.135205      -0.052383       0.021455       0.030928              9.061749       4.800668      -0.026361       0.484062      11.729977      -0.378345      10.654601          -0.010237
          202              C       3.528935      -0.574914       8.609298      -0.134762      31.069515 0.41795715E+03  0.97199571E+04                                 8.499484                            6.760775       0.256131       2.053705                    0.999808      29.044160      82.769201       0.642216       0.410103      -1.069364       0.015595       0.023774       0.014341       0.031844       0.004209      -0.001440      -0.013030      -0.034932      -0.012560      -0.015874      -0.009917       0.025792              9.370882       4.779860      -0.192053       0.194571      11.849520       0.405263      11.483265           0.002170
          203              C       3.495941       0.507711       9.470423      -0.089690      32.072229 0.42172803E+03  0.98627741E+04                                 8.875234                            6.928107       0.092081       2.016070                    0.999555      28.717805      82.974285       0.613637       0.426803      -1.055195       0.017724      -0.010542      -0.013471       0.024632       0.002096      -0.002324      -0.000683       0.054516       0.013801      -0.029649       0.004344       0.025305              9.942891       4.708828      -0.105350      -0.069015      13.190588       0.670718      11.929255          -0.011553
          204              C       3.498940       1.786025       8.944396       0.054070      36.168323 0.40794363E+03  0.94150176E+04                                 9.622745                            6.807525      -0.056828       1.997026                    0.999309      26.501688      74.853260       0.622982       0.426000      -1.060901       0.011869       0.003578       0.017167       0.021175      -0.006589      -0.004570       0.012465      -0.015772       0.022052      -0.013952      -0.006305       0.020258             11.638528       4.867205       0.101951       0.105431      16.179584       3.038481      13.868796           0.001534
          205              C       3.516937       1.934219       7.580624       0.030758      29.272740 0.37447478E+03  0.85686038E+04                                 8.546566                            6.667315      -0.160364       1.965777                    0.997215      27.518596      80.697715       0.601323       0.445154      -1.035950       0.014584      -0.043840      -0.035265       0.058122      -0.000736      -0.000391      -0.005923       0.068170      -0.146602      -0.049745      -0.008783       0.058527              9.631286       4.887485       0.045903       0.403948      10.535864       1.369493      13.470510          -0.006845
          206              C       3.459946       2.973573       9.813314       0.014758      34.349934 0.37412858E+03  0.85281782E+04                                 9.409016                            6.583991      -0.309367       1.899762                    0.998265      27.869580      80.625199       0.618418       0.434499      -1.045974       0.002257      -0.015544      -0.011007       0.019179      -0.030640       0.028486       0.014887       0.134885      -0.123340      -0.070199      -0.028870       0.099069             11.427667       5.114800       0.625086      -0.467281      18.133596       3.497645      11.034605          -0.003377
          207              C       3.347464       6.273752       9.797728       0.021980      33.663624 0.37782635E+03  0.86468616E+04                                 9.336089                            6.654584      -0.402907       1.872661                    0.997426      27.978339      81.506741       0.608918       0.439522      -1.041382      -0.006701       0.016535       0.010723       0.020815       0.034980      -0.019595       0.017258       0.124756      -0.126280      -0.068878      -0.025287       0.094165             11.057844       5.219965      -1.287558       0.080712      17.144864       3.084025      10.808704          -0.002533
          208              C       3.309970       9.607886      12.338241       0.029372      27.894650 0.37422042E+03  0.85361084E+04                                 8.126976                            6.553931       0.132897       2.036707                    0.999557      27.843380      80.741003       0.623830       0.430435      -1.047782       0.008327      -0.055541      -0.001127       0.056173      -0.002004      -0.008972       0.019270       0.011675      -0.144404      -0.054115       0.021466       0.032650              8.785499       4.811249      -0.059814      -0.581282      10.758034      -0.446693      10.787214          -0.009405
          209              C       3.278475       9.824243      10.988106      -0.125871      30.109520 0.41228207E+03  0.95761830E+04                                 8.373856                            6.756869       0.133075       2.017191                    0.999728      29.063475      83.366667       0.635010       0.415267      -1.063695       0.011072      -0.023303      -0.011641       0.028304      -0.008112       0.007658      -0.012496      -0.023025      -0.014491      -0.014994      -0.008690       0.023684              9.030351       4.790733       0.080044      -0.247104      10.891184       0.264685      11.409137           0.001910
          210              C       3.264978       8.748345      10.136723      -0.082326      31.016984 0.42095110E+03  0.98496073E+04                                 8.712522                            6.949841       0.063701       2.010658                    0.999160      28.673278      83.129394       0.608372       0.430278      -1.052038       0.010510       0.010531       0.014496       0.020772      -0.004558       0.003482      -0.002765       0.059255       0.005947      -0.031156       0.001676       0.029480              9.498080       4.763612      -0.077582      -0.016176      12.001338       0.461254      11.729291          -0.008712
          211              C       3.273976       7.463418      10.674439       0.051994      35.340815 0.41606617E+03  0.96506761E+04                                 9.485978                            6.882803      -0.121545       1.975864                    0.999369      26.644388      75.464116       0.618459       0.426972      -1.060214       0.009924      -0.002934      -0.014162       0.017540       0.006178       0.010127       0.013240      -0.020865       0.024883      -0.018485      -0.005596       0.024081             11.137227       4.972603      -0.542236      -0.484742      14.876262       2.679459      13.562815           0.001031
          212              C       3.246980       7.319833      12.040159       0.026374      28.444237 0.37443185E+03  0.85641905E+04                                 8.372055                            6.660964      -0.159122       1.965524                    0.997466      27.542687      80.654150       0.602643       0.444358      -1.036799       0.011851       0.041218       0.036962       0.056618      -0.003870       0.004695      -0.011102       0.077222      -0.155107      -0.054751      -0.010144       0.064895              9.275762       5.002415       0.058830      -0.669163       9.800652       1.167798      13.024220          -0.003124
          213              C       0.907355       1.735935       5.254419       0.056942      25.833069 0.35599290E+03  0.79992372E+04                                 7.716255                            6.381317       0.129907       2.048626                    0.999737      26.879387      76.722693       0.635460       0.428954      -1.051353       0.025130      -0.002083      -0.052365       0.058120       0.011166      -0.000115       0.007658      -0.042670       0.071027      -0.035982       0.008617       0.027365              8.301569      11.287119      -0.258109       1.670775       4.901003       1.412165       8.716585          -0.043553
          214              C      14.550672       1.797517       4.979716      -0.127800      30.469397 0.43282761E+03  0.10189067E+05                                 8.520578                            6.974657       0.227493       2.047202                    0.999713      29.381530      85.191904       0.617340       0.421466      -1.058442       0.004896       0.004575      -0.029201       0.029960      -0.012093      -0.017857       0.015962       0.003643       0.035764      -0.018220      -0.014990       0.033210              9.210774      11.719579      -0.743263       0.511781       5.944317       2.130762       9.968428           0.000593
          215              C      14.075248       1.463094       3.746477      -0.113597      29.831181 0.43603542E+03  0.10310827E+05                                 8.466165                            7.050046       0.148987       2.024118                    0.999649      29.559119      86.646280       0.605956       0.427458      -1.051922       0.016440       0.011910       0.010722       0.022959       0.000284       0.015725      -0.004749      -0.011783      -0.056611      -0.027417       0.010897       0.016520              9.074719       9.790438      -0.469962      -0.145629       6.368689       2.741656      11.065029          -0.032889
          216              C      -0.014998       1.035512       2.791836       0.045794      34.855578 0.42909776E+03  0.10040595E+05                                 9.466508                            7.017839      -0.003785       2.013534                    0.999316      26.841147      76.619686       0.608164       0.430410      -1.056972      -0.006940       0.002488      -0.003315       0.008084       0.000434       0.008601       0.008844      -0.002975       0.058146      -0.014269      -0.009707       0.023976             11.265493      10.390686       0.296050       1.865050       6.932121       4.286303      16.473674          -0.008756
          217              C       1.337786       0.976964       3.134727       0.028900      28.292687 0.37820555E+03  0.86985028E+04                                 8.356621                            6.679519      -0.199375       1.936450                    0.998703      28.350133      84.075640       0.601999       0.442378      -1.034821       0.004884       0.027200       0.036726       0.045962       0.019906      -0.033416      -0.015057      -0.099897      -0.018831      -0.066503       0.002477       0.064026              9.367684      10.768615       0.926224       3.133712       5.640045       2.369697      11.694393          -0.017341
          218              C      14.534174       0.659523       1.441702       0.013596      32.264791 0.37444165E+03  0.85718345E+04                                 9.095594                            6.613615      -0.219275       1.923396                    0.998916      28.360570      83.318728       0.610789       0.438051      -1.039617       0.011822       0.008397       0.010688       0.018014       0.045390       0.002082      -0.046035      -0.099323      -0.061944      -0.067084      -0.026413       0.093497             10.972448       7.310020      -0.091387       0.679812       7.589921       5.104318      18.017403          -0.041409
          219              C       6.787914       8.314777      15.096957       0.052884      26.074001 0.35290522E+03  0.79214282E+04                                 7.721981                            6.328536       0.166498       2.053444                    0.999783      27.167476      77.786420       0.641181       0.425579      -1.052259      -0.011033      -0.023843      -0.037376       0.045685       0.012117       0.004413      -0.009004      -0.073839       0.090144      -0.054281       0.018324       0.035958              8.326214      11.708270       1.122173      -0.486330       4.757584       1.106713       8.512789          -0.006506
          220              C       8.155695       8.345727      14.808616      -0.109070      29.683551 0.42522639E+03  0.99761726E+04                                 8.444597                            6.963975       0.127688       2.031307                    0.999014      28.835493      83.748441       0.610431       0.427686      -1.053485       0.006022      -0.008809      -0.017863       0.020807       0.002776       0.007355      -0.005642      -0.014101       0.017307      -0.014083       0.002618       0.011465              9.217634      12.623327       1.151370       0.528029       5.315776       1.475578       9.713799           0.001522
          221              C       8.578627       8.068590      13.551998      -0.076467      29.517367 0.43845026E+03  0.10405008E+05                                 8.544628                            7.176880      -0.152547       1.945171                    0.997662      29.119044      86.122386       0.585871       0.440537      -1.041743      -0.009217       0.005145       0.015675       0.018898      -0.009539      -0.005840      -0.014361      -0.049887      -0.068704      -0.030099      -0.010785       0.040884              9.248242      10.797144       1.024148       1.307944       5.666362       2.074230      11.281221          -0.006401
          222              C       7.639777       7.697721      12.577875       0.038661      35.004231 0.44737622E+03  0.10570344E+05                                 9.454686                            7.155034      -0.051439       1.996985                    0.999358      27.077165      77.484777       0.604099       0.429123      -1.058534       0.016663       0.002434      -0.009305       0.019239      -0.003124      -0.009012       0.010126       0.025772       0.050633      -0.023871      -0.000141       0.024012             11.132188      10.793237       0.626382      -0.484647       6.105040       3.186945      16.498288           0.000628
          223              C       6.282495       7.657924      12.959731       0.033456      27.647095 0.39762418E+03  0.92411183E+04                                 8.268486                            6.898094      -0.243379       1.929721                    0.997607      28.123063      83.272552       0.587270       0.448763      -1.033262      -0.016111       0.010577       0.051469       0.054959       0.007025       0.019616      -0.023821      -0.089071      -0.010228      -0.053529      -0.002298       0.055827              9.027671      11.404886       0.221074      -2.086672       4.963455       1.383807      10.714674          -0.010807
          224              C       8.005719       7.327944      11.196569       0.045637      31.365340 0.37603577E+03  0.86145162E+04                                 9.000374                            6.706475      -0.231369       1.934400                    0.998069      27.691752      81.291849       0.596092       0.448529      -1.033847      -0.010902       0.010934       0.022382       0.027190      -0.045667      -0.005050      -0.045853      -0.094006      -0.088914      -0.068204      -0.025837       0.094041             10.725280       7.333461       0.789834       0.158990       6.543945       3.996856      18.298435          -0.006197
          225              C       6.750420       0.968367       3.970525       0.043898      26.757079 0.35941384E+03  0.81241509E+04                                 7.914618                            6.427767       0.045039       2.011068                    0.999690      27.626953      80.010673       0.628588       0.431079      -1.046344      -0.010082       0.025853       0.045504       0.053298      -0.016319       0.010689      -0.001288      -0.057663       0.107325      -0.052159       0.014550       0.037609              8.465862      11.450703      -1.138176       0.353552       5.125011       1.498497       8.821873          -0.017246
          226              C       8.113702       0.923076       4.101057      -0.126973      30.293955 0.42404140E+03  0.99441812E+04                                 8.513585                            6.919582       0.202710       2.040939                    0.999693      29.349346      85.299857       0.616826       0.423431      -1.055830      -0.001369       0.001199       0.027700       0.027760      -0.012590      -0.016505       0.005372      -0.005278       0.063810      -0.025752      -0.004694       0.030445              9.210080      11.853302      -1.255721      -0.242217       5.947950       2.151033       9.828988           0.000509
          227              C       8.713606       1.236915       5.285591      -0.115671      30.853312 0.44663770E+03  0.10649843E+05                                 8.716737                            7.172906       0.017975       1.980061                    0.999144      30.051153      89.129037       0.594637       0.431983      -1.046725      -0.019055      -0.009937      -0.012591       0.024907       0.001787       0.011605       0.000142      -0.011041      -0.029906      -0.017806       0.006647       0.011159              9.420227      10.531328      -0.903831      -0.771190       6.544640       2.877263      11.184715          -0.020038
          228              C       7.894737       1.627337       6.337644       0.048914      34.466160 0.43219662E+03  0.10148223E+05                                 9.431298                            7.076502      -0.051272       1.999495                    0.999377      26.987532      77.592668       0.600358       0.434497      -1.052721       0.010211       0.003391       0.004421       0.011632      -0.001236       0.013747       0.008664      -0.005897       0.046361      -0.018288      -0.005087       0.023375             11.000687      10.748387      -0.140081       0.981598       6.822326       4.064318      15.431349          -0.002764
          229              C       6.516457       1.655767       6.133078       0.041328      27.391886 0.38635119E+03  0.89283765E+04                                 8.239912                            6.810345      -0.286863       1.917439                    0.997953      28.030272      83.175491       0.588747       0.450181      -1.030877      -0.014665      -0.007154      -0.048016       0.050713      -0.009264      -0.016352      -0.028813      -0.091903      -0.017788      -0.053058      -0.008255       0.061313              8.951457      11.501663       0.186251       2.060487       5.182104       1.691367      10.170604          -0.017227
          230              C       8.419653       1.988812       7.664399       0.010795      31.252102 0.37839794E+03  0.86897477E+04                                 8.907629                            6.662850      -0.215365       1.925615                    0.998805      28.452737      83.864788       0.606241       0.439949      -1.037950      -0.011449      -0.005964      -0.013807       0.018901       0.045051      -0.000343      -0.041307      -0.079047      -0.044901      -0.060571      -0.021814       0.082386             10.437340       7.648430      -0.340167       0.630282       7.446125       4.716811      16.217465          -0.017039
          231              C       7.444809       3.285213      10.557544       0.044961      32.418638 0.36892276E+03  0.84117069E+04                                 9.187175                            6.617620      -0.233721       1.931181                    0.998780      27.664163      81.031546       0.603473       0.445143      -1.035759       0.009932       0.010874       0.019386       0.024346       0.050591       0.005209      -0.046697      -0.108232      -0.103829      -0.073670      -0.030422       0.104093             11.240227       7.097249      -0.570576      -0.119152       6.908150       4.655203      19.715281          -0.016215
          232              C       8.334166       4.314988      14.498845       0.068162      25.417011 0.34989551E+03  0.78286730E+04                                 7.627541                            6.321081       0.168308       2.063717                    0.999694      26.653832      75.926808       0.639265       0.428229      -1.051754       0.028994      -0.001602      -0.042652       0.051599       0.010785      -0.011724       0.001405      -0.053363       0.073647      -0.043104       0.016434       0.026669              8.282537      11.541796      -0.065190       1.652811       4.507219       1.045425       8.798594          -0.018442
          233              C       7.018877       4.303798      14.097507      -0.108884      29.262617 0.41904154E+03  0.98011931E+04                                 8.372561                            6.917294       0.112501       2.030041                    0.998623      28.693713      83.378402       0.611558       0.428200      -1.052517      -0.005984      -0.003248      -0.021969       0.023000       0.001700      -0.004775      -0.000025      -0.005006      -0.007351      -0.006793       0.002038       0.004756              9.127297      12.157022      -0.371826       0.115901       5.215151       1.488243      10.009717           0.001392
          234              C       6.730923       3.994483      12.815561      -0.078614      28.838333 0.42840962E+03  0.10094222E+05                                 8.371079                            7.061834      -0.029268       1.985193                    0.998410      28.802694      84.504600       0.595505       0.436523      -1.045557       0.007097       0.006677       0.018219       0.020661       0.008611       0.003173      -0.014513      -0.043879      -0.084785      -0.032401      -0.008046       0.040447              8.997959       9.996291      -0.336799      -0.748768       5.374733       1.887476      11.622854          -0.015912
          235              C       7.758258       3.669189      11.931057       0.037360      35.358541 0.43331573E+03  0.10159403E+05                                 9.530498                            7.039389      -0.047938       1.999041                    0.999326      26.895851      76.735551       0.609180       0.428841      -1.058428      -0.008362       0.005458      -0.011423       0.015172       0.002986       0.003299       0.008575       0.015437       0.061362      -0.020063      -0.002805       0.022868             11.488753      10.358579       0.147370       1.468557       6.165882       3.504231      17.941799          -0.000231
          236              C       9.063050       3.687277      12.429808       0.018831      28.442642 0.38098433E+03  0.87695948E+04                                 8.356849                            6.684476      -0.137683       1.954237                    0.998712      28.406002      83.998030       0.605027       0.439804      -1.037380       0.002722       0.028242       0.039327       0.048493       0.014541      -0.037095      -0.011766      -0.087477      -0.030416      -0.064408       0.007609       0.056798              9.417687      10.572251       0.716753       2.918072       5.169323       1.917791      12.511489          -0.009047
          237              C      11.084726      15.233723       2.482065       0.035545      28.318202 0.37156435E+03  0.84584571E+04                                 8.212337                            6.528811       0.194783       2.059883                    0.999559      27.658107      80.061532       0.625437       0.430195      -1.048174       0.010450      -0.055009      -0.001535       0.056014      -0.001958      -0.010102       0.021028       0.005980      -0.135201      -0.052382       0.021455       0.030927              9.061781       4.800682       0.026361      -0.484065      11.730015      -0.378346      10.654646          -0.010229
          238              C      11.027735      15.461503       1.131931      -0.134761      31.069481 0.41795650E+03  0.97199385E+04                                 8.499480                            6.760769       0.256134       2.053707                    0.999808      29.044132      82.769115       0.642216       0.410103      -1.069364       0.015595      -0.023773      -0.014340       0.031843      -0.004209       0.001440      -0.013030      -0.034932      -0.012561      -0.015874      -0.009918       0.025792              9.370880       4.779857       0.192052      -0.194572      11.849521       0.405262      11.483263           0.002163
          239              C      10.994741      14.378877       0.270806      -0.089694      32.072308 0.42172923E+03  0.98628092E+04                                 8.875251                            6.928118       0.092082       2.016070                    0.999555      28.717832      82.974391       0.613636       0.426804      -1.055195       0.017724       0.010541       0.013471       0.024631      -0.002096       0.002324      -0.000683       0.054514       0.013805      -0.029649       0.004345       0.025303              9.942914       4.708836       0.105350       0.069014      13.190629       0.670724      11.929276          -0.011538
          240              C      10.997740      13.100563       0.796833       0.054066      36.168368 0.40794377E+03  0.94150204E+04                                 9.622746                            6.807520      -0.056822       1.997027                    0.999309      26.501708      74.853282       0.622983       0.425999      -1.060902       0.011869      -0.003577      -0.017166       0.021174       0.006589       0.004571       0.012464      -0.015775       0.022055      -0.013954      -0.006304       0.020258             11.638537       4.867205      -0.101953      -0.105432      16.179604       3.038500      13.868801           0.001529
          241              C      11.015737      12.952370       2.160605       0.030754      29.272780 0.37447514E+03  0.85686129E+04                                 8.546572                            6.667317      -0.160359       1.965779                    0.997215      27.518591      80.697662       0.601323       0.445154      -1.035950       0.014584       0.043839       0.035264       0.058121       0.000737       0.000391      -0.005923       0.068167      -0.146599      -0.049744      -0.008782       0.058526              9.631297       4.887486      -0.045905      -0.403949      10.535870       1.369518      13.470536          -0.006840
          242              C      10.958746       9.049992      19.410373       0.014745      34.350310 0.37413298E+03  0.85283046E+04                                 9.409087                            6.584033      -0.309365       1.899761                    0.998265      27.869752      80.625847       0.618415       0.434499      -1.045974       0.002257       0.015542       0.011007       0.019178       0.030640      -0.028485       0.014887       0.134880      -0.123333      -0.070197      -0.028869       0.099066             11.427764       5.114835      -0.625091       0.467280      18.133784       3.497697      11.034674          -0.003378
          243              C      10.846264       5.749814      19.425959       0.021967      33.664012 0.37783117E+03  0.86470015E+04                                 9.336168                            6.654632      -0.402909       1.872659                    0.997426      27.978529      81.507499       0.608915       0.439523      -1.041381      -0.006700      -0.016533      -0.010723       0.020814      -0.034979       0.019594       0.017259       0.124751      -0.126274      -0.068877      -0.025285       0.094161             11.057949       5.220007       1.287573      -0.080708      17.145062       3.084077      10.808778          -0.002534
          244              C      10.808770       2.415680      16.885446       0.029365      27.894821 0.37422303E+03  0.85361849E+04                                 8.127013                            6.553957       0.132889       2.036703                    0.999557      27.843501      80.741493       0.623828       0.430435      -1.047781       0.008327       0.055541       0.001128       0.056173       0.002004       0.008972       0.019269       0.011671      -0.144407      -0.054116       0.021467       0.032649              8.785543       4.811268       0.059814       0.581285      10.758092      -0.446703      10.787268          -0.009401
          245              C      10.777275       2.199322      18.235581      -0.125869      30.109446 0.41228059E+03  0.95761397E+04                                 8.373842                            6.756855       0.133082       2.017194                    0.999728      29.063421      83.366470       0.635011       0.415267      -1.063695       0.011071       0.023302       0.011640       0.028303       0.008112      -0.007658      -0.012496      -0.023023      -0.014492      -0.014993      -0.008690       0.023684              9.030340       4.790723      -0.080044       0.247103      10.891172       0.264679      11.409126           0.001908
          246              C      10.763778       3.275220      19.086964      -0.082329      31.017048 0.42095204E+03  0.98496353E+04                                 8.712538                            6.949852       0.063695       2.010656                    0.999160      28.673308      83.129530       0.608371       0.430279      -1.052038       0.010509      -0.010530      -0.014496       0.020771       0.004558      -0.003482      -0.002765       0.059254       0.005946      -0.031155       0.001675       0.029480              9.498102       4.763619       0.077583       0.016176      12.001368       0.461258      11.729319          -0.008708
          247              C      10.772776       4.560147      18.549248       0.051990      35.340826 0.41606604E+03  0.96506714E+04                                 9.485975                            6.882797      -0.121538       1.975866                    0.999369      26.644393      75.464095       0.618460       0.426972      -1.060215       0.009923       0.002933       0.014161       0.017539      -0.006178      -0.010127       0.013239      -0.020867       0.024885      -0.018486      -0.005595       0.024081             11.137230       4.972601       0.542238       0.484741      14.876278       2.679472      13.562809           0.001030
          248              C      10.745780       4.703732      17.183528       0.026370      28.444308 0.37443295E+03  0.85642212E+04                                 8.372069                            6.660974      -0.159123       1.965523                    0.997466      27.542712      80.654231       0.602642       0.444358      -1.036800       0.011850      -0.041218      -0.036961       0.056617       0.003870      -0.004695      -0.011102       0.077220      -0.155107      -0.054751      -0.010143       0.064894              9.275782       5.002422      -0.058828       0.669164       9.800671       1.167819      13.024253          -0.003124
          249              C       8.406155      13.150654       4.486810       0.056935      25.833221 0.35599550E+03  0.79993112E+04                                 7.716287                            6.381342       0.129901       2.048623                    0.999737      26.879496      76.723106       0.635459       0.428954      -1.051353       0.025130       0.002084       0.052365       0.058120      -0.011165       0.000115       0.007660      -0.042664       0.071029      -0.035980       0.008614       0.027366              8.301605      11.287170       0.258110      -1.670782       4.901022       1.412171       8.716624          -0.043568
          250              C       7.051872      13.089072       4.761513      -0.127800      30.469357 0.43282677E+03  0.10189041E+05                                 8.520566                            6.974647       0.227501       2.047204                    0.999713      29.381508      85.191780       0.617341       0.421465      -1.058442       0.004897      -0.004574       0.029201       0.029960       0.012093       0.017858       0.015962       0.003642       0.035764      -0.018220      -0.014991       0.033211              9.210761      11.719558       0.743262      -0.511780       5.944307       2.130758       9.968419           0.000597
          251              C       6.576448      13.423494       5.994752      -0.113600      29.831235 0.43603632E+03  0.10310853E+05                                 8.466173                            7.050052       0.148990       2.024118                    0.999649      29.559151      86.646368       0.605956       0.427458      -1.051922       0.016441      -0.011909      -0.010721       0.022958      -0.000284      -0.015725      -0.004748      -0.011781      -0.056610      -0.027417       0.010897       0.016519              9.074728       9.790440       0.469962       0.145631       6.368696       2.741661      11.065049          -0.032901
          252              C       7.483802      13.851076       6.949393       0.045791      34.855648 0.42909835E+03  0.10040612E+05                                 9.466515                            7.017840      -0.003781       2.013535                    0.999316      26.841184      76.619798       0.608165       0.430409      -1.056973      -0.006940      -0.002487       0.003314       0.008083      -0.000433      -0.008601       0.008845      -0.002973       0.058148      -0.014269      -0.009708       0.023977             11.265509      10.390687      -0.296052      -1.865056       6.932130       4.286317      16.473709          -0.008758
          253              C       8.836586      13.909624       6.606502       0.028894      28.292837 0.37820785E+03  0.86985697E+04                                 8.356652                            6.679540      -0.199380       1.936447                    0.998703      28.350230      84.076022       0.601998       0.442378      -1.034821       0.004883      -0.027200      -0.036726       0.045962      -0.019906       0.033417      -0.015056      -0.099894      -0.018828      -0.066503       0.002479       0.064024              9.367725      10.768655      -0.926232      -3.133741       5.640067       2.369713      11.694454          -0.017339
          254              C       7.035374      14.227066       8.299527       0.013584      32.265186 0.37444661E+03  0.85719785E+04                                 9.095672                            6.613662      -0.219276       1.923393                    0.998916      28.360797      83.319608       0.610787       0.438052      -1.039617       0.011822      -0.008395      -0.010686       0.018012      -0.045389      -0.002082      -0.046034      -0.099319      -0.061941      -0.067083      -0.026411       0.093494             10.972554       7.310065       0.091381      -0.679821       7.589994       5.104384      18.017602          -0.041415
          255              C      14.286714       3.708788      14.126730       0.052884      26.074001 0.35290511E+03  0.79214260E+04                                 7.721983                            6.328536       0.166498       2.053444                    0.999783      27.167481      77.786463       0.641181       0.425579      -1.052258      -0.011032       0.023844       0.037375       0.045686      -0.012118      -0.004414      -0.009004      -0.073840       0.090147      -0.054283       0.018324       0.035959              8.326219      11.708284      -1.122176       0.486330       4.757585       1.106713       8.512788          -0.006501
          256              C       0.656895       3.677838      14.415071      -0.109068      29.683559 0.42522635E+03  0.99761723E+04                                 8.444602                            6.963977       0.127683       2.031306                    0.999014      28.835488      83.748453       0.610431       0.427687      -1.053484       0.006023       0.008811       0.017862       0.020808      -0.002775      -0.007355      -0.005643      -0.014101       0.017306      -0.014082       0.002617       0.011465              9.217643      12.623349      -1.151374      -0.528033       5.315779       1.475581       9.713799           0.001519
          257              C       1.079827       3.954976      15.671689      -0.076462      29.517280 0.43844854E+03  0.10404957E+05                                 8.544614                            7.176867      -0.152548       1.945172                    0.997662      29.118977      86.122149       0.585871       0.440537      -1.041743      -0.009217      -0.005143      -0.015675       0.018897       0.009540       0.005840      -0.014362      -0.049888      -0.068703      -0.030099      -0.010786       0.040885              9.248227      10.797136      -1.024146      -1.307939       5.666352       2.074226      11.281195          -0.006396
          258              C       0.140977       4.325845      16.645812       0.038663      35.004216 0.44737598E+03  0.10570338E+05                                 9.454688                            7.155035      -0.051442       1.996984                    0.999358      27.077150      77.484746       0.604098       0.429123      -1.058534       0.016663      -0.002434       0.009305       0.019240       0.003124       0.009013       0.010126       0.025772       0.050631      -0.023870      -0.000142       0.024012             11.132193      10.793247      -0.626383       0.484651       6.105041       3.186946      16.498291           0.000625
          259              C      13.781295       4.365642      16.263956       0.033454      27.647112 0.39762431E+03  0.92411220E+04                                 8.268487                            6.898093      -0.243378       1.929721                    0.997607      28.123077      83.272593       0.587270       0.448762      -1.033262      -0.016111      -0.010577      -0.051470       0.054960      -0.007024      -0.019616      -0.023821      -0.089070      -0.010227      -0.053529      -0.002298       0.055827              9.027676      11.404893      -0.221074       2.086676       4.963455       1.383809      10.714679          -0.010800
          260              C       0.506919       4.695622      18.027118       0.045644      31.365164 0.37603332E+03  0.86144457E+04                                 9.000341                            6.706453      -0.231367       1.934403                    0.998069      27.691649      81.291465       0.596093       0.448529      -1.033847      -0.010901      -0.010933      -0.022382       0.027190       0.045668       0.005050      -0.045853      -0.094008      -0.088914      -0.068205      -0.025838       0.094042             10.725240       7.333443      -0.789834      -0.158987       6.543921       3.996837      18.298356          -0.006191
          261              C      14.249220      13.918221       5.770704       0.043906      26.756930 0.35941120E+03  0.81240750E+04                                 7.914583                            6.427739       0.045049       2.011073                    0.999690      27.626843      80.010229       0.628590       0.431078      -1.046345      -0.010082      -0.025853      -0.045504       0.053298       0.016320      -0.010689      -0.001289      -0.057664       0.107323      -0.052159       0.014551       0.037609              8.465824      11.450646       1.138168      -0.353551       5.124987       1.498491       8.821840          -0.017253
          262              C       0.614902      13.963512       5.640172      -0.126973      30.293960 0.42404167E+03  0.99441876E+04                                 8.513584                            6.919585       0.202711       2.040939                    0.999693      29.349335      85.299789       0.616826       0.423431      -1.055830      -0.001369      -0.001198      -0.027700       0.027760       0.012590       0.016504       0.005371      -0.005278       0.063808      -0.025751      -0.004693       0.030444              9.210077      11.853304       1.255722       0.242216       5.947950       2.151030       9.828978           0.000511
          263              C       1.214806      13.649673       4.455638      -0.115663      30.853069 0.44663351E+03  0.10649715E+05                                 8.716681                            7.172866       0.017996       1.980069                    0.999144      30.050980      89.128291       0.594640       0.431982      -1.046726      -0.019054       0.009938       0.012591       0.024907      -0.001788      -0.011604       0.000140      -0.011045      -0.029909      -0.017807       0.006646       0.011161              9.420162      10.531266       0.903825       0.771183       6.544593       2.877232      11.184626          -0.020037
          264              C       0.395937      13.259252       3.403585       0.048918      34.466102 0.43219630E+03  0.10148214E+05                                 9.431291                            7.076503      -0.051274       1.999495                    0.999377      26.987495      77.592544       0.600357       0.434498      -1.052720       0.010211      -0.003390      -0.004422       0.011633       0.001235      -0.013747       0.008663      -0.005899       0.046359      -0.018288      -0.005086       0.023375             11.000671      10.748387       0.140080      -0.981597       6.822317       4.064303      15.431309          -0.002762
          265              C      14.015257      13.230822       3.608151       0.041330      27.391849 0.38635041E+03  0.89283529E+04                                 8.239900                            6.810334      -0.286856       1.917442                    0.997953      28.030236      83.175326       0.588748       0.450181      -1.030877      -0.014666       0.007155       0.048016       0.050713       0.009264       0.016351      -0.028813      -0.091903      -0.017790      -0.053057      -0.008256       0.061313              8.951443      11.501647      -0.186247      -2.060478       5.182096       1.691364      10.170587          -0.017235
          266              C       0.920853      12.897776       2.076830       0.010811      31.251652 0.37839186E+03  0.86895703E+04                                 8.907537                            6.662791      -0.215353       1.925622                    0.998805      28.452466      83.863714       0.606244       0.439948      -1.037951      -0.011448       0.005965       0.013809       0.018903      -0.045053       0.000344      -0.041308      -0.079052      -0.044904      -0.060573      -0.021816       0.082390             10.437219       7.648377       0.340170      -0.630275       7.446039       4.716738      16.217241          -0.017037
          267              C      14.943609       8.738353      18.666143       0.044973      32.418247 0.36891814E+03  0.84115728E+04                                 9.187094                            6.617573      -0.233715       1.931185                    0.998780      27.663960      81.030738       0.603476       0.445142      -1.035759       0.009932      -0.010874      -0.019388       0.024347      -0.050591      -0.005208      -0.046698      -0.108237      -0.103832      -0.073671      -0.030424       0.104096             11.240112       7.097205       0.570578       0.119155       6.908086       4.655143      19.715045          -0.016212
          268              C       0.835366       7.708578      14.724842       0.068169      25.416894 0.34989340E+03  0.78286127E+04                                 7.627513                            6.321058       0.168315       2.063720                    0.999694      26.653743      75.926445       0.639267       0.428228      -1.051755       0.028994       0.001601       0.042652       0.051599      -0.010785       0.011724       0.001405      -0.053367       0.073644      -0.043105       0.016436       0.026668              8.282504      11.541743       0.065191      -1.652803       4.507203       1.045421       8.798567          -0.018439
          269              C      14.517677       7.719767      15.126180      -0.108886      29.262661 0.41904247E+03  0.98012208E+04                                 8.372568                            6.917302       0.112500       2.030040                    0.998623      28.693754      83.378553       0.611557       0.428200      -1.052517      -0.005984       0.003248       0.021970       0.023001      -0.001700       0.004775      -0.000025      -0.005006      -0.007351      -0.006793       0.002038       0.004756              9.127303      12.157028       0.371827      -0.115904       5.215155       1.488241      10.009725           0.001392
          270              C      14.229723       8.029082      16.408126      -0.078613      28.838318 0.42840950E+03  0.10094218E+05                                 8.371072                            7.061830      -0.029261       1.985195                    0.998410      28.802695      84.504585       0.595505       0.436523      -1.045557       0.007097      -0.006677      -0.018220       0.020662      -0.008612      -0.003173      -0.014514      -0.043880      -0.084786      -0.032401      -0.008046       0.040447              8.997948       9.996278       0.336798       0.748765       5.374728       1.887471      11.622839          -0.015913
          271              C       0.259458       8.354376      17.292630       0.037362      35.358501 0.43331585E+03  0.10159407E+05                                 9.530494                            7.039394      -0.047942       1.999039                    0.999326      26.895835      76.735510       0.609179       0.428842      -1.058428      -0.008362      -0.005458       0.011424       0.015173      -0.002987      -0.003299       0.008575       0.015435       0.061363      -0.020063      -0.002806       0.022869             11.488738      10.358576      -0.147367      -1.468546       6.165878       3.504222      17.941761          -0.000231
          272              C       1.564250       8.336288      16.793879       0.018838      28.442454 0.38098147E+03  0.87695103E+04                                 8.356805                            6.684446      -0.137670       1.954243                    0.998712      28.405873      83.997487       0.605029       0.439803      -1.037381       0.002724      -0.028241      -0.039327       0.048493      -0.014541       0.037095      -0.011767      -0.087479      -0.030420      -0.064407       0.007608       0.056799              9.417629      10.572192      -0.716741      -2.918028       5.169294       1.917773      12.511402          -0.009043
          273              N      11.417673      12.568529      12.745424      -0.171182      36.681056 0.52925128E+03  0.12931540E+05                                 9.399593                            7.595326      -0.343581       1.916169                    0.998267      28.218591      79.878468       0.613275       0.408754      -1.080587      -0.006739       0.002306      -0.118715       0.118928       0.001240       0.003986      -0.012273      -0.030838      -0.199235      -0.067902       0.017962       0.049940             10.492193       6.065232       0.150667       0.688860      13.580875      -0.780720      11.830471           0.032032
          274              N      11.359182       9.319593      10.158154      -0.160247      40.936706 0.47311482E+03  0.11131625E+05                                 9.913310                            6.989810       0.556270       2.187981                    0.999738      27.411620      73.762971       0.672231       0.387254      -1.105984       0.047778       0.006773      -0.241079       0.245861      -0.018440       0.056347       0.085967      -0.060606      -0.507243      -0.206536       0.067600       0.138936             12.124514       5.707006       0.482626      -0.216803      22.742278       2.947131       7.924259          -0.000731
          275              N      11.431171       8.321336       9.178186      -0.158295      40.567174 0.47279194E+03  0.11130860E+05                                 9.869988                            7.002485       0.444341       2.152963                    0.999637      27.451054      74.081380       0.668932       0.388925      -1.103928       0.024820      -0.002487       0.240267       0.241558       0.002536      -0.032281       0.083130      -0.060730      -0.514386      -0.197770       0.058936       0.138834             11.951919       5.751282      -1.348905      -0.068457      22.157727       2.724212       7.946747          -0.001030
          276              N      11.695128       5.078269       6.606502      -0.171375      35.363865 0.52530870E+03  0.12790849E+05                                 9.117399                            7.523956      -0.310144       1.926034                    0.998326      28.073821      78.919569       0.622461       0.404119      -1.085400      -0.013654       0.002309       0.125553       0.126315      -0.005762       0.003843      -0.008390      -0.038166      -0.199327      -0.067177       0.013369       0.053809              9.950109       6.087959      -0.253414      -0.758248      12.163338      -0.693710      11.599029           0.032453
          277              N      13.211386      12.147555      15.143715      -0.177952      36.718020 0.53042445E+03  0.12958821E+05                                 9.427198                            7.575991      -0.196237       1.953168                    0.999327      28.420016      80.271036       0.617842       0.405776      -1.083279       0.120321      -0.039757       0.027221       0.129610       0.033295      -0.020174       0.009829      -0.051178       0.129579      -0.068113       0.020395       0.047718             10.797850      13.280715       0.998501       3.274619       6.357718       2.446496      12.755117           0.023045
          278              N      14.679651      13.328317      18.857071      -0.188871      42.270335 0.50510598E+03  0.12102391E+05                                10.177369                            7.246604       0.436766       2.134981                    0.999758      28.295689      77.296803       0.655692       0.389868      -1.102112       0.246812      -0.049297       0.078312       0.263588       0.093306      -0.026168       0.034894      -0.318052       0.450241      -0.262302       0.096668       0.165634             12.662148       6.410836      -0.467051      -1.209286       9.058358       6.646839      22.517251          -0.014049
          279              N       9.117041       5.471462       5.285591      -0.188456      36.066227 0.53525340E+03  0.13113744E+05                                 9.308983                            7.630755      -0.194275       1.954421                    0.999034      28.579212      80.981473       0.612819       0.407950      -1.081233      -0.121171       0.023095       0.031637       0.127345       0.026684       0.026307      -0.005203      -0.056435       0.147466      -0.069297       0.013720       0.055577             10.465441      13.771518       1.112635      -1.465659       5.721095       1.336956      11.903711           0.021884
          280              N       7.798752       6.599920       9.121687      -0.181372      39.995102 0.50196601E+03  0.12012982E+05                                 9.779887                            7.235232       0.471771       2.153905                    0.999643      28.053502      76.685070       0.654437       0.391077      -1.100842      -0.241637      -0.035381       0.081677       0.257510      -0.064172       0.031647       0.034074      -0.300407       0.424359      -0.237861       0.081310       0.156550             11.897206       6.614149       1.000805       1.798582       7.665075       5.230974      21.412394          -0.000979
          281              N       9.054051      12.129640      14.510535      -0.178726      36.237740 0.53320305E+03  0.13058061E+05                                 9.353787                            7.625335      -0.212581       1.950491                    0.999079      28.520546      80.941644       0.611594       0.408937      -1.079994      -0.123406      -0.023697      -0.013390       0.126372      -0.032558      -0.013589      -0.003814      -0.045210       0.153335      -0.066810       0.013865       0.052945             10.382035      13.734550      -0.875513       1.245624       6.032382       1.734771      11.379173           0.020163
          282              N       7.333826      10.908338      10.984210      -0.171041      41.527939 0.50430412E+03  0.12086806E+05                                10.091825                            7.276725       0.430082       2.142589                    0.999749      27.988864      76.644500       0.649047       0.393741      -1.098626      -0.233691       0.047191      -0.079717       0.251383       0.085759      -0.026544       0.033645      -0.282996       0.402847      -0.235853       0.086045       0.149809             12.456412       6.457460      -0.783143      -1.334123       8.908217       6.627958      22.003557          -0.006760
          283              N       6.721924      10.641764       9.733436      -0.203216      41.301071 0.51168438E+03  0.12306248E+05                                 9.995328                            7.293499       0.430693       2.128813                    0.999785      28.622015      78.471131       0.653253       0.389853      -1.101540       0.256253      -0.046084       0.086012       0.274203       0.086770      -0.040742       0.040047      -0.328787       0.465158      -0.269145       0.095591       0.173554             12.201969       6.663375      -0.692485      -1.851450       8.249203       5.744415      21.693330          -0.002732
          284              N       5.646596       9.449867       5.796031      -0.188803      37.346978 0.53541193E+03  0.13101734E+05                                 9.511778                            7.591675      -0.176699       1.956077                    0.999325      28.559767      80.538201       0.620079       0.403663      -1.085488       0.116825      -0.028347       0.044433       0.128163       0.025629      -0.032010       0.009485      -0.045242       0.125665      -0.065356       0.012788       0.052568             11.102235      13.707338       0.786943       3.420888       5.851694       1.968747      13.747674           0.023849
          285              N      11.062230       9.879848      15.739878       0.711799      16.686386 0.18805321E+03  0.35634504E+04                                 5.467768                            4.496866       0.390106       2.249512                    0.999862      19.215242      48.607210       0.801578       0.403246      -1.079409       0.005537       0.005044      -0.000519       0.007507       0.003856       0.012796       0.003952       0.066533      -0.069151      -0.027312      -0.020107       0.047419              5.866931       3.552395      -0.073274       0.204979       7.763649      -1.272261       6.284749          -0.006730
          286              N      10.805771       7.696810       3.645168       0.716644      16.262485 0.18919469E+03  0.35908012E+04                                 5.378042                            4.521093       0.342482       2.232191                    0.999842      19.243771      48.731173       0.796553       0.405144      -1.078055       0.003635      -0.007956      -0.000508       0.008761       0.003215      -0.027118       0.001955       0.064689      -0.046318      -0.028743      -0.022437       0.051180              5.613643       3.656584      -0.268426       0.393210       7.205029      -1.055297       5.979318          -0.006608
          287              N       3.918873      -0.544963      16.478263      -0.171168      36.680428 0.52924047E+03  0.12931206E+05                                 9.399486                            7.595248      -0.343596       1.916171                    0.998267      28.218259      79.877238       0.613279       0.408754      -1.080588      -0.006739      -0.002304       0.118711       0.118924      -0.001240      -0.003986      -0.012273      -0.030841      -0.199229      -0.067900       0.017959       0.049941             10.492066       6.065169      -0.150664      -0.688851      13.580730      -0.780687      11.830300           0.032027
          288              N       3.860382       2.703973      19.065533      -0.160235      40.936452 0.47311277E+03  0.11131561E+05                                 9.913259                            6.989789       0.556287       2.187986                    0.999738      27.411558      73.762673       0.672233       0.387253      -1.105985       0.047778      -0.006770       0.241081       0.245863       0.018440      -0.056350       0.085968      -0.060604      -0.507249      -0.206539       0.067603       0.138936             12.124434       5.706981      -0.482628       0.216803      22.742100       2.947081       7.924222          -0.000735
          289              N       3.932371       6.565253       0.563043      -0.158288      40.567015 0.47279115E+03  0.11130834E+05                                 9.869955                            7.002476       0.444351       2.152966                    0.999637      27.451035      74.081254       0.668933       0.388924      -1.103929       0.024819       0.002484      -0.240268       0.241559      -0.002536       0.032283       0.083130      -0.060728      -0.514392      -0.197772       0.058938       0.138834             11.951860       5.751266       1.348900       0.068454      22.157588       2.724172       7.946726          -0.001029
          290              N       4.196328       9.808320       3.134727      -0.171388      35.364413 0.52531874E+03  0.12791158E+05                                 9.117499                            7.524034      -0.310139       1.926031                    0.998327      28.074100      78.920614       0.622457       0.404120      -1.085399      -0.013654      -0.002310      -0.125557       0.126319       0.005761      -0.003843      -0.008390      -0.038162      -0.199336      -0.067180       0.013372       0.053808              9.950222       6.088023       0.253418       0.758259      12.163447      -0.693736      11.599196           0.032455
          291              N       5.712586      -0.123989      14.079972      -0.177938      36.717381 0.53041303E+03  0.12958469E+05                                 9.427083                            7.575905      -0.196247       1.953170                    0.999327      28.419695      80.269834       0.617846       0.405776      -1.083280       0.120317       0.039756      -0.027220       0.129606      -0.033294       0.020174       0.009830      -0.051173       0.129578      -0.068110       0.020393       0.047718             10.797708      13.280511      -0.998479      -3.274547       6.357647       2.446467      12.754967           0.023043
          292              N       7.180851      -1.304752      10.366616      -0.188873      42.270415 0.50510621E+03  0.12102400E+05                                10.177384                            7.246605       0.436764       2.134980                    0.999758      28.295715      77.296918       0.655691       0.389868      -1.102112       0.246811       0.049298      -0.078310       0.263588      -0.093305       0.026168       0.034894      -0.318051       0.450242      -0.262301       0.096667       0.165634             12.662176       6.410841       0.467051       1.209286       9.058371       6.646859      22.517317          -0.014053
          293              N       1.618241       9.415126       4.455638      -0.188466      36.066661 0.53526163E+03  0.13113995E+05                                 9.309055                            7.630813      -0.194261       1.954422                    0.999034      28.579435      80.982257       0.612816       0.407950      -1.081233      -0.121175      -0.023095      -0.031638       0.127349      -0.026684      -0.026308      -0.005205      -0.056441       0.147466      -0.069300       0.013723       0.055577             10.465530      13.771665      -1.112647       1.465688       5.721134       1.336962      11.903791           0.021884
          294              N       0.299952       8.286668       0.619542      -0.181367      39.994916 0.50196329E+03  0.12012899E+05                                 9.779855                            7.235210       0.471776       2.153907                    0.999643      28.053431      76.684799       0.654438       0.391076      -1.100842      -0.241636       0.035381      -0.081677       0.257509       0.064172      -0.031647       0.034073      -0.300408       0.424358      -0.237861       0.081311       0.156550             11.897167       6.614131      -1.000803      -1.798575       7.665048       5.230951      21.412322          -0.000979
          295              N       1.555251      -0.106074      14.713152      -0.178713      36.237112 0.53319166E+03  0.13057709E+05                                 9.353676                            7.625252      -0.212588       1.950494                    0.999079      28.520207      80.940374       0.611598       0.408937      -1.079994      -0.123401       0.023695       0.013390       0.126367       0.032557       0.013589      -0.003812      -0.045205       0.153335      -0.066807       0.013862       0.052945             10.381905      13.734349       0.875498      -1.245602       6.032318       1.734750      11.379047           0.020164
          296              N      14.832626       1.115228      18.239477      -0.171037      41.527766 0.50430209E+03  0.12086744E+05                                10.091794                            7.276707       0.430089       2.142592                    0.999749      27.988811      76.644284       0.649049       0.393741      -1.098626      -0.233691      -0.047191       0.079718       0.251383      -0.085760       0.026544       0.033644      -0.282998       0.402847      -0.235855       0.086046       0.149809             12.456368       6.457446       0.783142       1.334123       8.908187       6.627927      22.003472          -0.006754
          297              N      14.220724       4.244824       0.007793      -0.203217      41.301128 0.51168546E+03  0.12306281E+05                                 9.995339                            7.293509       0.430690       2.128811                    0.999785      28.622033      78.471206       0.653253       0.389853      -1.101539       0.256253       0.046084      -0.086012       0.274203      -0.086770       0.040742       0.040046      -0.328788       0.465158      -0.269146       0.095592       0.173554             12.201984       6.663385       0.692488       1.851456       8.249211       5.744418      21.693357          -0.002732
          298              N      13.145396       5.436721       3.945198      -0.188791      37.346409 0.53540186E+03  0.13101424E+05                                 9.511679                            7.591603      -0.176706       1.956079                    0.999325      28.559477      80.537142       0.620082       0.403662      -1.085488       0.116821       0.028346      -0.044432       0.128159      -0.025627       0.032010       0.009486      -0.045237       0.125666      -0.065354       0.012786       0.052568             11.102107      13.707153      -0.786923      -3.420816       5.851639       1.968723      13.747531           0.023848
          299              N       3.563430       2.143717      13.483809       0.711798      16.686406 0.18805351E+03  0.35634572E+04                                 5.467771                            4.496868       0.390106       2.249512                    0.999862      19.215245      48.607209       0.801578       0.403246      -1.079409       0.005537      -0.005044       0.000519       0.007508      -0.003856      -0.012796       0.003951       0.066531      -0.069154      -0.027311      -0.020107       0.047418              5.866935       3.552396       0.073274      -0.204979       7.763652      -1.272256       6.284756          -0.006726
          300              N       3.306971       7.189779       6.096061       0.716645      16.262484 0.18919473E+03  0.35908027E+04                                 5.378044                            4.521095       0.342481       2.232191                    0.999842      19.243783      48.731233       0.796552       0.405144      -1.078054       0.003635       0.007956       0.000508       0.008762      -0.003215       0.027119       0.001956       0.064693      -0.046315      -0.028745      -0.022437       0.051182              5.613646       3.656587       0.268428      -0.393209       7.205031      -1.055299       5.979319          -0.006612
          301              N       3.579927       0.886548       6.737034      -0.171187      36.681345 0.52925668E+03  0.12931705E+05                                 9.399645                            7.595368      -0.343576       1.916169                    0.998267      28.218721      79.878948       0.613273       0.408754      -1.080587       0.006739      -0.002304       0.118717       0.118930       0.001240       0.003986      -0.012274      -0.030836      -0.199241      -0.067904       0.017964       0.049941             10.492250       6.065263       0.150668       0.688866      13.580940      -0.780734      11.830547           0.032032
          302              N       3.638418       4.135484       9.324304      -0.160233      40.936448 0.47311314E+03  0.11131571E+05                                 9.913254                            6.989789       0.556293       2.187987                    0.999738      27.411572      73.762696       0.672234       0.387253      -1.105986      -0.047778      -0.006770       0.241082       0.245864      -0.018440       0.056351       0.085968      -0.060603      -0.507253      -0.206540       0.067604       0.138936             12.124423       5.706979       0.482629      -0.216804      22.742077       2.947071       7.924215          -0.000733
          303              N       3.566429       5.133741      10.304272      -0.158284      40.566974 0.47279082E+03  0.11130824E+05                                 9.869949                            7.002474       0.444350       2.152965                    0.999637      27.451011      74.081169       0.668933       0.388924      -1.103929      -0.024819       0.002484      -0.240267       0.241559       0.002536      -0.032283       0.083130      -0.060728      -0.514393      -0.197772       0.058939       0.138834             11.951850       5.751263      -1.348900      -0.068453      22.157571       2.724160       7.946716          -0.001030
          304              N       3.302472       8.376808      12.875956      -0.171370      35.363601 0.52530418E+03  0.12790709E+05                                 9.117355                            7.523925      -0.310150       1.926035                    0.998326      28.073665      78.918991       0.622462       0.404119      -1.085400       0.013656      -0.002310      -0.125551       0.126313      -0.005761       0.003843      -0.008389      -0.038168      -0.199328      -0.067178       0.013368       0.053810              9.950055       6.087932      -0.253412      -0.758242      12.163282      -0.693705      11.598952           0.032455
          305              N       1.786214       1.307522       4.338743      -0.177958      36.718296 0.53042943E+03  0.12958974E+05                                 9.427244                            7.576027      -0.196234       1.953166                    0.999327      28.420158      80.271546       0.617841       0.405776      -1.083279      -0.120323       0.039756      -0.027222       0.129611       0.033296      -0.020175       0.009828      -0.051180       0.129580      -0.068115       0.020397       0.047718             10.797908      13.280807       0.998511       3.274651       6.357745       2.446506      12.755173           0.023045
          306              N       0.317949       0.126760       0.625387      -0.188868      42.270163 0.50510370E+03  0.12102321E+05                                10.177336                            7.246583       0.436774       2.134985                    0.999758      28.295639      77.296582       0.655693       0.389868      -1.102113      -0.246812       0.049296      -0.078311       0.263589       0.093306      -0.026168       0.034893      -0.318052       0.450241      -0.262301       0.096668       0.165634             12.662104       6.410818      -0.467050      -1.209282       9.058327       6.646813      22.517167          -0.014048
          307              N       5.880559       7.983615      14.196867      -0.188452      36.065969 0.53524876E+03  0.13113599E+05                                 9.308936                            7.630720      -0.194274       1.954424                    0.999034      28.579066      80.980905       0.612820       0.407950      -1.081233       0.121170      -0.023094      -0.031636       0.127343       0.026683       0.026306      -0.005201      -0.056435       0.147468      -0.069296       0.013719       0.055577             10.465385      13.771435       1.112627      -1.465644       5.721068       1.336949      11.903651           0.021884
          308              N       7.198848       6.855157      10.360771      -0.181364      39.994787 0.50196135E+03  0.12012841E+05                                 9.779833                            7.235195       0.471774       2.153908                    0.999643      28.053382      76.684618       0.654439       0.391076      -1.100842       0.241636       0.035380      -0.081676       0.257508      -0.064172       0.031646       0.034074      -0.300407       0.424359      -0.237860       0.081310       0.156550             11.897136       6.614118       1.000800       1.798572       7.665033       5.230938      21.412257          -0.000980
          309              N       5.943549       1.325437       4.971923      -0.178731      36.237966 0.53320732E+03  0.13058192E+05                                 9.353824                            7.625364      -0.212574       1.950491                    0.999079      28.520662      80.942044       0.611593       0.408937      -1.079994       0.123407       0.023697       0.013390       0.126373      -0.032558      -0.013590      -0.003814      -0.045212       0.153337      -0.066811       0.013865       0.052946             10.382078      13.734630      -0.875518       1.245637       6.032402       1.734772      11.379203           0.020159
          310              N       7.663774       2.546739       8.498248      -0.171036      41.527757 0.50430179E+03  0.12086735E+05                                10.091790                            7.276703       0.430092       2.142593                    0.999749      27.988810      76.644269       0.649049       0.393741      -1.098626       0.233691      -0.047192       0.079718       0.251384       0.085760      -0.026544       0.033644      -0.282998       0.402847      -0.235855       0.086046       0.149809             12.456363       6.457441      -0.783140      -1.334119       8.908187       6.627928      22.003461          -0.006757
          311              N       8.275676       2.813313       9.749022      -0.203218      41.301212 0.51168648E+03  0.12306312E+05                                 9.995352                            7.293515       0.430690       2.128811                    0.999785      28.622063      78.471313       0.653252       0.389853      -1.101539      -0.256253       0.046083      -0.086012       0.274203       0.086770      -0.040742       0.040047      -0.328787       0.465159      -0.269145       0.095591       0.173554             12.202001       6.663389      -0.692486      -1.851455       8.249224       5.744431      21.693389          -0.002731
          312              N       9.351004       4.005210      13.686427      -0.188790      37.346352 0.53540056E+03  0.13101388E+05                                 9.511682                            7.591602      -0.176733       1.956072                    0.999325      28.559451      80.537149       0.620081       0.403663      -1.085487      -0.116819       0.028346      -0.044431       0.128157       0.025628      -0.032009       0.009487      -0.045234       0.125668      -0.065353       0.012785       0.052568             11.102112      13.707162       0.786925       3.420819       5.851642       1.968726      13.747533           0.023849
          313              N       3.935370       3.575229       3.742580       0.711798      16.686396 0.18805337E+03  0.35634543E+04                                 5.467770                            4.496868       0.390106       2.249511                    0.999862      19.215254      48.607250       0.801578       0.403246      -1.079409      -0.005537      -0.005044       0.000519       0.007507       0.003856       0.012796       0.003952       0.066534      -0.069150      -0.027312      -0.020107       0.047419              5.866934       3.552397      -0.073274       0.204980       7.763653      -1.272263       6.284752          -0.006736
          314              N       4.191829       5.758267      15.837290       0.716645      16.262500 0.18919488E+03  0.35908058E+04                                 5.378047                            4.521096       0.342478       2.232190                    0.999842      19.243780      48.731209       0.796552       0.405144      -1.078055      -0.003634       0.007956       0.000508       0.008761       0.003214      -0.027119       0.001955       0.064689      -0.046318      -0.028743      -0.022438       0.051181              5.613649       3.656587      -0.268426       0.393211       7.205034      -1.055298       5.979325          -0.006619
          315              N      11.078727      14.000040       3.004195      -0.171184      36.681171 0.52925341E+03  0.12931607E+05                                 9.399620                            7.595347      -0.343587       1.916167                    0.998267      28.218646      79.878719       0.613274       0.408755      -1.080587       0.006739       0.002305      -0.118715       0.118929      -0.001240      -0.003986      -0.012274      -0.030836      -0.199236      -0.067903       0.017963       0.049940             10.492224       6.065248      -0.150668      -0.688865      13.580907      -0.780716      11.830517           0.032030
          316              N      11.137218      10.751104       0.416925      -0.160239      40.936587 0.47311408E+03  0.11131601E+05                                 9.913283                            6.989800       0.556284       2.187985                    0.999738      27.411597      73.762833       0.672232       0.387253      -1.105985      -0.047778       0.006771      -0.241081       0.245863       0.018440      -0.056349       0.085968      -0.060605      -0.507248      -0.206538       0.067602       0.138936             12.124472       5.706992      -0.482627       0.216803      22.742181       2.947102       7.924241          -0.000733
          317              N      11.065229       6.889824      18.919415      -0.158289      40.567041 0.47279098E+03  0.11130830E+05                                 9.869963                            7.002477       0.444344       2.152964                    0.999637      27.451032      74.081272       0.668933       0.388925      -1.103928      -0.024820      -0.002485       0.240267       0.241559      -0.002536       0.032282       0.083130      -0.060729      -0.514391      -0.197772       0.058938       0.138834             11.951877       5.751269       1.348901       0.068454      22.157628       2.724183       7.946733          -0.001030
          318              N      10.801272       3.646757      16.347731      -0.171371      35.363672 0.52530507E+03  0.12790741E+05                                 9.117375                            7.523937      -0.310163       1.926030                    0.998326      28.073730      78.919308       0.622461       0.404120      -1.085399       0.013655       0.002310       0.125551       0.126313       0.005762      -0.003843      -0.008390      -0.038166      -0.199324      -0.067176       0.013368       0.053808              9.950082       6.087944       0.253413       0.758246      12.163312      -0.693708      11.598990           0.032453
          319              N       9.285014      13.579066       5.402486      -0.177954      36.718133 0.53042622E+03  0.12958878E+05                                 9.427218                            7.576005      -0.196242       1.953165                    0.999327      28.420092      80.271342       0.617841       0.405776      -1.083279      -0.120321      -0.039756       0.027221       0.129610      -0.033296       0.020174       0.009828      -0.051177       0.129580      -0.068114       0.020396       0.047718             10.797877      13.280751      -0.998508      -3.274636       6.357730       2.446502      12.755151           0.023045
          320              N       7.816749      14.759829       9.115842      -0.188873      42.270378 0.50510574E+03  0.12102385E+05                                10.177375                            7.246600       0.436766       2.134981                    0.999758      28.295704      77.296855       0.655692       0.389868      -1.102112      -0.246812      -0.049296       0.078310       0.263588      -0.093305       0.026167       0.034894      -0.318050       0.450242      -0.262300       0.096666       0.165634             12.662165       6.410835       0.467049       1.209281       9.058363       6.646852      22.517297          -0.014053
          321              N      13.379359       4.039951      15.026820      -0.188454      36.066117 0.53525115E+03  0.13113677E+05                                 9.308973                            7.630746      -0.194293       1.954417                    0.999034      28.579148      80.981310       0.612818       0.407951      -1.081232       0.121169       0.023095       0.031637       0.127343      -0.026684      -0.026306      -0.005203      -0.056432       0.147466      -0.069296       0.013719       0.055577             10.465432      13.771509      -1.112634       1.465659       5.721090       1.336955      11.903697           0.021881
          322              N      14.697648       5.168409      18.862916      -0.181367      39.994907 0.50196312E+03  0.12012894E+05                                 9.779854                            7.235209       0.471776       2.153907                    0.999643      28.053424      76.684771       0.654438       0.391076      -1.100842       0.241637      -0.035379       0.081677       0.257509       0.064172      -0.031647       0.034074      -0.300409       0.424359      -0.237861       0.081311       0.156550             11.897166       6.614131      -1.000803      -1.798575       7.665047       5.230951      21.412321          -0.000981
          323              N      13.442349      13.561151       4.769306      -0.178727      36.237827 0.53320477E+03  0.13058115E+05                                 9.353805                            7.625351      -0.212585       1.950489                    0.999079      28.520589      80.941824       0.611593       0.408937      -1.079993       0.123405      -0.023696      -0.013391       0.126371       0.032558       0.013590      -0.003814      -0.045210       0.153336      -0.066811       0.013865       0.052946             10.382054      13.734583       0.875515      -1.245629       6.032391       1.734769      11.379189           0.020165
          324              N       0.164974      12.339849       1.242981      -0.171032      41.527579 0.50430039E+03  0.12086690E+05                                10.091753                            7.276689       0.430101       2.142596                    0.999749      27.988763      76.644045       0.649050       0.393740      -1.098627       0.233692       0.047191      -0.079719       0.251384      -0.085761       0.026544       0.033644      -0.283000       0.402846      -0.235856       0.086048       0.149809             12.456303       6.457425       0.783141       1.334117       8.908148       6.627883      22.003337          -0.006756
          325              N       0.776876      12.073276      -0.007793      -0.203215      41.301093 0.51168575E+03  0.12306288E+05                                 9.995330                            7.293510       0.430693       2.128812                    0.999785      28.622035      78.471189       0.653253       0.389853      -1.101539      -0.256253      -0.046083       0.086013       0.274204      -0.086770       0.040742       0.040046      -0.328790       0.465160      -0.269147       0.095593       0.173554             12.201961       6.663383       0.692489       1.851457       8.249200       5.744400      21.693299          -0.002731
          326              N       1.852204       8.018356      15.537260      -0.188787      37.346159 0.53539774E+03  0.13101296E+05                                 9.511638                            7.591575      -0.176712       1.956080                    0.999325      28.559342      80.536641       0.620083       0.403663      -1.085488      -0.116819      -0.028345       0.044431       0.128157      -0.025626       0.032010       0.009487      -0.045236       0.125666      -0.065352       0.012784       0.052568             11.102050      13.707078      -0.786914      -3.420777       5.851614       1.968711      13.747458           0.023847
          327              N      11.434170      11.311360       5.998649       0.711797      16.686389 0.18805337E+03  0.35634539E+04                                 5.467767                            4.496867       0.390111       2.249513                    0.999862      19.215243      48.607205       0.801578       0.403246      -1.079409      -0.005536       0.005044      -0.000519       0.007507      -0.003856      -0.012796       0.003952       0.066533      -0.069151      -0.027312      -0.020107       0.047418              5.866930       3.552395       0.073274      -0.204979       7.763646      -1.272257       6.284747          -0.006738
          328              N      11.690629       6.265298      13.386397       0.716645      16.262465 0.18919443E+03  0.35907948E+04                                 5.378038                            4.521090       0.342485       2.232193                    0.999842      19.243747      48.731091       0.796553       0.405144      -1.078055      -0.003634      -0.007956      -0.000507       0.008762      -0.003214       0.027119       0.001955       0.064689      -0.046318      -0.028743      -0.022438       0.051181              5.613639       3.656581       0.268426      -0.393210       7.205024      -1.055296       5.979311          -0.006611
          329              O      10.909254      10.926632      16.467353      -0.438231      30.409558 0.51250323E+03  0.12148141E+05                                 7.725179                            7.072085       0.476631       2.231119                    0.996627      26.113654      67.692834       0.706095       0.365957      -1.135931       0.015171       0.008382      -0.047824       0.050867      -0.016218       0.005082       0.077026      -0.110203      -0.101298      -0.078037      -0.035452       0.113489              7.989984       5.845376      -0.135281       0.566731       8.958026       0.791066       9.166551           0.031310
          330              O      11.236202      10.104879      14.497287      -0.390930      30.908090 0.50965392E+03  0.12070336E+05                                 7.884034                            7.095627       0.318417       2.197451                    0.995115      25.477627      66.133364       0.698111       0.370457      -1.131850      -0.003231       0.038875       0.011756       0.040742       0.018829      -0.009805      -0.067369       0.049867       0.284588      -0.098918      -0.021404       0.120322              8.381157       6.149646       0.435011       0.490526       8.185080      -2.283397      10.808745           0.020490
          331              O      11.053231       8.754868      16.199664      -0.386441      31.321979 0.45345682E+03  0.10402648E+05                                 7.876962                            6.656102       0.590580       2.292975                    0.994269      24.894690      63.050719       0.728724       0.366383      -1.137995       0.008027       0.005043      -0.013517       0.016510       0.009311       0.028288      -0.068306      -0.018279      -0.283816      -0.126293       0.043489       0.082804              8.558587       6.355997      -0.482344       1.154682      11.719613      -2.954313       7.600152           0.001937
          332              O      11.224204       7.524084       4.831650      -0.393881      30.126981 0.51378399E+03  0.12184368E+05                                 7.704812                            7.110111       0.371314       2.213096                    0.995456      25.485447      66.049594       0.699971       0.368981      -1.133757      -0.004247      -0.036400      -0.006046       0.037143      -0.019104       0.035744      -0.056938       0.067095       0.265146      -0.096137      -0.022192       0.118330              7.982405       6.398114      -0.359068       0.364453       7.498718      -1.843484      10.050381           0.022037
          333              O      10.600304       6.639862       2.975751      -0.432448      28.569689 0.48215972E+03  0.11266982E+05                                 7.400432                            6.857519       0.467458       2.229954                    0.996908      25.935889      66.970293       0.716663       0.365742      -1.134973       0.020362      -0.003040       0.045085       0.049563       0.024617      -0.019890       0.067786      -0.107498      -0.115568      -0.086462      -0.019949       0.106411              7.522033       5.796105       0.312960      -0.370590       8.200528       0.709155       8.569466           0.029359
          334              O      10.610802       8.817754       3.179537      -0.408586      28.607837 0.42218164E+03  0.95240431E+04                                 7.374377                            6.381019       0.664968       2.301591                    0.996425      25.236064      63.607402       0.750710       0.361670      -1.140442       0.010881      -0.004806       0.007845       0.014249      -0.035549      -0.043614      -0.082124      -0.049542      -0.232948      -0.135314       0.031416       0.103898              7.791537       5.754989      -0.512161      -0.501049      10.379606      -2.538713       7.240015           0.002475
          335              O       3.410454       1.096933      12.756334      -0.438226      30.409275 0.51249701E+03  0.12147956E+05                                 7.725128                            7.072039       0.476625       2.231120                    0.996627      26.113520      67.692367       0.706098       0.365956      -1.135931       0.015172      -0.008383       0.047828       0.050872       0.016218      -0.005082       0.077025      -0.110210      -0.101301      -0.078036      -0.035454       0.113490              7.989930       5.845340       0.135280      -0.566726       8.957971       0.791074       9.166478           0.031310
          336              O       3.737402       1.918687      14.726400      -0.390930      30.907881 0.50964965E+03  0.12070210E+05                                 7.883998                            7.095596       0.318404       2.197449                    0.995115      25.477530      66.133043       0.698113       0.370457      -1.131850      -0.003232      -0.038878      -0.011756       0.040745      -0.018829       0.009805      -0.067371       0.049866       0.284588      -0.098918      -0.021405       0.120323              8.381118       6.149621      -0.435009      -0.490522       8.185030      -2.283380      10.808702           0.020484
          337              O       3.554431       3.268698      13.024023      -0.386440      31.322072 0.45345877E+03  0.10402704E+05                                 7.876978                            6.656116       0.590573       2.292971                    0.994269      24.894732      63.050860       0.728723       0.366383      -1.137995       0.008028      -0.005042       0.013517       0.016510      -0.009311      -0.028289      -0.068307      -0.018278      -0.283819      -0.126294       0.043490       0.082804              8.558604       6.356014       0.482345      -1.154687      11.719631      -2.954316       7.600168           0.001938
          338              O       3.725404       7.362505       4.909579      -0.393882      30.127153 0.51378768E+03  0.12184478E+05                                 7.704846                            7.110141       0.371317       2.213095                    0.995456      25.485517      66.049850       0.699969       0.368981      -1.133757      -0.004247       0.036395       0.006046       0.037137       0.019104      -0.035743      -0.056936       0.067092       0.265144      -0.096135      -0.022193       0.118328              7.982441       6.398142       0.359070      -0.364451       7.498758      -1.843492      10.050423           0.022045
          339              O       3.101504       8.246727       6.765478      -0.432456      28.570088 0.48216854E+03  0.11267243E+05                                 7.400508                            6.857589       0.467448       2.229947                    0.996908      25.936084      66.971007       0.716658       0.365742      -1.134973       0.020360       0.003037      -0.045080       0.049557      -0.024618       0.019890       0.067787      -0.107491      -0.115563      -0.086462      -0.019947       0.106409              7.522112       5.796167      -0.312960       0.370596       8.200603       0.709149       8.569567           0.029360
          340              O       3.112002       6.068835       6.561692      -0.408578      28.607693 0.42217889E+03  0.95239639E+04                                 7.374345                            6.380991       0.664985       2.301596                    0.996425      25.236024      63.607211       0.750713       0.361669      -1.140443       0.010881       0.004807      -0.007845       0.014250       0.035548       0.043614      -0.082123      -0.049542      -0.232946      -0.135313       0.031416       0.103897              7.791504       5.754965       0.512159       0.501045      10.379566      -2.538701       7.239980           0.002474
          341              O       4.088346       2.528445       3.015105      -0.438236      30.409772 0.51250793E+03  0.12148281E+05                                 7.725220                            7.072121       0.476627       2.231115                    0.996627      26.113756      67.693205       0.706093       0.365957      -1.135930      -0.015171      -0.008380       0.047822       0.050865      -0.016218       0.005082       0.077027      -0.110201      -0.101296      -0.078038      -0.035451       0.113488              7.990027       5.845406      -0.135280       0.566737       8.958070       0.791063       9.166604           0.031308
          342              O       3.761398       3.350198       4.985171      -0.390926      30.908089 0.50965378E+03  0.12070331E+05                                 7.884033                            7.095626       0.318427       2.197454                    0.995115      25.477623      66.133333       0.698111       0.370457      -1.131850       0.003231      -0.038874      -0.011756       0.040741       0.018829      -0.009805      -0.067369       0.049865       0.284586      -0.098917      -0.021405       0.120321              8.381157       6.149644       0.435010       0.490526       8.185081      -2.283397      10.808745           0.020494
          343              O       3.944369       4.700209       3.282794      -0.386439      31.321895 0.45345527E+03  0.10402603E+05                                 7.876948                            6.656089       0.590585       2.292977                    0.994269      24.894656      63.050597       0.728725       0.366383      -1.137996      -0.008027      -0.005043       0.013517       0.016510       0.009311       0.028288      -0.068306      -0.018280      -0.283815      -0.126292       0.043488       0.082804              8.558572       6.355986      -0.482343       1.154680      11.719594      -2.954306       7.600135           0.001940
          344              O       3.773396       5.930993      14.650808      -0.393876      30.126827 0.51378042E+03  0.12184260E+05                                 7.704780                            7.110081       0.371325       2.213101                    0.995456      25.485377      66.049317       0.699974       0.368980      -1.133758       0.004247       0.036402       0.006045       0.037144      -0.019105       0.035744      -0.056939       0.067095       0.265147      -0.096139      -0.022192       0.118331              7.982372       6.398089      -0.359067       0.364455       7.498683      -1.843478      10.050345           0.022041
          345              O       4.397296       6.815215      16.506707      -0.432446      28.569599 0.48215768E+03  0.11266921E+05                                 7.400411                            6.857500       0.467465       2.229957                    0.996908      25.935857      66.970143       0.716665       0.365741      -1.134974      -0.020362       0.003041      -0.045086       0.049565       0.024617      -0.019891       0.067786      -0.107500      -0.115571      -0.086463      -0.019949       0.106412              7.522011       5.796089       0.312960      -0.370588       8.200509       0.709157       8.569435           0.029362
          346              O       4.386798       4.637323      16.302921      -0.408589      28.607966 0.42218409E+03  0.95241135E+04                                 7.374404                            6.381042       0.664953       2.301585                    0.996425      25.236110      63.607602       0.750708       0.361670      -1.140441      -0.010881       0.004806      -0.007846       0.014249      -0.035549      -0.043614      -0.082124      -0.049542      -0.232949      -0.135314       0.031416       0.103898              7.791566       5.755011      -0.512162      -0.501052      10.379644      -2.538723       7.240043           0.002475
          347              O      11.587146      12.358144       6.726124      -0.438233      30.409655 0.51250547E+03  0.12148208E+05                                 7.725199                            7.072103       0.476625       2.231116                    0.996627      26.113696      67.693009       0.706094       0.365957      -1.135930      -0.015170       0.008381      -0.047824       0.050867       0.016218      -0.005082       0.077026      -0.110202      -0.101297      -0.078037      -0.035451       0.113488              7.990003       5.845392       0.135280      -0.566734       8.958046       0.791064       9.166573           0.031312
          348              O      11.260198      11.536390       4.756058      -0.390928      30.908008 0.50965236E+03  0.12070290E+05                                 7.884020                            7.095617       0.318417       2.197452                    0.995115      25.477588      66.133232       0.698112       0.370457      -1.131850       0.003232       0.038875       0.011755       0.040742      -0.018829       0.009805      -0.067369       0.049866       0.284587      -0.098918      -0.021404       0.120322              8.381141       6.149636      -0.435011      -0.490525       8.185061      -2.283385      10.808726           0.020493
          349              O      11.443169      10.186379       6.458435      -0.386441      31.321909 0.45345588E+03  0.10402620E+05                                 7.876949                            6.656094       0.590582       2.292976                    0.994269      24.894661      63.050609       0.728724       0.366383      -1.137996      -0.008027       0.005043      -0.013517       0.016510      -0.009311      -0.028288      -0.068306      -0.018280      -0.283814      -0.126292       0.043488       0.082804              8.558571       6.355989       0.482342      -1.154680      11.719590      -2.954304       7.600134           0.001937
          350              O      11.272196       6.092572      14.572879      -0.393888      30.126985 0.51378435E+03  0.12184381E+05                                 7.704820                            7.110120       0.371284       2.213088                    0.995456      25.485436      66.049628       0.699970       0.368981      -1.133757       0.004247      -0.036401      -0.006046       0.037143       0.019104      -0.035744      -0.056938       0.067096       0.265147      -0.096138      -0.022192       0.118330              7.982414       6.398125       0.359068      -0.364452       7.498726      -1.843485      10.050390           0.022036
          351              O      11.896096       5.208350      12.716980      -0.432446      28.569575 0.48215738E+03  0.11266915E+05                                 7.400415                            6.857506       0.467447       2.229953                    0.996908      25.935817      66.970087       0.716663       0.365742      -1.134973      -0.020361      -0.003041       0.045086       0.049564      -0.024617       0.019890       0.067785      -0.107500      -0.115568      -0.086461      -0.019950       0.106411              7.522015       5.796095      -0.312960       0.370589       8.200507       0.709155       8.569443           0.029361
          352              O      11.885598       7.386242      12.920766      -0.408580      28.607659 0.42217837E+03  0.95239477E+04                                 7.374333                            6.380982       0.665000       2.301601                    0.996425      25.236030      63.607175       0.750714       0.361668      -1.140443      -0.010880      -0.004806       0.007845       0.014249       0.035548       0.043614      -0.082124      -0.049541      -0.232948      -0.135315       0.031417       0.103898              7.791489       5.754955       0.512158       0.501043      10.379542      -2.538697       7.239968           0.002474

******************************************************
Auxiliary information for the entire system
The total spin magnetic moment of the unit cell is   9.441517
The total net atomic charge of the unit cell is   -0.000001
Accuracy of reproducing the electrostatic potential in the unit cell:
  The inner radius (bohr) =    5.0000
  The outer radius (bohr) =   12.0000
  Valid grid points have density less than (e/(bohr^3)) =    0.0001
  The number of valid grid points were=        56716
  The rms potential error without charges in kcal/mol is=      7.85735
  The rms potential error with partial charges in kcal/mol is=      2.04668
  The RRMSE value at monopole order=      0.26048
  The rms potential error with partial charges and cloud penetration in kcal/mol is=      2.02899
  The RRMSE value at monopole order with cloud penetration is=      0.25823
  The rms potential error with partial charges and atomic dipoles in kcal/mol is=      0.54341
  The RRMSE value at dipole order=      0.06916
  The rms potential error with partial charges, atomic dipoles and cloud penetration in kcal/mol is=      0.52479
  The RRMSE value at dipole order with cloud penetration=      0.06679

******************************************************
The electron densities and ab initio electrostatic potential were computed in VASP using the PBE functional and
projector augmented wave method. See the main text of the journal article for a description of computational details.
The atomic charges, dipoles, and quadrupoles were computed with the DDEC6 method as described in
(a) T. A. Manz and N. Gabaldon Limas, RSC Adv. 6 (2016) 47771-47801 DOI: 10.1039/c6ra04656h
(b) N. Gabaldon Limas and T. A. Manz, RSC Adv. 8 (2018) 2678-2707 DOI: 10.1039/c7ra11829e.
For each atom in the material, the electron cloud parameters were fit to the spherically averaged atom-in-material
electron density using radial positions for which this density was between 10^-4 and 10^-2 electrons per cubic bohr.
The polarizabilities, dispersion coefficients, and quantum Drude oscillator (QDO) parameters were fit using the MCLF method.
The magnetic structure of the system was optimized in VASP from the default ferromagnetic initial guess using spin polarization.
The atomic spin moments (ASMs) were computed on this optimized magnetic structure using the DDEC6 partition as inputs
to the method of T. A. Manz and D. S. Sholl, J. Chem. Theory Comput. 7 (2011) 4146-4164 DOI: 10.1021/ct200539n.
The RMSE and RRMSE were computed using a uniform grid with Ewald summation.
