# Supplementary material for: A collection of forcefield precursors for metal–organic frameworks
Source: RSC Adv. 2019 Nov 13;9(63):36492–507. doi: 10.1039/c9ra07327b (PMC9075174; doi:10.1039/c9ra07327b)
Supplement: RA-009-C9RA07327B-s5275 [file RA-009-C9RA07327B-s5275.xyz]

   58
jmolscript: load "" {1 1 1} spacegroup "x,y,z" unitcell [{      7.324000     0.000000     0.000000 }, {     -3.662022     8.928487     0.000000 }, {      0.000000    -1.522336    11.306979 }]
Co     2.535558     3.681214     5.688541     0.953103
Co    -1.126442     3.724937     5.618438     0.952709
H      6.249569    -0.349527     4.413114     0.393207
H      1.966488     2.141035     3.050623     0.097584
H      1.962826     2.399877     0.770005     0.123493
H      3.079726     6.223501     1.310479     0.123327
H      3.043106     5.857143     3.567352     0.096361
H      1.822196     5.167692     8.290277     0.098114
H      1.866139     4.965467    10.548281     0.123913
H      3.236469     1.199886    10.054166     0.123909
H      3.237934     1.574563     7.801816     0.101239
H      1.512406    -0.566909     4.502439     0.084188
H      2.587548     7.755678     6.893865     0.394616
H     -1.695522     5.265116     8.256356     0.096613
H     -1.699184     5.006274    10.536974     0.124509
H     -0.582264     1.182650     9.996500     0.125773
H     -0.618884     1.549008     7.739627     0.095473
H      5.484205     2.238459     3.016702     0.095405
H      5.528149     2.440684     0.758698     0.125849
H     -0.425540     6.206265     1.252813     0.123524
H     -0.424075     5.831588     3.505163     0.101253
H     -2.149616     7.973060     6.804540     0.084538
C      2.200854     2.966224     2.691061     0.092224
C      2.186938     3.117107     1.318394    -0.205040
C      2.514318     4.364337     0.755306     0.096216
C      2.848290     5.384870     1.637251    -0.195585
C      2.835839     5.153671     2.996349     0.105237
C      2.132003     4.370009     8.657754     0.090996
C      2.126876     4.249828    10.014591    -0.203523
C      2.516515     3.039144    10.598031     0.094891
C      2.952296     2.019940     9.719479    -0.207145
C      2.950099     2.256039     8.363772     0.103916
C      0.691381     1.156147     5.286013     0.566909
C      0.684793    -0.354825     4.982986     0.047726
C     -1.461152     4.439927     8.615918     0.093466
C     -1.475067     4.289044     9.988585    -0.205735
C     -1.147682     3.041814    10.551673     0.095220
C     -0.813705     2.021281     9.669728    -0.199790
C     -0.826156     2.252480     8.310630     0.108350
C      5.794008     3.036142     2.649225     0.096321
C      5.788881     3.156323     1.292388    -0.206731
C     -1.145485     4.367007     0.708948     0.094794
C     -0.709709     5.386211     1.587500    -0.204712
C     -0.711906     5.150112     2.943207     0.103225
C      4.353368     6.250004     6.020966     0.568529
C     -2.977227     7.760976     6.323993     0.046619
N      2.559727     3.402356     7.807469    -0.229820
N      2.538487     3.963818     3.531170    -0.234686
N     -1.102273     4.003795     3.499510    -0.232249
N     -1.123513     3.442333     7.775809    -0.234846
O      1.832459     1.662698     5.529113    -0.586078
O     -0.409418     1.738062     5.261137    -0.567654
O      3.266482     8.188480     4.170014    -0.542417
O     -1.829551     5.743453     5.777866    -0.585818
O      3.252572     5.668089     6.045842    -0.568579
O      6.928504    -0.782329     7.136965    -0.544058
F      4.368757     2.885113     5.533636    -0.544665
F      0.706753     4.521038     5.773343    -0.544207

The following XYZ coordinates are in angstroms. Other properties are in atomic units.
The sperically averaged electron density of each atom fit to a function of the form exp(a - br)
eigen_1, eigen_2 and eigen_3 are the three eigenvalues of traceless quadrupole moment tensor
  atom number  atomic symbol              X              Y              Z     net charge C6 coefficient C8 coefficient C10 coefficient fluctuating dipole atomic polarizability isotropic forcefield polarizability              a              b squared Pearson coefficient          <r^3>          <r^4>         wp_QDO          m_QDO          q_QDO       dipole_x       dipole_y       dipole_z         dipole            Qxy            Qxz            Qyz     Q(x^2-y^2)  Q(3z^2 - R^2)        eigen_1        eigen_2        eigen_3 static polarizability      alpha(xx)      alpha(xy)      alpha(xz)      alpha(yy)      alpha(yz)      alpha(zz) atomic spin moment
            1             Co       2.535558       3.681214       5.688541       0.953103      99.886003 0.19245890E+04  0.61017935E+05                                17.376831                           14.211098       0.920889       2.158051                    0.994439      45.903926     120.779047       0.490951       0.393503      -1.160984       0.000825      -0.000165       0.001593       0.001802      -0.085171      -0.021318       0.052671      -0.040511      -0.789131      -0.269936       0.044756       0.225179             20.996316      22.596831       3.403027       0.296014      15.205840      -1.844153      25.186276           2.895798
            2             Co      -1.126442       3.724937       5.618438       0.952709      99.918327 0.19254311E+04  0.61046581E+05                                17.374645                           14.209628       0.927654       2.159863                    0.994467      45.902002     120.745348       0.491252       0.393250      -1.161261       0.000572      -0.000228      -0.003827       0.003877       0.084839       0.021041       0.056113      -0.039780      -0.784007      -0.269098       0.044568       0.224530             20.993365      22.594421      -3.402204      -0.297136      15.204000      -1.845055      25.181675           2.891447
            3              H       6.249569      -0.349527       4.413114       0.393207       0.470284 0.29004947E+01  0.22318929E+02                                 1.042421                            1.031967      -1.231943       2.453607                    0.999942       2.160273       5.533047       0.578115       1.376863      -0.689116      -0.029865       0.009354       0.005295       0.031741      -0.004761       0.008147       0.006599       0.038934      -0.025377      -0.020859      -0.005025       0.025885              1.041711       1.168933      -0.115221      -0.007113       1.040103       0.037391       0.916097           0.000181
            4              H       1.966488       2.141035       3.050623       0.097584       1.081353 0.77599157E+01  0.75643842E+02                                 1.745628                            1.631761      -0.914721       2.442088                    0.998577       3.499339       9.779257       0.488318       1.286729      -0.707578      -0.012597      -0.042457       0.015724       0.046995       0.008548       0.001067       0.003133      -0.026443      -0.012110      -0.013728      -0.004525       0.018253              1.797898       1.479639       0.282691      -0.178835       2.145439      -0.495386       1.768617          -0.000121
            5              H       1.962826       2.399877       0.770005       0.123493       1.027808 0.77056419E+01  0.73974683E+02                                 1.601780                            1.563815      -0.870716       2.469026                    0.999177       3.231372       8.573892       0.536091       1.190126      -0.731354      -0.010600      -0.028056      -0.019955       0.036024       0.008167       0.002151       0.001518      -0.027625       0.011056      -0.018019       0.003433       0.014585              1.589323       1.385097       0.141243       0.088170       1.683977       0.267473       1.698895           0.000241
            6              H       3.079726       6.223501       1.310479       0.123327       1.082461 0.83455186E+01  0.82352229E+02                                 1.710547                            1.669500      -0.951525       2.435421                    0.998340       3.383069       9.328491       0.495602       1.252422      -0.716641       0.010513       0.032341      -0.010463       0.035580       0.008000      -0.000377      -0.002793      -0.022162       0.010167      -0.015376       0.002583       0.012792              1.695701       1.465673       0.188937      -0.048512       1.952182      -0.211118       1.669247           0.000218
            7              H       3.043106       5.857143       3.567352       0.096361       1.031286 0.72288491E+01  0.70121515E+02                                 1.757561                            1.621651      -1.239090       2.277444                    0.996065       3.839822      11.161781       0.462857       1.364196      -0.688437       0.010115       0.030682       0.025590       0.041213       0.005827       0.001395      -0.000173       0.002551       0.007924      -0.007389       0.002334       0.005055              1.833992       1.438876       0.233566       0.224489       2.017557       0.585888       2.045543          -0.000073
            8              H       1.822196       5.167692       8.290277       0.098114       1.195535 0.89929198E+01  0.90832803E+02                                 1.857419                            1.751593      -1.075387       2.369986                    0.996500       3.605805      10.212269       0.473988       1.279373      -0.709549      -0.018999       0.040479      -0.018868       0.048533      -0.016404       0.001792       0.000664      -0.026332       0.003616      -0.021794       0.001361       0.020433              1.896576       1.631403      -0.234683       0.120925       2.195645      -0.481247       1.862679          -0.000159
            9              H       1.866139       4.965467      10.548281       0.123913       1.042291 0.78677328E+01  0.76133033E+02                                 1.635727                            1.595396      -0.876132       2.467719                    0.999043       3.272859       8.796845       0.521752       1.213162      -0.725868      -0.009547       0.028579       0.018443       0.035328      -0.009164      -0.001679       0.001743      -0.027604       0.011019      -0.018459       0.003322       0.015137              1.623319       1.434083      -0.157838      -0.115233       1.699391       0.269466       1.736482           0.000309
           10              H       3.236469       1.199886      10.054166       0.123909       1.036839 0.78078919E+01  0.75266990E+02                                 1.616118                            1.578004      -0.899890       2.456669                    0.998888       3.255664       8.680043       0.531278       1.195952      -0.729848       0.012123      -0.032132       0.009999       0.035768      -0.010875      -0.000530       0.001251      -0.025767       0.010732      -0.018649       0.003419       0.015229              1.604521       1.443873      -0.192796       0.076059       1.795482      -0.218819       1.574210           0.000295
           11              H       3.237934       1.574563       7.801816       0.101239       1.118496 0.82549391E+01  0.81514086E+02                                 1.770885                            1.673762      -0.994452       2.410418                    0.997659       3.477044       9.698371       0.487397       1.272637      -0.711347       0.016071      -0.035616      -0.030402       0.049508      -0.012960      -0.005308       0.002204      -0.026127       0.001083      -0.019437       0.000316       0.019120              1.808076       1.572153      -0.176018      -0.148304       1.871316       0.460024       1.980759          -0.000088
           12              H       1.512406      -0.566909       4.502439       0.084188       1.258748 0.10218115E+02  0.10571210E+03                                 1.869794                            1.821685      -1.022661       2.384064                    0.996447       3.664576      10.234396       0.486122       1.217887      -0.724078       0.037913      -0.012310      -0.025451       0.047293       0.002019      -0.002278       0.004361       0.020156       0.013239      -0.013648       0.004645       0.009003              1.884943       2.074666      -0.160487      -0.348179       1.845400       0.108982       1.734764           0.000158
           13              H       2.587548       7.755678       6.893865       0.394616       0.468736 0.28892402E+01  0.22217491E+02                                 1.041503                            1.031087      -1.233209       2.454202                    0.999939       2.156825       5.527866       0.577241       1.379869      -0.688531      -0.029426      -0.009150      -0.005054       0.031227       0.004645      -0.008175       0.006395       0.038903      -0.025129      -0.020641      -0.005196       0.025836              1.040792       1.167813       0.115024       0.007099       1.039180       0.037318       0.915384           0.000181
           14              H      -1.695522       5.265116       8.256356       0.096613       1.086108 0.78014371E+01  0.76152721E+02                                 1.750789                            1.636121      -0.915041       2.441413                    0.998502       3.508429       9.812465       0.487650       1.286730      -0.707554      -0.012768       0.042354      -0.016180       0.047102      -0.008493      -0.001266       0.003097      -0.027590      -0.013468      -0.013971      -0.004946       0.018917              1.803440       1.483535      -0.284184       0.179785       2.152782      -0.497989       1.774002          -0.000123
           15              H      -1.699184       5.006274      10.536974       0.124509       1.026346 0.76916569E+01  0.73805636E+02                                 1.600060                            1.562226      -0.869798       2.469598                    0.999223       3.228170       8.562899       0.536460       1.189869      -0.731407      -0.010035       0.028272       0.018876       0.035444      -0.008351      -0.002403       0.001561      -0.027357       0.011274      -0.018070       0.003490       0.014580              1.587585       1.383744      -0.141007      -0.088037       1.682015       0.267057       1.696997           0.000243
           16              H      -0.582264       1.182650       9.996500       0.125773       1.077115 0.82951812E+01  0.81742416E+02                                 1.705884                            1.665243      -0.948065       2.437531                    0.998393       3.373506       9.299640       0.495820       1.253604      -0.716379       0.010078      -0.031345       0.009616       0.034300      -0.008008       0.000497      -0.002804      -0.022401       0.009893      -0.015426       0.002480       0.012946              1.691058       1.462232      -0.187949       0.048239       1.946172      -0.209907       1.664768           0.000218
           17              H      -0.618884       1.549008       7.739627       0.095473       1.032171 0.72336457E+01  0.70162578E+02                                 1.756895                            1.620904      -1.248563       2.273008                    0.996026       3.838402      11.148340       0.463628       1.362036      -0.688878       0.009887      -0.030571      -0.026329       0.041540      -0.005875      -0.001489      -0.000187       0.002316       0.006664      -0.007226       0.001985       0.005241              1.833353       1.438269      -0.233580      -0.224471       2.017052       0.585952       2.044737          -0.000075
           18              H       5.484205       2.238459       3.016702       0.095405       1.200620 0.90326723E+01  0.91278304E+02                                 1.857494                            1.751363      -1.056026       2.376029                    0.996780       3.611839      10.211099       0.475979       1.273407      -0.710819      -0.018795      -0.041273       0.019379       0.049317       0.016831      -0.002247       0.000615      -0.026007       0.003399      -0.022061       0.001349       0.020712              1.896749       1.631223       0.235126      -0.121168       2.196586      -0.481837       1.862438          -0.000161
           19              H       5.528149       2.440684       0.758698       0.125849       1.036835 0.78160289E+01  0.75505992E+02                                 1.629798                            1.589957      -0.871516       2.470334                    0.999101       3.263127       8.762519       0.522751       1.212874      -0.725931      -0.009322      -0.028199      -0.018345       0.034909       0.009000       0.001591       0.001512      -0.027292       0.011272      -0.018279       0.003482       0.014797              1.617393       1.429450       0.156777       0.114420       1.693010       0.267594       1.729718           0.000308
           20              H      -0.425540       6.206265       1.252813       0.123524       1.038660 0.78252168E+01  0.75478934E+02                                 1.618285                            1.579975      -0.906075       2.453920                    0.998855       3.258746       8.692022       0.530813       1.196287      -0.729767       0.012259       0.032207      -0.010183       0.035934       0.010961       0.000599       0.001316      -0.025261       0.010611      -0.018492       0.003358       0.015134              1.606684       1.445620       0.193337      -0.076332       1.798189      -0.219479       1.576244           0.000294
           21              H      -0.424075       5.831588       3.505163       0.101253       1.117034 0.82428590E+01  0.81370164E+02                                 1.769985                            1.673090      -0.993097       2.411102                    0.997662       3.474741       9.692487       0.487222       1.273480      -0.711185       0.016178       0.035406       0.030505       0.049456       0.012657       0.005324       0.002307      -0.026152       0.000522      -0.019163       0.000123       0.019040              1.807084       1.571500       0.175767       0.148077       1.870110       0.459407       1.979642          -0.000088
           22              H      -2.149616       7.973060       6.804540       0.084538       1.258249 0.10216596E+02  0.10572698E+03                                 1.872252                            1.823957      -1.030041       2.381456                    0.996414       3.664355      10.246184       0.484699       1.221108      -0.723364       0.037907       0.012606       0.024976       0.047113      -0.002092       0.002252       0.004285       0.020059       0.014148      -0.013708       0.004819       0.008889              1.887472       2.077553       0.160802       0.348919       1.847939       0.109196       1.736925           0.000158
           23              C       2.200854       2.966224       2.691061       0.092224      25.433822 0.34746900E+03  0.77779219E+04                                 7.713074                            6.371813      -0.001128       2.015092                    0.999066      26.595027      76.321828       0.624478       0.438169      -1.043445       0.007467       0.044757       0.021022       0.050009      -0.008523      -0.001107      -0.005236       0.017565      -0.144342      -0.048584       0.012278       0.036306              8.429480       5.217677       1.489437      -0.084706       7.893928      -1.168690      12.176836          -0.007672
           24              C       2.186938       3.117107       1.318394      -0.205040      31.530609 0.47366463E+03  0.11389919E+05                                 8.698889                            7.300980       0.062564       1.983782                    0.999194      30.518621      89.059191       0.603579       0.422010      -1.059463      -0.005217       0.007239       0.005318       0.010388       0.008512       0.000168       0.022647      -0.031498      -0.025922      -0.022636      -0.011156       0.033793              9.421792       5.702650       1.261648      -0.269086       8.132375      -1.899129      14.430350          -0.002072
           25              C       2.514318       4.364337       0.755306       0.096216      34.480876 0.43787340E+03  0.10315888E+05                                 9.460346                            7.125845      -0.256906       1.929685                    0.999184      27.051400      77.925289       0.597851       0.434866      -1.052419      -0.001707      -0.003778       0.008636       0.009579      -0.010325      -0.001568      -0.003119      -0.010899       0.015732      -0.014737       0.004871       0.009866             11.356387       5.961300       1.184501       0.213516       7.868121      -1.309086      20.239739          -0.017082
           26              C       2.848290       5.384870       1.637251      -0.195585      31.390380 0.46074392E+03  0.11030449E+05                                 8.724842                            7.220491       0.016481       1.976229                    0.998569      30.371911      89.161570       0.602931       0.424331      -1.055367       0.004633      -0.005164       0.007911       0.010522       0.001973      -0.000080      -0.014496      -0.025043      -0.051429      -0.022035      -0.004053       0.026087              9.583258       5.683920       1.223328       0.664024       7.663478       0.506232      15.402376          -0.002724
           27              C       2.835839       5.153671       2.996349       0.105237      25.967101 0.35079312E+03  0.79019720E+04                                 7.964739                            6.500386      -0.217851       1.953979                    0.997591      26.717294      77.906294       0.601954       0.451709      -1.031483      -0.010339      -0.047719       0.000326       0.048827      -0.015684      -0.004727       0.012864       0.059819      -0.117096      -0.043978      -0.009955       0.053933              8.811196       5.240818       1.460722       0.455335       8.214300       0.164299      12.978468          -0.008275
           28              C       2.132003       4.370009       8.657754       0.090996      25.526489 0.34955825E+03  0.78538939E+04                                 7.763894                            6.411303      -0.138026       1.968343                    0.998867      26.925495      77.979404       0.618210       0.440965      -1.039469       0.010267      -0.049774      -0.020336       0.054740       0.006629       0.006129      -0.003741       0.012160      -0.130872      -0.044454       0.013415       0.031038              8.492809       5.379426      -1.302540      -0.352889       7.375331      -1.057387      12.723670          -0.011919
           29              C       2.126876       4.249828      10.014591      -0.203523      31.306679 0.46162597E+03  0.11047769E+05                                 8.685337                            7.222140       0.038071       1.978718                    0.999050      30.457425      89.157607       0.604017       0.423714      -1.056619      -0.001963      -0.004937      -0.001901       0.005643      -0.008326       0.000680       0.023142      -0.029937      -0.030841      -0.024294      -0.009441       0.033735              9.464829       5.804658      -1.336833       0.175395       7.804538      -1.905968      14.785290          -0.000482
           30              C       2.516515       3.039144      10.598031       0.094891      34.730815 0.44277070E+03  0.10454031E+05                                 9.501392                            7.163612      -0.234948       1.937410                    0.999186      27.061342      77.886081       0.596877       0.434627      -1.053195      -0.001490       0.001680      -0.012315       0.012518       0.010674       0.000843      -0.000516      -0.016814       0.020778      -0.017091       0.006963       0.010127             11.399993       6.159027      -1.373526      -0.238253       7.671015      -1.624787      20.369937          -0.024637
           31              C       2.952296       2.019940       9.719479      -0.207145      31.625825 0.47333737E+03  0.11378642E+05                                 8.712707                            7.295046       0.078407       1.989042                    0.999233      30.493087      88.934547       0.604324       0.421615      -1.059845       0.004760       0.006388      -0.003997       0.008913      -0.011167       0.001537      -0.008959      -0.043651      -0.058257      -0.020969      -0.014750       0.035718              9.494253       5.984181      -1.352381      -0.513137       7.363898       0.067326      15.134681          -0.000939
           32              C       2.950099       2.256039       8.363772       0.103916      24.558186 0.33609634E+03  0.74666672E+04                                 7.533637                            6.266758      -0.073998       1.995139                    0.999043      26.352011      75.525403       0.629202       0.438181      -1.042648      -0.011256       0.046153      -0.004106       0.047683       0.013007      -0.002776       0.020986       0.028400      -0.117461      -0.048166       0.008960       0.039206              8.217254       5.246154      -1.275542       0.097443       7.201926      -0.416149      12.203680          -0.011288
           33              C       0.691381       1.156147       5.286013       0.566909      23.717792 0.26470188E+03  0.55811409E+04                                 7.696641                            5.838041      -0.118940       2.016212                    0.999312      23.081242      66.029728       0.601633       0.482846      -1.010112       0.001806       0.067652       0.024420       0.071947       0.004767      -0.015803      -0.030950       0.003101       0.325646      -0.061911      -0.053869       0.115780              9.056494       9.797544       0.455347       0.521166      12.638217       0.856468       4.733720          -0.003924
           34              C       0.684793      -0.354825       4.982986       0.047726      26.637232 0.38698945E+03  0.87955345E+04                                 7.765658                            6.501121      -0.133788       1.982791                    0.998728      26.145413      72.770844       0.658013       0.409552      -1.073700      -0.093023      -0.075876      -0.053467       0.131412       0.011436       0.023144       0.021042       0.104532       0.039511      -0.064790       0.003713       0.061078              8.885498       6.652626       0.652935       0.389355      13.203789      -0.053935       6.800077           0.005766
           35              C      -1.461152       4.439927       8.615918       0.093466      25.399999 0.34682882E+03  0.77597799E+04                                 7.704901                            6.364620       0.001050       2.016120                    0.999131      26.572724      76.231598       0.625044       0.437987      -1.043584       0.007324      -0.043462      -0.020368       0.048554       0.007672       0.000266      -0.005525       0.016113      -0.141959      -0.047812       0.012987       0.034825              8.420768       5.212274      -1.488981       0.086178       7.889332      -1.171584      12.160699          -0.007670
           36              C      -1.475067       4.289044       9.988585      -0.205735      31.503710 0.47316934E+03  0.11374125E+05                                 8.692012                            7.295717       0.064578       1.984840                    0.999190      30.498654      88.962498       0.604024       0.421843      -1.059652      -0.005021      -0.008854      -0.004083       0.010967      -0.008164      -0.000900       0.021841      -0.027192      -0.024545      -0.021599      -0.009930       0.031528              9.414338       5.698553      -1.260685       0.270025       8.126474      -1.900719      14.417986          -0.002051
           37              C      -1.147682       3.041814      10.551673       0.095220      34.541095 0.43873466E+03  0.10340886E+05                                 9.467678                            7.130352      -0.257096       1.929206                    0.999155      27.083706      78.026975       0.597997       0.434562      -1.052641      -0.001005       0.002161      -0.008797       0.009114       0.010794       0.001477      -0.002761      -0.010440       0.014353      -0.014762       0.004680       0.010082             11.366162       5.965908      -1.184883      -0.213185       7.872329      -1.311801      20.260249          -0.017079
           38              C      -0.813705       2.021281       9.669728      -0.199790      31.476030 0.46239306E+03  0.11079460E+05                                 8.739648                            7.233072       0.012336       1.974473                    0.998478      30.423460      89.341763       0.602467       0.424293      -1.055425       0.004696       0.007323      -0.007058       0.011202      -0.001167       0.000387      -0.014745      -0.022541      -0.055364      -0.023407      -0.002098       0.025505              9.600002       5.694171      -1.224278      -0.666473       7.672203       0.510475      15.433633          -0.002740
           39              C      -0.826156       2.252480       8.310630       0.108350      25.911914 0.34978606E+03  0.78728388E+04                                 7.950791                            6.489045      -0.212598       1.955810                    0.997594      26.673961      77.722720       0.602819       0.451430      -1.031745      -0.010433       0.047450       0.000305       0.048584       0.014611       0.004135       0.012175       0.057346      -0.123504      -0.045170      -0.008104       0.053274              8.795663       5.231930      -1.458203      -0.454943       8.201796       0.166317      12.953263          -0.008274
           40              C       5.794008       3.036142       2.649225       0.096321      25.388701 0.34710711E+03  0.77850029E+04                                 7.737902                            6.390709      -0.143103       1.968220                    0.998902      26.826926      77.621459       0.618935       0.441231      -1.039327       0.008591       0.048488       0.021188       0.053608      -0.004999      -0.006463      -0.003864       0.009371      -0.130276      -0.044322       0.015480       0.028842              8.463410       5.362162       1.299493       0.349470       7.356098      -1.056074      12.671970          -0.011899
           41              C       5.788881       3.156323       1.292388      -0.206731      31.380035 0.46311743E+03  0.11091434E+05                                 8.696477                            7.232557       0.038401       1.978358                    0.999067      30.497079      89.280237       0.603790       0.423569      -1.056802      -0.001471       0.006421       0.003786       0.007598       0.007260      -0.000690       0.021854      -0.027899      -0.030412      -0.023037      -0.008592       0.031629              9.477028       5.812908       1.337464      -0.177623       7.812358      -1.913460      14.805820          -0.000480
           42              C      -1.145485       4.367007       0.708948       0.094794      34.746874 0.44291369E+03  0.10458617E+05                                 9.504980                            7.165444      -0.236720       1.936888                    0.999157      27.069293      77.922383       0.596695       0.434709      -1.053109      -0.002092      -0.002408       0.010799       0.011260      -0.010884      -0.001281      -0.001141      -0.015833       0.020367      -0.016969       0.006846       0.010123             11.405329       6.161228       1.373321       0.239029       7.671907      -1.623903      20.382851          -0.024651
           43              C      -0.709709       5.386211       1.587500      -0.204712      31.570187 0.47217975E+03  0.11343922E+05                                 8.702507                            7.285805       0.081028       1.990383                    0.999257      30.456817      88.803184       0.604744       0.421579      -1.059862       0.004482      -0.006742       0.005231       0.009639       0.011175      -0.001317      -0.008401      -0.044166      -0.055158      -0.019827      -0.015454       0.035282              9.483528       5.976891       1.351364       0.511651       7.357053       0.065303      15.116638          -0.000935
           44              C      -0.711906       5.150112       2.943207       0.103225      24.588324 0.33663188E+03  0.74818815E+04                                 7.540593                            6.272442      -0.074647       1.994597                    0.999055      26.375946      75.621970       0.628784       0.438278      -1.042544      -0.011184      -0.046536       0.005188       0.048141      -0.012767       0.002988       0.021556       0.026752      -0.116802      -0.048305       0.009927       0.038378              8.225360       5.251085       1.275844      -0.098611       7.205956      -0.418882      12.219040          -0.011323
           45              C       4.353368       6.250004       6.020966       0.568529      23.697470 0.26442554E+03  0.55742131E+04                                 7.694824                            5.836793      -0.117874       2.016508                    0.999370      23.069845      66.004309       0.601381       0.483144      -1.009892       0.001218      -0.067485      -0.023459       0.071457      -0.003917       0.014119      -0.031348       0.001500       0.324167      -0.060858      -0.054289       0.115147              9.054295       9.795323      -0.454863      -0.520845      12.634505       0.856753       4.733058          -0.003936
           46              C      -2.977227       7.760976       6.323993       0.046619      26.655741 0.38733328E+03  0.88046318E+04                                 7.764874                            6.500366      -0.124378       1.985305                    0.998721      26.158103      72.793315       0.658654       0.409093      -1.074082      -0.093825       0.077235       0.054206       0.133067      -0.013373      -0.022377       0.021556       0.105940       0.041203      -0.066161       0.004644       0.061516              8.884495       6.652719      -0.652654      -0.388318      13.201458      -0.053524       6.799307           0.005773
           47              N       2.559727       3.402356       7.807469      -0.229820      34.923399 0.56266427E+03  0.13898227E+05                                 9.039931                            7.770797      -0.093706       1.990166                    0.998440      28.523296      80.014113       0.616145       0.402451      -1.089613      -0.000449      -0.022908       0.159073       0.160715      -0.023994      -0.005427       0.026101      -0.033155      -0.289437      -0.100618       0.019496       0.081121              9.921144       6.649205      -1.641073      -0.217095       9.117805      -0.814912      13.996423           0.021030
           48              N       2.538487       3.963818       3.531170      -0.234686      34.570685 0.56212315E+03  0.13875325E+05                                 8.946674                            7.748983      -0.047539       2.003701                    0.998464      28.544793      79.930268       0.619449       0.400580      -1.091370       0.001368       0.021463      -0.163687       0.165094       0.006756       0.002167       0.025662      -0.032893      -0.313932      -0.108371       0.034593       0.073778              9.733196       6.534548       1.945019       0.310774       9.524775      -0.600156      13.140265           0.018816
           49              N      -1.102273       4.003795       3.499510      -0.232249      35.005318 0.56437360E+03  0.13951697E+05                                 9.055015                            7.783461      -0.099072       1.988198                    0.998343      28.566621      80.180622       0.615511       0.402541      -1.089500      -0.000077       0.022904      -0.158237       0.159886       0.023484       0.004864       0.026026      -0.033518      -0.290276      -0.100850       0.019979       0.080871              9.938731       6.660129       1.642714       0.216170       9.129877      -0.819451      14.026186           0.021035
           50              N      -1.123513       3.442333       7.775809      -0.234846      34.561153 0.56195884E+03  0.13869608E+05                                 8.944583                            7.747749      -0.051748       2.002424                    0.998537      28.534181      79.883587       0.619539       0.400570      -1.091428       0.000605      -0.020844       0.163339       0.164665      -0.007206      -0.003003       0.026062      -0.032478      -0.312283      -0.107974       0.034320       0.073654              9.730728       6.533191      -1.944747      -0.310382       9.523396      -0.600451      13.135596           0.018879
           51              O       1.832459       1.662698       5.529113      -0.586078      41.357034 0.61854168E+03  0.15426033E+05                                 9.542666                            7.760372       0.174097       2.085450                    0.996876      28.916130      77.849159       0.672657       0.365113      -1.132266      -0.020435       0.009231       0.005932       0.023195       0.061884       0.009010      -0.019168       0.091999       0.075781      -0.093512       0.029026       0.064486             10.917296      14.200626       5.847483       1.509389      11.389598       0.864710       7.161666           0.032663
           52              O      -0.409418       1.738062       5.261137      -0.567654      42.063287 0.64960575E+03  0.16432244E+05                                 9.742603                            8.037315      -0.095682       2.003517                    0.995489      28.979398      79.073825       0.649315       0.372909      -1.124121       0.023200       0.010168       0.012574       0.028280      -0.054202      -0.011253      -0.016944       0.077137       0.090631      -0.085172       0.033483       0.051689             11.000853      13.315965      -5.746674       0.090187      12.561678      -0.038706       7.124916           0.029704
           53              O       3.266482       8.188480       4.170014      -0.542417      22.415575 0.36570976E+03  0.80048881E+04                                 6.210734                            5.817925       0.539587       2.253663                    0.998910      25.520576      64.557974       0.806225       0.347081      -1.145661       0.111756       0.013702       0.101874       0.151841      -0.010373       0.079996       0.064665       0.238778      -0.256242      -0.159865      -0.026116       0.185981              6.428865       6.666424       0.577531       1.516813       7.008490       1.394507       5.611682           0.001301
           54              O      -1.829551       5.743453       5.777866      -0.585818      41.362218 0.61866085E+03  0.15429898E+05                                 9.543986                            7.761560       0.172879       2.084962                    0.996861      28.915540      77.852289       0.672541       0.365155      -1.132223      -0.020530      -0.009809      -0.005590       0.023430      -0.062034      -0.009184      -0.019117       0.092092       0.076030      -0.093705       0.029116       0.064588             10.918821      14.202662      -5.847950      -1.510230      11.390389       0.865410       7.163413           0.032674
           55              O       3.252572       5.668089       6.045842      -0.568579      42.086309 0.65007431E+03  0.16446676E+05                                 9.744646                            8.038923      -0.100335       2.001948                    0.995595      28.991214      79.106233       0.649422       0.372790      -1.124237       0.022327      -0.010330      -0.013345       0.027987       0.053994       0.011106      -0.017267       0.075821       0.090216      -0.084653       0.033516       0.051138             11.003282      13.319133       5.747750      -0.089889      12.563270      -0.038207       7.127443           0.029786
           56              O       6.928504      -0.782329       7.136965      -0.544058      22.429916 0.36602519E+03  0.80134066E+04                                 6.212886                            5.819980       0.537585       2.252913                    0.998926      25.529429      64.583903       0.806189       0.347027      -1.145721       0.112798      -0.013803      -0.101157       0.152140       0.009295      -0.080116       0.065039       0.236931      -0.255598      -0.159589      -0.025618       0.185207              6.431145       6.668691      -0.578481      -1.517841       7.011083       1.394740       5.613661           0.001304
           57              F       4.368757       2.885113       5.533636      -0.544665      29.564365 0.48998558E+03  0.11339182E+05                                 7.481326                            6.769512       0.321378       2.204544                    0.998061      24.532859      60.274158       0.754649       0.350722      -1.162800      -0.000502      -0.043444      -0.003916       0.043623       0.002948      -0.013830       0.001374       0.053885      -0.113666      -0.040216      -0.008024       0.048240              8.269523      12.396740      -0.059181      -0.388541       5.463975      -0.268745       6.947854           0.087445
           58              F       0.706753       4.521038       5.773343      -0.544207      29.555186 0.48979433E+03  0.11333652E+05                                 7.480103                            6.768459       0.326081       2.206087                    0.998073      24.526362      60.255289       0.754663       0.350750      -1.162777      -0.000962       0.043072       0.004296       0.043297      -0.002729       0.013531       0.001157       0.054385      -0.115067      -0.040539      -0.008051       0.048591              8.268144      12.394162       0.059307       0.388595       5.462906      -0.268511       6.947364           0.087457

******************************************************
Auxiliary information for the entire system
The total spin magnetic moment of the unit cell is   6.000739
The total net atomic charge of the unit cell is   0.000001
Accuracy of reproducing the electrostatic potential in the unit cell:
  The inner radius (bohr) =    5.0000
  The outer radius (bohr) =   12.0000
  Valid grid points have density less than (e/(bohr^3)) =    0.0001
  The number of valid grid points were=         3623
  The rms potential error without charges in kcal/mol is=      3.92198
  The rms potential error with partial charges in kcal/mol is=      0.85532
  The RRMSE value at monopole order=      0.21808
  The rms potential error with partial charges and cloud penetration in kcal/mol is=      0.86374
  The RRMSE value at monopole order with cloud penetration is=      0.22023
  The rms potential error with partial charges and atomic dipoles in kcal/mol is=      0.75485
  The RRMSE value at dipole order=      0.19247
  The rms potential error with partial charges, atomic dipoles and cloud penetration in kcal/mol is=      0.75698
  The RRMSE value at dipole order with cloud penetration=      0.19301

******************************************************
The electron densities and ab initio electrostatic potential were computed in VASP using the PBE functional and
projector augmented wave method. See the main text of the journal article for a description of computational details.
The atomic charges, dipoles, and quadrupoles were computed with the DDEC6 method as described in
(a) T. A. Manz and N. Gabaldon Limas, RSC Adv. 6 (2016) 47771-47801 DOI: 10.1039/c6ra04656h
(b) N. Gabaldon Limas and T. A. Manz, RSC Adv. 8 (2018) 2678-2707 DOI: 10.1039/c7ra11829e.
For each atom in the material, the electron cloud parameters were fit to the spherically averaged atom-in-material
electron density using radial positions for which this density was between 10^-4 and 10^-2 electrons per cubic bohr.
The polarizabilities, dispersion coefficients, and quantum Drude oscillator (QDO) parameters were fit using the MCLF method.
The magnetic structure of the system was optimized in VASP from the default ferromagnetic initial guess using spin polarization.
The atomic spin moments (ASMs) were computed on this optimized magnetic structure using the DDEC6 partition as inputs
to the method of T. A. Manz and D. S. Sholl, J. Chem. Theory Comput. 7 (2011) 4146-4164 DOI: 10.1021/ct200539n.
The RMSE and RRMSE were computed using a uniform grid with Ewald summation.
