# Supplementary material for: A collection of forcefield precursors for metal–organic frameworks
Source: RSC Adv. 2019 Nov 13;9(63):36492–507. doi: 10.1039/c9ra07327b (PMC9075174; doi:10.1039/c9ra07327b)
Supplement: RA-009-C9RA07327B-s5276 [file RA-009-C9RA07327B-s5276.xyz]

   58
jmolscript: load "" {1 1 1} spacegroup "x,y,z" unitcell [{      7.316700     0.000000     0.000000 }, {     -3.658365     8.897450     0.000000 }, {      0.000000    -1.483305    11.298751 }]
Co     5.049906     2.991076    11.259205     0.955552
Co     1.391556     4.423069     0.039546     0.955178
H      5.759702     1.474151     8.683090     0.100102
H      5.742142     1.711052     6.377015     0.118291
H      4.329281     5.473767     6.871900     0.120440
H      4.313184     5.106666     9.166677     0.108447
H     -1.704070     6.051658     2.591933     0.092138
H     -1.707729     5.797852     4.891229     0.118205
H      4.490986     1.940381     4.359058     0.117146
H      4.546593     2.301401     2.069931     0.094204
H      2.397683    -0.177989     1.152473     0.066402
H      0.651172     8.414390     2.188568     0.368129
H      2.101346     5.939994     2.615661     0.100158
H      2.083785     5.703093     4.921736     0.118749
H      0.670937     1.940378     4.426851     0.120006
H      0.654840     2.307479     2.132074     0.110152
H      1.954286     1.362487     8.706818     0.090920
H      1.950628     1.616293     6.407522     0.118211
H      0.832630     5.473764     6.939693     0.117284
H      0.888237     5.112744     9.228820     0.095149
H      2.397683    -1.305316    10.146278     0.067103
H      4.309536    -1.000245     9.110183     0.368887
C      5.457521     2.292522     8.309101     0.087359
C      5.465569     2.431311     6.930654    -0.211432
C      5.063149     3.638656     6.365716     0.098156
C      4.624877     4.641754     7.221032    -0.206460
C      4.623413     4.415770     8.592700     0.103069
C     -1.936008     5.206031     2.958013     0.094141
C     -1.931618     5.061311     4.334201    -0.209736
C      5.060222     3.834214     4.899138     0.095897
C      4.730973     2.795111     4.021225    -0.202303
C      4.757313     3.022430     2.652947     0.108464
C     -0.417064     6.982232     0.361560     0.555463
C     -0.419261     8.501520     0.658717     0.068963
C      1.799167     5.121623     2.989650     0.086886
C      1.807216     4.982834     4.368097    -0.211950
C      1.404799     3.775489     4.933035     0.097399
C      0.966530     2.772391     4.077719    -0.206189
C      0.965067     2.998375     2.706051     0.101034
C      1.722346     2.208114     8.340738     0.096420
C      1.726736     2.352834     6.964550    -0.211462
C      1.401872     3.579931     6.399613     0.099580
C      1.072619     4.619034     7.277526    -0.204377
C      1.098959     4.391715     8.645804     0.107384
C      3.241295     0.431913    10.937191     0.553680
C      3.239103    -1.087375    10.640034     0.069561
N      5.039735     3.264687     9.142497    -0.228686
N      5.065344     4.210377     2.113770    -0.231267
N      1.381385     4.149458     2.156254    -0.227838
N      1.406994     3.203768     9.184981    -0.231124
O     -1.557736     6.481818     0.109598    -0.588911
O      0.676784     6.400871     0.395456    -0.543749
O      4.333681    -0.037807     1.476747    -0.508523
O      2.100621     0.932327    11.189153    -0.587949
O      4.335141     1.013274    10.903295    -0.543358
O      0.675317     7.451952     9.822004    -0.510409
F     -0.444861     2.138258    11.188023    -0.539419
F      3.213486     5.275887     0.110728    -0.539165

The following XYZ coordinates are in angstroms. Other properties are in atomic units.
The sperically averaged electron density of each atom fit to a function of the form exp(a - br)
eigen_1, eigen_2 and eigen_3 are the three eigenvalues of traceless quadrupole moment tensor
  atom number  atomic symbol              X              Y              Z     net charge C6 coefficient C8 coefficient C10 coefficient fluctuating dipole atomic polarizability isotropic forcefield polarizability              a              b squared Pearson coefficient          <r^3>          <r^4>         wp_QDO          m_QDO          q_QDO       dipole_x       dipole_y       dipole_z         dipole            Qxy            Qxz            Qyz     Q(x^2-y^2)  Q(3z^2 - R^2)        eigen_1        eigen_2        eigen_3 static polarizability      alpha(xx)      alpha(xy)      alpha(xz)      alpha(yy)      alpha(yz)      alpha(zz) atomic spin moment
            1             Co       5.049906       2.991076      11.259205       0.955552      98.492768 0.19011073E+04  0.60102580E+05                                17.234655                           14.135352       0.919952       2.158044                    0.994649      45.870559     120.610536       0.491566       0.394129      -1.160256       0.001076       0.001571      -0.002221       0.002926      -0.088258      -0.020949       0.053221      -0.049962      -0.811596      -0.277288       0.044255       0.233033             20.756792      22.320697       3.427829       0.372122      15.014210      -1.731426      24.935469           2.901412
            2             Co       1.391556       4.423069       0.039546       0.955178      98.544695 0.19024547E+04  0.60157959E+05                                17.242342                           14.141754       0.922092       2.158290                    0.994689      45.895572     120.703089       0.491365       0.394206      -1.160158       0.000919      -0.001342       0.000865       0.001842       0.088759       0.021500       0.052217      -0.049855      -0.811584      -0.277085       0.043699       0.233386             20.765821      22.333025      -3.428961      -0.371045      15.019277      -1.733459      24.945161           2.903879
            3              H       5.759702       1.474151       8.683090       0.100102       1.245674 0.94874372E+01  0.97034860E+02                                 1.902664                            1.793883      -1.114800       2.347327                    0.995972       3.654067      10.384592       0.470822       1.271951      -0.711196       0.020862      -0.042522       0.021764       0.052125      -0.015184       0.002021       0.001515      -0.028426       0.001838      -0.021379       0.000870       0.020509              1.942244       1.669856      -0.225950       0.111745       2.269034      -0.490836       1.887842          -0.000175
            4              H       5.742142       1.711052       6.377015       0.118291       1.139924 0.88364748E+01  0.87935968E+02                                 1.724605                            1.680404      -1.019158       2.390053                    0.997620       3.426294       9.308034       0.513617       1.198339      -0.728846       0.011792      -0.027675      -0.019392       0.035791      -0.010876      -0.002235       0.001605      -0.028592       0.011521      -0.019992       0.003550       0.016442              1.712225       1.522479      -0.173859      -0.130457       1.780715       0.283874       1.833481           0.000302
            5              H       4.329281       5.473767       6.871900       0.120440       1.121188 0.86594228E+01  0.85750947E+02                                 1.708398                            1.665822      -1.010844       2.397075                    0.997771       3.389657       9.190017       0.514703       1.201710      -0.728234      -0.013182       0.031323      -0.010180       0.035475      -0.011741      -0.000407       0.001246      -0.026866       0.010216      -0.019544       0.003272       0.016271              1.696272       1.527990      -0.214251       0.084134       1.900842      -0.233883       1.659983           0.000308
            6              H       4.313184       5.106666       9.166677       0.108447       1.165093 0.87429041E+01  0.87787112E+02                                 1.840165                            1.738613      -1.031143       2.396380                    0.997072       3.534201      10.017109       0.470489       1.296526      -0.706386      -0.019619       0.037207       0.033275       0.053633      -0.014283      -0.005572       0.003625      -0.025767       0.003397      -0.020432       0.000114       0.020318              1.878672       1.645981      -0.189095      -0.163346       1.938468       0.479472       2.051566          -0.000127
            7              H      -1.704070       6.051658       2.591933       0.092138       1.169452 0.85610747E+01  0.85519725E+02                                 1.836341                            1.710612      -0.974768       2.404663                    0.997712       3.637788      10.287655       0.478368       1.281758      -0.708338       0.010619       0.042235      -0.017538       0.046948       0.007087       0.001139       0.002631      -0.029312      -0.011898      -0.014323      -0.004291       0.018614              1.895547       1.547513       0.308542      -0.196394       2.280140      -0.537289       1.858987          -0.000171
            8              H      -1.707729       5.797852       4.891229       0.118205       1.130668 0.87333046E+01  0.86579607E+02                                 1.711123                            1.667378      -1.016564       2.392173                    0.998044       3.392529       9.172874       0.517545       1.193770      -0.730173       0.009118       0.026950       0.019531       0.034509       0.007887       0.002743       0.001512      -0.029097       0.012082      -0.018793       0.003833       0.014960              1.698086       1.468627       0.157362       0.091549       1.814020       0.294978       1.811611           0.000260
            9              H       4.490986       1.940381       4.359058       0.117146       1.163974 0.91812396E+01  0.92665419E+02                                 1.781163                            1.738812      -1.037690       2.382353                    0.997483       3.517209       9.766561       0.491422       1.234910      -0.720109      -0.010513      -0.030749       0.011309       0.034409       0.006882      -0.002110      -0.001602      -0.025945       0.007921      -0.016153       0.002401       0.013752              1.765424       1.529645       0.203853      -0.050340       2.033785      -0.216819       1.732842           0.000221
           10              H       4.546593       2.301401       2.069931       0.094204       1.118449 0.80476068E+01  0.80125617E+02                                 1.845135                            1.702072      -1.329762       2.226049                    0.995106       4.001608      11.755752       0.455702       1.349958      -0.690765      -0.006658      -0.029895      -0.030712       0.043374       0.001526       0.000883       0.002565       0.003168       0.017328      -0.005483      -0.001088       0.006571              1.924648       1.513736       0.261288       0.242923       2.131287       0.615672       2.128920          -0.000097
           11              H       2.397683      -0.177989       1.152473       0.066402       1.399261 0.11844135E+02  0.12673818E+03                                 1.972375                            1.931871      -1.187188       2.284191                    0.994883       3.897858      10.956507       0.484415       1.181637      -0.731895      -0.040986       0.013272       0.024936       0.049778      -0.001107      -0.007245       0.001347       0.020604       0.015007      -0.012922      -0.000968       0.013890              1.985176       2.156372      -0.181468      -0.353156       1.955552       0.123881       1.843603           0.000188
           12              H       0.651172       8.414390       2.188568       0.368129       0.514236 0.31848002E+01  0.24908896E+02                                 1.076833                            1.058288      -1.124621       2.486206                    0.999921       2.199269       5.548862       0.593851       1.318732      -0.701548       0.006124      -0.017403       0.028417       0.033880       0.009672       0.012071      -0.012558       0.007853       0.039110      -0.024802       0.003543       0.021259              1.075028       0.931447      -0.015192       0.080118       1.086840      -0.134342       1.206798          -0.000109
           13              H       2.101346       5.939994       2.615661       0.100158       1.243202 0.94644690E+01  0.96729929E+02                                 1.899096                            1.790922      -1.103087       2.352155                    0.996111       3.650749      10.367425       0.471577       1.270833      -0.711436       0.020816       0.042267      -0.021862       0.051940       0.015477      -0.002083       0.001530      -0.028845       0.001969      -0.021767       0.000923       0.020844              1.938443       1.667134       0.225042      -0.111292       2.263859      -0.489049       1.884335          -0.000177
           14              H       2.083785       5.703093       4.921736       0.118749       1.142320 0.88612666E+01  0.88258752E+02                                 1.728169                            1.683649      -1.031867       2.384648                    0.997476       3.430083       9.327275       0.512632       1.199606      -0.728535       0.011733       0.027428       0.019174       0.035463       0.010837       0.002374       0.001741      -0.028529       0.011856      -0.020011       0.003604       0.016407              1.715789       1.525317       0.174553       0.130992       1.784606       0.285030       1.837445           0.000302
           15              H       0.670937       1.940378       4.426851       0.120006       1.121766 0.86664176E+01  0.85849975E+02                                 1.710263                            1.667547      -1.022360       2.392542                    0.997640       3.390964       9.199507       0.513875       1.203228      -0.727898      -0.013551      -0.031590       0.010947       0.036075       0.011732       0.000670       0.001399      -0.026668       0.009869      -0.019406       0.003107       0.016299              1.698134       1.529540       0.214637      -0.084299       1.903154      -0.234241       1.661708           0.000307
           16              H       0.654840       2.307479       2.132074       0.110152       1.160339 0.87004877E+01  0.87270032E+02                                 1.836737                            1.735656      -1.041726       2.392292                    0.996878       3.525794       9.993664       0.470294       1.298419      -0.706007      -0.019036      -0.036779      -0.032576       0.052691       0.014011       0.006065       0.003520      -0.025746       0.003122      -0.020379       0.000162       0.020217              1.875066       1.643176       0.188408       0.162775       1.934611       0.477875       2.047410          -0.000123
           17              H       1.954286       1.362487       8.706818       0.090920       1.171650 0.85763485E+01  0.85670466E+02                                 1.834883                            1.709180      -0.963803       2.408378                    0.997832       3.638672      10.274359       0.480035       1.277334      -0.709282       0.010186      -0.042722       0.018121       0.047511      -0.007136      -0.000864       0.002732      -0.029241      -0.011596      -0.014341      -0.004224       0.018566              1.894052       1.546295      -0.308349       0.196223       2.278609      -0.536858       1.857253          -0.000173
           18              H       1.950628       1.616293       6.407522       0.118211       1.127438 0.86989022E+01  0.86122111E+02                                 1.704848                            1.661639      -0.992978       2.401566                    0.998250       3.388229       9.144171       0.519775       1.190256      -0.730978       0.009449      -0.026864      -0.019904       0.034744      -0.007789      -0.002540       0.001509      -0.028923       0.012188      -0.018651       0.003847       0.014804              1.691821       1.463955      -0.156296      -0.090846       1.806889       0.292835       1.804620           0.000260
           19              H       0.832630       5.473764       6.939693       0.117284       1.162879 0.91698622E+01  0.92518738E+02                                 1.779707                            1.737463      -1.028873       2.385807                    0.997560       3.515970       9.760350       0.491745       1.234524      -0.720190      -0.009879       0.030988      -0.011194       0.034397      -0.006867       0.002334      -0.001563      -0.025664       0.007749      -0.016037       0.002379       0.013658              1.763980       1.528536      -0.203545       0.050269       2.031836      -0.216548       1.731567           0.000221
           20              H       0.888237       5.112744       9.228820       0.095149       1.115019 0.80206870E+01  0.79823826E+02                                 1.844732                            1.701834      -1.321887       2.229940                    0.995120       3.999639      11.763410       0.454497       1.354111      -0.689948      -0.006843       0.029825       0.029985       0.042842      -0.001626      -0.000625       0.002764       0.003279       0.018194      -0.005814      -0.001041       0.006856              1.924176       1.513540      -0.261110      -0.242760       2.130629       0.615182       2.128358          -0.000095
           21              H       2.397683      -1.305316      10.146278       0.067103       1.396522 0.11814994E+02  0.12635461E+03                                 1.970367                            1.929988      -1.193615       2.282185                    0.994795       3.892818      10.940957       0.484442       1.182243      -0.731766      -0.040738      -0.013058      -0.024900       0.049498       0.001015       0.007254       0.001086       0.020441       0.014605      -0.012740      -0.001069       0.013809              1.983132       2.154103       0.181253       0.352580       1.953487       0.123705       1.841805           0.000185
           22              H       4.309536      -1.000245       9.110183       0.368887       0.512763 0.31754509E+01  0.24832983E+02                                 1.077920                            1.059328      -1.129555       2.485400                    0.999929       2.197220       5.554666       0.591011       1.325217      -0.700252       0.006863       0.017307      -0.028119       0.033724      -0.009550      -0.011794      -0.012530       0.008261       0.038651      -0.024579       0.003584       0.020995              1.076121       0.932313       0.015218      -0.080267       1.087959      -0.134519       1.208090          -0.000109
           23              C       5.457521       2.292522       8.309101       0.087359      25.969953 0.36003199E+03  0.81361594E+04                                 7.806730                            6.469022      -0.102040       1.975146                    0.999144      27.088386      78.269718       0.621814       0.435881      -1.044151      -0.002368       0.053128       0.023054       0.057962       0.002921       0.006346      -0.009479       0.016832      -0.122623      -0.043156       0.013471       0.029685              8.521439       5.410886      -1.294426      -0.377856       7.528372      -1.133488      12.625059          -0.012436
           24              C       5.465569       2.431311       6.930654      -0.211432      32.463766 0.48631366E+03  0.11787039E+05                                 8.879976                            7.398987       0.008937       1.961385                    0.999151      31.026338      91.295434       0.598630       0.422143      -1.057972       0.007869       0.011677       0.003299       0.014462      -0.013312      -0.002363       0.024964      -0.022590      -0.016586      -0.024819      -0.009828       0.034647              9.665226       6.012703      -1.442698       0.138498       8.002956      -1.942195      14.980019          -0.001082
           25              C       5.063149       3.638656       6.365716       0.098156      33.886675 0.43199329E+03  0.10160469E+05                                 9.392268                            7.107425      -0.280903       1.923725                    0.999070      27.107704      78.462011       0.593869       0.438509      -1.048422       0.001241      -0.002091       0.011297       0.011555       0.012378       0.002049      -0.003119      -0.001972       0.022899      -0.016772       0.007468       0.009304             11.207044       6.148746      -1.464167      -0.267594       7.694598      -1.479286      19.777789          -0.024870
           26              C       4.624877       4.641754       7.221032      -0.206460      32.081274 0.48006624E+03  0.11590534E+05                                 8.802455                            7.345598       0.053131       1.978957                    0.999238      30.725073      90.042325       0.601893       0.421487      -1.059071      -0.006097      -0.010190       0.004297       0.012628      -0.011743       0.000709      -0.013589      -0.032934      -0.053141      -0.022200      -0.010346       0.032546              9.597836       6.071129      -1.436709      -0.566349       7.470441       0.146241      15.251937          -0.001444
           27              C       4.623413       4.415770       8.592700       0.103069      25.253717 0.35027851E+03  0.78546494E+04                                 7.664217                            6.383523      -0.044082       2.002943                    0.999071      26.515850      76.099555       0.626115       0.436253      -1.044849       0.011782      -0.049220       0.007222       0.051123       0.009616      -0.001957       0.021238       0.031735      -0.103658      -0.044840       0.008760       0.036080              8.354946       5.394593      -1.350902       0.054423       7.275320      -0.309073      12.394926          -0.013297
           28              C      -1.936008       5.206031       2.958013       0.094141      25.905371 0.35315457E+03  0.79345945E+04                                 7.791711                            6.405652      -0.006447       2.010924                    0.999133      26.718386      76.731805       0.625681       0.435706      -1.045277      -0.012500      -0.047357      -0.021919       0.053659      -0.015215       0.001416      -0.011476       0.020568      -0.137989      -0.048186       0.006309       0.041878              8.536812       5.223617       1.499344      -0.166048       8.024517      -1.186550      12.362303          -0.009605
           29              C      -1.931618       5.061311       4.334201      -0.209736      32.165096 0.48030875E+03  0.11597347E+05                                 8.803119                            7.338026       0.042404       1.974037                    0.999204      30.813560      90.292513       0.603391       0.420406      -1.059798       0.003101      -0.010784      -0.005033       0.012298       0.002635       0.003690       0.025106      -0.021549      -0.021064      -0.023803      -0.007566       0.031369              9.565342       5.736310       1.303876      -0.351425       8.274756      -1.926227      14.684960          -0.002091
           30              C       5.060222       3.834214       4.899138       0.095897      34.250720 0.43639256E+03  0.10285297E+05                                 9.451391                            7.136790      -0.292215       1.919067                    0.998990      27.160922      78.581084       0.593754       0.437683      -1.049393       0.001049       0.003110      -0.008997       0.009577      -0.015247      -0.002143      -0.002691       0.000275       0.016532      -0.018490       0.005977       0.012513             11.315041       5.954206       1.192033       0.155368       7.934027      -1.369719      20.056890          -0.020434
           31              C       4.730973       2.795111       4.021225      -0.202303      32.404126 0.48595951E+03  0.11783214E+05                                 8.892097                            7.403147       0.001567       1.963972                    0.998675      30.890418      91.088050       0.597281       0.422926      -1.056863      -0.002687       0.010108      -0.002465       0.010746      -0.001423      -0.002836      -0.015500      -0.026766      -0.051405      -0.023078      -0.004279       0.027356              9.723859       5.826884       1.280033       0.594266       7.855852       0.526214      15.488840          -0.003254
           32              C       4.757313       3.022430       2.652947       0.108464      26.269765 0.35914063E+03  0.81317387E+04                                 8.003329                            6.556807      -0.229736       1.948038                    0.997543      26.839200      78.275369       0.602609       0.448902      -1.033850       0.015662       0.053596      -0.004147       0.055991      -0.023555      -0.006222       0.016719       0.064982      -0.108215      -0.045580      -0.013904       0.059484              8.823751       5.311216       1.519966       0.402490       8.279643       0.217012      12.880393          -0.008979
           33              C      -0.417064       6.982232       0.361560       0.555463      23.787772 0.26539440E+03  0.56006791E+04                                 7.710657                            5.845595      -0.093013       2.024492                    0.999272      23.164934      66.347899       0.601119       0.482833      -1.009888       0.003009      -0.061401      -0.032351       0.069467       0.014770      -0.018372      -0.031598       0.014541       0.294478      -0.067695      -0.039613       0.107308              9.058673       9.819995       0.196495       0.530185      12.575635       0.865297       4.780388          -0.003829
           34              C      -0.419261       8.501520       0.658717       0.068963      26.817567 0.38422728E+03  0.87265761E+04                                 7.839583                            6.505742      -0.166874       1.977137                    0.998420      25.981446      72.545044       0.652850       0.413082      -1.070238       0.115232       0.079702       0.018737       0.141358       0.021401       0.009402      -0.001387       0.144047      -0.002853      -0.074762      -0.001918       0.076680              8.971231       6.320692       0.358950       0.506036      13.130250      -0.103730       7.462751           0.006182
           35              C       1.799167       5.121623       2.989650       0.086886      26.010198 0.36080316E+03  0.81590356E+04                                 7.820503                            6.480855      -0.113754       1.971022                    0.999100      27.116388      78.410908       0.620457       0.436542      -1.043617      -0.002400      -0.052641      -0.022506       0.057301      -0.002734      -0.005066      -0.010057       0.016874      -0.120560      -0.042493       0.013343       0.029150              8.536524       5.420579       1.295510       0.380342       7.537190      -1.132918      12.651804          -0.012448
           36              C       1.807216       4.982834       4.368097      -0.211950      32.432552 0.48572547E+03  0.11768700E+05                                 8.871320                            7.391612       0.007522       1.961297                    0.999143      31.013410      91.228355       0.599308       0.421812      -1.058227       0.007025      -0.011875      -0.003991       0.014363       0.013731       0.002584       0.024457      -0.022026      -0.018114      -0.024654      -0.009722       0.034376              9.655270       6.006841       1.442038      -0.136781       7.996717      -1.935916      14.962254          -0.001081
           37              C       1.404799       3.775489       4.933035       0.097399      33.878253 0.43193479E+03  0.10158390E+05                                 9.390520                            7.106410      -0.286704       1.922217                    0.999066      27.101518      78.432342       0.593999       0.438443      -1.048498       0.001351       0.002035      -0.012224       0.012466      -0.012431      -0.002823      -0.002675      -0.002061       0.022187      -0.016796       0.008017       0.008780             11.204605       6.147503       1.464292       0.267445       7.694297      -1.478622      19.772017          -0.024872
           38              C       0.966530       2.772391       4.077719      -0.206189      32.099715 0.48044340E+03  0.11601892E+05                                 8.804263                            7.346979       0.055286       1.979287                    0.999253      30.742981      90.102919       0.602023       0.421315      -1.059182      -0.005846       0.009216      -0.005453       0.012200       0.011071      -0.001046      -0.012421      -0.034161      -0.053716      -0.021471      -0.010814       0.032285              9.599510       6.072340       1.437391       0.565677       7.473334       0.145008      15.252856          -0.001447
           39              C       0.965067       2.998375       2.706051       0.101034      25.297032 0.35110026E+03  0.78772854E+04                                 7.671178                            6.389680      -0.044919       2.002222                    0.999092      26.544152      76.188364       0.626040       0.436072      -1.045012       0.011520       0.051231      -0.006334       0.052891      -0.009495       0.001060       0.021130       0.033711      -0.102482      -0.044537       0.007797       0.036740              8.362410       5.399422       1.351520      -0.055857       7.280878      -0.312435      12.406930          -0.013282
           40              C       1.722346       2.208114       8.340738       0.096420      25.840319 0.35201550E+03  0.79020480E+04                                 7.777468                            6.394720      -0.004876       2.011964                    0.999068      26.672218      76.547526       0.626348       0.435625      -1.045401      -0.010533       0.046395       0.021029       0.052016       0.014435      -0.001163      -0.011124       0.020497      -0.139732      -0.048611       0.007179       0.041432              8.520425       5.214687      -1.497024       0.165997       8.012742      -1.184797      12.333846          -0.009606
           41              C       1.726736       2.352834       6.964550      -0.211462      32.238997 0.48184255E+03  0.11644305E+05                                 8.820125                            7.353518       0.040138       1.972712                    0.999171      30.854459      90.467298       0.602256       0.420839      -1.059466       0.002326       0.010656       0.004980       0.011990      -0.002914      -0.004619       0.024924      -0.025203      -0.024088      -0.023893      -0.008790       0.032684              9.583507       5.748309      -1.305672       0.353770       8.287693      -1.934820      14.714518          -0.002108
           42              C       1.401872       3.579931       6.399613       0.099580      34.140395 0.43469530E+03  0.10238015E+05                                 9.443825                            7.131920      -0.304124       1.915855                    0.999107      27.113051      78.482237       0.592674       0.438793      -1.048453       0.000755      -0.002564       0.008731       0.009131       0.013958       0.001175      -0.002172      -0.001435       0.016903      -0.017037       0.005770       0.011267             11.305276       5.949936      -1.190740      -0.155771       7.926760      -1.366562      20.039131          -0.020413
           43              C       1.072619       4.619034       7.277526      -0.204377      32.430877 0.48647912E+03  0.11798472E+05                                 8.894902                            7.405433       0.001403       1.963689                    0.998651      30.906488      91.133272       0.597416       0.422735      -1.057026      -0.002718      -0.008808       0.004023       0.010058      -0.000219       0.003991      -0.015762      -0.025438      -0.049412      -0.022957      -0.003831       0.026788              9.727086       5.828638      -1.280083      -0.594804       7.856776       0.527146      15.495845          -0.003265
           44              C       1.098959       4.391715       8.645804       0.107384      26.304444 0.35981204E+03  0.81513145E+04                                 8.012123                            6.564050      -0.229460       1.947498                    0.997547      26.865733      78.391640       0.602081       0.449055      -1.033690       0.015640      -0.054792       0.003168       0.057068       0.024304       0.007013       0.016979       0.064974      -0.104643      -0.045080      -0.014499       0.059579              8.833615       5.317070      -1.521242      -0.402791       8.286737       0.216121      12.897039          -0.008975
           45              C       3.241295       0.431913      10.937191       0.553680      23.821774 0.26584087E+03  0.56121309E+04                                 7.715230                            5.848667      -0.089788       2.025428                    0.999255      23.185269      66.405469       0.601280       0.482529      -1.010106       0.003197       0.061844       0.032779       0.070067      -0.015940       0.020060      -0.031290       0.013679       0.294277      -0.068084      -0.039594       0.107678              9.064328       9.825920      -0.197050      -0.530814      12.584215       0.866132       4.782850          -0.003829
           46              C       3.239103      -1.087375      10.640034       0.069561      26.823158 0.38431038E+03  0.87286122E+04                                 7.839234                            6.505427      -0.163581       1.978101                    0.998404      25.982761      72.540557       0.653044       0.412953      -1.070362       0.116516      -0.079324      -0.018922       0.142219      -0.020878      -0.011129      -0.001003       0.142769      -0.003702      -0.073850      -0.002664       0.076514              8.970875       6.319921      -0.358253      -0.507110      13.129804      -0.103701       7.462899           0.006179
           47              N       5.039735       3.264687       9.142497      -0.228686      34.866958 0.56537477E+03  0.13994384E+05                                 9.051999                            7.806661      -0.132415       1.976088                    0.998426      28.677152      80.763658       0.612158       0.404227      -1.087448       0.002416       0.023509      -0.160329       0.162062      -0.024900      -0.002440       0.022165      -0.024353      -0.289756      -0.099661       0.021321       0.078340              9.900165       6.693860      -1.694851      -0.171994       9.132710      -0.716113      13.873925           0.019708
           48              N       5.065344       4.210377       2.113770      -0.231267      34.458720 0.56035613E+03  0.13829779E+05                                 8.948575                            7.752703      -0.079542       1.994049                    0.998362      28.554583      80.121420       0.616995       0.402229      -1.089544      -0.000023      -0.022460       0.161038       0.162597       0.003096       0.001992       0.025657      -0.029641      -0.312201      -0.107851       0.036896       0.070956              9.725272       6.529095       1.939674       0.233058       9.497120      -0.525456      13.149600           0.017106
           49              N       1.381385       4.149458       2.156254      -0.227838      34.813457 0.56426882E+03  0.13959484E+05                                 9.040824                            7.797346      -0.129274       1.977188                    0.998439      28.650063      80.652600       0.612751       0.404054      -1.087619       0.003171      -0.023336       0.160131       0.161853       0.025003       0.002902       0.022485      -0.022186      -0.288122      -0.099236       0.021437       0.077799              9.887233       6.686001       1.692708       0.172183       9.122070      -0.714751      13.853628           0.019718
           50              N       1.406994       3.203768       9.184981      -0.231124      34.441808 0.56003780E+03  0.13819493E+05                                 8.944629                            7.749801      -0.076179       1.995271                    0.998389      28.544185      80.076380       0.617215       0.402156      -1.089630      -0.000519       0.022426      -0.160687       0.162245      -0.002794      -0.001797       0.025533      -0.030936      -0.313326      -0.108163       0.036504       0.071658              9.720610       6.526304      -1.938484      -0.232585       9.492645      -0.526245      13.142880           0.017092
           51              O      -1.557736       6.481818       0.109598      -0.588911      41.875405 0.63302974E+03  0.15891804E+05                                 9.645867                            7.873606       0.077778       2.051174                    0.996753      29.147658      78.939190       0.664358       0.367244      -1.129709       0.016332      -0.006201      -0.006810       0.018751       0.057511       0.008484      -0.017688       0.099235       0.054579      -0.088654       0.021791       0.066863             11.000364      14.253302       5.842639       1.575579      11.477700       0.905560       7.270089           0.034812
           52              O       0.676784       6.400871       0.395456      -0.543749      40.920946 0.62101772E+03  0.15548579E+05                                 9.603361                            7.885407      -0.110789       2.007283                    0.995218      28.556736      77.770320       0.651544       0.375470      -1.121098      -0.008432       0.010152      -0.025662       0.028857      -0.050740      -0.017973      -0.029708       0.071832       0.074198      -0.085431       0.035293       0.050138             10.854140      13.338973      -5.776002       0.134987      12.177167      -0.086034       7.046280           0.032212
           53              O       4.333681      -0.037807       1.476747      -0.508523      22.474497 0.35867047E+03  0.78089139E+04                                 6.227789                            5.771278       0.613464       2.287735                    0.998774      25.133470      63.307144       0.807851       0.348241      -1.145268      -0.089392      -0.034336      -0.117661       0.151704       0.051630       0.126005      -0.047575       0.046935       0.301326      -0.159790      -0.018967       0.178757              6.444979       5.690855       1.018577       1.914724       6.951289       0.450038       6.692794           0.001534
           54              O       2.100621       0.932327      11.189153      -0.587949      41.828268 0.63211437E+03  0.15862800E+05                                 9.638074                            7.867418       0.075497       2.050828                    0.996802      29.131433      78.875649       0.664694       0.367198      -1.129765       0.016669       0.005292       0.007167       0.018900      -0.058522      -0.007645      -0.018252       0.097773       0.054324      -0.088959       0.021745       0.067214             10.991122      14.242668      -5.837219      -1.574346      11.466854       0.904866       7.263843           0.034793
           55              O       4.335141       1.013274      10.903295      -0.543358      40.934584 0.62122587E+03  0.15555386E+05                                 9.606130                            7.887321      -0.111542       2.006899                    0.995187      28.561091      77.790939       0.651380       0.375527      -1.121035      -0.008528      -0.010221       0.025041       0.028360       0.050616       0.019109      -0.028799       0.071992       0.074996      -0.085319       0.034820       0.050499             10.857590      13.342547       5.778743      -0.134993      12.182316      -0.085713       7.047908           0.032169
           56              O       0.675317       7.451952       9.822004      -0.510409      22.499515 0.35920179E+03  0.78230784E+04                                 6.229947                            5.772996       0.614908       2.287678                    0.998741      25.152897      63.358713       0.808298       0.347933      -1.145565      -0.088536       0.033456       0.117256       0.150688      -0.052145      -0.124009      -0.047261       0.045916       0.300160      -0.158858      -0.017725       0.176584              6.447370       5.692201      -1.018903      -1.915558       6.954247       0.450230       6.695662           0.001536
           57              F      -0.444861       2.138258      11.188023      -0.539419      29.047252 0.48184967E+03  0.11104332E+05                                 7.395991                            6.717381       0.365312       2.223739                    0.998088      24.363363      59.732775       0.756843       0.351172      -1.162426      -0.002343      -0.053435      -0.003965       0.053633      -0.001364       0.013400       0.000894       0.044613      -0.130838      -0.045640      -0.000506       0.046146              8.150369      12.209939       0.013373       0.373638       5.376550      -0.261499       6.864619           0.087209
           58              F       3.213486       5.275887       0.110728      -0.539165      29.028753 0.48146598E+03  0.11093152E+05                                 7.392693                            6.714557       0.368758       2.225107                    0.998058      24.355282      59.704411       0.757036       0.351156      -1.162453      -0.001983       0.053314       0.004421       0.053534       0.000907      -0.013155       0.000578       0.044894      -0.130890      -0.045568      -0.000635       0.046203              8.146581      12.203541      -0.013350      -0.373236       5.374398      -0.261419       6.861802           0.087348

******************************************************
Auxiliary information for the entire system
The total spin magnetic moment of the unit cell is   6.001436
The total net atomic charge of the unit cell is   0.000002
Accuracy of reproducing the electrostatic potential in the unit cell:
  The inner radius (bohr) =    5.0000
  The outer radius (bohr) =   12.0000
  Valid grid points have density less than (e/(bohr^3)) =    0.0001
  The number of valid grid points were=         3159
  The rms potential error without charges in kcal/mol is=     22.86265
  The rms potential error with partial charges in kcal/mol is=      0.70569
  The RRMSE value at monopole order=      0.03087
  The rms potential error with partial charges and cloud penetration in kcal/mol is=      0.72171
  The RRMSE value at monopole order with cloud penetration is=      0.03157
  The rms potential error with partial charges and atomic dipoles in kcal/mol is=      0.52117
  The RRMSE value at dipole order=      0.02280
  The rms potential error with partial charges, atomic dipoles and cloud penetration in kcal/mol is=      0.52677
  The RRMSE value at dipole order with cloud penetration=      0.02304

******************************************************
The electron densities and ab initio electrostatic potential were computed in VASP using the PBE functional and
projector augmented wave method. See the main text of the journal article for a description of computational details.
The atomic charges, dipoles, and quadrupoles were computed with the DDEC6 method as described in
(a) T. A. Manz and N. Gabaldon Limas, RSC Adv. 6 (2016) 47771-47801 DOI: 10.1039/c6ra04656h
(b) N. Gabaldon Limas and T. A. Manz, RSC Adv. 8 (2018) 2678-2707 DOI: 10.1039/c7ra11829e.
For each atom in the material, the electron cloud parameters were fit to the spherically averaged atom-in-material
electron density using radial positions for which this density was between 10^-4 and 10^-2 electrons per cubic bohr.
The polarizabilities, dispersion coefficients, and quantum Drude oscillator (QDO) parameters were fit using the MCLF method.
The magnetic structure of the system was optimized in VASP from the default ferromagnetic initial guess using spin polarization.
The atomic spin moments (ASMs) were computed on this optimized magnetic structure using the DDEC6 partition as inputs
to the method of T. A. Manz and D. S. Sholl, J. Chem. Theory Comput. 7 (2011) 4146-4164 DOI: 10.1021/ct200539n.
The RMSE and RRMSE were computed using a uniform grid with Ewald summation.
