# Supplementary material for: A collection of forcefield precursors for metal–organic frameworks
Source: RSC Adv. 2019 Nov 13;9(63):36492–507. doi: 10.1039/c9ra07327b (PMC9075174; doi:10.1039/c9ra07327b)
Supplement: RA-009-C9RA07327B-s5277 [file RA-009-C9RA07327B-s5277.xyz]

   22
jmolscript: load "" {1 1 1} spacegroup "x,y,z" unitcell [{      7.107000     0.000000     0.000000 }, {     -3.040510     6.552313     0.000000 }, {     -0.201770    -1.044563     9.143315 }]
U      1.932360     2.753875     4.571657     1.777995
Cu    -0.100885    -0.522281     4.571657     0.327501
H      0.543042     1.810099     8.898274     0.136947
H      3.321678     3.697651     0.245041     0.136947
C     -1.195707     1.935020     7.885103    -0.010657
C     -0.557952     1.576563     6.566363     0.657449
C      4.545219     2.197564     8.024539    -0.031498
C     -0.366652     1.976417     8.996748    -0.116050
C      3.634979     2.237980     6.844868     0.569588
C      5.060427     3.572730     1.258212    -0.010656
C      4.422672     3.931187     2.576952     0.657449
C     -0.680499     3.310186     1.118776    -0.031505
C      4.231372     3.531333     0.146567    -0.116057
C      0.229741     3.269770     2.298447     0.569589
O     -0.027138     2.503929     5.909507    -0.591070
O      4.059595     1.975668     5.688239    -0.565362
O     -0.561972     0.352047     6.274600    -0.509608
O      2.425259     2.589637     7.001493    -0.592482
O      3.891858     3.003821     3.233808    -0.591069
O     -0.194875     3.532082     3.455076    -0.565360
O      4.426692     5.155703     2.868715    -0.509609
O      1.439461     2.918113     2.141822    -0.592482

The following XYZ coordinates are in angstroms. Other properties are in atomic units.
The sperically averaged electron density of each atom fit to a function of the form exp(a - br)
eigen_1, eigen_2 and eigen_3 are the three eigenvalues of traceless quadrupole moment tensor
  atom number  atomic symbol              X              Y              Z     net charge C6 coefficient C8 coefficient C10 coefficient fluctuating dipole atomic polarizability isotropic forcefield polarizability              a              b squared Pearson coefficient          <r^3>          <r^4>         wp_QDO          m_QDO          q_QDO       dipole_x       dipole_y       dipole_z         dipole            Qxy            Qxz            Qyz     Q(x^2-y^2)  Q(3z^2 - R^2)        eigen_1        eigen_2        eigen_3 static polarizability      alpha(xx)      alpha(xy)      alpha(xz)      alpha(yy)      alpha(yz)      alpha(zz) atomic spin moment
            1              U       1.932360       2.753875       4.571657       1.777995     390.574857 0.12311021E+05  0.59612433E+06                                35.005975                           30.208162       1.042090       1.843339                    0.999826     140.462076     400.206723       0.455069       0.277962      -1.318659      -0.000004       0.000010       0.000004       0.000012      -0.202478      -0.100376       0.083497       0.243767       0.366452      -0.298813       0.018549       0.280264             39.425630      48.176064       5.570950       6.450003      26.163265      -8.639525      43.937559           3.024785
            2             Cu      -0.100885      -0.522281       4.571657       0.327501     125.226856 0.25232728E+04  0.87561666E+05                                22.859366                           18.572348       0.175684       1.809882                    0.998941      59.121129     175.221980       0.344315       0.512626      -1.062403      -0.000001      -0.000001      -0.000001       0.000001      -0.322289       0.013233      -0.042792      -0.033568       0.704468      -0.440723       0.177505       0.263218             26.987379      15.186680      -3.083641      -4.048728      35.683443      17.441573      30.092013           0.008942
            3              H       0.543042       1.810099       8.898274       0.136947       1.008534 0.71731422E+01  0.68630729E+02                                 1.670875                            1.573614      -1.072284       2.389223                    0.997476       3.367265       9.352901       0.494514       1.294548      -0.705809       0.039624      -0.007279      -0.005670       0.040684      -0.006059      -0.002806       0.004662       0.012251      -0.006898      -0.009240      -0.001996       0.011236              1.714102       2.294510      -0.106203      -0.084555       1.309316       0.031774       1.538481          -0.000228
            4              H       3.321678       3.697651       0.245041       0.136947       1.008532 0.71731243E+01  0.68630524E+02                                 1.670874                            1.573613      -1.072284       2.389224                    0.997476       3.367263       9.352897       0.494514       1.294549      -0.705808      -0.039624       0.007279       0.005670       0.040684      -0.006059      -0.002806       0.004662       0.012251      -0.006898      -0.009240      -0.001996       0.011236              1.714101       2.294506      -0.106203      -0.084555       1.309316       0.031774       1.538480          -0.000228
            5              C      -1.195707       1.935020       7.885103      -0.010657      39.377655 0.43826749E+03  0.10241455E+05                                10.025950                            6.955033      -0.064134       1.992463                    0.998833      26.883489      75.047856       0.633276       0.413895      -1.074455      -0.008862       0.007848       0.031096       0.033273       0.015490       0.003556      -0.015184      -0.069036      -0.065075      -0.032373      -0.019049       0.051422             12.386380      13.711455      -1.869440      -1.109009       5.821884       2.319049      17.625803           0.000779
            6              C      -0.557952       1.576563       6.566363       0.657449      23.080735 0.24357504E+03  0.50516699E+04                                 7.720839                            5.693697      -0.397548       1.938411                    0.998901      22.305663      64.181959       0.591721       0.499100      -0.997488       0.015229      -0.004271      -0.049274       0.051751      -0.017394       0.102320      -0.024618       0.094888      -0.052069      -0.091427      -0.041383       0.132810              9.092051       6.848069       0.467971      -3.237293       9.727103       1.229289      10.700982           0.001944
            7              C       4.545219       2.197564       8.024539      -0.031498      38.681567 0.43099356E+03  0.10018772E+05                                 9.844459                            6.861347       0.162376       2.062161                    0.999416      26.920206      74.693708       0.643255       0.409618      -1.078394       0.017404       0.001415       0.038168       0.041973       0.002054      -0.010427       0.002811      -0.008920      -0.027220      -0.016361       0.006875       0.009486             12.075526      14.055905      -1.639907       2.074495       5.267932       0.995394      16.902741           0.001756
            8              C      -0.366652       1.976417       8.996748      -0.116050      35.944293 0.43377144E+03  0.10220515E+05                                 9.596334                            7.049144      -0.057275       1.963203                    0.998904      29.257315      84.969617       0.605133       0.429579      -1.053030      -0.013973       0.004102       0.008853       0.017042       0.004028      -0.007297      -0.009118      -0.034519      -0.106686      -0.037910       0.001034       0.036875             11.312390      11.106062      -0.757341       0.835631       5.163947       1.631731      17.667160           0.000693
            9              C       3.634979       2.237980       6.844868       0.569588      24.208123 0.26045114E+03  0.54515220E+04                                 7.695554                            5.710879       0.093135       2.076912                    0.999710      22.841750      64.416133       0.623166       0.469581      -1.020494      -0.029327      -0.005002      -0.025071       0.038905       0.037934      -0.056084      -0.013779      -0.120160      -0.180909      -0.104027      -0.002712       0.106739              8.967717      10.965325      -1.175112       2.254822       4.380833       0.191777      11.556994           0.006351
           10              C       5.060427       3.572730       1.258212      -0.010656      39.377581 0.43826651E+03  0.10241426E+05                                10.025936                            6.955024      -0.064132       1.992464                    0.998833      26.883465      75.047770       0.633277       0.413895      -1.074455       0.008863      -0.007847      -0.031096       0.033273       0.015491       0.003556      -0.015184      -0.069036      -0.065076      -0.032373      -0.019049       0.051422             12.386363      13.711440      -1.869437      -1.109006       5.821877       2.319044      17.625771           0.000779
           11              C       4.422672       3.931187       2.576952       0.657449      23.080722 0.24357483E+03  0.50516642E+04                                 7.720835                            5.693694      -0.397547       1.938411                    0.998901      22.305651      64.181910       0.591721       0.499100      -0.997488      -0.015229       0.004271       0.049274       0.051751      -0.017394       0.102320      -0.024618       0.094888      -0.052068      -0.091427      -0.041383       0.132810              9.092048       6.848065       0.467971      -3.237292       9.727099       1.229288      10.700979           0.001944
           12              C      -0.680499       3.310186       1.118776      -0.031505      38.681819 0.43099667E+03  0.10018865E+05                                 9.844511                            6.861380       0.162365       2.062156                    0.999416      26.920304      74.694129       0.643252       0.409619      -1.078393      -0.017404      -0.001415      -0.038168       0.041973       0.002054      -0.010427       0.002811      -0.008921      -0.027221      -0.016361       0.006875       0.009487             12.075592      14.055987      -1.639918       2.074511       5.267957       0.995399      16.902833           0.001757
           13              C       4.231372       3.531333       0.146567      -0.116057      35.944510 0.43377441E+03  0.10220604E+05                                 9.596380                            7.049174      -0.057283       1.963200                    0.998904      29.257409      84.970013       0.605131       0.429580      -1.053030       0.013972      -0.004103      -0.008853       0.017042       0.004028      -0.007297      -0.009118      -0.034519      -0.106687      -0.037910       0.001035       0.036875             11.312448      11.106110      -0.757343       0.835641       5.163969       1.631741      17.667264           0.000693
           14              C       0.229741       3.269770       2.298447       0.569589      24.208076 0.26045053E+03  0.54515054E+04                                 7.695541                            5.710870       0.093140       2.076914                    0.999710      22.841716      64.415984       0.623167       0.469581      -1.020495       0.029327       0.005002       0.025070       0.038905       0.037934      -0.056084      -0.013779      -0.120160      -0.180909      -0.104027      -0.002713       0.106740              8.967701      10.965306      -1.175110       2.254817       4.380827       0.191776      11.556970           0.006351
           15              O      -0.027138       2.503929       5.909507      -0.591070      41.368336 0.61662371E+03  0.15428958E+05                                 9.686495                            7.846258      -0.037270       2.024335                    0.995610      29.021894      79.310572       0.653813       0.374400      -1.120606      -0.070536       0.019760       0.021313       0.076289       0.022471       0.066257      -0.069308       0.063358      -0.026825      -0.113737       0.024312       0.089425             10.945307      10.897436       3.428089      -3.830725      10.280455      -4.162137      11.658029          -0.009421
           16              O       4.059595       1.975668       5.688239      -0.565362      36.456040 0.58408798E+03  0.14373866E+05                                 8.838573                            7.598253       0.231971       2.123838                    0.995232      28.201147      75.665684       0.671476       0.370664      -1.126879       0.067856       0.001970       0.016266       0.069806       0.013378      -0.059088      -0.010104      -0.045554       0.150557      -0.076461      -0.004142       0.080603              9.623268       8.811541      -1.036967      -0.749932       5.928417       0.145318      14.129848          -0.010436
           17              O      -0.561972       0.352047       6.274600      -0.509608      41.131309 0.59083229E+03  0.14657343E+05                                 9.679618                            7.648923      -0.122349       1.997714                    0.996342      28.667729      78.545343       0.664886       0.371337      -1.120550       0.000880       0.001840      -0.013695       0.013846      -0.047407       0.059486       0.024590      -0.047901      -0.042198      -0.095863       0.033086       0.062777             11.133794       6.364248      -1.093021      -1.229600      16.768276       5.632980      10.268858           0.002318
           18              O       2.425259       2.589637       7.001493      -0.592482      36.579118 0.55515574E+03  0.13459206E+05                                 8.749513                            7.306188       0.446821       2.187133                    0.996790      28.131949      74.370792       0.700654       0.360577      -1.137229       0.010568      -0.019174       0.063294       0.066974      -0.004670      -0.009727      -0.014751       0.045779      -0.219570      -0.076416       0.015937       0.060479              9.680847      15.830883      -1.222641       0.825092       5.520784      -0.168563       7.690875          -0.012497
           19              O       3.891858       3.003821       3.233808      -0.591069      41.368377 0.61662437E+03  0.15428978E+05                                 9.686501                            7.846262      -0.037271       2.024334                    0.995610      29.021908      79.310622       0.653813       0.374400      -1.120606       0.070537      -0.019760      -0.021313       0.076290       0.022470       0.066257      -0.069308       0.063358      -0.026825      -0.113736       0.024311       0.089426             10.945314      10.897442       3.428091      -3.830729      10.280462      -4.162142      11.658040          -0.009418
           20              O      -0.194875       3.532082       3.455076      -0.565360      36.455856 0.58408430E+03  0.14373750E+05                                 8.838539                            7.598225       0.231983       2.123843                    0.995232      28.201078      75.665392       0.671478       0.370664      -1.126880      -0.067856      -0.001969      -0.016265       0.069806       0.013378      -0.059087      -0.010104      -0.045554       0.150556      -0.076461      -0.004142       0.080602              9.623230       8.811503      -1.036961      -0.749931       5.928396       0.145320      14.129791          -0.010436
           21              O       4.426692       5.155703       2.868715      -0.509609      41.131343 0.59083266E+03  0.14657356E+05                                 9.679626                            7.648928      -0.122349       1.997714                    0.996342      28.667729      78.545365       0.664886       0.371337      -1.120550      -0.000880      -0.001840       0.013695       0.013846      -0.047408       0.059486       0.024590      -0.047901      -0.042198      -0.095863       0.033086       0.062777             11.133805       6.364253      -1.093022      -1.229602      16.768295       5.632989      10.268868           0.002318
           22              O       1.439461       2.918113       2.141822      -0.592482      36.579134 0.55515605E+03  0.13459216E+05                                 8.749516                            7.306190       0.446821       2.187133                    0.996790      28.131954      74.370810       0.700653       0.360577      -1.137229      -0.010569       0.019174      -0.063295       0.066974      -0.004669      -0.009727      -0.014751       0.045779      -0.219571      -0.076416       0.015937       0.060479              9.680851      15.830890      -1.222641       0.825097       5.520786      -0.168565       7.690878          -0.012495

******************************************************
Auxiliary information for the entire system
The total spin magnetic moment of the unit cell is   2.996252
The total net atomic charge of the unit cell is   -0.000000
Accuracy of reproducing the electrostatic potential in the unit cell:
  The inner radius (bohr) =    5.0000
  The outer radius (bohr) =   12.0000
  Valid grid points have density less than (e/(bohr^3)) =    0.0001
  The number of valid grid points were=        11592
  The rms potential error without charges in kcal/mol is=      2.91828
  The rms potential error with partial charges in kcal/mol is=      0.76318
  The RRMSE value at monopole order=      0.26152
  The rms potential error with partial charges and cloud penetration in kcal/mol is=      0.76834
  The RRMSE value at monopole order with cloud penetration is=      0.26328
  The rms potential error with partial charges and atomic dipoles in kcal/mol is=      0.43348
  The RRMSE value at dipole order=      0.14854
  The rms potential error with partial charges, atomic dipoles and cloud penetration in kcal/mol is=      0.42900
  The RRMSE value at dipole order with cloud penetration=      0.14700

******************************************************
The electron densities and ab initio electrostatic potential were computed in VASP using the PBE functional and
projector augmented wave method. See the main text of the journal article for a description of computational details.
The atomic charges, dipoles, and quadrupoles were computed with the DDEC6 method as described in
(a) T. A. Manz and N. Gabaldon Limas, RSC Adv. 6 (2016) 47771-47801 DOI: 10.1039/c6ra04656h
(b) N. Gabaldon Limas and T. A. Manz, RSC Adv. 8 (2018) 2678-2707 DOI: 10.1039/c7ra11829e.
For each atom in the material, the electron cloud parameters were fit to the spherically averaged atom-in-material
electron density using radial positions for which this density was between 10^-4 and 10^-2 electrons per cubic bohr.
The polarizabilities, dispersion coefficients, and quantum Drude oscillator (QDO) parameters were fit using the MCLF method.
The magnetic structure of the system was optimized in VASP from the default ferromagnetic initial guess using spin polarization.
The atomic spin moments (ASMs) were computed on this optimized magnetic structure using the DDEC6 partition as inputs
to the method of T. A. Manz and D. S. Sholl, J. Chem. Theory Comput. 7 (2011) 4146-4164 DOI: 10.1021/ct200539n.
The RMSE and RRMSE were computed using a uniform grid with Ewald summation.
