# Supplementary material for: A collection of forcefield precursors for metal–organic frameworks
Source: RSC Adv. 2019 Nov 13;9(63):36492–507. doi: 10.1039/c9ra07327b (PMC9075174; doi:10.1039/c9ra07327b)
Supplement: RA-009-C9RA07327B-s5278 [file RA-009-C9RA07327B-s5278.xyz]

  600
jmolscript: load "" {1 1 1} spacegroup "x,y,z" unitcell [{     30.926000     0.000000     0.000000 }, {      0.000054    30.926000     0.000000 }, {     15.463013    15.462986    22.551449 }]
Cu    21.615124    11.200155     7.618782     0.880859
Cu    20.031407    12.309781     5.774975     0.879325
Cu     9.311075    19.725680     7.619007     0.880895
Cu    10.894795    18.616057     5.774750     0.879389
Cu    11.200172     9.311195     7.618782     0.880738
Cu    12.309955    10.894762     5.774750     0.879395
Cu    19.725718    21.614950     7.619007     0.880902
Cu    18.615937    20.031385     5.774975     0.879341
Cu    24.773943    35.188831    14.932667     0.880889
Cu    26.357660    34.079205    16.776474     0.879357
Cu    37.077992    26.663306    14.932442     0.880889
Cu    35.494272    27.772929    16.776699     0.879384
Cu    35.188895    37.077791    14.932667     0.880747
Cu    34.079112    35.494224    16.776699     0.879405
Cu    26.663349    24.774036    14.932442     0.880896
Cu    27.772975    26.357755    16.776699     0.879393
Cu    14.131367    23.176563     0.000000     0.877852
Cu    13.683563    25.810530     0.000000     0.878321
Cu    16.794687     7.749437     0.000000     0.877808
Cu    17.242491     5.115470     0.000000     0.878286
Cu    23.176592    16.794674     0.000000     0.877822
Cu    25.810560    17.242482     0.000000     0.878299
Cu     7.749462    14.131326     0.000000     0.877844
Cu     5.115494    13.683518     0.000000     0.878317
H     21.948201    14.590880    10.355625     0.141231
H     21.175058    18.583427    10.296992     0.143031
H     19.925646    16.236145     7.261567     0.134756
H     22.857422    14.080599    14.942590     0.126415
H     25.523242    14.631079    18.014097     0.125352
H     24.518154    17.720588    15.555990     0.123339
H     26.219086    18.957628    16.642969     0.140166
H     22.371886    14.887768    12.741569     0.141891
H     25.786163    43.197426    18.059200     0.148860
H     27.171610    21.008021    16.976731     0.141075
H     29.654970    23.349118    19.186773     0.137330
H     29.395184    19.365849    19.944501     0.146968
H     26.952062    37.435911    19.371695     0.137518
H     24.570765    39.146121    16.534722     0.147842
H     26.222216    41.431550    19.488962     0.142042
H      8.977840    16.335107    10.355625     0.141232
H      9.750983    12.342560    10.296992     0.143034
H     11.000399    14.689845     7.261567     0.134754
H     38.994614    16.845383    14.942590     0.126420
H     36.328789    16.294898    18.014097     0.125352
H     37.333881    13.205392    15.555990     0.123337
H     35.632948    11.968352    16.642969     0.140166
H     39.480152    16.038216    12.741569     0.141891
H     36.065923    18.654552    18.059200     0.148860
H     34.680477    40.843958    16.976731     0.141078
H     32.197114    38.502858    19.186773     0.137330
H     32.456899    42.486126    19.944501     0.146970
H     34.900022    24.416065    19.371695     0.137515
H     37.281322    22.705859    16.534722     0.147843
H     35.629868    20.420426    19.488962     0.142036
H     14.590896     8.977811    10.355625     0.141235
H     18.583444     9.750961    10.296992     0.143030
H     16.236165    11.000374     7.261567     0.134753
H     14.080667    38.994584    14.942590     0.126412
H     14.631143    36.328761    18.014097     0.125344
H     17.720654    37.333858    15.555990     0.123336
H     18.957690    35.632927    16.642969     0.140167
H     14.887837    39.480124    12.741569     0.141892
H     43.197489    36.065890    18.059200     0.148860
H     21.008082    34.680406    16.976731     0.141073
H     23.349174    32.197047    19.186773     0.137330
H     19.365905    32.456825    19.944501     0.146976
H     37.435972    34.899979    19.371695     0.137520
H     39.146186    37.281283    16.534722     0.147843
H     41.431612    35.629833    19.488962     0.142040
H     16.335145    21.948176    10.355625     0.141236
H     12.342597    21.175026    10.296992     0.143037
H     14.689880    19.925617     7.261567     0.134754
H     16.845423    22.857397    14.942590     0.126412
H     16.294943    25.523217    18.014097     0.125342
H     13.205435    24.518123    15.555990     0.123336
H     11.968397    26.219052    16.642969     0.140165
H     16.038255    22.371860    12.741569     0.141892
H     18.654597    25.786088    18.059200     0.148859
H     40.844005    27.171573    16.976731     0.141076
H     38.502910    29.654929    19.186773     0.137326
H     42.486178    29.395151    19.944501     0.146975
H     24.416112    26.951997    19.371695     0.137521
H     22.705902    24.570697    16.534722     0.147841
H     20.420471    26.222143    19.488962     0.142035
H     24.440866    31.798106    12.195824     0.141232
H     25.214009    27.805559    12.254457     0.143031
H     26.463421    30.152841    15.289882     0.134755
H     23.531645    32.308387     7.608859     0.126415
H     20.865825    31.757907     4.537352     0.125352
H     21.870913    28.668398     6.995459     0.123339
H     20.169981    27.431358     5.908480     0.140166
H     24.017181    31.501218     9.809880     0.141891
H     20.602904     3.191560     4.492249     0.148860
H     19.217457    25.380965     5.574718     0.141075
H     16.734097    23.039868     3.364676     0.137331
H     16.993883    27.023137     2.606948     0.146968
H     19.437005     8.953075     3.179754     0.137518
H     21.818302     7.242865     6.016727     0.147842
H     20.166851     4.957436     3.062487     0.142041
H     37.411227    30.053879    12.195824     0.141232
H     36.638084    34.046426    12.254457     0.143034
H     35.388668    31.699141    15.289882     0.134754
H      7.394453    29.543603     7.608859     0.126420
H     10.060278    30.094088     4.537352     0.125352
H      9.055186    33.183594     6.995459     0.123337
H     10.756119    34.420634     5.908480     0.140166
H      6.908915    30.350770     9.809880     0.141891
H     10.323144    27.734434     4.492249     0.148859
H     11.708590     5.545028     5.574718     0.141078
H     14.191953     7.886128     3.364676     0.137330
H     13.932168     3.902860     2.606948     0.146969
H     11.489045    21.972921     3.179754     0.137515
H      9.107745    23.683127     6.016727     0.147843
H     10.759199    25.968560     3.062487     0.142036
H     31.798171    37.411175    12.195824     0.141235
H     27.805623    36.638025    12.254457     0.143030
H     30.152902    35.388612    15.289882     0.134754
H     32.308400     7.394402     7.608859     0.126412
H     31.757924    10.060225     4.537352     0.125344
H     28.668413     9.055128     6.995459     0.123336
H     27.431377    10.756059     5.908480     0.140167
H     31.501230     6.908862     9.809880     0.141892
H      3.191578    10.323096     4.492249     0.148860
H     25.380985    11.708580     5.574718     0.141073
H     23.039893    14.191939     3.364676     0.137330
H     27.023162    13.932161     2.606948     0.146976
H      8.953095    11.489007     3.179754     0.137520
H      7.242881     9.107703     6.016727     0.147843
H      4.957455    10.759153     3.062487     0.142040
H     30.053922    24.440810    12.195824     0.141235
H     34.046470    25.213960    12.254457     0.143036
H     31.699187    26.463369    15.289882     0.134753
H     29.543644    23.531589     7.608859     0.126412
H     30.094124    20.865769     4.537352     0.125343
H     33.183632    21.870863     6.995459     0.123336
H     34.420670    20.169934     5.908480     0.140165
H     30.350812    24.017126     9.809880     0.141892
H     27.734470    20.602898     4.492249     0.148859
H      5.545062    19.217413     5.574718     0.141076
H      7.886157    16.734057     3.364676     0.137326
H      3.902889    16.993835     2.606948     0.146975
H     21.972955    19.436989     3.179754     0.137523
H     23.683165    21.818289     6.016727     0.147840
H     25.968596    20.166843     3.062487     0.142034
C     20.882801    13.891336     7.996744     0.607727
C     20.933521    15.228576     8.698094     0.005974
C     21.572143    15.351660     9.926697    -0.178748
C     21.651624    16.600142    10.510328     0.161114
C     21.113824    17.730488     9.885653    -0.160448
C     20.492830    17.589466     8.663816     0.004606
C     20.384896    16.335417     8.087401    -0.120539
C     23.596557    15.991825    15.096391     0.090605
C     23.441924    14.640359    15.442781    -0.191016
C     24.159406    14.123894    16.535624     0.082448
C     25.034612    14.977451    17.276665    -0.194635
C     25.173782    16.313454    16.920352     0.087944
C     24.431560    16.808271    15.805860    -0.189033
C     25.977859    17.222678    17.702887     0.118007
C     26.438659    18.447348    17.414229    -0.166245
C     22.402814    15.827919    12.856581    -0.169369
C     22.910001    16.492827    13.916499     0.123599
C     25.000642    42.891258    17.622604    -0.171804
C     24.097551    12.716761    16.887878     0.107168
C     28.213813    20.019007    18.442575     0.167293
C     27.815489    21.109767    17.669511    -0.177005
C     28.384220    22.355466    17.937874     0.004061
C     29.301175    22.493705    18.975240    -0.123791
C     29.704139    21.367380    19.706358     0.003929
C     29.138810    20.130340    19.437545    -0.161150
C     27.970433    23.539005    17.144063     0.604427
C     26.538274    38.206896    19.000498    -0.117752
C     25.741621    38.094017    17.858943     0.000309
C     25.107640    39.220652    17.313649    -0.164814
C     25.282992    40.451197    17.941482     0.164596
C     26.099747    40.582632    19.078526    -0.179996
C     26.725069    39.455069    19.594052     0.003809
C     25.621008    36.785229    17.152632     0.603870
C     27.663363    39.610317    20.743274     0.600525
C     30.753767    21.541802    20.793338     0.606440
C     19.964926    18.799910     7.938561     0.603481
C     10.043243    17.034654     7.996744     0.607741
C      9.992522    15.697414     8.698094     0.005969
C      9.353899    15.574327     9.926697    -0.178747
C      9.274417    14.325844    10.510328     0.161117
C      9.812218    13.195500     9.885653    -0.160449
C     10.433213    13.336523     8.663816     0.004605
C     10.541148    14.590573     8.087401    -0.120538
C     38.255479    14.934156    15.096391     0.090599
C     38.410111    16.285622    15.442781    -0.191019
C     37.692628    16.802086    16.535624     0.082450
C     36.817420    15.948527    17.276665    -0.194634
C     36.678251    14.612524    16.920352     0.087943
C     37.420475    14.117709    15.805860    -0.189030
C     35.874173    13.703300    17.702887     0.118014
C     35.413374    12.478630    17.414229    -0.166255
C     39.449224    15.098065    12.856581    -0.169368
C     38.942036    14.433156    13.916499     0.123588
C     36.851444    18.960720    17.622604    -0.171801
C     37.754482    18.209218    16.887878     0.107158
C     33.638272    41.832970    18.442575     0.167291
C     34.036597    40.742211    17.669511    -0.177006
C     33.467866    39.496511    17.937874     0.004055
C     32.550909    39.358271    18.975240    -0.123795
C     32.147945    40.484596    19.706358     0.003947
C     32.713274    41.721636    19.437545    -0.161152
C     33.881654    38.312974    17.144063     0.604428
C     35.313810    23.645080    19.000498    -0.117755
C     36.110465    23.757961    17.858943     0.000308
C     36.744446    22.631327    17.313649    -0.164813
C     36.569093    21.400781    17.941482     0.164587
C     35.752337    21.269345    19.078526    -0.179974
C     35.127015    22.396906    19.594052     0.003790
C     36.231079    25.066749    17.152632     0.603897
C     34.188719    22.241657    20.743274     0.600520
C     31.098315    40.310173    20.793338     0.606424
C     10.961118    12.126080     7.938561     0.603482
C     13.891353    10.043214     7.996744     0.607719
C     15.228593     9.992494     8.698094     0.005972
C     15.351677     9.353872     9.926697    -0.178752
C     16.600159     9.274392    10.510328     0.161115
C     17.730505     9.812195     9.885653    -0.160446
C     17.589485    10.433190     8.663816     0.004607
C     16.335436    10.541122     8.087401    -0.120543
C     15.991892    38.255453    15.096391     0.090597
C     14.640426    38.410082    15.442781    -0.191009
C     14.123960    37.692599    16.535624     0.082459
C     14.977515    36.817392    17.276665    -0.194628
C     16.313519    36.678225    16.920352     0.087937
C     16.808337    37.420450    15.805860    -0.189028
C     17.222741    35.874149    17.702887     0.118015
C     18.447410    35.413352    17.414229    -0.166248
C     15.827988    39.449198    12.856581    -0.169370
C     16.492895    38.942011    13.916499     0.123606
C     42.891323    36.851411    17.622604    -0.171807
C     12.716827    37.754450    16.887878     0.107140
C     20.019066    33.638199    18.442575     0.167294
C     21.109827    34.036526    17.669511    -0.177003
C     22.355525    33.467797    17.937874     0.004054
C     22.493762    32.550840    18.975240    -0.123784
C     21.367436    32.147874    19.706358     0.003941
C     20.130397    32.713201    19.437545    -0.161157
C     23.539064    33.881587    17.144063     0.604434
C     38.206958    35.313769    19.000498    -0.117756
C     38.094080    36.110424    17.858943     0.000310
C     39.220716    36.744407    17.313649    -0.164814
C     40.451261    36.569056    17.941482     0.164592
C     40.582694    35.752300    19.078526    -0.179994
C     39.455131    35.126976    19.594052     0.003808
C     36.785293    36.231035    17.152632     0.603889
C     39.610377    34.188680    20.743274     0.600507
C     21.541856    31.098245    20.793338     0.606419
C     18.799930    10.961097     7.938561     0.603474
C     17.034691    20.882777     7.996744     0.607729
C     15.697450    20.933495     8.698094     0.005961
C     15.574365    21.572116     9.926697    -0.178753
C     14.325882    21.651595    10.510328     0.161123
C     13.195536    21.113793     9.885653    -0.160459
C     13.336559    20.492799     8.663816     0.004618
C     14.590608    20.384868     8.087401    -0.120532
C     14.934197    23.596529    15.096391     0.090592
C     16.285663    23.441898    15.442781    -0.191010
C     16.802128    24.159381    16.535624     0.082462
C     15.948571    25.034586    17.276665    -0.194627
C     14.612568    25.173753    16.920352     0.087938
C     14.117752    24.431530    15.805860    -0.189026
C     13.703345    25.977829    17.702887     0.118014
C     12.478676    26.438627    17.414229    -0.166247
C     15.098104    22.402786    12.856581    -0.169375
C     14.433196    22.909972    13.916499     0.123616
C     18.960763    25.000567    17.622604    -0.171793
C     18.209260    24.097529    16.887878     0.107138
C     41.833019    28.213778    18.442575     0.167293
C     40.742259    27.815452    17.669511    -0.177006
C     39.496561    28.384181    17.937874     0.004057
C     39.358323    29.301136    18.975240    -0.123787
C     40.484648    29.704102    19.706358     0.003927
C     41.721687    29.138774    19.437545    -0.161160
C     38.313023    27.970392    17.144063     0.604430
C     23.645126    26.538207    19.000498    -0.117772
C     23.758006    25.741554    17.858943     0.000317
C     22.631371    25.107572    17.313649    -0.164812
C     21.400825    25.282922    17.941482     0.164586
C     21.269390    26.099677    19.078526    -0.179973
C     22.396953    26.725000    19.594052     0.003798
C     25.066794    25.620943    17.152632     0.603900
C     22.241705    27.663294    20.743274     0.600519
C     40.310226    30.753729    20.793338     0.606445
C     12.126115    19.964893     7.938561     0.603484
C     25.506266    32.497650    14.554705     0.607728
C     25.455546    31.160410    13.853355     0.005974
C     24.816924    31.037326    12.624752    -0.178748
C     24.737443    29.788844    12.041121     0.161114
C     25.275243    28.658498    12.665796    -0.160448
C     25.896237    28.799520    13.887633     0.004604
C     26.004171    30.053569    14.464048    -0.120540
C     22.792510    30.397161     7.455058     0.090606
C     22.947143    31.748627     7.108668    -0.191016
C     22.229661    32.265092     6.015825     0.082448
C     21.354455    31.411535     5.274784    -0.194635
C     21.215285    30.075532     5.631097     0.087944
C     21.957507    29.580715     6.745589    -0.189033
C     20.411208    29.166308     4.848562     0.118007
C     19.950408    27.941638     5.137220    -0.166246
C     23.986253    30.561067     9.694868    -0.169369
C     23.479066    29.896159     8.634950     0.123599
C     21.388425     3.497728     4.928845    -0.171804
C     22.291516    33.672225     5.663571     0.107168
C     18.175254    26.369979     4.108874     0.167293
C     18.573578    25.279219     4.881938    -0.177004
C     18.004847    24.033520     4.613575     0.004059
C     17.087892    23.895281     3.576209    -0.123792
C     16.684928    25.021606     2.845091     0.003932
C     17.250257    26.258646     3.113904    -0.161148
C     18.418634    22.849981     5.407386     0.604407
C     19.850793     8.182090     3.550951    -0.117752
C     20.647446     8.294969     4.692506     0.000309
C     21.281427     7.168334     5.237800    -0.164814
C     21.106075     5.937789     4.609967     0.164597
C     20.289320     5.806354     3.472923    -0.179995
C     19.663998     6.933917     2.957397     0.003809
C     20.768059     9.603757     5.398817     0.603868
C     18.725704     6.778669     1.808175     0.600523
C     15.635300    24.847184     1.758111     0.606441
C     26.424141    27.589076    14.612888     0.603493
C     36.345824    29.354332    14.554705     0.607741
C     36.396545    30.691572    13.853355     0.005969
C     37.035168    30.814659    12.624752    -0.178747
C     37.114650    32.063142    12.041121     0.161117
C     36.576849    33.193486    12.665796    -0.160449
C     35.955854    33.052463    13.887633     0.004605
C     35.847919    31.798413    14.464048    -0.120538
C      8.133588    31.454830     7.455058     0.090599
C      7.978956    30.103364     7.108668    -0.191019
C      8.696439    29.586900     6.015825     0.082450
C      9.571647    30.440459     5.274784    -0.194634
C      9.710816    31.776462     5.631097     0.087943
C      8.968592    32.271277     6.745589    -0.189030
C     10.514894    32.685686     4.848562     0.118014
C     10.975693    33.910356     5.137220    -0.166255
C      6.939843    31.290921     9.694868    -0.169368
C      7.447031    31.955830     8.634950     0.123588
C      9.537623    27.428266     4.928845    -0.171801
C      8.634585    28.179768     5.663571     0.107158
C     12.750795     4.556016     4.108874     0.167291
C     12.352470     5.646775     4.881938    -0.177005
C     12.921201     6.892475     4.613575     0.004055
C     13.838158     7.030715     3.576209    -0.123795
C     14.241122     5.904390     2.845091     0.003946
C     13.675793     4.667350     3.113904    -0.161152
C     12.507413     8.076012     5.407386     0.604427
C     11.075257    22.743906     3.550951    -0.117755
C     10.278602    22.631025     4.692506     0.000308
C      9.644621    23.757659     5.237800    -0.164814
C      9.819974    24.988205     4.609967     0.164587
C     10.636730    25.119641     3.472923    -0.179974
C     11.262052    23.992080     2.957397     0.003790
C     10.157988    21.322237     5.398817     0.603897
C     12.200348    24.147329     1.808175     0.600522
C     15.290752     6.078813     1.758111     0.606423
C     35.427949    34.262906    14.612888     0.603482
C     32.497714    36.345772    14.554705     0.607719
C     31.160474    36.396492    13.853355     0.005971
C     31.037390    37.035114    12.624752    -0.178752
C     29.788908    37.114594    12.041121     0.161114
C     28.658562    36.576791    12.665796    -0.160447
C     28.799582    35.955796    13.887633     0.004607
C     30.053631    35.847864    14.464048    -0.120542
C     30.397175     8.133533     7.455058     0.090597
C     31.748641     7.978904     7.108668    -0.191009
C     32.265107     8.696387     6.015825     0.082459
C     31.411552     9.571594     5.274784    -0.194628
C     30.075548     9.710761     5.631097     0.087937
C     29.580730     8.968536     6.745589    -0.189029
C     29.166326    10.514837     4.848562     0.118015
C     27.941657    10.975634     5.137220    -0.166248
C     30.561079     6.939788     9.694868    -0.169370
C     29.896172     7.446975     8.634950     0.123606
C      3.497744     9.537575     4.928845    -0.171807
C     33.672240     8.634536     5.663571     0.107140
C     26.370001    12.750787     4.108874     0.167294
C     25.279240    12.352460     4.881938    -0.177003
C     24.033542    12.921189     4.613575     0.004053
C     23.895305    13.838146     3.576209    -0.123784
C     25.021631    14.241112     2.845091     0.003941
C     26.258670    13.675785     3.113904    -0.161156
C     22.850003    12.507399     5.407386     0.604433
C      8.182109    11.075217     3.550951    -0.117756
C      8.294987    10.278562     4.692506     0.000310
C      7.168351     9.644579     5.237800    -0.164814
C      5.937806     9.819930     4.609967     0.164592
C      5.806373    10.636686     3.472923    -0.179994
C      6.933936    11.262010     2.957397     0.003808
C      9.603774    10.157951     5.398817     0.603889
C      6.778690    12.200306     1.808175     0.600508
C     24.847211    15.290741     1.758111     0.606419
C     27.589137    35.427889    14.612888     0.603475
C     29.354376    25.506209    14.554705     0.607741
C     30.691617    25.455491    13.853355     0.005963
C     30.814702    24.816870    12.624752    -0.178755
C     32.063185    24.737391    12.041121     0.161122
C     33.193531    25.275193    12.665796    -0.160463
C     33.052508    25.896187    13.887633     0.004616
C     31.798459    26.004118    14.464048    -0.120532
C     31.454870    22.792457     7.455058     0.090593
C     30.103404    22.947088     7.108668    -0.191009
C     29.586939    22.229605     6.015825     0.082462
C     30.440496    21.354400     5.274784    -0.194627
C     31.776499    21.215233     5.631097     0.087938
C     32.271315    21.957456     6.745589    -0.189025
C     32.685722    20.411157     4.848562     0.118014
C     33.910391    19.950359     5.137220    -0.166246
C     31.290963    23.986200     9.694868    -0.169374
C     31.955871    23.479014     8.634950     0.123615
C     27.428304    21.388419     4.928845    -0.171792
C     28.179807    22.291457     5.663571     0.107138
C      4.556048    18.175208     4.108874     0.167293
C      5.646808    18.573534     4.881938    -0.177006
C      6.892506    18.004805     4.613575     0.004057
C      7.030744    17.087850     3.576209    -0.123788
C      5.904419    16.684884     2.845091     0.003927
C      4.667380    17.250212     3.113904    -0.161160
C      8.076044    18.418594     5.407386     0.604430
C     22.743941    19.850779     3.550951    -0.117770
C     22.631061    20.647432     4.692506     0.000321
C     23.757696    21.281414     5.237800    -0.164815
C     24.988242    21.106064     4.609967     0.164585
C     25.119677    20.289309     3.472923    -0.179976
C     23.992114    19.663986     2.957397     0.003797
C     21.322273    20.768043     5.398817     0.603907
C     24.147362    18.725692     1.808175     0.600518
C      6.078841    15.635257     1.758111     0.606446
C     34.262952    26.424093    14.612888     0.603484
N     26.537618    16.873214    18.898114    -0.229361
N     27.323140    17.862846    19.344633    -0.114637
N     27.273661    18.833923    18.411003     0.113227
N     22.752281    17.813368    13.684219    -0.232789
N     22.143040    17.992739    12.486286    -0.118849
N     21.942019    16.758792    11.990605     0.117453
N     24.515102    41.629478    17.576599     0.122457
N     23.377026    41.595460    16.854953    -0.112858
N     23.132659    11.881759    16.447674    -0.209262
N     35.314412    14.052763    18.898114    -0.229361
N     34.528944    43.989130    19.344633    -0.114636
N     34.578424    43.018055    18.411003     0.113231
N     39.099756    13.112616    13.684219    -0.232775
N      8.782999    12.933245    12.486286    -0.118851
N      8.984020    14.167193    11.990605     0.117452
N     37.336984    20.222500    17.576599     0.122456
N     38.475062    20.256520    16.854953    -0.112845
N     38.719375    19.044221    16.447674    -0.209265
N     16.873276    35.314388    18.898114    -0.229368
N     17.862906    34.528867    19.344633    -0.114632
N     18.833983    34.578349    18.411003     0.113225
N     17.813436    39.099733    13.684219    -0.232790
N     17.992754     8.782976    12.486286    -0.118850
N     16.758808     8.983996    11.990605     0.117449
N     41.629543    37.336949    17.576599     0.122466
N     41.595527    38.475026    16.854953    -0.112849
N     11.881827    38.719342    16.447674    -0.209254
N     14.052809    26.537589    18.898114    -0.229368
N     43.989178    27.323109    19.344633    -0.114632
N     43.018102    27.273628    18.411003     0.113227
N     13.112655    22.752250    13.684219    -0.232793
N     12.933284    22.143008    12.486286    -0.118842
N     14.167231    21.941990    11.990605     0.117443
N     20.222543    24.515029    17.576599     0.122455
N     20.256560    23.376953    16.854953    -0.112845
N     19.044261    23.132638    16.447674    -0.209259
N     19.851449    29.515772     3.653335    -0.229360
N     19.065927    28.526140     3.206816    -0.114637
N     19.115406    27.555063     4.140446     0.113227
N     23.636786    28.575618     8.867230    -0.232789
N     24.246027    28.396247    10.065163    -0.118849
N     24.447048    29.630194    10.560844     0.117453
N     21.873965     4.759508     4.974850     0.122457
N     23.012041     4.793526     5.696496    -0.112858
N     23.256408    34.507227     6.103775    -0.209262
N     11.074655    32.336223     3.653335    -0.229361
N     11.860123     2.399856     3.206816    -0.114636
N     11.810643     3.370931     4.140446     0.113231
N      7.289311    33.276370     8.867230    -0.232775
N     37.606068    33.455741    10.065163    -0.118851
N     37.405047    32.221793    10.560844     0.117452
N      9.052083    26.166486     4.974850     0.122456
N      7.914005    26.132466     5.696496    -0.112845
N      7.669692    27.344765     6.103775    -0.209265
N     29.515791    11.074598     3.653335    -0.229368
N     28.526161    11.860119     3.206816    -0.114631
N     27.555084    11.810637     4.140446     0.113225
N     28.575631     7.289253     8.867230    -0.232790
N     28.396313    37.606010    10.065163    -0.118849
N     29.630259    37.404990    10.560844     0.117449
N      4.759524     9.052037     4.974850     0.122466
N      4.793540     7.913960     5.696496    -0.112849
N     34.507240     7.669644     6.103775    -0.209254
N     32.336258    19.851397     3.653335    -0.229368
N      2.399889    19.065877     3.206816    -0.114632
N      3.370965    19.115358     4.140446     0.113226
N     33.276412    23.636736     8.867230    -0.232796
N     33.455783    24.245978    10.065163    -0.118842
N     32.221836    24.446996    10.560844     0.117444
N     26.166524    21.873957     4.974850     0.122456
N     26.132507    23.012033     5.696496    -0.112844
N     27.344806    23.256348     6.103775    -0.209259
O     21.591623    12.975307     8.456342    -0.526855
O     20.121712    13.824536     7.007637    -0.536546
O     19.394651    18.599820     6.854738    -0.520336
O     20.153885    19.924998     8.500994    -0.528726
O     25.012694    36.784611    16.065201    -0.521643
O     26.177983    35.796525    17.701083    -0.533210
O     27.859436    40.785196    21.163182    -0.538059
O     28.209514    38.563163    21.180772    -0.521992
O     31.293733    20.486297    21.187537    -0.514057
O     30.965921    22.707402    21.168594    -0.530928
O     27.256661    23.332729    16.122933    -0.535712
O     28.359483    24.657907    17.562166    -0.529005
O      9.334421    17.950682     8.456342    -0.526869
O     10.804333    17.101455     7.007637    -0.536581
O     11.531395    12.326172     6.854738    -0.520348
O     10.772158    11.000991     8.500994    -0.528690
O     36.839394    25.067369    16.065201    -0.521668
O     35.674103    26.055453    17.701083    -0.533236
O     33.992646    21.066778    21.163182    -0.538063
O     33.642567    23.288811    21.180772    -0.521976
O     30.558349    41.365677    21.187537    -0.514064
O     30.886161    39.144571    21.168594    -0.530934
O     34.595427    38.519251    16.122933    -0.535677
O     33.492603    37.194071    17.562166    -0.529006
O     12.975324     9.334389     8.456342    -0.526799
O     13.824555    10.804303     7.007637    -0.536579
O     18.599840    11.531373     6.854738    -0.520329
O     19.925017    10.772139     8.500994    -0.528735
O     36.784676    36.839350    16.065201    -0.521603
O     35.796587    35.674058    17.701083    -0.533251
O     40.785255    33.992609    21.163182    -0.538058
O     38.563221    33.642527    21.180772    -0.521969
O     20.486350    30.558277    21.187537    -0.514060
O     22.707456    30.886092    21.168594    -0.530930
O     23.332790    34.595360    16.122933    -0.535726
O     24.657966    33.492538    17.562166    -0.528969
O     17.950720    21.591600     8.456342    -0.526866
O     17.101490    20.121688     7.007637    -0.536526
O     12.326205    19.394618     6.854738    -0.520347
O     11.001027    20.153850     8.500994    -0.528716
O     25.067412    25.012630    16.065201    -0.521671
O     26.055499    26.177920    17.701083    -0.533242
O     21.066827    27.859365    21.163182    -0.538064
O     23.288860    28.209447    21.180772    -0.521980
O     41.365731    31.293697    21.187537    -0.514065
O     39.144625    30.965881    21.168594    -0.530931
O     38.519298    27.256620    16.122933    -0.535710
O     37.194120    28.359440    17.562166    -0.529002
O     24.797444    33.413679    14.095107    -0.526859
O     26.267355    32.564450    15.543812    -0.536551
O     26.994416    27.789166    15.696711    -0.520351
O     26.235182    26.463988    14.050455    -0.528722
O     21.376373     9.604375     6.486248    -0.521639
O     20.211084    10.592461     4.850366    -0.533206
O     18.529631     5.603790     1.388267    -0.538055
O     18.179553     7.825823     1.370677    -0.521986
O     15.095334    25.902689     1.363912    -0.514062
O     15.423146    23.681584     1.382855    -0.530935
O     19.132406    23.056257     6.428516    -0.535711
O     18.029584    21.731079     4.989283    -0.528945
O     37.054646    28.438304    14.095107    -0.526868
O     35.584734    29.287531    15.543812    -0.536580
O     34.857672    34.062814    15.696711    -0.520349
O     35.616909    35.387995    14.050455    -0.528691
O      9.549673    21.321617     6.486248    -0.521669
O     10.714964    20.333533     4.850366    -0.533237
O     12.396421    25.322208     1.388267    -0.538067
O     12.746500    23.100175     1.370677    -0.521983
O     15.830718     5.023309     1.363912    -0.514060
O     15.502906     7.244415     1.382855    -0.530927
O     11.793640     7.869735     6.428516    -0.535676
O     12.896464     9.194915     4.989283    -0.529004
O     33.413743    37.054597    14.095107    -0.526800
O     32.564512    35.584683    15.543812    -0.536580
O     27.789227    34.857613    15.696711    -0.520333
O     26.464050    35.616847    14.050455    -0.528739
O      9.604391     9.549636     6.486248    -0.521601
O     10.592480    10.714928     4.850366    -0.533250
O      5.603812    12.396377     1.388267    -0.538061
O      7.825846    12.746459     1.370677    -0.521972
O     25.902717    15.830709     1.363912    -0.514057
O     23.681611    15.502894     1.382855    -0.530926
O     23.056277    11.793626     6.428516    -0.535722
O     21.731101    12.896448     4.989283    -0.528963
O     28.438347    24.797386    14.095107    -0.526866
O     29.287577    26.267298    15.543812    -0.536578
O     34.062862    26.994368    15.696711    -0.520345
O     35.388040    26.235136    14.050455    -0.528715
O     21.321655    21.376356     6.486248    -0.521675
O     20.333568    20.211066     4.850366    -0.533289
O     25.322240    18.529621     1.388267    -0.538062
O     23.100207    18.179539     1.370677    -0.521975
O      5.023336    15.095289     1.363912    -0.514068
O      7.244442    15.423105     1.382855    -0.530934
O      7.869769    19.132366     6.428516    -0.535710
O      9.194947    18.029546     4.989283    -0.529002

The following XYZ coordinates are in angstroms. Other properties are in atomic units.
The sperically averaged electron density of each atom fit to a function of the form exp(a - br)
eigen_1, eigen_2 and eigen_3 are the three eigenvalues of traceless quadrupole moment tensor
  atom number  atomic symbol              X              Y              Z     net charge C6 coefficient C8 coefficient C10 coefficient fluctuating dipole atomic polarizability isotropic forcefield polarizability              a              b squared Pearson coefficient          <r^3>          <r^4>         wp_QDO          m_QDO          q_QDO       dipole_x       dipole_y       dipole_z         dipole            Qxy            Qxz            Qyz     Q(x^2-y^2)  Q(3z^2 - R^2)        eigen_1        eigen_2        eigen_3 static polarizability      alpha(xx)      alpha(xy)      alpha(xz)      alpha(yy)      alpha(yz)      alpha(zz) atomic spin moment
            1             Cu      21.615124      11.200155       7.618782       0.880859      47.495267 0.70382069E+03  0.17474856E+05                                11.411215                            9.130151       1.200367       2.321825                    0.996953      39.222150      93.444844       0.555430       0.444145      -1.118487       0.093472      -0.068574       0.106465       0.157398       0.040862      -0.069501       0.047551      -0.030981      -0.075212      -0.112383       0.055934       0.056450             14.938937      14.982151       3.513904      -4.343845      16.891869       3.143001      12.942790           0.708016
            2             Cu      20.031407      12.309781       5.774975       0.879325      48.233140 0.70897401E+03  0.17641017E+05                                11.532121                            9.170284       1.170827       2.311236                    0.996864      39.320616      93.886667       0.553409       0.444802      -1.117689      -0.090136       0.066396      -0.102461       0.151760       0.044373      -0.073015       0.050972      -0.032104      -0.072122      -0.118824       0.059155       0.059669             15.282013      15.156313       3.968891      -4.397087      17.745650       3.189872      12.944075           0.707308
            3             Cu       9.311075      19.725680       7.619007       0.880895      47.495794 0.70382004E+03  0.17474844E+05                                11.411337                            9.130177       1.200162       2.321783                    0.996961      39.222026      93.444695       0.555426       0.444148      -1.118485      -0.093505       0.068511       0.106386       0.157337       0.040760       0.069472      -0.047643      -0.031156      -0.075398      -0.112392       0.056090       0.056302             14.939160      14.982610       3.513787       4.344010      16.892569      -3.143133      12.942301           0.708013
            4             Cu      10.894795      18.616057       5.774750       0.879389      48.230608 0.70895315E+03  0.17640444E+05                                11.531920                            9.170327       1.170548       2.311129                    0.996856      39.320152      93.886737       0.553389       0.444819      -1.117673       0.090081      -0.066394      -0.102458       0.151724       0.044345       0.073022      -0.051000      -0.032080      -0.072353      -0.118845       0.059171       0.059674             15.281127      15.155360       3.968332       4.396271      17.744389      -3.189435      12.943632           0.707271
            5             Cu      11.200172       9.311195       7.618782       0.880738      47.503799 0.70395312E+03  0.17478959E+05                                11.412486                            9.130948       1.200899       2.321937                    0.996960      39.225190      93.454145       0.555412       0.444139      -1.118491      -0.068571      -0.093525       0.106461       0.157426      -0.040826       0.047555       0.069386       0.030912      -0.075351      -0.112277       0.055908       0.056369             14.941097      16.894483      -3.514790       3.143945      14.984724       4.344745      12.944084           0.708037
            6             Cu      12.309955      10.894762       5.774750       0.879395      48.228425 0.70892184E+03  0.17639453E+05                                11.531531                            9.170083       1.170446       2.311106                    0.996860      39.319665      93.884723       0.553401       0.444815      -1.117677       0.066401       0.090079      -0.102459       0.151727      -0.044341       0.050995       0.073011       0.032078      -0.072292      -0.118827       0.059159       0.059668             15.280560      17.743737      -3.968027       3.189210      15.154763       4.396105      12.943180           0.707263
            7             Cu      19.725718      21.614950       7.619007       0.880902      47.494755 0.70380555E+03  0.17474393E+05                                11.411176                            9.130084       1.200241       2.321817                    0.996963      39.221612      93.443455       0.555429       0.444148      -1.118485       0.068524       0.093510       0.106385       0.157345      -0.040770      -0.047639      -0.069462       0.031140      -0.075355      -0.112382       0.056079       0.056303             14.938908      16.892233      -3.513584      -3.142952      14.982396      -4.343997      12.942094           0.708006
            8             Cu      18.615937      20.031385       5.774975       0.879341      48.233533 0.70898682E+03  0.17641472E+05                                11.532338                            9.170504       1.170543       2.311138                    0.996856      39.320605      93.888004       0.553388       0.444815      -1.117677      -0.066276      -0.090148      -0.102559       0.151781      -0.044322      -0.051063      -0.073055       0.032114      -0.072136      -0.118885       0.059145       0.059740             15.282082      17.745156      -3.968948      -3.190068      15.156516      -4.396736      12.944574           0.707294
            9             Cu      24.773943      35.188831      14.932667       0.880889      47.493738 0.70379334E+03  0.17473980E+05                                11.410886                            9.129897       1.200498       2.321867                    0.996954      39.221929      93.443318       0.555446       0.444138      -1.118493      -0.093467       0.068571      -0.106460       0.157390       0.040868      -0.069511       0.047558      -0.030985      -0.075222      -0.112400       0.055942       0.056458             14.938487      14.981698       3.513789      -4.343711      16.891358       3.142899      12.942405           0.708034
           10             Cu      26.357660      34.079205      16.776474       0.879357      48.231550 0.70894564E+03  0.17640105E+05                                11.531780                            9.170020       1.170966       2.311281                    0.996865      39.320388      93.885078       0.553425       0.444794      -1.117696       0.090131      -0.066393       0.102455       0.151752       0.044380      -0.073026       0.050980      -0.032108      -0.072132      -0.118842       0.059164       0.059678             15.281541      15.155842       3.968760      -4.396947      17.745102       3.189769      12.943679           0.707328
           11             Cu      37.077992      26.663306      14.932442       0.880889      47.496070 0.70382493E+03  0.17475000E+05                                11.411394                            9.130221       1.200141       2.321776                    0.996961      39.222074      93.444978       0.555424       0.444150      -1.118484       0.093506      -0.068512      -0.106387       0.157339       0.040759       0.069470      -0.047642      -0.031156      -0.075396      -0.112389       0.056089       0.056300             14.939239      14.982690       3.513808       4.344039      16.892656      -3.143147      12.942371           0.708010
           12             Cu      35.494272      27.772929      16.776699       0.879384      48.230781 0.70895639E+03  0.17640548E+05                                11.531958                            9.170358       1.170530       2.311124                    0.996856      39.320177      93.886918       0.553387       0.444820      -1.117672      -0.090082       0.066395       0.102459       0.151726       0.044344       0.073020      -0.050998      -0.032080      -0.072352      -0.118842       0.059170       0.059673             15.281179      15.155415       3.968347       4.396290      17.744443      -3.189439      12.943679           0.707269
           13             Cu      35.188895      37.077791      14.932667       0.880747      47.503372 0.70394534E+03  0.17478710E+05                                11.412393                            9.130874       1.200939       2.321950                    0.996961      39.225132      93.453717       0.555416       0.444137      -1.118493       0.068571       0.093524      -0.106459       0.157424      -0.040828       0.047557       0.069389       0.030913      -0.075354      -0.112282       0.055911       0.056372             14.940972      16.894343      -3.514758       3.143917      14.984598       4.344709      12.943976           0.708043
           14             Cu      34.079112      35.494224      16.776699       0.879405      48.227870 0.70891208E+03  0.17639140E+05                                11.531414                            9.169994       1.170492       2.311121                    0.996860      39.319580      93.884169       0.553406       0.444812      -1.117679      -0.066400      -0.090077       0.102458       0.151725      -0.044343       0.050997       0.073014       0.032079      -0.072296      -0.118832       0.059162       0.059670             15.280397      17.743547      -3.967979       3.189172      15.154601       4.396058      12.943044           0.707269
           15             Cu      26.663349      24.774036      14.932442       0.880896      47.497071 0.70383843E+03  0.17475428E+05                                11.411580                            9.130328       1.200184       2.321790                    0.996962      39.222182      93.445644       0.555418       0.444151      -1.118482      -0.068513      -0.093507      -0.106386       0.157339      -0.040762      -0.047640      -0.069477       0.031161      -0.075421      -0.112398       0.056090       0.056308             14.939530      16.892906      -3.513858      -3.143215      14.983034      -4.344213      12.942649           0.708013
           16             Cu      27.772975      26.357755      16.776699       0.879393      48.231330 0.70896239E+03  0.17640741E+05                                11.532072                            9.170419       1.170473       2.311112                    0.996856      39.320066      93.886883       0.553383       0.444822      -1.117671       0.066396       0.090074       0.102453       0.151718      -0.044340      -0.051002      -0.073021       0.032090      -0.072362      -0.118845       0.059173       0.059672             15.281363      17.744564      -3.968374      -3.189445      15.155666      -4.396441      12.943859           0.707270
           17             Cu      14.131367      23.176563       0.000000       0.877852      48.144658 0.70670262E+03  0.17567557E+05                                11.506375                            9.147759       1.189717       2.317262                    0.996936      39.305734      93.756391       0.554891       0.444042      -1.118348       0.031434      -0.151265      -0.000005       0.154497       0.029874       0.000002       0.000010       0.167665       0.175722      -0.118283       0.058574       0.059709             15.261984      17.557068       1.836226      -0.000048       7.502094      -0.000006      20.726790           0.707481
           18             Cu      13.683563      25.810530       0.000000       0.878321      47.422422 0.70312536E+03  0.17449916E+05                                11.389943                            9.119669       1.199889       2.322240                    0.996844      39.209565      93.335569       0.556402       0.443564      -1.119069      -0.035982       0.155936       0.000004       0.160034       0.030263      -0.000001       0.000008       0.155218       0.164861      -0.110778       0.054954       0.055824             14.954602      17.418012       1.606413      -0.000087       7.514650      -0.000006      19.931143           0.705911
           19             Cu      16.794687       7.749437       0.000000       0.877808      48.146939 0.70674295E+03  0.17568849E+05                                11.506855                            9.148127       1.189534       2.317202                    0.996935      39.306094      93.758696       0.554869       0.444052      -1.118339      -0.031436       0.151276       0.000006       0.154507       0.029867       0.000002       0.000010       0.167633       0.175689      -0.118260       0.058563       0.059697             15.262652      17.557836       1.836306      -0.000043       7.502400      -0.000008      20.727721           0.707455
           20             Cu      17.242491       5.115470       0.000000       0.878286      47.424093 0.70315563E+03  0.17450885E+05                                11.390301                            9.119949       1.199738       2.322191                    0.996843      39.209815      93.337262       0.556385       0.443572      -1.119062       0.035984      -0.155944      -0.000003       0.160041       0.030258      -0.000001       0.000008       0.155192       0.164833      -0.110759       0.054944       0.055815             14.955089      17.418577       1.606462      -0.000084       7.514884      -0.000013      19.931805           0.705890
           21             Cu      23.176592      16.794674       0.000000       0.877822      48.146139 0.70672915E+03  0.17568409E+05                                11.506693                            9.148007       1.189591       2.317221                    0.996934      39.305955      93.757911       0.554875       0.444049      -1.118341      -0.151272      -0.031439      -0.000003       0.154504      -0.029871       0.000007      -0.000000      -0.167638       0.175696      -0.118265       0.058565       0.059700             15.262427       7.502301      -1.836273       0.000013      17.557564      -0.000072      20.727417           0.707463
           22             Cu      25.810560      17.242482       0.000000       0.878299      47.424157 0.70315283E+03  0.17450794E+05                                11.390302                            9.119918       1.199790       2.322209                    0.996843      39.209758      93.336995       0.556387       0.443571      -1.119063       0.155941       0.035984       0.000005       0.160039      -0.030266       0.000006      -0.000003      -0.155197       0.164836      -0.110764       0.054945       0.055819             14.955139       7.514868      -1.606463       0.000014      17.418634      -0.000067      19.931915           0.705897
           23             Cu       7.749462      14.131326       0.000000       0.877844      48.145107 0.70671064E+03  0.17567815E+05                                11.506472                            9.147834       1.189678       2.317249                    0.996935      39.305802      93.756866       0.554886       0.444044      -1.118346       0.151266       0.031437       0.000003       0.154498      -0.029874       0.000007       0.000000      -0.167655       0.175714      -0.118277       0.058571       0.059706             15.262123       7.502157      -1.836243       0.000004      17.557214      -0.000068      20.726997           0.707475
           24             Cu       5.115494      13.683518       0.000000       0.878317      47.423301 0.70313749E+03  0.17450303E+05                                11.390118                            9.119775       1.199870       2.322234                    0.996843      39.209637      93.336144       0.556396       0.443567      -1.119066      -0.155937      -0.035983      -0.000005       0.160035      -0.030269       0.000006      -0.000003      -0.155210       0.164851      -0.110774       0.054950       0.055824             14.954886       7.514750      -1.606441      -0.000000      17.418340      -0.000072      19.931570           0.705907
           25              H      21.948201      14.590880      10.355625       0.141231       1.125788 0.82653652E+01  0.80763946E+02                                 1.707279                            1.620008      -1.093003       2.376277                    0.997167       3.267751       8.751900       0.526438       1.190704      -0.731152       0.016283      -0.033848       0.014741       0.040350      -0.006544       0.006818      -0.007750      -0.010952      -0.005181      -0.010144      -0.005147       0.015291              1.742883       1.469771      -0.216081       0.237194       1.970742      -0.147691       1.788136           0.000238
           26              H      21.175058      18.583427      10.296992       0.143031       1.399951 0.10846143E+02  0.11457669E+03                                 2.047474                            1.910394      -1.572055       2.150166                    0.992091       3.710444      10.677287       0.459498       1.261833      -0.713421      -0.000094       0.039911       0.012078       0.041699       0.000636      -0.007818       0.003705      -0.017823      -0.044039      -0.018704       0.002010       0.016694              2.126378       1.655796      -0.070421       0.235103       2.569893       0.216634       2.153445           0.000289
           27              H      19.925646      16.236145       7.261567       0.134756       1.139658 0.85112022E+01  0.83805860E+02                                 1.718100                            1.639915      -1.191668       2.323050                    0.996414       3.351979       9.021835       0.524976       1.184904      -0.731799      -0.022121      -0.004628      -0.036824       0.043206       0.000842       0.009433       0.002607       0.008357       0.031378      -0.009776      -0.006261       0.016037              1.755301       1.539990      -0.027731       0.321008       1.762126       0.075469       1.963788           0.000499
           28              H      22.857422      14.080599      14.942590       0.126415       1.386275 0.10739063E+02  0.11302868E+03                                 2.032820                            1.901607      -1.295968       2.272845                    0.993819       3.664107      10.483360       0.460869       1.262718      -0.714153      -0.024643      -0.021816      -0.019048       0.038027       0.001871       0.012131       0.005265       0.003819       0.010290      -0.011090      -0.004385       0.015475              2.105151       2.000576       0.284189       0.505156       2.175080       0.049093       2.139796          -0.000004
           29              H      25.523242      14.631079      18.014097       0.125352       1.374429 0.10642895E+02  0.11194819E+03                                 2.028697                            1.897711      -1.314313       2.260917                    0.993542       3.715756      10.684934       0.458899       1.268912      -0.712111       0.018802      -0.012660       0.029918       0.037535      -0.004843       0.004635      -0.011793      -0.005543      -0.007625      -0.011564      -0.004028       0.015592              2.106774       1.823270      -0.066480       0.449459       2.318816      -0.281312       2.178237          -0.000003
           30              H      24.518154      17.720588      15.555990       0.123339       1.347729 0.10371426E+02  0.10838819E+03                                 2.000532                            1.871316      -1.302164       2.265250                    0.993831       3.704907      10.618600       0.462888       1.266155      -0.712513       0.002197       0.035684      -0.009052       0.036880       0.011061      -0.000091       0.001648      -0.017638      -0.009964      -0.012555      -0.003361       0.015916              2.075668       1.772255       0.208034       0.292475       2.577056      -0.103043       1.877691          -0.000003
           31              H      26.219086      18.957628      16.642969       0.140166       1.103612 0.79960672E+01  0.77330583E+02                                 1.675977                            1.590500      -0.886474       2.471910                    0.999076       3.162088       8.369485       0.533838       1.186375      -0.733309      -0.017498       0.016990      -0.038434       0.045519       0.004285       0.013836      -0.010204      -0.010349       0.028399      -0.020759       0.001176       0.019583              1.696705       1.464615       0.073473       0.232406       1.807187      -0.248384       1.818312          -0.000011
           32              H      22.371886      14.887768      12.741569       0.141891       1.098772 0.79330568E+01  0.76422623E+02                                 1.656419                            1.573374      -0.892057       2.469476                    0.999111       3.139402       8.241364       0.543338       1.170186      -0.737248       0.001335      -0.045633       0.003567       0.045791      -0.001765       0.009644      -0.001003      -0.036563      -0.009092      -0.021767       0.001781       0.019986              1.674569       1.329047       0.037619       0.147368       2.068395       0.064278       1.626265          -0.000010
           33              H      25.786163      43.197426      18.059200       0.148860       1.096461 0.79746855E+01  0.77125514E+02                                 1.674972                            1.594352      -0.928908       2.459081                    0.998856       3.133879       8.313674       0.529829       1.195326      -0.731426       0.036934       0.024063       0.019147       0.048060       0.010036       0.015505       0.000255       0.002742      -0.031581      -0.020723       0.000160       0.020563              1.692941       1.818257       0.110795       0.352975       1.731900      -0.007257       1.528667          -0.000012
           34              H      27.171610      21.008021      16.976731       0.141075       1.097821 0.80028733E+01  0.77743432E+02                                 1.688693                            1.600371      -1.138225       2.354255                    0.996774       3.300755       8.878800       0.525366       1.200125      -0.728091      -0.026964      -0.000674      -0.031192       0.041236       0.002283       0.011611       0.003151       0.007694       0.011697      -0.008839      -0.006423       0.015262              1.731530       1.713446       0.146278       0.402356       1.736291       0.006147       1.744854           0.000217
           35              H      29.654970      23.349118      19.186773       0.137330       1.126739 0.84152266E+01  0.82640249E+02                                 1.707311                            1.633005      -1.182029       2.330879                    0.996423       3.326355       8.945894       0.524856       1.188339      -0.731146       0.015287       0.040400       0.011024       0.044580       0.008972       0.001448       0.004765      -0.013954      -0.023133      -0.009101      -0.007131       0.016232              1.741435       1.611240       0.196957       0.223110       2.023795       0.018781       1.589269           0.000465
           36              H      29.395184      19.365849      19.944501       0.146968       1.386256 0.10710648E+02  0.11245689E+03                                 2.025242                            1.894359      -1.401608       2.236626                    0.993224       3.556270      10.104260       0.464297       1.256435      -0.716303       0.016327      -0.031653       0.022988       0.042390      -0.015053       0.006128      -0.005275      -0.012996       0.013997      -0.018955       0.000474       0.018481              2.092829       1.892932      -0.075488       0.363101       2.361954      -0.354284       2.023603           0.000241
           37              H      26.952062      37.435911      19.371695       0.137518       1.148357 0.86059923E+01  0.84913147E+02                                 1.723731                            1.647349      -1.180258       2.331019                    0.996415       3.333408       8.960003       0.524965       1.182501      -0.732697       0.018314      -0.036465       0.018530       0.044815      -0.008592       0.003152      -0.008661      -0.011606      -0.012710      -0.009429      -0.007086       0.016514              1.758016       1.572822      -0.172260       0.244000       2.010903      -0.088723       1.690324           0.000542
           38              H      24.570765      39.146121      16.534722       0.147842       1.325084 0.10252498E+02  0.10639881E+03                                 1.960391                            1.850331      -1.355728       2.259451                    0.993932       3.489714       9.834071       0.471301       1.252277      -0.717420      -0.022436      -0.006286      -0.037009       0.043733       0.008286       0.009513      -0.001552       0.000369       0.042654      -0.017413      -0.000556       0.017969              2.014044       1.868828      -0.004439       0.478524       1.990665       0.166706       2.182640           0.000206
           39              H      26.222216      41.431550      19.488962       0.142042       1.114603 0.82006304E+01  0.80056225E+02                                 1.700451                            1.616002      -1.145336       2.351253                    0.996771       3.291987       8.842292       0.525400       1.194175      -0.729870       0.006443       0.034723       0.021455       0.041322       0.001021       0.000144       0.007982      -0.018660      -0.011766      -0.007649      -0.007106       0.014755              1.743881       1.463370      -0.030498       0.219218       2.087393       0.164962       1.680879           0.000224
           40              H       8.977840      16.335107      10.355625       0.141232       1.125715 0.82646535E+01  0.80754777E+02                                 1.707160                            1.619903      -1.092965       2.376295                    0.997168       3.267635       8.751301       0.526475       1.190651      -0.731164      -0.016285       0.033848       0.014742       0.040351      -0.006546      -0.006819       0.007751      -0.010947      -0.005188      -0.010143      -0.005149       0.015292              1.742759       1.469679      -0.216055      -0.237168       1.970591       0.147674       1.788007           0.000238
           41              H       9.750983      12.342560      10.296992       0.143034       1.399897 0.10845610E+02  0.11456931E+03                                 2.047390                            1.910322      -1.572055       2.150169                    0.992091       3.710393      10.676955       0.459517       1.261800      -0.713427       0.000094      -0.039912       0.012078       0.041700       0.000636       0.007817      -0.003705      -0.017825      -0.044042      -0.018705       0.002009       0.016695              2.126288       1.655737      -0.070412      -0.235088       2.569766      -0.216620       2.153361           0.000289
           42              H      11.000399      14.689845       7.261567       0.134754       1.139672 0.85113590E+01  0.83807890E+02                                 1.718121                            1.639936      -1.191668       2.323045                    0.996414       3.352023       9.022015       0.524969       1.184912      -0.731797       0.022124       0.004629      -0.036826       0.043210       0.000843      -0.009436      -0.002606       0.008361       0.031377      -0.009778      -0.006263       0.016040              1.755323       1.540007      -0.027730      -0.321011       1.762154      -0.075469       1.963809           0.000499
           43              H      38.994614      16.845383      14.942590       0.126420       1.386076 0.10737150E+02  0.11300292E+03                                 2.032563                            1.901386      -1.295926       2.272866                    0.993820       3.663975      10.482542       0.460917       1.262650      -0.714166       0.024642       0.021818      -0.019043       0.038025       0.001868      -0.012131      -0.005266       0.003822       0.010301      -0.011091      -0.004385       0.015476              2.104873       2.000319       0.284130      -0.505048       2.174789      -0.049080       2.139512          -0.000004
           44              H      36.328789      16.294898      18.014097       0.125352       1.374574 0.10644334E+02  0.11196804E+03                                 2.028930                            1.897912      -1.314308       2.260918                    0.993542       3.715848      10.685712       0.458844       1.269010      -0.712092      -0.018802       0.012659       0.029918       0.037535      -0.004843      -0.004638       0.011793      -0.005547      -0.007623      -0.011563      -0.004031       0.015594              2.107027       1.823471      -0.066491      -0.449542       2.319109       0.281364       2.178501          -0.000003
           45              H      37.333881      13.205392      15.555990       0.123337       1.347805 0.10372212E+02  0.10839919E+03                                 2.000672                            1.871438      -1.302161       2.265252                    0.993830       3.705007      10.619258       0.462851       1.266224      -0.712498      -0.002196      -0.035684      -0.009051       0.036879       0.011061       0.000088      -0.001649      -0.017641      -0.009965      -0.012555      -0.003362       0.015917              2.075819       1.772377       0.208056      -0.292514       2.577254       0.103051       1.877827          -0.000003
           46              H      35.632948      11.968352      16.642969       0.140166       1.103660 0.79965138E+01  0.77336063E+02                                 1.676036                            1.590553      -0.886480       2.471908                    0.999076       3.162128       8.369682       0.533824       1.186388      -0.733306       0.017499      -0.016990      -0.038433       0.045519       0.004285      -0.013837       0.010204      -0.010351       0.028396      -0.020760       0.001177       0.019583              1.696766       1.464666       0.073478      -0.232421       1.807252       0.248393       1.818379          -0.000011
           47              H      39.480152      16.038216      12.741569       0.141891       1.098801 0.79333262E+01  0.76425973E+02                                 1.656468                            1.573418      -0.892094       2.469458                    0.999111       3.139382       8.241389       0.543321       1.170210      -0.737243      -0.001336       0.045633       0.003567       0.045792      -0.001766      -0.009645       0.001002      -0.036564      -0.009093      -0.021769       0.001781       0.019987              1.674619       1.329082       0.037622      -0.147376       2.068463      -0.064284       1.626311          -0.000010
           48              H      36.065923      18.654552      18.059200       0.148860       1.096199 0.79723665E+01  0.77097780E+02                                 1.674693                            1.594105      -0.928919       2.459078                    0.998855       3.133884       8.313507       0.529875       1.195302      -0.731427      -0.036934      -0.024061       0.019147       0.048059       0.010034      -0.015502      -0.000256       0.002744      -0.031575      -0.020719       0.000159       0.020561              1.692654       1.817930       0.110762      -0.352873       1.731608       0.007259       1.528424          -0.000012
           49              H      34.680477      40.843958      16.976731       0.141078       1.097671 0.80015063E+01  0.77726675E+02                                 1.688512                            1.600210      -1.138210       2.354263                    0.996774       3.300662       8.878292       0.525405       1.200090      -0.728097       0.026963       0.000675      -0.031193       0.041237       0.002283      -0.011611      -0.003150       0.007693       0.011707      -0.008839      -0.006424       0.015263              1.731339       1.713260       0.146254      -0.402285       1.736098      -0.006151       1.744659           0.000217
           50              H      32.197114      38.502858      19.186773       0.137330       1.126778 0.84155933E+01  0.82644711E+02                                 1.707343                            1.633035      -1.182021       2.330883                    0.996423       3.326418       8.946096       0.524854       1.188331      -0.731147      -0.015287      -0.040400       0.011025       0.044581       0.008972      -0.001450      -0.004767      -0.013958      -0.023136      -0.009101      -0.007133       0.016234              1.741468       1.611272       0.196960      -0.223117       2.023833      -0.018778       1.589300           0.000465
           51              H      32.456899      42.486126      19.944501       0.146970       1.386326 0.10711350E+02  0.11246647E+03                                 2.025348                            1.894452      -1.401609       2.236625                    0.993224       3.556304      10.104563       0.464273       1.256476      -0.716295      -0.016328       0.031653       0.022987       0.042390      -0.015053      -0.006129       0.005274      -0.012995       0.013991      -0.018954       0.000474       0.018480              2.092942       1.893032      -0.075489      -0.363132       2.362087       0.354306       2.023708           0.000242
           52              H      34.900022      24.416065      19.371695       0.137515       1.148393 0.86064073E+01  0.84919017E+02                                 1.723843                            1.647451      -1.180270       2.331012                    0.996414       3.333449       8.960466       0.524915       1.182590      -0.732676      -0.018315       0.036464       0.018529       0.044815      -0.008594      -0.003153       0.008661      -0.011604      -0.012711      -0.009429      -0.007086       0.016515              1.758134       1.572918      -0.172277      -0.244024       2.011053       0.088731       1.690431           0.000542
           53              H      37.281322      22.705859      16.534722       0.147843       1.325150 0.10253191E+02  0.10640832E+03                                 1.960495                            1.850423      -1.355740       2.259444                    0.993931       3.489846       9.834712       0.471276       1.252317      -0.717411       0.022436       0.006284      -0.037008       0.043731       0.008288      -0.009515       0.001551       0.000368       0.042643      -0.017414      -0.000553       0.017968              2.014154       1.868927      -0.004442      -0.478562       1.990774      -0.166718       2.182761           0.000206
           54              H      35.629868      20.420426      19.488962       0.142036       1.114707 0.82016327E+01  0.80068902E+02                                 1.700602                            1.616137      -1.145400       2.351225                    0.996771       3.292128       8.842991       0.525358       1.194228      -0.729857      -0.006445      -0.034723       0.021456       0.041323       0.001021      -0.000147      -0.007984      -0.018659      -0.011772      -0.007647      -0.007110       0.014757              1.744039       1.463493      -0.030505      -0.219252       2.087596      -0.164981       1.681030           0.000224
           55              H      14.590896       8.977811      10.355625       0.141235       1.125747 0.82649782E+01  0.80758941E+02                                 1.707211                            1.619949      -1.092974       2.376290                    0.997168       3.267684       8.751556       0.526459       1.190673      -0.731159      -0.033844      -0.016282       0.014741       0.040347       0.006550      -0.007753      -0.006820       0.010950      -0.005190      -0.010145      -0.005152       0.015297              1.742812       1.970650       0.216066      -0.147682       1.469721      -0.237181       1.788064           0.000238
           56              H      18.583444       9.750961      10.296992       0.143030       1.399957 0.10846203E+02  0.11457724E+03                                 2.047459                            1.910383      -1.572070       2.150158                    0.992091       3.710451      10.677230       0.459506       1.261811      -0.713425       0.039911       0.000095       0.012079       0.041699      -0.000637       0.003706       0.007817       0.017821      -0.044040      -0.018704       0.002011       0.016693              2.126361       2.569861       0.070415       0.216636       1.655787      -0.235100       2.153436           0.000289
           57              H      16.236165      11.000374       7.261567       0.134753       1.139685 0.85114912E+01  0.83809630E+02                                 1.718144                            1.639956      -1.191696       2.323032                    0.996413       3.352052       9.022156       0.524962       1.184923      -0.731794      -0.004626       0.022124      -0.036826       0.043209      -0.000840       0.002607      -0.009435      -0.008360       0.031376      -0.009778      -0.006261       0.016039              1.755348       1.762180       0.027730       0.075471       1.540027      -0.321018       1.963837           0.000499
           58              H      14.080667      38.994584      14.942590       0.126412       1.386117 0.10737509E+02  0.11300728E+03                                 2.032570                            1.901392      -1.295971       2.272845                    0.993818       3.664035      10.482633       0.460927       1.262616      -0.714173      -0.021826       0.024643      -0.019045       0.038031      -0.001862       0.005265      -0.012131      -0.003835       0.010306      -0.011090      -0.004387       0.015476              2.104881       2.174796      -0.284132       0.049082       2.000327      -0.505053       2.139520          -0.000004
           59              H      14.631143      36.328761      18.014097       0.125344       1.374658 0.10645105E+02  0.11197779E+03                                 2.028974                            1.897949      -1.314390       2.260881                    0.993540       3.715979      10.686048       0.458853       1.268968      -0.712100      -0.012657      -0.018799       0.029921       0.037535       0.004841      -0.011796      -0.004640       0.005545      -0.007620      -0.011567      -0.004029       0.015596              2.107074       2.319166       0.066493      -0.281373       1.823507      -0.449557       2.178549          -0.000003
           60              H      17.720654      37.333858      15.555990       0.123336       1.347791 0.10372073E+02  0.10839721E+03                                 2.000642                            1.871412      -1.302155       2.265253                    0.993831       3.705003      10.619168       0.462859       1.266207      -0.712502       0.035684      -0.002195      -0.009051       0.036879      -0.011062       0.001649       0.000089       0.017640      -0.009964      -0.012556      -0.003361       0.015917              2.075788       2.577210      -0.208048      -0.103050       1.772352      -0.292507       1.877800          -0.000003
           61              H      18.957690      35.632927      16.642969       0.140167       1.103533 0.79953992E+01  0.77322850E+02                                 1.675918                            1.590448      -0.886469       2.471912                    0.999076       3.162105       8.369582       0.533836       1.186397      -0.733302       0.016989       0.017499      -0.038433       0.045519      -0.004285      -0.010203      -0.013836       0.010352       0.028400      -0.020759       0.001177       0.019583              1.696644       1.807120      -0.073469      -0.248366       1.464570      -0.232393       1.818242          -0.000011
           62              H      14.887837      39.480124      12.741569       0.141892       1.098785 0.79331863E+01  0.76424325E+02                                 1.656453                            1.573404      -0.892122       2.469447                    0.999110       3.139382       8.241386       0.543323       1.170211      -0.737242      -0.045634      -0.001336       0.003567       0.045792       0.001765      -0.001002      -0.009645       0.036564      -0.009093      -0.021768       0.001781       0.019987              1.674603       2.068443      -0.037621       0.064283       1.329071      -0.147373       1.626296          -0.000010
           63              H      43.197489      36.065890      18.059200       0.148860       1.096193 0.79723142E+01  0.77097125E+02                                 1.674685                            1.594098      -0.928900       2.459085                    0.998856       3.133874       8.313464       0.529877       1.195300      -0.731428       0.024061      -0.036934       0.019148       0.048059      -0.010036       0.000257      -0.015502      -0.002743      -0.031576      -0.020720       0.000158       0.020562              1.692646       1.731600      -0.110760      -0.007259       1.817921      -0.352870       1.528417          -0.000012
           64              H      21.008082      34.680406      16.976731       0.141073       1.097713 0.80019072E+01  0.77731762E+02                                 1.688575                            1.600266      -1.138200       2.354265                    0.996774       3.300745       8.878665       0.525387       1.200113      -0.728092      -0.000675       0.026965      -0.031192       0.041237      -0.002282       0.003151      -0.011611      -0.007695       0.011702      -0.008839      -0.006423       0.015262              1.731407       1.736168      -0.146258       0.006145       1.713323      -0.402311       1.744728           0.000218
           65              H      23.349174      32.197047      19.186773       0.137330       1.126764 0.84154617E+01  0.82643161E+02                                 1.707344                            1.633035      -1.181983       2.330902                    0.996424       3.326345       8.945909       0.524847       1.188350      -0.731144       0.040401      -0.015287       0.011026       0.044581      -0.008973       0.004765      -0.001450       0.013957      -0.023136      -0.009100      -0.007134       0.016234              1.741469       2.023830      -0.196960       0.018781       1.611273      -0.223119       1.589302           0.000465
           66              H      19.365905      32.456825      19.944501       0.146976       1.386235 0.10710468E+02  0.11245464E+03                                 2.025235                            1.894353      -1.401597       2.236637                    0.993226       3.556224      10.104148       0.464293       1.256449      -0.716300      -0.031653      -0.016326       0.022988       0.042389       0.015053      -0.005275      -0.006128       0.012991       0.013986      -0.018952       0.000472       0.018480              2.092822       2.361942       0.075485      -0.354277       1.892929      -0.363100       2.023593           0.000242
           67              H      37.435972      34.899979      19.371695       0.137520       1.148372 0.86061765E+01  0.84915728E+02                                 1.723783                            1.647397      -1.180253       2.331024                    0.996414       3.333385       8.960088       0.524941       1.182545      -0.732687      -0.036465      -0.018316       0.018529       0.044816       0.008594      -0.008662      -0.003154       0.011610      -0.012711      -0.009429      -0.007089       0.016518              1.758071       2.010972       0.172266      -0.088723       1.572867      -0.244010       1.690374           0.000542
           68              H      39.146186      37.281283      16.534722       0.147843       1.325127 0.10252933E+02  0.10640462E+03                                 1.960448                            1.850382      -1.355770       2.259433                    0.993930       3.489764       9.834324       0.471289       1.252293      -0.717417      -0.006285       0.022436      -0.037010       0.043734      -0.008287      -0.001552      -0.009515      -0.000369       0.042655      -0.017415      -0.000556       0.017971              2.014105       1.990729       0.004443       0.166713       1.868883      -0.478542       2.182704           0.000206
           69              H      41.431612      35.629833      19.488962       0.142040       1.114682 0.82014105E+01  0.80066269E+02                                 1.700585                            1.616122      -1.145344       2.351248                    0.996771       3.292089       8.842889       0.525356       1.194239      -0.729855       0.034724      -0.006443       0.021454       0.041323      -0.001022       0.007982      -0.000147       0.018661      -0.011770      -0.007648      -0.007109       0.014756              1.744022       2.087572       0.030506       0.164979       1.463480      -0.219247       1.681014           0.000224
           70              H      16.335145      21.948176      10.355625       0.141236       1.125720 0.82647178E+01  0.80755784E+02                                 1.707192                            1.619931      -1.092923       2.376314                    0.997169       3.267610       8.751333       0.526459       1.190683      -0.731157       0.033846       0.016283       0.014740       0.040348       0.006550       0.007751       0.006820       0.010951      -0.005194      -0.010145      -0.005152       0.015296              1.742793       1.970633       0.216064       0.147679       1.469703       0.237176       1.788041           0.000238
           71              H      12.342597      21.175026      10.296992       0.143037       1.399875 0.10845435E+02  0.11456736E+03                                 2.047398                            1.910329      -1.572054       2.150171                    0.992091       3.710384      10.677032       0.459506       1.261830      -0.713421      -0.039910      -0.000095       0.012078       0.041698      -0.000637      -0.003705      -0.007819       0.017821      -0.044040      -0.018705       0.002012       0.016693              2.126297       2.569781       0.070417      -0.216621       1.655745       0.235089       2.153366           0.000289
           72              H      14.689880      19.925617       7.261567       0.134754       1.139654 0.85111614E+01  0.83805239E+02                                 1.718086                            1.639903      -1.191684       2.323041                    0.996413       3.351967       9.021749       0.524983       1.184892      -0.731802       0.004627      -0.022122      -0.036825       0.043207      -0.000843      -0.002606       0.009434      -0.008360       0.031378      -0.009777      -0.006262       0.016039              1.755287       1.762115       0.027730      -0.075469       1.539977       0.321002       1.963768           0.000499
           73              H      16.845423      22.857397      14.942590       0.126412       1.386246 0.10738740E+02  0.11302382E+03                                 2.032740                            1.901538      -1.295959       2.272851                    0.993818       3.664069      10.482998       0.460895       1.262664      -0.714164       0.021827      -0.024642      -0.019045       0.038031      -0.001864      -0.005265       0.012132      -0.003832       0.010306      -0.011091      -0.004387       0.015478              2.105064       2.174990      -0.284172      -0.049092       2.000495       0.505123       2.139706          -0.000004
           74              H      16.294943      25.523217      18.014097       0.125342       1.374553 0.10644050E+02  0.11196317E+03                                 2.028795                            1.897795      -1.314446       2.260855                    0.993538       3.715928      10.685498       0.458897       1.268887      -0.712116       0.012657       0.018799       0.029921       0.037535       0.004841       0.011795       0.004635       0.005541      -0.007623      -0.011567      -0.004026       0.015593              2.106880       2.318943       0.066487       0.281336       1.823352       0.449494       2.178347          -0.000003
           75              H      13.205435      24.518123      15.555990       0.123336       1.347781 0.10371956E+02  0.10839556E+03                                 2.000621                            1.871393      -1.302154       2.265254                    0.993831       3.704989      10.619066       0.462865       1.266195      -0.712504      -0.035684       0.002195      -0.009051       0.036879      -0.011062      -0.001649      -0.000090       0.017640      -0.009963      -0.012557      -0.003360       0.015917              2.075764       2.577184      -0.208049       0.103046       1.772332       0.292501       1.877776          -0.000003
           76              H      11.968397      26.219052      16.642969       0.140165       1.103754 0.79973331E+01  0.77345776E+02                                 1.676125                            1.590631      -0.886482       2.471905                    0.999076       3.162137       8.369735       0.533814       1.186383      -0.733309      -0.016989      -0.017499      -0.038433       0.045518      -0.004286       0.010204       0.013837       0.010351       0.028394      -0.020760       0.001178       0.019582              1.696858       1.807357      -0.073485       0.248417       1.464736       0.232441       1.818482          -0.000011
           77              H      16.038255      22.371860      12.741569       0.141892       1.098763 0.79329486E+01  0.76421082E+02                                 1.656391                            1.573349      -0.892149       2.469433                    0.999110       3.139351       8.241119       0.543352       1.170163      -0.737253       0.045633       0.001337       0.003567       0.045792       0.001765       0.001003       0.009643       0.036563      -0.009093      -0.021767       0.001780       0.019987              1.674540       2.068360      -0.037618      -0.064280       1.329026       0.147363       1.626234          -0.000010
           78              H      18.654597      25.786088      18.059200       0.148859       1.096521 0.79752564E+01  0.77132694E+02                                 1.675060                            1.594430      -0.928913       2.459080                    0.998855       3.133967       8.314095       0.529803       1.195357      -0.731419      -0.024061       0.036933       0.019148       0.048058      -0.010035      -0.000256       0.015503      -0.002740      -0.031584      -0.020722       0.000160       0.020562              1.693032       1.731994      -0.110803       0.007260       1.818359       0.353007       1.528743          -0.000012
           79              H      40.844005      27.171573      16.976731       0.141076       1.097778 0.80024548E+01  0.77738057E+02                                 1.688623                            1.600308      -1.138212       2.354262                    0.996774       3.300670       8.878387       0.525389       1.200093      -0.728098       0.000674      -0.026964      -0.031192       0.041237      -0.002283      -0.003151       0.011612      -0.007695       0.011704      -0.008839      -0.006424       0.015263              1.731456       1.736216      -0.146271      -0.006150       1.713375       0.402330       1.744779           0.000217
           80              H      38.502910      29.654929      19.186773       0.137326       1.126793 0.84157312E+01  0.82646433E+02                                 1.707352                            1.633042      -1.182059       2.330862                    0.996423       3.326503       8.946355       0.524855       1.188323      -0.731148      -0.040399       0.015285       0.011025       0.044579      -0.008970      -0.004765       0.001448       0.013953      -0.023131      -0.009099      -0.007131       0.016230              1.741478       2.023849      -0.196963      -0.018781       1.611278       0.223119       1.589307           0.000465
           81              H      42.486178      29.395151      19.944501       0.146975       1.386231 0.10710426E+02  0.11245421E+03                                 2.025243                            1.894360      -1.401598       2.236636                    0.993226       3.556204      10.104127       0.464288       1.256463      -0.716298       0.031652       0.016325       0.022987       0.042388       0.015053       0.005273       0.006126       0.012990       0.013989      -0.018952       0.000474       0.018478              2.092830       2.361952       0.075487       0.354280       1.892935       0.363103       2.023602           0.000241
           82              H      24.416112      26.951997      19.371695       0.137521       1.148328 0.86057785E+01  0.84910948E+02                                 1.723743                            1.647361      -1.180282       2.331010                    0.996415       3.333396       8.960117       0.524945       1.182548      -0.732685       0.036464       0.018315       0.018528       0.044815       0.008593       0.008660       0.003151       0.011600      -0.012710      -0.009429      -0.007083       0.016513              1.758029       2.010923       0.172263       0.088724       1.572832       0.244000       1.690333           0.000542
           83              H      22.705902      24.570697      16.534722       0.147841       1.325166 0.10253331E+02  0.10641001E+03                                 1.960499                            1.850427      -1.355797       2.259418                    0.993930       3.489859       9.834718       0.471280       1.252305      -0.717413       0.006286      -0.022437      -0.037009       0.043733      -0.008287       0.001553       0.009514      -0.000370       0.042646      -0.017414      -0.000554       0.017968              2.014158       1.990772       0.004441      -0.166719       1.868931       0.478568       2.182771           0.000206
           84              H      20.420471      26.222143      19.488962       0.142035       1.114668 0.82012438E+01  0.80063907E+02                                 1.700533                            1.616074      -1.145404       2.351223                    0.996771       3.292109       8.842784       0.525382       1.194192      -0.729865      -0.034722       0.006442       0.021457       0.041322      -0.001019      -0.007984       0.000144       0.018655      -0.011764      -0.007648      -0.007106       0.014754              1.743966       2.087506       0.030504      -0.164973       1.463433       0.219235       1.680960           0.000224
           85              H      24.440866      31.798106      12.195824       0.141232       1.125784 0.82653357E+01  0.80763586E+02                                 1.707275                            1.620005      -1.093000       2.376279                    0.997167       3.267747       8.751886       0.526438       1.190704      -0.731152      -0.016283       0.033848      -0.014741       0.040350      -0.006544       0.006818      -0.007750      -0.010952      -0.005181      -0.010144      -0.005147       0.015291              1.742880       1.469768      -0.216081       0.237194       1.970738      -0.147691       1.788133           0.000238
           86              H      25.214009      27.805559      12.254457       0.143031       1.399953 0.10846163E+02  0.11457696E+03                                 2.047476                            1.910396      -1.572057       2.150165                    0.992091       3.710446      10.677295       0.459498       1.261833      -0.713421       0.000094      -0.039911      -0.012078       0.041699       0.000636      -0.007818       0.003705      -0.017822      -0.044040      -0.018704       0.002011       0.016694              2.126380       1.655797      -0.070421       0.235103       2.569894       0.216636       2.153449           0.000289
           87              H      26.463421      30.152841      15.289882       0.134755       1.139666 0.85112924E+01  0.83807032E+02                                 1.718114                            1.639927      -1.191677       2.323044                    0.996414       3.352003       9.021937       0.524972       1.184909      -0.731798       0.022121       0.004628       0.036824       0.043206       0.000842       0.009432       0.002607       0.008358       0.031377      -0.009776      -0.006261       0.016037              1.755315       1.540001      -0.027731       0.321013       1.762141       0.075467       1.963805           0.000499
           88              H      23.531645      32.308387       7.608859       0.126415       1.386272 0.10739038E+02  0.11302836E+03                                 2.032818                            1.901605      -1.295967       2.272846                    0.993820       3.664103      10.483345       0.460869       1.262718      -0.714153       0.024643       0.021816       0.019048       0.038027       0.001871       0.012131       0.005265       0.003819       0.010289      -0.011090      -0.004385       0.015475              2.105148       2.000573       0.284189       0.505155       2.175078       0.049093       2.139793          -0.000004
           89              H      20.865825      31.757907       4.537352       0.125352       1.374429 0.10642889E+02  0.11194811E+03                                 2.028696                            1.897710      -1.314312       2.260917                    0.993542       3.715755      10.684928       0.458899       1.268912      -0.712112      -0.018802       0.012660      -0.029918       0.037535      -0.004843       0.004635      -0.011793      -0.005543      -0.007625      -0.011564      -0.004028       0.015592              2.106773       1.823269      -0.066480       0.449459       2.318815      -0.281312       2.178236          -0.000003
           90              H      21.870913      28.668398       6.995459       0.123339       1.347729 0.10371432E+02  0.10838827E+03                                 2.000533                            1.871316      -1.302164       2.265250                    0.993831       3.704908      10.618603       0.462888       1.266155      -0.712513      -0.002197      -0.035684       0.009052       0.036880       0.011061      -0.000091       0.001649      -0.017638      -0.009964      -0.012555      -0.003361       0.015916              2.075668       1.772256       0.208034       0.292476       2.577057      -0.103043       1.877692          -0.000003
           91              H      20.169981      27.431358       5.908480       0.140166       1.103612 0.79960709E+01  0.77330627E+02                                 1.675977                            1.590500      -0.886474       2.471910                    0.999076       3.162088       8.369485       0.533838       1.186375      -0.733309       0.017498      -0.016990       0.038434       0.045519       0.004285       0.013836      -0.010204      -0.010349       0.028399      -0.020759       0.001176       0.019583              1.696705       1.464616       0.073473       0.232406       1.807188      -0.248384       1.818312          -0.000010
           92              H      24.017181      31.501218       9.809880       0.141891       1.098772 0.79330556E+01  0.76422605E+02                                 1.656419                            1.573374      -0.892057       2.469476                    0.999111       3.139402       8.241362       0.543338       1.170185      -0.737248      -0.001335       0.045633      -0.003567       0.045791      -0.001765       0.009644      -0.001003      -0.036563      -0.009092      -0.021767       0.001781       0.019986              1.674568       1.329046       0.037618       0.147368       2.068394       0.064278       1.626265          -0.000010
           93              H      20.602904       3.191560       4.492249       0.148860       1.096462 0.79746950E+01  0.77125629E+02                                 1.674973                            1.594353      -0.928907       2.459081                    0.998856       3.133881       8.313681       0.529828       1.195326      -0.731426      -0.036934      -0.024063      -0.019147       0.048060       0.010036       0.015505       0.000255       0.002742      -0.031581      -0.020723       0.000160       0.020563              1.692942       1.818258       0.110795       0.352975       1.731901      -0.007257       1.528668          -0.000012
           94              H      19.217457      25.380965       5.574718       0.141075       1.097814 0.80028137E+01  0.77742694E+02                                 1.688686                            1.600364      -1.138215       2.354260                    0.996774       3.300743       8.878753       0.525367       1.200124      -0.728091       0.026964       0.000674       0.031192       0.041237       0.002283       0.011611       0.003151       0.007694       0.011696      -0.008839      -0.006422       0.015262              1.731522       1.713439       0.146278       0.402353       1.736283       0.006147       1.744845           0.000217
           95              H      16.734097      23.039868       3.364676       0.137331       1.126729 0.84151185E+01  0.82638856E+02                                 1.707294                            1.632990      -1.182021       2.330883                    0.996423       3.326334       8.945796       0.524861       1.188333      -0.731147      -0.015287      -0.040400      -0.011025       0.044580       0.008972       0.001447       0.004766      -0.013954      -0.023135      -0.009102      -0.007131       0.016232              1.741418       1.611224       0.196955       0.223107       2.023773       0.018780       1.589256           0.000465
           96              H      16.993883      27.023137       2.606948       0.146968       1.386248 0.10710570E+02  0.11245585E+03                                 2.025234                            1.894351      -1.401604       2.236628                    0.993224       3.556260      10.104217       0.464298       1.256434      -0.716303      -0.016327       0.031653      -0.022988       0.042391      -0.015053       0.006128      -0.005276      -0.012996       0.013997      -0.018955       0.000474       0.018481              2.092820       1.892923      -0.075487       0.363099       2.361943      -0.354283       2.023595           0.000241
           97              H      19.437005       8.953075       3.179754       0.137518       1.148363 0.86060524E+01  0.84913879E+02                                 1.723736                            1.647354      -1.180264       2.331016                    0.996415       3.333415       8.960026       0.524965       1.182500      -0.732697      -0.018314       0.036464      -0.018530       0.044815      -0.008592       0.003152      -0.008662      -0.011606      -0.012710      -0.009429      -0.007085       0.016514              1.758022       1.572827      -0.172261       0.244001       2.010910      -0.088723       1.690329           0.000542
           98              H      21.818302       7.242865       6.016727       0.147842       1.325087 0.10252530E+02  0.10639921E+03                                 1.960394                            1.850333      -1.355730       2.259450                    0.993932       3.489718       9.834082       0.471301       1.252276      -0.717420       0.022436       0.006286       0.037009       0.043733       0.008286       0.009513      -0.001552       0.000369       0.042654      -0.017413      -0.000556       0.017969              2.014047       1.868830      -0.004439       0.478525       1.990667       0.166706       2.182643           0.000206
           99              H      20.166851       4.957436       3.062487       0.142041       1.114606 0.82006523E+01  0.80056483E+02                                 1.700453                            1.616004      -1.145338       2.351251                    0.996771       3.291990       8.842299       0.525400       1.194174      -0.729870      -0.006443      -0.034723      -0.021455       0.041322       0.001021       0.000144       0.007982      -0.018660      -0.011766      -0.007649      -0.007106       0.014755              1.743882       1.463371      -0.030498       0.219218       2.087395       0.164962       1.680881           0.000224
          100              H      37.411227      30.053879      12.195824       0.141232       1.125715 0.82646582E+01  0.80754829E+02                                 1.707160                            1.619903      -1.092965       2.376295                    0.997168       3.267636       8.751302       0.526475       1.190651      -0.731164       0.016285      -0.033848      -0.014742       0.040351      -0.006546      -0.006819       0.007751      -0.010947      -0.005188      -0.010143      -0.005149       0.015292              1.742759       1.469679      -0.216055      -0.237168       1.970591       0.147674       1.788007           0.000238
          101              H      36.638084      34.046426      12.254457       0.143034       1.399896 0.10845608E+02  0.11456930E+03                                 2.047391                            1.910323      -1.572055       2.150169                    0.992091       3.710393      10.676958       0.459516       1.261801      -0.713427      -0.000094       0.039912      -0.012078       0.041700       0.000636       0.007817      -0.003705      -0.017825      -0.044042      -0.018705       0.002009       0.016695              2.126288       1.655738      -0.070412      -0.235088       2.569766      -0.216620       2.153361           0.000289
          102              H      35.388668      31.699141      15.289882       0.134754       1.139669 0.85113368E+01  0.83807614E+02                                 1.718119                            1.639934      -1.191666       2.323047                    0.996414       3.352019       9.022000       0.524970       1.184912      -0.731797      -0.022124      -0.004629       0.036826       0.043210       0.000843      -0.009436      -0.002606       0.008361       0.031377      -0.009778      -0.006263       0.016040              1.755321       1.540005      -0.027730      -0.321011       1.762151      -0.075469       1.963806           0.000499
          103              H       7.394453      29.543603       7.608859       0.126420       1.386075 0.10737138E+02  0.11300275E+03                                 2.032561                            1.901385      -1.295926       2.272866                    0.993820       3.663973      10.482532       0.460917       1.262649      -0.714166      -0.024642      -0.021818       0.019043       0.038025       0.001868      -0.012131      -0.005266       0.003822       0.010301      -0.011091      -0.004385       0.015476              2.104871       2.000317       0.284129      -0.505047       2.174787      -0.049080       2.139510          -0.000004
          104              H      10.060278      30.094088       4.537352       0.125352       1.374575 0.10644340E+02  0.11196813E+03                                 2.028931                            1.897913      -1.314309       2.260918                    0.993542       3.715849      10.685718       0.458844       1.269011      -0.712092       0.018802      -0.012659      -0.029918       0.037535      -0.004843      -0.004638       0.011793      -0.005548      -0.007623      -0.011563      -0.004031       0.015594              2.107028       1.823471      -0.066491      -0.449543       2.319111       0.281365       2.178502          -0.000003
          105              H       9.055186      33.183594       6.995459       0.123337       1.347805 0.10372219E+02  0.10839930E+03                                 2.000673                            1.871439      -1.302162       2.265252                    0.993830       3.705008      10.619266       0.462850       1.266225      -0.712498       0.002196       0.035684       0.009051       0.036879       0.011061       0.000088      -0.001649      -0.017641      -0.009965      -0.012555      -0.003362       0.015917              2.075821       1.772378       0.208056      -0.292515       2.577256       0.103051       1.877828          -0.000003
          106              H      10.756119      34.420634       5.908480       0.140166       1.103659 0.79965125E+01  0.77336054E+02                                 1.676037                            1.590554      -0.886479       2.471908                    0.999076       3.162127       8.369682       0.533823       1.186389      -0.733306      -0.017499       0.016990       0.038433       0.045519       0.004285      -0.013837       0.010204      -0.010351       0.028396      -0.020760       0.001177       0.019583              1.696766       1.464667       0.073478      -0.232421       1.807253       0.248393       1.818380          -0.000011
          107              H       6.908915      30.350770       9.809880       0.141891       1.098800 0.79333217E+01  0.76425917E+02                                 1.656467                            1.573417      -0.892094       2.469459                    0.999111       3.139381       8.241385       0.543321       1.170210      -0.737243       0.001336      -0.045633      -0.003567       0.045792      -0.001766      -0.009645       0.001002      -0.036564      -0.009093      -0.021769       0.001781       0.019987              1.674618       1.329081       0.037622      -0.147375       2.068462      -0.064284       1.626310          -0.000010
          108              H      10.323144      27.734434       4.492249       0.148859       1.096200 0.79723780E+01  0.77097923E+02                                 1.674694                            1.594106      -0.928920       2.459077                    0.998855       3.133886       8.313515       0.529875       1.195303      -0.731427       0.036934       0.024061      -0.019147       0.048059       0.010034      -0.015502      -0.000256       0.002744      -0.031575      -0.020719       0.000159       0.020560              1.692656       1.817932       0.110762      -0.352874       1.731610       0.007259       1.528425          -0.000012
          109              H      11.708590       5.545028       5.574718       0.141078       1.097671 0.80015102E+01  0.77726723E+02                                 1.688513                            1.600211      -1.138211       2.354263                    0.996774       3.300662       8.878293       0.525405       1.200090      -0.728097      -0.026963      -0.000675       0.031193       0.041237       0.002283      -0.011611      -0.003150       0.007693       0.011707      -0.008839      -0.006424       0.015263              1.731340       1.713261       0.146254      -0.402285       1.736099      -0.006151       1.744659           0.000217
          110              H      14.191953       7.886128       3.364676       0.137330       1.126782 0.84156371E+01  0.82645241E+02                                 1.707347                            1.633039      -1.182025       2.330880                    0.996423       3.326424       8.946115       0.524853       1.188330      -0.731147       0.015287       0.040400      -0.011025       0.044580       0.008972      -0.001450      -0.004767      -0.013958      -0.023136      -0.009101      -0.007133       0.016234              1.741472       1.611275       0.196960      -0.223117       2.023838      -0.018778       1.589303           0.000465
          111              H      13.932168       3.902860       2.606948       0.146969       1.386330 0.10711386E+02  0.11246692E+03                                 2.025351                            1.894454      -1.401611       2.236625                    0.993224       3.556308      10.104575       0.464273       1.256475      -0.716295       0.016328      -0.031653      -0.022987       0.042390      -0.015053      -0.006129       0.005274      -0.012995       0.013991      -0.018954       0.000474       0.018480              2.092945       1.893034      -0.075489      -0.363133       2.362091       0.354307       2.023711           0.000241
          112              H      11.489045      21.972921       3.179754       0.137515       1.148390 0.86063817E+01  0.84918714E+02                                 1.723841                            1.647449      -1.180268       2.331013                    0.996414       3.333447       8.960462       0.524914       1.182592      -0.732676       0.018315      -0.036464      -0.018529       0.044815      -0.008594      -0.003153       0.008661      -0.011604      -0.012711      -0.009429      -0.007086       0.016515              1.758132       1.572916      -0.172277      -0.244023       2.011050       0.088731       1.690429           0.000542
          113              H       9.107745      23.683127       6.016727       0.147843       1.325150 0.10253198E+02  0.10640843E+03                                 1.960496                            1.850425      -1.355741       2.259443                    0.993931       3.489847       9.834719       0.471275       1.252318      -0.717411      -0.022436      -0.006284       0.037008       0.043732       0.008288      -0.009515       0.001551       0.000368       0.042643      -0.017414      -0.000553       0.017968              2.014155       1.868928      -0.004442      -0.478562       1.990775      -0.166719       2.182762           0.000206
          114              H      10.759199      25.968560       3.062487       0.142036       1.114704 0.82016043E+01  0.80068566E+02                                 1.700600                            1.616135      -1.145398       2.351226                    0.996772       3.292124       8.842981       0.525358       1.194230      -0.729857       0.006445       0.034723      -0.021457       0.041323       0.001021      -0.000148      -0.007984      -0.018659      -0.011772      -0.007647      -0.007110       0.014757              1.744037       1.463491      -0.030504      -0.219251       2.087593      -0.164981       1.681028           0.000224
          115              H      31.798171      37.411175      12.195824       0.141235       1.125747 0.82649697E+01  0.80758834E+02                                 1.707210                            1.619948      -1.092973       2.376291                    0.997168       3.267683       8.751551       0.526460       1.190672      -0.731159       0.033845       0.016282      -0.014741       0.040347       0.006550      -0.007753      -0.006820       0.010950      -0.005190      -0.010145      -0.005152       0.015297              1.742810       1.970649       0.216066      -0.147682       1.469720      -0.237181       1.788062           0.000238
          116              H      27.805623      36.638025      12.254457       0.143030       1.399952 0.10846156E+02  0.11457663E+03                                 2.047454                            1.910379      -1.572067       2.150160                    0.992091       3.710446      10.677210       0.459506       1.261811      -0.713425      -0.039911      -0.000095      -0.012079       0.041699      -0.000637       0.003706       0.007817       0.017821      -0.044040      -0.018704       0.002011       0.016693              2.126356       2.569854       0.070415       0.216635       1.655783      -0.235099       2.153431           0.000290
          117              H      30.152902      35.388612      15.289882       0.134754       1.139680 0.85114500E+01  0.83809131E+02                                 1.718140                            1.639953      -1.191692       2.323034                    0.996413       3.352046       9.022138       0.524962       1.184924      -0.731794       0.004626      -0.022124       0.036827       0.043209      -0.000840       0.002607      -0.009435      -0.008360       0.031376      -0.009778      -0.006261       0.016039              1.755344       1.762176       0.027731       0.075471       1.540024      -0.321017       1.963833           0.000499
          118              H      32.308400       7.394402       7.608859       0.126412       1.386116 0.10737503E+02  0.11300721E+03                                 2.032570                            1.901392      -1.295971       2.272845                    0.993818       3.664034      10.482630       0.460927       1.262616      -0.714173       0.021826      -0.024643       0.019045       0.038031      -0.001862       0.005265      -0.012130      -0.003835       0.010306      -0.011090      -0.004387       0.015476              2.104881       2.174796      -0.284132       0.049082       2.000327      -0.505053       2.139519          -0.000004
          119              H      31.757924      10.060225       4.537352       0.125344       1.374658 0.10645105E+02  0.11197780E+03                                 2.028974                            1.897950      -1.314390       2.260881                    0.993540       3.715979      10.686049       0.458853       1.268968      -0.712100       0.012657       0.018799      -0.029921       0.037535       0.004841      -0.011796      -0.004640       0.005545      -0.007620      -0.011567      -0.004029       0.015596              2.107074       2.319166       0.066493      -0.281373       1.823507      -0.449558       2.178549          -0.000003
          120              H      28.668413       9.055128       6.995459       0.123336       1.347791 0.10372067E+02  0.10839713E+03                                 2.000642                            1.871412      -1.302154       2.265254                    0.993831       3.705002      10.619163       0.462859       1.266207      -0.712502      -0.035684       0.002195       0.009051       0.036879      -0.011062       0.001649       0.000089       0.017640      -0.009964      -0.012556      -0.003361       0.015917              2.075787       2.577209      -0.208048      -0.103050       1.772351      -0.292507       1.877799          -0.000003
          121              H      27.431377      10.756059       5.908480       0.140167       1.103532 0.79953952E+01  0.77322803E+02                                 1.675918                            1.590448      -0.886468       2.471913                    0.999076       3.162104       8.369579       0.533836       1.186398      -0.733302      -0.016989      -0.017499       0.038433       0.045519      -0.004285      -0.010203      -0.013836       0.010352       0.028400      -0.020759       0.001177       0.019583              1.696644       1.807120      -0.073469      -0.248366       1.464570      -0.232393       1.818242          -0.000011
          122              H      31.501230       6.908862       9.809880       0.141892       1.098784 0.79331824E+01  0.76424278E+02                                 1.656453                            1.573404      -0.892122       2.469447                    0.999110       3.139381       8.241383       0.543323       1.170211      -0.737242       0.045634       0.001336      -0.003567       0.045792       0.001765      -0.001002      -0.009645       0.036564      -0.009093      -0.021768       0.001781       0.019987              1.674603       2.068442      -0.037621       0.064283       1.329071      -0.147373       1.626295          -0.000010
          123              H       3.191578      10.323096       4.492249       0.148860       1.096193 0.79723095E+01  0.77097071E+02                                 1.674685                            1.594098      -0.928900       2.459085                    0.998856       3.133873       8.313462       0.529877       1.195300      -0.731428      -0.024061       0.036934      -0.019148       0.048060      -0.010036       0.000257      -0.015502      -0.002743      -0.031576      -0.020720       0.000158       0.020562              1.692646       1.731600      -0.110760      -0.007259       1.817921      -0.352870       1.528417          -0.000012
          124              H      25.380985      11.708580       5.574718       0.141073       1.097717 0.80019374E+01  0.77732117E+02                                 1.688577                            1.600268      -1.138202       2.354263                    0.996774       3.300750       8.878678       0.525387       1.200111      -0.728092       0.000675      -0.026965       0.031192       0.041237      -0.002282       0.003151      -0.011611      -0.007695       0.011702      -0.008839      -0.006423       0.015262              1.731409       1.736170      -0.146258       0.006145       1.713326      -0.402311       1.744731           0.000217
          125              H      23.039893      14.191939       3.364676       0.137330       1.126766 0.84154810E+01  0.82643377E+02                                 1.707344                            1.633035      -1.181985       2.330901                    0.996424       3.326346       8.945906       0.524848       1.188348      -0.731144      -0.040401       0.015287      -0.011025       0.044581      -0.008973       0.004765      -0.001450       0.013957      -0.023136      -0.009100      -0.007134       0.016234              1.741469       2.023831      -0.196960       0.018781       1.611273      -0.223119       1.589303           0.000465
          126              H      27.023162      13.932161       2.606948       0.146976       1.386238 0.10710493E+02  0.11245497E+03                                 2.025237                            1.894355      -1.401599       2.236636                    0.993226       3.556227      10.104159       0.464293       1.256449      -0.716301       0.031653       0.016326      -0.022987       0.042389       0.015053      -0.005275      -0.006128       0.012991       0.013986      -0.018952       0.000472       0.018480              2.092824       2.361945       0.075485      -0.354277       1.892932      -0.363101       2.023596           0.000241
          127              H       8.953095      11.489007       3.179754       0.137520       1.148373 0.86061862E+01  0.84915858E+02                                 1.723785                            1.647399      -1.180254       2.331023                    0.996414       3.333387       8.960099       0.524940       1.182546      -0.732687       0.036465       0.018316      -0.018529       0.044816       0.008594      -0.008662      -0.003154       0.011610      -0.012710      -0.009429      -0.007089       0.016518              1.758073       2.010974       0.172267      -0.088723       1.572869      -0.244010       1.690376           0.000542
          128              H       7.242881       9.107703       6.016727       0.147843       1.325127 0.10252936E+02  0.10640465E+03                                 1.960449                            1.850382      -1.355770       2.259433                    0.993930       3.489764       9.834323       0.471290       1.252293      -0.717417       0.006285      -0.022436       0.037010       0.043734      -0.008287      -0.001552      -0.009515      -0.000369       0.042655      -0.017415      -0.000556       0.017971              2.014105       1.990728       0.004443       0.166713       1.868883      -0.478542       2.182704           0.000206
          129              H       4.957455      10.759153       3.062487       0.142040       1.114681 0.82013975E+01  0.80066116E+02                                 1.700585                            1.616122      -1.145342       2.351249                    0.996771       3.292087       8.842884       0.525356       1.194240      -0.729855      -0.034724       0.006443      -0.021454       0.041323      -0.001022       0.007982      -0.000147       0.018661      -0.011770      -0.007647      -0.007109       0.014756              1.744021       2.087571       0.030505       0.164979       1.463479      -0.219247       1.681013           0.000224
          130              H      30.053922      24.440810      12.195824       0.141235       1.125735 0.82648567E+01  0.80757513E+02                                 1.707209                            1.619946      -1.092941       2.376304                    0.997169       3.267638       8.751440       0.526455       1.190686      -0.731156      -0.033845      -0.016283      -0.014740       0.040348       0.006550       0.007751       0.006820       0.010950      -0.005194      -0.010145      -0.005152       0.015297              1.742810       1.970656       0.216068       0.147681       1.469717       0.237179       1.788058           0.000238
          131              H      34.046470      25.213960      12.254457       0.143036       1.399883 0.10845514E+02  0.11456841E+03                                 2.047405                            1.910336      -1.572057       2.150169                    0.992091       3.710399      10.677087       0.459505       1.261829      -0.713421       0.039910       0.000095      -0.012078       0.041698      -0.000636      -0.003705      -0.007819       0.017821      -0.044040      -0.018705       0.002011       0.016693              2.126305       2.569789       0.070418      -0.216621       1.655751       0.235090       2.153375           0.000289
          132              H      31.699187      26.463369      15.289882       0.134753       1.139668 0.85113054E+01  0.83807070E+02                                 1.718105                            1.639920      -1.191705       2.323030                    0.996413       3.351997       9.021873       0.524978       1.184897      -0.731800      -0.004627       0.022121       0.036825       0.043207      -0.000842      -0.002606       0.009434      -0.008361       0.031379      -0.009778      -0.006261       0.016039              1.755306       1.762131       0.027730      -0.075468       1.539993       0.321009       1.963793           0.000499
          133              H      29.543644      23.531589       7.608859       0.126412       1.386244 0.10738720E+02  0.11302354E+03                                 2.032737                            1.901535      -1.295959       2.272852                    0.993818       3.664066      10.482984       0.460895       1.262663      -0.714164      -0.021827       0.024642       0.019045       0.038031      -0.001864      -0.005265       0.012132      -0.003832       0.010306      -0.011091      -0.004387       0.015478              2.105061       2.174987      -0.284172      -0.049092       2.000493       0.505122       2.139703          -0.000004
          134              H      30.094124      20.865769       4.537352       0.125343       1.374553 0.10644053E+02  0.11196322E+03                                 2.028796                            1.897795      -1.314447       2.260854                    0.993538       3.715928      10.685501       0.458897       1.268887      -0.712116      -0.012657      -0.018799      -0.029921       0.037535       0.004841       0.011795       0.004635       0.005541      -0.007623      -0.011567      -0.004026       0.015593              2.106881       2.318943       0.066487       0.281336       1.823352       0.449494       2.178348          -0.000003
          135              H      33.183632      21.870863       6.995459       0.123336       1.347782 0.10371969E+02  0.10839573E+03                                 2.000622                            1.871394      -1.302155       2.265253                    0.993831       3.704992      10.619076       0.462865       1.266194      -0.712504       0.035684      -0.002195       0.009051       0.036879      -0.011062      -0.001649      -0.000090       0.017640      -0.009963      -0.012557      -0.003360       0.015917              2.075765       2.577185      -0.208049       0.103046       1.772333       0.292501       1.877777          -0.000003
          136              H      34.420670      20.169934       5.908480       0.140165       1.103754 0.79973353E+01  0.77345807E+02                                 1.676126                            1.590632      -0.886482       2.471905                    0.999076       3.162137       8.369737       0.533813       1.186384      -0.733309       0.016989       0.017499       0.038433       0.045518      -0.004286       0.010204       0.013837       0.010351       0.028394      -0.020760       0.001178       0.019582              1.696859       1.807358      -0.073485       0.248417       1.464737       0.232441       1.818483          -0.000011
          137              H      30.350812      24.017126       9.809880       0.141892       1.098761 0.79329326E+01  0.76420899E+02                                 1.656391                            1.573348      -0.892148       2.469434                    0.999110       3.139348       8.241113       0.543351       1.170165      -0.737253      -0.045633      -0.001337      -0.003566       0.045792       0.001765       0.001003       0.009643       0.036563      -0.009093      -0.021767       0.001780       0.019987              1.674539       2.068359      -0.037618      -0.064280       1.329025       0.147363       1.626233          -0.000010
          138              H      27.734470      20.602898       4.492249       0.148859       1.096522 0.79752649E+01  0.77132805E+02                                 1.675062                            1.594432      -0.928913       2.459080                    0.998855       3.133968       8.314102       0.529802       1.195358      -0.731419       0.024061      -0.036933      -0.019148       0.048058      -0.010035      -0.000256       0.015503      -0.002740      -0.031584      -0.020722       0.000160       0.020562              1.693034       1.731996      -0.110803       0.007260       1.818361       0.353008       1.528745          -0.000013
          139              H       5.545062      19.217413       5.574718       0.141076       1.097778 0.80024522E+01  0.77738021E+02                                 1.688622                            1.600307      -1.138212       2.354262                    0.996774       3.300670       8.878385       0.525389       1.200093      -0.728098      -0.000674       0.026964       0.031192       0.041237      -0.002283      -0.003151       0.011612      -0.007695       0.011704      -0.008839      -0.006424       0.015263              1.731456       1.736215      -0.146271      -0.006150       1.713374       0.402330       1.744778           0.000217
          140              H       7.886157      16.734057       3.364676       0.137326       1.126791 0.84157146E+01  0.82646237E+02                                 1.707351                            1.633042      -1.182057       2.330863                    0.996423       3.326501       8.946351       0.524855       1.188324      -0.731148       0.040399      -0.015285      -0.011025       0.044579      -0.008970      -0.004765       0.001448       0.013953      -0.023131      -0.009099      -0.007131       0.016230              1.741477       2.023847      -0.196963      -0.018781       1.611277       0.223119       1.589306           0.000465
          141              H       3.902889      16.993835       2.606948       0.146975       1.386228 0.10710404E+02  0.11245392E+03                                 2.025240                            1.894358      -1.401597       2.236636                    0.993226       3.556202      10.104117       0.464288       1.256462      -0.716298      -0.031652      -0.016325      -0.022987       0.042388       0.015053       0.005273       0.006127       0.012990       0.013989      -0.018952       0.000474       0.018478              2.092827       2.361948       0.075486       0.354279       1.892933       0.363102       2.023600           0.000242
          142              H      21.972955      19.436989       3.179754       0.137523       1.148317 0.86056723E+01  0.84909613E+02                                 1.723732                            1.647351      -1.180271       2.331017                    0.996415       3.333368       8.960018       0.524947       1.182548      -0.732686      -0.036465      -0.018315      -0.018527       0.044815       0.008593       0.008658       0.003152       0.011602      -0.012711      -0.009428      -0.007084       0.016512              1.758017       2.010905       0.172263       0.088727       1.572824       0.243999       1.690321           0.000542
          143              H      23.683165      21.818289       6.016727       0.147840       1.325177 0.10253437E+02  0.10641139E+03                                 1.960510                            1.850436      -1.355805       2.259414                    0.993930       3.489876       9.834783       0.471278       1.252305      -0.717413      -0.006285       0.022436       0.037009       0.043733      -0.008287       0.001553       0.009514      -0.000370       0.042646      -0.017414      -0.000554       0.017968              2.014170       1.990784       0.004440      -0.166723       1.868940       0.478572       2.182786           0.000206
          144              H      25.968596      20.166843       3.062487       0.142034       1.114673 0.82012954E+01  0.80064539E+02                                 1.700538                            1.616079      -1.145408       2.351220                    0.996771       3.292119       8.842819       0.525381       1.194192      -0.729865       0.034722      -0.006442      -0.021457       0.041322      -0.001019      -0.007984       0.000144       0.018655      -0.011765      -0.007648      -0.007107       0.014754              1.743971       2.087511       0.030504      -0.164972       1.463438       0.219236       1.680966           0.000224
          145              C      20.882801      13.891336       7.996744       0.607727      22.961191 0.24811272E+03  0.51160421E+04                                 7.545872                            5.598117      -0.027948       2.056048                    0.999538      21.885171      60.690536       0.627126       0.473659      -1.021196      -0.004390      -0.049674      -0.025279       0.055909       0.032242      -0.067108      -0.057298       0.121943       0.034745      -0.097068      -0.026149       0.123217              9.750808       5.683286      -0.123903       1.416413      15.174256       4.673769       8.394882          -0.000315
          146              C      20.933521      15.228576       8.698094       0.005974      39.964819 0.40979566E+03  0.93910230E+04                                10.062773                            6.646903       0.054909       2.028308                    0.999216      26.378747      72.277205       0.661086       0.404299      -1.083725       0.004500       0.033825       0.028690       0.044582      -0.000841       0.008600      -0.007162       0.015831       0.004200      -0.012973      -0.001505       0.014478             14.099332       6.833269      -0.499806       3.037413      21.707967       5.701967      13.756760           0.014464
          147              C      21.572143      15.351660       9.926697      -0.178748      36.897634 0.44674742E+03  0.10577045E+05                                 9.641827                            7.067218      -0.002390       1.966410                    0.999472      30.002229      86.616951       0.617075       0.419243      -1.062172      -0.012154      -0.010679      -0.025612       0.030294      -0.013198      -0.024000      -0.033196       0.027518      -0.028186      -0.052319       0.018763       0.033556             12.087270       6.932059       0.570941       4.266078      13.447469       4.734729      15.882283          -0.000598
          148              C      21.651624      16.600142      10.510328       0.161114      40.699236 0.39990946E+03  0.91530980E+04                                10.410673                            6.735349       0.015417       2.017615                    0.999519      25.899365      72.055398       0.629086       0.425392      -1.064841       0.009049       0.005483       0.037664       0.039122      -0.000581       0.047910       0.003527      -0.014584       0.079055      -0.050506      -0.005875       0.056381             15.155267       8.499229      -0.875920       7.237401      13.013069       1.283990      23.953502           0.001211
          149              C      21.113824      17.730488       9.885653      -0.160448      38.745824 0.45749308E+03  0.10955856E+05                                10.137693                            7.248039      -0.250156       1.889874                    0.998870      30.522196      90.222615       0.593959       0.430614      -1.049327      -0.011298       0.001648      -0.015245       0.019046       0.019461      -0.060383       0.006024       0.041727      -0.084041      -0.068502      -0.005317       0.073819             13.175363       8.657046      -2.931403       6.262666      13.279859      -3.436444      17.589182          -0.000830
          150              C      20.492830      17.589466       8.663816       0.004606      39.502946 0.40235647E+03  0.91767511E+04                                 9.969699                            6.571758       0.114788       2.049767                    0.999222      26.205802      71.590348       0.667183       0.402516      -1.085119       0.011979      -0.029648       0.023714       0.039811       0.006435      -0.001993       0.013095       0.011310       0.013561      -0.018165       0.004997       0.013168             14.011053       8.093134      -4.235893       4.710850      20.114827      -4.067924      13.825200           0.013962
          151              C      20.384896      16.335417       8.087401      -0.120539      35.620432 0.42653547E+03  0.99886720E+04                                 9.472769                            6.933953      -0.086354       1.945027                    0.999459      29.306006      84.321055       0.618751       0.422705      -1.059315       0.004968       0.005341       0.016729       0.018250       0.015944      -0.013938      -0.001084       0.083191       0.050878      -0.053058       0.009671       0.043386             11.949735       6.479945      -2.400045       2.022407      20.280549       0.490871       9.088709           0.000541
          152              C      23.596557      15.991825      15.096391       0.090605      45.372376 0.39555656E+03  0.90505694E+04                                11.142406                            6.653028      -0.159354       1.960717                    0.999212      26.352529      73.885155       0.637937       0.419625      -1.065903      -0.004335       0.003701       0.013562       0.014712      -0.009869       0.005344      -0.005063      -0.017508       0.005040      -0.014571      -0.001147       0.015718             17.380317      13.561349      -0.835991      11.223602      15.169057      -4.905732      23.410543          -0.000113
          153              C      23.441924      14.640359      15.442781      -0.191016      42.649068 0.47811359E+03  0.11559846E+05                                10.777829                            7.368454      -0.075908       1.939773                    0.998668      30.964494      91.536344       0.594884       0.425846      -1.053773      -0.003957       0.003662       0.011355       0.012570       0.006852      -0.007963       0.026475       0.025417       0.008466      -0.035678       0.012933       0.022745             14.930610       9.604437      -2.013690       5.767961      19.629044      -7.721572      15.558350           0.000101
          154              C      24.159406      14.123894      16.535624       0.082448      47.721268 0.42071368E+03  0.97609832E+04                                11.491147                            6.849382      -0.146136       1.958361                    0.999117      26.761699      75.184653       0.631323       0.418165      -1.068442      -0.010638       0.011284       0.002166       0.015659       0.010605       0.008342      -0.001014      -0.011051      -0.036664      -0.017563      -0.000928       0.018491             18.047894       9.473654       0.419571       4.218280      31.622991      -6.673202      13.047038          -0.000119
          155              C      25.034612      14.977451      17.276665      -0.194635      43.398113 0.48876587E+03  0.11888803E+05                                10.928191                            7.468733      -0.124256       1.922456                    0.998548      31.242050      92.791552       0.588362       0.427981      -1.051914      -0.012505       0.004401       0.002623       0.013514      -0.024417      -0.004229      -0.004759       0.038556       0.037049      -0.038031       0.012851       0.025180             15.128511       9.768365       5.497806       3.609921      25.588504       0.761939      10.028664           0.000099
          156              C      25.173782      16.313454      16.920352       0.087944      47.003262 0.40785239E+03  0.93919915E+04                                11.375934                            6.744050      -0.129967       1.967841                    0.999188      26.480706      74.183366       0.636036       0.418186      -1.068137      -0.009437      -0.003647       0.005189       0.011370       0.007792       0.014708      -0.005236       0.007796       0.018316      -0.018824       0.000364       0.018460             17.804236      14.812241       8.415286       8.781912      23.046244       5.159608      15.554222          -0.000115
          157              C      24.431560      16.808271      15.805860      -0.189033      42.865168 0.47400605E+03  0.11445154E+05                                10.843884                            7.359524      -0.110050       1.930208                    0.998633      30.923282      91.596420       0.592000       0.428496      -1.051283      -0.009721      -0.006154       0.011850       0.016516      -0.002981      -0.033895      -0.005066      -0.018929      -0.018320      -0.040761       0.012976       0.027785             15.070035      14.120837       3.065338      10.267306      12.576446       1.729350      18.512823           0.000094
          158              C      25.977859      17.222678      17.702887       0.118007      45.214186 0.37532498E+03  0.85088742E+04                                11.291396                            6.546687      -0.202781       1.945054                    0.999532      26.365221      74.526401       0.630920       0.428220      -1.056377      -0.010385      -0.025331       0.019754       0.033760      -0.012979      -0.000777      -0.004018       0.012606      -0.022617      -0.013245      -0.005039       0.018284             18.468449      16.658398      12.785501       8.784731      24.149825       8.724394      14.597124           0.000059
          159              C      26.438659      18.447348      17.414229      -0.166245      35.223429 0.40207781E+03  0.92573308E+04                                 9.337275                            6.641816       0.412739       2.106450                    0.999879      29.043951      82.260681       0.646600       0.411429      -1.068874       0.020625       0.031966       0.030532       0.048779      -0.008425       0.026431       0.000187       0.024649       0.093428      -0.031987      -0.013697       0.045684             12.736001      10.964297       7.102589       4.393410      17.274186       2.506174       9.969520           0.000007
          160              C      22.402814      15.827919      12.856581      -0.169369      34.909086 0.40415329E+03  0.93146248E+04                                 9.276746                            6.663642       0.397569       2.101823                    0.999839      29.068711      82.301379       0.645028       0.412011      -1.068780      -0.029080       0.014962      -0.034585       0.047599      -0.013905       0.000207      -0.023039      -0.053109      -0.023744      -0.028301      -0.015440       0.043741             12.611853       8.441311      -0.619427       7.139364      10.100726      -1.270633      19.293522           0.000024
          161              C      22.910001      16.492827      13.916499       0.123599      44.622369 0.37553259E+03  0.85157524E+04                                11.222954                            6.554939      -0.211027       1.943027                    0.999498      26.324150      74.448187       0.629520       0.429063      -1.055734       0.002240       0.023669       0.021240       0.031880       0.012512      -0.009560      -0.007378       0.018606      -0.023153      -0.014119      -0.009795       0.023914             18.515338      13.722903      -3.377443      13.731477      11.267243      -5.781567      30.555868           0.000054
          162              C      25.000642      42.891258      17.622604      -0.171804      35.189326 0.41814853E+03  0.97102010E+04                                 9.336816                            6.767954       0.406502       2.101973                    0.999825      29.235775      82.826764       0.642086       0.410786      -1.070605      -0.000167      -0.039599       0.018515       0.043714       0.031179       0.006667       0.011683      -0.021415      -0.049194      -0.025078      -0.019048       0.044126             12.751743       9.040916      -2.439425       3.316467      21.141368      -4.524892       8.072945          -0.000018
          163              C      24.097551      12.716761      16.887878       0.107168      46.426565 0.39217151E+03  0.89785586E+04                                11.466683                            6.675467      -0.185754       1.944984                    0.999524      26.686899      75.521855       0.627852       0.426107      -1.058905      -0.028102       0.004830      -0.012588       0.031169      -0.001182      -0.000493       0.006380      -0.008309       0.037406      -0.010562      -0.004338       0.014900             18.926646       8.923872      -1.954372       2.390595      37.889746      -8.964093       9.966320           0.000095
          164              C      28.213813      20.019007      18.442575       0.167293      40.028119 0.39024090E+03  0.88843971E+04                                10.302942                            6.661970      -0.002757       2.013740                    0.999449      25.760181      71.663958       0.630822       0.426485      -1.063311      -0.023323      -0.032038       0.009444       0.040738       0.022924       0.021821       0.006186      -0.073204      -0.059833      -0.047447      -0.007734       0.055181             14.774825      13.741192       7.162786       5.282527      20.275406       0.785724      10.307879           0.001144
          165              C      27.815489      21.109767      17.669511      -0.177005      37.496896 0.45850412E+03  0.10924318E+05                                 9.773956                            7.175357      -0.031163       1.956028                    0.999453      30.122634      87.193316       0.610492       0.421090      -1.061180       0.000820       0.027441       0.001106       0.027476      -0.002603      -0.010904       0.016192       0.081610       0.066628      -0.055294       0.016254       0.039039             12.226558       8.055732       2.217523       2.494261      19.873838      -2.743352       8.750104          -0.000602
          166              C      28.384220      22.355466      17.937874       0.004061      40.044441 0.40964530E+03  0.93897187E+04                                10.069985                            6.646000       0.048508       2.026444                    0.999202      26.393634      72.401846       0.660872       0.404337      -1.083352       0.005940      -0.036823       0.024373       0.044556       0.007979       0.001663       0.011391       0.001116       0.001414      -0.013390      -0.001191       0.014581             14.003787       9.600537      -1.560973       5.185770      19.637178      -6.265572      12.773647           0.013016
          167              C      29.301175      22.493705      18.975240      -0.123791      35.981056 0.43918623E+03  0.10352024E+05                                 9.529585                            7.030929      -0.075188       1.946176                    0.999416      29.487373      84.895773       0.615633       0.422093      -1.060552      -0.013480      -0.011207       0.001122       0.017566       0.009520      -0.036198       0.021105       0.005776      -0.029385      -0.048357       0.011032       0.037325             11.975524      10.811510      -1.592394       6.695691      11.645144      -3.812747      13.469917           0.000631
          168              C      29.704139      21.367380      19.706358       0.003929      40.196453 0.41733236E+03  0.95993321E+04                                10.091822                            6.697704       0.107744       2.044113                    0.999191      26.425551      72.341054       0.660611       0.403089      -1.085449      -0.032320      -0.014496      -0.024060       0.042820      -0.008035      -0.008068      -0.000106      -0.022162      -0.023342      -0.016634      -0.001187       0.017821             14.144257      14.849362       2.055293       9.493365      12.182353      -0.053709      15.401054           0.015180
          169              C      29.138810      20.130340      19.437545      -0.161150      37.859844 0.44156917E+03  0.10479185E+05                                 9.945375                            7.104456      -0.199969       1.909489                    0.998910      30.195331      88.795333       0.602120       0.428641      -1.050741       0.008163       0.020425       0.013303       0.025706      -0.038084      -0.043210      -0.005694       0.028252       0.009590      -0.058933      -0.001391       0.060325             12.775827      13.237117       4.616921       6.762421      13.578344       2.048111      11.512021          -0.000748
          170              C      27.970433      23.539005      17.144063       0.604427      23.333706 0.25135078E+03  0.51992684E+04                                 7.621863                            5.631900      -0.017108       2.057914                    0.999596      21.953278      60.961833       0.625724       0.473218      -1.021506      -0.015812       0.043800      -0.028140       0.054409       0.011861      -0.076513       0.032994       0.143454      -0.004568      -0.096300      -0.024478       0.120778              9.830847       6.369366      -2.142716       2.865685      13.845135      -4.694613       9.278041          -0.000229
          171              C      26.538274      38.206896      19.000498      -0.117752      36.232363 0.43615224E+03  0.10265843E+05                                 9.583711                            7.014829      -0.083469       1.945474                    0.999405      29.409564      84.695770       0.615067       0.423085      -1.059606      -0.008048       0.011582      -0.003252       0.014474      -0.010470      -0.029792      -0.024592       0.024812      -0.030712      -0.046883       0.009804       0.037079             12.168118       8.766305       2.005614       5.538837      13.685592       4.967348      14.052456           0.000227
          172              C      25.741621      38.094017      17.858943       0.000309      40.475876 0.41650457E+03  0.95817851E+04                                10.145749                            6.695445       0.068481       2.031143                    0.999156      26.492400      72.684397       0.659643       0.403618      -1.084386      -0.004028       0.041441       0.015223       0.044332      -0.005210       0.006661      -0.011714       0.010919       0.008010      -0.014718      -0.001664       0.016383             14.335942       8.107873       0.386612       3.954461      22.004238       6.162364      12.895717           0.013701
          173              C      25.107640      39.220652      17.313649      -0.164814      38.369121 0.45848562E+03  0.10963527E+05                                10.019342                            7.224124      -0.131863       1.927645                    0.999070      30.337103      89.023571       0.600075       0.426851      -1.053747       0.002444      -0.025364       0.004619       0.025897       0.018055      -0.022345      -0.007282       0.061349       0.091683      -0.050892       0.001420       0.049471             12.884090       7.642591      -2.340990       2.485570      21.921742       1.871018       9.087939          -0.001210
          174              C      25.282992      40.451197      17.941482       0.164596      42.008337 0.39475453E+03  0.90161186E+04                                10.641623                            6.712329      -0.019791       2.009966                    0.999527      25.763778      71.869710       0.626561       0.428007      -1.062001      -0.027458       0.025899      -0.010694       0.039231      -0.015164       0.025749      -0.021562      -0.042014      -0.020488      -0.038583      -0.007497       0.046080             15.637103      10.704318      -6.164713       5.081027      24.762349      -2.532892      11.444642           0.001209
          175              C      26.099747      40.582632      19.078526      -0.179996      37.863269 0.45932118E+03  0.10947798E+05                                 9.836969                            7.175050      -0.023874       1.957088                    0.999475      30.174964      87.338384       0.611408       0.420305      -1.061759       0.010916      -0.013071       0.018526       0.025165       0.014928      -0.041662       0.019183       0.005438      -0.032653      -0.054433       0.013056       0.041377             12.485754      11.028924      -3.670245       6.900110      12.853290      -2.673423      13.575048          -0.001163
          176              C      26.725069      39.455069      19.594052       0.003809      40.303201 0.41046780E+03  0.94124386E+04                                10.111995                            6.651079       0.045128       2.024590                    0.999170      26.432166      72.501002       0.660917       0.404144      -1.083580      -0.030565       0.000515      -0.031998       0.044254      -0.006338      -0.006168      -0.001162      -0.019099      -0.021097      -0.013753      -0.001246       0.014999             14.213923      12.641706      -0.068826       9.261884      12.526389       1.861938      17.473673           0.013296
          177              C      25.621008      36.785229      17.152632       0.603870      23.011323 0.24882748E+03  0.51342350E+04                                 7.550787                            5.601189      -0.016641       2.058535                    0.999647      21.915629      60.786315       0.627820       0.472817      -1.021697      -0.006525      -0.046840      -0.023050       0.052610       0.022594      -0.061469      -0.047466       0.151914      -0.031289      -0.097499      -0.023800       0.121299              9.794183       5.385998       0.629375       1.649574      15.130077       4.562040       8.866475          -0.000206
          178              C      27.663363      39.610317      20.743274       0.600525      23.517858 0.25346899E+03  0.52504537E+04                                 7.651480                            5.646668       0.000249       2.062656                    0.999668      21.981790      60.945685       0.626821       0.471727      -1.023022       0.032301       0.007115       0.044430       0.055390       0.005113      -0.106492      -0.016530       0.044729      -0.003863      -0.097390      -0.022211       0.119601              9.967139       9.733352       0.439422       6.504527       7.337198       1.071842      12.830868          -0.000426
          179              C      30.753767      21.541802      20.793338       0.606440      22.600426 0.24852236E+03  0.51229987E+04                                 7.450866                            5.596669      -0.001201       2.065689                    0.999569      21.836278      60.407219       0.628669       0.472634      -1.022468       0.033707       0.007042       0.039831       0.052652       0.011209      -0.110379      -0.023351       0.038437       0.033452      -0.099052      -0.027665       0.126717              9.543681      10.455751       0.488683       6.158940       7.244721       0.749342      10.930571          -0.000785
          180              C      19.964926      18.799910       7.938561       0.603481      23.120716 0.25136331E+03  0.51935929E+04                                 7.558336                            5.620000       0.010265       2.067523                    0.999644      21.866917      60.458916       0.629127       0.471196      -1.023781      -0.018886       0.043363      -0.023340       0.052743       0.028704      -0.073160       0.023938       0.147778      -0.021922      -0.096919      -0.023679       0.120598              9.789980       6.351072      -3.241690       2.764474      14.004242      -3.831519       9.014626          -0.000515
          181              C      10.043243      17.034654       7.996744       0.607741      22.961156 0.24811018E+03  0.51159774E+04                                 7.545873                            5.598093      -0.027897       2.056066                    0.999538      21.885048      60.690160       0.627126       0.473660      -1.021195       0.004379       0.049679      -0.025280       0.055913       0.032233       0.067099       0.057293       0.121948       0.034742      -0.097067      -0.026138       0.123205              9.750801       5.683237      -0.123953      -1.416405      15.174400      -4.673590       8.394764          -0.000311
          182              C       9.992522      15.697414       8.698094       0.005969      39.964600 0.40979048E+03  0.93908889E+04                                10.062778                            6.646881       0.054900       2.028303                    0.999216      26.378920      72.277979       0.661083       0.404301      -1.083721      -0.004500      -0.033829       0.028690       0.044585      -0.000840      -0.008599       0.007162       0.015835       0.004199      -0.012974      -0.001503       0.014478             14.099386       6.833260      -0.499706      -3.037438      21.708126      -5.702019      13.756773           0.014455
          183              C       9.353899      15.574327       9.926697      -0.178747      36.897809 0.44674953E+03  0.10577096E+05                                 9.641853                            7.067240      -0.002360       1.966419                    0.999472      30.002099      86.616270       0.617073       0.419244      -1.062173       0.012150       0.010676      -0.025611       0.030291      -0.013203       0.023993       0.033197       0.027526      -0.028188      -0.052320       0.018770       0.033549             12.087333       6.932106       0.571032      -4.266148      13.447470      -4.734820      15.882423          -0.000587
          184              C       9.274417      14.325844      10.510328       0.161117      40.699865 0.39991424E+03  0.91532356E+04                                10.410787                            6.735393       0.015419       2.017616                    0.999519      25.899378      72.055567       0.629083       0.425393      -1.064841      -0.009049      -0.005484       0.037664       0.039122      -0.000580      -0.047911      -0.003529      -0.014588       0.079043      -0.050509      -0.005871       0.056380             15.155548       8.499408      -0.875886      -7.237667      13.013060      -1.283981      23.954177           0.001206
          185              C       9.812218      13.195500       9.885653      -0.160449      38.746534 0.45750059E+03  0.10956089E+05                                10.137863                            7.248138      -0.250176       1.889868                    0.998870      30.522400      90.223657       0.593950       0.430618      -1.049323       0.011299      -0.001648      -0.015245       0.019047       0.019458       0.060377      -0.006026       0.041717      -0.084047      -0.068499      -0.005310       0.073810             13.175657       8.657216      -2.931416      -6.262886      13.279929       3.436568      17.589824          -0.000823
          186              C      10.433213      13.336523       8.663816       0.004605      39.505365 0.40238176E+03  0.91774630E+04                                 9.970062                            6.571948       0.114783       2.049765                    0.999222      26.205928      71.590981       0.667176       0.402514      -1.085121      -0.011976       0.029649       0.023717       0.039811       0.006432       0.001993      -0.013095       0.011309       0.013558      -0.018163       0.004996       0.013167             14.011640       8.093393      -4.236016      -4.711092      20.115597       4.068269      13.825930           0.013958
          187              C      10.541148      14.590573       8.087401      -0.120538      35.621410 0.42654848E+03  0.99890733E+04                                 9.473009                            6.934109      -0.086334       1.945030                    0.999459      29.306418      84.323216       0.618736       0.422712      -1.059309      -0.004966      -0.005342       0.016732       0.018253       0.015940       0.013932       0.001084       0.083189       0.050883      -0.053057       0.009677       0.043380             11.950068       6.480069      -2.400031      -2.022465      20.281177      -0.490887       9.088960           0.000546
          188              C      38.255479      14.934156      15.096391       0.090599      45.373706 0.39556539E+03  0.90508258E+04                                11.142622                            6.653098      -0.159319       1.960727                    0.999212      26.352704      73.885971       0.637933       0.419624      -1.065903       0.004335      -0.003707       0.013562       0.014713      -0.009871      -0.005343       0.005061      -0.017500       0.005048      -0.014570      -0.001145       0.015715             17.380816      13.561769      -0.836099     -11.224053      15.169320       4.905925      23.411358          -0.000112
          189              C      38.410111      16.285622      15.442781      -0.191019      42.650709 0.47813173E+03  0.11560397E+05                                10.778209                            7.368677      -0.075911       1.939771                    0.998668      30.964693      91.537444       0.594865       0.425856      -1.053766       0.003951      -0.003670       0.011353       0.012568       0.006844       0.007959      -0.026480       0.025413       0.008475      -0.035678       0.012926       0.022752             14.931295       9.604751      -2.013993      -5.768198      19.630038       7.722233      15.559096           0.000101
          190              C      37.692628      16.802086      16.535624       0.082450      47.722279 0.42071996E+03  0.97611626E+04                                11.491303                            6.849430      -0.146190       1.958347                    0.999117      26.761677      75.184654       0.631322       0.418164      -1.068443       0.010640      -0.011279       0.002169       0.015657       0.010604      -0.008342       0.001011      -0.011049      -0.036662      -0.017562      -0.000929       0.018491             18.048275       9.473772       0.419571      -4.218308      31.623831       6.673423      13.047221          -0.000122
          191              C      36.817420      15.948527      17.276665      -0.194634      43.397909 0.48876209E+03  0.11888701E+05                                10.928120                            7.468663      -0.124269       1.922451                    0.998548      31.242118      92.792040       0.588369       0.427976      -1.051916       0.012508      -0.004399       0.002620       0.013516      -0.024416       0.004220       0.004755       0.038558       0.037055      -0.038029       0.012853       0.025177             15.128419       9.768312       5.497637      -3.609961      25.588232      -0.761785      10.028711           0.000101
          192              C      36.678251      14.612524      16.920352       0.087943      47.004674 0.40786385E+03  0.93923174E+04                                11.376141                            6.744139      -0.129952       1.967846                    0.999188      26.480745      74.183615       0.636033       0.418186      -1.068138       0.009438       0.003648       0.005188       0.011371       0.007792      -0.014708       0.005233       0.007795       0.018312      -0.018822       0.000362       0.018460             17.804635      14.812551       8.415425      -8.782138      23.046765      -5.159646      15.554589          -0.000118
          193              C      37.420475      14.117709      15.805860      -0.189030      42.865942 0.47401196E+03  0.11445364E+05                                10.844101                            7.359620      -0.110070       1.930202                    0.998632      30.923476      91.598103       0.591988       0.428502      -1.051277       0.009721       0.006156       0.011853       0.016519      -0.002982       0.033877       0.005060      -0.018935      -0.018316      -0.040744       0.012978       0.027766             15.070442      14.121204       3.065406     -10.267631      12.576774      -1.729371      18.513346           0.000094
          194              C      35.874173      13.703300      17.702887       0.118014      45.214759 0.37532864E+03  0.85089803E+04                                11.291487                            6.546721      -0.202767       1.945058                    0.999532      26.365266      74.526693       0.630918       0.428220      -1.056376       0.010386       0.025330       0.019754       0.033760      -0.012981       0.000777       0.004018       0.012610      -0.022618      -0.013246      -0.005040       0.018286             18.468665      16.658605      12.785675      -8.784865      24.150098      -8.724528      14.597291           0.000060
          195              C      35.413374      12.478630      17.414229      -0.166255      35.224245 0.40208699E+03  0.92576004E+04                                 9.337437                            6.641904       0.412741       2.106450                    0.999879      29.044140      82.261637       0.646593       0.411430      -1.068872      -0.020633      -0.031979       0.030529       0.048789      -0.008438      -0.026438      -0.000196       0.024672       0.093452      -0.032012      -0.013686       0.045698             12.736277      10.964556       7.102770      -4.393565      17.274521      -2.506290       9.969755           0.000006
          196              C      39.449224      15.098065      12.856581      -0.169368      34.909283 0.40415397E+03  0.93146483E+04                                 9.276787                            6.663644       0.397590       2.101829                    0.999839      29.068744      82.301628       0.645028       0.412010      -1.068780       0.029078      -0.014961      -0.034585       0.047597      -0.013910      -0.000214       0.023037      -0.053111      -0.023745      -0.028300      -0.015443       0.043743             12.611976       8.441404      -0.619417      -7.139476      10.100797       1.270618      19.293726           0.000026
          197              C      38.942036      14.433156      13.916499       0.123588      44.623890 0.37554138E+03  0.85160134E+04                                11.223255                            6.555041      -0.211023       1.943027                    0.999498      26.324427      74.449575       0.629511       0.429066      -1.055731      -0.002248      -0.023650       0.021248       0.031872       0.012525       0.009563       0.007363       0.018629      -0.023119      -0.014109      -0.009814       0.023923             18.516047      13.723467      -3.377571     -13.732136      11.267528       5.781778      30.557145           0.000051
          198              C      36.851444      18.960720      17.622604      -0.171801      35.190802 0.41816922E+03  0.97107979E+04                                 9.337157                            6.768187       0.406501       2.101972                    0.999825      29.235948      82.827654       0.642066       0.410794      -1.070601       0.000167       0.039596       0.018517       0.043712       0.031181      -0.006677      -0.011686      -0.021425      -0.049188      -0.025079      -0.019052       0.044132             12.752390       9.041101      -2.439774      -3.316518      21.142792       4.525353       8.073277          -0.000018
          199              C      37.754482      18.209218      16.887878       0.107158      46.427038 0.39217315E+03  0.89786021E+04                                11.466735                            6.675458      -0.185694       1.945003                    0.999524      26.686962      75.521960       0.627855       0.426104      -1.058907       0.028098      -0.004835      -0.012585       0.031165      -0.001186       0.000495      -0.006380      -0.008307       0.037413      -0.010564      -0.004339       0.014902             18.926859       8.923866      -1.954341      -2.390551      37.890342       8.964212       9.966368           0.000097
          200              C      33.638272      41.832970      18.442575       0.167291      40.028487 0.39024394E+03  0.88844847E+04                                10.303001                            6.661990      -0.002677       2.013762                    0.999449      25.760279      71.664334       0.630822       0.426484      -1.063311       0.023320       0.032038       0.009446       0.040737       0.022927      -0.021820      -0.006192      -0.073209      -0.059814      -0.047447      -0.007736       0.055183             14.774978      13.741371       7.162966      -5.282598      20.275642      -0.785858      10.307922           0.001144
          201              C      34.036597      40.742211      17.669511      -0.177006      37.497684 0.45851652E+03  0.10924678E+05                                 9.774097                            7.175469      -0.031188       1.956020                    0.999453      30.122766      87.193689       0.610486       0.421092      -1.061180      -0.000827      -0.027440       0.001104       0.027475      -0.002598       0.010901      -0.016198       0.081610       0.066650      -0.055299       0.016262       0.039037             12.226757       8.055818       2.217584      -2.494230      19.874328       2.743356       8.750124          -0.000604
          202              C      33.467866      39.496511      17.937874       0.004055      40.045726 0.40965938E+03  0.93901200E+04                                10.070178                            6.646104       0.048518       2.026446                    0.999202      26.393820      72.402608       0.660869       0.404336      -1.083353      -0.005942       0.036822       0.024371       0.044555       0.007978      -0.001662      -0.011392       0.001111       0.001428      -0.013390      -0.001192       0.014582             14.004103       9.600770      -1.561121      -5.185896      19.637686       6.265773      12.773854           0.013021
          203              C      32.550909      39.358271      18.975240      -0.123795      35.982161 0.43920133E+03  0.10352492E+05                                 9.529836                            7.031090      -0.075212       1.946168                    0.999416      29.487986      84.898605       0.615619       0.422098      -1.060546       0.013483       0.011200       0.001118       0.017564       0.009528       0.036188      -0.021112       0.005795      -0.029379      -0.048354       0.011034       0.037320             11.975878      10.811852      -1.592472      -6.695910      11.645501       3.812895      13.470280           0.000629
          204              C      32.147945      40.484596      19.706358       0.003947      40.197594 0.41734231E+03  0.95996454E+04                                10.092113                            6.697851       0.107719       2.044105                    0.999191      26.425707      72.342471       0.660592       0.403097      -1.085441       0.032312       0.014495      -0.024042       0.042804      -0.008030       0.008045       0.000100      -0.022152      -0.023255      -0.016602      -0.001197       0.017799             14.144741      14.849907       2.055395      -9.493737      12.182769       0.053687      15.401548           0.015178
          205              C      32.713274      41.721636      19.437545      -0.161152      37.860384 0.44157432E+03  0.10479368E+05                                 9.945568                            7.104562      -0.199981       1.909485                    0.998910      30.195433      88.796702       0.602106       0.428649      -1.050733      -0.008168      -0.020423       0.013297       0.025702      -0.038087       0.043208       0.005686       0.028247       0.009583      -0.058930      -0.001397       0.060327             12.776127      13.237421       4.617069      -6.762578      13.578725      -2.048171      11.512235          -0.000746
          206              C      33.881654      38.312974      17.144063       0.604428      23.333967 0.25135273E+03  0.51993176E+04                                 7.621955                            5.631944      -0.017073       2.057928                    0.999596      21.953186      60.961583       0.625719       0.473221      -1.021505       0.015805      -0.043801      -0.028147       0.054411       0.011859       0.076507      -0.032993       0.143443      -0.004529      -0.096294      -0.024473       0.120767              9.831040       6.369558      -2.142873      -2.865804      13.845435       4.694787       9.278126          -0.000237
          207              C      35.313810      23.645080      19.000498      -0.117755      36.232770 0.43615928E+03  0.10266073E+05                                 9.583831                            7.014911      -0.083484       1.945466                    0.999405      29.409789      84.697282       0.615058       0.423088      -1.059602       0.008049      -0.011581      -0.003253       0.014474      -0.010474       0.029785       0.024591       0.024809      -0.030726      -0.046881       0.009810       0.037071             12.168225       8.766373       2.005532      -5.538851      13.685816      -4.967269      14.052486           0.000230
          208              C      36.110465      23.757961      17.858943       0.000308      40.474676 0.41649388E+03  0.95815019E+04                                10.145627                            6.695399       0.068500       2.031150                    0.999156      26.492512      72.685168       0.659638       0.403623      -1.084380       0.004028      -0.041439       0.015226       0.044331      -0.005207      -0.006661       0.011715       0.010930       0.007996      -0.014723      -0.001658       0.016381             14.335671       8.107777       0.386438      -3.954387      22.003778      -6.162017      12.895459           0.013698
          209              C      36.744446      22.631327      17.313649      -0.164813      38.370388 0.45850288E+03  0.10964069E+05                                10.019632                            7.224306      -0.131884       1.927637                    0.999070      30.337586      89.026214       0.600060       0.426856      -1.053741      -0.002443       0.025368       0.004627       0.025902       0.018056       0.022342       0.007280       0.061349       0.091669      -0.050890       0.001424       0.049466             12.884474       7.642851      -2.341109      -2.485703      21.922318      -1.871023       9.088253          -0.001206
          210              C      36.569093      21.400781      17.941482       0.164587      42.009547 0.39476491E+03  0.90164314E+04                                10.641879                            6.712449      -0.019814       2.009958                    0.999527      25.764121      71.871398       0.626549       0.428011      -1.061997       0.027458      -0.025901      -0.010699       0.039234      -0.015167      -0.025754       0.021558      -0.042018      -0.020490      -0.038589      -0.007493       0.046082             15.637554      10.704672      -6.164941      -5.081262      24.762968       2.533046      11.445021           0.001206
          211              C      35.752337      21.269345      19.078526      -0.179974      37.863948 0.45932712E+03  0.10948018E+05                                 9.837200                            7.175165      -0.023900       1.957082                    0.999475      30.175286      87.340765       0.611392       0.420313      -1.061750      -0.010934       0.013079       0.018521       0.025172       0.014918       0.041644      -0.019185       0.005437      -0.032712      -0.054421       0.013063       0.041358             12.486108      11.029225      -3.670360      -6.900337      12.853677       2.673494      13.575422          -0.001159
          212              C      35.127015      22.396906      19.594052       0.003790      40.304768 0.41048416E+03  0.94129238E+04                                10.112293                            6.651239       0.045136       2.024590                    0.999171      26.432620      72.503075       0.660903       0.404148      -1.083576       0.030565      -0.000491      -0.031986       0.044244      -0.006337       0.006163       0.001136      -0.019066      -0.021103      -0.013734      -0.001254       0.014988             14.214371      12.642117      -0.068901      -9.262206      12.526808      -1.861912      17.474187           0.013295
          213              C      36.231079      25.066749      17.152632       0.603897      23.011122 0.24882654E+03  0.51342200E+04                                 7.550799                            5.601225      -0.016835       2.058477                    0.999646      21.915566      60.786523       0.627809       0.472825      -1.021691       0.006527       0.046847      -0.023054       0.052619       0.022592       0.061462       0.047455       0.151899      -0.031294      -0.097483      -0.023803       0.121286              9.794097       5.385971       0.629225      -1.649492      15.129937      -4.561757       8.866381          -0.000204
          214              C      34.188719      22.241657      20.743274       0.600520      23.518600 0.25347755E+03  0.52506757E+04                                 7.651631                            5.646755       0.000229       2.062640                    0.999668      21.982188      60.947061       0.626817       0.471726      -1.023022      -0.032314      -0.007127       0.044423       0.055393       0.005102       0.106476       0.016518       0.044732      -0.003870      -0.097375      -0.022209       0.119583              9.967376       9.733614       0.439418      -6.504748       7.337313      -1.071843      12.831201          -0.000427
          215              C      31.098315      40.310173      20.793338       0.606424      22.600613 0.24852434E+03  0.51230566E+04                                 7.450934                            5.596705      -0.001203       2.065688                    0.999569      21.836455      60.408074       0.628664       0.472636      -1.022465      -0.033723      -0.007039       0.039830       0.052661       0.011206       0.110382       0.023348       0.038414       0.033485      -0.099058      -0.027659       0.126717              9.543799      10.455913       0.488706      -6.159048       7.244780      -0.749361      10.930704          -0.000778
          216              C      10.961118      12.126080       7.938561       0.603482      23.121094 0.25136589E+03  0.51936599E+04                                 7.558463                            5.620059       0.010257       2.067525                    0.999644      21.866854      60.458847       0.629118       0.471201      -1.023779       0.018904      -0.043358      -0.023344       0.052746       0.028698       0.073160      -0.023943       0.147776      -0.021931      -0.096919      -0.023678       0.120597              9.790205       6.351089      -3.241680      -2.764526      14.004616       3.831757       9.014912          -0.000512
          217              C      13.891353      10.043214       7.996744       0.607719      22.961674 0.24811788E+03  0.51161808E+04                                 7.546026                            5.598209      -0.027807       2.056090                    0.999538      21.885327      60.691384       0.627115       0.473665      -1.021191      -0.049665       0.004393      -0.025287       0.055905      -0.032239      -0.057287       0.067101      -0.121941       0.034732      -0.097058      -0.026147       0.123205              9.751031      15.174674       0.123819       4.673841       5.683343      -1.416479       8.395077          -0.000312
          218              C      15.228593       9.992494       8.698094       0.005972      39.964939 0.40979589E+03  0.93910524E+04                                10.062861                            6.646944       0.054888       2.028299                    0.999216      26.379016      72.278611       0.661076       0.404304      -1.083719       0.033830      -0.004504       0.028688       0.044584       0.000834      -0.007160      -0.008598      -0.015830       0.004206      -0.012973      -0.001500       0.014473             14.099482      21.708083       0.499633       5.702108       6.833330      -3.037533      13.757034           0.014457
          219              C      15.351677       9.353872       9.926697      -0.178752      36.898262 0.44675590E+03  0.10577292E+05                                 9.641939                            7.067292      -0.002388       1.966408                    0.999472      30.002320      86.617283       0.617071       0.419244      -1.062172      -0.010677       0.012144      -0.025613       0.030291       0.013200      -0.033197       0.023988      -0.027531      -0.028198      -0.052318       0.018770       0.033547             12.087446      13.447505      -0.571033       4.734826       6.932191      -4.266240      15.882643          -0.000589
          220              C      16.600159       9.274392      10.510328       0.161115      40.700008 0.39991620E+03  0.91532940E+04                                10.410817                            6.735413       0.015420       2.017615                    0.999519      25.899444      72.055866       0.629082       0.425393      -1.064840       0.005483      -0.009047       0.037666       0.039124       0.000574       0.003529      -0.047910       0.014583       0.079055      -0.050506      -0.005876       0.056382             15.155590      13.013092       0.875872       1.284039       8.499429      -7.237689      23.954247           0.001208
          221              C      17.730505       9.812195       9.885653      -0.160446      38.746351 0.45749948E+03  0.10956066E+05                                10.137855                            7.248142      -0.250187       1.889862                    0.998870      30.522417      90.223990       0.593947       0.430620      -1.049321       0.001645       0.011298      -0.015244       0.019045      -0.019464       0.006029       0.060379      -0.041725      -0.084039      -0.068501      -0.005313       0.073814             13.175613      13.279883       2.931371      -3.436453       8.657193      -6.262858      17.589763          -0.000824
          222              C      17.589485      10.433190       8.663816       0.004607      39.505180 0.40238184E+03  0.91774670E+04                                 9.970031                            6.571949       0.114756       2.049756                    0.999222      26.205980      71.591176       0.667176       0.402514      -1.085121      -0.029644      -0.011972       0.023720       0.039809      -0.006435       0.013099       0.002000      -0.011317       0.013541      -0.018171       0.005006       0.013165             14.011547      20.115361       4.235966      -4.068180       8.093366      -4.711086      13.825913           0.013957
          223              C      16.335436      10.541122       8.087401      -0.120543      35.621781 0.42655465E+03  0.99892623E+04                                 9.473095                            6.934173      -0.086372       1.945017                    0.999459      29.306642      84.324278       0.618730       0.422713      -1.059307       0.005336      -0.004966       0.016730       0.018249      -0.015946      -0.001078       0.013936      -0.083190       0.050882      -0.053060       0.009675       0.043384             11.950163      20.281285       2.400039       0.490913       6.480125      -2.022498       9.089079           0.000547
          224              C      15.991892      38.255453      15.096391       0.090597      45.373724 0.39556563E+03  0.90508330E+04                                11.142629                            6.653100      -0.159320       1.960727                    0.999212      26.352708      73.885995       0.637933       0.419624      -1.065903       0.003705       0.004336       0.013562       0.014713       0.009863      -0.005059      -0.005342       0.017504       0.005050      -0.014567      -0.001142       0.015709             17.380836      15.169335       0.836153      -4.905984      13.561791     -11.224078      23.411383          -0.000115
          225              C      14.640426      38.410082      15.442781      -0.191009      42.650207 0.47812466E+03  0.11560185E+05                                10.778141                            7.368633      -0.075917       1.939770                    0.998668      30.964508      91.536786       0.594865       0.425857      -1.053765       0.003674       0.003956       0.011350       0.012569      -0.006852       0.026476       0.007955      -0.025426       0.008480      -0.035679       0.012935       0.022744             14.931187      19.629883       2.013985      -7.722146       9.604707      -5.768173      15.558971           0.000103
          226              C      14.123960      37.692599      16.535624       0.082459      47.722330 0.42072013E+03  0.97611716E+04                                11.491326                            6.849440      -0.146212       1.958340                    0.999117      26.761673      75.184756       0.631320       0.418165      -1.068442       0.011275       0.010636       0.002172       0.015651      -0.010606      -0.001014      -0.008346       0.011053      -0.036662      -0.017566      -0.000927       0.018493             18.048319      31.623906      -0.419562      -6.673404       9.473809      -4.218338      13.047243          -0.000126
          227              C      14.977515      36.817392      17.276665      -0.194628      43.397928 0.48876045E+03  0.11888662E+05                                10.928163                            7.468680      -0.124273       1.922452                    0.998547      31.242156      92.792448       0.588364       0.427979      -1.051913       0.004394       0.012497       0.002629       0.013505       0.024432      -0.004764       0.004214      -0.038553       0.037062      -0.038043       0.012859       0.025184             15.128496      25.588372      -5.497641       0.761786       9.768350      -3.609992      10.028766           0.000103
          228              C      16.313519      36.678225      16.920352       0.087937      47.005043 0.40786711E+03  0.93924049E+04                                11.376159                            6.744140      -0.129932       1.967850                    0.999188      26.480874      74.183866       0.636037       0.418182      -1.068141      -0.003658       0.009437       0.005196       0.011376      -0.007788      -0.005231      -0.014704      -0.007823       0.018347      -0.018816       0.000351       0.018465             17.804678      23.046839      -8.415427       5.159650      14.812570      -8.782159      15.554624          -0.000121
          229              C      16.808337      37.420450      15.805860      -0.189028      42.866150 0.47401431E+03  0.11445433E+05                                10.844133                            7.359639      -0.110086       1.930197                    0.998632      30.923557      91.598336       0.591987       0.428502      -1.051277      -0.006155       0.009719       0.011855       0.016519       0.002980      -0.005065       0.033881       0.018939      -0.018309      -0.040749       0.012978       0.027770             15.070498      12.576776      -3.065372       1.729339      14.121268     -10.267698      18.513450           0.000096
          230              C      17.222741      35.874149      17.702887       0.118015      45.214752 0.37532773E+03  0.85089542E+04                                11.291480                            6.546711      -0.202767       1.945058                    0.999532      26.365256      74.526631       0.630919       0.428220      -1.056376      -0.025330       0.010382       0.019751       0.033757       0.012992      -0.004024       0.000772      -0.012610      -0.022604      -0.013256      -0.005039       0.018295             18.468663      24.150095     -12.785670       8.724553      16.658595      -8.784876      14.597300           0.000060
          231              C      18.447410      35.413352      17.414229      -0.166248      35.224422 0.40208983E+03  0.92576754E+04                                 9.337471                            6.641933       0.412711       2.106443                    0.999879      29.044062      82.261265       0.646592       0.411431      -1.068873       0.031975      -0.020630       0.030534       0.048789       0.008434       0.000191      -0.026440      -0.024666       0.093456      -0.032006      -0.013694       0.045700             12.736358      17.274708      -7.102878       2.506374      10.964633      -4.393574       9.969733           0.000008
          232              C      15.827988      39.449198      12.856581      -0.169370      34.909155 0.40415305E+03  0.93146174E+04                                 9.276750                            6.663625       0.397562       2.101820                    0.999839      29.068679      82.301269       0.645031       0.412009      -1.068782       0.014959       0.029080      -0.034589       0.047601       0.013911      -0.023037      -0.000213       0.053112      -0.023735      -0.028303      -0.015440       0.043743             12.611912      10.100756       0.619424      -1.270616       8.441370      -7.139437      19.293609           0.000022
          233              C      16.492895      38.942011      13.916499       0.123606      44.623513 0.37553758E+03  0.85159115E+04                                11.223232                            6.555029      -0.211041       1.943023                    0.999498      26.324266      74.449217       0.629508       0.429069      -1.055728       0.023670      -0.002243       0.021239       0.031881      -0.012519      -0.007378       0.009558      -0.018599      -0.023135      -0.014117      -0.009797       0.023915             18.516014      11.267514       3.377594      -5.781804      13.723460     -13.732119      30.557068           0.000055
          234              C      42.891323      36.851411      17.622604      -0.171807      35.190858 0.41816987E+03  0.97108179E+04                                 9.337175                            6.768198       0.406477       2.101964                    0.999825      29.235964      82.827747       0.642064       0.410795      -1.070600      -0.039571       0.000180       0.018523       0.043692      -0.031167       0.011663      -0.006674       0.021365      -0.049199      -0.025053      -0.019050       0.044103             12.752434      21.142905       2.439810      -4.525359       9.041119      -3.316519       8.073278          -0.000023
          235              C      12.716827      37.754450      16.887878       0.107140      46.427261 0.39217576E+03  0.89786741E+04                                11.466757                            6.675470      -0.185698       1.945001                    0.999524      26.687079      75.522273       0.627857       0.426103      -1.058909       0.004832       0.028094      -0.012586       0.031162       0.001197       0.006386       0.000495       0.008292       0.037446      -0.010565      -0.004349       0.014915             18.926912      37.890495       1.954350      -8.964185       8.923887      -2.390551       9.966354           0.000099
          236              C      20.019066      33.638199      18.442575       0.167294      40.028496 0.39024265E+03  0.88844470E+04                                10.303003                            6.661982      -0.002686       2.013761                    0.999449      25.760214      71.664094       0.630822       0.426485      -1.063311      -0.032034       0.023322       0.009443       0.040734      -0.022929       0.006189      -0.021818       0.073209      -0.059817      -0.047447      -0.007737       0.055184             14.774998      20.275691      -7.162935       0.785809      13.741357      -5.282599      10.307945           0.001147
          237              C      21.109827      34.036526      17.669511      -0.177003      37.497235 0.45850873E+03  0.10924447E+05                                 9.774013                            7.175398      -0.031124       1.956043                    0.999453      30.122582      87.193011       0.610490       0.421091      -1.061181       0.027446      -0.000821       0.001099       0.027480       0.002602       0.016183       0.010897      -0.081600       0.066650      -0.055289       0.016260       0.039029             12.226669      19.874117      -2.217451      -2.743450       8.055748      -2.494257       8.750144          -0.000609
          238              C      22.355525      33.467797      17.937874       0.004054      40.045783 0.40965703E+03  0.93900470E+04                                10.070174                            6.646073       0.048530       2.026450                    0.999202      26.393736      72.402157       0.660872       0.404335      -1.083355      -0.036821      -0.005941       0.024373       0.044555      -0.007985       0.011389      -0.001663      -0.001115       0.001425      -0.013392      -0.001192       0.014584             14.004177      19.637569       1.561274      -6.265923       9.600858      -5.186060      12.774104           0.013020
          239              C      22.493762      32.550840      18.975240      -0.123784      35.981604 0.43919079E+03  0.10352186E+05                                 9.529781                            7.031034      -0.075204       1.946173                    0.999416      29.487541      84.897207       0.615617       0.422101      -1.060544      -0.011209       0.013479       0.001122       0.017566      -0.009530       0.021107       0.036191      -0.005769      -0.029404      -0.048360       0.011046       0.037314             11.975853      11.645382       1.592495      -3.812885      10.811855      -6.695960      13.470321           0.000628
          240              C      21.367436      32.147874      19.706358       0.003941      40.197574 0.41734127E+03  0.95996074E+04                                10.092078                            6.697820       0.107744       2.044113                    0.999191      26.425701      72.342195       0.660598       0.403095      -1.085444      -0.014498       0.032309      -0.024046       0.042805       0.008024      -0.000108       0.008050       0.022144      -0.023279      -0.016607      -0.001189       0.017796             14.144736      12.182655      -2.055336      -0.053705      14.849931      -9.493802      15.401622           0.015182
          241              C      20.130397      32.713201      19.437545      -0.161157      37.860841 0.44158091E+03  0.10479543E+05                                 9.945584                            7.104576      -0.200050       1.909466                    0.998911      30.195607      88.796738       0.602111       0.428645      -1.050738       0.020425      -0.008169       0.013293       0.025702       0.038086      -0.005680       0.043202      -0.028259       0.009579      -0.058922      -0.001405       0.060327             12.776169      13.578684      -4.617097       2.048224      13.237513      -6.762650      11.512311          -0.000752
          242              C      23.539064      33.881587      17.144063       0.604434      23.333684 0.25134808E+03  0.51992001E+04                                 7.621893                            5.631885      -0.017063       2.057934                    0.999596      21.953108      60.961340       0.625723       0.473220      -1.021505       0.043791       0.015812      -0.028151       0.054408      -0.011870       0.032999       0.076508      -0.143451      -0.004543      -0.096307      -0.024464       0.120771              9.831010      13.845248       2.142976      -4.694879       6.369550      -2.865894       9.278233          -0.000235
          243              C      38.206958      35.313769      19.000498      -0.117756      36.233153 0.43616287E+03  0.10266177E+05                                 9.583917                            7.014957      -0.083488       1.945465                    0.999405      29.409818      84.697405       0.615054       0.423090      -1.059601       0.011581       0.008049      -0.003254       0.014474       0.010468      -0.024587       0.029781      -0.024801      -0.030721      -0.046871       0.009806       0.037065             12.168401      13.685989      -2.005630       4.967470       8.766467      -5.538945      14.052746           0.000233
          244              C      38.094080      36.110424      17.858943       0.000310      40.475248 0.41649570E+03  0.95815612E+04                                10.145754                            6.695435       0.068484       2.031144                    0.999156      26.492521      72.685430       0.659633       0.403625      -1.084378       0.041444       0.004027       0.015221       0.044334       0.005206      -0.011709      -0.006659      -0.010923       0.008020      -0.014715      -0.001661       0.016376             14.335974      22.004330      -0.386502       6.162348       8.107858      -3.954423      12.895734           0.013697
          245              C      39.220716      36.744407      17.313649      -0.164814      38.370391 0.45850124E+03  0.10964015E+05                                10.019636                            7.224298      -0.131886       1.927638                    0.999070      30.337456      89.025653       0.600060       0.426857      -1.053741      -0.025364      -0.002445       0.004621       0.025897      -0.018057      -0.007278       0.022339      -0.061344       0.091699      -0.050893       0.001427       0.049466             12.884525      21.922493       2.341140       1.871094       7.642846      -2.485662       9.088236          -0.001206
          246              C      40.451261      36.569056      17.941482       0.164592      42.009522 0.39476399E+03  0.90164052E+04                                10.641877                            6.712442      -0.019817       2.009956                    0.999527      25.764082      71.871276       0.626550       0.428011      -1.061996       0.025904       0.027456      -0.010696       0.039234       0.015161      -0.021557      -0.025755       0.042025      -0.020487      -0.038593      -0.007487       0.046080             15.637584      24.763080       6.164986      -2.533024      10.704677      -5.081235      11.444996           0.001204
          247              C      40.582694      35.752300      19.078526      -0.179994      37.864369 0.45933312E+03  0.10948201E+05                                 9.837293                            7.175228      -0.023879       1.957088                    0.999475      30.175422      87.341405       0.611387       0.420315      -1.061748      -0.013074      -0.010915       0.018526       0.025165      -0.014935       0.019184       0.041648      -0.005430      -0.032669      -0.054428       0.013067       0.041360             12.486242      12.853817       3.670418      -2.673519      11.029346      -6.900413      13.575561          -0.001157
          248              C      39.455131      35.126976      19.594052       0.003808      40.304433 0.41047903E+03  0.94127800E+04                                10.112262                            6.651210       0.045142       2.024595                    0.999170      26.432410      72.502483       0.660903       0.404149      -1.083574       0.000516       0.030566      -0.032001       0.044256       0.006332      -0.001161       0.006169       0.019100      -0.021101      -0.013753      -0.001245       0.014997             14.214363      12.526779       0.068864       1.861979      12.642099      -9.262208      17.474212           0.013293
          249              C      36.785293      36.231035      17.152632       0.603889      23.011768 0.24883200E+03  0.51343607E+04                                 7.550952                            5.601287      -0.016734       2.058504                    0.999646      21.915764      60.787232       0.627806       0.472825      -1.021691      -0.046860       0.006522      -0.023039       0.052623      -0.022590      -0.047458       0.061447      -0.151919      -0.031278      -0.097493      -0.023786       0.121279              9.794421      15.130422      -0.629342       4.562167       5.386056      -1.649581       8.866784          -0.000206
          250              C      39.610377      34.188680      20.743274       0.600507      23.518726 0.25347895E+03  0.52507137E+04                                 7.651668                            5.646775       0.000239       2.062644                    0.999668      21.982263      60.947384       0.626815       0.471727      -1.023021       0.007131      -0.032306       0.044415       0.055382      -0.005113      -0.016516       0.106482      -0.044734      -0.003858      -0.097376      -0.022215       0.119591              9.967446       7.337350      -0.439429       1.071874       9.733680      -6.504805      12.831307          -0.000426
          251              C      21.541856      31.098245      20.793338       0.606419      22.600572 0.24852343E+03  0.51230304E+04                                 7.450905                            5.596679      -0.001195       2.065691                    0.999569      21.836442      60.407890       0.628669       0.472634      -1.022467       0.007040      -0.033709       0.039828       0.052651      -0.011203      -0.023348       0.110384      -0.038434       0.033475      -0.099056      -0.027665       0.126721              9.543780       7.244745      -0.488685       0.749348      10.455892      -6.159049      10.930702          -0.000783
          252              C      18.799930      10.961097       7.938561       0.603474      23.121201 0.25136952E+03  0.51937451E+04                                 7.558404                            5.620041       0.010390       2.067561                    0.999644      21.867111      60.459285       0.629130       0.471192      -1.023786       0.043368       0.018903      -0.023342       0.052754      -0.028705       0.023931       0.073149      -0.147797      -0.021929      -0.096915      -0.023682       0.120597              9.790099      14.004235       3.241673      -3.831769       6.351084      -2.764566       9.014977          -0.000514
          253              C      17.034691      20.882777       7.996744       0.607729      22.961361 0.24811163E+03  0.51160066E+04                                 7.545871                            5.598074      -0.027695       2.056129                    0.999539      21.885094      60.689959       0.627135       0.473654      -1.021200       0.049671      -0.004391      -0.025277       0.055905      -0.032234       0.057298      -0.067098      -0.121957       0.034725      -0.097073      -0.026135       0.123207              9.750861      15.174442       0.123871      -4.673801       5.683189       1.416443       8.394951          -0.000308
          254              C      15.697450      20.933495       8.698094       0.005961      39.965151 0.40979536E+03  0.93910090E+04                                10.062807                            6.646886       0.054926       2.028313                    0.999216      26.378822      72.277246       0.661089       0.404297      -1.083726      -0.033824       0.004505       0.028696       0.044585       0.000837       0.007155       0.008599      -0.015838       0.004204      -0.012970      -0.001505       0.014475             14.099473      21.708281       0.499713      -5.702197       6.833258       3.037408      13.756880           0.014454
          255              C      15.574365      21.572116       9.926697      -0.178753      36.897177 0.44674001E+03  0.10576809E+05                                 9.641711                            7.067136      -0.002362       1.966418                    0.999472      30.001944      86.615432       0.617082       0.419241      -1.062176       0.010678      -0.012151      -0.025615       0.030295       0.013195       0.033196      -0.023993      -0.027523      -0.028189      -0.052315       0.018764       0.033551             12.087154      13.447360      -0.571002      -4.734798       6.931975       4.266021      15.882128          -0.000591
          256              C      14.325882      21.651595      10.510328       0.161123      40.698753 0.39990378E+03  0.91529321E+04                                10.410588                            6.735298       0.015394       2.017611                    0.999519      25.899161      72.054605       0.629089       0.425392      -1.064842      -0.005469       0.009043       0.037668       0.039123       0.000579      -0.003532       0.047912       0.014555       0.079081      -0.050499      -0.005894       0.056392             15.155167      13.012937       0.875859      -1.284088       8.499166       7.237350      23.953397           0.001209
          257              C      13.195536      21.113793       9.885653      -0.160459      38.747202 0.45751220E+03  0.10956430E+05                                10.137948                            7.248209      -0.250193       1.889857                    0.998870      30.522741      90.224752       0.593950       0.430616      -1.049325      -0.001644      -0.011275      -0.015236       0.019025      -0.019476      -0.006032      -0.060396      -0.041735      -0.084029      -0.068517      -0.005317       0.073835             13.175733      13.280125       2.931471       3.436545       8.657277       6.262879      17.589798          -0.000827
          258              C      13.336559      20.492799       8.663816       0.004618      39.502419 0.40235036E+03  0.91765729E+04                                 9.969595                            6.571697       0.114815       2.049779                    0.999222      26.205582      71.589489       0.667188       0.402515      -1.085120       0.029636       0.011966       0.023731       0.039808      -0.006431      -0.013110      -0.002012      -0.011307       0.013581      -0.018181       0.005003       0.013178             14.010884      20.114569       4.235770       4.067799       8.092998       4.710753      13.825086           0.013957
          259              C      14.590608      20.384868       8.087401      -0.120532      35.620691 0.42653818E+03  0.99887499E+04                                 9.472815                            6.933978      -0.086360       1.945024                    0.999459      29.306061      84.321237       0.618749       0.422706      -1.059315      -0.005342       0.004968       0.016733       0.018254      -0.015948       0.001083      -0.013933      -0.083195       0.050878      -0.053061       0.009676       0.043385             11.949817      20.280761       2.400003      -0.490977       6.479937       2.022383       9.088753           0.000546
          260              C      14.934197      23.596529      15.096391       0.090592      45.372853 0.39556053E+03  0.90506824E+04                                11.142461                            6.653046      -0.159298       1.960733                    0.999212      26.352710      73.885740       0.637938       0.419623      -1.065904      -0.003705      -0.004336       0.013566       0.014716       0.009865       0.005055       0.005341       0.017496       0.005041      -0.014564      -0.001142       0.015706             17.380424      15.169114       0.835989       4.905724      13.561453      11.223708      23.410705          -0.000114
          261              C      16.285663      23.441898      15.442781      -0.191010      42.649425 0.47811775E+03  0.11559966E+05                                10.777891                            7.368493      -0.075919       1.939769                    0.998668      30.964629      91.536690       0.594882       0.425847      -1.053772      -0.003673      -0.003956       0.011347       0.012566      -0.006855      -0.026481      -0.007963      -0.025427       0.008482      -0.035687       0.012936       0.022751             14.930712      19.629210       2.013756       7.721679       9.604479       5.767992      15.558448           0.000100
          262              C      16.802128      24.159381      16.535624       0.082462      47.720908 0.42071032E+03  0.97608859E+04                                11.491094                            6.849360      -0.146219       1.958338                    0.999117      26.761560      75.184184       0.631324       0.418165      -1.068442      -0.011277      -0.010636       0.002172       0.015653      -0.010604       0.001011       0.008343       0.011051      -0.036671      -0.017564      -0.000928       0.018492             18.047789      31.622794      -0.419524       6.673173       9.473603       4.218266      13.046970          -0.000118
          263              C      15.948571      25.034586      17.276665      -0.194627      43.397325 0.48875492E+03  0.11888478E+05                                10.928075                            7.468658      -0.124235       1.922465                    0.998548      31.241821      92.790841       0.588364       0.427982      -1.051913      -0.004393      -0.012494       0.002630       0.013503       0.024430       0.004760      -0.004224      -0.038556       0.037055      -0.038041       0.012854       0.025187             15.128307      25.588107      -5.497616      -0.761826       9.768222       3.609893      10.028593           0.000099
          264              C      14.612568      25.173753      16.920352       0.087938      47.003560 0.40785534E+03  0.93920776E+04                                11.375975                            6.744073      -0.129925       1.967853                    0.999188      26.480808      74.183748       0.636035       0.418186      -1.068137       0.003657      -0.009435       0.005196       0.011375      -0.007787       0.005232       0.014703      -0.007823       0.018348      -0.018816       0.000352       0.018464             17.804284      23.046327      -8.415239      -5.159546      14.812244       8.781930      15.554280          -0.000115
          265              C      14.117752      24.431530      15.805860      -0.189026      42.865375 0.47400653E+03  0.11445189E+05                                10.843970                            7.359560      -0.110054       1.930208                    0.998633      30.923353      91.597264       0.591993       0.428500      -1.051279       0.006155      -0.009719       0.011856       0.016520       0.002981       0.005059      -0.033887       0.018938      -0.018306      -0.040754       0.012978       0.027776             15.070181      12.576593      -3.065364      -1.729357      14.120952      10.267411      18.512998           0.000096
          266              C      13.703345      25.977829      17.702887       0.118014      45.214010 0.37532393E+03  0.85088450E+04                                11.291357                            6.546674      -0.202762       1.945060                    0.999532      26.365201      74.526325       0.630921       0.428219      -1.056377       0.025332      -0.010381       0.019752       0.033758       0.012990       0.004025      -0.000772      -0.012612      -0.022605      -0.013256      -0.005038       0.018294             18.468347      24.149727     -12.785399      -8.724294      16.658268       8.784654      14.597047           0.000057
          267              C      12.478676      26.438627      17.414229      -0.166247      35.223355 0.40207472E+03  0.92572592E+04                                 9.337302                            6.641816       0.412693       2.106437                    0.999879      29.044004      82.261338       0.646595       0.411432      -1.068870      -0.031977       0.020630       0.030532       0.048789       0.008434      -0.000195       0.026437      -0.024671       0.093439      -0.032006      -0.013688       0.045694             12.736019      17.274154      -7.102527      -2.506110      10.964282       4.393447       9.969620           0.000010
          268              C      15.098104      22.402786      12.856581      -0.169375      34.908711 0.40414882E+03  0.93144789E+04                                 9.276606                            6.663551       0.397556       2.101818                    0.999839      29.068644      82.300508       0.645041       0.412004      -1.068787      -0.014959      -0.029080      -0.034588       0.047600       0.013912       0.023037       0.000207       0.053112      -0.023740      -0.028306      -0.015437       0.043743             12.611651      10.100570       0.619403       1.270573       8.441188       7.139240      19.293194           0.000024
          269              C      14.433196      22.909972      13.916499       0.123616      44.622686 0.37553323E+03  0.85157831E+04                                11.223081                            6.554992      -0.211059       1.943017                    0.999498      26.324133      74.448568       0.629510       0.429069      -1.055729      -0.023674       0.002243       0.021235       0.031881      -0.012519       0.007379      -0.009560      -0.018603      -0.023129      -0.014118      -0.009798       0.023917             18.515608      11.267334       3.377485       5.781623      13.723130      13.731736      30.556360           0.000053
          270              C      18.960763      25.000567      17.622604      -0.171793      35.188872 0.41814193E+03  0.97100074E+04                                 9.336701                            6.767869       0.406475       2.101966                    0.999824      29.235680      82.826269       0.642094       0.410782      -1.070608       0.039592      -0.000183       0.018512       0.043707      -0.031175      -0.011681       0.006669       0.021391      -0.049216      -0.025067      -0.019054       0.044121             12.751551      21.140954       2.439381       4.524791       9.040855       3.316459       8.072844          -0.000019
          271              C      18.209260      24.097529      16.887878       0.107138      46.426848 0.39217553E+03  0.89786620E+04                                11.466666                            6.675463      -0.185719       1.944992                    0.999525      26.687088      75.522118       0.627858       0.426102      -1.058910      -0.004831      -0.028093      -0.012588       0.031161       0.001197      -0.006384      -0.000494       0.008299       0.037454      -0.010570      -0.004346       0.014916             18.926594      37.889585       1.954439       8.964077       8.923884       2.390626       9.966314           0.000095
          272              C      41.833019      28.213778      18.442575       0.167293      40.027652 0.39023647E+03  0.88842644E+04                                10.302836                            6.661914      -0.002665       2.013767                    0.999449      25.760055      71.663304       0.630828       0.426483      -1.063313       0.032034      -0.023323       0.009447       0.040735      -0.022927      -0.006193       0.021817       0.073217      -0.059819      -0.047447      -0.007741       0.055188             14.774663      20.275127      -7.162732      -0.785788      13.741083       5.282501      10.307779           0.001150
          273              C      40.742259      27.815452      17.669511      -0.177006      37.496742 0.45850327E+03  0.10924279E+05                                 9.773892                            7.175329      -0.031152       1.956032                    0.999453      30.122581      87.192716       0.610497       0.421088      -1.061183      -0.027442       0.000823       0.001105       0.027476       0.002601      -0.016196      -0.010906      -0.081616       0.066636      -0.055299       0.016256       0.039043             12.226452      19.873669      -2.217532       2.743271       8.055679       2.494229       8.750007          -0.000613
          274              C      39.496561      28.384181      17.937874       0.004057      40.044458 0.40964654E+03  0.93897503E+04                                10.069961                            6.645995       0.048479       2.026435                    0.999202      26.393705      72.401954       0.660875       0.404336      -1.083354       0.036821       0.005939       0.024373       0.044554      -0.007984      -0.011391       0.001661      -0.001121       0.001421      -0.013395      -0.001188       0.014582             14.003723      19.637071       1.560955       6.265506       9.600516       5.185749      12.773583           0.013023
          275              C      39.358323      29.301136      18.975240      -0.123787      35.981434 0.43919163E+03  0.10352184E+05                                 9.529633                            7.030959      -0.075207       1.946170                    0.999416      29.487657      84.896757       0.615633       0.422091      -1.060553       0.011207      -0.013482       0.001125       0.017567      -0.009523      -0.021112      -0.036202      -0.005776      -0.029379      -0.048365       0.011035       0.037330             11.975581      11.645221       1.592387       3.812750      10.811556       6.695717      13.469966           0.000623
          276              C      40.484648      29.704102      19.706358       0.003927      40.196626 0.41733381E+03  0.95993755E+04                                10.091850                            6.697713       0.107767       2.044119                    0.999191      26.425623      72.341331       0.660611       0.403089      -1.085449       0.014503      -0.032321      -0.024071       0.042830       0.008029       0.000117      -0.008069       0.022149      -0.023354      -0.016634      -0.001178       0.017812             14.144304      12.182407      -2.055318       0.053686      14.849409       9.493400      15.401097           0.015185
          277              C      41.721687      29.138774      19.437545      -0.161160      37.860014 0.44157031E+03  0.10479233E+05                                 9.945472                            7.104513      -0.200014       1.909475                    0.998911      30.195280      88.795649       0.602111       0.428647      -1.050736      -0.020426       0.008169       0.013296       0.025704       0.038085       0.005675      -0.043211      -0.028258       0.009599      -0.058924      -0.001410       0.060334             12.775978      13.578500      -4.617014      -2.048183      13.237288       6.762521      11.512147          -0.000754
          278              C      38.313023      27.970392      17.144063       0.604430      23.333788 0.25135160E+03  0.51992880E+04                                 7.621890                            5.631919      -0.017142       2.057903                    0.999596      21.953212      60.961600       0.625722       0.473219      -1.021506      -0.043798      -0.015812      -0.028141       0.054408      -0.011869      -0.032996      -0.076514      -0.143450      -0.004558      -0.096305      -0.024472       0.120776              9.830880      13.845160       2.142733       4.694629       6.369398       2.865709       9.278081          -0.000232
          279              C      23.645126      26.538207      19.000498      -0.117772      36.232862 0.43616107E+03  0.10266101E+05                                 9.583764                            7.014872      -0.083461       1.945471                    0.999405      29.409905      84.696890       0.615069       0.423081      -1.059608      -0.011575      -0.008052      -0.003254       0.014471       0.010473       0.024591      -0.029799      -0.024813      -0.030695      -0.046885       0.009801       0.037084             12.168147      13.685691      -2.005576      -4.967335       8.766301       5.538811      14.052449           0.000228
          280              C      23.758006      25.741554      17.858943       0.000317      40.475573 0.41650384E+03  0.95817723E+04                                10.145734                            6.695461       0.068524       2.031157                    0.999156      26.492365      72.684519       0.659639       0.403620      -1.084383      -0.041443      -0.004030       0.015223       0.044334       0.005205       0.011707       0.006653      -0.010922       0.008033      -0.014713      -0.001658       0.016371             14.335830      22.004080      -0.386436      -6.162147       8.107825       3.954393      12.895585           0.013702
          281              C      22.631371      25.107572      17.313649      -0.164812      38.369014 0.45848488E+03  0.10963517E+05                                10.019332                            7.224116      -0.131893       1.927635                    0.999070      30.337219      89.024261       0.600075       0.426850      -1.053746       0.025364       0.002443       0.004623       0.025898      -0.018060       0.007280      -0.022347      -0.061356       0.091669      -0.050896       0.001422       0.049473             12.884031      21.921494       2.341027      -1.870964       7.642615       2.485617       9.087985          -0.001209
          282              C      21.400825      25.282922      17.941482       0.164586      42.009072 0.39476318E+03  0.90163718E+04                                10.641759                            6.712414      -0.019793       2.009963                    0.999527      25.764072      71.870914       0.626554       0.428008      -1.061999      -0.025903      -0.027459      -0.010698       0.039235       0.015162       0.021560       0.025755       0.042025      -0.020491      -0.038592      -0.007490       0.046083             15.637284      24.762590       6.164782       2.532894      10.704455       5.081108      11.444807           0.001208
          283              C      21.269390      26.099677      19.078526      -0.179973      37.863141 0.45931905E+03  0.10947743E+05                                 9.836949                            7.175029      -0.023889       1.957086                    0.999475      30.174982      87.338630       0.611409       0.420305      -1.061758       0.013081       0.010930       0.018525       0.025174      -0.014921      -0.019187      -0.041656      -0.005442      -0.032687      -0.054430       0.013059       0.041372             12.485718      12.853290       3.670223       2.673373      11.028873       6.900071      13.574992          -0.001161
          284              C      22.396953      26.725000      19.594052       0.003798      40.303457 0.41047063E+03  0.94125191E+04                                10.112026                            6.651096       0.045166       2.024602                    0.999170      26.432273      72.501333       0.660917       0.404143      -1.083580      -0.000482      -0.030563      -0.031992       0.044247       0.006339       0.001135      -0.006176       0.019061      -0.021101      -0.013746      -0.001241       0.014987             14.213945      12.526452       0.068847      -1.861938      12.641709       9.261876      17.473675           0.013295
          285              C      25.066794      25.620943      17.152632       0.603900      23.011038 0.24882562E+03  0.51341991E+04                                 7.550780                            5.601215      -0.016825       2.058479                    0.999646      21.915608      60.786731       0.627809       0.472825      -1.021690       0.046858      -0.006526      -0.023053       0.052628      -0.022590       0.047446      -0.061455      -0.151908      -0.031273      -0.097480      -0.023800       0.121279              9.794059      15.129864      -0.629204      -4.561743       5.385954       1.649478       8.866358          -0.000204
          286              C      22.241705      27.663294      20.743274       0.600519      23.518365 0.25347541E+03  0.52506169E+04                                 7.651555                            5.646716       0.000244       2.062645                    0.999668      21.982099      60.946598       0.626822       0.471723      -1.023024      -0.007127       0.032311       0.044422       0.055391      -0.005109       0.016521      -0.106484      -0.044737      -0.003872      -0.097380      -0.022213       0.119593              9.967241       7.337254      -0.439421      -1.071854       9.733458       6.504609      12.831011          -0.000425
          287              C      40.310226      30.753729      20.793338       0.606445      22.600199 0.24851947E+03  0.51229274E+04                                 7.450831                            5.596644      -0.001163       2.065703                    0.999569      21.836183      60.407020       0.628669       0.472635      -1.022466      -0.007039       0.033701       0.039824       0.052643      -0.011198       0.023347      -0.110385      -0.038466       0.033440      -0.099054      -0.027672       0.126726              9.543632       7.244687      -0.488677      -0.749341      10.455698       6.158900      10.930513          -0.000785
          288              C      12.126115      19.964893       7.938561       0.603484      23.121085 0.25136704E+03  0.51936878E+04                                 7.558421                            5.620051       0.010274       2.067526                    0.999644      21.866976      60.459139       0.629122       0.471198      -1.023781      -0.043369      -0.018896      -0.023344       0.052753      -0.028703      -0.023932      -0.073156      -0.147797      -0.021955      -0.096915      -0.023688       0.120604              9.790073      14.004315       3.241662       3.831526       6.351069       2.764478       9.014835          -0.000512
          289              C      25.506266      32.497650      14.554705       0.607728      22.961079 0.24811159E+03  0.51160143E+04                                 7.545849                            5.598106      -0.027948       2.056049                    0.999538      21.885151      60.690503       0.627126       0.473660      -1.021195       0.004390       0.049674       0.025279       0.055909       0.032242      -0.067109      -0.057298       0.121945       0.034745      -0.097069      -0.026149       0.123218              9.750765       5.683269      -0.123904       1.416406      15.174185       4.673729       8.394841          -0.000315
          290              C      25.455546      31.160410      13.853355       0.005974      39.964767 0.40979499E+03  0.93910032E+04                                10.062763                            6.646896       0.054912       2.028309                    0.999216      26.378721      72.277104       0.661087       0.404299      -1.083725      -0.004499      -0.033825      -0.028691       0.044582      -0.000841       0.008600      -0.007162       0.015832       0.004199      -0.012973      -0.001505       0.014478             14.099311       6.833258      -0.499804       3.037414      21.707931       5.701931      13.756743           0.014464
          291              C      24.816924      31.037326      12.624752      -0.178748      36.897617 0.44674716E+03  0.10577037E+05                                 9.641822                            7.067214      -0.002388       1.966411                    0.999472      30.002215      86.616878       0.617075       0.419243      -1.062172       0.012154       0.010679       0.025612       0.030294      -0.013198      -0.024000      -0.033196       0.027517      -0.028187      -0.052319       0.018764       0.033555             12.087263       6.932052       0.570940       4.266076      13.447452       4.734718      15.882284          -0.000597
          292              C      24.737443      29.788844      12.041121       0.161114      40.699257 0.39990957E+03  0.91531007E+04                                10.410676                            6.735349       0.015418       2.017615                    0.999519      25.899369      72.055405       0.629086       0.425392      -1.064841      -0.009048      -0.005483      -0.037664       0.039122      -0.000581       0.047910       0.003527      -0.014584       0.079055      -0.050506      -0.005875       0.056381             15.155279       8.499228      -0.875919       7.237407      13.013061       1.283982      23.953549           0.001211
          293              C      25.275243      28.658498      12.665796      -0.160448      38.745874 0.45749312E+03  0.10955858E+05                                10.137703                            7.248039      -0.250160       1.889872                    0.998870      30.522203      90.222647       0.593959       0.430614      -1.049327       0.011299      -0.001647       0.015244       0.019046       0.019461      -0.060383       0.006025       0.041730      -0.084042      -0.068502      -0.005317       0.073820             13.175383       8.657039      -2.931394       6.262675      13.279848      -3.436446      17.589262          -0.000830
          294              C      25.896237      28.799520      13.887633       0.004604      39.503089 0.40235755E+03  0.91767824E+04                                 9.969725                            6.571767       0.114786       2.049766                    0.999222      26.205838      71.590485       0.667182       0.402516      -1.085119      -0.011978       0.029649      -0.023716       0.039812       0.006434      -0.001992       0.013095       0.011313       0.013559      -0.018165       0.004998       0.013168             14.011090       8.093119      -4.235864       4.710877      20.114802      -4.067979      13.825348           0.013963
          295              C      26.004171      30.053569      14.464048      -0.120540      35.620498 0.42653637E+03  0.99886997E+04                                 9.472781                            6.933960      -0.086357       1.945026                    0.999459      29.306049      84.321247       0.618750       0.422705      -1.059315      -0.004966      -0.005340      -0.016730       0.018250       0.015943      -0.013938      -0.001083       0.083193       0.050873      -0.053058       0.009671       0.043387             11.949745       6.479941      -2.400029       2.022423      20.280553       0.490824       9.088742           0.000539
          296              C      22.792510      30.397161       7.455058       0.090606      45.372357 0.39555638E+03  0.90505642E+04                                11.142403                            6.653026      -0.159354       1.960717                    0.999212      26.352522      73.885130       0.637937       0.419625      -1.065903       0.004335      -0.003701      -0.013563       0.014712      -0.009869       0.005344      -0.005063      -0.017508       0.005039      -0.014571      -0.001147       0.015718             17.380314      13.561347      -0.835991      11.223601      15.169051      -4.905732      23.410544          -0.000111
          297              C      22.947143      31.748627       7.108668      -0.191016      42.649060 0.47811354E+03  0.11559844E+05                                10.777827                            7.368453      -0.075907       1.939773                    0.998668      30.964489      91.536315       0.594884       0.425846      -1.053773       0.003957      -0.003662      -0.011355       0.012570       0.006852      -0.007963       0.026475       0.025417       0.008466      -0.035678       0.012933       0.022745             14.930608       9.604435      -2.013691       5.767960      19.629038      -7.721573      15.558350           0.000102
          298              C      22.229661      32.265092       6.015825       0.082448      47.721252 0.42071359E+03  0.97609803E+04                                11.491143                            6.849381      -0.146135       1.958361                    0.999117      26.761696      75.184634       0.631323       0.418165      -1.068443       0.010639      -0.011284      -0.002167       0.015659       0.010605       0.008342      -0.001014      -0.011051      -0.036664      -0.017563      -0.000928       0.018491             18.047887       9.473651       0.419568       4.218279      31.622975      -6.673203      13.047036          -0.000123
          299              C      21.354455      31.411535       5.274784      -0.194635      43.398114 0.48876595E+03  0.11888805E+05                                10.928191                            7.468733      -0.124256       1.922456                    0.998548      31.242052      92.791555       0.588362       0.427981      -1.051914       0.012506      -0.004401      -0.002623       0.013515      -0.024417      -0.004229      -0.004760       0.038556       0.037050      -0.038031       0.012851       0.025180             15.128509       9.768364       5.497803       3.609920      25.588500       0.761935      10.028664           0.000101
          300              C      21.215285      30.075532       5.631097       0.087944      47.003254 0.40785240E+03  0.93919916E+04                                11.375932                            6.744049      -0.129966       1.967842                    0.999188      26.480707      74.183361       0.636036       0.418186      -1.068137       0.009437       0.003647      -0.005189       0.011370       0.007792       0.014708      -0.005236       0.007796       0.018316      -0.018824       0.000364       0.018460             17.804230      14.812237       8.415281       8.781909      23.046234       5.159602      15.554217          -0.000118
          301              C      21.957507      29.580715       6.745589      -0.189033      42.865186 0.47400628E+03  0.11445161E+05                                10.843887                            7.359526      -0.110050       1.930208                    0.998633      30.923291      91.596453       0.592000       0.428496      -1.051283       0.009721       0.006154      -0.011850       0.016517      -0.002981      -0.033894      -0.005066      -0.018929      -0.018320      -0.040761       0.012976       0.027785             15.070040      14.120842       3.065337      10.267311      12.576447       1.729349      18.512831           0.000094
          302              C      20.411208      29.166308       4.848562       0.118007      45.214154 0.37532474E+03  0.85088675E+04                                11.291391                            6.546685      -0.202781       1.945054                    0.999532      26.365210      74.526359       0.630920       0.428220      -1.056377       0.010385       0.025331      -0.019754       0.033760      -0.012979      -0.000777      -0.004018       0.012606      -0.022617      -0.013246      -0.005039       0.018284             18.468439      16.658391      12.785494       8.784724      24.149811       8.724384      14.597114           0.000062
          303              C      19.950408      27.941638       5.137220      -0.166246      35.223436 0.40207789E+03  0.92573330E+04                                 9.337276                            6.641816       0.412740       2.106450                    0.999879      29.043955      82.260692       0.646600       0.411429      -1.068874      -0.020624      -0.031966      -0.030532       0.048779      -0.008425       0.026432       0.000187       0.024649       0.093428      -0.031988      -0.013697       0.045685             12.736003      10.964301       7.102592       4.393409      17.274187       2.506171       9.969519           0.000004
          304              C      23.986253      30.561067       9.694868      -0.169369      34.909084 0.40415321E+03  0.93146222E+04                                 9.276745                            6.663641       0.397570       2.101823                    0.999839      29.068708      82.301362       0.645028       0.412011      -1.068780       0.029080      -0.014962       0.034585       0.047599      -0.013905       0.000207      -0.023039      -0.053108      -0.023744      -0.028301      -0.015440       0.043741             12.611856       8.441311      -0.619427       7.139365      10.100724      -1.270635      19.293534           0.000023
          305              C      23.479066      29.896159       8.634950       0.123599      44.622368 0.37553256E+03  0.85157515E+04                                11.222954                            6.554939      -0.211026       1.943027                    0.999498      26.324149      74.448181       0.629520       0.429063      -1.055734      -0.002240      -0.023669      -0.021240       0.031880       0.012512      -0.009559      -0.007378       0.018606      -0.023153      -0.014119      -0.009795       0.023914             18.515342      13.722903      -3.377442      13.731480      11.267242      -5.781567      30.555882           0.000054
          306              C      21.388425       3.497728       4.928845      -0.171804      35.189346 0.41814880E+03  0.97102088E+04                                 9.336820                            6.767957       0.406501       2.101973                    0.999825      29.235786      82.826807       0.642085       0.410786      -1.070605       0.000168       0.039599      -0.018516       0.043714       0.031179       0.006667       0.011683      -0.021415      -0.049194      -0.025078      -0.019048       0.044126             12.751748       9.040920      -2.439427       3.316469      21.141375      -4.524896       8.072949          -0.000020
          307              C      22.291516      33.672225       5.663571       0.107168      46.426552 0.39217145E+03  0.89785564E+04                                11.466679                            6.675466      -0.185752       1.944985                    0.999524      26.686896      75.521834       0.627852       0.426107      -1.058905       0.028102      -0.004830       0.012588       0.031169      -0.001182      -0.000492       0.006380      -0.008310       0.037405      -0.010562      -0.004338       0.014900             18.926638       8.923871      -1.954374       2.390595      37.889725      -8.964091       9.966319           0.000097
          308              C      18.175254      26.369979       4.108874       0.167293      40.028113 0.39024071E+03  0.88843912E+04                                10.302940                            6.661969      -0.002756       2.013740                    0.999449      25.760171      71.663914       0.630822       0.426485      -1.063311       0.023323       0.032038      -0.009444       0.040738       0.022924       0.021821       0.006186      -0.073204      -0.059833      -0.047447      -0.007734       0.055180             14.774831      13.741196       7.162798       5.282518      20.275422       0.785712      10.307877           0.001141
          309              C      18.573578      25.279219       4.881938      -0.177004      37.496845 0.45850305E+03  0.10924285E+05                                 9.773946                            7.175348      -0.031160       1.956030                    0.999453      30.122589      87.193126       0.610492       0.421090      -1.061181      -0.000820      -0.027442      -0.001107       0.027477      -0.002603      -0.010904       0.016192       0.081610       0.066626      -0.055293       0.016254       0.039039             12.226559       8.055730       2.217541       2.494245      19.873851      -2.743376       8.750096          -0.000598
          310              C      18.004847      24.033520       4.613575       0.004059      40.044610 0.40964587E+03  0.93897344E+04                                10.070009                            6.646003       0.048508       2.026443                    0.999202      26.393663      72.401915       0.660872       0.404337      -1.083352      -0.005937       0.036824      -0.024373       0.044557       0.007976       0.001665       0.011390       0.001120       0.001420      -0.013388      -0.001192       0.014579             14.003857       9.600542      -1.560956       5.185767      19.637293      -6.265681      12.773735           0.013015
          311              C      17.087892      23.895281       3.576209      -0.123792      35.981072 0.43918585E+03  0.10352010E+05                                 9.529582                            7.030923      -0.075181       1.946178                    0.999416      29.487350      84.895614       0.615633       0.422092      -1.060552       0.013481       0.011208      -0.001125       0.017567       0.009520      -0.036198       0.021109       0.005779      -0.029387      -0.048359       0.011032       0.037327             11.975534      10.811490      -1.592396       6.695697      11.645136      -3.812782      13.469977           0.000632
          312              C      16.684928      25.021606       2.845091       0.003932      40.196367 0.41733107E+03  0.95992944E+04                                10.091809                            6.697694       0.107746       2.044115                    0.999191      26.425500      72.340868       0.660612       0.403089      -1.085449       0.032320       0.014496       0.024059       0.042820      -0.008036      -0.008069      -0.000105      -0.022162      -0.023342      -0.016636      -0.001186       0.017822             14.144244      14.849339       2.055288       9.493361      12.182329      -0.053719      15.401063           0.015178
          313              C      17.250257      26.258646       3.113904      -0.161148      37.859739 0.44156771E+03  0.10479141E+05                                 9.945356                            7.104444      -0.199965       1.909491                    0.998910      30.195261      88.795045       0.602121       0.428641      -1.050741      -0.008163      -0.020424      -0.013304       0.025706      -0.038084      -0.043210      -0.005693       0.028253       0.009591      -0.058933      -0.001392       0.060326             12.775803      13.237093       4.616913       6.762408      13.578313       2.048101      11.512004          -0.000744
          314              C      18.418634      22.849981       5.407386       0.604407      23.333979 0.25135340E+03  0.51993311E+04                                 7.621899                            5.631910      -0.016909       2.057980                    0.999596      21.953351      60.961885       0.625728       0.473214      -1.021509       0.015822      -0.043793       0.028139       0.054405       0.011857      -0.076514       0.032995       0.143440      -0.004575      -0.096295      -0.024479       0.120774              9.830948       6.369372      -2.142694       2.865682      13.845374      -4.694783       9.278099          -0.000235
          315              C      19.850793       8.182090       3.550951      -0.117752      36.232401 0.43615280E+03  0.10265861E+05                                 9.583720                            7.014836      -0.083472       1.945472                    0.999405      29.409594      84.695910       0.615066       0.423085      -1.059606       0.008048      -0.011583       0.003252       0.014475      -0.010470      -0.029793      -0.024592       0.024813      -0.030711      -0.046883       0.009804       0.037080             12.168129       8.766314       2.005612       5.538843      13.685605       4.967348      14.052468           0.000233
          316              C      20.647446       8.294969       4.692506       0.000309      40.475908 0.41650505E+03  0.95817993E+04                                10.145755                            6.695449       0.068479       2.031142                    0.999156      26.492419      72.684476       0.659643       0.403618      -1.084386       0.004029      -0.041441      -0.015224       0.044332      -0.005210       0.006661      -0.011714       0.010919       0.008010      -0.014718      -0.001664       0.016382             14.335951       8.107881       0.386611       3.954466      22.004244       6.162365      12.895728           0.013697
          317              C      21.281427       7.168334       5.237800      -0.164814      38.369121 0.45848563E+03  0.10963528E+05                                10.019343                            7.224125      -0.131864       1.927645                    0.999070      30.337108      89.023603       0.600075       0.426851      -1.053746      -0.002444       0.025364      -0.004619       0.025897       0.018055      -0.022345      -0.007282       0.061349       0.091684      -0.050892       0.001420       0.049472             12.884090       7.642594      -2.340991       2.485573      21.921735       1.871015       9.087942          -0.001208
          318              C      21.106075       5.937789       4.609967       0.164597      42.008325 0.39475446E+03  0.90161167E+04                                10.641621                            6.712328      -0.019791       2.009966                    0.999527      25.763775      71.869705       0.626560       0.428007      -1.062001       0.027458      -0.025899       0.010694       0.039231      -0.015164       0.025748      -0.021562      -0.042014      -0.020487      -0.038583      -0.007498       0.046080             15.637100      10.704318      -6.164712       5.081027      24.762342      -2.532893      11.444641           0.001208
          319              C      20.289320       5.806354       3.472923      -0.179995      37.863279 0.45932132E+03  0.10947803E+05                                 9.836972                            7.175052      -0.023875       1.957088                    0.999475      30.174972      87.338430       0.611408       0.420305      -1.061759      -0.010916       0.013072      -0.018526       0.025164       0.014928      -0.041662       0.019182       0.005438      -0.032654      -0.054433       0.013056       0.041377             12.485760      11.028929      -3.670248       6.900112      12.853299      -2.673425      13.575051          -0.001161
          320              C      19.663998       6.933917       2.957397       0.003809      40.303248 0.41046840E+03  0.94124566E+04                                10.112003                            6.651084       0.045125       2.024589                    0.999170      26.432191      72.501100       0.660916       0.404144      -1.083580       0.030566      -0.000515       0.031999       0.044254      -0.006338      -0.006168      -0.001162      -0.019098      -0.021097      -0.013753      -0.001246       0.014999             14.213936      12.641719      -0.068828       9.261892      12.526402       1.861939      17.473687           0.013293
          321              C      20.768059       9.603757       5.398817       0.603868      23.011413 0.24882846E+03  0.51342590E+04                                 7.550805                            5.601199      -0.016640       2.058535                    0.999647      21.915643      60.786325       0.627820       0.472817      -1.021697       0.006525       0.046839       0.023049       0.052610       0.022593      -0.061468      -0.047466       0.151913      -0.031289      -0.097499      -0.023799       0.121298              9.794214       5.386009       0.629378       1.649581      15.130130       4.562064       8.866502          -0.000202
          322              C      18.725704       6.778669       1.808175       0.600523      23.517968 0.25347015E+03  0.52504820E+04                                 7.651502                            5.646679       0.000251       2.062656                    0.999668      21.981806      60.945697       0.626820       0.471727      -1.023022      -0.032301      -0.007115      -0.044430       0.055390       0.005113      -0.106490      -0.016530       0.044728      -0.003863      -0.097389      -0.022210       0.119599              9.967178       9.733394       0.439424       6.504567       7.337216       1.071847      12.830924          -0.000427
          323              C      15.635300      24.847184       1.758111       0.606441      22.600324 0.24852123E+03  0.51229710E+04                                 7.450846                            5.596657      -0.001202       2.065690                    0.999569      21.836264      60.407212       0.628670       0.472634      -1.022467      -0.033707      -0.007042      -0.039832       0.052653       0.011209      -0.110380      -0.023351       0.038438       0.033453      -0.099053      -0.027666       0.126719              9.543647      10.455704       0.488679       6.158906       7.244701       0.749334      10.930536          -0.000780
          324              C      26.424141      27.589076      14.612888       0.603493      23.120533 0.25136017E+03  0.51935163E+04                                 7.558324                            5.619986       0.010219       2.067512                    0.999644      21.866790      60.458678       0.629123       0.471200      -1.023779       0.018896      -0.043363       0.023343       0.052747       0.028703      -0.073156       0.023938       0.147779      -0.021939      -0.096916      -0.023680       0.120595              9.789931       6.350978      -3.241597       2.764437      14.004088      -3.831474       9.014728          -0.000519
          325              C      36.345824      29.354332      14.554705       0.607741      22.961160 0.24811023E+03  0.51159784E+04                                 7.545873                            5.598094      -0.027896       2.056067                    0.999538      21.885042      60.690129       0.627126       0.473660      -1.021195      -0.004380      -0.049679       0.025279       0.055912       0.032233       0.067099       0.057293       0.121949       0.034742      -0.097067      -0.026138       0.123205              9.750801       5.683238      -0.123954      -1.416405      15.174401      -4.673588       8.394763          -0.000313
          326              C      36.396545      30.691572      13.853355       0.005969      39.964581 0.40979035E+03  0.93908849E+04                                10.062775                            6.646880       0.054901       2.028304                    0.999216      26.378915      72.277958       0.661083       0.404301      -1.083721       0.004499       0.033829      -0.028691       0.044585      -0.000840      -0.008599       0.007162       0.015835       0.004199      -0.012975      -0.001503       0.014478             14.099379       6.833258      -0.499707      -3.037436      21.708115      -5.702012      13.756763           0.014459
          327              C      37.035168      30.814659      12.624752      -0.178747      36.897803 0.44674949E+03  0.10577095E+05                                 9.641852                            7.067240      -0.002360       1.966419                    0.999472      30.002098      86.616265       0.617073       0.419244      -1.062173      -0.012150      -0.010676       0.025611       0.030291      -0.013203       0.023993       0.033197       0.027526      -0.028188      -0.052320       0.018770       0.033550             12.087330       6.932106       0.571031      -4.266146      13.447469      -4.734817      15.882415          -0.000589
          328              C      37.114650      32.063142      12.041121       0.161117      40.699866 0.39991428E+03  0.91532365E+04                                10.410787                            6.735394       0.015419       2.017615                    0.999519      25.899379      72.055570       0.629083       0.425393      -1.064841       0.009049       0.005483      -0.037665       0.039123      -0.000580      -0.047912      -0.003529      -0.014588       0.079043      -0.050509      -0.005871       0.056380             15.155547       8.499408      -0.875887      -7.237666      13.013060      -1.283978      23.954172           0.001206
          329              C      36.576849      33.193486      12.665796      -0.160449      38.746534 0.45750058E+03  0.10956089E+05                                10.137863                            7.248137      -0.250176       1.889868                    0.998870      30.522399      90.223652       0.593950       0.430618      -1.049323      -0.011299       0.001648       0.015245       0.019047       0.019458       0.060377      -0.006026       0.041717      -0.084047      -0.068499      -0.005310       0.073810             13.175657       8.657218      -2.931418      -6.262887      13.279930       3.436571      17.589822          -0.000821
          330              C      35.955854      33.052463      13.887633       0.004605      39.505354 0.40238163E+03  0.91774589E+04                                 9.970060                            6.571947       0.114784       2.049766                    0.999222      26.205922      71.590957       0.667176       0.402514      -1.085121       0.011976      -0.029649      -0.023717       0.039811       0.006432       0.001993      -0.013095       0.011309       0.013558      -0.018163       0.004996       0.013167             14.011637       8.093393      -4.236016      -4.711092      20.115591       4.068271      13.825927           0.013956
          331              C      35.847919      31.798413      14.464048      -0.120538      35.621382 0.42654813E+03  0.99890626E+04                                 9.473003                            6.934105      -0.086332       1.945031                    0.999459      29.306402      84.323145       0.618736       0.422712      -1.059309       0.004966       0.005342      -0.016732       0.018253       0.015940       0.013932       0.001085       0.083189       0.050883      -0.053057       0.009677       0.043380             11.950060       6.480066      -2.400031      -2.022464      20.281161      -0.490882       9.088953           0.000544
          332              C       8.133588      31.454830       7.455058       0.090599      45.373722 0.39556551E+03  0.90508295E+04                                11.142625                            6.653099      -0.159319       1.960727                    0.999212      26.352709      73.885993       0.637933       0.419624      -1.065903      -0.004336       0.003707      -0.013562       0.014713      -0.009871      -0.005343       0.005061      -0.017500       0.005047      -0.014570      -0.001145       0.015715             17.380820      13.561772      -0.836101     -11.224056      15.169325       4.905928      23.411364          -0.000118
          333              C       7.978956      30.103364       7.108668      -0.191019      42.650710 0.47813174E+03  0.11560397E+05                                10.778209                            7.368677      -0.075911       1.939771                    0.998668      30.964692      91.537438       0.594865       0.425856      -1.053766      -0.003952       0.003670      -0.011353       0.012568       0.006844       0.007959      -0.026480       0.025413       0.008474      -0.035678       0.012926       0.022752             14.931295       9.604750      -2.013994      -5.768197      19.630040       7.722234      15.559095           0.000107
          334              C       8.696439      29.586900       6.015825       0.082450      47.722283 0.42071997E+03  0.97611633E+04                                11.491304                            6.849430      -0.146189       1.958347                    0.999117      26.761678      75.184660       0.631322       0.418164      -1.068443      -0.010640       0.011280      -0.002170       0.015657       0.010604      -0.008342       0.001011      -0.011049      -0.036662      -0.017562      -0.000929       0.018491             18.048277       9.473772       0.419570      -4.218307      31.623839       6.673427      13.047221          -0.000132
          335              C       9.571647      30.440459       5.274784      -0.194634      43.397927 0.48876231E+03  0.11888708E+05                                10.928124                            7.468665      -0.124270       1.922451                    0.998548      31.242126      92.792079       0.588369       0.427976      -1.051916      -0.012509       0.004399      -0.002620       0.013516      -0.024415       0.004220       0.004755       0.038558       0.037055      -0.038029       0.012853       0.025177             15.128424       9.768313       5.497638      -3.609960      25.588246      -0.761783      10.028713           0.000105
          336              C       9.710816      31.776462       5.631097       0.087943      47.004692 0.40786397E+03  0.93923213E+04                                11.376145                            6.744141      -0.129952       1.967845                    0.999188      26.480750      74.183642       0.636033       0.418186      -1.068138      -0.009438      -0.003648      -0.005188       0.011371       0.007792      -0.014708       0.005234       0.007795       0.018312      -0.018822       0.000362       0.018460             17.804640      14.812553       8.415426      -8.782139      23.046775      -5.159646      15.554593          -0.000124
          337              C       8.968592      32.271277       6.745589      -0.189030      42.865957 0.47401211E+03  0.11445369E+05                                10.844104                            7.359622      -0.110071       1.930201                    0.998632      30.923482      91.598139       0.591988       0.428502      -1.051277      -0.009721      -0.006156      -0.011853       0.016519      -0.002982       0.033877       0.005060      -0.018935      -0.018316      -0.040744       0.012978       0.027766             15.070446      14.121207       3.065406     -10.267634      12.576779      -1.729370      18.513351           0.000098
          338              C      10.514894      32.685686       4.848562       0.118014      45.214774 0.37532874E+03  0.85089834E+04                                11.291490                            6.546723      -0.202768       1.945058                    0.999532      26.365270      74.526713       0.630918       0.428220      -1.056376      -0.010386      -0.025330      -0.019754       0.033760      -0.012981       0.000777       0.004018       0.012610      -0.022618      -0.013246      -0.005040       0.018286             18.468669      16.658607      12.785678      -8.784866      24.150106      -8.724530      14.597293           0.000061
          339              C      10.975693      33.910356       5.137220      -0.166255      35.224252 0.40208708E+03  0.92576031E+04                                 9.337438                            6.641904       0.412741       2.106450                    0.999879      29.044143      82.261652       0.646593       0.411430      -1.068872       0.020633       0.031979      -0.030529       0.048789      -0.008438      -0.026438      -0.000196       0.024672       0.093451      -0.032012      -0.013686       0.045698             12.736279      10.964556       7.102771      -4.393565      17.274524      -2.506291       9.969756           0.000008
          340              C       6.939843      31.290921       9.694868      -0.169368      34.909280 0.40415394E+03  0.93146475E+04                                 9.276786                            6.663644       0.397590       2.101829                    0.999839      29.068743      82.301620       0.645028       0.412010      -1.068780      -0.029078       0.014961       0.034585       0.047597      -0.013910      -0.000214       0.023037      -0.053111      -0.023746      -0.028299      -0.015443       0.043743             12.611973       8.441403      -0.619417      -7.139474      10.100795       1.270618      19.293721           0.000024
          341              C       7.447031      31.955830       8.634950       0.123588      44.623892 0.37554138E+03  0.85160135E+04                                11.223255                            6.555041      -0.211023       1.943027                    0.999498      26.324428      74.449580       0.629511       0.429066      -1.055731       0.002248       0.023650      -0.021248       0.031872       0.012525       0.009563       0.007363       0.018630      -0.023118      -0.014109      -0.009814       0.023923             18.516046      13.723467      -3.377572     -13.732136      11.267529       5.781780      30.557143           0.000052
          342              C       9.537623      27.428266       4.928845      -0.171801      35.190821 0.41816945E+03  0.97108048E+04                                 9.337160                            6.768189       0.406500       2.101971                    0.999825      29.235958      82.827695       0.642065       0.410794      -1.070601      -0.000168      -0.039596      -0.018517       0.043712       0.031181      -0.006677      -0.011686      -0.021426      -0.049188      -0.025079      -0.019053       0.044132             12.752397       9.041103      -2.439775      -3.316518      21.142808       4.525357       8.073280          -0.000021
          343              C       8.634585      28.179768       5.663571       0.107158      46.427046 0.39217320E+03  0.89786034E+04                                11.466736                            6.675459      -0.185693       1.945003                    0.999524      26.686963      75.521961       0.627855       0.426104      -1.058907      -0.028098       0.004835       0.012585       0.031165      -0.001186       0.000495      -0.006380      -0.008307       0.037413      -0.010564      -0.004339       0.014903             18.926863       8.923866      -1.954342      -2.390551      37.890353       8.964215       9.966370           0.000097
          344              C      12.750795       4.556016       4.108874       0.167291      40.028471 0.39024382E+03  0.88844813E+04                                10.302998                            6.661989      -0.002676       2.013763                    0.999449      25.760274      71.664318       0.630822       0.426484      -1.063311      -0.023320      -0.032038      -0.009446       0.040737       0.022927      -0.021820      -0.006192      -0.073209      -0.059814      -0.047447      -0.007736       0.055183             14.774973      13.741364       7.162963      -5.282596      20.275636      -0.785858      10.307918           0.001147
          345              C      12.352470       5.646775       4.881938      -0.177005      37.497665 0.45851628E+03  0.10924671E+05                                 9.774094                            7.175467      -0.031188       1.956021                    0.999453      30.122758      87.193661       0.610486       0.421092      -1.061180       0.000827       0.027440      -0.001104       0.027475      -0.002598       0.010901      -0.016198       0.081611       0.066650      -0.055300       0.016262       0.039037             12.226751       8.055815       2.217583      -2.494230      19.874319       2.743352       8.750120          -0.000604
          346              C      12.921201       6.892475       4.613575       0.004055      40.045730 0.40965947E+03  0.93901231E+04                                10.070179                            6.646106       0.048518       2.026446                    0.999202      26.393824      72.402630       0.660868       0.404336      -1.083353       0.005942      -0.036822      -0.024371       0.044555       0.007978      -0.001662      -0.011392       0.001112       0.001428      -0.013390      -0.001191       0.014582             14.004104       9.600770      -1.561121      -5.185895      19.637690       6.265772      12.773854           0.013018
          347              C      13.838158       7.030715       3.576209      -0.123795      35.982200 0.43920193E+03  0.10352511E+05                                 9.529845                            7.031096      -0.075214       1.946167                    0.999416      29.488015      84.898734       0.615618       0.422098      -1.060546      -0.013483      -0.011201      -0.001118       0.017564       0.009527       0.036188      -0.021111       0.005795      -0.029379      -0.048355       0.011034       0.037320             11.975887      10.811857      -1.592473      -6.695912      11.645517       3.812899      13.470288           0.000630
          348              C      14.241122       5.904390       2.845091       0.003946      40.197647 0.41734303E+03  0.95996669E+04                                10.092123                            6.697858       0.107716       2.044103                    0.999191      26.425736      72.342583       0.660592       0.403097      -1.085441      -0.032312      -0.014495       0.024043       0.042804      -0.008030       0.008045       0.000100      -0.022151      -0.023254      -0.016602      -0.001197       0.017799             14.144752      14.849913       2.055395      -9.493740      12.182784       0.053690      15.401558           0.015180
          349              C      13.675793       4.667350       3.113904      -0.161152      37.860390 0.44157444E+03  0.10479372E+05                                 9.945571                            7.104564      -0.199983       1.909485                    0.998910      30.195443      88.796757       0.602105       0.428649      -1.050733       0.008168       0.020423      -0.013296       0.025702      -0.038087       0.043209       0.005686       0.028247       0.009583      -0.058930      -0.001397       0.060327             12.776128      13.237417       4.617068      -6.762574      13.578733      -2.048169      11.512234          -0.000749
          350              C      12.507413       8.076012       5.407386       0.604427      23.333995 0.25135303E+03  0.51993251E+04                                 7.621960                            5.631947      -0.017072       2.057928                    0.999596      21.953191      60.961588       0.625719       0.473221      -1.021505      -0.015805       0.043801       0.028147       0.054411       0.011859       0.076506      -0.032993       0.143442      -0.004529      -0.096294      -0.024473       0.120767              9.831048       6.369561      -2.142877      -2.865807      13.845450       4.694793       9.278134          -0.000236
          351              C      11.075257      22.743906       3.550951      -0.117755      36.232785 0.43615945E+03  0.10266078E+05                                 9.583833                            7.014912      -0.083483       1.945466                    0.999405      29.409790      84.697282       0.615058       0.423088      -1.059602      -0.008049       0.011581       0.003252       0.014473      -0.010474       0.029785       0.024591       0.024808      -0.030724      -0.046880       0.009811       0.037070             12.168227       8.766373       2.005535      -5.538853      13.685817      -4.967272      14.052491           0.000229
          352              C      10.278602      22.631025       4.692506       0.000308      40.474708 0.41649414E+03  0.95815097E+04                                10.145633                            6.695402       0.068499       2.031150                    0.999156      26.492522      72.685208       0.659638       0.403623      -1.084380      -0.004028       0.041439      -0.015227       0.044331      -0.005207      -0.006661       0.011715       0.010929       0.007996      -0.014722      -0.001659       0.016381             14.335680       8.107779       0.386438      -3.954387      22.003799      -6.162021      12.895463           0.013702
          353              C       9.644621      23.757659       5.237800      -0.164814      38.370432 0.45850344E+03  0.10964086E+05                                10.019641                            7.224310      -0.131887       1.927636                    0.999070      30.337608      89.026305       0.600060       0.426856      -1.053741       0.002443      -0.025368      -0.004628       0.025902       0.018057       0.022342       0.007280       0.061348       0.091669      -0.050890       0.001424       0.049466             12.884486       7.642855      -2.341112      -2.485704      21.922345      -1.871024       9.088258          -0.001213
          354              C       9.819974      24.988205       4.609967       0.164587      42.009573 0.39476514E+03  0.90164379E+04                                10.641883                            6.712451      -0.019815       2.009957                    0.999527      25.764130      71.871430       0.626549       0.428011      -1.061997      -0.027459       0.025901       0.010699       0.039234      -0.015167      -0.025754       0.021558      -0.042019      -0.020490      -0.038589      -0.007493       0.046082             15.637561      10.704673      -6.164943      -5.081262      24.762985       2.533049      11.445024           0.001209
          355              C      10.636730      25.119641       3.472923      -0.179974      37.863938 0.45932696E+03  0.10948013E+05                                 9.837198                            7.175164      -0.023899       1.957082                    0.999475      30.175275      87.340718       0.611392       0.420313      -1.061750       0.010933      -0.013079      -0.018522       0.025173       0.014918       0.041644      -0.019185       0.005437      -0.032711      -0.054421       0.013063       0.041358             12.486104      11.029220      -3.670358      -6.900336      12.853671       2.673494      13.575420          -0.001164
          356              C      11.262052      23.992080       2.957397       0.003790      40.304729 0.41048360E+03  0.94129074E+04                                10.112287                            6.651234       0.045139       2.024591                    0.999171      26.432597      72.502990       0.660904       0.404148      -1.083576      -0.030565       0.000491       0.031985       0.044244      -0.006337       0.006163       0.001136      -0.019067      -0.021104      -0.013735      -0.001254       0.014988             14.214360      12.642105      -0.068900      -9.262199      12.526798      -1.861910      17.474176           0.013294
          357              C      10.157988      21.322237       5.398817       0.603897      23.011122 0.24882653E+03  0.51342201E+04                                 7.550799                            5.601226      -0.016836       2.058476                    0.999646      21.915574      60.786562       0.627809       0.472825      -1.021691      -0.006527      -0.046847       0.023054       0.052619       0.022592       0.061462       0.047455       0.151899      -0.031294      -0.097483      -0.023803       0.121286              9.794097       5.385971       0.629224      -1.649491      15.129941      -4.561756       8.866379          -0.000206
          358              C      12.200348      24.147329       1.808175       0.600522      23.518497 0.25347647E+03  0.52506494E+04                                 7.651612                            5.646745       0.000226       2.062640                    0.999668      21.982178      60.947079       0.626817       0.471726      -1.023022       0.032314       0.007127      -0.044423       0.055393       0.005103       0.106478       0.016519       0.044733      -0.003870      -0.097376      -0.022209       0.119585              9.967340       9.733574       0.439416      -6.504711       7.337296      -1.071838      12.831149          -0.000425
          359              C      15.290752       6.078813       1.758111       0.606423      22.600718 0.24852550E+03  0.51230849E+04                                 7.450956                            5.596717      -0.001201       2.065688                    0.999569      21.836470      60.408085       0.628664       0.472636      -1.022466       0.033723       0.007039      -0.039830       0.052661       0.011206       0.110381       0.023347       0.038414       0.033484      -0.099057      -0.027658       0.126715              9.543833      10.455953       0.488709      -6.159082       7.244797      -0.749367      10.930750          -0.000784
          360              C      35.427949      34.262906      14.612888       0.603482      23.121070 0.25136563E+03  0.51936537E+04                                 7.558458                            5.620057       0.010256       2.067525                    0.999644      21.866852      60.458854       0.629118       0.471202      -1.023778      -0.018904       0.043358       0.023344       0.052746       0.028699       0.073160      -0.023943       0.147777      -0.021931      -0.096919      -0.023679       0.120597              9.790198       6.351086      -3.241676      -2.764524      14.004601       3.831752       9.014906          -0.000513
          361              C      32.497714      36.345772      14.554705       0.607719      22.961647 0.24811759E+03  0.51161738E+04                                 7.546021                            5.598206      -0.027808       2.056090                    0.999538      21.885323      60.691383       0.627115       0.473665      -1.021191       0.049665      -0.004393       0.025287       0.055905      -0.032239      -0.057287       0.067102      -0.121942       0.034732      -0.097058      -0.026147       0.123205              9.751022      15.174658       0.123820       4.673832       5.683340      -1.416477       8.395068          -0.000313
          362              C      31.160474      36.396492      13.853355       0.005971      39.964934 0.40979582E+03  0.93910501E+04                                10.062859                            6.646943       0.054889       2.028299                    0.999216      26.379013      72.278592       0.661077       0.404304      -1.083719      -0.033830       0.004504      -0.028688       0.044584       0.000834      -0.007160      -0.008598      -0.015830       0.004206      -0.012973      -0.001501       0.014474             14.099479      21.708081       0.499635       5.702104       6.833329      -3.037532      13.757028           0.014458
          363              C      31.037390      37.035114      12.624752      -0.178752      36.898260 0.44675590E+03  0.10577291E+05                                 9.641938                            7.067292      -0.002387       1.966408                    0.999472      30.002319      86.617273       0.617071       0.419244      -1.062172       0.010677      -0.012144       0.025614       0.030291       0.013200      -0.033197       0.023988      -0.027531      -0.028198      -0.052318       0.018770       0.033547             12.087444      13.447504      -0.571032       4.734825       6.932190      -4.266239      15.882639          -0.000590
          364              C      29.788908      37.114594      12.041121       0.161114      40.700017 0.39991629E+03  0.91532965E+04                                10.410818                            6.735413       0.015419       2.017615                    0.999519      25.899448      72.055875       0.629082       0.425393      -1.064840      -0.005483       0.009047      -0.037666       0.039124       0.000573       0.003529      -0.047910       0.014583       0.079055      -0.050506      -0.005876       0.056382             15.155591      13.013093       0.875873       1.284035       8.499431      -7.237691      23.954250           0.001209
          365              C      28.658562      36.576791      12.665796      -0.160447      38.746339 0.45749932E+03  0.10956060E+05                                10.137852                            7.248140      -0.250185       1.889863                    0.998870      30.522404      90.223924       0.593948       0.430620      -1.049321      -0.001645      -0.011298       0.015244       0.019046      -0.019463       0.006028       0.060379      -0.041724      -0.084039      -0.068501      -0.005313       0.073814             13.175611      13.279882       2.931375      -3.436462       8.657193      -6.262859      17.589758          -0.000829
          366              C      28.799582      35.955796      13.887633       0.004607      39.505130 0.40238123E+03  0.91774488E+04                                 9.970022                            6.571943       0.114759       2.049757                    0.999222      26.205955      71.591075       0.667176       0.402514      -1.085121       0.029644       0.011972      -0.023720       0.039809      -0.006435       0.013099       0.002000      -0.011317       0.013542      -0.018171       0.005006       0.013166             14.011535      20.115344       4.235966      -4.068184       8.093361      -4.711083      13.825901           0.013959
          367              C      30.053631      35.847864      14.464048      -0.120542      35.621744 0.42655414E+03  0.99892466E+04                                 9.473086                            6.934168      -0.086369       1.945018                    0.999459      29.306616      84.324163       0.618731       0.422713      -1.059307      -0.005336       0.004966      -0.016730       0.018249      -0.015946      -0.001078       0.013936      -0.083190       0.050882      -0.053059       0.009675       0.043384             11.950153      20.281271       2.400041       0.490905       6.480121      -2.022496       9.089068           0.000546
          368              C      30.397175       8.133533       7.455058       0.090597      45.373705 0.39556549E+03  0.90508287E+04                                11.142625                            6.653099      -0.159320       1.960727                    0.999212      26.352702      73.885968       0.637933       0.419624      -1.065903      -0.003705      -0.004336      -0.013562       0.014712       0.009863      -0.005059      -0.005341       0.017504       0.005050      -0.014567      -0.001142       0.015709             17.380831      15.169331       0.836154      -4.905985      13.561786     -11.224074      23.411376          -0.000106
          369              C      31.748641       7.978904       7.108668      -0.191009      42.650198 0.47812457E+03  0.11560182E+05                                10.778139                            7.368632      -0.075917       1.939770                    0.998668      30.964504      91.536765       0.594865       0.425857      -1.053765      -0.003674      -0.003956      -0.011350       0.012569      -0.006852       0.026476       0.007955      -0.025426       0.008480      -0.035679       0.012935       0.022744             14.931186      19.629881       2.013986      -7.722147       9.604706      -5.768172      15.558970           0.000098
          370              C      32.265107       8.696387       6.015825       0.082459      47.722314 0.42072000E+03  0.97611675E+04                                11.491323                            6.849439      -0.146212       1.958340                    0.999117      26.761668      75.184735       0.631320       0.418165      -1.068442      -0.011275      -0.010636      -0.002172       0.015651      -0.010606      -0.001013      -0.008345       0.011053      -0.036661      -0.017566      -0.000927       0.018493             18.048315      31.623896      -0.419560      -6.673405       9.473807      -4.218338      13.047242          -0.000119
          371              C      31.411552       9.571594       5.274784      -0.194628      43.397917 0.48876035E+03  0.11888659E+05                                10.928160                            7.468679      -0.124272       1.922452                    0.998547      31.242152      92.792429       0.588364       0.427979      -1.051913      -0.004394      -0.012497      -0.002629       0.013505       0.024432      -0.004764       0.004215      -0.038553       0.037063      -0.038043       0.012859       0.025184             15.128492      25.588363      -5.497638       0.761784       9.768348      -3.609991      10.028765           0.000099
          372              C      30.075548       9.710761       5.631097       0.087937      47.005024 0.40786697E+03  0.93924008E+04                                11.376155                            6.744138      -0.129931       1.967851                    0.999188      26.480869      74.183841       0.636037       0.418182      -1.068141       0.003658      -0.009437      -0.005196       0.011376      -0.007788      -0.005231      -0.014704      -0.007823       0.018347      -0.018816       0.000351       0.018465             17.804670      23.046828      -8.415421       5.159645      14.812564      -8.782155      15.554619          -0.000113
          373              C      29.580730       8.968536       6.745589      -0.189029      42.866141 0.47401421E+03  0.11445429E+05                                10.844131                            7.359638      -0.110086       1.930197                    0.998632      30.923553      91.598312       0.591988       0.428502      -1.051277       0.006155      -0.009718      -0.011855       0.016519       0.002980      -0.005065       0.033881       0.018939      -0.018308      -0.040749       0.012978       0.027770             15.070495      12.576772      -3.065370       1.729336      14.121265     -10.267696      18.513447           0.000090
          374              C      29.166326      10.514837       4.848562       0.118015      45.214740 0.37532767E+03  0.85089524E+04                                11.291478                            6.546710      -0.202766       1.945058                    0.999532      26.365254      74.526621       0.630919       0.428220      -1.056376       0.025330      -0.010381      -0.019751       0.033757       0.012992      -0.004024       0.000772      -0.012610      -0.022604      -0.013256      -0.005039       0.018295             18.468657      24.150085     -12.785664       8.724548      16.658588      -8.784873      14.597296           0.000058
          375              C      27.941657      10.975634       5.137220      -0.166248      35.224411 0.40208972E+03  0.92576722E+04                                 9.337469                            6.641931       0.412711       2.106443                    0.999879      29.044058      82.261246       0.646592       0.411431      -1.068873      -0.031975       0.020630      -0.030534       0.048788       0.008434       0.000191      -0.026440      -0.024666       0.093456      -0.032006      -0.013693       0.045700             12.736353      17.274701      -7.102873       2.506371      10.964627      -4.393571       9.969731           0.000010
          376              C      30.561079       6.939788       9.694868      -0.169370      34.909155 0.40415306E+03  0.93146175E+04                                 9.276749                            6.663625       0.397563       2.101820                    0.999839      29.068679      82.301267       0.645031       0.412009      -1.068782      -0.014959      -0.029080       0.034589       0.047601       0.013911      -0.023037      -0.000213       0.053112      -0.023735      -0.028302      -0.015440       0.043743             12.611912      10.100757       0.619425      -1.270618       8.441370      -7.139437      19.293609           0.000024
          377              C      29.896172       7.446975       8.634950       0.123606      44.623502 0.37553751E+03  0.85159093E+04                                11.223230                            6.555028      -0.211040       1.943023                    0.999498      26.324263      74.449204       0.629508       0.429069      -1.055728      -0.023670       0.002243      -0.021239       0.031881      -0.012519      -0.007378       0.009557      -0.018599      -0.023136      -0.014117      -0.009797       0.023915             18.516011      11.267513       3.377595      -5.781805      13.723457     -13.732116      30.557062           0.000053
          378              C       3.497744       9.537575       4.928845      -0.171807      35.190855 0.41816985E+03  0.97108171E+04                                 9.337175                            6.768198       0.406477       2.101964                    0.999825      29.235963      82.827741       0.642064       0.410795      -1.070600       0.039571      -0.000180      -0.018523       0.043692      -0.031167       0.011663      -0.006674       0.021365      -0.049199      -0.025053      -0.019050       0.044103             12.752433      21.142902       2.439810      -4.525360       9.041119      -3.316519       8.073279          -0.000019
          379              C      33.672240       8.634536       5.663571       0.107140      46.427265 0.39217582E+03  0.89786758E+04                                11.466757                            6.675470      -0.185699       1.945001                    0.999524      26.687081      75.522277       0.627857       0.426103      -1.058909      -0.004832      -0.028094       0.012586       0.031162       0.001197       0.006386       0.000495       0.008292       0.037447      -0.010565      -0.004349       0.014915             18.926913      37.890495       1.954352      -8.964187       8.923887      -2.390552       9.966356           0.000095
          380              C      26.370001      12.750787       4.108874       0.167294      40.028483 0.39024254E+03  0.88844440E+04                                10.303002                            6.661982      -0.002686       2.013761                    0.999449      25.760210      71.664082       0.630822       0.426485      -1.063311       0.032034      -0.023322      -0.009443       0.040734      -0.022929       0.006189      -0.021818       0.073209      -0.059817      -0.047446      -0.007738       0.055184             14.774994      20.275686      -7.162929       0.785805      13.741352      -5.282598      10.307945           0.001145
          381              C      25.279240      12.352460       4.881938      -0.177003      37.497248 0.45850891E+03  0.10924453E+05                                 9.774017                            7.175400      -0.031125       1.956042                    0.999453      30.122593      87.193065       0.610490       0.421091      -1.061181      -0.027446       0.000821      -0.001099       0.027480       0.002602       0.016183       0.010897      -0.081601       0.066650      -0.055289       0.016260       0.039029             12.226676      19.874126      -2.217452      -2.743451       8.055752      -2.494260       8.750150          -0.000606
          382              C      24.033542      12.921189       4.613575       0.004053      40.045824 0.40965754E+03  0.93900619E+04                                10.070182                            6.646078       0.048527       2.026449                    0.999202      26.393757      72.402239       0.660872       0.404335      -1.083355       0.036821       0.005941      -0.024373       0.044555      -0.007985       0.011389      -0.001663      -0.001115       0.001425      -0.013392      -0.001192       0.014584             14.004191      19.637589       1.561278      -6.265931       9.600868      -5.186066      12.774118           0.013020
          383              C      23.895305      13.838146       3.576209      -0.123784      35.981615 0.43919093E+03  0.10352190E+05                                 9.529784                            7.031036      -0.075205       1.946173                    0.999416      29.487550      84.897253       0.615617       0.422101      -1.060544       0.011209      -0.013478      -0.001121       0.017566      -0.009530       0.021107       0.036192      -0.005770      -0.029404      -0.048360       0.011046       0.037315             11.975859      11.645389       1.592497      -3.812888      10.811859      -6.695963      13.470329           0.000629
          384              C      25.021631      14.241112       2.845091       0.003941      40.197585 0.41734144E+03  0.95996126E+04                                10.092080                            6.697822       0.107742       2.044112                    0.999191      26.425708      72.342227       0.660597       0.403095      -1.085443       0.014498      -0.032309       0.024046       0.042805       0.008024      -0.000108       0.008050       0.022144      -0.023279      -0.016607      -0.001188       0.017795             14.144741      12.182659      -2.055332      -0.053709      14.849934      -9.493805      15.401629           0.015180
          385              C      26.258670      13.675785       3.113904      -0.161156      37.860839 0.44158090E+03  0.10479543E+05                                 9.945584                            7.104576      -0.200051       1.909466                    0.998911      30.195610      88.796756       0.602111       0.428645      -1.050738      -0.020425       0.008169      -0.013293       0.025702       0.038086      -0.005680       0.043203      -0.028259       0.009579      -0.058922      -0.001405       0.060327             12.776168      13.578684      -4.617091       2.048220      13.237509      -6.762649      11.512311          -0.000749
          386              C      22.850003      12.507399       5.407386       0.604433      23.333784 0.25134912E+03  0.51992255E+04                                 7.621913                            5.631896      -0.017061       2.057934                    0.999596      21.953122      60.961349       0.625722       0.473220      -1.021505      -0.043791      -0.015811       0.028151       0.054407      -0.011870       0.032999       0.076507      -0.143449      -0.004544      -0.096306      -0.024464       0.120770              9.831046      13.845308       2.142991      -4.694906       6.369566      -2.865907       9.278266          -0.000235
          387              C       8.182109      11.075217       3.550951      -0.117756      36.233169 0.43616306E+03  0.10266183E+05                                 9.583920                            7.014958      -0.083488       1.945465                    0.999405      29.409827      84.697440       0.615054       0.423090      -1.059601      -0.011581      -0.008049       0.003254       0.014474       0.010468      -0.024587       0.029781      -0.024801      -0.030721      -0.046871       0.009807       0.037065             12.168404      13.685984      -2.005631       4.967469       8.766472      -5.538951      14.052756           0.000235
          388              C       8.294987      10.278562       4.692506       0.000310      40.475278 0.41649604E+03  0.95815713E+04                                10.145760                            6.695438       0.068483       2.031143                    0.999156      26.492534      72.685481       0.659632       0.403625      -1.084378      -0.041444      -0.004027      -0.015221       0.044334       0.005206      -0.011709      -0.006659      -0.010923       0.008020      -0.014714      -0.001662       0.016376             14.335980      22.004334      -0.386503       6.162350       8.107863      -3.954428      12.895744           0.013694
          389              C       7.168351       9.644579       5.237800      -0.164814      38.370397 0.45850135E+03  0.10964019E+05                                10.019637                            7.224299      -0.131886       1.927638                    0.999070      30.337461      89.025675       0.600060       0.426857      -1.053741       0.025364       0.002445      -0.004621       0.025897      -0.018057      -0.007278       0.022339      -0.061344       0.091698      -0.050893       0.001427       0.049466             12.884525      21.922488       2.341141       1.871091       7.642847      -2.485664       9.088238          -0.001206
          390              C       5.937806       9.819930       4.609967       0.164592      42.009519 0.39476394E+03  0.90164039E+04                                10.641877                            6.712441      -0.019817       2.009957                    0.999527      25.764080      71.871271       0.626550       0.428011      -1.061996      -0.025904      -0.027456       0.010697       0.039234       0.015161      -0.021557      -0.025755       0.042025      -0.020487      -0.038593      -0.007487       0.046080             15.637585      24.763076       6.164988      -2.533028      10.704679      -5.081238      11.444998           0.001206
          391              C       5.806373      10.636686       3.472923      -0.179994      37.864362 0.45933299E+03  0.10948196E+05                                 9.837291                            7.175227      -0.023879       1.957088                    0.999475      30.175415      87.341372       0.611387       0.420315      -1.061748       0.013074       0.010915      -0.018526       0.025165      -0.014935       0.019184       0.041647      -0.005430      -0.032669      -0.054428       0.013068       0.041360             12.486241      12.853813       3.670419      -2.673522      11.029347      -6.900416      13.575564          -0.001162
          392              C       6.933936      11.262010       2.957397       0.003808      40.304419 0.41047879E+03  0.94127731E+04                                10.112260                            6.651208       0.045143       2.024596                    0.999170      26.432400      72.502446       0.660903       0.404149      -1.083574      -0.000516      -0.030566       0.032001       0.044256       0.006332      -0.001161       0.006169       0.019100      -0.021101      -0.013753      -0.001245       0.014997             14.214362      12.526772       0.068866       1.861974      12.642099      -9.262211      17.474215           0.013293
          393              C       9.603774      10.157951       5.398817       0.603889      23.011798 0.24883233E+03  0.51343689E+04                                 7.550958                            5.601291      -0.016734       2.058504                    0.999646      21.915770      60.787244       0.627806       0.472825      -1.021691       0.046860      -0.006522       0.023039       0.052623      -0.022590      -0.047458       0.061447      -0.151919      -0.031278      -0.097493      -0.023786       0.121279              9.794430      15.130437      -0.629345       4.562175       5.386060      -1.649584       8.866794          -0.000200
          394              C       6.778690      12.200306       1.808175       0.600508      23.518669 0.25347834E+03  0.52506987E+04                                 7.651657                            5.646769       0.000238       2.062644                    0.999668      21.982256      60.947382       0.626815       0.471727      -1.023021      -0.007131       0.032306      -0.044415       0.055382      -0.005113      -0.016516       0.106482      -0.044735      -0.003858      -0.097377      -0.022215       0.119592              9.967427       7.337338      -0.439427       1.071868       9.733660      -6.504788      12.831281          -0.000427
          395              C      24.847211      15.290741       1.758111       0.606419      22.600629 0.24852404E+03  0.51230453E+04                                 7.450917                            5.596686      -0.001195       2.065691                    0.999569      21.836448      60.407889       0.628668       0.472634      -1.022467      -0.007040       0.033709      -0.039827       0.052651      -0.011203      -0.023348       0.110383      -0.038433       0.033475      -0.099055      -0.027665       0.126721              9.543800       7.244755      -0.488685       0.749350      10.455916      -6.159069      10.930730          -0.000779
          396              C      27.589137      35.427889      14.612888       0.603475      23.121104 0.25136847E+03  0.51937190E+04                                 7.558383                            5.620029       0.010390       2.067561                    0.999644      21.867092      60.459247       0.629131       0.471192      -1.023785      -0.043368      -0.018903       0.023342       0.052754      -0.028706       0.023932       0.073150      -0.147799      -0.021930      -0.096916      -0.023682       0.120599              9.790065      14.004179       3.241657      -3.831749       6.351068      -2.764554       9.014949          -0.000511
          397              C      29.354376      25.506209      14.554705       0.607741      22.960906 0.24810780E+03  0.51159129E+04                                 7.545786                            5.598046      -0.027860       2.056079                    0.999538      21.884983      60.689757       0.627133       0.473657      -1.021197      -0.049674       0.004388       0.025281       0.055910      -0.032233       0.057290      -0.067100      -0.121941       0.034724      -0.097061      -0.026141       0.123202              9.750661      15.174144       0.123977      -4.673506       5.683179       1.416379       8.394658          -0.000318
          398              C      30.691617      25.455491      13.853355       0.005963      39.965026 0.40979695E+03  0.93910579E+04                                10.062796                            6.646905       0.054908       2.028307                    0.999216      26.378867      72.277503       0.661087       0.404298      -1.083725       0.033825      -0.004504      -0.028694       0.044584       0.000836       0.007156       0.008597      -0.015843       0.004208      -0.012972      -0.001502       0.014475             14.099386      21.708129       0.499748      -5.702032       6.833260       3.037412      13.756771           0.014463
          399              C      30.814702      24.816870      12.624752      -0.178755      36.897271 0.44674233E+03  0.10576881E+05                                 9.641732                            7.067158      -0.002367       1.966415                    0.999472      30.002048      86.615894       0.617081       0.419241      -1.062175      -0.010677       0.012151       0.025615       0.030294       0.013195       0.033196      -0.023993      -0.027525      -0.028189      -0.052316       0.018763       0.033553             12.087152      13.447374      -0.570978      -4.734748       6.931987       4.266020      15.882095          -0.000598
          400              C      32.063185      24.737391      12.041121       0.161122      40.698792 0.39990455E+03  0.91529549E+04                                10.410594                            6.735304       0.015392       2.017610                    0.999519      25.899195      72.054740       0.629089       0.425392      -1.064842       0.005469      -0.009042      -0.037668       0.039122       0.000579      -0.003532       0.047913       0.014555       0.079085      -0.050500      -0.005894       0.056394             15.155158      13.012937       0.875872      -1.284056       8.499168       7.237347      23.953368           0.001213
          401              C      33.193531      25.275193      12.665796      -0.160463      38.747416 0.45751516E+03  0.10956521E+05                                10.137986                            7.248233      -0.250198       1.889855                    0.998870      30.522866      90.225250       0.593949       0.430616      -1.049325       0.001643       0.011275       0.015237       0.019026      -0.019476      -0.006033      -0.060395      -0.041731      -0.084028      -0.068517      -0.005315       0.073832             13.175784      13.280167       2.931489       3.436578       8.657313       6.262913      17.589872          -0.000833
          402              C      33.052508      25.896187      13.887633       0.004616      39.502467 0.40235136E+03  0.91766018E+04                                 9.969602                            6.571704       0.114817       2.049779                    0.999222      26.205625      71.589642       0.667188       0.402515      -1.085120      -0.029637      -0.011966      -0.023731       0.039808      -0.006430      -0.013110      -0.002011      -0.011305       0.013581      -0.018179       0.005001       0.013178             14.010882      20.114534       4.235767       4.067819       8.093004       4.710767      13.825110           0.013961
          403              C      31.798459      26.004118      14.464048      -0.120532      35.620702 0.42653957E+03  0.99887945E+04                                 9.472826                            6.933995      -0.086375       1.945019                    0.999459      29.306127      84.321586       0.618747       0.422707      -1.059314       0.005341      -0.004969      -0.016732       0.018253      -0.015948       0.001083      -0.013936      -0.083197       0.050878      -0.053063       0.009675       0.043388             11.949802      20.280678       2.399998      -0.490922       6.479949       2.022407       9.088777           0.000540
          404              C      31.454870      22.792457       7.455058       0.090593      45.372834 0.39556032E+03  0.90506766E+04                                11.142459                            6.653045      -0.159298       1.960733                    0.999212      26.352700      73.885708       0.637938       0.419623      -1.065904       0.003705       0.004336      -0.013566       0.014716       0.009865       0.005055       0.005340       0.017496       0.005040      -0.014563      -0.001142       0.015705             17.380419      15.169108       0.835992       4.905726      13.561450      11.223705      23.410698          -0.000117
          405              C      30.103404      22.947088       7.108668      -0.191009      42.649365 0.47811700E+03  0.11559944E+05                                10.777882                            7.368488      -0.075920       1.939769                    0.998668      30.964598      91.536570       0.594882       0.425847      -1.053772       0.003673       0.003956      -0.011347       0.012565      -0.006854      -0.026481      -0.007963      -0.025427       0.008482      -0.035687       0.012936       0.022751             14.930695      19.629186       2.013753       7.721670       9.604469       5.767985      15.558431           0.000105
          406              C      29.586939      22.229605       6.015825       0.082462      47.720886 0.42071016E+03  0.97608810E+04                                11.491091                            6.849358      -0.146219       1.958338                    0.999117      26.761553      75.184158       0.631324       0.418165      -1.068442       0.011277       0.010636      -0.002172       0.015653      -0.010604       0.001011       0.008343       0.011051      -0.036670      -0.017563      -0.000929       0.018492             18.047777      31.622769      -0.419527       6.673167       9.473599       4.218263      13.046965          -0.000128
          407              C      30.440496      21.354400       5.274784      -0.194627      43.397338 0.48875510E+03  0.11888483E+05                                10.928077                            7.468659      -0.124236       1.922464                    0.998548      31.241827      92.790866       0.588363       0.427982      -1.051913       0.004393       0.012494      -0.002630       0.013503       0.024430       0.004760      -0.004224      -0.038556       0.037055      -0.038041       0.012854       0.025187             15.128307      25.588103      -5.497617      -0.761826       9.768223       3.609894      10.028595           0.000105
          408              C      31.776499      21.215233       5.631097       0.087938      47.003561 0.40785540E+03  0.93920790E+04                                11.375974                            6.744073      -0.129924       1.967853                    0.999188      26.480810      74.183748       0.636035       0.418186      -1.068137      -0.003657       0.009436      -0.005196       0.011376      -0.007787       0.005232       0.014703      -0.007823       0.018348      -0.018816       0.000352       0.018464             17.804280      23.046317      -8.415235      -5.159542      14.812243       8.781930      15.554279          -0.000123
          409              C      32.271315      21.957456       6.745589      -0.189025      42.865335 0.47400600E+03  0.11445173E+05                                10.843965                            7.359557      -0.110055       1.930207                    0.998633      30.923333      91.597199       0.591993       0.428500      -1.051279      -0.006155       0.009719      -0.011856       0.016520       0.002981       0.005059      -0.033887       0.018937      -0.018305      -0.040754       0.012977       0.027777             15.070173      12.576583      -3.065359      -1.729353      14.120946      10.267406      18.512990           0.000097
          410              C      32.685722      20.411157       4.848562       0.118014      45.214005 0.37532390E+03  0.85088441E+04                                11.291356                            6.546674      -0.202762       1.945060                    0.999532      26.365199      74.526320       0.630921       0.428220      -1.056377      -0.025332       0.010381      -0.019752       0.033758       0.012991       0.004025      -0.000772      -0.012612      -0.022605      -0.013256      -0.005038       0.018295             18.468345      24.149720     -12.785397      -8.724292      16.658268       8.784654      14.597046           0.000058
          411              C      33.910391      19.950359       5.137220      -0.166246      35.223343 0.40207457E+03  0.92572549E+04                                 9.337299                            6.641815       0.412693       2.106437                    0.999879      29.043998      82.261318       0.646595       0.411432      -1.068870       0.031977      -0.020630      -0.030532       0.048789       0.008434      -0.000195       0.026437      -0.024671       0.093439      -0.032006      -0.013688       0.045694             12.736014      17.274143      -7.102524      -2.506108      10.964280       4.393447       9.969618           0.000010
          412              C      31.290963      23.986200       9.694868      -0.169374      34.908672 0.40414838E+03  0.93144660E+04                                 9.276599                            6.663547       0.397557       2.101818                    0.999839      29.068624      82.300434       0.645041       0.412004      -1.068787       0.014959       0.029080       0.034589       0.047600       0.013912       0.023036       0.000207       0.053111      -0.023739      -0.028306      -0.015436       0.043742             12.611636      10.100564       0.619404       1.270574       8.441179       7.139230      19.293166           0.000020
          413              C      31.955871      23.479014       8.634950       0.123615      44.622710 0.37553351E+03  0.85157909E+04                                11.223082                            6.554993      -0.211058       1.943017                    0.999498      26.324149      74.448614       0.629510       0.429069      -1.055729       0.023674      -0.002243      -0.021235       0.031881      -0.012519       0.007379      -0.009560      -0.018603      -0.023128      -0.014118      -0.009798       0.023916             18.515607      11.267335       3.377487       5.781628      13.723131      13.731736      30.556356           0.000056
          414              C      27.428304      21.388419       4.928845      -0.171792      35.188849 0.41814171E+03  0.97100013E+04                                 9.336698                            6.767868       0.406474       2.101965                    0.999824      29.235670      82.826247       0.642094       0.410782      -1.070608      -0.039592       0.000183      -0.018512       0.043707      -0.031174      -0.011681       0.006669       0.021391      -0.049215      -0.025067      -0.019054       0.044120             12.751538      21.140920       2.439374       4.524787       9.040852       3.316459       8.072842          -0.000019
          415              C      28.179807      22.291457       5.663571       0.107138      46.426839 0.39217556E+03  0.89786628E+04                                11.466664                            6.675463      -0.185719       1.944992                    0.999525      26.687090      75.522123       0.627858       0.426102      -1.058910       0.004831       0.028093       0.012589       0.031161       0.001197      -0.006384      -0.000494       0.008299       0.037454      -0.010570      -0.004346       0.014916             18.926580      37.889548       1.954431       8.964070       8.923880       2.390625       9.966310           0.000094
          416              C       4.556048      18.175208       4.108874       0.167293      40.027657 0.39023651E+03  0.88842655E+04                                10.302837                            6.661914      -0.002665       2.013767                    0.999449      25.760056      71.663310       0.630828       0.426483      -1.063313      -0.032034       0.023323      -0.009447       0.040735      -0.022927      -0.006193       0.021817       0.073217      -0.059819      -0.047447      -0.007741       0.055187             14.774663      20.275126      -7.162734      -0.785790      13.741085       5.282503      10.307780           0.001146
          417              C       5.646808      18.573534       4.881938      -0.177006      37.496741 0.45850328E+03  0.10924279E+05                                 9.773891                            7.175329      -0.031152       1.956032                    0.999453      30.122581      87.192713       0.610497       0.421088      -1.061183       0.027442      -0.000823      -0.001105       0.027476       0.002601      -0.016195      -0.010906      -0.081616       0.066636      -0.055299       0.016256       0.039043             12.226449      19.873663      -2.217532       2.743269       8.055678       2.494229       8.750006          -0.000606
          418              C       6.892506      18.004805       4.613575       0.004057      40.044452 0.40964648E+03  0.93897485E+04                                10.069960                            6.645995       0.048480       2.026435                    0.999202      26.393703      72.401942       0.660875       0.404336      -1.083354      -0.036821      -0.005939      -0.024373       0.044554      -0.007984      -0.011391       0.001661      -0.001121       0.001421      -0.013395      -0.001188       0.014582             14.003718      19.637062       1.560954       6.265502       9.600514       5.185748      12.773579           0.013019
          419              C       7.030744      17.087850       3.576209      -0.123788      35.981424 0.43919150E+03  0.10352180E+05                                 9.529630                            7.030958      -0.075205       1.946170                    0.999416      29.487649      84.896720       0.615633       0.422091      -1.060553      -0.011207       0.013482      -0.001125       0.017567      -0.009523      -0.021112      -0.036202      -0.005776      -0.029379      -0.048365       0.011035       0.037330             11.975577      11.645212       1.592385       3.812746      10.811554       6.695717      13.469964           0.000630
          420              C       5.904419      16.684884       2.845091       0.003927      40.196597 0.41733343E+03  0.95993643E+04                                10.091845                            6.697710       0.107769       2.044120                    0.999191      26.425608      72.341272       0.660611       0.403089      -1.085449      -0.014503       0.032321       0.024071       0.042830       0.008029       0.000117      -0.008069       0.022149      -0.023354      -0.016634      -0.001178       0.017812             14.144296      12.182397      -2.055319       0.053682      14.849402       9.493397      15.401090           0.015177
          421              C       4.667380      17.250212       3.113904      -0.161160      37.860002 0.44157014E+03  0.10479227E+05                                 9.945470                            7.104512      -0.200013       1.909475                    0.998911      30.195270      88.795604       0.602111       0.428647      -1.050736       0.020426      -0.008169      -0.013296       0.025704       0.038085       0.005675      -0.043210      -0.028258       0.009600      -0.058924      -0.001410       0.060334             12.775975      13.578493      -4.617015      -2.048185      13.237287       6.762521      11.512146          -0.000750
          422              C       8.076044      18.418594       5.407386       0.604430      23.333774 0.25135147E+03  0.51992848E+04                                 7.621887                            5.631918      -0.017142       2.057903                    0.999596      21.953210      60.961598       0.625722       0.473219      -1.021506       0.043798       0.015812       0.028141       0.054408      -0.011869      -0.032996      -0.076514      -0.143450      -0.004558      -0.096305      -0.024472       0.120776              9.830873      13.845149       2.142731       4.694624       6.369396       2.865706       9.278075          -0.000236
          423              C      22.743941      19.850779       3.550951      -0.117770      36.232640 0.43615907E+03  0.10266041E+05                                 9.583726                            7.014857      -0.083462       1.945472                    0.999405      29.409817      84.696554       0.615069       0.423081      -1.059608       0.011573       0.008052       0.003256       0.014469       0.010473       0.024587      -0.029799      -0.024805      -0.030702      -0.046883       0.009801       0.037082             12.168078      13.685536      -2.005561      -4.967253       8.766299       5.538816      14.052398           0.000232
          424              C      22.631061      20.647432       4.692506       0.000321      40.475222 0.41650244E+03  0.95817341E+04                                10.145687                            6.695458       0.068522       2.031157                    0.999156      26.492303      72.684378       0.659637       0.403621      -1.084383       0.041440       0.004028      -0.015224       0.044331       0.005208       0.011709       0.006653      -0.010918       0.008026      -0.014713      -0.001659       0.016373             14.335714      22.003754      -0.386505      -6.162091       8.107810       3.954428      12.895579           0.013698
          425              C      23.757696      21.281414       5.237800      -0.164815      38.369034 0.45848656E+03  0.10963568E+05                                10.019334                            7.224129      -0.131893       1.927634                    0.999070      30.337294      89.024564       0.600074       0.426850      -1.053745      -0.025363      -0.002443      -0.004622       0.025897      -0.018060       0.007279      -0.022347      -0.061355       0.091670      -0.050895       0.001423       0.049472             12.884007      21.921402       2.340981      -1.870982       7.642609       2.485631       9.088010          -0.001207
          426              C      24.988242      21.106064       4.609967       0.164585      42.009105 0.39476394E+03  0.90163944E+04                                10.641765                            6.712422      -0.019796       2.009961                    0.999527      25.764104      71.871054       0.626554       0.428008      -1.061999       0.025903       0.027459       0.010698       0.039235       0.015163       0.021560       0.025755       0.042025      -0.020492      -0.038593      -0.007491       0.046083             15.637272      24.762524       6.164757       2.532890      10.704459       5.081127      11.444834           0.001207
          427              C      25.119677      20.289309       3.472923      -0.179976      37.863288 0.45932113E+03  0.10947806E+05                                 9.836976                            7.175047      -0.023893       1.957083                    0.999475      30.175067      87.338978       0.611408       0.420305      -1.061758      -0.013081      -0.010931      -0.018525       0.025174      -0.014920      -0.019187      -0.041655      -0.005440      -0.032687      -0.054430       0.013060       0.041371             12.485758      12.853297       3.670233       2.673391      11.028919       6.900114      13.575058          -0.001162
          428              C      23.992114      19.663986       2.957397       0.003797      40.303532 0.41047195E+03  0.94125575E+04                                10.112038                            6.651106       0.045164       2.024600                    0.999170      26.432323      72.501516       0.660916       0.404143      -1.083580       0.000483       0.030563       0.031992       0.044247       0.006340       0.001135      -0.006175       0.019062      -0.021101      -0.013745      -0.001242       0.014988             14.213961      12.526422       0.068861      -1.861902      12.641751       9.261912      17.473711           0.013294
          429              C      21.322273      20.768043       5.398817       0.603907      23.010842 0.24882481E+03  0.51341800E+04                                 7.550759                            5.601222      -0.016778       2.058497                    0.999647      21.915543      60.786611       0.627806       0.472828      -1.021689      -0.046857       0.006524       0.023055       0.052628      -0.022589       0.047443      -0.061455      -0.151916      -0.031272      -0.097480      -0.023801       0.121281              9.794024      15.129691      -0.629315      -4.561790       5.385941       1.649509       8.866439          -0.000202
          430              C      24.147362      18.725692       1.808175       0.600518      23.518448 0.25347627E+03  0.52506383E+04                                 7.651573                            5.646725       0.000243       2.062644                    0.999668      21.982118      60.946647       0.626822       0.471723      -1.023024       0.007127      -0.032311      -0.044422       0.055391      -0.005108       0.016521      -0.106483      -0.044736      -0.003873      -0.097380      -0.022212       0.119592              9.967273       7.337262      -0.439410      -1.071839       9.733501       6.504645      12.831056          -0.000421
          431              C       6.078841      15.635257       1.758111       0.606446      22.600136 0.24851877E+03  0.51229102E+04                                 7.450817                            5.596637      -0.001163       2.065704                    0.999569      21.836170      60.406993       0.628669       0.472635      -1.022466       0.007039      -0.033701      -0.039824       0.052643      -0.011198       0.023347      -0.110386      -0.038466       0.033440      -0.099055      -0.027672       0.126727              9.543610       7.244672      -0.488677      -0.749338      10.455670       6.158878      10.930486          -0.000777
          432              C      34.262952      26.424093      14.612888       0.603484      23.121096 0.25136717E+03  0.51936911E+04                                 7.558424                            5.620053       0.010274       2.067526                    0.999644      21.866977      60.459142       0.629122       0.471198      -1.023781       0.043369       0.018896       0.023344       0.052753      -0.028703      -0.023933      -0.073156      -0.147796      -0.021954      -0.096916      -0.023687       0.120603              9.790076      14.004309       3.241663       3.831536       6.351072       2.764484       9.014848          -0.000511
          433              N      26.537618      16.873214      18.898114      -0.229361      39.175952 0.53324471E+03  0.12980082E+05                                 9.688968                            7.496159       0.107930       2.016432                    0.999558      29.511737      81.856995       0.636756       0.395168      -1.095932       0.033363       0.216027      -0.127082       0.252846      -0.010881       0.036893       0.162779       0.187583       0.023372      -0.219084       0.080893       0.138191             11.940731      10.198528       5.009873       4.451425      13.953585       2.198124      11.670079           0.000234
          434              N      27.323140      17.862846      19.344633      -0.114637      32.246616 0.43078333E+03  0.98920240E+04                                 8.390059                            6.630738       0.469025       2.154874                    0.999853      27.179305      72.042552       0.696921       0.382733      -1.110229      -0.158974      -0.017077      -0.233188       0.282739       0.022891      -0.110162      -0.049758      -0.122788      -0.327193      -0.182429       0.037680       0.144748             10.152924       8.527604       4.436621       2.713856      12.888151       0.861980       9.043018           0.000016
          435              N      27.273661      18.833923      18.411003       0.113227      32.863981 0.30539841E+03  0.64057499E+04                                 8.587473                            5.475939       0.258072       2.175113                    0.999141      22.215714      55.449552       0.793088       0.368198      -1.126137      -0.003929      -0.026791      -0.004983       0.027533       0.042596       0.037101      -0.018729      -0.026491      -0.018606      -0.068600       0.019586       0.049013             13.152428      12.030967       9.640161       3.685709      19.502855       3.113704       7.923461           0.000395
          436              N      22.752281      17.813368      13.684219      -0.232789      39.554314 0.53442107E+03  0.13013405E+05                                 9.753500                            7.498299       0.116027       2.018301                    0.999517      29.541316      81.902815       0.637566       0.394524      -1.096588      -0.069242      -0.187108      -0.147308       0.247999      -0.067117      -0.009298      -0.150464       0.196322       0.057363      -0.219776       0.079653       0.140123             12.212005       8.759106      -1.689399       5.963140      11.370681      -2.003512      16.506228           0.000196
          437              N      22.143040      17.992739      12.486286      -0.118849      33.095454 0.43511548E+03  0.10009576E+05                                 8.556863                            6.660353       0.481280       2.159888                    0.999837      27.136700      71.831543       0.696424       0.382315      -1.111304       0.063641      -0.231263       0.134769       0.275128       0.061640       0.005881       0.123056       0.097061       0.165546      -0.163735       0.022631       0.141104             10.646453       7.391213      -0.699871       5.013347       9.278922      -0.229826      15.269224           0.000015
          438              N      21.942019      16.758792      11.990605       0.117453      32.126205 0.30021681E+03  0.62747074E+04                                 8.477823                            5.434362       0.251638       2.171982                    0.999158      22.227221      55.510312       0.794428       0.368887      -1.124800       0.033661       0.009282       0.015794       0.038323      -0.010452       0.031608       0.004600      -0.082901       0.116205      -0.071377       0.023364       0.048013             13.156754       8.082601      -0.516300       8.059021       7.516143      -0.599335      23.871517           0.000397
          439              N      24.515102      41.629478      17.576599       0.122457      32.691078 0.29612875E+03  0.61762162E+04                                 8.562701                            5.402141       0.196733       2.156130                    0.999034      22.139322      55.470636       0.794660       0.369558      -1.122809      -0.000525       0.012162      -0.025887       0.028606      -0.014536       0.034487      -0.005612      -0.044757      -0.087450      -0.054768       0.009480       0.045288             13.195296       9.307316      -5.967132       3.499951      22.770835      -5.748570       7.507735           0.000337
          440              N      23.377026      41.595460      16.854953      -0.112858      32.179710 0.41851074E+03  0.95539872E+04                                 8.388990                            6.547635       0.453673       2.150998                    0.999844      27.113204      71.975413       0.698449       0.384144      -1.107703       0.147575       0.254687       0.043862       0.297603      -0.151557       0.021106      -0.035863       0.166399       0.218194      -0.210705       0.057463       0.153242             10.237180       9.144995      -1.404801       2.637015      14.794306      -2.777284       6.772240           0.000072
          441              N      23.132659      11.881759      16.447674      -0.209262      37.239828 0.49411152E+03  0.11816215E+05                                 9.377200                            7.226689       0.114475       2.026062                    0.999610      28.938296      79.904829       0.646201       0.396356      -1.093654       0.193794      -0.061455       0.136231       0.244728       0.053451      -0.144201       0.019803      -0.228496       0.038858      -0.222240       0.097756       0.124483             11.584824       9.090659       0.130662       2.250132      18.368350      -3.010099       7.295464           0.000223
          442              N      35.314412      14.052763      18.898114      -0.229361      39.176219 0.53324746E+03  0.12980164E+05                                 9.689008                            7.496173       0.107953       2.016438                    0.999558      29.511750      81.857040       0.636756       0.395168      -1.095932      -0.033362      -0.216026      -0.127084       0.252845      -0.010877      -0.036892      -0.162781       0.187582       0.023366      -0.219084       0.080892       0.138192             11.940813      10.198612       5.009941      -4.451484      13.953683      -2.198182      11.670145           0.000233
          443              N      34.528944      43.989130      19.344633      -0.114636      32.247427 0.43079484E+03  0.98923553E+04                                 8.390224                            6.630847       0.469033       2.154877                    0.999853      27.179355      72.042952       0.696912       0.382736      -1.110228       0.158974       0.017077      -0.233188       0.282738       0.022892       0.110163       0.049759      -0.122789      -0.327190      -0.182429       0.037680       0.144750             10.153163       8.527824       4.436774      -2.713961      12.888449      -0.862060       9.043217           0.000012
          444              N      34.578424      43.018055      18.411003       0.113231      32.863869 0.30539631E+03  0.64056937E+04                                 8.587452                            5.475912       0.258078       2.175116                    0.999142      22.215647      55.449301       0.793092       0.368197      -1.126138       0.003933       0.026793      -0.004985       0.027535       0.042600      -0.037103       0.018725      -0.026489      -0.018604      -0.068602       0.019584       0.049018             13.152446      12.031022       9.640196      -3.685770      19.502829      -3.113778       7.923488           0.000400
          445              N      39.099756      13.112616      13.684219      -0.232775      39.554945 0.53442822E+03  0.13013646E+05                                 9.753686                            7.498405       0.116049       2.018310                    0.999517      29.541348      81.903598       0.637554       0.394530      -1.096582       0.069244       0.187112      -0.147309       0.248004      -0.067113       0.009291       0.150462       0.196309       0.057360      -0.219768       0.079644       0.140124             12.212320       8.759342      -1.689468      -5.963375      11.370889       2.003603      16.506730           0.000199
          446              N       8.782999      12.933245      12.486286      -0.118851      33.096156 0.43512435E+03  0.10009844E+05                                 8.557042                            6.660460       0.481325       2.159902                    0.999837      27.136808      71.832360       0.696411       0.382319      -1.111300      -0.063640       0.231263       0.134772       0.275129       0.061640      -0.005883      -0.123053       0.097050       0.165535      -0.163728       0.022626       0.141102             10.646746       7.391410      -0.699912      -5.013542       9.279118       0.229875      15.269711           0.000009
          447              N       8.984020      14.167193      11.990605       0.117452      32.126433 0.30021745E+03  0.62747224E+04                                 8.477861                            5.434356       0.251640       2.171982                    0.999158      22.227235      55.510303       0.794431       0.368885      -1.124801      -0.033661      -0.009283       0.015794       0.038324      -0.010453      -0.031606      -0.004597      -0.082900       0.116207      -0.071376       0.023364       0.048012             13.156925       8.082718      -0.516310      -8.059190       7.516170       0.599364      23.871888           0.000399
          448              N      37.336984      20.222500      17.576599       0.122456      32.691015 0.29612785E+03  0.61761872E+04                                 8.562656                            5.402102       0.196775       2.156143                    0.999034      22.139311      55.470402       0.794671       0.369554      -1.122813       0.000523      -0.012161      -0.025887       0.028606      -0.014534      -0.034484       0.005613      -0.044760      -0.087443      -0.054765       0.009478       0.045287             13.195287       9.307334      -5.967240      -3.499989      22.770761       5.748649       7.507767           0.000338
          449              N      38.475062      20.256520      16.854953      -0.112845      32.179734 0.41851081E+03  0.95539911E+04                                 8.389024                            6.547658       0.453702       2.151010                    0.999844      27.113005      71.974942       0.698444       0.384146      -1.107701      -0.147569      -0.254692       0.043862       0.297605      -0.151573      -0.021112       0.035868       0.166397       0.218182      -0.210716       0.057457       0.153259             10.237246       9.145040      -1.404841      -2.637031      14.794421       2.777330       6.772276           0.000068
          450              N      38.719375      19.044221      16.447674      -0.209265      37.240138 0.49411628E+03  0.11816363E+05                                 9.377272                            7.226736       0.114471       2.026060                    0.999611      28.938412      79.905394       0.646197       0.396357      -1.093652      -0.193807       0.061446       0.136230       0.244735       0.053447       0.144194      -0.019809      -0.228496       0.038863      -0.222234       0.097760       0.124474             11.584939       9.090727       0.130652      -2.250146      18.368568       3.010151       7.295523           0.000224
          451              N      16.873276      35.314388      18.898114      -0.229368      39.176146 0.53324639E+03  0.12980127E+05                                 9.688981                            7.496155       0.107932       2.016433                    0.999557      29.511775      81.857000       0.636758       0.395167      -1.095933       0.216025      -0.033365      -0.127076       0.252841       0.010880       0.162770      -0.036886      -0.187585       0.023343      -0.219074       0.080898       0.138176             11.940778      13.953643      -5.009924       2.198183      10.198579      -4.451474      11.670111           0.000234
          452              N      17.862906      34.528867      19.344633      -0.114632      32.246946 0.43078722E+03  0.98921334E+04                                 8.390129                            6.630779       0.469038       2.154881                    0.999853      27.179200      72.042290       0.696918       0.382734      -1.110229      -0.017080       0.158974      -0.233188       0.282738      -0.022898      -0.049760       0.110165       0.122792      -0.327197      -0.182432       0.037676       0.144756             10.153039      12.888291      -4.436702       0.862040       8.527717      -2.713925       9.043111           0.000016
          453              N      18.833983      34.578349      18.411003       0.113225      32.863842 0.30539588E+03  0.64056785E+04                                 8.587425                            5.475894       0.258121       2.175130                    0.999141      22.215654      55.449185       0.793096       0.368195      -1.126140      -0.026793       0.003932      -0.004983       0.027534      -0.042602      -0.018728      -0.037097       0.026488      -0.018616      -0.068600       0.019580       0.049020             13.152405      19.502832      -9.640164       3.113742      12.030952      -3.685723       7.923432           0.000395
          454              N      17.813436      39.099733      13.684219      -0.232790      39.555825 0.53444111E+03  0.13014051E+05                                 9.753874                            7.498530       0.116012       2.018295                    0.999517      29.541545      81.904696       0.637543       0.394533      -1.096578      -0.187101       0.069244      -0.147312       0.247997       0.067114      -0.150471       0.009300      -0.196305       0.057378      -0.219777       0.079652       0.140124             12.212586      11.371103       1.689508      -2.003641       8.759531      -5.963539      16.507123           0.000194
          455              N      17.992754       8.782976      12.486286      -0.118850      33.096740 0.43513261E+03  0.10010088E+05                                 8.557161                            6.660536       0.481309       2.159894                    0.999837      27.136983      71.833168       0.696405       0.382321      -1.111298      -0.231269      -0.063636       0.134766       0.275131      -0.061633       0.123048      -0.005886      -0.097046       0.165541      -0.163720       0.022621       0.141099             10.646918       9.279238       0.699923      -0.229871       7.391526      -5.013651      15.269990           0.000020
          456              N      16.758808       8.983996      11.990605       0.117449      32.126451 0.30021762E+03  0.62747288E+04                                 8.477873                            5.434363       0.251650       2.171987                    0.999158      22.227240      55.510389       0.794429       0.368886      -1.124800       0.009278      -0.033659       0.015793       0.038320       0.010451       0.004598      -0.031604       0.082888       0.116204      -0.071369       0.023358       0.048011             13.156947       7.516174       0.516301      -0.599337       8.082736      -8.059212      23.871930           0.000394
          457              N      41.629543      37.336949      17.576599       0.122466      32.691063 0.29612795E+03  0.61761910E+04                                 8.562671                            5.402105       0.196812       2.156154                    0.999034      22.139325      55.470474       0.794670       0.369554      -1.122813       0.012167       0.000516      -0.025895       0.028616       0.014524      -0.005616      -0.034479       0.044757      -0.087440      -0.054758       0.009479       0.045279             13.195334      22.770873       5.967292      -5.748653       9.307363      -3.499990       7.507766           0.000339
          458              N      41.595527      38.475026      16.854953      -0.112849      32.179589 0.41850814E+03  0.95539137E+04                                 8.388999                            6.547637       0.453631       2.150988                    0.999844      27.112914      71.974610       0.698445       0.384146      -1.107701       0.254695      -0.147567       0.043868       0.297607       0.151578      -0.035867      -0.021114      -0.166406       0.218175      -0.210722       0.057455       0.153267             10.237222      14.794400       1.404856      -2.777319       9.145017      -2.637024       6.772251           0.000076
          459              N      11.881827      38.719342      16.447674      -0.209254      37.240011 0.49411439E+03  0.11816303E+05                                 9.377243                            7.226717       0.114465       2.026058                    0.999611      28.938321      79.905004       0.646199       0.396356      -1.093653      -0.061445      -0.193814       0.136229       0.244740      -0.053441       0.019808       0.144188       0.228511       0.038841      -0.222231       0.097756       0.124476             11.584904      18.368515      -0.130649      -3.010120       9.090708      -2.250140       7.295490           0.000219
          460              N      14.052809      26.537589      18.898114      -0.229368      39.176055 0.53324589E+03  0.12980117E+05                                 9.688976                            7.496161       0.107940       2.016436                    0.999558      29.511805      81.857187       0.636757       0.395168      -1.095932      -0.216028       0.033365      -0.127077       0.252844       0.010879      -0.162772       0.036886      -0.187587       0.023340      -0.219078       0.080899       0.138179             11.940736      13.953582      -5.009861      -2.198119      10.198522       4.451437      11.670104           0.000235
          461              N      43.989178      27.323109      19.344633      -0.114632      32.246557 0.43078179E+03  0.98919817E+04                                 8.390061                            6.630737       0.469026       2.154877                    0.999853      27.179204      72.042301       0.696919       0.382734      -1.110228       0.017079      -0.158976      -0.233190       0.282741      -0.022898       0.049759      -0.110165       0.122790      -0.327205      -0.182433       0.037677       0.144756             10.152925      12.888125      -4.436614      -0.861994       8.527608       2.713877       9.043041           0.000015
          462              N      43.018102      27.273628      18.411003       0.113227      32.863588 0.30539464E+03  0.64056476E+04                                 8.587389                            5.475893       0.258115       2.175128                    0.999142      22.215612      55.449103       0.793094       0.368197      -1.126139       0.026790      -0.003932      -0.004982       0.027532      -0.042602       0.018728       0.037099       0.026489      -0.018610      -0.068602       0.019583       0.049019             13.152278      19.502535      -9.640019      -3.113704      12.030856       3.685727       7.923442           0.000394
          463              N      13.112655      22.752250      13.684219      -0.232793      39.554083 0.53441671E+03  0.13013272E+05                                 9.753468                            7.498270       0.116024       2.018302                    0.999517      29.541175      81.902329       0.637568       0.394524      -1.096588       0.187095      -0.069243      -0.147305       0.247987       0.067113       0.150469      -0.009308      -0.196315       0.057376      -0.219779       0.079662       0.140117             12.211987      11.370620       1.689412       2.003524       8.759108       5.963158      16.506234           0.000196
          464              N      12.933284      22.143008      12.486286      -0.118842      33.095639 0.43511785E+03  0.10009645E+05                                 8.556901                            6.660373       0.481302       2.159891                    0.999837      27.136772      71.831816       0.696422       0.382315      -1.111304       0.231273       0.063641       0.134772       0.275138      -0.061635      -0.123047       0.005887      -0.097049       0.165544      -0.163720       0.022621       0.141099             10.646528       9.278961       0.699884       0.229826       7.391265       5.013400      15.269358           0.000013
          465              N      14.167231      21.941990      11.990605       0.117443      32.126199 0.30021653E+03  0.62746969E+04                                 8.477816                            5.434353       0.251684       2.171999                    0.999158      22.227214      55.510189       0.794430       0.368886      -1.124801      -0.009277       0.033659       0.015795       0.038321       0.010450      -0.004594       0.031607       0.082887       0.116208      -0.071370       0.023356       0.048013             13.156776       7.516134       0.516288       0.599299       8.082614       8.059045      23.871579           0.000397
          466              N      20.222543      24.515029      17.576599       0.122455      32.691160 0.29613001E+03  0.61762480E+04                                 8.562710                            5.402152       0.196812       2.156154                    0.999034      22.139355      55.470710       0.794660       0.369558      -1.122809      -0.012161      -0.000520      -0.025887       0.028605       0.014528       0.005613       0.034485       0.044755      -0.087445      -0.054765       0.009483       0.045282             13.195294      22.770813       5.967130       5.748560       9.307334       3.499959       7.507734           0.000336
          467              N      20.256560      23.376953      16.854953      -0.112845      32.178941 0.41849875E+03  0.95536418E+04                                 8.388859                            6.547542       0.453629       2.150988                    0.999844      27.112823      71.974057       0.698454       0.384144      -1.107704      -0.254696       0.147567       0.043866       0.297607       0.151580       0.035867       0.021114      -0.166409       0.218168      -0.210723       0.057454       0.153270             10.237008      14.794012       1.404799       2.777237       9.144866       2.636983       6.772145           0.000074
          468              N      19.044261      23.132638      16.447674      -0.209259      37.239706 0.49411011E+03  0.11816173E+05                                 9.377178                            7.226676       0.114465       2.026057                    0.999611      28.938340      79.904920       0.646202       0.396355      -1.093654       0.061446       0.193814       0.136231       0.244741      -0.053440      -0.019812      -0.144193       0.228506       0.038842      -0.222234       0.097761       0.124473             11.584788      18.368266      -0.130651       3.010081       9.090648       2.250137       7.295449           0.000223
          469              N      19.851449      29.515772       3.653335      -0.229360      39.175899 0.53324390E+03  0.12980057E+05                                 9.688959                            7.496153       0.107931       2.016433                    0.999558      29.511713      81.856906       0.636756       0.395168      -1.095932      -0.033363      -0.216027       0.127082       0.252845      -0.010881       0.036893       0.162779       0.187583       0.023372      -0.219084       0.080893       0.138191             11.940720      10.198520       5.009867       4.451420      13.953570       2.198118      11.670069           0.000232
          470              N      19.065927      28.526140       3.206816      -0.114637      32.246580 0.43078278E+03  0.98920078E+04                                 8.390052                            6.630733       0.469027       2.154875                    0.999853      27.179291      72.042494       0.696922       0.382733      -1.110229       0.158975       0.017077       0.233188       0.282739       0.022891      -0.110162      -0.049758      -0.122788      -0.327192      -0.182428       0.037680       0.144748             10.152916       8.527597       4.436616       2.713851      12.888139       0.861974       9.043012           0.000018
          471              N      19.115406      27.555063       4.140446       0.113227      32.863979 0.30539840E+03  0.64057494E+04                                 8.587471                            5.475938       0.258073       2.175113                    0.999141      22.215715      55.449546       0.793088       0.368198      -1.126137       0.003929       0.026791       0.004983       0.027533       0.042596       0.037101      -0.018729      -0.026491      -0.018606      -0.068600       0.019586       0.049014             13.152428      12.030970       9.640163       3.685705      19.502856       3.113697       7.923458           0.000396
          472              N      23.636786      28.575618       8.867230      -0.232789      39.554342 0.53442150E+03  0.13013418E+05                                 9.753505                            7.498302       0.116026       2.018301                    0.999517      29.541327      81.902854       0.637566       0.394524      -1.096588       0.069243       0.187108       0.147308       0.247999      -0.067117      -0.009299      -0.150464       0.196322       0.057363      -0.219776       0.079653       0.140123             12.212014       8.759111      -1.689400       5.963145      11.370684      -2.003512      16.506246           0.000196
          473              N      24.246027      28.396247      10.065163      -0.118849      33.095414 0.43511477E+03  0.10009555E+05                                 8.556856                            6.660347       0.481282       2.159889                    0.999837      27.136682      71.831470       0.696424       0.382315      -1.111304      -0.063641       0.231263      -0.134769       0.275128       0.061640       0.005881       0.123056       0.097061       0.165546      -0.163735       0.022631       0.141104             10.646446       7.391206      -0.699870       5.013343       9.278911      -0.229824      15.269221           0.000014
          474              N      24.447048      29.630194      10.560844       0.117453      32.126204 0.30021668E+03  0.62747038E+04                                 8.477823                            5.434360       0.251639       2.171982                    0.999158      22.227215      55.510291       0.794428       0.368887      -1.124800      -0.033661      -0.009282      -0.015794       0.038323      -0.010452       0.031608       0.004600      -0.082901       0.116205      -0.071377       0.023364       0.048013             13.156762       8.082601      -0.516300       8.059024       7.516142      -0.599338      23.871544           0.000398
          475              N      21.873965       4.759508       4.974850       0.122457      32.691076 0.29612875E+03  0.61762162E+04                                 8.562701                            5.402141       0.196733       2.156130                    0.999034      22.139322      55.470636       0.794660       0.369558      -1.122809       0.000525      -0.012162       0.025887       0.028606      -0.014536       0.034487      -0.005612      -0.044757      -0.087449      -0.054768       0.009480       0.045288             13.195294       9.307317      -5.967131       3.499952      22.770831      -5.748570       7.507735           0.000336
          476              N      23.012041       4.793526       5.696496      -0.112858      32.179702 0.41851065E+03  0.95539845E+04                                 8.388988                            6.547634       0.453673       2.150998                    0.999844      27.113201      71.975400       0.698449       0.384144      -1.107703      -0.147575      -0.254687      -0.043862       0.297603      -0.151558       0.021107      -0.035863       0.166400       0.218194      -0.210705       0.057463       0.153242             10.237178       9.144995      -1.404801       2.637016      14.794299      -2.777284       6.772239           0.000074
          477              N      23.256408      34.507227       6.103775      -0.209262      37.239784 0.49411088E+03  0.11816195E+05                                 9.377193                            7.226684       0.114477       2.026063                    0.999610      28.938278      79.904759       0.646201       0.396356      -1.093654      -0.193794       0.061455      -0.136230       0.244728       0.053451      -0.144200       0.019803      -0.228496       0.038858      -0.222239       0.097756       0.124483             11.584814       9.090652       0.130661       2.250131      18.368330      -3.010096       7.295459           0.000222
          478              N      11.074655      32.336223       3.653335      -0.229361      39.176203 0.53324721E+03  0.12980156E+05                                 9.689006                            7.496171       0.107953       2.016438                    0.999558      29.511744      81.857016       0.636756       0.395168      -1.095932       0.033362       0.216026       0.127084       0.252845      -0.010877      -0.036892      -0.162781       0.187581       0.023366      -0.219084       0.080891       0.138193             11.940809      10.198607       5.009938      -4.451482      13.953678      -2.198181      11.670140           0.000232
          479              N      11.860123       2.399856       3.206816      -0.114636      32.247428 0.43079486E+03  0.98923559E+04                                 8.390225                            6.630847       0.469033       2.154877                    0.999853      27.179354      72.042951       0.696912       0.382736      -1.110227      -0.158974      -0.017077       0.233188       0.282738       0.022892       0.110163       0.049759      -0.122789      -0.327189      -0.182429       0.037680       0.144750             10.153163       8.527823       4.436774      -2.713961      12.888450      -0.862060       9.043217           0.000022
          480              N      11.810643       3.370931       4.140446       0.113231      32.863866 0.30539631E+03  0.64056935E+04                                 8.587451                            5.475912       0.258079       2.175116                    0.999142      22.215647      55.449300       0.793092       0.368197      -1.126138      -0.003933      -0.026793       0.004985       0.027535       0.042600      -0.037103       0.018725      -0.026489      -0.018604      -0.068602       0.019584       0.049018             13.152444      12.031019       9.640194      -3.685769      19.502826      -3.113778       7.923486           0.000389
          481              N       7.289311      33.276370       8.867230      -0.232775      39.554975 0.53442867E+03  0.13013660E+05                                 9.753691                            7.498409       0.116047       2.018309                    0.999517      29.541359      81.903643       0.637554       0.394530      -1.096582      -0.069245      -0.187112       0.147309       0.248004      -0.067113       0.009291       0.150463       0.196309       0.057359      -0.219768       0.079644       0.140124             12.212327       8.759348      -1.689470      -5.963380      11.370895       2.003606      16.506740           0.000200
          482              N      37.606068      33.455741      10.065163      -0.118851      33.096167 0.43512451E+03  0.10009848E+05                                 8.557045                            6.660461       0.481324       2.159902                    0.999837      27.136811      71.832375       0.696411       0.382319      -1.111300       0.063640      -0.231263      -0.134772       0.275129       0.061640      -0.005883      -0.123053       0.097051       0.165535      -0.163728       0.022626       0.141102             10.646749       7.391413      -0.699913      -5.013545       9.279120       0.229877      15.269715           0.000005
          483              N      37.405047      32.221793      10.560844       0.117452      32.126421 0.30021735E+03  0.62747196E+04                                 8.477858                            5.434355       0.251640       2.171982                    0.999158      22.227231      55.510289       0.794431       0.368885      -1.124801       0.033661       0.009283      -0.015794       0.038323      -0.010453      -0.031606      -0.004597      -0.082900       0.116207      -0.071376       0.023364       0.048012             13.156920       8.082716      -0.516310      -8.059187       7.516168       0.599365      23.871877           0.000402
          484              N       9.052083      26.166486       4.974850       0.122456      32.691019 0.29612785E+03  0.61761874E+04                                 8.562658                            5.402102       0.196775       2.156143                    0.999034      22.139311      55.470404       0.794671       0.369554      -1.122813      -0.000523       0.012160       0.025887       0.028606      -0.014534      -0.034485       0.005613      -0.044760      -0.087444      -0.054765       0.009478       0.045287             13.195290       9.307333      -5.967240      -3.499988      22.770770       5.748650       7.507767           0.000341
          485              N       7.914005      26.132466       5.696496      -0.112845      32.179719 0.41851060E+03  0.95539848E+04                                 8.389020                            6.547655       0.453703       2.151010                    0.999844      27.113001      71.974919       0.698444       0.384146      -1.107701       0.147569       0.254692      -0.043862       0.297605      -0.151573      -0.021112       0.035868       0.166397       0.218182      -0.210716       0.057457       0.153259             10.237241       9.145035      -1.404841      -2.637029      14.794415       2.777329       6.772272           0.000071
          486              N       7.669692      27.344765       6.103775      -0.209265      37.240088 0.49411552E+03  0.11816340E+05                                 9.377262                            7.226729       0.114473       2.026060                    0.999611      28.938396      79.905318       0.646197       0.396357      -1.093652       0.193807      -0.061446      -0.136230       0.244735       0.053447       0.144194      -0.019809      -0.228496       0.038863      -0.222233       0.097759       0.124474             11.584926       9.090716       0.130652      -2.250142      18.368546       3.010147       7.295515           0.000222
          487              N      29.515791      11.074598       3.653335      -0.229368      39.176174 0.53324684E+03  0.12980141E+05                                 9.688987                            7.496159       0.107931       2.016432                    0.999557      29.511784      81.857043       0.636758       0.395167      -1.095933      -0.216025       0.033365       0.127076       0.252841       0.010880       0.162770      -0.036886      -0.187585       0.023343      -0.219074       0.080898       0.138176             11.940785      13.953652      -5.009927       2.198183      10.198585      -4.451476      11.670118           0.000233
          488              N      28.526161      11.860119       3.206816      -0.114631      32.246961 0.43078745E+03  0.98921403E+04                                 8.390133                            6.630781       0.469037       2.154880                    0.999853      27.179204      72.042313       0.696917       0.382735      -1.110229       0.017081      -0.158973       0.233188       0.282738      -0.022898      -0.049760       0.110165       0.122792      -0.327198      -0.182432       0.037676       0.144756             10.153044      12.888296      -4.436703       0.862040       8.527720      -2.713926       9.043115           0.000017
          489              N      27.555084      11.810637       4.140446       0.113225      32.863840 0.30539590E+03  0.64056790E+04                                 8.587424                            5.475894       0.258121       2.175130                    0.999141      22.215655      55.449187       0.793097       0.368195      -1.126141       0.026793      -0.003932       0.004983       0.027534      -0.042602      -0.018728      -0.037097       0.026488      -0.018616      -0.068600       0.019580       0.049020             13.152403      19.502828      -9.640160       3.113739      12.030949      -3.685722       7.923431           0.000393
          490              N      28.575631       7.289253       8.867230      -0.232790      39.555835 0.53444129E+03  0.13014057E+05                                 9.753876                            7.498532       0.116012       2.018295                    0.999517      29.541548      81.904710       0.637543       0.394533      -1.096578       0.187101      -0.069245       0.147312       0.247997       0.067114      -0.150471       0.009300      -0.196305       0.057378      -0.219777       0.079652       0.140124             12.212589      11.371106       1.689508      -2.003643       8.759533      -5.963541      16.507126           0.000199
          491              N      28.396313      37.606010      10.065163      -0.118849      33.096718 0.43513230E+03  0.10010079E+05                                 8.557157                            6.660533       0.481309       2.159894                    0.999837      27.136977      71.833140       0.696405       0.382321      -1.111298       0.231270       0.063636      -0.134765       0.275131      -0.061633       0.123049      -0.005886      -0.097046       0.165541      -0.163720       0.022621       0.141099             10.646911       9.279233       0.699923      -0.229872       7.391522      -5.013647      15.269979           0.000011
          492              N      29.630259      37.404990      10.560844       0.117449      32.126450 0.30021761E+03  0.62747285E+04                                 8.477873                            5.434363       0.251650       2.171987                    0.999158      22.227239      55.510387       0.794429       0.368886      -1.124800      -0.009278       0.033659      -0.015793       0.038320       0.010450       0.004598      -0.031604       0.082888       0.116204      -0.071369       0.023358       0.048011             13.156948       7.516175       0.516302      -0.599339       8.082737      -8.059213      23.871931           0.000398
          493              N       4.759524       9.052037       4.974850       0.122466      32.691065 0.29612796E+03  0.61761910E+04                                 8.562672                            5.402105       0.196812       2.156154                    0.999034      22.139325      55.470475       0.794670       0.369554      -1.122813      -0.012167      -0.000516       0.025895       0.028616       0.014524      -0.005616      -0.034479       0.044757      -0.087440      -0.054758       0.009479       0.045279             13.195335      22.770874       5.967293      -5.748655       9.307364      -3.499992       7.507768           0.000339
          494              N       4.793540       7.913960       5.696496      -0.112849      32.179590 0.41850814E+03  0.95539138E+04                                 8.388999                            6.547637       0.453632       2.150988                    0.999844      27.112914      71.974610       0.698445       0.384146      -1.107701      -0.254695       0.147567      -0.043868       0.297607       0.151578      -0.035867      -0.021114      -0.166406       0.218174      -0.210722       0.057455       0.153267             10.237223      14.794399       1.404857      -2.777320       9.145018      -2.637024       6.772251           0.000073
          495              N      34.507240       7.669644       6.103775      -0.209254      37.240000 0.49411422E+03  0.11816297E+05                                 9.377241                            7.226715       0.114465       2.026058                    0.999611      28.938317      79.904987       0.646199       0.396356      -1.093653       0.061445       0.193814      -0.136229       0.244740      -0.053441       0.019808       0.144188       0.228511       0.038841      -0.222231       0.097755       0.124476             11.584901      18.368509      -0.130648      -3.010120       9.090706      -2.250140       7.295489           0.000223
          496              N      32.336258      19.851397       3.653335      -0.229368      39.176048 0.53324577E+03  0.12980113E+05                                 9.688975                            7.496160       0.107940       2.016436                    0.999558      29.511803      81.857177       0.636757       0.395168      -1.095932       0.216028      -0.033365       0.127078       0.252844       0.010879      -0.162773       0.036886      -0.187588       0.023339      -0.219078       0.080899       0.138179             11.940733      13.953577      -5.009859      -2.198118      10.198521       4.451436      11.670102           0.000236
          497              N       2.399889      19.065877       3.206816      -0.114632      32.246561 0.43078187E+03  0.98919840E+04                                 8.390062                            6.630738       0.469025       2.154877                    0.999853      27.179208      72.042312       0.696919       0.382734      -1.110228      -0.017079       0.158976       0.233190       0.282741      -0.022898       0.049759      -0.110165       0.122790      -0.327204      -0.182433       0.037677       0.144756             10.152924      12.888123      -4.436614      -0.861994       8.527608       2.713877       9.043041           0.000015
          498              N       3.370965      19.115358       4.140446       0.113226      32.863593 0.30539469E+03  0.64056488E+04                                 8.587390                            5.475894       0.258115       2.175128                    0.999142      22.215614      55.449109       0.793094       0.368197      -1.126139      -0.026790       0.003932       0.004982       0.027532      -0.042602       0.018728       0.037099       0.026489      -0.018609      -0.068602       0.019583       0.049019             13.152278      19.502533      -9.640019      -3.113705      12.030858       3.685728       7.923443           0.000393
          499              N      33.276412      23.636736       8.867230      -0.232796      39.554247 0.53441927E+03  0.13013351E+05                                 9.753497                            7.498289       0.116021       2.018300                    0.999517      29.541242      81.902590       0.637567       0.394524      -1.096588      -0.187095       0.069243       0.147305       0.247988       0.067113       0.150469      -0.009308      -0.196316       0.057375      -0.219780       0.079662       0.140117             12.212024      11.370649       1.689418       2.003532       8.759135       5.963181      16.506288           0.000193
          500              N      33.455783      24.245978      10.065163      -0.118842      33.095690 0.43511857E+03  0.10009667E+05                                 8.556913                            6.660381       0.481297       2.159890                    0.999837      27.136785      71.831886       0.696422       0.382315      -1.111304      -0.231273      -0.063641      -0.134772       0.275138      -0.061635      -0.123047       0.005887      -0.097050       0.165545      -0.163720       0.022621       0.141099             10.646541       9.278967       0.699887       0.229831       7.391276       5.013410      15.269381           0.000017
          501              N      32.221836      24.446996      10.560844       0.117444      32.126181 0.30021638E+03  0.62746934E+04                                 8.477815                            5.434352       0.251683       2.171998                    0.999158      22.227206      55.510173       0.794430       0.368886      -1.124801       0.009277      -0.033659      -0.015795       0.038321       0.010450      -0.004594       0.031607       0.082887       0.116206      -0.071369       0.023357       0.048013             13.156766       7.516129       0.516291       0.599309       8.082611       8.059040      23.871557           0.000398
          502              N      26.166524      21.873957       4.974850       0.122456      32.691148 0.29613006E+03  0.61762494E+04                                 8.562708                            5.402153       0.196810       2.156154                    0.999034      22.139355      55.470721       0.794660       0.369558      -1.122809       0.012161       0.000520       0.025886       0.028605       0.014528       0.005613       0.034485       0.044755      -0.087444      -0.054764       0.009483       0.045281             13.195277      22.770768       5.967116       5.748555       9.307328       3.499960       7.507735           0.000342
          503              N      26.132507      23.012033       5.696496      -0.112844      32.178950 0.41849895E+03  0.95536482E+04                                 8.388862                            6.547545       0.453627       2.150987                    0.999844      27.112823      71.974074       0.698453       0.384144      -1.107704       0.254695      -0.147568      -0.043865       0.297607       0.151581       0.035867       0.021114      -0.166409       0.218168      -0.210723       0.057454       0.153269             10.237008      14.794005       1.404794       2.777235       9.144869       2.636986       6.772149           0.000069
          504              N      27.344806      23.256348       6.103775      -0.209259      37.239741 0.49411074E+03  0.11816192E+05                                 9.377184                            7.226680       0.114464       2.026056                    0.999611      28.938359      79.904991       0.646202       0.396355      -1.093654      -0.061445      -0.193814      -0.136231       0.244741      -0.053440      -0.019812      -0.144193       0.228506       0.038842      -0.222234       0.097762       0.124473             11.584791      18.368267      -0.130655       3.010081       9.090653       2.250139       7.295453           0.000224
          505              O      21.591623      12.975307       8.456342      -0.526855      30.307478 0.45674524E+03  0.10545746E+05                                 7.708591                            6.560208       0.406634       2.175995                    0.999192      27.050603      69.779223       0.750776       0.353340      -1.143050      -0.011740       0.015073      -0.000461       0.019111      -0.017359      -0.042829      -0.032658      -0.000723      -0.078103      -0.069992       0.028951       0.041041              8.957572       6.229843      -1.545912       0.103324      13.934630       2.166272       6.708245           0.062265
          506              O      20.121712      13.824536       7.007637      -0.536546      31.488138 0.47562484E+03  0.11092347E+05                                 7.932140                            6.703166       0.384339       2.165309                    0.999153      27.277502      70.695948       0.741345       0.354264      -1.142415       0.004686       0.010254       0.019665       0.022667       0.039866      -0.009066       0.000926       0.075959       0.095706      -0.071203       0.026901       0.044302              9.413148       6.865098       1.652583       1.868780      11.494754       4.510845       9.879592           0.060102
          507              O      19.394651      18.599820       6.854738      -0.520336      30.451093 0.45970026E+03  0.10632411E+05                                 7.753319                            6.593605       0.388616       2.172023                    0.999167      26.967537      69.653402       0.746701       0.354652      -1.141851       0.008984      -0.007063       0.018616       0.021844       0.003563      -0.010155      -0.012240       0.108469       0.080520      -0.069261       0.022403       0.046858              9.089852       7.453625      -2.454356       2.775262       9.562945      -3.379769      10.252985           0.059664
          508              O      20.153885      19.924998       8.500994      -0.528726      30.971260 0.46862996E+03  0.10874001E+05                                 7.818648                            6.634579       0.474068       2.198092                    0.999266      27.027539      69.561056       0.749409       0.352231      -1.145617      -0.000211      -0.021232       0.007963       0.022677       0.013666      -0.038438       0.019929      -0.022303      -0.101313      -0.063591       0.028919       0.034672              9.246248       6.222296      -2.136095       0.694742      14.564932      -1.802263       6.951517           0.064919
          509              O      25.012694      36.784611      16.065201      -0.521643      30.773844 0.46211743E+03  0.10694093E+05                                 7.799917                            6.601678       0.420764       2.183243                    0.999211      26.918920      69.371689       0.748388       0.353661      -1.143531       0.003827       0.012788       0.018333       0.022678       0.028095      -0.009841       0.005676       0.087907       0.091594      -0.068118       0.025732       0.042386              9.223038       6.460195       1.457581       1.834017      10.760599       4.350258      10.448318           0.061136
          510              O      26.177983      35.796525      17.701083      -0.533210      30.768504 0.47074195E+03  0.10947129E+05                                 7.797646                            6.662796       0.399381       2.171428                    0.999151      27.209346      70.354413       0.744779       0.353640      -1.143237      -0.010775       0.021170       0.001821       0.023824      -0.014896      -0.033826      -0.029856       0.001872      -0.111534      -0.066227       0.030771       0.035456              9.122961       5.871148      -0.555582       0.145521      14.631549       1.917079       6.866185           0.063875
          511              O      27.859436      40.785196      21.163182      -0.538059      31.788515 0.47925499E+03  0.11187664E+05                                 7.960994                            6.712807       0.411774       2.173328                    0.999217      27.287039      70.535615       0.744150       0.352592      -1.144851      -0.014487      -0.014398      -0.010155       0.022810       0.037042      -0.038517       0.033497      -0.002879      -0.005335      -0.072804       0.033792       0.039012              9.436546       8.890247       1.895924       4.229461       8.052087       2.806273      11.367305           0.059350
          512              O      28.209514      38.563163      21.180772      -0.521992      30.416528 0.45868121E+03  0.10594631E+05                                 7.731723                            6.566882       0.421859       2.181755                    0.999242      26.972900      69.442153       0.752129       0.352565      -1.144436      -0.017581       0.010442      -0.008624       0.022192      -0.027101      -0.022693      -0.040111       0.043211       0.006680      -0.066556       0.030736       0.035821              9.114949       9.463860      -1.063660       4.526552       6.780579      -1.198575      11.100408           0.065067
          513              O      31.293733      20.486297      21.187537      -0.514057      29.208713 0.43962654E+03  0.10045279E+05                                 7.499577                            6.418882       0.468516       2.202472                    0.999263      26.656447      68.211136       0.762714       0.351452      -1.145578      -0.018101       0.000436      -0.007074       0.019439      -0.023239      -0.026642      -0.038247       0.034212      -0.006914      -0.063041       0.026168       0.036872              8.750602       9.829578      -1.349187       4.181887       6.782227      -1.209688       9.640000           0.064737
          514              O      30.965921      22.707402      21.168594      -0.530928      30.826008 0.46827970E+03  0.10882523E+05                                 7.815611                            6.658112       0.386018       2.168016                    0.999139      27.170536      70.376470       0.742427       0.355000      -1.141414      -0.011931      -0.010805      -0.014904       0.021936       0.034607      -0.044509       0.025945      -0.005819       0.022945      -0.071176       0.025358       0.045819              9.143685       9.136690       2.085514       3.989677       7.844185       2.388652      10.450179           0.057461
          515              O      27.256661      23.332729      16.122933      -0.535712      31.206280 0.47220449E+03  0.10986414E+05                                 7.861605                            6.665821       0.418360       2.176335                    0.999182      27.245421      70.396641       0.746057       0.352865      -1.144202       0.008126      -0.004699       0.019631       0.021759      -0.006299      -0.002127      -0.006217       0.106889       0.113296      -0.073059       0.034155       0.038904              9.193448       7.639871      -2.035794       3.021579       9.520401      -3.617334      10.420073           0.060424
          516              O      28.359483      24.657907      17.562166      -0.529005      30.975999 0.47055938E+03  0.10942278E+05                                 7.840954                            6.665446       0.405035       2.174176                    0.999203      27.148667      70.205139       0.743939       0.354059      -1.142851       0.001149      -0.022409       0.000219       0.022440       0.009693      -0.047081       0.017912      -0.014505      -0.102753      -0.068621       0.028641       0.039980              9.223128       6.455844      -1.112333       0.796012      14.380527      -2.649541       6.833012           0.063029
          517              O       9.334421      17.950682       8.456342      -0.526869      30.305859 0.45669938E+03  0.10544434E+05                                 7.708292                            6.559835       0.406131       2.175858                    0.999188      27.050115      69.777385       0.750804       0.353335      -1.143053       0.011739      -0.015095      -0.000475       0.019128      -0.017344       0.042811       0.032632      -0.000728      -0.078074      -0.069953       0.028931       0.041022              8.957314       6.229413      -1.545601      -0.103446      13.934812      -2.166130       6.707716           0.062263
          518              O      10.804333      17.101455       7.007637      -0.536581      31.490991 0.47567941E+03  0.11093950E+05                                 7.932671                            6.703602       0.383979       2.165184                    0.999152      27.278373      70.699505       0.741312       0.354269      -1.142409      -0.004694      -0.010258       0.019679       0.022683       0.039867       0.009085      -0.000923       0.075986       0.095667      -0.071207       0.026879       0.044328              9.413765       6.865528       1.652815      -1.869008      11.495217      -4.511230       9.880550           0.060090
          519              O      11.531395      12.326172       6.854738      -0.520348      30.450345 0.45968218E+03  0.10631900E+05                                 7.753190                            6.593464       0.388486       2.171983                    0.999168      26.967576      69.653435       0.746710       0.354651      -1.141851      -0.008966       0.007064       0.018632       0.021850       0.003571       0.010166       0.012233       0.108474       0.080484      -0.069256       0.022384       0.046872              9.089711       7.453215      -2.454059      -2.775223       9.562633       3.380017      10.253284           0.059661
          520              O      10.772158      11.000991       8.500994      -0.528690      30.967802 0.46856513E+03  0.10872089E+05                                 7.817930                            6.633999       0.474405       2.198197                    0.999264      27.026550      69.556548       0.749464       0.352218      -1.145631       0.000232       0.021218       0.007960       0.022663       0.013682       0.038429      -0.019924      -0.022305      -0.101281      -0.063580       0.028903       0.034677              9.245338       6.221500      -2.135442      -0.694611      14.563331       1.802333       6.951182           0.064917
          521              O      36.839394      25.067369      16.065201      -0.521668      30.773744 0.46213074E+03  0.10694466E+05                                 7.799885                            6.601775       0.420979       2.183309                    0.999206      26.919219      69.372421       0.748383       0.353662      -1.143532      -0.003831      -0.012812       0.018340       0.022698       0.028055       0.009845      -0.005652       0.087988       0.091612      -0.068129       0.025722       0.042407              9.222849       6.460173       1.457195      -1.833761      10.759889      -4.349945      10.448486           0.061134
          522              O      35.674103      26.055453      17.701083      -0.533236      30.768610 0.47073928E+03  0.10947035E+05                                 7.797602                            6.662720       0.399603       2.171496                    0.999152      27.209541      70.354484       0.744794       0.353634      -1.143244       0.010791      -0.021184       0.001812       0.023843      -0.014903       0.033820       0.029875       0.001904      -0.111545      -0.066239       0.030773       0.035466              9.122908       5.871088      -0.555722      -0.145421      14.631832      -1.916752       6.865803           0.063882
          523              O      33.992646      21.066778      21.163182      -0.538063      31.788457 0.47925283E+03  0.11187601E+05                                 7.960986                            6.712786       0.411776       2.173330                    0.999216      27.287018      70.535520       0.744152       0.352592      -1.144851       0.014484       0.014390      -0.010154       0.022803       0.037046       0.038512      -0.033493      -0.002891      -0.005326      -0.072802       0.033791       0.039011              9.436555       8.890275       1.895935      -4.229521       8.052052      -2.806277      11.367338           0.059350
          524              O      33.642567      23.288811      21.180772      -0.521976      30.415358 0.45865891E+03  0.10593977E+05                                 7.731491                            6.566689       0.421882       2.181767                    0.999243      26.972475      69.440376       0.752147       0.352561      -1.144440       0.017593      -0.010446      -0.008622       0.022202      -0.027109       0.022687       0.040100       0.043225       0.006679      -0.066553       0.030732       0.035821              9.114669       9.463575      -1.063663      -4.526410       6.780397       1.198571      11.100034           0.065068
          525              O      30.558349      41.365677      21.187537      -0.514064      29.209385 0.43963864E+03  0.10045639E+05                                 7.499729                            6.418995       0.468452       2.202444                    0.999263      26.656864      68.212819       0.762702       0.351455      -1.145574       0.018102      -0.000439      -0.007073       0.019440      -0.023233       0.026645       0.038244       0.034208      -0.006911      -0.063036       0.026162       0.036875              8.750813       9.829847      -1.349214      -4.182046       6.782346       1.209711       9.640245           0.064735
          526              O      30.886161      39.144571      21.168594      -0.530934      30.826797 0.46829457E+03  0.10882979E+05                                 7.815817                            6.658270       0.385975       2.167996                    0.999139      27.170951      70.378421       0.742408       0.355005      -1.141407       0.011926       0.010807      -0.014905       0.021936       0.034612       0.044509      -0.025940      -0.005829       0.022960      -0.071178       0.025359       0.045819              9.143962       9.137000       2.085604      -3.989855       7.844381      -2.388740      10.450506           0.057459
          527              O      34.595427      38.519251      16.122933      -0.535677      31.202518 0.47213680E+03  0.10984425E+05                                 7.860901                            6.665275       0.418435       2.176373                    0.999177      27.244307      70.392012       0.746100       0.352858      -1.144210      -0.008127       0.004683       0.019612       0.021739      -0.006314       0.002116       0.006193       0.106848       0.113246      -0.073029       0.034151       0.038878              9.192593       7.639529      -2.035841      -3.021398       9.519637       3.616669      10.418612           0.060429
          528              O      33.492603      37.194071      17.562166      -0.529006      30.975225 0.47054546E+03  0.10941864E+05                                 7.840794                            6.665319       0.405028       2.174173                    0.999203      27.148500      70.204219       0.743952       0.354056      -1.142855      -0.001155       0.022408       0.000217       0.022438       0.009695       0.047076      -0.017915      -0.014508      -0.102750      -0.068619       0.028644       0.039975              9.222950       6.455762      -1.112322      -0.796011      14.380195       2.649551       6.832893           0.063033
          529              O      12.975324       9.334389       8.456342      -0.526799      30.302921 0.45666310E+03  0.10543375E+05                                 7.707786                            6.559579       0.406655       2.176031                    0.999191      27.049251      69.774163       0.750819       0.353335      -1.143054       0.015041       0.011731      -0.000494       0.019081       0.017368      -0.032634       0.042819       0.000800      -0.078170      -0.069985       0.028984       0.041001              8.956562      13.933076       1.545308       2.165703       6.229193      -0.103544       6.707419           0.062265
          530              O      13.824555      10.804303       7.007637      -0.536579      31.490560 0.47566826E+03  0.11093624E+05                                 7.932595                            6.703513       0.384019       2.165200                    0.999152      27.278225      70.698892       0.741318       0.354268      -1.142410       0.010257      -0.004699       0.019683       0.022687      -0.039870       0.000919       0.009078      -0.075976       0.095659      -0.071204       0.026882       0.044322              9.413728      11.495252      -1.652831       4.511284       6.865438      -1.868977       9.880494           0.060099
          531              O      18.599840      11.531373       6.854738      -0.520329      30.450619 0.45968025E+03  0.10631842E+05                                 7.753271                            6.593472       0.388511       2.172005                    0.999167      26.967098      69.652118       0.746706       0.354653      -1.141849      -0.007075      -0.008966       0.018624       0.021847      -0.003567      -0.012260       0.010150      -0.108476       0.080454      -0.069259       0.022397       0.046861              9.089910       9.563268       2.454206      -3.380241       7.453191      -2.775189      10.253271           0.059672
          532              O      19.925017      10.772139       8.500994      -0.528735      30.967691 0.46858302E+03  0.10872600E+05                                 7.817930                            6.634167       0.474225       2.198160                    0.999264      27.026865      69.557489       0.749448       0.352223      -1.145628      -0.021251       0.000220       0.007974       0.022699      -0.013691       0.019923       0.038456       0.022277      -0.101272      -0.063600       0.028932       0.034668              9.245169      14.562807       2.135268      -1.801852       6.221601      -0.694464       6.951100           0.064918
          533              O      36.784676      36.839350      16.065201      -0.521603      30.772161 0.46208291E+03  0.10693091E+05                                 7.799620                            6.601409       0.420984       2.183326                    0.999213      26.918178      69.369062       0.748407       0.353659      -1.143533       0.012760      -0.003796       0.018321       0.022647      -0.028114       0.005677       0.009803      -0.087906       0.091580      -0.068124       0.025768       0.042357              9.222688      10.760098      -1.457118       4.350224       6.459747      -1.833694      10.448220           0.061136
          534              O      35.796587      35.674058      17.701083      -0.533251      30.768956 0.47075021E+03  0.10947362E+05                                 7.797689                            6.662823       0.399639       2.171502                    0.999151      27.209764      70.355488       0.744783       0.353637      -1.143241       0.021175       0.010779       0.001834       0.023831       0.014902      -0.029881       0.033829      -0.001925      -0.111582      -0.066255       0.030771       0.035484              9.123003      14.631893       0.555698       1.916825       5.871158      -0.145440       6.865957           0.063874
          535              O      40.785255      33.992609      21.163182      -0.538058      31.788775 0.47925774E+03  0.11187747E+05                                 7.961054                            6.712833       0.411764       2.173327                    0.999216      27.287033      70.535719       0.744147       0.352593      -1.144850      -0.014394       0.014488      -0.010155       0.022808      -0.037051       0.033495       0.038513       0.002887      -0.005325      -0.072806       0.033792       0.039014              9.436663       8.052114      -1.895951       2.806322       8.890371      -4.229595      11.367505           0.059350
          536              O      38.563221      33.642527      21.180772      -0.521969      30.415391 0.45865994E+03  0.10594007E+05                                 7.731507                            6.566705       0.421895       2.181774                    0.999243      26.972420      69.440279       0.752144       0.352562      -1.144439       0.010454       0.017592      -0.008621       0.022206       0.027109      -0.040106       0.022688      -0.043219       0.006650      -0.066557       0.030737       0.035820              9.114685       6.780409       1.063661      -1.198563       9.463609      -4.526416      11.100038           0.065067
          537              O      20.486350      30.558277      21.187537      -0.514060      29.210012 0.43964947E+03  0.10045949E+05                                 7.499863                            6.419097       0.468490       2.202458                    0.999263      26.656808      68.212884       0.762692       0.351457      -1.145572       0.000442       0.018101      -0.007073       0.019439       0.023231      -0.038246       0.026645      -0.034203      -0.006914      -0.063036       0.026162       0.036874              8.750996       6.782451       1.349243      -1.209735       9.830073      -4.182169       9.640465           0.064735
          538              O      22.707456      30.886092      21.168594      -0.530930      30.827018 0.46829783E+03  0.10883063E+05                                 7.815828                            6.658275       0.386034       2.168015                    0.999139      27.170901      70.378091       0.742411       0.355003      -1.141410      -0.010809       0.011926      -0.014907       0.021938      -0.034604       0.025939       0.044516       0.005839       0.022957      -0.071177       0.025355       0.045822              9.143986       7.844381      -2.085592       2.388745       9.137008      -3.989882      10.450569           0.057459
          539              O      23.332790      34.595360      16.122933      -0.535726      31.208035 0.47222111E+03  0.10986907E+05                                 7.861904                            6.665922       0.418235       2.176277                    0.999178      27.245876      70.398370       0.746053       0.352863      -1.144203      -0.004690      -0.008130       0.019624       0.021753       0.006323      -0.006198       0.002137      -0.106828       0.113196      -0.073013       0.034134       0.038879              9.193998       9.521239       2.036438      -3.617804       7.640405      -3.022062      10.420350           0.060429
          540              O      24.657966      33.492538      17.562166      -0.528969      30.973638 0.47052341E+03  0.10941236E+05                                 7.840566                            6.665198       0.404994       2.174176                    0.999202      27.148003      70.202829       0.743952       0.354059      -1.142850      -0.022381      -0.001152       0.000224       0.022412      -0.009703       0.017907       0.047058       0.014503      -0.102790      -0.068609       0.028651       0.039958              9.222625      14.379255       1.112359      -2.649437       6.455720      -0.796163       6.832902           0.063026
          541              O      17.950720      21.591600       8.456342      -0.526866      30.307123 0.45672637E+03  0.10545206E+05                                 7.708520                            6.560052       0.406085       2.175839                    0.999189      27.050220      69.778002       0.750788       0.353338      -1.143052      -0.015097      -0.011732      -0.000461       0.019125       0.017345       0.032639      -0.042814       0.000728      -0.078091      -0.069961       0.028936       0.041025              8.957572      13.935151       1.545594      -2.166269       6.229578       0.103477       6.707988           0.062256
          542              O      17.101490      20.121688       7.007637      -0.536526      31.489566 0.47563538E+03  0.11092669E+05                                 7.932411                            6.703258       0.384006       2.165208                    0.999151      27.277401      70.696234       0.741336       0.354266      -1.142412      -0.010232       0.004685       0.019649       0.022643      -0.039867      -0.000966      -0.009082      -0.075944       0.095764      -0.071212       0.026914       0.044298              9.413575      11.495291      -1.652582      -4.511483       6.865044       1.868858       9.880391           0.060092
          543              O      12.326205      19.394618       6.854738      -0.520347      30.449736 0.45967024E+03  0.10631544E+05                                 7.753038                            6.593343       0.388507       2.171988                    0.999168      26.967422      69.652543       0.746724       0.354647      -1.141855       0.007062       0.008970       0.018633       0.021852      -0.003559       0.012237      -0.010170      -0.108482       0.080428      -0.069251       0.022372       0.046880              9.089481       9.562272       2.453969       3.379848       7.453059       2.775148      10.253111           0.059660
          544              O      11.001027      20.153850       8.500994      -0.528716      30.970450 0.46861472E+03  0.10873550E+05                                 7.818478                            6.634446       0.474095       2.198104                    0.999266      27.027258      69.559830       0.749421       0.352229      -1.145620       0.021225      -0.000221       0.007962       0.022670      -0.013671      -0.019935      -0.038437       0.022308      -0.101317      -0.063594       0.028915       0.034679              9.246020      14.564576       2.136010       1.802108       6.222141       0.694658       6.951344           0.064915
          545              O      25.067412      25.012630      16.065201      -0.521671      30.773810 0.46213205E+03  0.10694506E+05                                 7.799898                            6.601790       0.421006       2.183319                    0.999207      26.919222      69.372499       0.748381       0.353662      -1.143531      -0.012816       0.003830       0.018339       0.022699      -0.028065      -0.005653      -0.009842      -0.087990       0.091601      -0.068134       0.025726       0.042408              9.222857      10.759897      -1.457186      -4.349939       6.460173       1.833762      10.448500           0.061134
          546              O      26.055499      26.177920      17.701083      -0.533242      30.770154 0.47076784E+03  0.10947870E+05                                 7.797900                            6.662959       0.399618       2.171501                    0.999151      27.209778      70.355734       0.744774       0.353638      -1.143240      -0.021184      -0.010792       0.001813       0.023843       0.014903       0.029872      -0.033822      -0.001908      -0.111558      -0.066241       0.030770       0.035471              9.123281      14.632456       0.555746      -1.916909       5.871300       0.145414       6.866086           0.063880
          547              O      21.066827      27.859365      21.163182      -0.538064      31.789170 0.47926582E+03  0.11187993E+05                                 7.961149                            6.712918       0.411754       2.173323                    0.999216      27.287198      70.536536       0.744137       0.352596      -1.144847       0.014394      -0.014491      -0.010153       0.022809      -0.037048      -0.033497      -0.038517       0.002861      -0.005328      -0.072808       0.033789       0.039019              9.436757       8.052202      -1.895961      -2.806334       8.890459       4.229610      11.367610           0.059350
          548              O      23.288860      28.209447      21.180772      -0.521980      30.415315 0.45865938E+03  0.10593989E+05                                 7.731472                            6.566689       0.421842       2.181754                    0.999242      26.972539      69.440514       0.752147       0.352561      -1.144440      -0.010447      -0.017593      -0.008624       0.022204       0.027101       0.040101      -0.022694      -0.043236       0.006665      -0.066554       0.030723       0.035831              9.114617       6.780387       1.063644       1.198549       9.463518       4.526332      11.099945           0.065068
          549              O      41.365731      31.293697      21.187537      -0.514065      29.209331 0.43963784E+03  0.10045615E+05                                 7.499715                            6.418987       0.468466       2.202450                    0.999263      26.656830      68.212682       0.762703       0.351455      -1.145574      -0.000435      -0.018105      -0.007068       0.019441       0.023235       0.038236      -0.026640      -0.034217      -0.006920      -0.063029       0.026159       0.036870              8.750783       6.782331       1.349207       1.209703       9.829804       4.182007       9.640213           0.064737
          550              O      39.144625      30.965881      21.168594      -0.530931      30.826772 0.46829439E+03  0.10882973E+05                                 7.815812                            6.658273       0.386040       2.168020                    0.999140      27.170870      70.378197       0.742407       0.355006      -1.141407       0.010809      -0.011929      -0.014904       0.021938      -0.034604      -0.025947      -0.044518       0.005819       0.022952      -0.071182       0.025355       0.045827              9.143941       7.844368      -2.085567      -2.388719       9.136950       3.989823      10.450504           0.057459
          551              O      38.519298      27.256620      16.122933      -0.535710      31.204099 0.47216538E+03  0.10985255E+05                                 7.861146                            6.665467       0.418431       2.176357                    0.999182      27.245001      70.394326       0.746091       0.352857      -1.144211       0.004702       0.008127       0.019628       0.021758       0.006293       0.006205      -0.002127      -0.106879       0.113297      -0.073052       0.034150       0.038902              9.192851       9.519669       2.035609       3.616979       7.639458       3.021389      10.419426           0.060426
          552              O      37.194120      28.359440      17.562166      -0.529002      30.975798 0.47055594E+03  0.10942179E+05                                 7.840924                            6.665425       0.405037       2.174177                    0.999203      27.148591      70.204895       0.743940       0.354059      -1.142851       0.022407       0.001146       0.000219       0.022438      -0.009698      -0.017913      -0.047082       0.014517      -0.102749      -0.068625       0.028648       0.039976              9.223087      14.380456       1.112333       2.649533       6.455818       0.795997       6.832988           0.063030
          553              O      24.797444      33.413679      14.095107      -0.526859      30.307858 0.45675249E+03  0.10545959E+05                                 7.708669                            6.560272       0.406614       2.175986                    0.999192      27.050763      69.779883       0.750770       0.353341      -1.143049       0.011740      -0.015073       0.000461       0.019111      -0.017357      -0.042830      -0.032658      -0.000719      -0.078099      -0.069991       0.028948       0.041044              8.957666       6.229904      -1.545924       0.103325      13.934781       2.166296       6.708312           0.062264
          554              O      26.267355      32.564450      15.543812      -0.536551      31.488626 0.47563421E+03  0.11092626E+05                                 7.932239                            6.703247       0.384319       2.165299                    0.999153      27.277694      70.696749       0.741338       0.354265      -1.142413      -0.004686      -0.010253      -0.019666       0.022668       0.039866      -0.009069       0.000925       0.075960       0.095700      -0.071202       0.026897       0.044305              9.413270       6.865181       1.652611       1.868798      11.494927       4.510906       9.879703           0.060102
          555              O      26.994416      27.789166      15.696711      -0.520351      30.452559 0.45972056E+03  0.10633003E+05                                 7.753577                            6.593758       0.388421       2.171959                    0.999168      26.967877      69.654768       0.746691       0.354653      -1.141850      -0.008972       0.007058      -0.018633       0.021852       0.003568      -0.010167      -0.012243       0.108475       0.080473      -0.069257       0.022383       0.046874              9.090186       7.453567      -2.454234       2.775385       9.563119      -3.380238      10.253874           0.059663
          556              O      26.235182      26.463988      14.050455      -0.528722      30.971034 0.46862547E+03  0.10873868E+05                                 7.818601                            6.634541       0.474029       2.198082                    0.999265      27.027420      69.560612       0.749412       0.352231      -1.145618       0.000219       0.021228      -0.007962       0.022673       0.013667      -0.038436       0.019929      -0.022299      -0.101314      -0.063590       0.028918       0.034671              9.246175       6.222227      -2.136056       0.694689      14.564833      -1.802175       6.951465           0.064918
          557              O      21.376373       9.604375       6.486248      -0.521639      30.773467 0.46211024E+03  0.10693880E+05                                 7.799839                            6.601615       0.420782       2.183252                    0.999211      26.918760      69.371027       0.748394       0.353660      -1.143532      -0.003826      -0.012788      -0.018333       0.022678       0.028095      -0.009839       0.005677       0.087906       0.091599      -0.068119       0.025735       0.042383              9.222942       6.460132       1.457563       1.834003      10.760478       4.350208      10.448215           0.061135
[truncated: 30,756 more chars]
