# Supplementary material for: A collection of forcefield precursors for metal–organic frameworks
Source: RSC Adv. 2019 Nov 13;9(63):36492–507. doi: 10.1039/c9ra07327b (PMC9075174; doi:10.1039/c9ra07327b)
Supplement: RA-009-C9RA07327B-s5279 [file RA-009-C9RA07327B-s5279.xyz]

  116
jmolscript: load "" {1 1 1} spacegroup "x,y,z" unitcell [{      8.632000     0.000000     0.000000 }, {     -1.642054    13.420316     0.000000 }, {     -1.642054    -1.467567    13.339832 }]
Ni     4.831946     8.616145     4.304630     0.517165
Ni     0.515946     3.336604     9.035202     0.516711
H      3.182875     7.882670     1.784870     0.088293
H      1.641814     6.660038    12.812909     0.112022
H      5.120669     8.684062    13.286473     0.117584
H      6.573957     9.836572     2.237090     0.087481
H      2.769991     8.301514    10.969344     0.113662
H      3.418471     6.893763    10.907981     0.121646
H      3.670583    10.175445     6.671250     0.086093
H      3.634535    10.144103     9.017726     0.116748
H      5.895778     6.779670     8.956363     0.116957
H      6.004324     6.961383     6.645904     0.088396
H      4.824952     9.240897    11.116082     0.108869
H      5.472898     7.833440    11.052051     0.101707
H      6.481017    11.040586     5.309253     0.088294
H     -0.609922    -0.055016     5.318591     0.112020
H      4.543223    -0.304405     3.254919     0.117585
H      3.089935    10.804745     3.317616     0.087481
H      6.893901     1.956994     3.888561     0.113661
H      6.245421     1.864046     5.294579     0.121646
H      5.993309     6.434234     2.495883     0.086093
H      6.029357     4.098402     2.270439     0.116749
H      3.768114     3.791483     5.621405     0.116957
H      3.659568     6.107957     5.693440     0.088397
H      4.838940     1.913862     2.938765     0.108869
H      4.190994     1.823598     4.344783     0.101707
H      2.165017     4.070079    11.554962     0.088298
H      3.706078     5.292711     0.526923     0.112024
H      0.227223     3.268687     0.053359     0.117588
H     -1.226065     2.116177    11.102742     0.087484
H      2.577901     3.651235     2.370488     0.113655
H      1.929421     5.058986     2.431851     0.121643
H      1.677309     1.777304     6.668582     0.086084
H      1.713357     1.808646     4.322106     0.116742
H     -0.547886     5.173079     4.383469     0.116945
H     -0.656432     4.991366     6.693928     0.088388
H      0.522940     2.711852     2.223750     0.108871
H     -0.125006     4.119309     2.287781     0.101704
H     -1.133125     0.912163     8.030579     0.088296
H      5.957814    12.007765     8.021241     0.112020
H      0.804669    12.257154    10.084913     0.117587
H      2.257957     1.148004    10.022216     0.087482
H     -1.546009     9.995755     9.451271     0.113656
H     -0.897529    10.088703     8.045253     0.121644
H     -0.645417     5.518515    10.843949     0.086083
H     -0.681465     7.854347    11.069393     0.116741
H      1.579778     8.161266     7.718427     0.116945
H      1.688324     5.844792     7.646392     0.088386
H      0.508952    10.038887    10.401067     0.108871
H      1.156898    10.129151     8.995049     0.101704
C      3.928520     8.342454     1.399348     0.057443
C      3.994602     8.485876     0.034684    -0.219911
C      3.409846     7.678451    12.790231     0.159035
C      6.016535     9.667037     0.301480    -0.231428
C      5.903174     9.474107     1.664811     0.066971
C      3.505044     7.806709    11.282830    -0.230272
C      5.479030     7.609993     7.130140     0.060793
C      5.422658     7.505973     8.514815    -0.201966
C      4.747051     8.437442     9.245838     0.163327
C      4.108112     9.445104     8.540160    -0.241905
C      4.152344     9.469777     7.144814     0.072682
C      4.702134     8.375384    10.749237    -0.231141
C      1.680112     8.263719     4.603576     0.434002
C      5.735372    11.474075     4.894384     0.057437
C      7.311344    -0.574077     4.901054    -0.219907
C      6.254046     0.078893     4.308766     0.159016
C      3.647357    12.710207     3.697801    -0.231431
C      3.760718    11.333955     3.740489     0.066962
C      6.158848     1.591279     4.346117    -0.230273
C      4.184862     5.697553     4.995767     0.060780
C      4.241234     4.309808     4.947744    -0.201967
C      4.916841     3.685029     3.941920     0.163317
C      5.555780     4.496666     3.017470    -0.241914
C      5.511548     5.886342     3.145532     0.072683
C      4.961758     2.183860     3.839204    -0.231142
C     -0.648220     8.280453     4.622252     0.434002
C      1.419372     3.610295    11.940484     0.057401
C      2.995344     4.934440    -0.034684    -0.219931
C      1.938046     4.274298     0.549601     0.158936
C     -0.668643     2.285712    13.038352    -0.231451
C     -0.555282     2.478642    11.675021     0.066919
C      1.842848     4.146040     2.057002    -0.230266
C     -0.131138     4.342756     6.209692     0.060940
C     -0.074766     4.446776     4.825017    -0.201982
C      0.600841     3.515307     4.093994     0.163416
C      1.239780     2.507645     4.799672    -0.241838
C      1.195548     2.482972     6.195018     0.072675
C      0.645758     3.577365     2.590595    -0.231139
C      3.667780     3.689030     8.736256     0.433973
C     -0.387480     0.478674     8.445448     0.057413
C     -0.321398    -0.893490     8.438778    -0.219920
C     -0.906154    11.873856     9.031066     0.158967
C      1.700535    -0.757458     9.642031    -0.231447
C      1.587174     0.618794     9.599343     0.066934
C     -0.810956    10.361470     8.993715    -0.230265
C      1.163030     6.255196     8.344065     0.060954
C      1.106658     7.642941     8.392088    -0.201981
C      0.431051     8.267720     9.397912     0.163425
C     -0.207888     7.456083    10.322362    -0.241830
C     -0.163656     6.066407    10.194300     0.072675
C      0.386134     9.768889     9.500628    -0.231139
C      5.996112     3.672296     8.717580     0.433975
N      4.881549     8.809142     2.219748    -0.216022
N      4.832276     8.564897     6.440471    -0.208674
N      2.761824     8.505783     4.379467    -0.536056
N      4.782343    10.709629     4.340781    -0.216044
N      4.831616     6.487509     4.122008    -0.208682
N      6.902068     8.529689     4.406147    -0.536055
N      0.515946     7.846293     4.994433    -0.429792
N      0.466343     3.143607    11.120084    -0.216084
N      0.515616     3.387852     6.899361    -0.208486
N      2.586068     3.446966     8.960365    -0.536011
N      0.565549     1.243120     8.999051    -0.216048
N      0.516276     5.465240     9.217824    -0.208481
N     -1.554176     3.423060     8.933685    -0.536014
N      4.831946     4.106456     8.345399    -0.429797

The following XYZ coordinates are in angstroms. Other properties are in atomic units.
The sperically averaged electron density of each atom fit to a function of the form exp(a - br)
eigen_1, eigen_2 and eigen_3 are the three eigenvalues of traceless quadrupole moment tensor
  atom number  atomic symbol              X              Y              Z     net charge C6 coefficient C8 coefficient C10 coefficient fluctuating dipole atomic polarizability isotropic forcefield polarizability              a              b squared Pearson coefficient          <r^3>          <r^4>         wp_QDO          m_QDO          q_QDO       dipole_x       dipole_y       dipole_z         dipole            Qxy            Qxz            Qyz     Q(x^2-y^2)  Q(3z^2 - R^2)        eigen_1        eigen_2        eigen_3 static polarizability      alpha(xx)      alpha(xy)      alpha(xz)      alpha(yy)      alpha(yz)      alpha(zz) atomic spin moment
            1             Ni       4.831946       8.616145       4.304630       0.517165     113.830111 0.17629361E+04  0.55188394E+05                                19.226217                           13.836954       0.899541       2.110651                    0.991244      51.446364     138.632097       0.480418       0.407264      -1.140453       0.000000      -0.005891       0.005280       0.007911       0.000027       0.000029      -0.009173       0.183095      -0.187131      -0.070597      -0.052139       0.122736             25.439466      25.605918      -0.372716      -0.415960      25.417616      -0.557202      25.294864           1.605875
            2             Ni       0.515946       3.336604       9.035202       0.516711     113.838160 0.17630757E+04  0.55194973E+05                                19.228367                           13.838427       0.899064       2.110427                    0.991249      51.454377     138.665626       0.480334       0.407318      -1.140392       0.000000       0.005888      -0.005275       0.007905       0.000025       0.000029      -0.009166       0.183067      -0.187095      -0.070579      -0.052137       0.122716             25.442371      25.609079      -0.372860      -0.416123      25.420212      -0.557295      25.297822           1.605548
            3              H       3.182875       7.882670       1.784870       0.088293       1.364146 0.10451537E+02  0.10971313E+03                                 2.029300                            1.887404      -1.225067       2.282567                    0.994460       3.864840      11.193878       0.456506       1.278147      -0.709038      -0.038014      -0.023102       0.017043       0.047636       0.016887       0.003454      -0.003564       0.022289       0.001559      -0.021529       0.001460       0.020070              2.096650       2.254479       0.490927      -0.445738       1.929943      -0.270731       2.105527           0.000771
            4              H       1.641814       6.660038      12.812909       0.112022       1.267444 0.96651780E+01  0.99649240E+02                                 1.927462                            1.809375      -1.426242       2.188555                    0.992561       3.901884      11.257235       0.467696       1.270219      -0.709034      -0.023375      -0.011458      -0.019094       0.032284       0.012092      -0.003831      -0.000876       0.022089       0.019752      -0.019690       0.004808       0.014882              1.973809       2.057542       0.344748       0.522376       1.673688       0.191597       2.190199           0.000721
            5              H       5.120669       8.684062      13.286473       0.117584       1.270106 0.95969762E+01  0.97112219E+02                                 1.828280                            1.728608      -1.120269       2.336163                    0.997101       3.469149       9.381892       0.518414       1.167588      -0.736495       0.026798       0.017498      -0.010797       0.033778       0.017626       0.004080      -0.000509       0.018986       0.017271      -0.023122       0.005112       0.018010              1.853731       1.953803       0.371128      -0.345681       1.590945      -0.209237       2.016445           0.000378
            6              H       6.573957       9.836572       2.237090       0.087481       1.486971 0.11407797E+02  0.12165891E+03                                 2.104276                            1.937636      -1.271639       2.257516                    0.994572       3.845704      11.005951       0.465361       1.234166      -0.719636       0.034072       0.020223       0.025891       0.047331       0.019782       0.001209       0.001175       0.018002      -0.000189      -0.021707      -0.000182       0.021889              2.190534       2.193358       0.299720       0.609184       1.820178       0.315799       2.558065           0.000939
            7              H       2.769991       8.301514      10.969344       0.113662       0.967584 0.73410679E+01  0.71075638E+02                                 1.665689                            1.618979      -0.915307       2.439724                    0.997180       3.592003      10.237763       0.472487       1.338919      -0.695645      -0.014475       0.021870      -0.009384       0.027855      -0.004187      -0.003292      -0.006135      -0.003582      -0.022904      -0.011628       0.002419       0.009209              1.690714       1.953135      -0.279254       0.255211       1.489804      -0.221528       1.629203           0.000603
            8              H       3.418471       6.893763      10.907981       0.121646       1.014868 0.80974359E+01  0.79774211E+02                                 1.679660                            1.670543      -0.727172       2.527769                    0.998716       3.501496       9.835436       0.481052       1.292406      -0.706839       0.007477      -0.025104      -0.010685       0.028289       0.000280      -0.004385       0.002945      -0.010466      -0.023946      -0.010531       0.000797       0.009734              1.676618       1.463979       0.133188      -0.027858       1.918894       0.209574       1.646981           0.000599
            9              H       3.670583      10.175445       6.671250       0.086093       1.454446 0.11356703E+02  0.12124749E+03                                 2.090859                            1.946827      -1.220439       2.275874                    0.995315       3.885017      11.205686       0.458408       1.251509      -0.715537      -0.026340       0.036285      -0.022142       0.050007      -0.018598       0.001357      -0.001227      -0.015196      -0.004440      -0.019361      -0.001610       0.020971              2.161060       1.934903      -0.361823       0.262437       2.381008      -0.566128       2.167268           0.000379
           10              H       3.634535      10.144103       9.017726       0.116748       1.205839 0.93193319E+01  0.94306218E+02                                 1.819130                            1.746739      -0.976288       2.401911                    0.998302       3.513972       9.735045       0.493001       1.227729      -0.721960      -0.014918       0.021585       0.018594       0.032159      -0.014348      -0.002196      -0.000694      -0.014614       0.040644      -0.023012       0.009258       0.013754              1.831175       1.850676      -0.305901      -0.234779       1.928272       0.231808       1.714577           0.000508
           11              H       5.895778       6.779670       8.956363       0.116957       1.096258 0.84461855E+01  0.85118145E+02                                 1.824402                            1.751622      -1.428456       2.193316                    0.992419       3.939396      11.643981       0.446163       1.362233      -0.689190       0.017090      -0.028737       0.013734       0.036146      -0.017995      -0.008376      -0.004473      -0.010346       0.029545      -0.026100       0.011444       0.014655              1.845725       1.808007      -0.382831       0.199388       2.009380      -0.244879       1.719788           0.000202
           12              H       6.004324       6.961383       6.645904       0.088396       1.083218 0.79341087E+01  0.78735414E+02                                 1.817857                            1.701601      -1.183628       2.302088                    0.994063       3.909820      11.476618       0.451009       1.368512      -0.688238       0.030267      -0.032782      -0.021829       0.049672      -0.022699      -0.005430       0.001521      -0.007949       0.014159      -0.025741       0.003783       0.021958              1.895794       1.821097      -0.394567      -0.303061       1.975171       0.422334       1.891113           0.000672
           13              H       4.824952       9.240897      11.116082       0.108869       1.138495 0.90598924E+01  0.90922167E+02                                 1.758412                            1.725064      -0.715415       2.529466                    0.999415       3.414571       9.382023       0.495496       1.231740      -0.722275      -0.006741       0.022075       0.011734       0.025893       0.002091      -0.001498       0.002305      -0.004123      -0.013111      -0.005647       0.000257       0.005390              1.755796       1.495558       0.146130      -0.031445       2.003634       0.175002       1.768196           0.000047
           14              H       5.472898       7.833440      11.052051       0.101707       1.146628 0.90854475E+01  0.91941726E+02                                 1.797472                            1.746457      -1.119335       2.334375                    0.995300       3.736605      10.569919       0.480772       1.258928      -0.712883       0.011165      -0.023945       0.007000       0.027332      -0.005359       0.001349      -0.003448      -0.006435      -0.017918      -0.006882      -0.003193       0.010075              1.811102       2.148395      -0.327537       0.042422       1.568278      -0.108902       1.716634           0.000072
           15              H       6.481017      11.040586       5.309253       0.088294       1.364146 0.10451538E+02  0.10971317E+03                                 2.029301                            1.887405      -1.225074       2.282565                    0.994460       3.864842      11.193892       0.456506       1.278149      -0.709038       0.038014      -0.019468       0.021099       0.047636       0.001586       0.017164      -0.002182       0.009733      -0.036111      -0.021530       0.001460       0.020070              2.096651       2.254480      -0.496750       0.439240       2.162285      -0.245171       1.873189           0.000771
           16              H      -0.609922      -0.055016       5.318591       0.112020       1.267435 0.96651129E+01  0.99648610E+02                                 1.927473                            1.809384      -1.426210       2.188574                    0.992560       3.901887      11.257323       0.467687       1.270241      -0.709029       0.023376       0.017727       0.013477       0.032285      -0.005130       0.011601       0.001420       0.001228      -0.042828      -0.019690       0.004809       0.014882              1.973821       2.057553       0.481548       0.399807       2.142383       0.243161       1.721526           0.000721
           17              H       4.543223      -0.304405       3.254919       0.117585       1.270100 0.95969192E+01  0.97111524E+02                                 1.828277                            1.728604      -1.120264       2.336167                    0.997101       3.469140       9.381870       0.518414       1.167591      -0.736495      -0.026799       0.012646      -0.016213       0.033778       0.002128       0.017967       0.001474       0.000963      -0.036795      -0.023122       0.005111       0.018011              1.853728       1.953800      -0.384193       0.331099       2.056842      -0.157982       1.550543           0.000378
           18              H       3.089935      10.804745       3.317616       0.087481       1.486964 0.11407739E+02  0.12165813E+03                                 2.104269                            1.937631      -1.271660       2.257507                    0.994571       3.845700      11.005933       0.465362       1.234166      -0.719636      -0.034072      -0.023525      -0.022933       0.047331      -0.000962       0.019796       0.002115       0.009457      -0.025823      -0.021708      -0.000182       0.021890              2.190526       2.193349       0.572750       0.364536       2.480578       0.388450       1.897650           0.000940
           19              H       6.893901       1.956994       3.888561       0.113661       0.967584 0.73410704E+01  0.71075668E+02                                 1.665690                            1.618979      -0.915307       2.439723                    0.997180       3.592005      10.237769       0.472487       1.338920      -0.695645       0.014475       0.011719      -0.020713       0.027855      -0.002814      -0.004522      -0.007428       0.008169       0.012349      -0.011628       0.002419       0.009209              1.690715       1.953135       0.284218      -0.249670       1.675697      -0.201078       1.443312           0.000603
           20              H       6.245421       1.864046       5.294579       0.121646       1.014869 0.80974447E+01  0.79774322E+02                                 1.679661                            1.670544      -0.727175       2.527767                    0.998716       3.501498       9.835444       0.481052       1.292406      -0.706839      -0.007476       0.007875       0.026122       0.028289      -0.004389      -0.000201       0.001004       0.007175       0.028977      -0.010531       0.000797       0.009734              1.676619       1.463980      -0.042256       0.129343       1.604673       0.175006       1.961205           0.000599
           21              H       5.993309       6.434234       2.495883       0.086093       1.454453 0.11356765E+02  0.12124833E+03                                 2.090866                            1.946833      -1.220449       2.275869                    0.995315       3.885024      11.205716       0.458407       1.251509      -0.715537       0.026340       0.025977      -0.033646       0.050007       0.003382      -0.018338      -0.002265      -0.005762       0.023862      -0.019361      -0.001609       0.020971              2.161067       1.934909       0.300432      -0.330957       2.292907      -0.575824       2.255385           0.000379
           22              H       6.029357       4.098402       2.270439       0.116749       1.205844 0.93193848E+01  0.94306946E+02                                 1.819139                            1.746747      -0.976293       2.401908                    0.998302       3.513984       9.735108       0.492998       1.227734      -0.721959       0.014918      -0.016122      -0.023489       0.032159      -0.000614      -0.014502       0.000737      -0.027625       0.001613      -0.023012       0.009258       0.013754              1.831184       1.850685      -0.199921      -0.329742       1.666746       0.203037       1.976121           0.000509
           23              H       3.768114       3.791483       5.621405       0.116957       1.096255 0.84461551E+01  0.85117775E+02                                 1.824400                            1.751620      -1.428459       2.193315                    0.992419       3.939391      11.643968       0.446162       1.362235      -0.689190      -0.017090      -0.016795       0.027063       0.036146      -0.006358      -0.018803      -0.003322      -0.020803      -0.001827      -0.026100       0.011444       0.014656              1.845723       1.808005       0.240056      -0.358730       1.776486      -0.270501       1.952679           0.000202
           24              H       3.659568       6.107957       5.693440       0.088397       1.083213 0.79340724E+01  0.78734974E+02                                 1.817853                            1.701598      -1.183629       2.302088                    0.994063       3.909813      11.476597       0.451009       1.368514      -0.688238      -0.030267       0.018113       0.034973       0.049672      -0.002915      -0.023157       0.001821      -0.010687       0.005947      -0.025742       0.003783       0.021959              1.895790       1.821093      -0.258095      -0.425339       1.800301       0.403094       2.065974           0.000671
           25              H       4.838940       1.913862       2.938765       0.108869       1.138495 0.90598931E+01  0.90922173E+02                                 1.758412                            1.725064      -0.715416       2.529466                    0.999415       3.414571       9.382022       0.495496       1.231739      -0.722275       0.006741      -0.009250      -0.023226       0.025893      -0.001718       0.001915       0.001313       0.004892       0.013933      -0.005647       0.000257       0.005390              1.755796       1.495558      -0.047236       0.141815       1.732968       0.145224       2.038862           0.000047
           26              H       4.190994       1.823598       4.344783       0.101707       1.146625 0.90854119E+01  0.91941286E+02                                 1.797469                            1.746455      -1.119334       2.334376                    0.995300       3.736599      10.569901       0.480772       1.258929      -0.712883      -0.011165      -0.009576       0.023036       0.027332       0.001927      -0.005180      -0.004689       0.004846       0.015927      -0.006882      -0.003194       0.010076              1.811100       2.148392       0.077986      -0.320933       1.738533      -0.090171       1.546375           0.000072
           27              H       2.165017       4.070079      11.554962       0.088298       1.364156 0.10451665E+02  0.10971519E+03                                 2.029337                            1.887437      -1.225115       2.282549                    0.994459       3.864893      11.194194       0.456493       1.278176      -0.709032       0.038013       0.023103      -0.017045       0.047637       0.016890       0.003455      -0.003563       0.022291       0.001565      -0.021533       0.001461       0.020072              2.096689       2.254522       0.490939      -0.445748       1.929978      -0.270737       2.105568           0.000772
           28              H       3.706078       5.292711       0.526923       0.112024       1.267454 0.96652971E+01  0.99651050E+02                                 1.927494                            1.809403      -1.426282       2.188539                    0.992560       3.901937      11.257522       0.467684       1.270242      -0.709029       0.023374       0.011460       0.019094       0.032284       0.012094      -0.003831      -0.000876       0.022087       0.019752      -0.019691       0.004807       0.014883              1.973843       2.057576       0.344755       0.522389       1.673712       0.191602       2.190242           0.000721
           29              H       0.227223       3.268687       0.053359       0.117588       1.270123 0.95971777E+01  0.97115167E+02                                 1.828331                            1.728653      -1.120275       2.336165                    0.997101       3.469184       9.382157       0.518393       1.167625      -0.736487      -0.026799      -0.017499       0.010798       0.033779       0.017627       0.004080      -0.000510       0.018986       0.017271      -0.023123       0.005112       0.018011              1.853783       1.953858       0.371142      -0.345696       1.590984      -0.209246       2.016508           0.000378
           30              H      -1.226065       2.116177      11.102742       0.087484       1.487001 0.11408128E+02  0.12166389E+03                                 2.104342                            1.937693      -1.271677       2.257500                    0.994571       3.845791      11.006431       0.465342       1.234204      -0.719628      -0.034072      -0.020222      -0.025892       0.047331       0.019784       0.001207       0.001175       0.018005      -0.000183      -0.021710      -0.000180       0.021891              2.190605       2.193427       0.299732       0.609210       1.820231       0.315811       2.558158           0.000941
           31              H       2.577901       3.651235       2.370488       0.113655       0.967608 0.73412946E+01  0.71078372E+02                                 1.665715                            1.619002      -0.915318       2.439713                    0.997180       3.592061      10.237963       0.472485       1.338916      -0.695646       0.014474      -0.021870       0.009383       0.027854      -0.004187      -0.003293      -0.006134      -0.003584      -0.022908      -0.011628       0.002420       0.009209              1.690741       1.953168      -0.279260       0.255220       1.489823      -0.221534       1.629232           0.000605
           32              H       1.929421       5.058986       2.431851       0.121643       1.014860 0.80973355E+01  0.79772894E+02                                 1.679644                            1.670528      -0.727138       2.527785                    0.998716       3.501470       9.835310       0.481057       1.292399      -0.706841      -0.007477       0.025105       0.010685       0.028290       0.000280      -0.004384       0.002944      -0.010466      -0.023947      -0.010531       0.000797       0.009734              1.676603       1.463966       0.133185      -0.027858       1.918875       0.209574       1.646968           0.000600
           33              H       1.677309       1.777304       6.668582       0.086084       1.454476 0.11356997E+02  0.12125126E+03                                 2.090872                            1.946841      -1.220415       2.275876                    0.995316       3.885074      11.205832       0.458411       1.251494      -0.715541       0.026338      -0.036284       0.022141       0.050004      -0.018597       0.001356      -0.001227      -0.015199      -0.004435      -0.019362      -0.001608       0.020970              2.161074       1.934915      -0.361822       0.262438       2.381019      -0.566132       2.167289           0.000379
           34              H       1.713357       1.808646       4.322106       0.116742       1.205862 0.93195245E+01  0.94308446E+02                                 1.819135                            1.746743      -0.976276       2.401910                    0.998302       3.513986       9.735028       0.493008       1.227709      -0.721965       0.014916      -0.021585      -0.018591       0.032156      -0.014345      -0.002195      -0.000693      -0.014613       0.040640      -0.023008       0.009256       0.013753              1.831180       1.850681      -0.305905      -0.234782       1.928278       0.231811       1.714581           0.000507
           35              H      -0.547886       5.173079       4.383469       0.116945       1.096295 0.84465450E+01  0.85122471E+02                                 1.824422                            1.751642      -1.428431       2.193314                    0.992420       3.939461      11.644131       0.446167       1.362207      -0.689195      -0.017089       0.028736      -0.013733       0.036144      -0.017996      -0.008377      -0.004473      -0.010346       0.029543      -0.026101       0.011444       0.014657              1.845744       1.808028      -0.382836       0.199388       2.009400      -0.244877       1.719804           0.000202
           36              H      -0.656432       4.991366       6.693928       0.088388       1.083243 0.79342882E+01  0.78737516E+02                                 1.817874                            1.701611      -1.183586       2.302103                    0.994064       3.909832      11.476617       0.451012       1.368497      -0.688241      -0.030263       0.032780       0.021827       0.049667      -0.022693      -0.005430       0.001521      -0.007945       0.014146      -0.025733       0.003779       0.021954              1.895814       1.821116      -0.394584      -0.303076       1.975196       0.422350       1.891130           0.000669
           37              H       0.522940       2.711852       2.223750       0.108871       1.138462 0.90595520E+01  0.90917798E+02                                 1.758371                            1.725026      -0.715390       2.529480                    0.999415       3.414516       9.381789       0.495505       1.231731      -0.722277       0.006741      -0.022076      -0.011734       0.025894       0.002091      -0.001499       0.002306      -0.004125      -0.013114      -0.005649       0.000257       0.005392              1.755754       1.495527       0.146124      -0.031444       2.003582       0.174993       1.768154           0.000046
           38              H      -0.125006       4.119309       2.287781       0.101704       1.146623 0.90853907E+01  0.91940965E+02                                 1.797463                            1.746449      -1.119299       2.334388                    0.995300       3.736599      10.569875       0.480774       1.258924      -0.712884      -0.011165       0.023944      -0.006998       0.027330      -0.005358       0.001350      -0.003449      -0.006436      -0.017918      -0.006882      -0.003193       0.010075              1.811093       2.148384      -0.327534       0.042420       1.568268      -0.108900       1.716626           0.000072
           39              H      -1.133125       0.912163       8.030579       0.088296       1.364161 0.10451700E+02  0.10971549E+03                                 2.029329                            1.887430      -1.225111       2.282548                    0.994459       3.864889      11.194125       0.456498       1.278162      -0.709035      -0.038013       0.019468      -0.021100       0.047636       0.001587       0.017166      -0.002181       0.009732      -0.036114      -0.021532       0.001460       0.020071              2.096681       2.254513      -0.496759       0.439249       2.162316      -0.245175       1.873214           0.000772
           40              H       5.957814      12.007765       8.021241       0.112020       1.267453 0.96652990E+01  0.99651139E+02                                 1.927500                            1.809408      -1.426244       2.188557                    0.992559       3.901942      11.257564       0.467681       1.270250      -0.709027      -0.023375      -0.017726      -0.013479       0.032284      -0.005130       0.011602       0.001420       0.001227      -0.042826      -0.019691       0.004808       0.014883              1.973850       2.057582       0.481558       0.399815       2.142418       0.243167       1.721548           0.000722
           41              H       0.804669      12.257154      10.084913       0.117587       1.270117 0.95971166E+01  0.97114343E+02                                 1.828321                            1.728644      -1.120272       2.336166                    0.997101       3.469174       9.382104       0.518396       1.167620      -0.736488       0.026800      -0.012647       0.016213       0.033779       0.002128       0.017967       0.001473       0.000964      -0.036797      -0.023123       0.005112       0.018011              1.853773       1.953847      -0.384206       0.331110       2.056897      -0.157986       1.550576           0.000378
           42              H       2.257957       1.148004      10.022216       0.087482       1.487004 0.11408156E+02  0.12166418E+03                                 2.104339                            1.937691      -1.271686       2.257495                    0.994571       3.845795      11.006421       0.465344       1.234198      -0.719629       0.034071       0.023525       0.022932       0.047330      -0.000964       0.019796       0.002115       0.009456      -0.025828      -0.021709      -0.000180       0.021890              2.190602       2.193424       0.572779       0.364553       2.480674       0.388469       1.897710           0.000940
           43              H      -1.546009       9.995755       9.451271       0.113656       0.967604 0.73412630E+01  0.71077991E+02                                 1.665711                            1.618998      -0.915318       2.439714                    0.997180       3.592053      10.237935       0.472485       1.338916      -0.695646      -0.014474      -0.011718       0.020713       0.027854      -0.002815      -0.004522      -0.007427       0.008170       0.012353      -0.011628       0.002419       0.009209              1.690737       1.953164       0.284226      -0.249675       1.675721      -0.201082       1.443327           0.000604
           44              H      -0.897529      10.088703       8.045253       0.121644       1.014856 0.80973032E+01  0.79772489E+02                                 1.679640                            1.670524      -0.727131       2.527788                    0.998716       3.501463       9.835282       0.481058       1.292398      -0.706841       0.007477      -0.007876      -0.026123       0.028290      -0.004389      -0.000201       0.001004       0.007174       0.028975      -0.010531       0.000797       0.009734              1.676599       1.463963      -0.042255       0.129339       1.604654       0.175005       1.961179           0.000600
           45              H      -0.645417       5.518515      10.843949       0.086083       1.454477 0.11357009E+02  0.12125143E+03                                 2.090874                            1.946842      -1.220409       2.275878                    0.995316       3.885079      11.205850       0.458410       1.251494      -0.715540      -0.026338      -0.025976       0.033645       0.050004       0.003382      -0.018337      -0.002265      -0.005766       0.023863      -0.019362      -0.001608       0.020970              2.161075       1.934916       0.300431      -0.330954       2.292922      -0.575825       2.255388           0.000379
           46              H      -0.681465       7.854347      11.069393       0.116741       1.205863 0.93195262E+01  0.94308417E+02                                 1.819132                            1.746740      -0.976274       2.401911                    0.998302       3.513983       9.735000       0.493010       1.227704      -0.721966      -0.014916       0.016119       0.023488       0.032156      -0.000613      -0.014498       0.000738      -0.027621       0.001616      -0.023008       0.009255       0.013752              1.831177       1.850677      -0.199922      -0.329744       1.666739       0.203038       1.976114           0.000507
           47              H       1.579778       8.161266       7.718427       0.116945       1.096296 0.84465523E+01  0.85122541E+02                                 1.824421                            1.751641      -1.428427       2.193316                    0.992420       3.939460      11.644118       0.446168       1.362204      -0.689196       0.017089       0.016793      -0.027062       0.036144      -0.006359      -0.018804      -0.003323      -0.020802      -0.001825      -0.026101       0.011445       0.014657              1.845743       1.808027       0.240057      -0.358735       1.776503      -0.270499       1.952700           0.000202
           48              H       1.688324       5.844792       7.646392       0.088386       1.083245 0.79343011E+01  0.78737662E+02                                 1.817875                            1.701612      -1.183580       2.302105                    0.994064       3.909833      11.476615       0.451013       1.368496      -0.688241       0.030263      -0.018111      -0.034970       0.049667      -0.002916      -0.023150       0.001822      -0.010677       0.005947      -0.025732       0.003778       0.021954              1.895816       1.821118      -0.258110      -0.425362       1.800319       0.403113       2.066010           0.000669
           49              H       0.508952      10.038887      10.401067       0.108871       1.138464 0.90595647E+01  0.90917922E+02                                 1.758369                            1.725025      -0.715392       2.529478                    0.999415       3.414516       9.381777       0.495507       1.231727      -0.722278      -0.006741       0.009249       0.023227       0.025894      -0.001718       0.001915       0.001314       0.004893       0.013940      -0.005649       0.000257       0.005392              1.755752       1.495525      -0.047234       0.141809       1.732924       0.145218       2.038807           0.000047
           50              H       1.156898      10.129151       8.995049       0.101704       1.146623 0.90853858E+01  0.91940884E+02                                 1.797461                            1.746447      -1.119294       2.334390                    0.995301       3.736596      10.569858       0.480775       1.258922      -0.712884       0.011165       0.009575      -0.023035       0.027330       0.001927      -0.005178      -0.004690       0.004846       0.015926      -0.006882      -0.003193       0.010075              1.811091       2.148382       0.077984      -0.320930       1.738524      -0.090169       1.546366           0.000072
           51              C       3.928520       8.342454       1.399348       0.057443      29.977335 0.36388774E+03  0.82410855E+04                                 8.526797                            6.444421       0.048852       2.010708                    0.999715      27.577660      79.638946       0.631913       0.427988      -1.049458       0.043680       0.031111       0.018591       0.056758       0.004030      -0.013575       0.001438       0.004954      -0.094231      -0.035002       0.012041       0.022962             10.020008       8.120697       2.386866       0.258226       6.199130      -0.605434      15.740196           0.004817
           52              C       3.994602       8.485876       0.034684      -0.219911      37.057934 0.47612495E+03  0.11462249E+05                                 9.624648                            7.248126       0.105019       1.991581                    0.999521      30.815815      89.935338       0.614887       0.413773      -1.064852       0.009103      -0.001258       0.007981       0.012171       0.005867       0.020250       0.015634       0.013090       0.015422      -0.021659      -0.009164       0.030823             11.326138       9.117833       2.852207      -0.635351       6.687801      -1.524474      18.172780           0.003421
           53              C       3.409846       7.678451      12.790231       0.159035      32.896756 0.37991074E+03  0.85943275E+04                                 9.096221                            6.561167      -0.006469       2.021487                    0.999294      25.307892      70.260091       0.637183       0.424925      -1.063923       0.006013       0.001669      -0.027060       0.027770      -0.002164      -0.010945      -0.011284      -0.009221       0.096407      -0.024534      -0.012149       0.036683             11.458952       8.220670       2.376622      -1.552057       5.896589      -1.795263      20.259596           0.017759
           54              C       6.016535       9.667037       0.301480      -0.231428      36.635223 0.46781207E+03  0.11192777E+05                                 9.523206                            7.157029       0.171892       2.010614                    0.999870      30.756688      88.969178       0.623468       0.410606      -1.068792      -0.006379      -0.004350       0.006350       0.009997       0.031982      -0.013745      -0.008796       0.027639       0.013750      -0.037132      -0.002922       0.040055             11.210521       8.179869       2.141726      -0.102891       6.016985      -0.815599      19.434709           0.002964
           55              C       5.903174       9.474107       1.664811       0.066971      29.579020 0.35849402E+03  0.80914373E+04                                 8.476920                            6.406613       0.022625       2.003698                    0.999748      27.459886      79.252698       0.632057       0.429345      -1.048271      -0.047698      -0.027273       0.002242       0.054991       0.003755       0.017584       0.013998       0.001355      -0.092180      -0.039357       0.011550       0.027806              9.909513       7.796079       2.112002       0.066518       5.992455      -0.698631      15.940005           0.006741
           56              C       3.505044       7.806709      11.282830      -0.230272      30.471350 0.41161445E+03  0.96244672E+04                                 8.725597                            6.800319      -0.173174       1.936130                    0.997912      29.800882      87.766087       0.621757       0.421308      -1.052410       0.079722       0.041066       0.016759       0.091230       0.004861      -0.021647      -0.011430      -0.012770      -0.048941      -0.031786       0.005622       0.026164             10.779390       9.072890       1.383277      -3.198753       6.393211      -2.309604      16.872069           0.000203
           57              C       5.479030       7.609993       7.130140       0.060793      28.222294 0.38320532E+03  0.87815136E+04                                 8.218454                            6.649427       0.073551       2.023993                    0.999713      27.475223      79.515588       0.617732       0.432681      -1.047795      -0.028168       0.047132      -0.002473       0.054963      -0.009531      -0.006715       0.008096       0.017487      -0.075902      -0.027766       0.000473       0.027293              9.165035       6.680461      -2.546073      -0.430392       8.195096       0.014510      12.619549           0.005029
           58              C       5.422658       7.505973       8.514815      -0.201966      33.290597 0.49051871E+03  0.11913987E+05                                 9.012693                            7.410646       0.048952       1.980715                    0.999073      30.743058      90.542403       0.600643       0.419844      -1.059470      -0.006314      -0.006906      -0.020121       0.022190      -0.009319       0.004289      -0.021677       0.016054      -0.031249      -0.028809       0.004482       0.024327              9.934703       7.506740      -2.721435      -1.289452       8.419633       0.619419      13.877735           0.001335
           59              C       4.747051       8.437442       9.245838       0.163327      30.485059 0.39079824E+03  0.89398825E+04                                 8.718535                            6.732489      -0.148891       1.978503                    0.999396      25.665577      72.618323       0.615598       0.434941      -1.053416      -0.019561      -0.001788       0.027620       0.033892       0.013628      -0.011108      -0.007170       0.011960       0.091012      -0.030051      -0.005204       0.035255             10.295400       6.923645      -1.929063      -1.835635       7.548336      -0.972769      16.414217           0.002907
           60              C       4.108112       9.445104       8.540160      -0.241905      33.367450 0.49921355E+03  0.12131979E+05                                 8.906785                            7.399288       0.223679       2.030153                    0.999501      30.946886      90.034415       0.612824       0.411268      -1.069039       0.002046      -0.013846      -0.007088       0.015689      -0.012887      -0.022415       0.019323      -0.006688       0.024341      -0.023407      -0.014593       0.038001              9.646102       7.085785      -2.019328      -0.164691       8.474029      -1.491528      13.378492           0.005263
           61              C       4.152344       9.469777       7.144814       0.072682      27.014439 0.36338398E+03  0.81998360E+04                                 7.863198                            6.385554       0.212693       2.067014                    0.999778      27.065262      77.184412       0.645066       0.420787      -1.057389       0.024581      -0.047573      -0.005296       0.053809       0.005510       0.015404      -0.010308       0.001707      -0.109520      -0.042641       0.018085       0.024556              8.622955       6.192021      -2.063545      -0.366546       7.957586      -0.622222      11.719260          -0.004860
           62              C       4.702134       8.375384      10.749237      -0.231141      29.657533 0.40526366E+03  0.94425091E+04                                 8.510438                            6.707853      -0.235658       1.908019                    0.998833      30.038165      88.409514       0.631387       0.416352      -1.055159      -0.092264      -0.037516      -0.013319       0.100486      -0.022243      -0.016686      -0.005976      -0.030411      -0.018506      -0.034690       0.004459       0.030231             10.192489       9.079556       1.266288      -3.597607       6.312028      -1.756550      15.185883           0.000352
           63              C       1.680112       8.263719       4.603576       0.434002      37.610476 0.26378988E+03  0.55014977E+04                                 9.791837                            5.666346       0.570890       2.218741                    0.999614      23.302025      64.155373       0.643434       0.456435      -1.034773      -0.048222      -0.040040       0.036987       0.072778      -0.054031       0.047719      -0.008678      -0.119671       0.125037      -0.112836       0.031800       0.081036             13.550706      28.269641       3.441447      -3.387840       6.160287      -0.513843       6.222189          -0.005300
           64              C       5.735372      11.474075       4.894384       0.057437      29.977309 0.36388727E+03  0.82410748E+04                                 8.526802                            6.444423       0.048816       2.010699                    0.999715      27.577655      79.639010       0.631912       0.427989      -1.049458      -0.043681      -0.015080      -0.032961       0.056761      -0.013933       0.002522      -0.003454       0.049364       0.039019      -0.034998       0.012039       0.022959             10.020017       8.120701      -0.004332       2.400791      15.757741       0.446145       6.181609           0.004821
           65              C       7.311344      -0.574077       4.901054      -0.219907      37.057966 0.47612532E+03  0.11462264E+05                                 9.624665                            7.248133       0.105017       1.991580                    0.999521      30.815809      89.935431       0.614886       0.413773      -1.064851      -0.009107      -0.008068       0.000383       0.012173       0.019488       0.008056       0.016810       0.002398      -0.016662      -0.021654      -0.009177       0.030831             11.326167       9.117845      -0.943430       2.765626      18.366921      -0.239607       6.493734           0.003419
           66              C       6.254046       0.078893       4.308766       0.159016      32.896791 0.37991098E+03  0.85943305E+04                                 9.096214                            6.561159      -0.006463       2.021490                    0.999294      25.307906      70.260022       0.637185       0.424923      -1.063925      -0.006014       0.027080       0.001299       0.027770      -0.010646      -0.003346      -0.006273      -0.054744      -0.040181      -0.024532      -0.012153       0.036685             11.458954       8.220659      -1.802647       2.192639      20.478146      -0.191092       5.678057           0.017771
           67              C       3.647357      12.710207       3.697801      -0.231431      36.635224 0.46781162E+03  0.11192762E+05                                 9.523202                            7.157021       0.171902       2.010617                    0.999870      30.756675      88.969090       0.623469       0.410606      -1.068793       0.006381      -0.006786       0.003631       0.009997      -0.017161       0.030288      -0.006336       0.005281      -0.053326      -0.037133      -0.002923       0.040056             11.210525       8.179860      -0.336497       2.117625      19.451590       0.662380       6.000126           0.002963
           68              C       3.760718      11.333955       3.740489       0.066962      29.579297 0.35849784E+03  0.80915522E+04                                 8.477001                            6.406669       0.022618       2.003695                    0.999748      27.460067      79.253595       0.632050       0.429348      -1.048268       0.047700      -0.005213       0.026865       0.054992       0.017068       0.005657       0.008727       0.049267       0.051554      -0.039356       0.011548       0.027808              9.909615       7.796143      -0.164854       2.106625      15.973120       0.399353       5.959582           0.006744
           69              C       6.158848       1.591279       4.346117      -0.230273      30.471393 0.41161462E+03  0.96244719E+04                                 8.725603                            6.800319      -0.173171       1.936131                    0.997912      29.800897      87.766121       0.621757       0.421307      -1.052410      -0.079722      -0.012169      -0.042652       0.091230      -0.022049       0.002465      -0.014511       0.015232       0.035064      -0.031786       0.005621       0.026164             10.779408       9.072894      -3.330850       1.025184      17.248908      -1.115336       6.016422           0.000207
           70              C       4.184862       5.697553       4.995767       0.060780      28.222559 0.38320970E+03  0.87816433E+04                                 8.218514                            6.649473       0.073527       2.023984                    0.999713      27.475430      79.516436       0.617728       0.432682      -1.047794       0.028169       0.007614      -0.046579       0.054965      -0.005634      -0.010211       0.004726       0.048100       0.015951      -0.027763       0.000470       0.027293              9.165106       6.680505      -0.149386      -2.577882      12.563603       0.495093       8.251209           0.005031
           71              C       4.241234       4.309808       4.947744      -0.201967      33.290630 0.49051898E+03  0.11913997E+05                                 9.012700                            7.410648       0.048947       1.980713                    0.999073      30.743094      90.542558       0.600643       0.419844      -1.059470       0.006314       0.019246       0.009066       0.022191       0.005283      -0.008795      -0.021985       0.018849      -0.022862      -0.028810       0.004481       0.024328              9.934715       7.506744      -0.984116      -2.846120      13.677835       1.197887       8.619566           0.001336
           72              C       4.916841       3.685029       3.941920       0.163317      30.485192 0.39080010E+03  0.89399353E+04                                 8.718554                            6.732500      -0.148892       1.978501                    0.999396      25.665659      72.618587       0.615598       0.434940      -1.053416       0.019563      -0.027649      -0.001244       0.033892      -0.012532       0.012330      -0.001402      -0.040473      -0.066274      -0.030050      -0.005207       0.035257             10.295429       6.923660      -1.613682      -2.118233      16.519729       0.014200       7.442899           0.002909
           73              C       5.555780       4.496666       3.017470      -0.241914      33.367659 0.49921739E+03  0.12132099E+05                                 8.906825                            7.399318       0.223645       2.030141                    0.999501      30.947036      90.035018       0.612823       0.411268      -1.069038      -0.002047       0.005531       0.014539       0.015690      -0.020871      -0.015263       0.019820      -0.011211       0.010782      -0.023408      -0.014594       0.038002              9.646150       7.085818       0.057114      -2.025239      13.644166      -0.922748       8.208465           0.005266
           74              C       5.511548       5.886342       3.145532       0.072683      27.014390 0.36338300E+03  0.81998094E+04                                 7.863189                            6.385544       0.212694       2.067015                    0.999778      27.065249      77.184383       0.645066       0.420787      -1.057389      -0.024581       0.000062       0.047867       0.053810       0.014709       0.007162      -0.015921       0.052728       0.043543      -0.042642       0.018085       0.024556              8.622948       6.192015      -0.138688      -2.091252      11.809538      -0.198453       7.867290          -0.004860
           75              C       4.961758       2.183860       3.839204      -0.231142      29.657580 0.40526400E+03  0.94425186E+04                                 8.510447                            6.707855      -0.235658       1.908019                    0.998833      30.038174      88.409543       0.631387       0.416352      -1.055159       0.092264       0.009137       0.038747       0.100486      -0.014153      -0.023934      -0.008492      -0.007545       0.050096      -0.034690       0.004458       0.030232             10.192509       9.079565      -3.714518       0.865282      15.461681      -0.749972       6.036279           0.000351
           76              C      -0.648220       8.280453       4.622252       0.434002      37.610458 0.26378971E+03  0.55014933E+04                                 9.791834                            5.666344       0.570896       2.218744                    0.999614      23.302016      64.155339       0.643434       0.456435      -1.034773       0.048222      -0.041144       0.035756       0.072778       0.053341      -0.048489      -0.008178      -0.124207       0.111423      -0.112835       0.031801       0.081034             13.550702      28.269633      -3.743861       3.050331       6.333156      -0.494825       6.049317          -0.005298
           77              C       1.419372       3.610295      11.940484       0.057401      29.978145 0.36389891E+03  0.82414174E+04                                 8.526978                            6.444531       0.048806       2.010690                    0.999715      27.578257      79.641544       0.631905       0.427990      -1.049455      -0.043690      -0.031107      -0.018600       0.056766       0.004042      -0.013578       0.001437       0.004959      -0.094183      -0.034989       0.012024       0.022965             10.020240       8.120872       2.386927       0.258240       6.199250      -0.605421      15.740599           0.004831
           78              C       2.995344       4.934440      -0.034684      -0.219931      37.058753 0.47613639E+03  0.11462609E+05                                 9.624826                            7.248232       0.104995       1.991570                    0.999521      30.816288      89.937466       0.614879       0.413775      -1.064849      -0.009114       0.001261      -0.007974       0.012176       0.005875       0.020254       0.015635       0.013087       0.015428      -0.021657      -0.009174       0.030831             11.326372       9.117987       2.852251      -0.635315       6.687892      -1.524465      18.173238           0.003430
           79              C       1.938046       4.274298       0.549601       0.158936      32.897785 0.37992390E+03  0.85946915E+04                                 9.096350                            6.561235      -0.006415       2.021498                    0.999294      25.308471      70.261752       0.637186       0.424919      -1.063928      -0.006014      -0.001668       0.027053       0.027764      -0.002147      -0.010943      -0.011287      -0.009209       0.096436      -0.024523      -0.012171       0.036694             11.459149       8.220770       2.376645      -1.552058       5.896650      -1.795276      20.260028           0.017786
           80              C      -0.668643       2.285712      13.038352      -0.231451      36.636117 0.46782383E+03  0.11193148E+05                                 9.523403                            7.157139       0.171887       2.010608                    0.999870      30.757176      88.971429       0.623460       0.410608      -1.068789       0.006385       0.004357      -0.006340       0.009997       0.031988      -0.013748      -0.008803       0.027641       0.013752      -0.037139      -0.002925       0.040064             11.210786       8.180035       2.141773      -0.102923       6.017086      -0.815624      19.435237           0.002972
           81              C      -0.555282       2.478642      11.675021       0.066919      29.580073 0.35850869E+03  0.80918720E+04                                 8.477161                            6.406764       0.022571       2.003676                    0.999748      27.460672      79.256138       0.632045       0.429348      -1.048266       0.047703       0.027282      -0.002248       0.054999       0.003765       0.017586       0.013998       0.001366      -0.092131      -0.039344       0.011531       0.027813              9.909823       7.796294       2.112057       0.066520       5.992597      -0.698639      15.940577           0.006756
           82              C       1.842848       4.146040       2.057002      -0.230266      30.471268 0.41161245E+03  0.96244062E+04                                 8.725568                            6.800290      -0.173148       1.936137                    0.997912      29.800837      87.765808       0.621760       0.421306      -1.052411      -0.079724      -0.041065      -0.016758       0.091231       0.004863      -0.021648      -0.011427      -0.012771      -0.048937      -0.031785       0.005621       0.026164             10.779366       9.072856       1.383245      -3.198705       6.393165      -2.309574      16.872078           0.000206
           83              C      -0.131138       4.342756       6.209692       0.060940      28.219345 0.38315496E+03  0.87800302E+04                                 8.217805                            6.648926       0.073762       2.024085                    0.999713      27.472886      79.506124       0.617767       0.432673      -1.047805       0.028161      -0.047109       0.002470       0.054940      -0.009498      -0.006707       0.008101       0.017490      -0.075946      -0.027781       0.000508       0.027273              9.164291       6.679983      -2.545915      -0.430380       8.194501       0.014506      12.618390           0.004998
           84              C      -0.074766       4.446776       4.825017      -0.201982      33.291294 0.49053478E+03  0.11914474E+05                                 9.012826                            7.410785       0.048928       1.980701                    0.999073      30.743478      90.543979       0.600636       0.419846      -1.059469       0.006311       0.006906       0.020120       0.022188      -0.009319       0.004285      -0.021666       0.016047      -0.031227      -0.028795       0.004478       0.024317              9.934835       7.506905      -2.721497      -1.289513       8.419765       0.619467      13.877833           0.001339
           85              C       0.600841       3.515307       4.093994       0.163416      30.484160 0.39078519E+03  0.89395198E+04                                 8.718423                            6.732421      -0.148925       1.978498                    0.999396      25.665069      72.616902       0.615594       0.434946      -1.053411       0.019548       0.001796      -0.027627       0.033891       0.013649      -0.011104      -0.007171       0.011977       0.090977      -0.030068      -0.005179       0.035246             10.295249       6.923594      -1.929067      -1.835578       7.548285      -0.972793      16.413868           0.002879
           86              C       1.239780       2.507645       4.799672      -0.241838      33.366262 0.49919001E+03  0.12131258E+05                                 8.906574                            7.399110       0.223733       2.030178                    0.999501      30.946060      90.031303       0.612832       0.411268      -1.069039      -0.002039       0.013829       0.007101       0.015678      -0.012871      -0.022407       0.019323      -0.006676       0.024281      -0.023399      -0.014583       0.037981              9.645875       7.085629      -2.019293      -0.164638       8.473854      -1.491564      13.378143           0.005250
           87              C       1.195548       2.482972       6.195018       0.072675      27.015109 0.36339526E+03  0.82001481E+04                                 7.863336                            6.385665       0.212696       2.067009                    0.999778      27.065523      77.185248       0.645059       0.420789      -1.057389      -0.024577       0.047566       0.005291       0.053801       0.005508       0.015398      -0.010302       0.001705      -0.109483      -0.042626       0.018078       0.024547              8.623113       6.192116      -2.063559      -0.366559       7.957676      -0.622265      11.719547          -0.004860
           88              C       0.645758       3.577365       2.590595      -0.231139      29.657527 0.40526426E+03  0.94425235E+04                                 8.510448                            6.707867      -0.235686       1.908012                    0.998832      30.038080      88.409176       0.631385       0.416353      -1.055158       0.092261       0.037516       0.013321       0.100483      -0.022235      -0.016691      -0.005973      -0.030408      -0.018517      -0.034688       0.004461       0.030227             10.192508       9.079592       1.266281      -3.597642       6.312008      -1.756554      15.185925           0.000353
           89              C       3.667780       3.689030       8.736256       0.433973      37.611575 0.26379680E+03  0.55016772E+04                                 9.792020                            5.666410       0.570914       2.218743                    0.999614      23.302359      64.156462       0.643432       0.456434      -1.034774       0.048225       0.040048      -0.036993       0.072787      -0.054032       0.047720      -0.008675      -0.119663       0.125027      -0.112833       0.031801       0.081032             13.551015      28.270343       3.441586      -3.387957       6.160403      -0.513873       6.222299          -0.005301
           90              C      -0.387480       0.478674       8.445448       0.057413      29.977799 0.36389397E+03  0.82412729E+04                                 8.526911                            6.444489       0.048798       2.010692                    0.999715      27.577988      79.640459       0.631907       0.427990      -1.049456       0.043687       0.015084       0.032956       0.056764      -0.013934       0.002529      -0.003451       0.049348       0.038996      -0.034988       0.012028       0.022960             10.020154       8.120815      -0.004324       2.400837      15.757956       0.446188       6.181690           0.004828
           91              C      -0.321398      -0.893490       8.438778      -0.219920      37.058646 0.47613548E+03  0.11462584E+05                                 9.624815                            7.248232       0.104982       1.991566                    0.999521      30.816218      89.937289       0.614878       0.413776      -1.064848       0.009113       0.008065      -0.000387       0.012176       0.019490       0.008061       0.016809       0.002397      -0.016660      -0.021651      -0.009183       0.030834             11.326347       9.117984      -0.943414       2.765672      18.367236      -0.239567       6.493821           0.003427
           92              C      -0.906154      11.873856       9.031066       0.158967      32.897370 0.37991863E+03  0.85945459E+04                                 9.096297                            6.561207      -0.006443       2.021493                    0.999294      25.308248      70.261120       0.637185       0.424921      -1.063926       0.006014      -0.027076      -0.001298       0.027766      -0.010644      -0.003339      -0.006277      -0.054748      -0.040194      -0.024527      -0.012163       0.036690             11.459064       8.220731      -1.802629       2.192660      20.478363      -0.191058       5.678098           0.017781
           93              C       1.700535      -0.757458       9.642031      -0.231447      36.636018 0.46782287E+03  0.11193115E+05                                 9.523375                            7.157126       0.171880       2.010606                    0.999870      30.757118      88.971126       0.623461       0.410608      -1.068790      -0.006382       0.006781      -0.003637       0.009997      -0.017161       0.030292      -0.006342       0.005279      -0.053339      -0.037138      -0.002923       0.040062             11.210743       8.180008      -0.336500       2.117666      19.452004       0.662423       6.000217           0.002970
           94              C       1.587174       0.618794       9.599343       0.066934      29.579944 0.35850675E+03  0.80918177E+04                                 8.477152                            6.406761       0.022593       2.003684                    0.999748      27.460537      79.255711       0.632043       0.429349      -1.048265      -0.047699       0.005217      -0.026871       0.054995       0.017066       0.005663       0.008730       0.049251       0.051526      -0.039345       0.011535       0.027810              9.909808       7.796287      -0.164842       2.106663      15.973466       0.399403       5.959670           0.006751
           95              C      -0.810956      10.361470       8.993715      -0.230265      30.471244 0.41161236E+03  0.96244037E+04                                 8.725566                            6.800292      -0.173152       1.936136                    0.997912      29.800819      87.765754       0.621760       0.421306      -1.052411       0.079724       0.012166       0.042652       0.091231      -0.022050       0.002465      -0.014507       0.015227       0.035068      -0.031785       0.005622       0.026162             10.779354       9.072855      -3.330787       1.025158      17.248830      -1.115296       6.016377           0.000203
           96              C       1.163030       6.255196       8.344065       0.060954      28.219039 0.38314972E+03  0.87798764E+04                                 8.217735                            6.648872       0.073785       2.024094                    0.999713      27.472666      79.505224       0.617771       0.432672      -1.047806      -0.028159      -0.007607       0.046557       0.054939      -0.005630      -0.010172       0.004730       0.048132       0.015972      -0.027783       0.000510       0.027273              9.164209       6.679930      -0.149393      -2.577692      12.562205       0.495022       8.250494           0.005001
           97              C       1.106658       7.642941       8.392088      -0.201981      33.291250 0.49053422E+03  0.11914455E+05                                 9.012816                            7.410781       0.048932       1.980703                    0.999073      30.743444      90.543827       0.600636       0.419846      -1.059469      -0.006311      -0.019243      -0.009065       0.022188       0.005278      -0.008793      -0.021973       0.018836      -0.022861      -0.028795       0.004479       0.024316              9.934819       7.506895      -0.984167      -2.846184      13.677866       1.197926       8.619695           0.001337
           98              C       0.431051       8.267720       9.397912       0.163425      30.484013 0.39078318E+03  0.89394627E+04                                 8.718400                            6.732408      -0.148924       1.978499                    0.999396      25.664987      72.616636       0.615594       0.434947      -1.053410      -0.019547       0.027658       0.001235       0.033891      -0.012529       0.012355      -0.001404      -0.040439      -0.066283      -0.030068      -0.005176       0.035245             10.295212       6.923575      -1.613604      -2.118222      16.519256       0.014138       7.442806           0.002882
           99              C      -0.207888       7.456083      10.322362      -0.241830      33.366117 0.49918720E+03  0.12131171E+05                                 8.906547                            7.399089       0.223713       2.030173                    0.999501      30.945956      90.030900       0.612833       0.411267      -1.069040       0.002038      -0.005546      -0.014522       0.015678      -0.020866      -0.015241       0.019817      -0.011169       0.010791      -0.023398      -0.014581       0.037980              9.645842       7.085607       0.057171      -2.025182      13.643705      -0.922802       8.208214           0.005251
          100              C      -0.163656       6.066407      10.194300       0.072675      27.015141 0.36339591E+03  0.82001665E+04                                 7.863341                            6.385671       0.212696       2.067009                    0.999778      27.065544      77.185317       0.645059       0.420789      -1.057389       0.024577      -0.000058      -0.047859       0.053801       0.014703       0.007159      -0.015913       0.052710       0.043534      -0.042626       0.018079       0.024547              8.623116       6.192119      -0.138700      -2.091267      11.809849      -0.198480       7.867381          -0.004862
          101              C       0.386134       9.768889       9.500628      -0.231139      29.657502 0.40526409E+03  0.94425172E+04                                 8.510441                            6.707864      -0.235681       1.908014                    0.998832      30.038060      88.409070       0.631386       0.416353      -1.055159      -0.092260      -0.009139      -0.038748       0.100483      -0.014160      -0.023927      -0.008489      -0.007536       0.050097      -0.034687       0.004461       0.030227             10.192490       9.079584      -3.714530       0.865268      15.461639      -0.749963       6.036249           0.000351
          102              C       5.996112       3.672296       8.717580       0.433975      37.611540 0.26379654E+03  0.55016707E+04                                 9.792017                            5.666408       0.570917       2.218745                    0.999614      23.302344      64.156428       0.643432       0.456434      -1.034774      -0.048225       0.041150      -0.035763       0.072788       0.053342      -0.048489      -0.008175      -0.124199       0.111414      -0.112832       0.031801       0.081032             13.551010      28.270331      -3.743983       3.050464       6.333269      -0.494855       6.049430          -0.005301
          103              N       4.881549       8.809142       2.219748      -0.216022      40.278910 0.56017820E+03  0.13870647E+05                                10.058732                            7.821171      -0.386731       1.892945                    0.998436      28.866247      82.020405       0.604070       0.409495      -1.081053       0.005200       0.020952      -0.125773       0.127612       0.012016       0.008238       0.009727       0.025137      -0.158683      -0.054739       0.009596       0.045143             11.916991      10.466829       3.048670       0.693179       8.300675      -0.372606      16.983469           0.053858
          104              N       4.832276       8.564897       6.440471      -0.208674      37.046642 0.54563829E+03  0.13401751E+05                                 9.432134                            7.687397      -0.198132       1.955069                    0.998883      28.493172      80.235141       0.613994       0.406149      -1.084917      -0.006036      -0.010138       0.127916       0.128459      -0.010093       0.001386       0.004248       0.011761      -0.176817      -0.059196       0.018037       0.041159             10.636044       8.274930      -3.390702      -0.259718      10.540503      -0.053590      13.092701           0.039796
          105              N       2.761824       8.505783       4.379467      -0.536056      67.640089 0.72909998E+03  0.19103464E+05                                13.479027                            8.810632       0.158145       2.016410                    0.997692      32.642433      92.539515       0.585494       0.399262      -1.098134       0.075589      -0.000922       0.001468       0.075608      -0.024156       0.022325      -0.018191      -0.146699       0.142297      -0.103423       0.030310       0.073114             18.095919      34.713339       4.810444      -4.255300       9.931694      -0.766529       9.642724           0.019992
          106              N       4.782343      10.709629       4.340781      -0.216044      40.279560 0.56018842E+03  0.13870979E+05                                10.058874                            7.821266      -0.386721       1.892944                    0.998436      28.866589      82.021914       0.604062       0.409497      -1.081051      -0.005200       0.127312      -0.007073       0.127614       0.006875       0.012848       0.002236       0.093226       0.045573      -0.054737       0.009591       0.045147             11.917181      10.466958       0.355636       3.106222      16.960980       0.580114       8.323604           0.053867
          107              N       4.831616       6.487509       4.122008      -0.208682      37.046902 0.54564272E+03  0.13401893E+05                                 9.432191                            7.687437      -0.198152       1.955061                    0.998883      28.493315      80.235760       0.613991       0.406150      -1.084916       0.006036      -0.128258      -0.003909       0.128460       0.002481      -0.009883      -0.004824       0.094224       0.070578      -0.059195       0.018035       0.041160             10.636115       8.274974       0.112625      -3.398784      13.073949       0.225117      10.559423           0.039797
          108              N       6.902068       8.529689       4.406147      -0.536055      67.640040 0.72909934E+03  0.19103442E+05                                13.479020                            8.810627       0.158150       2.016412                    0.997692      32.642415      92.539442       0.585495       0.399262      -1.098134      -0.075588      -0.001559       0.000756       0.075608       0.024832      -0.021570      -0.017994      -0.148478       0.136958      -0.103423       0.030310       0.073113             18.095910      34.713323      -4.755832       4.316249       9.812824      -0.779606       9.761582           0.019991
          109              N       0.515946       7.846293       4.994433      -0.429792      62.212084 0.51833356E+03  0.12407301E+05                                12.341074                            7.146448       0.699592       2.231643                    0.999629      28.690792      76.459479       0.692525       0.369490      -1.125335      -0.000000       0.060704      -0.054391       0.081507       0.000354       0.000396      -0.010939       0.206800      -0.211612      -0.080341      -0.058329       0.138670             17.368262      36.388957      -0.182407      -0.203575       7.943012      -0.773513       7.772817          -0.001505
          110              N       0.466343       3.143607      11.120084      -0.216084      40.280245 0.56019814E+03  0.13871367E+05                                10.059202                            7.821481      -0.387045       1.892844                    0.998435      28.867206      82.025771       0.604033       0.409513      -1.081034      -0.005199      -0.020947       0.125764       0.127603       0.012033       0.008237       0.009723       0.025160      -0.158631      -0.054721       0.009566       0.045154             11.917608      10.467300       3.048804       0.693209       8.301018      -0.372582      16.984507           0.053877
          111              N       0.515616       3.387852       6.899361      -0.208486      37.040987 0.54553729E+03  0.13398562E+05                                 9.431016                            7.686559      -0.197896       1.955183                    0.998883      28.490118      80.222700       0.614047       0.406135      -1.084933       0.006042       0.010126      -0.127891       0.128434      -0.010086       0.001388       0.004245       0.011757      -0.176807      -0.059192       0.018042       0.041150             10.634719       8.274035      -3.390337      -0.259680      10.539322      -0.053629      13.090799           0.039770
          112              N       2.586068       3.446966       8.960365      -0.536011      67.637998 0.72906661E+03  0.19102391E+05                                13.478818                            8.810447       0.158078       2.016401                    0.997692      32.641756      92.537428       0.585498       0.399264      -1.098132      -0.075602       0.000930      -0.001475       0.075622      -0.024149       0.022321      -0.018189      -0.146674       0.142280      -0.103406       0.030303       0.073102             18.095693      34.712925       4.810556      -4.255416       9.931552      -0.766571       9.642601           0.019983
          113              N       0.565549       1.243120       8.999051      -0.216048      40.279032 0.56017906E+03  0.13870745E+05                                10.058927                            7.821295      -0.386916       1.892891                    0.998435      28.866572      82.022922       0.604048       0.409507      -1.081040       0.005200      -0.127299       0.007068       0.127601       0.006872       0.012858       0.002236       0.093212       0.045534      -0.054723       0.009572       0.045151             11.917247      10.467047       0.355644       3.106253      16.961037       0.580200       8.323656           0.053874
          114              N       0.516276       5.465240       9.217824      -0.208481      37.040815 0.54553458E+03  0.13398473E+05                                 9.430974                            7.686532      -0.197875       1.955191                    0.998883      28.490019      80.222242       0.614049       0.406134      -1.084934      -0.006041       0.128232       0.003921       0.128434       0.002482      -0.009873      -0.004827       0.094218       0.070579      -0.059193       0.018043       0.041149             10.634663       8.274001       0.112627      -3.398390      13.071851       0.224981      10.558138           0.039772
          115              N      -1.554176       3.423060       8.933685      -0.536014      67.638046 0.72906726E+03  0.19102414E+05                                13.478829                            8.810455       0.158071       2.016399                    0.997691      32.641761      92.537475       0.585498       0.399264      -1.098132       0.075602       0.001567      -0.000763       0.075622       0.024829      -0.021564      -0.017994      -0.148456       0.136932      -0.103406       0.030302       0.073104             18.095707      34.712951      -4.755930       4.316387       9.812698      -0.779647       9.761472           0.019983
          116              N       4.831946       4.106456       8.345399      -0.429797      62.213060 0.51834010E+03  0.12407510E+05                                12.341252                            7.146522       0.699561       2.231632                    0.999629      28.690936      76.460282       0.692517       0.369493      -1.125332      -0.000000      -0.060706       0.054395       0.081511       0.000353       0.000394      -0.010931       0.206804      -0.211615      -0.080334      -0.058338       0.138672             17.368556      36.389591      -0.182397      -0.203564       7.943138      -0.773551       7.772939          -0.001506

******************************************************
Auxiliary information for the entire system
The total spin magnetic moment of the unit cell is   3.849094
The total net atomic charge of the unit cell is   -0.000005
Accuracy of reproducing the electrostatic potential in the unit cell:
  The inner radius (bohr) =    5.0000
  The outer radius (bohr) =   12.0000
  Valid grid points have density less than (e/(bohr^3)) =    0.0001
  The number of valid grid points were=        31666
  The rms potential error without charges in kcal/mol is=      2.48355
  The rms potential error with partial charges in kcal/mol is=      0.49557
  The RRMSE value at monopole order=      0.19954
  The rms potential error with partial charges and cloud penetration in kcal/mol is=      0.50828
  The RRMSE value at monopole order with cloud penetration is=      0.20466
  The rms potential error with partial charges and atomic dipoles in kcal/mol is=      0.54396
  The RRMSE value at dipole order=      0.21903
  The rms potential error with partial charges, atomic dipoles and cloud penetration in kcal/mol is=      0.54248
  The RRMSE value at dipole order with cloud penetration=      0.21843

******************************************************
The electron densities and ab initio electrostatic potential were computed in VASP using the PBE functional and
projector augmented wave method. See the main text of the journal article for a description of computational details.
The atomic charges, dipoles, and quadrupoles were computed with the DDEC6 method as described in
(a) T. A. Manz and N. Gabaldon Limas, RSC Adv. 6 (2016) 47771-47801 DOI: 10.1039/c6ra04656h
(b) N. Gabaldon Limas and T. A. Manz, RSC Adv. 8 (2018) 2678-2707 DOI: 10.1039/c7ra11829e.
For each atom in the material, the electron cloud parameters were fit to the spherically averaged atom-in-material
electron density using radial positions for which this density was between 10^-4 and 10^-2 electrons per cubic bohr.
The polarizabilities, dispersion coefficients, and quantum Drude oscillator (QDO) parameters were fit using the MCLF method.
The magnetic structure of the system was optimized in VASP from the default ferromagnetic initial guess using spin polarization.
The atomic spin moments (ASMs) were computed on this optimized magnetic structure using the DDEC6 partition as inputs
to the method of T. A. Manz and D. S. Sholl, J. Chem. Theory Comput. 7 (2011) 4146-4164 DOI: 10.1021/ct200539n.
The RMSE and RRMSE were computed using a uniform grid with Ewald summation.
