# Supplementary material for: A collection of forcefield precursors for metal–organic frameworks
Source: RSC Adv. 2019 Nov 13;9(63):36492–507. doi: 10.1039/c9ra07327b (PMC9075174; doi:10.1039/c9ra07327b)
Supplement: RA-009-C9RA07327B-s5280 [file RA-009-C9RA07327B-s5280.xyz]

  116
jmolscript: load "" {1 1 1} spacegroup "x,y,z" unitcell [{      8.630000     0.000000     0.000000 }, {     -1.620124    13.417038     0.000000 }, {     -1.620124    -1.355544    13.348386 }]
Ni     4.852376     8.624221     4.330750     0.515112
Ni     0.537376     3.437273     9.017636     0.514647
H      3.140484     7.934553     1.826059     0.086266
H      1.652324     6.749930    12.857165     0.117851
H      5.205697     8.652565    13.278974     0.117528
H      6.618029     9.781772     2.251873     0.080136
H      3.497385     6.918958    10.941672     0.126665
H      2.808282     8.307580    10.981717     0.117930
H      6.049970     7.001084     6.658175     0.087107
H      5.900108     6.772605     8.974120     0.114239
H      3.649752    10.166790     9.030183     0.117457
H      3.723276    10.173508     6.691546     0.080346
H      5.522455     7.921451    11.097848     0.100649
H      4.829794     9.308474    11.127215     0.102729
H     -2.065732    11.046418     5.269943     0.086268
H     -0.577572    -0.047928     5.334015     0.117852
H      4.499055    -0.275353     3.398499     0.117528
H      3.086723    10.809411     3.389155     0.080139
H      6.207367     1.874841     5.359377     0.126663
H      6.896470     1.975295     3.973815     0.117926
H      3.654782     6.144718     5.710440     0.087111
H      3.804644     3.817539     5.703765     0.114241
H      6.055000     4.104683     2.321284     0.117458
H      5.981476     6.432032     2.550877     0.080349
H      4.182297     1.820747     4.346234     0.100650
H      4.874958     1.931664     2.963342     0.102729
H      2.249268     4.126941    11.522327     0.086267
H      3.737428     5.311564     0.491221     0.117849
H      0.184055     3.408929     0.069412     0.117526
H     -1.228277     2.279722    11.096513     0.080139
H      1.892367     5.142536     2.406714     0.126665
H      2.581470     3.753914     2.366669     0.117929
H     -0.660218     5.060410     6.690211     0.087112
H     -0.510356     5.288889     4.374266     0.114241
H      1.740000     1.894704     4.318203     0.117457
H      1.666476     1.887986     6.656840     0.080348
H     -0.132703     4.140043     2.250538     0.100650
H      0.559958     2.753020     2.221171     0.102728
H     -1.174516     1.015076     8.078443     0.086263
H      5.967324    12.109422     8.014371     0.117849
H      0.890697    12.336847     9.949887     0.117525
H      2.303029     1.252083     9.959231     0.080136
H     -0.817615    10.186653     7.989009     0.126666
H     -1.506718    10.086199     9.374571     0.117931
H      1.734970     5.916776     7.637946     0.087106
H      1.585108     8.243955     7.644621     0.114239
H     -0.665248     7.956811    11.027102     0.117455
H     -0.591724     5.629462    10.797509     0.080342
H      1.207455    10.240747     9.002152     0.100648
H      0.514794    10.129830    10.385044     0.102727
C      3.907800     8.362294     1.432282     0.055233
C      3.966695     8.468508     0.056063    -0.227741
C      3.431154     7.719088    12.813116     0.165978
C      6.064123     9.548859     0.304343    -0.242023
C      5.924760     9.410593     1.665879     0.080977
C      3.535056     7.811752    11.306083    -0.242982
C      5.500602     7.634926     7.154735     0.064653
C      5.441059     7.539988     8.525614    -0.198398
C      4.771757     8.488354     9.254436     0.165853
C      4.148745     9.475754     8.568329    -0.228602
C      4.204313     9.479877     7.180097     0.070001
C      4.733654     8.418092    10.765473    -0.228253
C      1.685490     8.286791     4.633225     0.424599
C      5.796952    11.481396     4.884174     0.055211
C      5.738057    12.861304     4.917545    -0.227748
C      6.273598     0.093811     4.374266     0.165922
C      3.640629    12.723444     3.817638    -0.242037
C      3.779992    11.354906     3.817638     0.080963
C      6.169696     1.602495     4.434334    -0.242985
C      4.204150     5.714737     5.029672     0.064612
C      4.263693     4.341280     4.985622    -0.198413
C      4.932995     3.712002     3.968475     0.165805
C      5.556007     4.494357     3.055446    -0.228632
C      5.500439     5.875903     3.191599     0.069987
C      4.971098     2.201598     3.885715    -0.228256
C     -0.610738     8.289204     4.635894     0.424600
C      1.481952     3.699200    11.916104     0.055253
C      1.423057     3.592986    13.292323    -0.227744
C      1.958598     4.342406     0.535270     0.166010
C     -0.674371     2.512635    13.044043    -0.242012
C     -0.535008     2.650901    11.682507     0.080986
C      1.854696     4.249742     2.042303    -0.242984
C     -0.110850     4.426568     6.193651     0.064606
C     -0.051307     4.521506     4.822772    -0.198407
C      0.617995     3.573140     4.093950     0.165807
C      1.241007     2.585740     4.780057    -0.228631
C      1.185439     2.581617     6.168289     0.069986
C      0.656098     3.643402     2.582913    -0.228256
C      3.704262     3.774703     8.715161     0.424625
C     -0.407200     0.580098     8.464212     0.055280
C     -0.348305    -0.799810     8.430841    -0.227738
C     -0.883846    11.967683     8.974120     0.166070
C      1.749123    -0.661950     9.530748    -0.241996
C      1.609760     0.706588     9.530748     0.081002
C     -0.779944    10.458999     8.914052    -0.242979
C      1.185602     6.346757     8.318714     0.064653
C      1.126059     7.720214     8.362764    -0.198393
C      0.456757     8.349492     9.379911     0.165866
C     -0.166255     7.567137    10.292940    -0.228600
C     -0.110687     6.185591    10.156787     0.070006
C      0.418654     9.859896     9.462671    -0.228255
C      6.000490     3.772290     8.712492     0.424625
N      4.888724     8.804619     2.242529    -0.218525
N      4.857857     8.572819     6.467293    -0.201573
N      2.787111     8.519805     4.412976    -0.538872
N      4.816028    10.719984     4.362253    -0.218576
N      4.846895     6.493418     4.166031    -0.201621
N      6.917641     8.531867     4.426325    -0.538872
N      0.537376     7.866979     5.014989    -0.413281
N      0.501028     3.256875    11.105857    -0.218488
N      0.531895     3.488675     6.881093    -0.201611
N      2.602641     3.541689     8.935410    -0.538910
N      0.573724     1.341510     8.986133    -0.218434
N      0.542857     5.568076     9.182355    -0.201546
N     -1.527889     3.529627     8.922061    -0.538910
N      4.852376     4.194515     8.333397    -0.413258

The following XYZ coordinates are in angstroms. Other properties are in atomic units.
The sperically averaged electron density of each atom fit to a function of the form exp(a - br)
eigen_1, eigen_2 and eigen_3 are the three eigenvalues of traceless quadrupole moment tensor
  atom number  atomic symbol              X              Y              Z     net charge C6 coefficient C8 coefficient C10 coefficient fluctuating dipole atomic polarizability isotropic forcefield polarizability              a              b squared Pearson coefficient          <r^3>          <r^4>         wp_QDO          m_QDO          q_QDO       dipole_x       dipole_y       dipole_z         dipole            Qxy            Qxz            Qyz     Q(x^2-y^2)  Q(3z^2 - R^2)        eigen_1        eigen_2        eigen_3 static polarizability      alpha(xx)      alpha(xy)      alpha(xz)      alpha(yy)      alpha(yz)      alpha(zz) atomic spin moment
            1             Ni       4.852376       8.624221       4.330750       0.515112     113.909951 0.17543232E+04  0.54873246E+05                                19.253506                           13.822161       0.902636       2.110864                    0.991421      51.496342     138.888397       0.479492       0.408389      -1.139216      -0.000000      -0.003498       0.003160       0.004714      -0.001354      -0.001495      -0.005459       0.183314      -0.185532      -0.066798      -0.055803       0.122601             25.565001      25.986525      -0.337615      -0.373634      25.401931      -0.466788      25.306546           1.585796
            2             Ni       0.537376       3.437273       9.017636       0.514647     113.920402 0.17545140E+04  0.54881671E+05                                19.255668                           13.823660       0.902345       2.110689                    0.991426      51.505144     138.923206       0.479419       0.408433      -1.139166       0.000002       0.003496      -0.003159       0.004711      -0.001355      -0.001497      -0.005459       0.183290      -0.185504      -0.066790      -0.055794       0.122584             25.567800      25.989610      -0.337615      -0.373648      25.403978      -0.466841      25.309812           1.585421
            3              H       3.140484       7.934553       1.826059       0.086266       1.371378 0.10542992E+02  0.11083382E+03                                 2.030231                            1.890547      -1.191733       2.293455                    0.995231       3.875807      11.207121       0.458306       1.271283      -0.710510      -0.039508      -0.021744       0.016815       0.048129       0.017290       0.004139      -0.002687       0.024219       0.002514      -0.022328       0.001339       0.020989              2.096685       2.292160       0.460348      -0.470239       1.875262      -0.247370       2.122633           0.000932
            4              H       1.652324       6.749930      12.857165       0.117851       1.183804 0.88816137E+01  0.89746708E+02                                 1.852386                            1.743975      -1.312148       2.250281                    0.993578       3.773175      10.812830       0.472019       1.284162      -0.706382      -0.021714      -0.013846      -0.019175       0.032107       0.011082      -0.004072      -0.001145       0.023056       0.020370      -0.019394       0.004590       0.014804              1.893162       1.976239       0.327147       0.478619       1.612796       0.183047       2.090453           0.000665
            5              H       5.205697       8.652565      13.278974       0.117528       1.321717 0.10068585E+02  0.10322386E+03                                 1.885359                            1.776394      -1.213692       2.291469                    0.996554       3.536100       9.659233       0.508339       1.175280      -0.734503       0.027341       0.017722      -0.011461       0.034539       0.017701       0.003523      -0.000297       0.021820       0.017256      -0.023803       0.005211       0.018592              1.917250       2.037697       0.362228      -0.384745       1.593568      -0.216771       2.120485           0.000496
            6              H       6.618029       9.781772       2.251873       0.080136       1.677977 0.13228456E+02  0.14617743E+03                                 2.265912                            2.073830      -1.473252       2.162860                    0.993619       4.040288      11.712847       0.454639       1.219182      -0.722915       0.035348       0.021535       0.028126       0.050043       0.018487      -0.000854       0.001474       0.021100       0.002204      -0.021782       0.000864       0.020918              2.368272       2.380680       0.336179       0.694045       1.943138       0.354684       2.780998           0.001041
            7              H       3.497385       6.918958      10.941672       0.126665       0.937360 0.72737640E+01  0.69674396E+02                                 1.585657                            1.578264      -0.670061       2.561422                    0.999604       3.351019       9.242874       0.497921       1.284196      -0.708869       0.010529      -0.024326      -0.011064       0.028723      -0.000910      -0.004447       0.002829      -0.009453      -0.021550      -0.009780       0.000659       0.009122              1.581607       1.379522       0.094835      -0.042472       1.812108       0.195591       1.553190           0.000729
            8              H       2.808282       8.307580      10.981717       0.117930       0.949439 0.71863438E+01  0.69239127E+02                                 1.648126                            1.604852      -0.916019       2.442503                    0.997256       3.559748      10.135968       0.473009       1.343982      -0.694678      -0.012051       0.022578      -0.008495       0.026966      -0.004753      -0.003154      -0.005844      -0.007366      -0.023203      -0.011539       0.000744       0.010795              1.671552       1.916896      -0.262524       0.253188       1.467390      -0.224391       1.630369           0.000663
            9              H       6.049970       7.001084       6.658175       0.087107       1.102944 0.81053978E+01  0.80882033E+02                                 1.840999                            1.720277      -1.201630       2.291531                    0.993597       3.954084      11.646332       0.448306       1.369159      -0.688019       0.031423      -0.030159      -0.023886       0.049674      -0.021204      -0.005229       0.001751      -0.005800       0.013793      -0.023978       0.003440       0.020538              1.923497       1.874377      -0.413534      -0.329397       1.984320       0.424743       1.911794           0.000538
           10              H       5.900108       6.772605       8.974120       0.114239       1.179863 0.92764351E+01  0.95557014E+02                                 1.902961                            1.824337      -1.472122       2.165162                    0.991878       4.056058      12.060893       0.441941       1.345428      -0.692384       0.016432      -0.031108       0.013804       0.037793      -0.018950      -0.008868      -0.005834      -0.012187       0.030330      -0.027918       0.012940       0.014977              1.926142       1.859168      -0.394185       0.202803       2.138606      -0.270783       1.780651           0.000251
           11              H       3.649752      10.166790       9.030183       0.117457       1.199556 0.91919715E+01  0.92759360E+02                                 1.818323                            1.739029      -0.975695       2.405379                    0.998198       3.502293       9.710200       0.491950       1.233776      -0.720597      -0.016692       0.021050       0.017355       0.031983      -0.014506      -0.003567      -0.001451      -0.012662       0.036542      -0.022332       0.009559       0.012773              1.833817       1.876204      -0.334693      -0.240596       1.928771       0.230404       1.696475           0.000369
           12              H       3.723276      10.173508       6.691546       0.080346       1.462154 0.11418279E+02  0.12218559E+03                                 2.102184                            1.954306      -1.219915       2.271214                    0.995442       3.945096      11.427401       0.456321       1.254342      -0.714455      -0.025224       0.034769      -0.024112       0.049259      -0.018345       0.001912      -0.000887      -0.015071      -0.000850      -0.019752      -0.000381       0.020133              2.176292       1.942300      -0.363404       0.271961       2.389594      -0.579396       2.196981           0.000479
           13              H       5.522455       7.921451      11.097848       0.100649       1.135330 0.89415891E+01  0.90105113E+02                                 1.783648                            1.731057      -1.008032       2.382028                    0.996447       3.722050      10.498771       0.483651       1.256722      -0.713358       0.013130      -0.021355       0.010411       0.027144      -0.004404       0.002603      -0.003305      -0.003264      -0.015565      -0.006483      -0.002090       0.008573              1.798523       2.140170      -0.305297       0.063492       1.531207      -0.111694       1.724193           0.000060
           14              H       4.829794       9.308474      11.127215       0.102729       1.219208 0.99422875E+01  0.10192215E+03                                 1.826266                            1.795355      -0.733525       2.512144                    0.999113       3.502595       9.664384       0.491449       1.215754      -0.726066      -0.006575       0.023246       0.011154       0.026608       0.002054      -0.001429       0.002159      -0.005064      -0.013341      -0.005602      -0.000135       0.005738              1.820609       1.535587       0.128314      -0.033384       2.091257       0.173038       1.834982           0.000009
           15              H      -2.065732      11.046418       5.269943       0.086268       1.371390 0.10543120E+02  0.11083570E+03                                 2.030257                            1.890569      -1.191759       2.293444                    0.995231       3.875845      11.207327       0.458298       1.271298      -0.710507       0.039508      -0.018927       0.019935       0.048130       0.002370       0.017621      -0.001289       0.010447      -0.038798      -0.022330       0.001340       0.020990              2.096713       2.292190      -0.514352       0.410491       2.169867      -0.217459       1.828081           0.000933
           16              H      -0.577572      -0.047928       5.334015       0.117852       1.183812 0.88816976E+01  0.89747887E+02                                 1.852404                            1.743991      -1.312166       2.250273                    0.993578       3.773206      10.812986       0.472013       1.284173      -0.706380       0.021714       0.017677       0.015713       0.032108      -0.005171       0.010615       0.001061       0.001334      -0.044793      -0.019394       0.004590       0.014804              1.893182       1.976259       0.443125       0.373835       2.048803       0.227325       1.654484           0.000665
           17              H       4.499055      -0.275353       3.398499       0.117528       1.321743 0.10068850E+02  0.10322751E+03                                 1.885404                            1.776434      -1.213699       2.291467                    0.996554       3.536144       9.659477       0.508325       1.175302      -0.734498      -0.027342       0.013193      -0.016473       0.034540       0.001717       0.017968       0.001674       0.002422      -0.040941      -0.023804       0.005211       0.018593              1.917298       2.037748      -0.419389       0.321514       2.158745      -0.159389       1.555402           0.000496
           18              H       3.086723      10.809411       3.389155       0.080139       1.677967 0.13228374E+02  0.14617648E+03                                 2.265915                            2.073834      -1.473260       2.162859                    0.993619       4.040284      11.712883       0.454635       1.219193      -0.722912      -0.035348      -0.025808      -0.024267       0.050044      -0.002717       0.018308       0.002616       0.009864      -0.031508      -0.021784       0.000864       0.020920              2.368276       2.380682       0.656530       0.404578       2.701152       0.431660       2.022994           0.001042
           19              H       6.207367       1.874841       5.359377       0.126663       0.937367 0.72738353E+01  0.69675267E+02                                 1.585666                            1.578273      -0.670072       2.561416                    0.999604       3.351038       9.242946       0.497919       1.284198      -0.708869      -0.010528       0.008548       0.025320       0.028723      -0.004332      -0.001354       0.001212       0.006460       0.026187      -0.009781       0.000659       0.009122              1.581616       1.379529      -0.051837       0.090060       1.516524       0.165575       1.848795           0.000730
           20              H       6.896470       1.975295       3.973815       0.117926       0.949446 0.71864094E+01  0.69239916E+02                                 1.648134                            1.604859      -0.916021       2.442500                    0.997256       3.559769      10.136039       0.473008       1.343981      -0.694678       0.012052       0.010731      -0.021605       0.026966      -0.002658      -0.005047      -0.007261       0.006590       0.018660      -0.011540       0.000745       0.010795              1.671560       1.916906       0.278418      -0.235602       1.673824      -0.203430       1.423950           0.000664
           21              H       3.654782       6.144718       5.710440       0.087111       1.102938 0.81053605E+01  0.80881641E+02                                 1.840999                            1.720278      -1.201660       2.291519                    0.993597       3.954087      11.646374       0.448303       1.369167      -0.688018      -0.031422       0.020718       0.032420       0.049675      -0.003060      -0.021625       0.002116      -0.009406       0.002984      -0.023979       0.003441       0.020539              1.923496       1.874376      -0.285929      -0.444694       1.827149       0.408778       2.068963           0.000538
           22              H       3.804644       3.817539       5.703765       0.114241       1.179863 0.92764403E+01  0.95557143E+02                                 1.902966                            1.824341      -1.472148       2.165152                    0.991878       4.056070      12.060959       0.441939       1.345433      -0.692383      -0.016433      -0.016876       0.029555       0.037793      -0.006909      -0.019750      -0.004803      -0.022339      -0.000125      -0.027919       0.012940       0.014978              1.926147       1.859173       0.241591      -0.371679       1.838746      -0.301235       2.080521           0.000251
           23              H       6.055000       4.104683       2.321284       0.117458       1.199563 0.91920608E+01  0.92760619E+02                                 1.818341                            1.739045      -0.975713       2.405371                    0.998198       3.502321       9.710342       0.491943       1.233787      -0.720594       0.016692      -0.015139      -0.022697       0.031984      -0.002083      -0.014793      -0.000222      -0.024773       0.000209      -0.022333       0.009560       0.012773              1.833835       1.876223      -0.205553      -0.357292       1.652545       0.202353       1.972737           0.000369
           24              H       5.981476       6.432032       2.550877       0.080349       1.462151 0.11418244E+02  0.12218515E+03                                 2.102182                            1.954305      -1.219937       2.271205                    0.995441       3.945090      11.427389       0.456321       1.254344      -0.714455       0.025225       0.027502      -0.032155       0.049260       0.003756      -0.018059      -0.001669      -0.007370       0.022252      -0.019753      -0.000381       0.020134              2.176290       1.942299       0.307284      -0.334067       2.315421      -0.586926       2.271150           0.000480
           25              H       4.182297       1.820747       4.346234       0.100650       1.135327 0.89415670E+01  0.90104917E+02                                 1.783652                            1.731060      -1.008047       2.382022                    0.996446       3.722056      10.498821       0.483648       1.256730      -0.713356      -0.013130      -0.012516       0.020194       0.027145       0.003035      -0.004119      -0.004183       0.005390       0.010397      -0.006483      -0.002090       0.008573              1.798528       2.140175       0.094012      -0.297321       1.744683      -0.090016       1.510726           0.000060
           26              H       4.874958       1.931664       2.963342       0.102729       1.219218 0.99424090E+01  0.10192389E+03                                 1.826291                            1.795378      -0.733531       2.512143                    0.999113       3.502617       9.664527       0.491439       1.215771      -0.726062       0.006575      -0.008748      -0.024254       0.026608      -0.001628       0.001899       0.001189       0.004479       0.015286      -0.005602      -0.000135       0.005737              1.820635       1.535606      -0.046179       0.124288       1.802841       0.143749       2.123456           0.000009
           27              H       2.249268       4.126941      11.522327       0.086267       1.371367 0.10542866E+02  0.11083204E+03                                 2.030212                            1.890529      -1.191706       2.293468                    0.995232       3.875766      11.206937       0.458311       1.271274      -0.710512       0.039507       0.021744      -0.016815       0.048129       0.017289       0.004138      -0.002687       0.024217       0.002514      -0.022327       0.001339       0.020988              2.096664       2.292138       0.460343      -0.470234       1.875243      -0.247368       2.122612           0.000931
           28              H       3.737428       5.311564       0.491221       0.117849       1.183822 0.88817730E+01  0.89748595E+02                                 1.852391                            1.743980      -1.312172       2.250265                    0.993578       3.773200      10.812869       0.472023       1.284147      -0.706385       0.021714       0.013846       0.019174       0.032106       0.011082      -0.004072      -0.001145       0.023056       0.020370      -0.019394       0.004590       0.014804              1.893168       1.976246       0.327149       0.478620       1.612800       0.183047       2.090458           0.000665
           29              H       0.184055       3.408929       0.069412       0.117526       1.321710 0.10068489E+02  0.10322238E+03                                 1.885331                            1.776369      -1.213691       2.291468                    0.996554       3.536080       9.659078       0.508350       1.175258      -0.734508      -0.027341      -0.017722       0.011461       0.034539       0.017701       0.003523      -0.000296       0.021819       0.017256      -0.023802       0.005211       0.018591              1.917222       2.037668       0.362222      -0.384736       1.593549      -0.216767       2.120449           0.000496
           30              H      -1.228277       2.279722      11.096513       0.080139       1.677892 0.13227607E+02  0.14616518E+03                                 2.265807                            2.073742      -1.473190       2.162891                    0.993620       4.040140      11.712168       0.454657       1.219157      -0.722921      -0.035348      -0.021535      -0.028127       0.050044       0.018489      -0.000853       0.001474       0.021099       0.002203      -0.021783       0.000863       0.020920              2.368157       2.380566       0.336156       0.693997       1.943056       0.354659       2.780851           0.001041
           31              H       1.892367       5.142536       2.406714       0.126665       0.937362 0.72737911E+01  0.69674742E+02                                 1.585661                            1.578268      -0.670066       2.561419                    0.999604       3.351030       9.242919       0.497920       1.284198      -0.708869      -0.010529       0.024326       0.011063       0.028723      -0.000910      -0.004447       0.002829      -0.009453      -0.021552      -0.009781       0.000659       0.009122              1.581611       1.379525       0.094836      -0.042473       1.812114       0.195590       1.553193           0.000729
           32              H       2.581470       3.753914       2.366669       0.117929       0.949443 0.71863885E+01  0.69239659E+02                                 1.648130                            1.604856      -0.916017       2.442502                    0.997256       3.559760      10.136007       0.473009       1.343980      -0.694678       0.012051      -0.022578       0.008494       0.026965      -0.004752      -0.003154      -0.005844      -0.007366      -0.023205      -0.011539       0.000744       0.010795              1.671556       1.916902      -0.262525       0.253188       1.467394      -0.224391       1.630372           0.000663
           33              H      -0.660218       5.060410       6.690211       0.087112       1.102937 0.81053434E+01  0.80881401E+02                                 1.840995                            1.720274      -1.201651       2.291523                    0.993597       3.954079      11.646333       0.448305       1.369164      -0.688018      -0.031423       0.030161       0.023886       0.049675      -0.021206      -0.005229       0.001749      -0.005803       0.013796      -0.023980       0.003441       0.020539              1.923491       1.874371      -0.413529      -0.329393       1.984313       0.424738       1.911789           0.000538
           34              H      -0.510356       5.288889       4.374266       0.114241       1.179854 0.92763542E+01  0.95556035E+02                                 1.902957                            1.824334      -1.472136       2.165158                    0.991878       4.056054      12.060898       0.441940       1.345434      -0.692383      -0.016433       0.031109      -0.013805       0.037793      -0.018951      -0.008869      -0.005834      -0.012187       0.030329      -0.027918       0.012940       0.014978              1.926138       1.859164      -0.394183       0.202802       2.138603      -0.270782       1.780648           0.000250
           35              H       1.740000       1.894704       4.318203       0.117457       1.199573 0.91921708E+01  0.92762126E+02                                 1.818361                            1.739063      -0.975724       2.405365                    0.998197       3.502351       9.710487       0.491937       1.233797      -0.720592       0.016693      -0.021050      -0.017356       0.031984      -0.014507      -0.003567      -0.001452      -0.012659       0.036546      -0.022333       0.009559       0.012774              1.833856       1.876244      -0.334703      -0.240603       1.928814       0.230411       1.696509           0.000369
           36              H       1.666476       1.887986       6.656840       0.080348       1.462169 0.11418409E+02  0.12218724E+03                                 2.102191                            1.954312      -1.219939       2.271201                    0.995442       3.945101      11.427402       0.456323       1.254335      -0.714457       0.025225      -0.034768       0.024112       0.049260      -0.018346       0.001913      -0.000886      -0.015070      -0.000847      -0.019754      -0.000380       0.020133              2.176299       1.942306      -0.363405       0.271962       2.389604      -0.579396       2.196987           0.000479
           37              H      -0.132703       4.140043       2.250538       0.100650       1.135336 0.89416519E+01  0.90105913E+02                                 1.783654                            1.731063      -1.008061       2.382015                    0.996446       3.722063      10.498821       0.483650       1.256722      -0.713358      -0.013130       0.021356      -0.010412       0.027145      -0.004405       0.002604      -0.003304      -0.003264      -0.015565      -0.006483      -0.002091       0.008573              1.798530       2.140179      -0.305299       0.063493       1.531213      -0.111695       1.724198           0.000060
           38              H       0.559958       2.753020       2.221171       0.102728       1.219224 0.99424747E+01  0.10192469E+03                                 1.826294                            1.795381      -0.733536       2.512139                    0.999113       3.502623       9.664535       0.491440       1.215767      -0.726063       0.006575      -0.023246      -0.011154       0.026609       0.002054      -0.001428       0.002158      -0.005064      -0.013341      -0.005602      -0.000135       0.005737              1.820637       1.535609       0.128318      -0.033385       2.091292       0.173042       1.835011           0.000009
           39              H      -1.174516       1.015076       8.078443       0.086263       1.371366 0.10542827E+02  0.11083131E+03                                 2.030195                            1.890513      -1.191685       2.293475                    0.995232       3.875742      11.206779       0.458318       1.271258      -0.710516      -0.039507       0.018924      -0.019932       0.048128       0.002371       0.017617      -0.001289       0.010449      -0.038791      -0.022325       0.001338       0.020987              2.096646       2.292119      -0.514333       0.410476       2.169794      -0.217452       1.828026           0.000930
           40              H       5.967324      12.109422       8.014371       0.117849       1.183814 0.88816954E+01  0.89747515E+02                                 1.852375                            1.743967      -1.312156       2.250272                    0.993579       3.773171      10.812729       0.472028       1.284138      -0.706387      -0.021714      -0.017677      -0.015711       0.032106      -0.005171       0.010613       0.001061       0.001335      -0.044796      -0.019394       0.004590       0.014804              1.893150       1.976228       0.443111       0.373826       2.048762       0.227318       1.654461           0.000665
           41              H       0.890697      12.336847       9.949887       0.117525       1.321706 0.10068445E+02  0.10322173E+03                                 1.885321                            1.776360      -1.213686       2.291468                    0.996554       3.536071       9.659019       0.508354       1.175251      -0.734510       0.027340      -0.013192       0.016472       0.034538       0.001717       0.017965       0.001674       0.002423      -0.040938      -0.023801       0.005210       0.018590              1.917211       2.037658      -0.419360       0.321496       2.158632      -0.159380       1.555343           0.000495
           42              H       2.303029       1.252083       9.959231       0.080136       1.677896 0.13227633E+02  0.14616542E+03                                 2.265802                            2.073738      -1.473175       2.162895                    0.993620       4.040140      11.712133       0.454660       1.219149      -0.722923       0.035348       0.025806       0.024267       0.050043      -0.002717       0.018306       0.002615       0.009862      -0.031502      -0.021781       0.000863       0.020918              2.368153       2.380562       0.656483       0.404552       2.700996       0.431629       2.022900           0.001040
           43              H      -0.817615      10.186653       7.989009       0.126666       0.937359 0.72737609E+01  0.69674386E+02                                 1.585659                            1.578266      -0.670061       2.561422                    0.999604       3.351023       9.242898       0.497920       1.284199      -0.708869       0.010529      -0.008550      -0.025319       0.028723      -0.004332      -0.001354       0.001214       0.006459       0.026187      -0.009781       0.000659       0.009122              1.581608       1.379523      -0.051836       0.090060       1.516512       0.165571       1.848788           0.000728
           44              H      -1.506718      10.086199       9.374571       0.117931       0.949437 0.71863266E+01  0.69238916E+02                                 1.648124                            1.604850      -0.916015       2.442506                    0.997256       3.559742      10.135946       0.473009       1.343981      -0.694678      -0.012051      -0.010732       0.021605       0.026966      -0.002657      -0.005047      -0.007262       0.006588       0.018658      -0.011539       0.000743       0.010795              1.671548       1.916893       0.278413      -0.235600       1.673808      -0.203427       1.423943           0.000663
           45              H       1.734970       5.916776       7.637946       0.087106       1.102950 0.81054493E+01  0.80882650E+02                                 1.841003                            1.720280      -1.201628       2.291530                    0.993597       3.954093      11.646354       0.448307       1.369155      -0.688020       0.031423      -0.020716      -0.032418       0.049674      -0.003059      -0.021624       0.002116      -0.009405       0.002982      -0.023978       0.003440       0.020538              1.923501       1.874380      -0.285932      -0.444699       1.827151       0.408784       2.068972           0.000538
           46              H       1.585108       8.243955       7.644621       0.114239       1.179858 0.92763936E+01  0.95556496E+02                                 1.902958                            1.824334      -1.472117       2.165164                    0.991878       4.056055      12.060885       0.441941       1.345430      -0.692384       0.016432       0.016877      -0.029554       0.037793      -0.006908      -0.019749      -0.004804      -0.022338      -0.000125      -0.027917       0.012940       0.014977              1.926138       1.859164       0.241589      -0.371677       1.838736      -0.301234       2.080515           0.000251
           47              H      -0.665248       7.956811      11.027102       0.117455       1.199575 0.91921714E+01  0.92762001E+02                                 1.818351                            1.739055      -0.975711       2.405369                    0.998198       3.502339       9.710401       0.491943       1.233785      -0.720594      -0.016692       0.015139       0.022695       0.031983      -0.002084      -0.014791      -0.000222      -0.024771       0.000207      -0.022331       0.009558       0.012773              1.833846       1.876234      -0.205555      -0.357298       1.652552       0.202356       1.972752           0.000369
           48              H      -0.591724       5.629462      10.797509       0.080342       1.462180 0.11418508E+02  0.12218848E+03                                 2.102195                            1.954316      -1.219916       2.271208                    0.995442       3.945117      11.427431       0.456324       1.254329      -0.714458      -0.025224      -0.027500       0.032154       0.049258       0.003756      -0.018058      -0.001668      -0.007370       0.022251      -0.019753      -0.000380       0.020133              2.176303       1.942310       0.307288      -0.334072       2.315433      -0.586932       2.271167           0.000479
           49              H       1.207455      10.240747       9.002152       0.100648       1.135343 0.89417137E+01  0.90106648E+02                                 1.783658                            1.731066      -1.008053       2.382016                    0.996447       3.722069      10.498828       0.483651       1.256718      -0.713359       0.013130       0.012515      -0.020194       0.027144       0.003035      -0.004119      -0.004183       0.005391       0.010396      -0.006483      -0.002090       0.008573              1.798533       2.140183       0.094014      -0.297323       1.744684      -0.090018       1.510732           0.000060
           50              H       0.514794      10.129830      10.385044       0.102727       1.219234 0.99425776E+01  0.10192602E+03                                 1.826304                            1.795391      -0.733541       2.512136                    0.999113       3.502638       9.664593       0.491439       1.215767      -0.726063      -0.006576       0.008748       0.024254       0.026608      -0.001629       0.001899       0.001189       0.004479       0.015286      -0.005602      -0.000135       0.005737              1.820647       1.535616      -0.046179       0.124290       1.802848       0.143750       2.123477           0.000008
           51              C       3.907800       8.362294       1.432282       0.055233      30.353188 0.37198552E+03  0.84670719E+04                                 8.595582                            6.514563       0.056311       2.011606                    0.999710      27.713117      80.111917       0.628960       0.427835      -1.050035       0.048557       0.029499       0.015641       0.058929       0.009622      -0.013541       0.000548       0.007798      -0.086913      -0.032784       0.005678       0.027107             10.094563       8.397098       2.294146       0.215470       6.007042      -0.420833      15.879549           0.008658
           52              C       3.966695       8.468508       0.056063      -0.227741      36.780778 0.47672821E+03  0.11486618E+05                                 9.600111                            7.269561       0.091009       1.986563                    0.999429      30.939730      90.495501       0.611516       0.415697      -1.063042       0.004552      -0.003897       0.008150       0.010116       0.006448       0.017929       0.013100       0.015386       0.016236      -0.018620      -0.009551       0.028171             11.268006       9.216098       2.733699      -0.705823       6.475019      -1.241344      18.112901           0.001571
           53              C       3.431154       7.719088      12.813116       0.165978      32.760382 0.38038603E+03  0.86098456E+04                                 9.085489                            6.574630       0.003261       2.025145                    0.999293      25.272056      70.235336       0.635018       0.426137      -1.062909       0.007045       0.002347      -0.027407       0.028395       0.000579      -0.009447      -0.008550      -0.008317       0.111740      -0.024294      -0.015742       0.040036             11.433087       8.405292       2.270524      -1.596015       5.692895      -1.695881      20.201075           0.021816
           54              C       6.064123       9.548859       0.304343      -0.242023      37.628457 0.47901487E+03  0.11528298E+05                                 9.683060                            7.234212       0.165737       2.004611                    0.999883      31.076744      90.145955       0.621191       0.409699      -1.069432      -0.004087      -0.005074       0.005246       0.008365       0.030991      -0.017004      -0.007078       0.034896       0.014560      -0.038151      -0.003949       0.042100             11.463536       8.503190       2.053273      -0.282484       5.871667      -0.783399      20.015752           0.004811
           55              C       5.924760       9.410593       1.665879       0.080977      29.686358 0.35428753E+03  0.79680588E+04                                 8.461468                            6.338985       0.059848       2.017235                    0.999770      27.254253      78.362554       0.640316       0.425319      -1.051385      -0.050173      -0.024674       0.003962       0.056052      -0.000055       0.019162       0.014308      -0.000285      -0.095017      -0.041639       0.015928       0.025711              9.944941       7.935357       2.053952      -0.018169       5.784249      -0.516172      16.115217           0.005768
           56              C       3.535056       7.811752      11.306083      -0.242982      30.156018 0.41180382E+03  0.96303947E+04                                 8.689495                            6.820729      -0.173006       1.936253                    0.997755      29.856428      87.948217       0.618230       0.423645      -1.050912       0.080035       0.039364       0.018513       0.091092       0.006533      -0.023318      -0.012110      -0.006415      -0.060270      -0.034699       0.005390       0.029309             10.714000       8.791221       1.304406      -3.103274       6.387281      -2.231503      16.963498           0.000007
           57              C       5.500602       7.634926       7.154735       0.064653      27.796000 0.37558030E+03  0.85687339E+04                                 8.139944                            6.585099       0.076609       2.025930                    0.999747      27.373946      79.200839       0.620068       0.432965      -1.047000      -0.027198       0.045592      -0.006554       0.053492       0.000395      -0.007388       0.007388       0.023177      -0.100180      -0.035605       0.006437       0.029168              9.074442       6.707557      -2.574293      -0.492383       8.087794       0.023981      12.427977           0.001136
           58              C       5.441059       7.539988       8.525614      -0.198398      33.433019 0.49270084E+03  0.11964187E+05                                 8.996691                            7.393903       0.117052       2.002463                    0.999316      30.584980      89.671826       0.606193       0.416098      -1.063274      -0.009362      -0.000927      -0.016003       0.018563      -0.007986       0.002272      -0.024483       0.018641      -0.033180      -0.032441       0.008629       0.023813              9.909941       7.390126      -2.748178      -1.259294       8.608039       0.581229      13.731656           0.001630
           59              C       4.771757       8.488354       9.254436       0.165853      30.100377 0.38345890E+03  0.87337664E+04                                 8.653932                            6.674589      -0.156761       1.976661                    0.999455      25.558968      72.246928       0.617251       0.435674      -1.052579      -0.015900      -0.004952       0.028613       0.033106       0.018087      -0.012818      -0.005646       0.016881       0.095450      -0.035939      -0.001654       0.037593             10.212814       6.788384      -1.968114      -1.625949       7.596370      -0.992459      16.253688           0.001553
           60              C       4.148745       9.475754       8.568329      -0.228602      32.291094 0.47336613E+03  0.11363438E+05                                 8.727460                            7.212391       0.237235       2.040322                    0.999584      30.478803      88.421723       0.619157       0.412090      -1.067424      -0.003033      -0.007700      -0.010566       0.013421      -0.009349      -0.021310       0.017817      -0.000425       0.025724      -0.021348      -0.013249       0.034597              9.460505       7.002878      -2.096955      -0.167077       8.351426      -1.403798      13.027210           0.002931
           61              C       4.204313       9.479877       7.180097       0.070001      26.990275 0.36115029E+03  0.81446943E+04                                 7.886019                            6.382649       0.171822       2.054711                    0.999812      27.096464      77.493533       0.642058       0.423005      -1.054987       0.028880      -0.047093      -0.004258       0.055407       0.005473       0.015331      -0.012737       0.001251      -0.113278      -0.044589       0.019890       0.024699              8.666430       6.166633      -2.070146      -0.361429       7.977264      -0.565646      11.855392          -0.003141
           62              C       4.733654       8.418092      10.765473      -0.228253      30.085277 0.41612831E+03  0.97443168E+04                                 8.558799                            6.775413      -0.198732       1.918983                    0.998864      30.032401      88.150102       0.632276       0.413690      -1.058552      -0.090334      -0.042708      -0.010873       0.100511      -0.013268      -0.012521      -0.006318      -0.031532      -0.025082      -0.026912       0.002031       0.024881             10.239030       8.937418       1.263113      -3.398028       6.347995      -1.824107      15.431678           0.000170
           63              C       1.685490       8.286791       4.633225       0.424599      38.505214 0.26725071E+03  0.55900088E+04                                 9.920882                            5.691131       0.622624       2.233958                    0.999588      23.409716      64.476190       0.644322       0.454475      -1.036232      -0.051902      -0.039775       0.033867       0.073639      -0.057290       0.047122      -0.005251      -0.115970       0.122978      -0.113433       0.034299       0.079133             13.829848      28.965044       3.497159      -3.380936       6.228331      -0.509373       6.296169          -0.006105
           64              C       5.796952      11.481396       4.884174       0.055211      30.353727 0.37199269E+03  0.84672860E+04                                 8.595699                            6.514633       0.056273       2.011591                    0.999710      27.713517      80.113622       0.628955       0.427835      -1.050033      -0.048564      -0.012586      -0.030930       0.058936      -0.014447       0.008211      -0.003440       0.047054       0.030871      -0.032782       0.005671       0.027111             10.094721       8.397209      -0.017424       2.304206      15.863671       0.580093       6.023283           0.008666
           65              C       5.738057      12.861304       4.917545      -0.227748      36.781084 0.47673135E+03  0.11486718E+05                                 9.600171                            7.269584       0.091014       1.986563                    0.999429      30.939894      90.496199       0.611515       0.415697      -1.063042      -0.004559      -0.008500       0.003054       0.010117       0.017189       0.008230       0.014425       0.002369      -0.022806      -0.018622      -0.009555       0.028177             11.268106       9.216152      -0.978394       2.648415      18.243873      -0.046215       6.344293           0.001576
           66              C       6.273598       0.093811       4.374266       0.165922      32.761027 0.38039377E+03  0.86100587E+04                                 9.085571                            6.574668       0.003291       2.025152                    0.999293      25.272392      70.236271       0.635021       0.426133      -1.062913      -0.007048       0.027500       0.000437       0.028392      -0.009459      -0.000369      -0.003175      -0.061227      -0.047000      -0.024291      -0.015754       0.040046             11.433231       8.405362      -1.817277       2.097673      20.394227      -0.202983       5.500104           0.021832
           67              C       3.640629      12.723444       3.817638      -0.242037      37.629011 0.47902161E+03  0.11528511E+05                                 9.683173                            7.234270       0.165736       2.004608                    0.999883      31.077047      90.147301       0.621187       0.409700      -1.069430       0.004093      -0.005728       0.004521       0.008366      -0.020052       0.029120      -0.004447       0.008997      -0.063145      -0.038159      -0.003948       0.042107             11.463703       8.503292      -0.488539       2.014254      20.029206       0.654265       5.858612           0.004819
           68              C       3.779992      11.354906       3.817638       0.080963      29.686696 0.35429165E+03  0.79681835E+04                                 8.461554                            6.339033       0.059825       2.017227                    0.999770      27.254505      78.363719       0.640311       0.425321      -1.051383       0.050178      -0.006439       0.024150       0.056058       0.019073       0.001884       0.009228       0.049752       0.055096      -0.041638       0.015923       0.025715              9.945064       7.935425      -0.225609       2.041622      16.113783       0.532773       5.785983           0.005775
           69              C       6.169696       1.602495       4.434334      -0.242985      30.156146 0.41180470E+03  0.96304218E+04                                 8.689517                            6.820733      -0.172997       1.936254                    0.997756      29.856519      87.948557       0.618230       0.423645      -1.050913      -0.080034      -0.014445      -0.041032       0.091091      -0.023857       0.004146      -0.015217       0.024161       0.031434      -0.034701       0.005389       0.029311             10.714059       8.791245      -3.219205       0.984209      17.304282      -1.122889       6.046651           0.000008
           70              C       4.204150       5.714737       5.029672       0.064612      27.796830 0.37559418E+03  0.85691423E+04                                 8.140130                            6.585238       0.076538       2.025901                    0.999747      27.374615      79.203577       0.620058       0.432968      -1.046998       0.027205       0.011129      -0.044699       0.053497      -0.007390      -0.000362       0.003368       0.062757       0.018603      -0.035599       0.006438       0.029161              9.074664       6.707702      -0.229780      -2.610919      12.379207       0.459748       8.137083           0.001139
           71              C       4.263693       4.341280       4.985622      -0.198413      33.433467 0.49270823E+03  0.11964419E+05                                 8.996779                            7.393960       0.117025       2.002450                    0.999316      30.585325      89.673225       0.606190       0.416098      -1.063274       0.009364       0.015828       0.002537       0.018565       0.003070      -0.007722      -0.024716       0.020914      -0.026354      -0.032443       0.008622       0.023821              9.910055       7.390201      -0.975209      -2.861373      13.562711       1.084371       8.777254           0.001633
           72              C       4.932995       3.712002       3.968475       0.165805      30.101065 0.38346848E+03  0.87340374E+04                                 8.654035                            6.674648      -0.156758       1.976657                    0.999455      25.559388      72.248285       0.617252       0.435671      -1.052581       0.015902      -0.028963       0.002033       0.033104      -0.014581       0.016690       0.000116      -0.039866      -0.074730      -0.035933      -0.001666       0.037600             10.212968       6.788461      -1.418830      -2.122334      16.365148      -0.102000       7.485295           0.001558
           73              C       5.556007       4.494357       3.055446      -0.228632      32.291746 0.47337784E+03  0.11363797E+05                                 8.727583                            7.212482       0.237211       2.040309                    0.999584      30.479290      88.423628       0.619153       0.412091      -1.067423       0.003027       0.009731       0.008731       0.013420      -0.020256      -0.011461       0.018727      -0.009375      -0.001087      -0.021347      -0.013257       0.034604              9.460654       7.002977       0.045622      -2.103134      13.261924      -0.905158       8.117060           0.002935
           74              C       5.500439       5.875903       3.191599       0.069987      26.990397 0.36115203E+03  0.81447494E+04                                 7.886052                            6.382668       0.171803       2.054704                    0.999812      27.096639      77.494298       0.642056       0.423005      -1.054986      -0.028883      -0.000520       0.047285       0.055411       0.014702       0.006992      -0.018108       0.054129       0.045364      -0.044589       0.019892       0.024697              8.666475       6.166662      -0.150436      -2.096078      11.929597      -0.164281       7.903167          -0.003138
           75              C       4.971098       2.201598       3.885715      -0.228256      30.085427 0.41612944E+03  0.97443550E+04                                 8.558833                            6.775422      -0.198740       1.918979                    0.998864      30.032519      88.150653       0.632275       0.413690      -1.058551       0.090334       0.006501       0.043587       0.100511      -0.011115      -0.014468      -0.009037      -0.004789       0.055165      -0.026914       0.002030       0.024884             10.239103       8.937447      -3.508291       0.913348      15.705822      -0.873830       6.074040           0.000171
           76              C      -0.610738       8.289204       4.635894       0.424600      38.505009 0.26724918E+03  0.55899680E+04                                 9.920847                            5.691113       0.622644       2.233966                    0.999588      23.409638      64.475890       0.644323       0.454474      -1.036232       0.051902      -0.037710       0.036153       0.073640       0.052670      -0.052236      -0.004791      -0.120494       0.109416      -0.113434       0.034301       0.079133             13.829799      28.964938      -3.716950       3.137670       6.397860      -0.492154       6.126599          -0.006106
           77              C       1.481952       3.699200      11.916104       0.055253      30.352397 0.37197392E+03  0.84667284E+04                                 8.595406                            6.514440       0.056364       2.011629                    0.999710      27.712548      80.109479       0.628970       0.427832      -1.050038      -0.048553      -0.029500      -0.015640       0.058926       0.009616      -0.013540       0.000548       0.007789      -0.086909      -0.032783       0.005684       0.027099             10.094351       8.396916       2.294082       0.215480       6.006908      -0.420837      15.879229           0.008654
           78              C       1.423057       3.592986      13.292323      -0.227744      36.780759 0.47672838E+03  0.11486617E+05                                 9.600092                            7.269552       0.091001       1.986559                    0.999429      30.939737      90.495339       0.611518       0.415696      -1.063043      -0.004552       0.003897      -0.008152       0.010117       0.006447       0.017925       0.013101       0.015379       0.016232      -0.018619      -0.009548       0.028167             11.267980       9.216082       2.733697      -0.705835       6.475016      -1.241361      18.112841           0.001566
           79              C       1.958598       4.342406       0.535270       0.166010      32.759977 0.38038119E+03  0.86097093E+04                                 9.085426                            6.574598       0.003249       2.025143                    0.999293      25.271851      70.234675       0.635018       0.426138      -1.062909      -0.007044      -0.002348       0.027408       0.028396       0.000573      -0.009450      -0.008548      -0.008325       0.111728      -0.024298      -0.015734       0.040032             11.432986       8.405246       2.270517      -1.596014       5.692868      -1.695885      20.200843           0.021811
           80              C      -0.674371       2.512635      13.044043      -0.242012      37.627899 0.47900750E+03  0.11528063E+05                                 9.682936                            7.234140       0.165759       2.004620                    0.999883      31.076469      90.144607       0.621197       0.409697      -1.069434       0.004087       0.005070      -0.005249       0.008364       0.030988      -0.017003      -0.007075       0.034892       0.014555      -0.038147      -0.003949       0.042097             11.463369       8.503093       2.053252      -0.282479       5.871611      -0.783403      20.015403           0.004806
           81              C      -0.535008       2.650901      11.682507       0.080986      29.685858 0.35428114E+03  0.79678599E+04                                 8.461331                            6.338901       0.059884       2.017251                    0.999770      27.253813      78.360399       0.640326       0.425316      -1.051390       0.050171       0.024671      -0.003962       0.056049      -0.000055       0.019162       0.014303      -0.000286      -0.095007      -0.041634       0.015927       0.025708              9.944768       7.935209       2.053911      -0.018219       5.784164      -0.516217      16.114931           0.005766
           82              C       1.854696       4.249742       2.042303      -0.242984      30.156091 0.41180550E+03  0.96304454E+04                                 8.689511                            6.820746      -0.173014       1.936249                    0.997755      29.856513      87.948571       0.618229       0.423646      -1.050912      -0.080035      -0.039363      -0.018514       0.091092       0.006532      -0.023316      -0.012110      -0.006414      -0.060282      -0.034700       0.005392       0.029309             10.714012       8.791257       1.304427      -3.103297       6.387308      -2.231526      16.963470           0.000007
           83              C      -0.110850       4.426568       6.193651       0.064606      27.796821 0.37559439E+03  0.85691429E+04                                 8.140107                            6.585223       0.076572       2.025911                    0.999747      27.374606      79.203373       0.620061       0.432965      -1.046999       0.027204      -0.045595       0.006556       0.053497       0.000382      -0.007389       0.007387       0.023168      -0.100151      -0.035595       0.006436       0.029159              9.074626       6.707671      -2.574330      -0.492382       8.087933       0.023969      12.428275           0.001142
           84              C      -0.051307       4.521506       4.822772      -0.198407      33.433312 0.49270573E+03  0.11964340E+05                                 8.996746                            7.393938       0.117038       2.002455                    0.999316      30.585219      89.672776       0.606191       0.416098      -1.063274       0.009365       0.000925       0.016002       0.018564      -0.007992       0.002273      -0.024486       0.018638      -0.033183      -0.032445       0.008625       0.023820              9.910007       7.390167      -2.748196      -1.259297       8.608102       0.581230      13.731752           0.001630
           85              C       0.617995       3.573140       4.093950       0.165807      30.101019 0.38346856E+03  0.87340392E+04                                 8.654022                            6.674648      -0.156750       1.976659                    0.999455      25.559383      72.248259       0.617252       0.435671      -1.052582       0.015905       0.004951      -0.028608       0.033104       0.018077      -0.012820      -0.005646       0.016869       0.095476      -0.035932      -0.001667       0.037599             10.212924       6.788450      -1.968132      -1.625979       7.596450      -0.992460      16.253872           0.001561
           86              C       1.241007       2.585740       4.780057      -0.228631      32.291774 0.47337864E+03  0.11363824E+05                                 8.727592                            7.212490       0.237205       2.040307                    0.999584      30.479332      88.423844       0.619152       0.412091      -1.067422       0.003029       0.007706       0.010562       0.013420      -0.009355      -0.021312       0.017818      -0.000429       0.025741      -0.021348      -0.013256       0.034604              9.460653       7.002987      -2.096991      -0.167105       8.351569      -1.403785      13.027403           0.002933
           87              C       1.185439       2.581617       6.168289       0.069986      26.990333 0.36115082E+03  0.81447103E+04                                 7.886019                            6.382642       0.171844       2.054717                    0.999812      27.096574      77.493898       0.642060       0.423003      -1.054988      -0.028881       0.047097       0.004259       0.055411       0.005469       0.015334      -0.012736       0.001250      -0.113263      -0.044586       0.019892       0.024694              8.666433       6.166631      -2.070148      -0.361446       7.977269      -0.565598      11.855399          -0.003135
           88              C       0.656098       3.643402       2.582913      -0.228256      30.085418 0.41613043E+03  0.97443824E+04                                 8.558818                            6.775424      -0.198731       1.918980                    0.998864      30.032566      88.150757       0.632276       0.413690      -1.058552       0.090335       0.042709       0.010871       0.100512      -0.013271      -0.012519      -0.006319      -0.031539      -0.025077      -0.026914       0.002029       0.024885             10.239048       8.937443       1.263127      -3.398029       6.348027      -1.824113      15.431675           0.000171
           89              C       3.704262       3.774703       8.715161       0.424625      38.504101 0.26724358E+03  0.55898176E+04                                 9.920688                            5.691045       0.622692       2.233985                    0.999588      23.409346      64.474748       0.644329       0.454473      -1.036234       0.051901       0.039777      -0.033863       0.073638      -0.057288       0.047122      -0.005251      -0.115976       0.122976      -0.113433       0.034299       0.079134             13.829532      28.964338       3.497054      -3.380856       6.228201      -0.509356       6.296056          -0.006110
           90              C      -0.407200       0.580098       8.464212       0.055280      30.351787 0.37196550E+03  0.84664784E+04                                 8.595272                            6.514356       0.056410       2.011647                    0.999710      27.712111      80.107615       0.628976       0.427830      -1.050040       0.048545       0.012573       0.030928       0.058917      -0.014438       0.008193      -0.003439       0.047065       0.030901      -0.032787       0.005692       0.027095             10.094171       8.396796      -0.017401       2.304082      15.862721       0.580050       6.022995           0.008641
           91              C      -0.348305      -0.799810       8.430841      -0.227738      36.780562 0.47672683E+03  0.11486567E+05                                 9.600051                            7.269541       0.090992       1.986557                    0.999429      30.939627      90.494861       0.611519       0.415696      -1.063044       0.004544       0.008507      -0.003052       0.010116       0.017178       0.008222       0.014420       0.002370      -0.022804      -0.018617      -0.009544       0.028161             11.267902       9.216050      -0.978431       2.648392      18.243415      -0.046263       6.344241           0.001566
           92              C      -0.883846      11.967683       8.974120       0.166070      32.759416 0.38037454E+03  0.86095292E+04                                 9.085366                            6.574574       0.003208       2.025133                    0.999293      25.271556      70.233947       0.635014       0.426143      -1.062905       0.007042      -0.027510      -0.000430       0.028400      -0.009458      -0.000394      -0.003179      -0.061209      -0.046917      -0.024301      -0.015722       0.040023             11.432868       8.405203      -1.817212       2.097646      20.393395      -0.202995       5.500005           0.021786
           93              C       1.749123      -0.661950       9.530748      -0.241996      37.627352 0.47900054E+03  0.11527849E+05                                 9.682834                            7.234085       0.165759       2.004623                    0.999883      31.076192      90.143500       0.621200       0.409697      -1.069435      -0.004081       0.005740      -0.004509       0.008362      -0.020043       0.029104      -0.004445       0.009000      -0.063120      -0.038138      -0.003950       0.042088             11.463215       8.503013      -0.488437       2.014192      20.028186       0.654256       5.858444           0.004802
           94              C       1.609760       0.706588       9.530748       0.081002      29.685460 0.35427598E+03  0.79677072E+04                                 8.461244                            6.338849       0.059916       2.017263                    0.999770      27.253503      78.359077       0.640330       0.425315      -1.051391      -0.050166       0.006430      -0.024142       0.056043       0.019065       0.001877       0.009220       0.049753       0.055109      -0.041635       0.015933       0.025702              9.944645       7.935133      -0.225623       2.041545      16.113014       0.532717       5.785789           0.005755
           95              C      -0.779944      10.458999       8.914052      -0.242979      30.155956 0.41180466E+03  0.96304214E+04                                 8.689489                            6.820744      -0.173027       1.936247                    0.997755      29.856454      87.948393       0.618228       0.423646      -1.050912       0.080036       0.014441       0.041034       0.091094      -0.023859       0.004142      -0.015213       0.024151       0.031438      -0.034700       0.005393       0.029306             10.713949       8.791241      -3.219182       0.984225      17.303954      -1.122905       6.046653           0.000003
           96              C       1.185602       6.346757       8.318714       0.064653      27.795943 0.37557963E+03  0.85687074E+04                                 8.139910                            6.585075       0.076646       2.025942                    0.999747      27.373853      79.200296       0.620072       0.432963      -1.047003      -0.027197      -0.011125       0.044697       0.053491      -0.007389      -0.000356       0.003367       0.062766       0.018596      -0.035601       0.006435       0.029166              9.074394       6.707519      -0.229775      -2.610856      12.378777       0.459749       8.136887           0.001129
           97              C       1.126059       7.720214       8.362764      -0.198393      33.432931 0.49269969E+03  0.11964150E+05                                 8.996674                            7.393893       0.117060       2.002466                    0.999316      30.584912      89.671540       0.606193       0.416098      -1.063275      -0.009361      -0.015826      -0.002539       0.018562       0.003067      -0.007714      -0.024715       0.020916      -0.026362      -0.032443       0.008631       0.023812              9.909911       7.390109      -0.975199      -2.861345      13.562432       1.084372       8.777190           0.001632
           98              C       0.456757       8.349492       9.379911       0.165866      30.100232 0.38345723E+03  0.87337205E+04                                 8.653909                            6.674579      -0.156755       1.976663                    0.999455      25.558911      72.246775       0.617251       0.435674      -1.052579      -0.015900       0.028967      -0.002036       0.033106      -0.014580       0.016700       0.000114      -0.039843      -0.074730      -0.035939      -0.001652       0.037591             10.212760       6.788366      -1.418772      -2.122320      16.364684      -0.102005       7.485228           0.001548
           99              C      -0.166255       7.567137      10.292940      -0.228600      32.291148 0.47336742E+03  0.11363480E+05                                 8.727477                            7.212405       0.237225       2.040319                    0.999584      30.478855      88.422006       0.619156       0.412091      -1.067423      -0.003033      -0.009733      -0.008728       0.013420      -0.020257      -0.011452       0.018724      -0.009362      -0.001098      -0.021349      -0.013247       0.034596              9.460514       7.002895       0.045634      -2.103120      13.261655      -0.905145       8.116992           0.002931
          100              C      -0.110687       6.185591      10.156787       0.070006      26.990094 0.36114699E+03  0.81445956E+04                                 7.885965                            6.382604       0.171867       2.054726                    0.999812      27.096319      77.492824       0.642063       0.423003      -1.054989       0.028880       0.000522      -0.047282       0.055406       0.014701       0.006993      -0.018104       0.054129       0.045360      -0.044586       0.019888       0.024698              8.666364       6.166590      -0.150437      -2.096064      11.929399      -0.164251       7.903103          -0.003143
          101              C       0.418654       9.859896       9.462671      -0.228255      30.085275 0.41612953E+03  0.97443561E+04                                 8.558788                            6.775416      -0.198734       1.918980                    0.998864      30.032539      88.150657       0.632276       0.413690      -1.058552      -0.090335      -0.006502      -0.043589       0.100512      -0.011118      -0.014466      -0.009035      -0.004783       0.055163      -0.026914       0.002032       0.024882             10.238980       8.937413      -3.508216       0.913355      15.705490      -0.873825       6.074039           0.000171
          102              C       6.000490       3.772290       8.712492       0.424625      38.504219 0.26724455E+03  0.55898439E+04                                 9.920712                            5.691058       0.622673       2.233978                    0.999588      23.409394      64.474950       0.644328       0.454473      -1.036233      -0.051901       0.037711      -0.036146       0.073637       0.052669      -0.052235      -0.004794      -0.120498       0.109408      -0.113433       0.034298       0.079136             13.829564      28.964408      -3.716870       3.137603       6.397767      -0.492139       6.126518          -0.006108
          103              N       4.888724       8.804619       2.242529      -0.218525      40.406173 0.56127679E+03  0.13911074E+05                                10.095537                            7.842309      -0.387983       1.892133                    0.998403      28.944914      82.407133       0.601424       0.410906      -1.079626       0.003138       0.014311      -0.123834       0.124697       0.009034       0.008238       0.005988       0.027357      -0.161156      -0.054834       0.010636       0.044198             11.977687      10.789251       2.926847       0.552026       8.015187      -0.348584      17.128622           0.055103
          104              N       4.857857       8.572819       6.467293      -0.201573      36.150944 0.52831276E+03  0.12878062E+05                                 9.286260                            7.566502      -0.196878       1.959365                    0.998914      28.232752      79.323465       0.618324       0.406378      -1.084249      -0.004032      -0.009450       0.127028       0.127442      -0.006668       0.001735       0.007327       0.016226      -0.178121      -0.060087       0.019892       0.040196             10.473689       8.147095      -3.360177      -0.204181      10.406482       0.015496      12.867489           0.036845
          105              N       2.787111       8.519805       4.412976      -0.538872      70.064608 0.75456092E+03  0.19923113E+05                                13.757611                            8.938142       0.190976       2.022272                    0.997785      32.901976      93.360908       0.584267       0.397037      -1.100655       0.073428      -0.002572       0.002363       0.073511      -0.021167       0.017623      -0.018644      -0.137185       0.133917      -0.095667       0.026820       0.068846             18.614937      35.829549       4.856588      -4.343466      10.142182      -0.766367       9.873078           0.019098
          106              N       4.816028      10.719984       4.362253      -0.218576      40.407924 0.56130354E+03  0.13911947E+05                                10.095929                            7.842566      -0.388089       1.892090                    0.998403      28.945812      82.411156       0.601404       0.410913      -1.079618      -0.003138       0.124650      -0.001726       0.124701       0.007283       0.009826      -0.000859       0.094776       0.041086      -0.054830       0.010626       0.044204             11.978219      10.789627       0.253504       2.967739      17.106630       0.574588       8.038401           0.055115
          107              N       4.846895       6.493418       4.166031      -0.201621      36.152285 0.52833564E+03  0.12878794E+05                                 9.286567                            7.566721      -0.197007       1.959316                    0.998914      28.233527      79.326891       0.618307       0.406384      -1.084242       0.004033      -0.127336      -0.003429       0.127446       0.002400      -0.006464      -0.000958       0.097812       0.066664      -0.060083       0.019888       0.040195             10.474067       8.147343       0.136344      -3.363703      12.839861       0.262571      10.434999           0.036851
          108              N       6.917641       8.531867       4.426325      -0.538872      70.064493 0.75455974E+03  0.19923071E+05                                13.757591                            8.938131       0.190992       2.022277                    0.997785      32.901956      93.360779       0.584268       0.397037      -1.100655      -0.073428      -0.002610       0.002325       0.073512       0.019671      -0.019277      -0.018426      -0.139313       0.127530      -0.095666       0.026822       0.068844             18.614910      35.829504      -4.811918       4.392884      10.029910      -0.777766       9.985316           0.019099
          109              N       0.537376       7.866979       5.014989      -0.413281      61.318689 0.50275239E+03  0.11968183E+05                                12.285024                            7.084621       0.571760       2.196574                    0.999308      28.440082      76.107488       0.687261       0.374378      -1.119271      -0.000001       0.053847      -0.048651       0.072570       0.000603       0.000665      -0.004104       0.182059      -0.183720      -0.064954      -0.056699       0.121654             17.333260      36.318536      -0.047470      -0.052536       7.918161      -0.763511       7.763083          -0.001866
          110              N       0.501028       3.256875      11.105857      -0.218488      40.404430 0.56124821E+03  0.13910177E+05                                10.095235                            7.842094      -0.388031       1.892129                    0.998403      28.944114      82.404073       0.601434       0.410904      -1.079628      -0.003138      -0.014310       0.123819       0.124682       0.009033       0.008239       0.005985       0.027360      -0.161134      -0.054827       0.010630       0.044196             11.977301      10.788915       2.926733       0.552020       8.014914      -0.348614      17.128074           0.055093
          111              N       0.531895       3.488675       6.881093      -0.201611      36.151695 0.52832567E+03  0.12878502E+05                                 9.286491                            7.566665      -0.197087       1.959296                    0.998913      28.233312      79.326368       0.618307       0.406386      -1.084240       0.004035       0.009455      -0.127021       0.127437      -0.006678       0.001736       0.007328       0.016221      -0.178077      -0.060073       0.019880       0.040193             10.473965       8.147267      -3.360234      -0.204199      10.406672       0.015536      12.867956           0.036849
          112              N       2.602641       3.541689       8.935410      -0.538910      70.064479 0.75456279E+03  0.19923197E+05                                13.757634                            8.938176       0.190837       2.022231                    0.997785      32.902089      93.361660       0.584264       0.397039      -1.100652      -0.073436       0.002575      -0.002361       0.073519      -0.021165       0.017622      -0.018641      -0.137164       0.133898      -0.095653       0.026817       0.068836             18.614900      35.829506       4.856471      -4.343404      10.142095      -0.766341       9.873098           0.019089
          113              N       0.573724       1.341510       8.986133      -0.218434      40.402542 0.56121943E+03  0.13909239E+05                                10.094816                            7.841820      -0.387917       1.892175                    0.998403      28.943141      82.399737       0.601455       0.410896      -1.079637       0.003139      -0.124627       0.001730       0.124678       0.007286       0.009812      -0.000860       0.094768       0.041107      -0.054830       0.010640       0.044190             11.976733      10.788518       0.253501       2.967430      17.104111       0.574473       8.037571           0.055077
          114              N       0.542857       5.568076       9.182355      -0.201546      36.149843 0.52829351E+03  0.12877479E+05                                 9.286082                            7.566367      -0.196929       1.959358                    0.998913      28.232256      79.321790       0.618329       0.406379      -1.084248      -0.004033       0.127322       0.003431       0.127432       0.002401      -0.006461      -0.000957       0.097803       0.066648      -0.060076       0.019885       0.040191             10.473466       8.146938       0.136335      -3.363552      12.838924       0.262586      10.434535           0.036841
          115              N      -1.527889       3.529627       8.922061      -0.538910      70.064618 0.75456465E+03  0.19923260E+05                                13.757651                            8.938186       0.190838       2.022230                    0.997785      32.902141      93.361858       0.584263       0.397039      -1.100652       0.073435       0.002612      -0.002318       0.073518       0.019671      -0.019280      -0.018427      -0.139294       0.127506      -0.095654       0.026814       0.068839             18.614921      35.829547      -4.811813       4.392822      10.029870      -0.777734       9.985345           0.019089
          116              N       4.852376       4.194515       8.333397      -0.413258      61.317299 0.50274309E+03  0.11967888E+05                                12.284796                            7.084516       0.571843       2.196601                    0.999308      28.439857      76.106282       0.687273       0.374374      -1.119276      -0.000001      -0.053837       0.048653       0.072564       0.000602       0.000668      -0.004108       0.182052      -0.183727      -0.064957      -0.056694       0.121652             17.332890      36.317712      -0.047477      -0.052536       7.918008      -0.763490       7.762951          -0.001868

******************************************************
Auxiliary information for the entire system
The total spin magnetic moment of the unit cell is   3.799745
The total net atomic charge of the unit cell is   0.000001
Accuracy of reproducing the electrostatic potential in the unit cell:
  The inner radius (bohr) =    5.0000
  The outer radius (bohr) =   12.0000
  Valid grid points have density less than (e/(bohr^3)) =    0.0001
  The number of valid grid points were=        32736
  The rms potential error without charges in kcal/mol is=      2.30510
  The rms potential error with partial charges in kcal/mol is=      0.50248
  The RRMSE value at monopole order=      0.21799
  The rms potential error with partial charges and cloud penetration in kcal/mol is=      0.51195
  The RRMSE value at monopole order with cloud penetration is=      0.22210
  The rms potential error with partial charges and atomic dipoles in kcal/mol is=      0.52804
  The RRMSE value at dipole order=      0.22907
  The rms potential error with partial charges, atomic dipoles and cloud penetration in kcal/mol is=      0.52582
  The RRMSE value at dipole order with cloud penetration=      0.22811

******************************************************
The electron densities and ab initio electrostatic potential were computed in VASP using the PBE functional and
projector augmented wave method. See the main text of the journal article for a description of computational details.
The atomic charges, dipoles, and quadrupoles were computed with the DDEC6 method as described in
(a) T. A. Manz and N. Gabaldon Limas, RSC Adv. 6 (2016) 47771-47801 DOI: 10.1039/c6ra04656h
(b) N. Gabaldon Limas and T. A. Manz, RSC Adv. 8 (2018) 2678-2707 DOI: 10.1039/c7ra11829e.
For each atom in the material, the electron cloud parameters were fit to the spherically averaged atom-in-material
electron density using radial positions for which this density was between 10^-4 and 10^-2 electrons per cubic bohr.
The polarizabilities, dispersion coefficients, and quantum Drude oscillator (QDO) parameters were fit using the MCLF method.
The magnetic structure of the system was optimized in VASP from the default ferromagnetic initial guess using spin polarization.
The atomic spin moments (ASMs) were computed on this optimized magnetic structure using the DDEC6 partition as inputs
to the method of T. A. Manz and D. S. Sholl, J. Chem. Theory Comput. 7 (2011) 4146-4164 DOI: 10.1021/ct200539n.
The RMSE and RRMSE were computed using a uniform grid with Ewald summation.
