# Supplementary material for: A collection of forcefield precursors for metal–organic frameworks
Source: RSC Adv. 2019 Nov 13;9(63):36492–507. doi: 10.1039/c9ra07327b (PMC9075174; doi:10.1039/c9ra07327b)
Supplement: RA-009-C9RA07327B-s5281 [file RA-009-C9RA07327B-s5281.xyz]

  176
jmolscript: load "" {1 1 1} spacegroup "x,y,z" unitcell [{     12.262400     0.000000     0.000000 }, {     -3.294716    11.811490     0.000000 }, {      5.458786     5.165472    14.548546 }]
Cd    10.695943     7.300574     5.362012     0.761432
Cd     4.051217     3.035460     1.912261     0.761319
Cd     3.730527     9.676388     9.186534     0.761432
Cd    10.375253    13.941502    12.636285     0.761319
H      1.787671    10.278389     6.058015     0.124561
H      3.182477    12.191166     6.199135     0.136537
H      6.053300     2.131537     4.662809     0.113807
H      8.619050     6.019047     7.418304     0.114987
H     10.158471     9.587210     7.524508     0.117932
H      8.648278     9.404319     9.331437     0.121325
H      7.046368     6.021390     9.124848     0.123519
H      6.645937     7.407233     9.744616     0.116056
H      8.415012     7.244597    11.362414     0.093373
H      7.478747     6.005920    11.506445     0.119246
H     -0.027727    13.455397     6.493016     0.103735
H      3.867238     3.057630     6.762164     0.103254
H      2.888626     3.076315     4.619163     0.099148
H     13.792269     2.551289     5.176373     0.114930
H     12.039817     4.257934     5.468798     0.110994
H      1.850765     7.541752     5.452795     0.108446
H      3.423012     5.698209     5.390236     0.138426
H      6.018333     7.066347     1.216258     0.124694
H      7.486012     8.923798     1.075138     0.136908
H      9.287341     8.986182     2.611464     0.113863
H      8.833637     5.856095    14.404515     0.115275
H     11.856974     8.297619    14.298311     0.117894
H     12.086582     6.793829    12.491382     0.121016
H      5.963740    16.153372    12.697971     0.123430
H     10.700932     4.328534    12.078203     0.116187
H     10.068960     5.988867    10.460405     0.093568
H      9.127392     4.754218    10.316374     0.118823
H      9.566288     6.171319     0.781257     0.103332
H     -1.495650     7.129343     0.512109     0.102669
H     11.047676     6.191725     2.655110     0.099391
H     10.907036     4.741869     2.097900     0.114648
H      0.759383     3.512408     1.805475     0.110789
H      3.365373     6.391826     1.821478     0.108813
H      1.167181     7.410927     1.884037     0.137729
H     12.638799     6.698573     8.490531     0.124561
H     11.243993     4.785796     8.349411     0.136537
H      8.373170    14.845425     9.885737     0.113806
H      5.807420    10.957915     7.130242     0.114987
H      4.267999     7.389752     7.024038     0.117934
H      5.778192     7.572643     5.217109     0.121326
H      7.380102    10.955572     5.423698     0.123519
H      7.780533     9.569729     4.803930     0.116056
H      6.011458     9.732365     3.186132     0.093374
H      6.947723    10.971042     3.042101     0.119246
H     14.454197     3.521565     8.055530     0.103734
H     10.559232    13.919332     7.786382     0.103254
H     11.537844    13.900647     9.929383     0.099148
H      0.634201    14.425673     9.372173     0.114930
H      2.386653    12.719028     9.079748     0.110993
H     12.575705     9.435210     9.095751     0.108446
H     11.003458    11.278753     9.158310     0.138427
H      8.408137     9.910615    13.332288     0.124694
H      6.940458     8.053164    13.473408     0.136908
H      5.139129     7.990780    11.937082     0.113863
H      5.592833    11.120867     0.144031     0.115275
H      2.569496     8.679343     0.250235     0.117895
H      2.339888    10.183133     2.057164     0.121016
H      8.462730     0.823590     1.850575     0.123431
H      3.725538    12.648428     2.470343     0.116187
H      4.357510    10.988095     4.088141     0.093568
H      5.299078    12.222744     4.232172     0.118822
H      4.860182    10.805643    13.767289     0.103331
H     15.922120     9.847619    14.036437     0.102669
H      3.378794    10.785237    11.893436     0.099391
H      3.519434    12.235093    12.450646     0.114648
H     13.667087    13.464554    12.743071     0.110789
H     11.061097    10.585136    12.727068     0.108813
H     13.259289     9.566035    12.664509     0.137730
C     -0.268648     9.729970     4.463494     0.652633
C      0.572322    11.020515     4.518778    -0.068122
C      1.656192    11.011297     5.500805    -0.103231
C      2.489295    12.132786     5.582277    -0.121131
C      2.199634    13.201785     4.640986     0.051766
C      0.267112    12.168352     3.606585     0.062248
C     -0.916812    12.361531     2.653655     0.510813
C      8.803653     6.889959     7.688907     0.085956
C      9.653627     8.838404     7.744191    -0.010415
C      8.840243     8.744662     8.704395    -0.132987
C      7.394004     6.822518     9.548211    -0.104469
C      8.139597     6.420289    10.930323    -0.208652
C      3.032830     2.568352     6.674873    -0.185545
C      2.274531     3.140360     5.368413    -0.111363
C     12.751188     4.855523     5.458614     0.062524
C      1.620239     6.640535     5.452795    -0.046501
C      2.496603     5.634423     5.413514    -0.110023
C      6.042576     4.938282     2.810779     0.653879
C      7.059710     6.095078     2.755495    -0.068763
C      6.759615     7.136621     1.773468    -0.103118
C      7.616024     8.240416     1.691996    -0.121697
C      8.723537     8.248625     2.633287     0.051983
C      8.247340     6.109492     3.667688     0.063454
C      8.751513     5.021002     4.620618     0.510999
C      9.622925     6.267912    14.133912     0.085305
C     11.271348     7.610148    14.078628    -0.008613
C     11.399601     6.801492    13.118424    -0.134320
C      9.936723     4.891988    12.274608    -0.106371
C      9.348962     5.502099    10.892496    -0.208641
C     10.519655     6.194156     0.599400    -0.183955
C     11.274368     5.617423     1.905860    -0.112119
C      1.143863     4.358183     1.815659     0.063563
C      2.559234     5.927634     1.821478    -0.045816
C      1.354653     6.501446     1.860759    -0.110208
C     14.695118     7.246992    10.085052     0.652633
C     13.854148     5.956447    10.029768    -0.068122
C     12.770278     5.965665     9.047741    -0.103231
C     11.937175     4.844176     8.966269    -0.121131
C     12.226836     3.775177     9.907560     0.051766
C     14.159358     4.808610    10.941961     0.062248
C     15.343282     4.615431    11.894891     0.510813
C      5.622817    10.087003     6.859639     0.085955
C      4.772843     8.138558     6.804355    -0.010416
C      5.586227     8.232300     5.844151    -0.132987
C      7.032466    10.154444     5.000335    -0.104469
C      6.286873    10.556673     3.618223    -0.208652
C     11.393640    14.408610     7.873673    -0.185526
C     12.151939    13.836602     9.180133    -0.111365
C      1.675282    12.121439     9.089932     0.062524
C     12.806231    10.336427     9.095751    -0.046501
C     11.929867    11.342539     9.135032    -0.110023
C      8.383894    12.038680    11.737767     0.653879
C      7.366760    10.881884    11.793051    -0.068763
C      7.666855     9.840341    12.775078    -0.103118
C      6.810446     8.736546    12.856550    -0.121697
C      5.702933     8.728337    11.915259     0.051982
C      6.179130    10.867470    10.880858     0.063454
C      5.674957    11.955960     9.927928     0.510999
C      4.803545    10.709050     0.414634     0.085305
C      3.155122     9.366814     0.469918    -0.008613
C      3.026869    10.175470     1.430122    -0.134320
C      4.489747    12.084974     2.273938    -0.106372
C      5.077508    11.474863     3.656050    -0.208641
C      3.906815    10.782806    13.949146    -0.183936
C      3.152102    11.359539    12.642686    -0.112121
C     13.282607    12.618779    12.732887     0.063563
C     11.867236    11.049328    12.727068    -0.045816
C     13.071817    10.475516    12.687787    -0.110209
N      9.658548     7.713743     7.121513    -0.282743
N      8.289909     7.484827     8.649111     0.101059
N      1.763289     4.513513     5.413514     0.097219
N     12.634456     6.174936     5.492076    -0.272295
N      4.432589     1.410657     3.683692    -0.278027
N      4.727932     2.147233     0.152760    -0.283701
N     10.333958     5.932896    13.173708     0.103929
N      0.471991     5.493926     1.860759     0.096895
N      2.446123     4.600250     1.782197    -0.272989
N      9.028426     7.231373     3.590581    -0.279437
N      4.767922     9.263219     7.427033    -0.282743
N      6.136561     9.492135     5.899435     0.101059
N     12.663181    12.463449     9.135032     0.097220
N      1.792014    10.802026     9.056470    -0.272295
N      9.993881    15.566305    10.864854    -0.278027
N      9.698538    14.829729    14.395786    -0.283701
N      4.092512    11.044066     1.374838     0.103929
N     13.954479    11.483036    12.687787     0.096896
N     11.980347    12.376712    12.766349    -0.272989
N      5.398044     9.745589    10.957965    -0.279437
O     11.355028     9.440313     5.374233    -0.567073
O     -0.205525     9.047105     3.514929    -0.613361
O      2.287096     1.477374     1.722548    -0.589087
O     -1.875257    11.556783     2.765679    -0.540296
O      5.935188     4.245224     1.900040    -0.567500
O      5.367856     4.815604     3.759344    -0.614471
O      9.669142     5.182688     5.551725    -0.588700
O      8.233877     3.881578     4.508594    -0.540558
O      3.071442     7.536649     9.174313    -0.567073
O     14.631995     7.929857    11.033617    -0.613361
O     12.139374    15.499588    12.825998    -0.589087
O      4.039327     5.420179    11.782867    -0.540296
O      8.491282    12.731738    12.648506    -0.567500
O      9.058614    12.161358    10.789202    -0.614471
O      4.757328    11.794274     8.996821    -0.588700
O      6.192593    13.095384    10.039952    -0.540558

The following XYZ coordinates are in angstroms. Other properties are in atomic units.
The sperically averaged electron density of each atom fit to a function of the form exp(a - br)
eigen_1, eigen_2 and eigen_3 are the three eigenvalues of traceless quadrupole moment tensor
  atom number  atomic symbol              X              Y              Z     net charge C6 coefficient C8 coefficient C10 coefficient fluctuating dipole atomic polarizability isotropic forcefield polarizability              a              b squared Pearson coefficient          <r^3>          <r^4>         wp_QDO          m_QDO          q_QDO       dipole_x       dipole_y       dipole_z         dipole            Qxy            Qxz            Qyz     Q(x^2-y^2)  Q(3z^2 - R^2)        eigen_1        eigen_2        eigen_3 static polarizability      alpha(xx)      alpha(xy)      alpha(xz)      alpha(yy)      alpha(yz)      alpha(zz) atomic spin moment
            1             Cd      10.695943       7.300574       5.362012       0.761432     188.270926 0.49502006E+04  0.19393061E+06                                24.424508                           21.495146       1.182916       2.050017                    0.998203      81.690842     220.507434       0.446677       0.350017      -1.225203       0.030602       0.041330      -0.030995       0.060044       0.068480      -0.001161      -0.020000      -0.146339      -0.107838      -0.083109      -0.037397       0.120506             27.367512      32.983697      -1.123876      -2.057020      22.705721       2.177777      26.413119          -0.000008
            2             Cd       4.051217       3.035460       1.912261       0.761319     188.287708 0.49504306E+04  0.19394102E+06                                24.424733                           21.494421       1.186140       2.050818                    0.998191      81.694870     220.515928       0.446724       0.349977      -1.225243       0.030797       0.041051       0.030603       0.059751       0.096756       0.019483       0.007308       0.056613      -0.108060      -0.083549      -0.037810       0.121359             27.368562      24.032357      -3.622898      -2.651443      31.660149       1.402956      26.413180          -0.000008
            3             Cd       3.730527       9.676388       9.186534       0.761432     188.270925 0.49502005E+04  0.19393061E+06                                24.424508                           21.495146       1.182916       2.050017                    0.998203      81.690842     220.507433       0.446677       0.350017      -1.225203      -0.030602      -0.041330       0.030995       0.060044       0.068480      -0.001161      -0.020001      -0.146339      -0.107838      -0.083109      -0.037397       0.120506             27.367513      32.983698      -1.123876      -2.057021      22.705720       2.177777      26.413120          -0.000008
            4             Cd      10.375253      13.941502      12.636285       0.761319     188.287705 0.49504305E+04  0.19394101E+06                                24.424732                           21.494420       1.186140       2.050818                    0.998191      81.694869     220.515922       0.446724       0.349977      -1.225243      -0.030797      -0.041051      -0.030603       0.059751       0.096756       0.019483       0.007308       0.056613      -0.108060      -0.083549      -0.037810       0.121359             27.368562      24.032355      -3.622898      -2.651442      31.660150       1.402956      26.413180          -0.000008
            5              H       1.787671      10.278389       6.058015       0.124561       0.920445 0.66689653E+01  0.63409688E+02                                 1.642057                            1.572943      -1.072150       2.385776                    0.996407       3.549113      10.219294       0.463031       1.391230      -0.684961       0.006364      -0.030903       0.025871       0.040802       0.003600       0.007171      -0.007931      -0.014318      -0.014751      -0.014781       0.001663       0.013118              1.670549       1.408356      -0.077938       0.088286       1.894292      -0.373377       1.709000          -0.000003
            6              H       3.182477      12.191166       6.199135       0.136537       0.976579 0.70074347E+01  0.66949137E+02                                 1.668277                            1.582939      -0.902265       2.472283                    0.998846       3.361546       9.465632       0.478101       1.340913      -0.696549       0.030425       0.002762       0.029436       0.042424       0.009148       0.012699      -0.004662      -0.004671      -0.009530      -0.018849       0.005785       0.013064              1.699456       1.877573      -0.050087       0.401256       1.374687      -0.017438       1.846106           0.000001
            7              H       6.053300       2.131537       4.662809       0.113807       1.012136 0.72878327E+01  0.70555677E+02                                 1.723871                            1.623270      -1.047074       2.392036                    0.997330       3.563499      10.214590       0.466614       1.355859      -0.692246       0.033072       0.040810       0.003683       0.052657       0.008451       0.010903      -0.004890      -0.000387      -0.003360      -0.016464       0.004782       0.011681              1.768393       1.753883       0.413964      -0.037883       2.136038      -0.044377       1.415257          -0.000001
            8              H       8.619050       6.019047       7.418304       0.114987       1.128801 0.82124207E+01  0.81018233E+02                                 1.778818                            1.669283      -0.991194       2.405735                    0.998915       3.475548       9.700845       0.487949       1.272390      -0.711131      -0.008592      -0.048187      -0.016541       0.051666       0.013505      -0.004322       0.003826      -0.021059      -0.027237      -0.016686      -0.005058       0.021744              1.799834       1.434226       0.111404       0.022178       2.226374       0.416716       1.738903           0.000000
            9              H      10.158471       9.587210       7.524508       0.117932       1.171769 0.80966334E+01  0.79996340E+02                                 1.851581                            1.676655      -1.226792       2.301878                    0.995623       3.604638      10.236401       0.476131       1.302009      -0.703486       0.017843       0.032567      -0.008870       0.038180       0.001980      -0.005124       0.007073      -0.025844      -0.012783      -0.014561      -0.002807       0.017369              1.920318       1.952117       0.653639      -0.216845       2.184063      -0.217509       1.624773          -0.000002
           10              H       8.648278       9.404319       9.331437       0.121325       1.077820 0.76053917E+01  0.74337888E+02                                 1.776168                            1.642868      -1.271537       2.273894                    0.995602       3.687266      10.582111       0.470872       1.330807      -0.696244      -0.000580       0.033108       0.020175       0.038775       0.011744      -0.014774       0.003400      -0.017445      -0.010373      -0.023756       0.006445       0.017311              1.824489       1.502335      -0.173621      -0.243387       1.954467       0.592448       2.016667          -0.000002
           11              H       7.046368       6.021390       9.124848       0.123519       1.005270 0.76627842E+01  0.73274856E+02                                 1.578361                            1.555619      -0.638217       2.578748                    0.999941       3.130756       8.222295       0.540862       1.184271      -0.734114      -0.014922      -0.032547      -0.007207       0.036523       0.009775      -0.003522       0.002717      -0.011538      -0.001704      -0.012672       0.001005       0.011668              1.574254       1.504825       0.239739       0.103317       1.745719       0.183113       1.472218          -0.000002
           12              H       6.645937       7.407233       9.744616       0.116056       0.978450 0.72110275E+01  0.69630454E+02                                 1.686702                            1.611041      -0.952985       2.422221                    0.996976       3.627371      10.385609       0.469956       1.349731      -0.693001      -0.027406       0.017148       0.006436       0.032963      -0.001748      -0.003811      -0.006682       0.005177      -0.027362      -0.013125       0.005109       0.008016              1.723907       2.037713      -0.444743      -0.198524       1.632063       0.127298       1.501944           0.000000
           13              H       8.415012       7.244597      11.362414       0.093373       1.061211 0.88114482E+01  0.89247821E+02                                 1.753298                            1.759999      -1.158494       2.309533                    0.994081       3.914069      11.390151       0.458719       1.318283      -0.698727       0.016466       0.019895       0.009970       0.027683       0.004910       0.007975       0.002305      -0.005051      -0.003772      -0.009888      -0.000277       0.010165              1.735365       1.513138       0.020356       0.087205       2.011081       0.285018       1.681876          -0.000001
           14              H       7.478747       6.005920      11.506445       0.119246       1.018734 0.79415839E+01  0.77308233E+02                                 1.638631                            1.620305      -0.648774       2.564245                    0.999761       3.352793       9.146760       0.507540       1.239703      -0.719328      -0.018229      -0.020618       0.016590       0.032135       0.001143      -0.002693      -0.005208       0.002898       0.003153      -0.005966      -0.000470       0.006436              1.634755       1.781723       0.168036      -0.252638       1.515191      -0.192264       1.607351           0.000001
           15              H      -0.027727      13.455397       6.493016       0.103735       1.091052 0.85296868E+01  0.86020625E+02                                 1.817406                            1.753434      -1.226445       2.281703                    0.992477       3.920625      11.526519       0.449324       1.351689      -0.691740      -0.003972      -0.028447       0.006463       0.029441       0.001677       0.000990      -0.000141      -0.012090       0.003348      -0.006955       0.001240       0.005715              1.855178       1.491655      -0.374696      -0.123911       2.381807       0.220153       1.692073           0.000002
           16              H       3.867238       3.057630       6.762164       0.103254       1.055568 0.86646428E+01  0.85914607E+02                                 1.658347                            1.677142      -0.635320       2.562277                    0.999783       3.406611       9.276894       0.507422       1.217363      -0.725044       0.017805       0.019736       0.013519       0.029821       0.008733       0.003048       0.000118       0.004179       0.007231      -0.010442       0.001683       0.008759              1.630563       1.795633       0.235590      -0.044634       1.603793      -0.050092       1.492264          -0.000001
           17              H       2.888626       3.076315       4.619163       0.099148       1.077424 0.82685349E+01  0.83525353E+02                                 1.852273                            1.762408      -1.483571       2.149670                    0.991167       4.265405      12.943268       0.430428       1.408691      -0.678206       0.022135      -0.001178      -0.019030       0.029215       0.004102      -0.002316      -0.001104      -0.005828       0.000232      -0.005532      -0.000226       0.005758              1.905969       1.859657      -0.230863      -0.519389       1.665671       0.110589       2.192578           0.000001
           18              H      13.792269       2.551289       5.176373       0.114930       1.021652 0.81859663E+01  0.80205258E+02                                 1.640058                            1.644746      -0.645611       2.570929                    0.999764       3.328315       9.076864       0.504445       1.239250      -0.720183      -0.023354      -0.027488      -0.004592       0.036361       0.004773       0.003859       0.001066      -0.004364      -0.032022      -0.011680       0.000671       0.011009              1.621748       1.674246       0.209705       0.092457       1.733834       0.067822       1.457164           0.000000
           19              H      12.039817       4.257934       5.468798       0.110994       1.180508 0.88470048E+01  0.88662349E+02                                 1.812902                            1.718489      -1.084635       2.360422                    0.998354       3.505723       9.770052       0.488241       1.251781      -0.716098      -0.043882      -0.030385       0.002216       0.053420       0.008465      -0.000862       0.001285      -0.013183      -0.059271      -0.019866      -0.000756       0.020622              1.819705       2.232588       0.377660       0.023367       1.755952      -0.021057       1.470576           0.000002
           20              H       1.850765       7.541752       5.452795       0.108446       1.015832 0.70922367E+01  0.67951802E+02                                 1.704345                            1.585775      -0.911619       2.449695                    0.998151       3.496449       9.853971       0.480792       1.329632      -0.698142       0.009965       0.043006      -0.001451       0.044169       0.001758      -0.002875       0.001416      -0.006375      -0.067693      -0.022898       0.007964       0.014934              1.750703       1.439040       0.196680       0.027274       2.456839       0.006031       1.356231          -0.000004
           21              H       3.423012       5.698209       5.390236       0.138426       0.974199 0.68665207E+01  0.65517945E+02                                 1.680984                            1.579816      -1.038572       2.403212                    0.997762       3.456087       9.846491       0.470950       1.363038      -0.691086       0.042505       0.007238      -0.002448       0.043186       0.004621       0.005194      -0.000367       0.001117      -0.071623      -0.024630       0.007701       0.016929              1.706373       2.311615       0.119436      -0.057235       1.448725       0.035135       1.358780          -0.000003
           22              H       6.018333       7.066347       1.216258       0.124694       0.919901 0.66621317E+01  0.63310208E+02                                 1.639456                            1.570607      -1.061524       2.390011                    0.996532       3.544239      10.192868       0.464186       1.388523      -0.685493      -0.031401      -0.002425      -0.026099       0.040903       0.006715       0.009542      -0.004895       0.008449      -0.014620      -0.014804       0.001799       0.013005              1.667842       1.896187       0.058928       0.382263       1.401153       0.015268       1.706187          -0.000003
           23              H       7.486012       8.923798       1.075138       0.136908       0.974967 0.69941447E+01  0.66801945E+02                                 1.667852                            1.582561      -0.905513       2.471354                    0.998785       3.359173       9.462833       0.477567       1.342819      -0.696182      -0.005602       0.030145      -0.029162       0.042315       0.009058       0.007828      -0.010816      -0.005070      -0.009165      -0.018676       0.005853       0.012823              1.699024       1.436624      -0.172907       0.124547       1.814850      -0.381611       1.845597           0.000001
           24              H       9.287341       8.986182       2.611464       0.113863       1.011652 0.72825700E+01  0.70487513E+02                                 1.722897                            1.622350      -1.043757       2.393455                    0.997310       3.561685      10.206023       0.466920       1.355301      -0.692362       0.030383       0.042922      -0.003812       0.052725       0.007309       0.007601      -0.009031      -0.007980      -0.003662      -0.016298       0.004894       0.011404              1.767376       1.893032       0.452897       0.032488       1.994660       0.048351       1.414436          -0.000001
           25              H       8.833637       5.856095      14.404515       0.115275       1.130121 0.82259716E+01  0.81208291E+02                                 1.782473                            1.672405      -0.991519       2.406057                    0.998936       3.478497       9.721407       0.486593       1.275049      -0.710559      -0.044145      -0.021083       0.016685       0.051688       0.017107      -0.004762       0.003107       0.003904      -0.026654      -0.016673      -0.005062       0.021734              1.803629       2.116367       0.301434      -0.396810       1.552010      -0.133795       1.742509           0.000001
           26              H      11.856974       8.297619      14.298311       0.117894       1.171952 0.80975435E+01  0.79999593E+02                                 1.850935                            1.676111      -1.220574       2.304323                    0.995698       3.604252      10.231601       0.476528       1.301019      -0.703690       0.026720       0.025828       0.008615       0.038148       0.008580      -0.008126       0.003324       0.020109      -0.012356      -0.014901      -0.002447       0.017348              1.919611       1.828335       0.618970       0.151168       2.306268       0.267181       1.624231          -0.000002
           27              H      12.086582       6.793829      12.491382       0.121016       1.078506 0.76111701E+01  0.74397299E+02                                 1.775741                            1.642610      -1.270759       2.273740                    0.995660       3.687313      10.577254       0.471359       1.329378      -0.696536       0.031885       0.008523      -0.020282       0.038739       0.014489      -0.007525       0.013364       0.002582      -0.010691      -0.023902       0.006673       0.017230              1.824013       2.010946      -0.031551      -0.635517       1.444979       0.075300       2.016113          -0.000002
           28              H       5.963740      16.153372      12.697971       0.123430       1.004135 0.76498505E+01  0.73101638E+02                                 1.575246                            1.552721      -0.639096       2.577879                    0.999944       3.128991       8.208033       0.542334       1.181858      -0.734676      -0.027411      -0.023133       0.007585       0.036661       0.011522      -0.003462       0.002589      -0.000479      -0.001467      -0.012775       0.000978       0.011797              1.571099       1.600964       0.266378      -0.148143       1.642784      -0.148178       1.469548          -0.000002
           29              H      10.700932       4.328534      12.078203       0.116187       0.977729 0.72055416E+01  0.69569309E+02                                 1.686406                            1.610866      -0.956573       2.421130                    0.996956       3.626894      10.386103       0.469755       1.350465      -0.692856       0.024254      -0.021607      -0.006387       0.033104      -0.002836       0.005387       0.005453      -0.003060      -0.027311      -0.013097       0.004923       0.008174              1.723561       1.890989      -0.485210      -0.175746       1.777906       0.156860       1.501788           0.000000
           30              H      10.068960       5.988867      10.460405       0.093568       1.061266 0.88110311E+01  0.89236018E+02                                 1.752797                            1.759492      -1.154355       2.310931                    0.994180       3.912860      11.383431       0.459001       1.317587      -0.698870       0.014416       0.021260      -0.009775       0.027483       0.005575      -0.000120      -0.008479      -0.000658      -0.003560      -0.010063      -0.000278       0.010341              1.734864       1.964034       0.146372      -0.251007       1.559284      -0.160537       1.681275          -0.000001
           31              H       9.127392       4.754218      10.316374       0.118823       1.018552 0.79421151E+01  0.77335137E+02                                 1.640584                            1.622146      -0.651963       2.563657                    0.999729       3.353614       9.158190       0.506280       1.242439      -0.718742      -0.014827      -0.023125      -0.016541       0.032065       0.000394       0.004295       0.004020      -0.003664       0.003150      -0.005904      -0.000627       0.006531              1.636724       1.449016       0.074940       0.117560       1.851921       0.295650       1.609236           0.000001
           32              H       9.566288       6.171319       0.781257       0.103332       1.089638 0.85158006E+01  0.85853540E+02                                 1.816832                            1.752822      -1.229251       2.280883                    0.992436       3.918420      11.521698       0.449047       1.352949      -0.691515      -0.026257      -0.011649      -0.006064       0.029359       0.004457       0.000614      -0.000840       0.008751       0.003308      -0.006925       0.001218       0.005708              1.854619       2.510911      -0.090208      -0.245194       1.361541       0.060163       1.691404           0.000002
           33              H      -1.495650       7.129343       0.512109       0.102669       1.056999 0.86746250E+01  0.86003007E+02                                 1.656573                            1.675330      -0.641094       2.558401                    0.999728       3.408134       9.268024       0.509169       1.213336      -0.725943       0.014065       0.022648      -0.013448       0.029860       0.006360       0.000645      -0.003035      -0.012799       0.007059      -0.010446       0.001570       0.008876              1.628828       1.494074       0.151761       0.036178       1.901797       0.056270       1.490613          -0.000001
           34              H      11.047676       6.191725       2.655110       0.099391       1.074304 0.82389197E+01  0.83142537E+02                                 1.848123                            1.758874      -1.478118       2.152476                    0.991290       4.256056      12.903827       0.431045       1.408090      -0.678352      -0.006801       0.020830       0.019117       0.029080       0.004943       0.000365       0.002365       0.000581       0.000104      -0.005394      -0.000205       0.005599              1.901498       1.795349      -0.246698      -0.244964       1.722384       0.468449       2.186761           0.000001
           35              H      10.907036       4.741869       2.097900       0.114648       1.022066 0.81890704E+01  0.80231274E+02                                 1.639265                            1.644022      -0.639761       2.572693                    0.999771       3.329260       9.074757       0.505109       1.237689      -0.720518      -0.020512      -0.029799       0.004535       0.036459       0.005232       0.000022      -0.003998      -0.001798      -0.031808      -0.011600       0.000550       0.011050              1.620979       1.620402       0.194497      -0.040437       1.785743      -0.107134       1.456790           0.000000
           36              H       0.759383       3.512408       1.805475       0.110789       1.175335 0.87946585E+01  0.87952956E+02                                 1.802521                            1.709416      -1.055302       2.372175                    0.998566       3.496937       9.715800       0.491549       1.245971      -0.717372      -0.017559      -0.050888      -0.002012       0.053870       0.010557      -0.001520       0.000577       0.002642      -0.059506      -0.019957      -0.000614       0.020571              1.809108       1.586468       0.197809       0.026341       2.377313      -0.016678       1.463542           0.000002
           37              H       3.365373       6.391826       1.821478       0.108813       1.014792 0.70846354E+01  0.67886371E+02                                 1.706034                            1.587104      -0.921320       2.446288                    0.998010       3.497589       9.869870       0.479421       1.333289      -0.697399       0.038385       0.020914       0.001018       0.043725       0.003386      -0.001990       0.002571       0.003767      -0.067270      -0.022773       0.007682       0.015091              1.752538       2.284529       0.432659       0.001523       1.615843      -0.027934       1.357242          -0.000004
           38              H       1.167181       7.410927       1.884037       0.137729       0.974566 0.68686793E+01  0.65519821E+02                                 1.678781                            1.578088      -1.028379       2.407385                    0.997927       3.454058       9.827604       0.472266       1.359629      -0.691771      -0.004797       0.043696       0.002225       0.044015       0.003831       0.001777      -0.004741      -0.005329      -0.070649      -0.024283       0.007547       0.016736              1.704008       1.447752      -0.120692      -0.049127       2.306787       0.045540       1.357487          -0.000003
           39              H      12.638799       6.698573       8.490531       0.124561       0.920444 0.66689609E+01  0.63409640E+02                                 1.642057                            1.572943      -1.072150       2.385776                    0.996407       3.549112      10.219293       0.463031       1.391231      -0.684961      -0.006364       0.030903      -0.025871       0.040802       0.003600       0.007171      -0.007931      -0.014318      -0.014751      -0.014781       0.001663       0.013118              1.670549       1.408356      -0.077938       0.088286       1.894292      -0.373377       1.709000          -0.000003
           40              H      11.243993       4.785796       8.349411       0.136537       0.976580 0.70074423E+01  0.66949227E+02                                 1.668277                            1.582940      -0.902266       2.472283                    0.998846       3.361548       9.465639       0.478101       1.340913      -0.696549      -0.030425      -0.002762      -0.029436       0.042424       0.009148       0.012699      -0.004662      -0.004671      -0.009530      -0.018849       0.005785       0.013064              1.699456       1.877574      -0.050088       0.401256       1.374688      -0.017438       1.846107           0.000001
           41              H       8.373170      14.845425       9.885737       0.113806       1.012136 0.72878347E+01  0.70555709E+02                                 1.723872                            1.623271      -1.047076       2.392036                    0.997330       3.563500      10.214597       0.466614       1.355860      -0.692246      -0.033072      -0.040810      -0.003683       0.052657       0.008451       0.010903      -0.004890      -0.000386      -0.003360      -0.016464       0.004782       0.011681              1.768394       1.753884       0.413964      -0.037883       2.136039      -0.044377       1.415258          -0.000001
           42              H       5.807420      10.957915       7.130242       0.114987       1.128802 0.82124257E+01  0.81018298E+02                                 1.778819                            1.669284      -0.991195       2.405735                    0.998915       3.475549       9.700850       0.487949       1.272390      -0.711131       0.008592       0.048187       0.016541       0.051666       0.013505      -0.004322       0.003826      -0.021059      -0.027237      -0.016686      -0.005058       0.021744              1.799835       1.434226       0.111404       0.022178       2.226375       0.416716       1.738904           0.000000
           43              H       4.267999       7.389752       7.024038       0.117934       1.171766 0.80966121E+01  0.79996070E+02                                 1.851577                            1.676652      -1.226789       2.301880                    0.995623       3.604633      10.236380       0.476132       1.302008      -0.703486      -0.017843      -0.032567       0.008870       0.038180       0.001980      -0.005124       0.007073      -0.025844      -0.012783      -0.014561      -0.002807       0.017369              1.920314       1.952113       0.653637      -0.216844       2.184057      -0.217508       1.624770          -0.000002
           44              H       5.778192       7.572643       5.217109       0.121326       1.077819 0.76053841E+01  0.74337793E+02                                 1.776166                            1.642867      -1.271535       2.273895                    0.995602       3.687264      10.582103       0.470872       1.330806      -0.696244       0.000580      -0.033108      -0.020175       0.038775       0.011744      -0.014774       0.003400      -0.017445      -0.010373      -0.023756       0.006445       0.017311              1.824488       1.502334      -0.173621      -0.243387       1.954465       0.592448       2.016665          -0.000002
           45              H       7.380102      10.955572       5.423698       0.123519       1.005270 0.76627809E+01  0.73274821E+02                                 1.578361                            1.555619      -0.638217       2.578748                    0.999941       3.130755       8.222294       0.540862       1.184272      -0.734114       0.014922       0.032547       0.007207       0.036523       0.009775      -0.003522       0.002717      -0.011538      -0.001704      -0.012672       0.001005       0.011668              1.574254       1.504825       0.239739       0.103317       1.745719       0.183113       1.472218          -0.000002
           46              H       7.780533       9.569729       4.803930       0.116056       0.978450 0.72110320E+01  0.69630507E+02                                 1.686702                            1.611041      -0.952985       2.422221                    0.996976       3.627372      10.385612       0.469956       1.349730      -0.693001       0.027406      -0.017148      -0.006436       0.032963      -0.001748      -0.003811      -0.006682       0.005177      -0.027362      -0.013125       0.005109       0.008016              1.723907       2.037713      -0.444743      -0.198524       1.632063       0.127298       1.501945           0.000000
           47              H       6.011458       9.732365       3.186132       0.093374       1.061211 0.88114503E+01  0.89247841E+02                                 1.753298                            1.759998      -1.158494       2.309533                    0.994080       3.914069      11.390148       0.458720       1.318282      -0.698727      -0.016466      -0.019895      -0.009970       0.027683       0.004910       0.007975       0.002305      -0.005051      -0.003772      -0.009888      -0.000277       0.010165              1.735365       1.513138       0.020356       0.087205       2.011081       0.285018       1.681876          -0.000001
           48              H       6.947723      10.971042       3.042101       0.119246       1.018735 0.79415923E+01  0.77308334E+02                                 1.638632                            1.620305      -0.648775       2.564245                    0.999761       3.352795       9.146766       0.507540       1.239702      -0.719328       0.018229       0.020618      -0.016590       0.032135       0.001143      -0.002693      -0.005208       0.002898       0.003153      -0.005966      -0.000470       0.006436              1.634756       1.781724       0.168036      -0.252638       1.515192      -0.192264       1.607352           0.000001
           49              H      14.454197       3.521565       8.055530       0.103734       1.091060 0.85297543E+01  0.86021471E+02                                 1.817414                            1.753440      -1.226449       2.281701                    0.992477       3.920638      11.526566       0.449324       1.351688      -0.691740       0.003972       0.028447      -0.006463       0.029441       0.001677       0.000990      -0.000141      -0.012090       0.003349      -0.006955       0.001240       0.005715              1.855186       1.491659      -0.374699      -0.123912       2.381821       0.220156       1.692079           0.000002
           50              H      10.559232      13.919332       7.786382       0.103254       1.055574 0.86647061E+01  0.85915387E+02                                 1.658353                            1.677147      -0.635320       2.562276                    0.999783       3.406620       9.276925       0.507422       1.217362      -0.725045      -0.017805      -0.019736      -0.013519       0.029821       0.008733       0.003048       0.000118       0.004179       0.007231      -0.010442       0.001683       0.008759              1.630569       1.795641       0.235592      -0.044634       1.603798      -0.050092       1.492268          -0.000001
           51              H      11.537844      13.900647       9.929383       0.099148       1.077424 0.82685418E+01  0.83525446E+02                                 1.852274                            1.762409      -1.483574       2.149669                    0.991167       4.265408      12.943282       0.430428       1.408692      -0.678206      -0.022135       0.001178       0.019030       0.029215       0.004102      -0.002316      -0.001104      -0.005828       0.000232      -0.005532      -0.000226       0.005758              1.905970       1.859658      -0.230863      -0.519389       1.665672       0.110589       2.192578           0.000001
           52              H       0.634201      14.425673       9.372173       0.114930       1.021652 0.81859645E+01  0.80205233E+02                                 1.640058                            1.644745      -0.645612       2.570929                    0.999764       3.328315       9.076862       0.504446       1.239250      -0.720184       0.023354       0.027488       0.004592       0.036361       0.004773       0.003859       0.001066      -0.004364      -0.032022      -0.011679       0.000671       0.011009              1.621748       1.674245       0.209705       0.092456       1.733833       0.067822       1.457164           0.000000
           53              H       2.386653      12.719028       9.079748       0.110993       1.180507 0.88470003E+01  0.88662296E+02                                 1.812903                            1.718489      -1.084635       2.360422                    0.998354       3.505722       9.770050       0.488241       1.251782      -0.716098       0.043882       0.030385      -0.002216       0.053420       0.008465      -0.000862       0.001285      -0.013183      -0.059271      -0.019866      -0.000756       0.020622              1.819706       2.232588       0.377660       0.023367       1.755952      -0.021057       1.470576           0.000002
           54              H      12.575705       9.435210       9.095751       0.108446       1.015831 0.70922332E+01  0.67951758E+02                                 1.704344                            1.585775      -0.911618       2.449695                    0.998151       3.496448       9.853967       0.480792       1.329632      -0.698142      -0.009965      -0.043006       0.001451       0.044169       0.001758      -0.002875       0.001416      -0.006375      -0.067693      -0.022898       0.007964       0.014934              1.750703       1.439040       0.196680       0.027274       2.456838       0.006031       1.356231          -0.000004
           55              H      11.003458      11.278753       9.158310       0.138427       0.974198 0.68665132E+01  0.65517858E+02                                 1.680983                            1.579816      -1.038572       2.403213                    0.997762       3.456085       9.846485       0.470950       1.363038      -0.691086      -0.042505      -0.007238       0.002448       0.043186       0.004621       0.005194      -0.000367       0.001117      -0.071623      -0.024630       0.007701       0.016929              1.706372       2.311613       0.119436      -0.057235       1.448725       0.035135       1.358779          -0.000003
           56              H       8.408137       9.910615      13.332288       0.124694       0.919901 0.66621325E+01  0.63310215E+02                                 1.639456                            1.570607      -1.061524       2.390011                    0.996532       3.544239      10.192867       0.464187       1.388523      -0.685493       0.031401       0.002425       0.026099       0.040903       0.006715       0.009542      -0.004895       0.008449      -0.014620      -0.014804       0.001799       0.013005              1.667842       1.896187       0.058928       0.382263       1.401153       0.015268       1.706187          -0.000003
           57              H       6.940458       8.053164      13.473408       0.136908       0.974967 0.69941483E+01  0.66801989E+02                                 1.667853                            1.582561      -0.905513       2.471353                    0.998785       3.359174       9.462837       0.477567       1.342819      -0.696182       0.005602      -0.030145       0.029162       0.042315       0.009058       0.007828      -0.010816      -0.005070      -0.009165      -0.018676       0.005853       0.012823              1.699024       1.436625      -0.172907       0.124547       1.814851      -0.381612       1.845598           0.000001
           58              H       5.139129       7.990780      11.937082       0.113863       1.011653 0.72825808E+01  0.70487646E+02                                 1.722898                            1.622351      -1.043759       2.393455                    0.997310       3.561688      10.206035       0.466920       1.355301      -0.692362      -0.030383      -0.042922       0.003812       0.052725       0.007309       0.007601      -0.009031      -0.007980      -0.003662      -0.016298       0.004894       0.011404              1.767378       1.893034       0.452897       0.032488       1.994662       0.048351       1.414437          -0.000001
           59              H       5.592833      11.120867       0.144031       0.115275       1.130121 0.82259766E+01  0.81208356E+02                                 1.782474                            1.672405      -0.991519       2.406057                    0.998936       3.478498       9.721412       0.486593       1.275049      -0.710559       0.044145       0.021082      -0.016685       0.051688       0.017107      -0.004762       0.003107       0.003904      -0.026654      -0.016673      -0.005062       0.021734              1.803629       2.116368       0.301435      -0.396810       1.552010      -0.133795       1.742510           0.000001
           60              H       2.569496       8.679343       0.250235       0.117895       1.171949 0.80975161E+01  0.79999254E+02                                 1.850931                            1.676108      -1.220571       2.304324                    0.995698       3.604246      10.231579       0.476528       1.301019      -0.703690      -0.026720      -0.025828      -0.008615       0.038148       0.008580      -0.008126       0.003324       0.020109      -0.012356      -0.014901      -0.002447       0.017348              1.919607       1.828331       0.618968       0.151168       2.306263       0.267180       1.624228          -0.000002
           61              H       2.339888      10.183133       2.057164       0.121016       1.078505 0.76111629E+01  0.74397205E+02                                 1.775740                            1.642608      -1.270758       2.273741                    0.995660       3.687311      10.577244       0.471359       1.329377      -0.696536      -0.031885      -0.008523       0.020282       0.038739       0.014489      -0.007525       0.013364       0.002582      -0.010691      -0.023902       0.006673       0.017230              1.824011       2.010945      -0.031551      -0.635516       1.444978       0.075300       2.016111          -0.000002
           62              H       8.462730       0.823590       1.850575       0.123431       1.004135 0.76498484E+01  0.73101609E+02                                 1.575245                            1.552720      -0.639096       2.577879                    0.999944       3.128991       8.208031       0.542334       1.181857      -0.734677       0.027411       0.023133      -0.007585       0.036661       0.011522      -0.003462       0.002589      -0.000479      -0.001467      -0.012775       0.000978       0.011797              1.571098       1.600963       0.266377      -0.148143       1.642783      -0.148178       1.469548          -0.000002
           63              H       3.725538      12.648428       2.470343       0.116187       0.977729 0.72055440E+01  0.69569339E+02                                 1.686406                            1.610866      -0.956574       2.421130                    0.996956       3.626895      10.386107       0.469755       1.350465      -0.692856      -0.024254       0.021607       0.006387       0.033104      -0.002836       0.005387       0.005453      -0.003060      -0.027311      -0.013097       0.004923       0.008174              1.723561       1.890989      -0.485210      -0.175746       1.777907       0.156860       1.501788           0.000000
           64              H       4.357510      10.988095       4.088141       0.093568       1.061266 0.88110299E+01  0.89236002E+02                                 1.752797                            1.759492      -1.154355       2.310931                    0.994180       3.912860      11.383431       0.459001       1.317587      -0.698870      -0.014416      -0.021260       0.009775       0.027483       0.005575      -0.000120      -0.008479      -0.000658      -0.003560      -0.010063      -0.000278       0.010341              1.734864       1.964033       0.146372      -0.251007       1.559284      -0.160537       1.681275          -0.000001
           65              H       5.299078      12.222744       4.232172       0.118822       1.018553 0.79421243E+01  0.77335250E+02                                 1.640585                            1.622147      -0.651963       2.563657                    0.999729       3.353616       9.158197       0.506279       1.242439      -0.718742       0.014827       0.023125       0.016541       0.032065       0.000394       0.004295       0.004020      -0.003664       0.003150      -0.005904      -0.000627       0.006531              1.636725       1.449017       0.074940       0.117560       1.851922       0.295651       1.609237           0.000001
           66              H       4.860182      10.805643      13.767289       0.103331       1.089644 0.85158635E+01  0.85854325E+02                                 1.816839                            1.752828      -1.229253       2.280881                    0.992436       3.918432      11.521740       0.449047       1.352948      -0.691515       0.026257       0.011650       0.006064       0.029359       0.004457       0.000614      -0.000840       0.008751       0.003308      -0.006925       0.001218       0.005708              1.854626       2.510925      -0.090208      -0.245197       1.361544       0.060163       1.691409           0.000002
           67              H      15.922120       9.847619      14.036437       0.102669       1.057005 0.86746868E+01  0.86003764E+02                                 1.656579                            1.675335      -0.641095       2.558399                    0.999728       3.408143       9.268053       0.509169       1.213335      -0.725944      -0.014065      -0.022648       0.013448       0.029860       0.006360       0.000645      -0.003035      -0.012799       0.007059      -0.010446       0.001570       0.008876              1.628833       1.494078       0.151763       0.036178       1.901805       0.056270       1.490616          -0.000001
           68              H       3.378794      10.785237      11.893436       0.099391       1.074305 0.82389287E+01  0.83142653E+02                                 1.848124                            1.758875      -1.478120       2.152475                    0.991290       4.256059      12.903839       0.431045       1.408090      -0.678352       0.006801      -0.020830      -0.019117       0.029080       0.004943       0.000365       0.002365       0.000581       0.000104      -0.005394      -0.000205       0.005599              1.901499       1.795350      -0.246699      -0.244964       1.722385       0.468449       2.186761           0.000001
           69              H       3.519434      12.235093      12.450646       0.114648       1.022066 0.81890644E+01  0.80231205E+02                                 1.639265                            1.644021      -0.639761       2.572693                    0.999771       3.329259       9.074755       0.505109       1.237690      -0.720518       0.020512       0.029799      -0.004535       0.036459       0.005232       0.000022      -0.003998      -0.001798      -0.031808      -0.011600       0.000550       0.011050              1.620978       1.620402       0.194497      -0.040437       1.785743      -0.107134       1.456790           0.000000
           70              H      13.667087      13.464554      12.743071       0.110789       1.175335 0.87946587E+01  0.87952953E+02                                 1.802520                            1.709416      -1.055302       2.372175                    0.998566       3.496937       9.715798       0.491549       1.245970      -0.717372       0.017559       0.050888       0.002012       0.053870       0.010557      -0.001520       0.000577       0.002642      -0.059506      -0.019957      -0.000614       0.020571              1.809108       1.586468       0.197809       0.026341       2.377313      -0.016678       1.463542           0.000002
           71              H      11.061097      10.585136      12.727068       0.108813       1.014791 0.70846277E+01  0.67886281E+02                                 1.706033                            1.587103      -0.921320       2.446289                    0.998010       3.497587       9.869865       0.479420       1.333290      -0.697399      -0.038385      -0.020914      -0.001018       0.043725       0.003386      -0.001990       0.002571       0.003767      -0.067270      -0.022773       0.007682       0.015091              1.752537       2.284528       0.432658       0.001523       1.615843      -0.027934       1.357242          -0.000004
           72              H      13.259289       9.566035      12.664509       0.137730       0.974566 0.68686725E+01  0.65519739E+02                                 1.678780                            1.578087      -1.028378       2.407385                    0.997927       3.454056       9.827597       0.472266       1.359628      -0.691771       0.004797      -0.043696      -0.002225       0.044015       0.003831       0.001777      -0.004741      -0.005329      -0.070649      -0.024283       0.007547       0.016736              1.704007       1.447751      -0.120691      -0.049127       2.306785       0.045540       1.357486          -0.000003
           73              C      -0.268648       9.729970       4.463494       0.652633      19.169537 0.20198934E+03  0.40153403E+04                                 6.789529                            5.179102      -0.448729       1.921130                    0.998424      22.054989      63.032575       0.618729       0.497980      -0.993650      -0.038343      -0.029497       0.000471       0.048378      -0.051819       0.075272      -0.045368       0.067051      -0.122778      -0.086860      -0.041015       0.127875              7.697878       6.313794       2.770619      -1.679277       9.213028       0.264526       7.566812          -0.000006
           74              C       0.572322      11.020515       4.518778      -0.068122      42.631228 0.57624824E+03  0.14416388E+05                                10.576264                            8.024714      -0.118826       1.945641                    0.998565      29.333377      84.668677       0.584223       0.419064      -1.071356       0.036742       0.047195       0.003198       0.059896      -0.009611      -0.022169       0.014495       0.016213       0.055571      -0.022798      -0.015567       0.038365             12.266860      10.413396       3.287927       2.543869      16.609299      -2.992530       9.777885          -0.000004
           75              C       1.656192      11.011297       5.500805      -0.103231      30.978726 0.48829005E+03  0.11869813E+05                                 8.728912                            7.526871      -0.026592       1.964024                    0.998403      30.282532      89.801762       0.579106       0.435093      -1.047988      -0.007101       0.010882      -0.002803       0.013292      -0.008121      -0.000876      -0.004626      -0.002848       0.014037      -0.011436       0.002807       0.008629              9.160123       9.026489       1.760868       2.462074       9.939463      -1.382216       8.514415          -0.000001
           76              C       2.489295      12.132786       5.582277      -0.121131      30.176465 0.46329399E+03  0.11072849E+05                                 8.452811                            7.227634       0.212396       2.047861                    0.999195      29.426323      85.453785       0.606089       0.422831      -1.059542      -0.007547      -0.006236       0.001153       0.009858       0.013638       0.008855      -0.003280      -0.002202      -0.012372      -0.017495       0.001028       0.016467              8.950847       8.542490       0.668242       2.076343       9.613938      -2.101001       8.696112          -0.000000
           77              C       2.199634      13.201785       4.640986       0.051766      28.708569 0.41693044E+03  0.97405057E+04                                 8.358376                            6.998997       0.031371       2.016860                    0.997836      27.708143      80.494696       0.595044       0.440595      -1.044928      -0.054824      -0.018831      -0.028736       0.064699       0.015621       0.002426       0.020508       0.022064      -0.052819      -0.032810       0.001664       0.031146              8.961771       8.576230       0.436729       1.969625      10.023963      -2.286412       8.285119           0.000003
           78              C       0.267112      12.168352       3.606585       0.062248      35.846998 0.49571362E+03  0.12027795E+05                                 9.579213                            7.578609      -0.029182       1.985098                    0.999183      28.414600      82.647367       0.580994       0.434490      -1.054280       0.028608       0.006597       0.028849       0.041161       0.010667      -0.037813       0.032763      -0.005800       0.004260      -0.055606       0.010255       0.045351             10.695340      10.130424       0.220220       3.537230      12.067057      -3.220528       9.888539           0.000001
           79              C      -0.916812      12.361531       2.653655       0.510813      26.969592 0.30845520E+03  0.67248034E+04                                 8.192651                            6.201827      -0.128891       1.986612                    0.999249      24.318431      69.639996       0.600814       0.467604      -1.023150      -0.038532       0.013887      -0.052373       0.066487      -0.042457      -0.033456       0.063731      -0.052369       0.074385      -0.062376      -0.041007       0.103383              9.273957       9.178037       1.657904       1.606459       9.749786      -3.446205       8.894049           0.000003
           80              C       8.803653       6.889959       7.688907       0.085956      22.156346 0.28583054E+03  0.60879807E+04                                 6.932701                            5.709765       0.458730       2.179230                    0.999780      25.175554      70.273463       0.672330       0.427719      -1.050681       0.029263       0.029156      -0.009644       0.042419      -0.002044       0.018160      -0.006576      -0.015777      -0.006011      -0.023022       0.004805       0.018217              7.404368       5.875424       0.798762      -2.248108       7.934701       1.580002       8.402978           0.000000
           81              C       9.653627       8.838404       7.744191      -0.010415      25.170871 0.31362850E+03  0.68617102E+04                                 7.570364                            5.979450       0.237164       2.079046                    0.999782      27.076859      77.514503       0.654864       0.427502      -1.047010       0.013989      -0.040483      -0.047282       0.063797      -0.003721       0.015833       0.005513      -0.022514      -0.016125      -0.023987       0.008562       0.015424              8.248165       7.788119       2.506177      -2.973098       8.858658       0.076291       8.097720          -0.000004
           82              C       8.840243       8.744662       8.704395      -0.132987      27.368802 0.37073820E+03  0.83832104E+04                                 7.832667                            6.380814       0.591759       2.181978                    0.999417      27.972999      79.095921       0.657729       0.411828      -1.066211      -0.027381      -0.054413       0.007167       0.061334       0.037191      -0.028295       0.012365      -0.087213      -0.066031      -0.067299      -0.001058       0.068358              8.416567       7.006339       0.483621      -3.174716       8.746857       2.039777       9.496504           0.000001
           83              C       7.394004       6.822518       9.548211      -0.104469      25.121095 0.37806686E+03  0.85864100E+04                                 7.507447                            6.503702       0.180157       2.084153                    0.998050      27.135978      76.766984       0.642805       0.419550      -1.061821       0.075865       0.010154       0.024043       0.080229       0.030533      -0.022631      -0.030958       0.002931       0.009741      -0.035066      -0.021076       0.056142              8.078794       8.466404       0.059427      -0.861855       6.321822      -1.544763       9.448155           0.000001
           84              C       8.139597       6.420289      10.930323      -0.208652      26.170087 0.44476950E+03  0.10536960E+05                                 7.706343                            7.013042       0.026803       1.997889                    0.998721      29.572105      85.891961       0.623472       0.414676      -1.063223       0.040231      -0.048351      -0.084864       0.105632      -0.004442       0.031553      -0.019785       0.021126       0.012254      -0.033194      -0.009945       0.043139              8.090159       8.480934      -2.155736       1.412862       7.387857      -1.268801       8.401687          -0.000003
           85              C       3.032830       2.568352       6.674873      -0.185545      25.080120 0.38276376E+03  0.87806253E+04                                 7.544392                            6.508621      -0.064849       1.978154                    0.998029      28.910144      84.079603       0.643329       0.415029      -1.057345      -0.094140       0.036408       0.014993       0.102042       0.017466       0.040833      -0.016374      -0.024778       0.067497      -0.056898       0.009859       0.047039              8.232691       5.772342      -1.141867      -0.642359       7.194546      -1.473577      11.731186          -0.000003
           86              C       2.274531       3.140360       5.368413      -0.111363      27.529184 0.40481614E+03  0.93935796E+04                                 8.118630                            6.799383      -0.173957       1.963395                    0.995957      28.140837      81.632584       0.616340       0.428265      -1.051747       0.014243       0.050877       0.078066       0.094263       0.000255       0.008481       0.001655      -0.064984      -0.095570      -0.035653      -0.012804       0.048457              9.160723       6.933021      -3.103560       0.449803      11.531494      -1.438122       9.017655          -0.000001
           87              C      12.751188       4.855523       5.458614       0.062524      23.288812 0.32097160E+03  0.70224734E+04                                 7.118361                            6.014285       0.471975       2.167732                    0.999622      26.120219      73.380156       0.662445       0.422603      -1.056108       0.015813       0.045119       0.004268       0.048000       0.020604      -0.004890      -0.001675       0.016387      -0.034927      -0.016757      -0.011856       0.028613              7.550007       9.949265      -0.770489       0.041399       8.432383      -0.103535       4.268373           0.000001
           88              C       1.620239       6.640535       5.452795      -0.046501      27.364608 0.38707780E+03  0.89057224E+04                                 7.995003                            6.647290       0.129343       2.019804                    0.999778      28.824082      83.990084       0.621889       0.428077      -1.049051      -0.066274      -0.006466      -0.004274       0.066725       0.010080      -0.007430       0.005156      -0.024667      -0.111570      -0.039091       0.004487       0.034604              8.563942       8.936471      -0.248252      -0.059760      12.090165       0.129117       4.665190          -0.000007
           89              C       2.496603       5.634423       5.413514      -0.110023      27.086944 0.39138483E+03  0.89882188E+04                                 7.890403                            6.652582       0.307426       2.096295                    0.998059      28.189661      80.838835       0.628968       0.424041      -1.056398      -0.009987      -0.057469      -0.011096       0.059376       0.011631      -0.002379      -0.003680      -0.008767      -0.150532      -0.050396       0.012659       0.037737              8.366232      10.705778      -0.367715      -0.372971       9.808551       0.089194       4.584368          -0.000005
           90              C       6.042576       4.938282       2.810779       0.653879      19.143743 0.20166716E+03  0.40071422E+04                                 6.782005                            5.173750      -0.445606       1.922431                    0.998398      22.035603      62.953123       0.619298       0.497745      -0.993815      -0.019517      -0.045371       0.000017       0.049391      -0.061458       0.062938      -0.060462      -0.003132      -0.122312      -0.086220      -0.040960       0.127179              7.689088       7.560414       3.116070      -0.705288       7.947899       1.544705       7.558951          -0.000006
           91              C       7.059710       6.095078       2.755495      -0.068763      42.674440 0.57693577E+03  0.14438453E+05                                10.584534                            8.030366      -0.119379       1.945360                    0.998567      29.351435      84.745846       0.583900       0.419155      -1.071256       0.035054       0.047842      -0.002936       0.059382      -0.012610      -0.020271       0.017327      -0.004648       0.058381      -0.023713      -0.015308       0.039020             12.277080      14.473706       4.422691       3.568405      12.572816      -1.647135       9.784718          -0.000004
           92              C       6.759615       7.136621       1.773468      -0.103118      30.987727 0.48850431E+03  0.11876849E+05                                 8.732859                            7.530749      -0.029389       1.963045                    0.998424      30.289719      89.842970       0.578674       0.435351      -1.047786       0.013014      -0.004349       0.003353       0.014125      -0.005912       0.004018       0.001308       0.012412       0.014787      -0.011499       0.002528       0.008971              9.164054       8.964339       1.743558       1.992444      10.009360      -2.001695       8.518464          -0.000001
           93              C       7.616024       8.240416       1.691996      -0.121697      30.196106 0.46372376E+03  0.11085861E+05                                 8.456922                            7.231151       0.210423       2.047311                    0.999193      29.438447      85.503861       0.605912       0.422850      -1.059513      -0.004377      -0.008893      -0.000690       0.009936       0.012513       0.005649      -0.007794      -0.009800      -0.010273      -0.017636       0.001833       0.015803              8.955280       9.194321       0.848823       2.582986       8.970326      -1.436702       8.701191          -0.000000
           94              C       8.723537       8.248625       2.633287       0.051983      28.670045 0.41621476E+03  0.97192048E+04                                 8.349433                            6.991715       0.034652       2.018093                    0.997787      27.685466      80.398915       0.595541       0.440434      -1.045067      -0.003936      -0.057973       0.028455       0.064699       0.007727      -0.019010      -0.007364      -0.034311      -0.051647      -0.032395       0.001887       0.030509              8.952030       9.682530       0.747912       2.728171       8.897327      -1.281346       8.276234           0.000002
           95              C       8.247340       6.109492       3.667688       0.063454      35.797223 0.49490450E+03  0.12003274E+05                                 9.570187                            7.572097      -0.031339       1.984818                    0.999194      28.393488      82.569468       0.581280       0.434452      -1.054301      -0.000635       0.029981      -0.030451       0.042737       0.011225      -0.042070       0.027303      -0.005998       0.004586      -0.056006       0.010696       0.045311             10.684899      11.802254       0.688873       4.047889      10.374149      -2.538503       9.878294           0.000001
           96              C       8.751513       5.021002       4.620618       0.510999      26.979033 0.30859658E+03  0.67285842E+04                                 8.194446                            6.203223      -0.128484       1.986771                    0.999266      24.321860      69.650985       0.600757       0.467601      -1.023163       0.024053      -0.033832       0.051626       0.066245      -0.022990      -0.070682       0.014129       0.090137       0.070597      -0.062581      -0.041052       0.103632              9.275894       8.852526       1.566660       3.751832      10.080117      -0.622074       8.895040           0.000003
           97              C       9.622925       6.267912      14.133912       0.085305      22.165814 0.28596865E+03  0.60908540E+04                                 6.929526                            5.706588       0.462095       2.179976                    0.999779      25.181672      70.259845       0.673411       0.427037      -1.051239       0.020389       0.035926       0.008891       0.042254       0.002701       0.011081      -0.016158       0.015225      -0.006894      -0.023487       0.005468       0.018018              7.401094       7.371955       1.217287      -2.126371       6.433655       1.737978       8.397671           0.000000
           98              C      11.271348       7.610148      14.078628      -0.008613      25.154906 0.31337913E+03  0.68551075E+04                                 7.567804                            5.977625       0.243804       2.081180                    0.999811      27.067844      77.490209       0.654852       0.427581      -1.046928      -0.043763       0.002742       0.047617       0.064731       0.002721      -0.000811      -0.016597       0.024214      -0.013855      -0.024067       0.008620       0.015448              8.245194       7.482054       2.419568      -0.873209       9.158044       2.841414       8.095485          -0.000004
           99              C      11.399601       6.801492      13.118424      -0.134320      27.414378 0.37150419E+03  0.84055430E+04                                 7.844250                            6.390159       0.589003       2.180718                    0.999394      28.001420      79.220716       0.656770       0.412184      -1.065895      -0.043822      -0.041007      -0.007589       0.060494       0.054203      -0.019991       0.023189       0.039544      -0.065251      -0.067246      -0.001441       0.068687              8.429334       8.382204       0.864251      -2.822595       7.393189       2.514994       9.512609           0.000000
          100              C       9.936723       4.891988      12.274608      -0.106371      25.166050 0.37900448E+03  0.86124266E+04                                 7.514476                            6.510596       0.181028       2.083771                    0.998123      27.166144      76.855616       0.642683       0.419400      -1.061992      -0.011803       0.074804      -0.025243       0.079826       0.025060       0.023268       0.029794      -0.036001       0.006686      -0.035109      -0.020660       0.055769              8.086128       6.450748      -0.506266       1.259117       8.348770       1.246253       9.458866           0.000001
          101              C       9.348962       5.502099      10.892496      -0.208641      26.151842 0.44436550E+03  0.10524941E+05                                 7.702023                            7.009068       0.026794       1.998104                    0.998697      29.559500      85.843864       0.623757       0.414583      -1.063289      -0.057351       0.023660       0.084403       0.104752      -0.008480       0.027396      -0.024942      -0.013293       0.013063      -0.033236      -0.009353       0.042589              8.085478       8.576788      -2.125520       1.600453       7.283576      -1.018556       8.396070          -0.000003
          102              C      10.519655       6.194156       0.599400      -0.183955      25.035516 0.38192460E+03  0.87560577E+04                                 7.535377                            6.501325      -0.061263       1.979740                    0.998045      28.869016      83.918497       0.643751       0.415009      -1.057420       0.060134      -0.080648      -0.015614       0.101804       0.021497       0.027155      -0.035290       0.004299       0.066588      -0.057486       0.010289       0.047197              8.222506       7.675217      -0.608113       1.245811       5.278428       1.012202      11.713872          -0.000003
          103              C      11.274368       5.617423       1.905860      -0.112119      27.588397 0.40591997E+03  0.94270243E+04                                 8.137530                            6.814595      -0.183536       1.959948                    0.995867      28.181343      81.824212       0.614753       0.429014      -1.051130       0.044947       0.027486      -0.077478       0.093694       0.017104       0.000391      -0.009048       0.053497      -0.099380      -0.036765      -0.011606       0.048371              9.183360      12.846087      -1.470373       1.512432       5.667875      -0.048906       9.036118          -0.000001
          104              C       1.143863       4.358183       1.815659       0.063563      23.314742 0.32150013E+03  0.70379189E+04                                 7.130517                            6.026025       0.466145       2.165737                    0.999603      26.135845      73.478002       0.660588       0.423557      -1.055364       0.038714       0.027674      -0.004046       0.047760       0.013033       0.001004       0.005237      -0.034777      -0.034060      -0.016172      -0.011943       0.028116              7.563022       8.961352      -1.060909       0.111403       9.450948      -0.012426       4.276765           0.000001
          105              C       2.559234       5.927634       1.821478      -0.045816      27.315471 0.38620717E+03  0.88803080E+04                                 7.983411                            6.637378       0.136961       2.022550                    0.999773      28.790108      83.853869       0.622722       0.427764      -1.049288       0.010874      -0.065501       0.004443       0.066546       0.014338      -0.005978       0.005816       0.010762      -0.112417      -0.039084       0.004996       0.034088              8.551575      11.975202       0.605157      -0.140031       9.021218       0.022882       4.658307          -0.000007
          106              C       1.354653       6.501446       1.860759      -0.110208      27.146064 0.39251693E+03  0.90222590E+04                                 7.908048                            6.668105       0.297213       2.092767                    0.997981      28.232215      81.041852       0.627294       0.424793      -1.055751      -0.053011      -0.023959       0.011590       0.059318       0.012121       0.003244       0.003210      -0.003530      -0.149568      -0.050095       0.012681       0.037414              8.384884      10.090724      -0.548024      -0.186895      10.469184       0.336055       4.594744          -0.000004
          107              C      14.695118       7.246992      10.085052       0.652633      19.169535 0.20198931E+03  0.40153397E+04                                 6.789529                            5.179102      -0.448729       1.921130                    0.998424      22.054988      63.032573       0.618729       0.497980      -0.993650       0.038343       0.029496      -0.000471       0.048378      -0.051819       0.075272      -0.045368       0.067051      -0.122778      -0.086860      -0.041015       0.127875              7.697878       6.313794       2.770619      -1.679277       9.213028       0.264526       7.566812          -0.000006
          108              C      13.854148       5.956447      10.029768      -0.068122      42.631234 0.57624830E+03  0.14416390E+05                                10.576264                            8.024714      -0.118826       1.945641                    0.998565      29.333379      84.668684       0.584223       0.419064      -1.071356      -0.036742      -0.047195      -0.003198       0.059896      -0.009611      -0.022169       0.014495       0.016213       0.055571      -0.022798      -0.015567       0.038365             12.266861      10.413396       3.287928       2.543869      16.609301      -2.992530       9.777886          -0.000004
          109              C      12.770278       5.965665       9.047741      -0.103231      30.978732 0.48829018E+03  0.11869817E+05                                 8.728913                            7.526872      -0.026593       1.964024                    0.998403      30.282536      89.801781       0.579106       0.435093      -1.047988       0.007101      -0.010882       0.002803       0.013292      -0.008121      -0.000876      -0.004626      -0.002848       0.014037      -0.011436       0.002807       0.008629              9.160124       9.026490       1.760869       2.462075       9.939465      -1.382216       8.514417          -0.000001
          110              C      11.937175       4.844176       8.966269      -0.121131      30.176469 0.46329404E+03  0.11072851E+05                                 8.452812                            7.227635       0.212394       2.047861                    0.999195      29.426327      85.453808       0.606089       0.422831      -1.059541       0.007547       0.006236      -0.001153       0.009858       0.013639       0.008855      -0.003280      -0.002202      -0.012372      -0.017495       0.001028       0.016467              8.950849       8.542492       0.668242       2.076344       9.613940      -2.101002       8.696115          -0.000000
          111              C      12.226836       3.775177       9.907560       0.051766      28.708580 0.41693064E+03  0.97405117E+04                                 8.358379                            6.998999       0.031370       2.016860                    0.997836      27.708152      80.494734       0.595044       0.440595      -1.044928       0.054824       0.018831       0.028736       0.064699       0.015621       0.002426       0.020508       0.022064      -0.052819      -0.032810       0.001663       0.031147              8.961773       8.576233       0.436729       1.969626      10.023966      -2.286413       8.285121           0.000003
          112              C      14.159358       4.808610      10.941961       0.062248      35.847003 0.49571369E+03  0.12027798E+05                                 9.579214                            7.578610      -0.029182       1.985098                    0.999183      28.414603      82.647382       0.580994       0.434490      -1.054280      -0.028608      -0.006597      -0.028849       0.041160       0.010667      -0.037813       0.032763      -0.005800       0.004260      -0.055606       0.010255       0.045351             10.695342      10.130426       0.220220       3.537231      12.067059      -3.220528       9.888541           0.000001
          113              C      15.343282       4.615431      11.894891       0.510813      26.969592 0.30845520E+03  0.67248034E+04                                 8.192651                            6.201827      -0.128891       1.986612                    0.999249      24.318431      69.639996       0.600814       0.467604      -1.023150       0.038532      -0.013887       0.052373       0.066487      -0.042457      -0.033456       0.063731      -0.052369       0.074385      -0.062376      -0.041007       0.103383              9.273957       9.178037       1.657904       1.606459       9.749786      -3.446205       8.894049           0.000003
          114              C       5.622817      10.087003       6.859639       0.085955      22.156349 0.28583058E+03  0.60879819E+04                                 6.932701                            5.709765       0.458729       2.179230                    0.999780      25.175557      70.273474       0.672330       0.427719      -1.050681      -0.029263      -0.029156       0.009644       0.042419      -0.002044       0.018160      -0.006576      -0.015777      -0.006011      -0.023022       0.004805       0.018217              7.404368       5.875424       0.798763      -2.248108       7.934702       1.580003       8.402978           0.000000
          115              C       4.772843       8.138558       6.804355      -0.010416      25.170887 0.31362880E+03  0.68617185E+04                                 7.570369                            5.979454       0.237164       2.079046                    0.999782      27.076871      77.514553       0.654863       0.427502      -1.047010      -0.013989       0.040483       0.047282       0.063797      -0.003721       0.015833       0.005513      -0.022514      -0.016125      -0.023987       0.008562       0.015424              8.248170       7.788122       2.506176      -2.973100       8.858661       0.076292       8.097725          -0.000004
          116              C       5.586227       8.232300       5.844151      -0.132987      27.368807 0.37073831E+03  0.83832137E+04                                 7.832668                            6.380815       0.591759       2.181978                    0.999417      27.973003      79.095941       0.657729       0.411828      -1.066211       0.027381       0.054413      -0.007167       0.061334       0.037191      -0.028295       0.012365      -0.087213      -0.066031      -0.067299      -0.001058       0.068358              8.416568       7.006340       0.483621      -3.174716       8.746858       2.039777       9.496506           0.000001
          117              C       7.032466      10.154444       5.000335      -0.104469      25.121099 0.37806693E+03  0.85864120E+04                                 7.507448                            6.503702       0.180157       2.084153                    0.998050      27.135981      76.766997       0.642805       0.419550      -1.061821      -0.075865      -0.010154      -0.024043       0.080229       0.030533      -0.022631      -0.030958       0.002931       0.009741      -0.035066      -0.021075       0.056142              8.078795       8.466405       0.059427      -0.861856       6.321822      -1.544763       9.448157           0.000001
          118              C       6.286873      10.556673       3.618223      -0.208652      26.170086 0.44476946E+03  0.10536959E+05                                 7.706343                            7.013042       0.026802       1.997889                    0.998721      29.572105      85.891960       0.623471       0.414676      -1.063223      -0.040231       0.048351       0.084864       0.105632      -0.004442       0.031553      -0.019785       0.021126       0.012254      -0.033194      -0.009945       0.043139              8.090159       8.480934      -2.155736       1.412862       7.387857      -1.268802       8.401687          -0.000003
          119              C      11.393640      14.408610       7.873673      -0.185526      25.079836 0.38275816E+03  0.87804617E+04                                 7.544319                            6.508559      -0.064834       1.978162                    0.998029      28.909916      84.078670       0.643334       0.415027      -1.057347       0.094140      -0.036408      -0.014993       0.102042       0.017466       0.040832      -0.016374      -0.024778       0.067498      -0.056898       0.009859       0.047039              8.232609       5.772294      -1.141849      -0.642354       7.194485      -1.473549      11.731046          -0.000002
          120              C      12.151939      13.836602       9.180133      -0.111365      27.529242 0.40481726E+03  0.93936121E+04                                 8.118641                            6.799393      -0.173957       1.963395                    0.995957      28.140872      81.632708       0.616339       0.428265      -1.051747      -0.014242      -0.050877      -0.078065       0.094263       0.000255       0.008481       0.001655      -0.064984      -0.095569      -0.035653      -0.012805       0.048457              9.160737       6.933031      -3.103568       0.449803      11.531513      -1.438123       9.017667          -0.000001
          121              C       1.675282      12.121439       9.089932       0.062524      23.288806 0.32097149E+03  0.70224703E+04                                 7.118360                            6.014284       0.471975       2.167733                    0.999622      26.120213      73.380134       0.662445       0.422603      -1.056108      -0.015813      -0.045119      -0.004268       0.048000       0.020604      -0.004890      -0.001675       0.016387      -0.034927      -0.016757      -0.011856       0.028613              7.550006       9.949264      -0.770489       0.041399       8.432382      -0.103535       4.268373           0.000001
          122              C      12.806231      10.336427       9.095751      -0.046501      27.364610 0.38707785E+03  0.89057238E+04                                 7.995004                            6.647290       0.129343       2.019804                    0.999778      28.824084      83.990092       0.621889       0.428077      -1.049050       0.066274       0.006467       0.004274       0.066725       0.010080      -0.007430       0.005156      -0.024667      -0.111570      -0.039091       0.004487       0.034604              8.563943       8.936472      -0.248252      -0.059760      12.090165       0.129117       4.665190          -0.000008
          123              C      11.929867      11.342539       9.135032      -0.110023      27.086959 0.39138514E+03  0.89882277E+04                                 7.890407                            6.652585       0.307425       2.096295                    0.998059      28.189672      80.838878       0.628968       0.424041      -1.056398       0.009987       0.057469       0.011096       0.059376       0.011631      -0.002379      -0.003680      -0.008768      -0.150532      -0.050396       0.012659       0.037737              8.366236      10.705781      -0.367716      -0.372971       9.808556       0.089194       4.584370          -0.000005
          124              C       8.383894      12.038680      11.737767       0.653879      19.143742 0.20166715E+03  0.40071419E+04                                 6.782005                            5.173750      -0.445606       1.922431                    0.998398      22.035602      62.953118       0.619298       0.497745      -0.993816       0.019517       0.045371      -0.000017       0.049391      -0.061458       0.062938      -0.060462      -0.003132      -0.122313      -0.086220      -0.040960       0.127179              7.689088       7.560414       3.116070      -0.705288       7.947899       1.544705       7.558951          -0.000006
          125              C       7.366760      10.881884      11.793051      -0.068763      42.674439 0.57693573E+03  0.14438452E+05                                10.584534                            8.030365      -0.119379       1.945360                    0.998567      29.351434      84.745843       0.583900       0.419155      -1.071256      -0.035054      -0.047842       0.002936       0.059382      -0.012610      -0.020271       0.017327      -0.004648       0.058381      -0.023713      -0.015308       0.039020             12.277080      14.473706       4.422691       3.568405      12.572816      -1.647136       9.784718          -0.000004
          126              C       7.666855       9.840341      12.775078      -0.103118      30.987731 0.48850438E+03  0.11876851E+05                                 8.732860                            7.530750      -0.029390       1.963045                    0.998424      30.289722      89.842985       0.578674       0.435351      -1.047786      -0.013013       0.004349      -0.003353       0.014125      -0.005912       0.004018       0.001308       0.012412       0.014787      -0.011499       0.002528       0.008971              9.164056       8.964341       1.743559       1.992444      10.009361      -2.001695       8.518465          -0.000001
          127              C       6.810446       8.736546      12.856550      -0.121697      30.196115 0.46372391E+03  0.11085866E+05                                 8.456924                            7.231153       0.210421       2.047310                    0.999193      29.438454      85.503894       0.605911       0.422850      -1.059513       0.004377       0.008893       0.000690       0.009936       0.012514       0.005649      -0.007794      -0.009800      -0.010273      -0.017636       0.001833       0.015803              8.955282       9.194325       0.848824       2.582988       8.970328      -1.436702       8.701195          -0.000000
          128              C       5.702933       8.728337      11.915259       0.051982      28.670062 0.41621504E+03  0.97192133E+04                                 8.349437                            6.991717       0.034650       2.018092                    0.997787      27.685480      80.398973       0.595541       0.440434      -1.045067       0.003936       0.057972      -0.028456       0.064699       0.007727      -0.019010      -0.007364      -0.034311      -0.051647      -0.032395       0.001886       0.030509              8.952035       9.682535       0.747913       2.728173       8.897331      -1.281347       8.276238           0.000003
          129              C       6.179130      10.867470      10.880858       0.063454      35.797224 0.49490451E+03  0.12003275E+05                                 9.570187                            7.572097      -0.031339       1.984818                    0.999194      28.393489      82.569475       0.581280       0.434452      -1.054301       0.000635      -0.029981       0.030451       0.042737       0.011225      -0.042070       0.027303      -0.005998       0.004586      -0.056006       0.010696       0.045311             10.684900      11.802255       0.688873       4.047889      10.374150      -2.538503       9.878295           0.000001
          130              C       5.674957      11.955960       9.927928       0.510999      26.979034 0.30859658E+03  0.67285843E+04                                 8.194446                            6.203223      -0.128484       1.986771                    0.999266      24.321860      69.650985       0.600757       0.467601      -1.023163      -0.024053       0.033832      -0.051626       0.066245      -0.022990      -0.070682       0.014129       0.090137       0.070597      -0.062581      -0.041052       0.103632              9.275894       8.852526       1.566660       3.751832      10.080117      -0.622074       8.895040           0.000003
          131              C       4.803545      10.709050       0.414634       0.085305      22.165816 0.28596868E+03  0.60908548E+04                                 6.929526                            5.706588       0.462094       2.179976                    0.999779      25.181674      70.259854       0.673411       0.427037      -1.051239      -0.020389      -0.035926      -0.008891       0.042254       0.002701       0.011081      -0.016158       0.015225      -0.006894      -0.023487       0.005468       0.018018              7.401094       7.371955       1.217287      -2.126371       6.433656       1.737978       8.397672           0.000000
          132              C       3.155122       9.366814       0.469918      -0.008613      25.154916 0.31337935E+03  0.68551138E+04                                 7.567806                            5.977628       0.243803       2.081180                    0.999811      27.067851      77.490238       0.654852       0.427581      -1.046928       0.043763      -0.002742      -0.047617       0.064731       0.002721      -0.000811      -0.016597       0.024214      -0.013855      -0.024068       0.008620       0.015448              8.245197       7.482056       2.419568      -0.873210       9.158046       2.841414       8.095489          -0.000004
          133              C       3.026869      10.175470       1.430122      -0.134320      27.414380 0.37150425E+03  0.84055449E+04                                 7.844251                            6.390160       0.589002       2.180718                    0.999394      28.001422      79.220727       0.656770       0.412184      -1.065895       0.043822       0.041007       0.007589       0.060494       0.054203      -0.019990       0.023189       0.039544      -0.065251      -0.067246      -0.001441       0.068687              8.429335       8.382205       0.864251      -2.822595       7.393190       2.514994       9.512609           0.000000
          134              C       4.489747      12.084974       2.273938      -0.106372      25.166061 0.37900468E+03  0.86124324E+04                                 7.514479                            6.510599       0.181027       2.083770                    0.998123      27.166152      76.855650       0.642682       0.419400      -1.061991       0.011803      -0.074804       0.025243       0.079826       0.025060       0.023268       0.029794      -0.036001       0.006686      -0.035109      -0.020660       0.055769              8.086131       6.450750      -0.506267       1.259118       8.348773       1.246254       9.458871           0.000001
          135              C       5.077508      11.474863       3.656050      -0.208641      26.151841 0.44436546E+03  0.10524941E+05                                 7.702023                            7.009068       0.026794       1.998104                    0.998697      29.559501      85.843872       0.623757       0.414583      -1.063288       0.057351      -0.023660      -0.084403       0.104752      -0.008480       0.027396      -0.024942      -0.013293       0.013063      -0.033236      -0.009353       0.042589              8.085478       8.576788      -2.125519       1.600454       7.283576      -1.018556       8.396070          -0.000003
          136              C       3.906815      10.782806      13.949146      -0.183936      25.035241 0.38191919E+03  0.87558995E+04                                 7.535306                            6.501265      -0.061247       1.979748                    0.998045      28.868794      83.917587       0.643756       0.415007      -1.057421      -0.060134       0.080649       0.015614       0.101804       0.021497       0.027155      -0.035290       0.004299       0.066589      -0.057485       0.010288       0.047197              8.222425       7.675150      -0.608101       1.245786       5.278390       1.012191      11.713736          -0.000003
          137              C       3.152102      11.359539      12.642686      -0.112121      27.588451 0.40592101E+03  0.94270544E+04                                 8.137541                            6.814604      -0.183535       1.959948                    0.995867      28.181375      81.824326       0.614753       0.429014      -1.051130      -0.044947      -0.027486       0.077478       0.093694       0.017104       0.000391      -0.009048       0.053497      -0.099379      -0.036765      -0.011606       0.048371              9.183373      12.846108      -1.470377       1.512433       5.667881      -0.048905       9.036130          -0.000001
          138              C      13.282607      12.618779      12.732887       0.063563      23.314734 0.32149997E+03  0.70379144E+04                                 7.130515                            6.026024       0.466145       2.165738                    0.999603      26.135837      73.477972       0.660588       0.423557      -1.055364      -0.038714      -0.027674       0.004046       0.047760       0.013034       0.001004       0.005237      -0.034777      -0.034060      -0.016172      -0.011943       0.028116              7.563020       8.961350      -1.060909       0.111403       9.450946      -0.012426       4.276764           0.000001
          139              C      11.867236      11.049328      12.727068      -0.045816      27.315470 0.38620719E+03  0.88803086E+04                                 7.983411                            6.637379       0.136961       2.022550                    0.999773      28.790108      83.853874       0.622722       0.427764      -1.049288      -0.010874       0.065501      -0.004443       0.066546       0.014338      -0.005978       0.005816       0.010762      -0.112417      -0.039084       0.004996       0.034088              8.551576      11.975202       0.605157      -0.140031       9.021219       0.022881       4.658307          -0.000007
          140              C      13.071817      10.475516      12.687787      -0.110209      27.146078 0.39251721E+03  0.90222671E+04                                 7.908052                            6.668108       0.297213       2.092766                    0.997981      28.232225      81.041893       0.627294       0.424793      -1.055751       0.053011       0.023959      -0.011590       0.059318       0.012121       0.003244       0.003210      -0.003530      -0.149568      -0.050095       0.012681       0.037414              8.384888      10.090730      -0.548024      -0.186895      10.469187       0.336055       4.594746          -0.000005
          141              N       9.658548       7.713743       7.121513      -0.282743      35.499584 0.50924403E+03  0.12286653E+05                                 9.010956                            7.290680       0.097046       2.041458                    0.999577      28.544296      79.512944       0.648570       0.391419      -1.095625      -0.060606       0.053316       0.096797       0.126037       0.043884      -0.009337      -0.005561      -0.076908      -0.090900      -0.045797      -0.028465       0.074262             10.034687       8.658712       0.776639      -4.204188       9.290914       1.726406      12.154436          -0.000003
          142              N       8.289909       7.484827       8.649111       0.101059      24.046258 0.29330103E+03  0.61281448E+04                                 6.887540                            5.443919       0.331300       2.214113                    0.999397      21.900219      55.675422       0.773659       0.378914      -1.111158      -0.002150       0.006633       0.044414       0.044958       0.038780      -0.058563      -0.007464      -0.031701       0.014468      -0.074309       0.003739       0.070569              7.670046       7.086531       1.666346      -3.908906       6.693745      -0.927850       9.229861          -0.000003
          143              N       1.763289       4.513513       5.413514       0.097219      25.982561 0.31439755E+03  0.66785512E+04                                 7.304847                            5.642276       0.308769       2.206030                    0.999292      22.170297      56.679374       0.759350       0.379718      -1.111475       0.038296      -0.012233       0.002803       0.040300      -0.022395      -0.002069      -0.006006      -0.041799      -0.279363      -0.093418       0.016097       0.077321              8.456730       8.184936      -3.260785       0.006154      13.033513      -0.369221       4.151742          -0.000002
          144              N      12.634456       6.174936       5.492076      -0.272295      34.999468 0.55091932E+03  0.13533516E+05                                 8.958759                            7.619470       0.050757       2.027440                    0.998360      28.874142      80.717023       0.630944       0.395178      -1.094837       0.120851      -0.051115      -0.007059       0.131406       0.056056      -0.002544      -0.003774      -0.062486      -0.129509      -0.043425      -0.042495       0.085919              9.787182      13.043101      -2.459337       0.042141      10.690620      -0.062150       5.627827          -0.000004
          145              N       4.432589       1.410657       3.683692      -0.278027      38.777137 0.63460785E+03  0.16092630E+05                                 9.507362                            8.159086       0.073800       2.024537                    0.998163      29.644233      83.217584       0.614010       0.393377      -1.100021       0.019761      -0.115901       0.099175       0.153816       0.025948       0.019370       0.050559       0.103878       0.010165      -0.084423       0.011137       0.073286             10.175945      10.671087       1.318124       2.666721      10.473051      -1.169598       9.383696          -0.000004
          146              N       4.727932       2.147233       0.152760      -0.283701      35.529277 0.50976108E+03  0.12302931E+05                                 9.018030                            7.296078       0.097429       2.041484                    0.999597      28.559852      79.583002       0.648068       0.391601      -1.095436       0.066182      -0.044478      -0.095726       0.124586       0.056945       0.003383       0.010492       0.018947      -0.091610      -0.044937      -0.028901       0.073839             10.042828       8.851126       0.828262      -2.796618       9.112480       3.588129      12.164879          -0.000003
          147              N      10.333958       5.932896      13.173708       0.103929      23.959643 0.29203343E+03  0.60945290E+04                                 6.870754                            5.431977       0.328148       2.214044                    0.999406      21.845252      55.487534       0.774612       0.378891      -1.111272       0.007613      -0.001913      -0.045737       0.046406       0.041362      -0.008546       0.058374      -0.012801       0.013355      -0.074269       0.003814       0.070456              7.650564       5.846984       1.319424      -0.158718       7.898493       4.001198       9.206216          -0.000003
          148              N       0.471991       5.493926       1.860759       0.096895      25.964385 0.31413898E+03  0.66712211E+04                                 7.298038                            5.636929       0.310976       2.206765                    0.999310      22.164838      56.644717       0.760375       0.379310      -1.111851      -0.022743       0.033732      -0.002772       0.040777      -0.007777       0.005405       0.003908       0.060596      -0.278172      -0.093055       0.015273       0.077782              8.448953      14.359530      -1.532828       0.357273       6.838843       0.093005       4.148486          -0.000002
          149              N       2.446123       4.600250       1.782197      -0.272989      35.025970 0.55143340E+03  0.13549498E+05                                 8.962867                            7.622627       0.044710       2.025437                    0.998298      28.889831      80.774674       0.630853       0.395137      -1.094850      -0.081629       0.102793       0.006661       0.131431       0.063997       0.003307       0.003624      -0.004624      -0.128892      -0.043180      -0.042527       0.085708              9.792238      12.138684      -2.719128       0.071370      11.607583      -0.023936       5.630448          -0.000004
          150              N       9.028426       7.231373       3.590581      -0.279437      38.884951 0.63688487E+03  0.16167320E+05                                 9.530263                            8.177972       0.071797       2.023403                    0.998143      29.697644      83.453064       0.612728       0.393787      -1.099565      -0.116922      -0.011150      -0.099270       0.153784      -0.005156      -0.043975      -0.033178      -0.115140       0.010732      -0.084877       0.011101       0.073776             10.201239       9.832456       1.079507       1.851727      11.363897      -2.258549       9.407363          -0.000003
          151              N       4.767922       9.263219       7.427033      -0.282743      35.499577 0.50924392E+03  0.12286650E+05                                 9.010955                            7.290679       0.097045       2.041458                    0.999577      28.544294      79.512940       0.648570       0.391419      -1.095625       0.060606      -0.053316      -0.096797       0.126037       0.043884      -0.009337      -0.005561      -0.076908      -0.090900      -0.045797      -0.028465       0.074262             10.034686       8.658712       0.776639      -4.204188       9.290912       1.726405      12.154435          -0.000003
          152              N       6.136561       9.492135       5.899435       0.101059      24.046254 0.29330097E+03  0.61281433E+04                                 6.887540                            5.443919       0.331300       2.214113                    0.999397      21.900217      55.675418       0.773659       0.378914      -1.111158       0.002150      -0.006633      -0.044414       0.044958       0.038780      -0.058563      -0.007464      -0.031701       0.014468      -0.074309       0.003739       0.070570              7.670045       7.086531       1.666346      -3.908906       6.693744      -0.927850       9.229861          -0.000003
          153              N      12.663181      12.463449       9.135032       0.097220      25.982558 0.31439747E+03  0.66785491E+04                                 7.304846                            5.642275       0.308768       2.206030                    0.999292      22.170295      56.679368       0.759351       0.379718      -1.111475      -0.038296       0.012233      -0.002803       0.040300      -0.022395      -0.002069      -0.006006      -0.041799      -0.279363      -0.093418       0.016097       0.077321              8.456729       8.184936      -3.260785       0.006153      13.033511      -0.369219       4.151741          -0.000002
          154              N       1.792014      10.802026       9.056470      -0.272295      34.999466 0.55091926E+03  0.13533514E+05                                 8.958758                            7.619469       0.050757       2.027440                    0.998360      28.874140      80.717013       0.630944       0.395178      -1.094837      -0.120851       0.051115       0.007059       0.131406       0.056056      -0.002544      -0.003774      -0.062486      -0.129509      -0.043425      -0.042495       0.085919              9.787182      13.043100      -2.459337       0.042141      10.690619      -0.062150       5.627826          -0.000004
          155              N       9.993881      15.566305      10.864854      -0.278027      38.777148 0.63460806E+03  0.16092637E+05                                 9.507365                            8.159088       0.073798       2.024536                    0.998163      29.644239      83.217613       0.614010       0.393377      -1.100021      -0.019761       0.115901      -0.099175       0.153816       0.025948       0.019370       0.050559       0.103878       0.010165      -0.084423       0.011137       0.073286             10.175948      10.671090       1.318125       2.666722      10.473054      -1.169599       9.383699          -0.000004
          156              N       9.698538      14.829729      14.395786      -0.283701      35.529271 0.50976098E+03  0.12302929E+05                                 9.018029                            7.296078       0.097428       2.041484                    0.999597      28.559850      79.582996       0.648068       0.391601      -1.095436      -0.066182       0.044478       0.095726       0.124586       0.056945       0.003383       0.010492       0.018947      -0.091610      -0.044937      -0.028901       0.073839             10.042827       8.851124       0.828262      -2.796617       9.112480       3.588129      12.164878          -0.000003
          157              N       4.092512      11.044066       1.374838       0.103929      23.959639 0.29203337E+03  0.60945275E+04                                 6.870754                            5.431976       0.328148       2.214044                    0.999406      21.845250      55.487529       0.774612       0.378891      -1.111272      -0.007613       0.001913       0.045737       0.046406       0.041362      -0.008546       0.058374      -0.012801       0.013355      -0.074269       0.003814       0.070456              7.650564       5.846983       1.319424      -0.158718       7.898492       4.001198       9.206216          -0.000003
          158              N      13.954479      11.483036      12.687787       0.096896      25.964381 0.31413890E+03  0.66712192E+04                                 7.298038                            5.636928       0.310976       2.206765                    0.999310      22.164836      56.644713       0.760375       0.379310      -1.111851       0.022743      -0.033732       0.002772       0.040777      -0.007777       0.005405       0.003908       0.060596      -0.278172      -0.093055       0.015273       0.077782              8.448952      14.359529      -1.532828       0.357271       6.838842       0.093005       4.148485          -0.000002
          159              N      11.980347      12.376712      12.766349      -0.272989      35.025968 0.55143335E+03  0.13549496E+05                                 8.962866                            7.622626       0.044711       2.025438                    0.998298      28.889829      80.774663       0.630853       0.395137      -1.094850       0.081629      -0.102793      -0.006661       0.131431       0.063997       0.003307       0.003624      -0.004624      -0.128892      -0.043180      -0.042527       0.085708              9.792237      12.138682      -2.719128       0.071370      11.607582      -0.023936       5.630448          -0.000005
          160              N       5.398044       9.745589      10.957965      -0.279437      38.884964 0.63688513E+03  0.16167328E+05                                 9.530266                            8.177974       0.071796       2.023403                    0.998143      29.697651      83.453095       0.612727       0.393787      -1.099565       0.116922       0.011150       0.099270       0.153784      -0.005156      -0.043975      -0.033178      -0.115140       0.010732      -0.084877       0.011101       0.073776             10.201242       9.832459       1.079507       1.851728      11.363900      -2.258551       9.407366          -0.000003
          161              O      11.355028       9.440313       5.374233      -0.567073      35.721024 0.50711427E+03  0.12069848E+05                                 8.661316                            7.031284       0.254670       2.139194                    0.995308      27.391681      72.737322       0.703907       0.365590      -1.128574      -0.007910      -0.039886      -0.058622       0.071344      -0.006731      -0.006207      -0.056643       0.042939      -0.059872      -0.073321       0.032187       0.041134              9.718534       9.323557       3.135916      -4.527044       8.620819      -2.623975      11.211225          -0.000005
          162              O      -0.205525       9.047105       3.514929      -0.613361      33.319034 0.52206272E+03  0.12468898E+05                                 8.126920                            7.049610       0.805560       2.291186                    0.997568      28.195558      74.080079       0.718393       0.356976      -1.139630      -0.052209       0.012216       0.028728       0.060830      -0.060243       0.046095       0.027074       0.022256       0.028740      -0.091611       0.026179       0.065433              8.664575       6.070010       0.184320      -0.852086       9.933452       3.546293       9.990261          -0.000008
          163              O       2.287096       1.477374       1.722548      -0.589087      40.864143 0.62254268E+03  0.15539547E+05                                 9.503354                            7.788935       0.200926       2.099487                    0.994869      28.934565      77.748180       0.671458       0.365442      -1.132835      -0.012743      -0.031843       0.005942       0.034809      -0.011469      -0.040773      -0.044347      -0.130339       0.064670      -0.095576       0.008992       0.086584             10.776679       7.157671      -0.025718      -0.359948      13.168816      -5.521230      12.003550           0.000006
          164              O      -1.875257      11.556783       2.765679      -0.540296      32.946139 0.48253718E+03  0.11262906E+05                                 8.026202                            6.696000       0.731763       2.264869                    0.999415      27.588082      70.884785       0.753104       0.348443      -1.150346       0.033286       0.013073      -0.030456       0.046972       0.037881      -0.079013       0.050667      -0.070501      -0.115132      -0.128759       0.051803       0.076956              8.835667      10.664824       4.659216      -0.496597      10.284175      -1.207577       5.558001          -0.000006
          165              O       5.935188       4.245224       1.900040      -0.567500      35.719882 0.50708050E+03  0.12068415E+05                                 8.659767                            7.029878       0.257685       2.139905                    0.995426      27.394748      72.735144       0.704179       0.365468      -1.128708      -0.035866      -0.018505       0.057968       0.070634      -0.016864       0.053702       0.020838      -0.030140      -0.060225      -0.074020       0.032258       0.041762              9.716831       7.046693       2.500057       1.310272      10.893218       5.064933      11.210581          -0.000005
          166              O       5.367856       4.815604       3.759344      -0.614471      33.406855 0.52382259E+03  0.12522675E+05                                 8.145449                            7.065064       0.796386       2.287991                    0.997517      28.223600      74.212039       0.716991       0.357338      -1.139231       0.025999      -0.046944      -0.028188       0.060616      -0.057429      -0.013395      -0.051771       0.043530       0.029683      -0.091741       0.026055       0.065686              8.684965       9.582811       1.162314      -3.653312       6.459988      -0.132132      10.012096          -0.000008
          167              O       9.669142       5.182688       5.551725      -0.588700      40.837978 0.62208366E+03  0.15525155E+05                                 9.499313                            7.786106       0.202826       2.100155                    0.994783      28.924895      77.713680       0.671577       0.365446      -1.132837      -0.028341      -0.020193      -0.005338       0.035206       0.023542       0.031997       0.050771       0.124541       0.061555      -0.095419       0.008715       0.086704             10.771607      12.743213       1.531785       5.218497       7.574668       1.828228      11.996940           0.000005
          168              O       8.233877       3.881578       4.508594      -0.540558      32.922357 0.48212802E+03  0.11250606E+05                                 8.020926                            6.691900       0.735804       2.266101                    0.999409      27.585072      70.860922       0.753572       0.348311      -1.150491       0.003296       0.034888       0.030236       0.046284       0.050594      -0.070014       0.062266       0.021890      -0.113688      -0.128427       0.051352       0.077075              8.829689       7.895198       3.884956       1.028615      13.039661       0.802020       5.554209          -0.000006
          169              O       3.071442       7.536649       9.174313      -0.567073      35.721021 0.50711423E+03  0.12069847E+05                                 8.661315                            7.031284       0.254670       2.139194                    0.995308      27.391680      72.737319       0.703907       0.365590      -1.128574       0.007910       0.039886       0.058623       0.071344      -0.006731      -0.006207      -0.056643       0.042939      -0.059873      -0.073321       0.032187       0.041134              9.718533       9.323557       3.135916      -4.527044       8.620819      -2.623975      11.211224          -0.000005
          170              O      14.631995       7.929857      11.033617      -0.613361      33.319040 0.52206285E+03  0.12468902E+05                                 8.126921                            7.049611       0.805560       2.291186                    0.997568      28.195560      74.080089       0.718393       0.356976      -1.139630       0.052209      -0.012216      -0.028728       0.060830      -0.060243       0.046095       0.027074       0.022256       0.028739      -0.091611       0.026178       0.065433              8.664576       6.070011       0.184321      -0.852086       9.933454       3.546294       9.990262          -0.000008
          171              O      12.139374      15.499588      12.825998      -0.589087      40.864141 0.62254265E+03  0.15539547E+05                                 9.503354                            7.788935       0.200926       2.099487                    0.994869      28.934564      77.748178       0.671458       0.365442      -1.132835       0.012743       0.031843      -0.005942       0.034809      -0.011469      -0.040773      -0.044347      -0.130339       0.064670      -0.095576       0.008993       0.086584             10.776679       7.157671      -0.025718      -0.359948      13.168816      -5.521229      12.003550           0.000005
          172              O       4.039327       5.420179      11.782867      -0.540296      32.946138 0.48253716E+03  0.11262905E+05                                 8.026202                            6.696000       0.731763       2.264869                    0.999415      27.588081      70.884782       0.753104       0.348443      -1.150346      -0.033285      -0.013073       0.030456       0.046972       0.037881      -0.079013       0.050667      -0.070501      -0.115132      -0.128759       0.051803       0.076956              8.835667      10.664824       4.659217      -0.496597      10.284175      -1.207577       5.558001          -0.000006
          173              O       8.491282      12.731738      12.648506      -0.567500      35.719874 0.50708037E+03  0.12068411E+05                                 8.659765                            7.029877       0.257686       2.139905                    0.995426      27.394746      72.735134       0.704179       0.365468      -1.128708       0.035866       0.018505      -0.057968       0.070634      -0.016864       0.053702       0.020838      -0.030140      -0.060225      -0.074020       0.032258       0.041762              9.716829       7.046691       2.500056       1.310272      10.893216       5.064932      11.210579          -0.000005
          174              O       9.058614      12.161358      10.789202      -0.614471      33.406864 0.52382277E+03  0.12522680E+05                                 8.145450                            7.065066       0.796385       2.287991                    0.997517      28.223604      74.212054       0.716991       0.357338      -1.139231      -0.025999       0.046944       0.028188       0.060616      -0.057429      -0.013395      -0.051771       0.043530       0.029683      -0.091741       0.026055       0.065686              8.684967       9.582813       1.162315      -3.653313       6.459990      -0.132132      10.012097          -0.000008
          175              O       4.757328      11.794274       8.996821      -0.588700      40.837979 0.62208369E+03  0.15525156E+05                                 9.499314                            7.786106       0.202826       2.100155                    0.994783      28.924896      77.713683       0.671577       0.365446      -1.132837       0.028341       0.020193       0.005338       0.035206       0.023542       0.031997       0.050772       0.124540       0.061555      -0.095419       0.008715       0.086704             10.771607      12.743213       1.531785       5.218497       7.574668       1.828228      11.996940           0.000005
          176              O       6.192593      13.095384      10.039952      -0.540558      32.922353 0.48212795E+03  0.11250604E+05                                 8.020925                            6.691899       0.735804       2.266101                    0.999409      27.585070      70.860915       0.753572       0.348311      -1.150491      -0.003296      -0.034888      -0.030236       0.046284       0.050594      -0.070014       0.062266       0.021890      -0.113688      -0.128427       0.051352       0.077075              8.829689       7.895197       3.884956       1.028615      13.039660       0.802019       5.554208          -0.000006

******************************************************
Auxiliary information for the entire system
The total spin magnetic moment of the unit cell is   -0.000288
The total net atomic charge of the unit cell is   0.000000
Accuracy of reproducing the electrostatic potential in the unit cell:
  The inner radius (bohr) =    5.0000
  The outer radius (bohr) =   12.0000
  Valid grid points have density less than (e/(bohr^3)) =    0.0001
  The number of valid grid points were=         7228
  The rms potential error without charges in kcal/mol is=      8.47448
  The rms potential error with partial charges in kcal/mol is=      0.52762
  The RRMSE value at monopole order=      0.06226
  The rms potential error with partial charges and cloud penetration in kcal/mol is=      0.53605
  The RRMSE value at monopole order with cloud penetration is=      0.06325
  The rms potential error with partial charges and atomic dipoles in kcal/mol is=      0.95151
  The RRMSE value at dipole order=      0.11228
  The rms potential error with partial charges, atomic dipoles and cloud penetration in kcal/mol is=      0.95657
  The RRMSE value at dipole order with cloud penetration=      0.11288

******************************************************
The electron densities and ab initio electrostatic potential were computed in VASP using the PBE functional and
projector augmented wave method. See the main text of the journal article for a description of computational details.
The atomic charges, dipoles, and quadrupoles were computed with the DDEC6 method as described in
(a) T. A. Manz and N. Gabaldon Limas, RSC Adv. 6 (2016) 47771-47801 DOI: 10.1039/c6ra04656h
(b) N. Gabaldon Limas and T. A. Manz, RSC Adv. 8 (2018) 2678-2707 DOI: 10.1039/c7ra11829e.
For each atom in the material, the electron cloud parameters were fit to the spherically averaged atom-in-material
electron density using radial positions for which this density was between 10^-4 and 10^-2 electrons per cubic bohr.
The polarizabilities, dispersion coefficients, and quantum Drude oscillator (QDO) parameters were fit using the MCLF method.
The magnetic structure of the system was optimized in VASP from the default ferromagnetic initial guess using spin polarization.
The atomic spin moments (ASMs) were computed on this optimized magnetic structure using the DDEC6 partition as inputs
to the method of T. A. Manz and D. S. Sholl, J. Chem. Theory Comput. 7 (2011) 4146-4164 DOI: 10.1021/ct200539n.
The RMSE and RRMSE were computed using a uniform grid with Ewald summation.
