# Supplementary material for: A collection of forcefield precursors for metal–organic frameworks
Source: RSC Adv. 2019 Nov 13;9(63):36492–507. doi: 10.1039/c9ra07327b (PMC9075174; doi:10.1039/c9ra07327b)
Supplement: RA-009-C9RA07327B-s5282 [file RA-009-C9RA07327B-s5282.xyz]

  154
jmolscript: load "" {1 1 1} spacegroup "x,y,z" unitcell [{     10.226000     0.000000     0.000000 }, {      0.000000    10.814000     0.000000 }, {     -4.898559     0.000000    29.471673 }]
Cd    -4.093076     2.199243    26.426365     1.043319
Cd     3.286642     4.041408    25.024103     1.023700
Cd     6.971237     7.606243    17.781144     1.043317
Cd    -0.408481     9.448408    19.183407     1.023703
Cd     9.420517     8.614757     3.045308     1.043321
Cd     2.040799     6.772592     4.447570     1.023701
Cd    -1.643796     3.207757    11.690529     1.043322
Cd     5.735922     1.365592    10.288266     1.023701
Cd     5.113000     5.407000     0.000000     1.067086
Cd     2.663720     0.000000    14.735837     1.067095
H      3.026420     9.983485    28.113029     0.135894
H     -0.960618     9.584448    27.983354     0.132354
H      0.737781     2.222277    26.839853     0.127120
H     -1.683909     4.261797    24.989032     0.127726
H      0.181637     6.064491    21.941661     0.131243
H      6.406124     5.986630    22.071336     0.131685
H     -0.148258     4.576485    16.094481     0.135894
H      3.838780     4.177448    16.224156     0.132354
H      2.140381     7.629277    17.367657     0.127120
H      4.562071     9.668797    19.218478     0.127725
H      2.696524     0.657491    22.265849     0.131242
H     -3.527963     0.579630    22.136174     0.131685
H      2.301021     0.830515     1.358644     0.135892
H      6.288059     1.229552     1.488319     0.132354
H      4.589660     8.591723     2.631820     0.127119
H      7.011350     6.552203     4.482641     0.127726
H      5.145804     4.749509     7.530012     0.131244
H     -1.078683     4.827370     7.400337     0.131687
H      5.475699     6.237515    13.377192     0.135891
H      1.488661     6.636552    13.247517     0.132355
H      3.187060     3.184723    12.104016     0.127120
H      0.765370     1.145203    10.253195     0.127727
H      2.630917    10.156509     7.205824     0.131243
H      8.855404    10.234370     7.335499     0.131686
C      3.312230     1.615612    27.156378     0.604790
C      2.078834     0.827271    27.446380    -0.008651
C      2.186026    10.338184    27.927357    -0.097843
C      1.060579     9.570390    28.127765    -0.010278
C     -0.198745    10.101357    27.847784    -0.109254
C     -0.318796     0.579630    27.370343    -0.013290
C      0.817857     1.353913    27.164041    -0.104348
C      1.186808     8.146186    28.611100     0.587400
C     -1.677783     1.126819    27.025524     0.564067
C      5.993591     4.698683    24.331813     0.594804
C     -2.946863     5.070685    23.648070    -0.009320
C     -1.722998     4.725718    24.184455    -0.100878
C     -0.543141     5.069603    23.521342    -0.009392
C     -0.606810     5.799548    22.360158    -0.101522
C     -1.826266     6.147759    21.797249    -0.007939
C     -2.995493     5.770350    22.445626    -0.096263
C      0.815793     4.684625    24.069515     0.565642
C     -1.883721     6.923123    20.506390     0.599437
C     -0.434068     7.022612    17.051131     0.604787
C      0.799327     6.234271    16.761130    -0.008650
C      0.692136     4.931184    16.280152    -0.097842
C      1.817583     4.163390    16.079745    -0.010284
C      3.076907     4.694357    16.359726    -0.109250
C      3.196957     5.986630    16.837167    -0.013293
C      2.060304     6.760913    17.043468    -0.104347
C      1.691354     2.739186    15.596409     0.587404
C      4.555945     6.533819    17.181985     0.564059
C     -3.115430    10.105683    19.875696     0.594800
C      5.825024    10.477685    20.559439    -0.009319
C      4.601159    10.132718    20.023055    -0.100876
C      3.421302    10.476603    20.686167    -0.009392
C      3.484972     0.392548    21.847351    -0.101520
C      4.704428     0.740759    22.410260    -0.007940
C      5.873655     0.363350    21.761883    -0.096264
C      2.062369    10.091625    20.137994     0.565637
C      4.761882     1.516123    23.701119     0.599437
C      2.015211     9.198388     2.315295     0.604789
C      3.248607     9.986729     2.025293    -0.008650
C      3.141415     0.475816     1.544316    -0.097842
C      4.266862     1.243610     1.343908    -0.010287
C      5.526186     0.712643     1.623889    -0.109251
C      5.646237    10.234370     2.101330    -0.013288
C      4.509584     9.460087     2.307632    -0.104346
C      4.140633     2.667814     0.860573     0.587400
C      7.005224     9.687181     2.446149     0.564062
C     -0.666150     6.115317     5.139860     0.594806
C      8.274304     5.743315     5.823603    -0.009318
C      7.050439     6.088282     5.287218    -0.100877
C      5.870582     5.744397     5.950331    -0.009392
C      5.934251     5.014452     7.111515    -0.101520
C      7.153707     4.666241     7.674424    -0.007935
C      8.322934     5.043650     7.026047    -0.096262
C      4.511648     6.129375     5.402158     0.565640
C      7.211162     3.890877     8.965283     0.599435
C      5.761509     3.791388    12.420542     0.604788
C      4.528114     4.579729    12.710543    -0.008649
C      4.635305     5.882816    13.191521    -0.097843
C      3.509858     6.650610    13.391928    -0.010282
C      2.250534     6.119643    13.111947    -0.109253
C      2.130484     4.827370    12.634506    -0.013289
C      3.267137     4.053087    12.428205    -0.104349
C      3.636087     8.074814    13.875264     0.587412
C      0.771496     4.280181    12.289688     0.564057
C      8.442871     0.708317     9.595977     0.594804
C     -0.497583     0.336315     8.912234    -0.009317
C      0.726282     0.681282     9.448618    -0.100876
C      1.906139     0.337397     8.785506    -0.009391
C      1.842469    10.421452     7.624322    -0.101520
C      0.623013    10.073241     7.061413    -0.007939
C     -0.546214    10.450650     7.709790    -0.096263
C      3.265072     0.722375     9.333679     0.565638
C      0.565559     9.297877     5.770554     0.599437
O      3.205174     2.873280    26.982201    -0.604681
O      4.388837     0.997051    27.102150    -0.496746
O      0.140688     7.444358    28.611100    -0.539057
O      2.279068     7.723359    28.979496    -0.519636
O     -2.664525     0.378490    27.105098    -0.461791
O     -1.778196     2.312033    26.632961    -0.494662
O     -4.202559     4.299646    25.518048    -0.596698
O      4.932485     4.830614    23.677542    -0.494505
O      0.911457     4.240169    25.228931    -0.504302
O      1.801993     4.832777    23.353354    -0.452713
O     -2.984831     6.965297    19.926682    -0.529430
O     -0.795290     7.428137    20.116480    -0.539547
O     -0.327013     8.280280    17.225309    -0.604679
O     -1.510676     6.404051    17.105359    -0.496745
O      2.737474     2.037358    15.596409    -0.539059
O      0.599093     2.316359    15.228013    -0.519640
O      5.542686     5.785490    17.102412    -0.461768
O      4.656357     7.719033    17.574548    -0.494648
O      7.080720     9.706646    18.689461    -0.596694
O     -2.054323    10.237614    20.529967    -0.494503
O      1.966705     9.647169    18.978579    -0.504304
O      1.076169    10.239777    20.854156    -0.452713
O      5.862992     1.558297    24.280827    -0.529430
O      3.673452     2.021137    24.091030    -0.539542
O      2.122267     7.940720     2.489472    -0.604683
O      0.938604     9.816949     2.369523    -0.496747
O      5.186753     3.369642     0.860573    -0.539047
O      3.048373     3.090641     0.492177    -0.519612
O      7.991966    10.435510     2.366575    -0.461781
O      7.105637     8.501967     2.838712    -0.494658
O      9.530000     6.514354     3.953625    -0.596698
O      0.394956     5.983386     5.794131    -0.494509
O      4.415984     6.573831     4.242742    -0.504301
O      3.525448     5.981223     6.118319    -0.452714
O      8.312272     3.848703     9.544991    -0.529432
O      6.122731     3.385863     9.355193    -0.539545
O      5.654454     2.533720    12.246364    -0.604682
O      6.838117     4.409949    12.366314    -0.496744
O      2.589967     8.776642    13.875264    -0.539061
O      4.728348     8.497641    14.243660    -0.519660
O     -0.215245     5.028510    12.369261    -0.461778
O      0.671084     3.094967    11.897125    -0.494658
O     -1.753279     1.107354    10.782212    -0.596697
O      7.381764     0.576386     8.941706    -0.494508
O      3.360736     1.166831    10.493094    -0.504299
O      4.251272     0.574223     8.617517    -0.452712
O     -0.535551     9.255703     5.190846    -0.529430
O      1.653989     8.792863     5.380643    -0.539539

The following XYZ coordinates are in angstroms. Other properties are in atomic units.
The sperically averaged electron density of each atom fit to a function of the form exp(a - br)
eigen_1, eigen_2 and eigen_3 are the three eigenvalues of traceless quadrupole moment tensor
  atom number  atomic symbol              X              Y              Z     net charge C6 coefficient C8 coefficient C10 coefficient fluctuating dipole atomic polarizability isotropic forcefield polarizability              a              b squared Pearson coefficient          <r^3>          <r^4>         wp_QDO          m_QDO          q_QDO       dipole_x       dipole_y       dipole_z         dipole            Qxy            Qxz            Qyz     Q(x^2-y^2)  Q(3z^2 - R^2)        eigen_1        eigen_2        eigen_3 static polarizability      alpha(xx)      alpha(xy)      alpha(xz)      alpha(yy)      alpha(yz)      alpha(zz) atomic spin moment
            1             Cd      -4.093076       2.199243      26.426365       1.043319     146.152071 0.35021307E+04  0.12633224E+06                                21.233312                           18.402496       0.755312       1.975966                    0.998885      74.274158     194.903930       0.468244       0.362621      -1.209585       0.021682       0.028265       0.009246       0.036803       0.016534      -0.050436       0.095263      -0.170497       0.136092      -0.134758      -0.016781       0.151539             24.677408      34.501448      -0.805407       5.426506      16.738265      -3.621640      22.792511           0.023078
            2             Cd       3.286642       4.041408      25.024103       1.023700     141.249842 0.35515487E+04  0.12878221E+06                                20.840761                           18.586681       0.764293       1.968446                    0.999262      75.376625     199.410608       0.463074       0.364768      -1.205758      -0.028846      -0.007800       0.023152       0.037801       0.076044      -0.002972       0.102931      -0.155075       0.178253      -0.148589      -0.017831       0.166421             23.430577      32.530223      -3.628024      -1.728503      20.586674      -2.189115      17.174833           0.026218
            3             Cd       6.971237       7.606243      17.781144       1.043317     146.152880 0.35021582E+04  0.12633350E+06                                21.233414                           18.402591       0.755266       1.975952                    0.998885      74.274232     194.904448       0.468241       0.362621      -1.209584      -0.021680       0.028263      -0.009244       0.036801      -0.016531      -0.050435      -0.095259      -0.170497       0.136077      -0.134754      -0.016781       0.151535             24.677518      34.501605       0.805384       5.426546      16.738308       3.621628      22.792641           0.023008
            4             Cd      -0.408481       9.448408      19.183407       1.023703     141.249224 0.35515323E+04  0.12878146E+06                                20.840689                           18.586629       0.764272       1.968439                    0.999262      75.376591     199.410374       0.463075       0.364768      -1.205759       0.028844      -0.007806      -0.023149       0.037800      -0.076044      -0.002971      -0.102927      -0.155063       0.178253      -0.148585      -0.017829       0.166414             23.430476      32.530010       3.628008      -1.728485      20.586611       2.189125      17.174805           0.026135
            5             Cd       9.420517       8.614757       3.045308       1.043321     146.152373 0.35021424E+04  0.12633276E+06                                21.233341                           18.402529       0.755298       1.975961                    0.998885      74.274204     194.904092       0.468243       0.362621      -1.209585      -0.021679      -0.028265      -0.009244       0.036801       0.016533      -0.050435       0.095260      -0.170498       0.136088      -0.134756      -0.016780       0.151537             24.677433      34.501512      -0.805364       5.426530      16.738223      -3.621587      22.792563           0.023143
            6             Cd       2.040799       6.772592       4.447570       1.023701     141.248822 0.35515196E+04  0.12878087E+06                                20.840639                           18.586587       0.764289       1.968444                    0.999262      75.376554     199.410116       0.463076       0.364768      -1.205759       0.028845       0.007802      -0.023151       0.037801       0.076044      -0.002973       0.102931      -0.155071       0.178253      -0.148589      -0.017831       0.166419             23.430413      32.529912      -3.627993      -1.728479      20.586553      -2.189128      17.174775           0.026390
            7             Cd      -1.643796       3.207757      11.690529       1.043322     146.152365 0.35021403E+04  0.12633267E+06                                21.233344                           18.402524       0.755290       1.975959                    0.998885      74.274194     194.904114       0.468243       0.362621      -1.209585       0.021678      -0.028264       0.009243       0.036799      -0.016531      -0.050434      -0.095258      -0.170496       0.136079      -0.134753      -0.016780       0.151534             24.677445      34.501496       0.805392       5.426531      16.738277       3.621636      22.792562           0.023046
            8             Cd       5.735922       1.365592      10.288266       1.023701     141.249474 0.35515379E+04  0.12878172E+06                                20.840718                           18.586645       0.764284       1.968443                    0.999262      75.376590     199.410411       0.463075       0.364768      -1.205759      -0.028845       0.007803       0.023151       0.037801      -0.076042      -0.002972      -0.102927      -0.155066       0.178250      -0.148584      -0.017830       0.166414             23.430522      32.530108       3.628003      -1.728504      20.586643       2.189122      17.174813           0.026305
            9             Cd       5.113000       5.407000       0.000000       1.067086     142.483261 0.31806366E+04  0.11204120E+06                                20.988929                           17.638134       0.679425       1.967970                    0.999327      72.837381     189.070524       0.474045       0.366794      -1.205751      -0.000006      -0.000011       0.000003       0.000012      -0.132641       0.061879       0.103439       0.203887       0.283029      -0.255721       0.115805       0.139916             25.523441      13.406713       5.128970      -1.692853      44.925042      -4.270150      18.238568          -0.002416
           10             Cd       2.663720       0.000000      14.735837       1.067095     142.483523 0.31806397E+04  0.11204134E+06                                20.988960                           17.638148       0.679410       1.967966                    0.999327      72.837362     189.070528       0.474045       0.366794      -1.205750      -0.000004       0.000002      -0.000000       0.000005       0.132649       0.061880      -0.103442       0.203874       0.283058      -0.255729       0.115808       0.139921             25.523493      13.406734      -5.128995      -1.692858      44.925163       4.270171      18.238583          -0.002558
           11              H       3.026420       9.983485      28.113029       0.135894       1.113078 0.83364426E+01  0.82120296E+02                                 1.732109                            1.657929      -1.147726       2.352429                    0.996687       3.352826       9.193143       0.502868       1.236466      -0.719993       0.038140      -0.016183       0.007592       0.042121      -0.007971       0.005427       0.001575       0.014840      -0.021732      -0.011250      -0.004119       0.015370              1.751482       2.143687      -0.194590       0.097886       1.633172      -0.144274       1.477588           0.000253
           12              H      -0.960618       9.584448      27.983354       0.132354       1.144409 0.87685194E+01  0.87753956E+02                                 1.785053                            1.716781      -1.161395       2.344803                    0.996194       3.460265       9.663168       0.485547       1.260476      -0.714259      -0.033710      -0.024461       0.004038       0.041845       0.011411      -0.002558      -0.001969       0.006911      -0.022565      -0.008177      -0.007947       0.016124              1.802092       2.024482       0.279002      -0.063566       1.851751      -0.130033       1.530045           0.000637
           13              H       0.737781       2.222277      26.839853       0.127120       1.027698 0.74612238E+01  0.73277207E+02                                 1.786957                            1.675697      -1.397905       2.224917                    0.993224       3.828845      11.363715       0.441911       1.411277      -0.679577      -0.003180       0.035242      -0.015776       0.038743      -0.000357       0.000059      -0.002752      -0.011746      -0.009901      -0.004236      -0.003957       0.008193              1.844320       1.637958      -0.053423       0.009660       2.257179      -0.429824       1.637822           0.000238
           14              H      -1.683909       4.261797      24.989032       0.127726       1.093516 0.78492938E+01  0.77438026E+02                                 1.806821                            1.676729      -1.360520       2.244411                    0.993538       3.709941      10.745775       0.462228       1.343156      -0.693666       0.001333      -0.018949       0.034211       0.039131      -0.001550      -0.001056      -0.003313      -0.000948       0.022800      -0.006053      -0.002502       0.008554              1.871618       1.650775      -0.013101       0.051868       1.766962      -0.547684       2.197116           0.000146
           15              H       0.181637       6.064491      21.941661       0.131243       1.090445 0.80426089E+01  0.78319695E+02                                 1.685958                            1.609432      -1.159127       2.342218                    0.996756       3.339883       9.030132       0.520778       1.207757      -0.726070       0.034609       0.012634      -0.018811       0.041367       0.007241      -0.008331       0.000319       0.014772      -0.004590      -0.011242      -0.003514       0.014757              1.702142       1.997242       0.146834      -0.237355       1.467525      -0.240632       1.641660           0.000685
           16              H       6.406124       5.986630      22.071336       0.131685       1.081242 0.80068599E+01  0.77833191E+02                                 1.671493                            1.602194      -1.158733       2.341918                    0.996799       3.327769       8.969957       0.524088       1.202263      -0.727380      -0.037613       0.008705      -0.017554       0.042410      -0.006364       0.008697      -0.000229       0.014284      -0.017936      -0.010819      -0.004897       0.015716              1.683648       2.013662      -0.126476       0.205685       1.442907      -0.206111       1.594376           0.000079
           17              H      -0.148258       4.576485      16.094481       0.135894       1.113083 0.83364735E+01  0.82120471E+02                                 1.732094                            1.657915      -1.147752       2.352414                    0.996687       3.352825       9.193058       0.502879       1.236441      -0.719998      -0.038141      -0.016182      -0.007591       0.042121       0.007971       0.005427      -0.001576       0.014843      -0.021731      -0.011252      -0.004118       0.015370              1.751467       2.143666       0.194587       0.097885       1.633158       0.144272       1.477576           0.000212
           18              H       3.838780       4.177448      16.224156       0.132354       1.144376 0.87681885E+01  0.87749708E+02                                 1.785012                            1.716744      -1.161349       2.344827                    0.996195       3.460195       9.662882       0.485555       1.260469      -0.714261       0.033712      -0.024459      -0.004038       0.041845      -0.011410      -0.002557       0.001969       0.006915      -0.022568      -0.008177      -0.007948       0.016124              1.802051       2.024434      -0.278995      -0.063564       1.851707       0.130028       1.530013           0.000598
           19              H       2.140381       7.629277      17.367657       0.127120       1.027682 0.74610828E+01  0.73275465E+02                                 1.786940                            1.675682      -1.397878       2.224931                    0.993224       3.828805      11.363563       0.441913       1.411278      -0.679577       0.003181       0.035242       0.015776       0.038743       0.000357       0.000060       0.002752      -0.011744      -0.009904      -0.004234      -0.003958       0.008193              1.844301       1.637942       0.053424       0.009661       2.257154       0.429818       1.637808           0.000228
           20              H       4.562071       9.668797      19.218478       0.127725       1.093505 0.78491926E+01  0.77436730E+02                                 1.806806                            1.676716      -1.360503       2.244420                    0.993538       3.709910      10.745643       0.462231       1.343152      -0.693667      -0.001334      -0.018950      -0.034211       0.039131       0.001550      -0.001056       0.003313      -0.000946       0.022800      -0.006053      -0.002502       0.008555              1.871602       1.650761       0.013101       0.051867       1.766947       0.547677       2.197097           0.000130
           21              H       2.696524       0.657491      22.265849       0.131242       1.090429 0.80424665E+01  0.78317990E+02                                 1.685946                            1.609422      -1.159091       2.342238                    0.996757       3.339855       9.030048       0.520777       1.207763      -0.726069      -0.034610       0.012633       0.018810       0.041367      -0.007240      -0.008330      -0.000318       0.014774      -0.004592      -0.011241      -0.003515       0.014757              1.702130       1.997228      -0.146833      -0.237353       1.467515       0.240629       1.641648           0.000687
           22              H      -3.527963       0.579630      22.136174       0.131685       1.081240 0.80068414E+01  0.77832978E+02                                 1.671492                            1.602193      -1.158724       2.341922                    0.996799       3.327767       8.969954       0.524087       1.202264      -0.727380       0.037613       0.008705       0.017554       0.042410       0.006364       0.008696       0.000229       0.014284      -0.017936      -0.010818      -0.004897       0.015715              1.683647       2.013660       0.126476       0.205686       1.442906       0.206111       1.594376           0.000079
           23              H       2.301021       0.830515       1.358644       0.135892       1.113088 0.83365085E+01  0.82120820E+02                                 1.732092                            1.657913      -1.147768       2.352406                    0.996687       3.352824       9.193025       0.502883       1.236432      -0.720000      -0.038141       0.016181      -0.007591       0.042121      -0.007971       0.005427       0.001577       0.014844      -0.021730      -0.011252      -0.004118       0.015370              1.751464       2.143663      -0.194587       0.097885       1.633155      -0.144272       1.477575           0.000293
           24              H       6.288059       1.229552       1.488319       0.132354       1.144392 0.87683343E+01  0.87751432E+02                                 1.785018                            1.716749      -1.161388       2.344807                    0.996194       3.460217       9.662922       0.485558       1.260457      -0.714264       0.033711       0.024460      -0.004038       0.041845       0.011411      -0.002557      -0.001968       0.006913      -0.022567      -0.008177      -0.007948       0.016125              1.802057       2.024440       0.278996      -0.063564       1.851714      -0.130028       1.530018           0.000669
           25              H       4.589660       8.591723       2.631820       0.127119       1.027692 0.74611761E+01  0.73276652E+02                                 1.786955                            1.675695      -1.397897       2.224921                    0.993224       3.828836      11.363697       0.441910       1.411282      -0.679576       0.003181      -0.035242       0.015776       0.038743      -0.000357       0.000060      -0.002752      -0.011745      -0.009902      -0.004235      -0.003958       0.008193              1.844317       1.637955      -0.053423       0.009660       2.257174      -0.429823       1.637820           0.000256
           26              H       7.011350       6.552203       4.482641       0.127726       1.093513 0.78492641E+01  0.77437642E+02                                 1.806817                            1.676725      -1.360515       2.244413                    0.993538       3.709930      10.745729       0.462229       1.343155      -0.693667      -0.001333       0.018949      -0.034211       0.039131      -0.001550      -0.001056      -0.003313      -0.000947       0.022800      -0.006053      -0.002502       0.008554              1.871613       1.650770      -0.013101       0.051868       1.766958      -0.547683       2.197111           0.000175
           27              H       5.145804       4.749509       7.530012       0.131244       1.090441 0.80425754E+01  0.78319312E+02                                 1.685957                            1.609431      -1.159114       2.342225                    0.996756       3.339877       9.030122       0.520777       1.207760      -0.726069      -0.034609      -0.012634       0.018811       0.041367       0.007241      -0.008331       0.000318       0.014772      -0.004590      -0.011242      -0.003515       0.014757              1.702141       1.997241       0.146834      -0.237355       1.467524      -0.240632       1.641658           0.000758
           28              H      -1.078683       4.827370       7.400337       0.131687       1.081242 0.80068682E+01  0.77833297E+02                                 1.671494                            1.602195      -1.158728       2.341920                    0.996799       3.327771       8.969966       0.524088       1.202263      -0.727380       0.037612      -0.008705       0.017554       0.042410      -0.006364       0.008696      -0.000230       0.014283      -0.017935      -0.010818      -0.004897       0.015715              1.683649       2.013664      -0.126476       0.205686       1.442907      -0.206111       1.594377           0.000154
           29              H       5.475699       6.237515      13.377192       0.135891       1.113113 0.83367633E+01  0.82124151E+02                                 1.732133                            1.657951      -1.147799       2.352389                    0.996686       3.352885       9.193309       0.502870       1.236451      -0.719996       0.038141       0.016180       0.007590       0.042121       0.007970       0.005427      -0.001578       0.014845      -0.021729      -0.011252      -0.004118       0.015370              1.751507       2.143719       0.194593       0.097887       1.633195       0.144278       1.477607           0.000253
           30              H       1.488661       6.636552      13.247517       0.132355       1.144387 0.87683082E+01  0.87751308E+02                                 1.785032                            1.716762      -1.161370       2.344817                    0.996194       3.460223       9.663019       0.485549       1.260479      -0.714259      -0.033711       0.024459       0.004038       0.041845      -0.011410      -0.002557       0.001968       0.006915      -0.022567      -0.008177      -0.007947       0.016124              1.802071       2.024457      -0.278998      -0.063565       1.851728       0.130030       1.530028           0.000626
           31              H       3.187060       3.184723      12.104016       0.127120       1.027686 0.74611179E+01  0.73275909E+02                                 1.786946                            1.675687      -1.397887       2.224927                    0.993224       3.828816      11.363610       0.441912       1.411279      -0.679577      -0.003181      -0.035242      -0.015776       0.038743       0.000357       0.000060       0.002752      -0.011745      -0.009903      -0.004235      -0.003958       0.008193              1.844307       1.637947       0.053424       0.009661       2.257161       0.429820       1.637812           0.000241
           32              H       0.765370       1.145203      10.253195       0.127727       1.093510 0.78492443E+01  0.77437404E+02                                 1.806815                            1.676723      -1.360514       2.244414                    0.993538       3.709927      10.745720       0.462229       1.343155      -0.693667       0.001333       0.018949       0.034211       0.039131       0.001550      -0.001056       0.003313      -0.000947       0.022800      -0.006053      -0.002502       0.008555              1.871611       1.650769       0.013101       0.051867       1.766956       0.547681       2.197108           0.000156
           33              H       2.630917      10.156509       7.205824       0.131243       1.090445 0.80426084E+01  0.78319683E+02                                 1.685958                            1.609432      -1.159120       2.342222                    0.996756       3.339881       9.030124       0.520778       1.207757      -0.726070       0.034609      -0.012633      -0.018810       0.041367      -0.007241      -0.008331      -0.000319       0.014773      -0.004591      -0.011242      -0.003515       0.014757              1.702142       1.997242      -0.146834      -0.237355       1.467524       0.240632       1.641659           0.000766
           34              H       8.855404      10.234370       7.335499       0.131686       1.081243 0.80068688E+01  0.77833300E+02                                 1.671493                            1.602195      -1.158733       2.341918                    0.996799       3.327772       8.969967       0.524088       1.202262      -0.727380      -0.037613      -0.008705      -0.017553       0.042410       0.006364       0.008696       0.000229       0.014284      -0.017936      -0.010818      -0.004897       0.015715              1.683649       2.013662       0.126476       0.205686       1.442907       0.206111       1.594377           0.000161
           35              C       3.312230       1.615612      27.156378       0.604790      23.707683 0.25705288E+03  0.53517972E+04                                 7.623148                            5.689797      -0.128593       2.010826                    0.999402      22.348461      62.438700       0.622912       0.472283      -1.021118       0.044273       0.032817       0.000311       0.055111      -0.020067       0.040120       0.034565      -0.030779       0.311730      -0.090928      -0.027618       0.118546              9.033630      12.623853       1.807592      -2.208014       9.096125      -1.791077       5.380914          -0.000474
           36              C       2.078834       0.827271      27.446380      -0.008651      36.674009 0.42374030E+03  0.98142114E+04                                 9.529021                            6.814078       0.162429       2.069067                    0.999355      26.535785      73.633503       0.643583       0.410909      -1.076914      -0.032047      -0.023989       0.004977       0.040340      -0.013757       0.008180       0.009871      -0.019876       0.016235      -0.024430       0.007047       0.017383             11.695733      16.068784       3.015077      -1.950652      12.083672      -3.700589       6.934742           0.006878
           37              C       2.186026      10.338184      27.927357      -0.097843      32.005742 0.42341317E+03  0.99322766E+04                                 8.909601                            6.988898      -0.116356       1.943329                    0.999417      29.208300      85.083978       0.603584       0.432598      -1.049503      -0.011955       0.006472      -0.008530       0.016049      -0.023799       0.004570       0.035506       0.021582       0.137558      -0.059356      -0.000302       0.059659             10.102016      10.792443       2.433120      -1.056313      12.798316      -3.712628       6.715289           0.002840
           38              C       1.060579       9.570390      28.127765      -0.010278      35.235905 0.43039316E+03  0.10019520E+05                                 9.306787                            6.884504       0.035367       2.022981                    0.999203      26.904985      75.151099       0.637108       0.412963      -1.074250      -0.001733       0.030720      -0.016351       0.034843       0.003764       0.006452       0.001843       0.022646      -0.016825      -0.009440      -0.007287       0.016727             11.199333      10.812473       0.095731       0.109796      15.960522      -4.182953       6.825003           0.006798
           39              C      -0.198745      10.101357      27.847784      -0.109254      32.360951 0.44462290E+03  0.10582792E+05                                 9.040728                            7.211068      -0.278265       1.887554                    0.998771      29.951115      88.560268       0.586758       0.438570      -1.043466       0.014280       0.004344      -0.011556       0.018877       0.028058      -0.005941       0.029707       0.005599       0.121284      -0.055735       0.003192       0.052543             10.178583      10.942979      -2.309202       1.278242      12.746936      -3.408669       6.845833           0.005294
           40              C      -0.318796       0.579630      27.370343      -0.013290      36.040035 0.42832145E+03  0.99620734E+04                                 9.448505                            6.872063       0.051673       2.029500                    0.999210      26.873067      75.096237       0.636928       0.413462      -1.073623       0.035748      -0.015337      -0.001146       0.038916       0.009730      -0.002377       0.000704      -0.020317       0.005767      -0.015380       0.002269       0.013110             11.470206      15.847369      -2.013935       1.846191      11.616114      -3.342987       6.947134           0.005757
           41              C       0.817857       1.353913      27.164041      -0.104348      33.873637 0.45589839E+03  0.10919894E+05                                 9.334786                            7.309359      -0.200911       1.914837                    0.998858      29.902332      88.710834       0.581881       0.439463      -1.042880       0.004476      -0.021561      -0.005623       0.022727      -0.006632      -0.003113       0.020718      -0.045993       0.168936      -0.052090      -0.010765       0.062855             10.605891      15.545817       0.615996      -0.274632       9.895534      -2.405067       6.376323           0.005377
           42              C       1.186808       8.146186      28.611100       0.587400      22.900133 0.26260053E+03  0.55045380E+04                                 7.498879                            5.790683      -0.223863       1.977607                    0.999413      22.687464      63.903332       0.610219       0.478845      -1.016127      -0.022270      -0.048065       0.001229       0.052988       0.002100      -0.029596       0.055207       0.058307       0.268380      -0.092355      -0.020029       0.112384              8.672055       7.774040       0.398984       0.749749      12.745486      -2.381469       5.496639          -0.001163
           43              C      -1.677783       1.126819      27.025524       0.564067      23.526318 0.25830925E+03  0.53735396E+04                                 7.549382                            5.672510      -0.007701       2.051223                    0.999550      22.363065      62.039021       0.630295       0.467134      -1.026012      -0.038585       0.018979      -0.021689       0.048161       0.011693      -0.029248       0.038248      -0.046078       0.282756      -0.081647      -0.027359       0.109006              8.933889      12.751599      -1.878834       2.406734       8.383232      -2.090216       5.666837          -0.004670
           44              C       5.993591       4.698683      24.331813       0.594804      23.441490 0.25923089E+03  0.54064051E+04                                 7.558102                            5.710728      -0.128780       2.009362                    0.999438      22.445460      62.682620       0.622525       0.471767      -1.021801      -0.043392      -0.003958       0.033830       0.055163      -0.026169       0.018420       0.057432      -0.159957      -0.054364      -0.088668      -0.026862       0.115530              8.816602      12.126294       1.959594      -1.652635       5.718211      -2.323545       8.605301          -0.000549
           45              C      -2.946863       5.070685      23.648070      -0.009320      36.753833 0.41364798E+03  0.95093744E+04                                 9.483176                            6.694001       0.111129       2.050204                    0.999325      26.438314      72.751732       0.655863       0.406230      -1.081539       0.033455       0.009095      -0.018424       0.039261      -0.005342       0.010414       0.006056      -0.008789       0.043944      -0.018584      -0.000448       0.019032             11.600749      15.927253       1.847384      -2.389413       7.716774      -4.355970      11.158221           0.009929
           46              C      -1.722998       4.725718      24.184455      -0.100878      34.505358 0.43880120E+03  0.10392465E+05                                 9.385819                            7.136087      -0.171922       1.924999                    0.999162      29.502617      86.543414       0.594253       0.435195      -1.047233       0.000180       0.007982      -0.018099       0.019782      -0.003245      -0.000925       0.028186      -0.096620       0.036168      -0.054447      -0.004798       0.059245             10.724352      15.900842       0.211375      -0.194728       6.857961      -3.062004       9.414253           0.013077
           47              C      -0.543141       5.069603      23.521342      -0.009392      37.233061 0.41240709E+03  0.94633286E+04                                 9.534653                            6.666629       0.119810       2.051594                    0.999262      26.390029      72.291890       0.660497       0.404127      -1.084133      -0.036007       0.002876      -0.013032       0.038401       0.002094      -0.009846      -0.002124      -0.006274       0.018511      -0.011716      -0.000567       0.012283             11.733383      16.573406      -1.845266       2.137645       7.642703      -4.251807      10.984042           0.011383
           48              C      -0.606810       5.799548      22.360158      -0.101522      33.439022 0.41787207E+03  0.97523696E+04                                 9.113820                            6.907962      -0.091417       1.947239                    0.999499      29.107056      84.073479       0.612846       0.428241      -1.054072      -0.016356      -0.001549       0.004832       0.017125       0.014063      -0.022817       0.048459      -0.044931      -0.038980      -0.060824       0.000026       0.060798             10.491559      11.358746      -1.680260       2.435473       8.042245      -5.100292      12.073685           0.009352
           49              C      -1.826266       6.147759      21.797249      -0.007939      37.192012 0.41313828E+03  0.94841705E+04                                 9.552326                            6.673363       0.114082       2.049851                    0.999266      26.368427      72.244817       0.660050       0.404227      -1.084081       0.004800      -0.022053       0.032372       0.039463       0.008298       0.002283       0.015232       0.007365      -0.044402      -0.023499       0.003396       0.020103             11.859582      11.255197      -0.124552       0.182285       9.184076      -6.871436      15.139472           0.012350
           50              C      -2.995493       5.770350      22.445626      -0.096263      33.337448 0.42061563E+03  0.98225943E+04                                 9.086819                            6.921183      -0.077736       1.953047                    0.999430      28.975566      83.445660       0.614128       0.427077      -1.055850       0.012275      -0.008307       0.004684       0.015544      -0.011537       0.021871       0.046108      -0.041833      -0.061804      -0.059952       0.001737       0.058215             10.435640      10.896193       1.542353      -2.294385       8.071558      -5.184850      12.339169           0.010553
           51              C       0.815793       4.684625      24.069515       0.565642      23.661964 0.25021952E+03  0.51524701E+04                                 7.506207                            5.541451       0.026656       2.061907                    0.999588      22.103165      60.562190       0.646331       0.460211      -1.032155       0.040117      -0.023111       0.015695       0.048886       0.027883      -0.012397       0.039697      -0.174975      -0.090831      -0.083946      -0.032615       0.116561              8.892689      12.785047      -2.178584       1.770944       5.416992      -2.246783       8.476027          -0.004993
           52              C      -1.883721       6.923123      20.506390       0.599437      23.426594 0.25292973E+03  0.52436551E+04                                 7.551122                            5.637177      -0.057317       2.038644                    0.999508      22.230799      61.937648       0.627072       0.471145      -1.021940       0.000881       0.024781      -0.053068       0.058575      -0.036482      -0.025766       0.080644      -0.065121      -0.092436      -0.081293      -0.032251       0.113545              8.943115       8.809183       0.702716       0.643045       7.097564      -4.265635      10.922598          -0.001465
           53              C      -0.434068       7.022612      17.051131       0.604787      23.707658 0.25705255E+03  0.53517895E+04                                 7.623149                            5.689798      -0.128603       2.010824                    0.999402      22.348439      62.438667       0.622911       0.472284      -1.021118      -0.044273       0.032816      -0.000312       0.055110       0.020066       0.040119      -0.034564      -0.030780       0.311723      -0.090926      -0.027617       0.118543              9.033631      12.623853      -1.807598      -2.208014       9.096124       1.791080       5.380917          -0.000509
           54              C       0.799327       6.234271      16.761130      -0.008650      36.673910 0.42373898E+03  0.98141736E+04                                 9.529008                            6.814072       0.162425       2.069066                    0.999355      26.535738      73.633357       0.643583       0.410910      -1.076914       0.032046      -0.023989      -0.004978       0.040338       0.013758       0.008179      -0.009872      -0.019875       0.016234      -0.024430       0.007046       0.017384             11.695714      16.068758      -3.015085      -1.950658      12.083648       3.700581       6.934735           0.006848
           55              C       0.692136       4.931184      16.280152      -0.097842      32.005746 0.42341336E+03  0.99322779E+04                                 8.909588                            6.988892      -0.116363       1.943325                    0.999417      29.208332      85.083940       0.603585       0.432597      -1.049504       0.011955       0.006474       0.008532       0.016051       0.023796       0.004568      -0.035510       0.021590       0.137560      -0.059358      -0.000303       0.059662             10.101998      10.792419      -2.433128      -1.056318      12.798292       3.712618       6.715283           0.002769
           56              C       1.817583       4.163390      16.079745      -0.010284      35.236007 0.43039562E+03  0.10019583E+05                                 9.306761                            6.884494       0.035365       2.022979                    0.999203      26.905094      75.151195       0.637113       0.412960      -1.074253       0.001733       0.030725       0.016356       0.034850      -0.003764       0.006450      -0.001847       0.022645      -0.016830      -0.009442      -0.007284       0.016726             11.199290      10.812424      -0.095757       0.109784      15.960460       4.182928       6.824985           0.006775
           57              C       3.076907       4.694357      16.359726      -0.109250      32.360646 0.44461882E+03  0.10582662E+05                                 9.040653                            7.211026      -0.278249       1.887561                    0.998771      29.950917      88.559312       0.586761       0.438569      -1.043467      -0.014277       0.004346       0.011555       0.018875      -0.028057      -0.005938      -0.029708       0.005612       0.121278      -0.055735       0.003193       0.052542             10.178485      10.942869       2.309173       1.278224      12.746807       3.408623       6.845778           0.005232
           58              C       3.196957       5.986630      16.837167      -0.013293      36.039773 0.42831919E+03  0.99620033E+04                                 9.448452                            6.872042       0.051693       2.029507                    0.999210      26.872971      75.095801       0.636930       0.413462      -1.073624      -0.035747      -0.015336       0.001145       0.038915      -0.009733      -0.002375      -0.000702      -0.020319       0.005755      -0.015380       0.002265       0.013115             11.470126      15.847259       2.013908       1.846167      11.616025       3.342950       6.947093           0.005735
           59              C       2.060304       6.760913      17.043468      -0.104347      33.873451 0.45589606E+03  0.10919820E+05                                 9.334746                            7.309337      -0.200897       1.914843                    0.998858      29.902210      88.710295       0.581882       0.439462      -1.042881      -0.004474      -0.021559       0.005620       0.022724       0.006635      -0.003112      -0.020717      -0.045990       0.168926      -0.052088      -0.010764       0.062851             10.605839      15.545747      -0.615985      -0.274631       9.895471       2.405046       6.376297           0.005339
           60              C       1.691354       2.739186      15.596409       0.587404      22.900413 0.26260453E+03  0.55046377E+04                                 7.498920                            5.790716      -0.223824       1.977615                    0.999413      22.687573      63.903541       0.610219       0.478844      -1.016129       0.022262      -0.048070      -0.001231       0.052989      -0.002098      -0.029600      -0.055213       0.058313       0.268431      -0.092367      -0.020036       0.112403              8.672103       7.774072      -0.399001       0.749747      12.745569       2.381484       5.496668          -0.001185
           61              C       4.555945       6.533819      17.181985       0.564059      23.525998 0.25830570E+03  0.53734456E+04                                 7.549314                            5.672471      -0.007731       2.051219                    0.999550      22.362850      62.038247       0.630297       0.467134      -1.026012       0.038580       0.018980       0.021687       0.048156      -0.011694      -0.029245      -0.038241      -0.046080       0.282716      -0.081640      -0.027350       0.108990              8.933795      12.751450       1.878786       2.406693       8.383152       2.090183       5.666783          -0.004687
           62              C      -3.115430      10.105683      19.875696       0.594800      23.441425 0.25923031E+03  0.54063864E+04                                 7.558073                            5.710712      -0.128784       2.009361                    0.999438      22.445397      62.682268       0.622528       0.471765      -1.021802       0.043391      -0.003959      -0.033830       0.055162       0.026168       0.018420      -0.057431      -0.159956      -0.054363      -0.088667      -0.026862       0.115529              8.816562      12.126225      -1.959580      -1.652622       5.718188       2.323535       8.605273          -0.000585
           63              C       5.825024      10.477685      20.559439      -0.009319      36.753584 0.41364524E+03  0.95092938E+04                                 9.483133                            6.693979       0.111126       2.050204                    0.999325      26.438214      72.751342       0.655864       0.406230      -1.081539      -0.033454       0.009094       0.018424       0.039260       0.005342       0.010414      -0.006058      -0.008790       0.043946      -0.018586      -0.000448       0.019034             11.600687      15.927152      -1.847363      -2.389387       7.716739       4.355947      11.158169           0.009912
           64              C       4.601159      10.132718      20.023055      -0.100876      34.505082 0.43879730E+03  0.10392346E+05                                 9.385767                            7.136055      -0.171919       1.925002                    0.999162      29.502454      86.542740       0.594255       0.435195      -1.047234      -0.000181       0.007982       0.018098       0.019781       0.003245      -0.000923      -0.028187      -0.096620       0.036164      -0.054446      -0.004799       0.059245             10.724286      15.900737      -0.211371      -0.194725       6.857923       3.061983       9.414198           0.013037
           65              C       3.421302      10.476603      20.686167      -0.009392      37.232780 0.41240388E+03  0.94632346E+04                                 9.534606                            6.666604       0.119821       2.051599                    0.999262      26.389910      72.291434       0.660498       0.404127      -1.084133       0.036007       0.002875       0.013033       0.038401      -0.002092      -0.009847       0.002125      -0.006273       0.018517      -0.011717      -0.000568       0.012286             11.733320      16.573317       1.845261       2.137640       7.642663       4.251778      10.983979           0.011363
           66              C       3.484972       0.392548      21.847351      -0.101520      33.438821 0.41786942E+03  0.97522908E+04                                 9.113789                            6.907944      -0.091408       1.947244                    0.999499      29.106895      84.072896       0.612847       0.428241      -1.054072       0.016354      -0.001551      -0.004832       0.017124      -0.014061      -0.022817      -0.048459      -0.044930      -0.038988      -0.060824       0.000026       0.060797             10.491519      11.358708       1.680261       2.435471       8.042215       5.100267      12.073633           0.009352
           67              C       4.704428       0.740759      22.410260      -0.007940      37.191982 0.41313810E+03  0.94841665E+04                                 9.552328                            6.673367       0.114081       2.049851                    0.999266      26.368410      72.244803       0.660049       0.404228      -1.084081      -0.004800      -0.022051      -0.032372       0.039462      -0.008298       0.002284      -0.015231       0.007362      -0.044408      -0.023499       0.003396       0.020103             11.859582      11.255196       0.124551       0.182282       9.184079       6.871436      15.139470           0.012357
           68              C       5.873655       0.363350      21.761883      -0.096264      33.337357 0.42061456E+03  0.98225629E+04                                 9.086805                            6.921176      -0.077737       1.953048                    0.999430      28.975521      83.445506       0.614128       0.427078      -1.055850      -0.012275      -0.008308      -0.004684       0.015545       0.011536       0.021870      -0.046108      -0.041835      -0.061807      -0.059952       0.001736       0.058217             10.435621      10.896170      -1.542345      -2.294372       8.071545       5.184839      12.339148           0.010547
           69              C       2.062369      10.091625      20.137994       0.565637      23.661636 0.25021564E+03  0.51523686E+04                                 7.506130                            5.541401       0.026645       2.061908                    0.999588      22.102982      60.561496       0.646335       0.460210      -1.032156      -0.040115      -0.023112      -0.015695       0.048884      -0.027883      -0.012398      -0.039692      -0.174963      -0.090819      -0.083942      -0.032610       0.116551              8.892589      12.784878       2.178547       1.770906       5.416938       2.246758       8.475950          -0.005019
           70              C       4.761882       1.516123      23.701119       0.599437      23.426568 0.25292941E+03  0.52436472E+04                                 7.551118                            5.637175      -0.057317       2.038644                    0.999508      22.230789      61.937629       0.627071       0.471145      -1.021940      -0.000879       0.024781       0.053068       0.058575       0.036481      -0.025766      -0.080643      -0.065116      -0.092431      -0.081292      -0.032250       0.113542              8.943109       8.809178      -0.702720       0.643035       7.097562       4.265632      10.922586          -0.001468
           71              C       2.015211       9.198388       2.315295       0.604789      23.707665 0.25705281E+03  0.53517956E+04                                 7.623148                            5.689800      -0.128597       2.010825                    0.999402      22.348446      62.438669       0.622911       0.472284      -1.021118      -0.044273      -0.032817      -0.000313       0.055110      -0.020066       0.040119       0.034564      -0.030779       0.311724      -0.090926      -0.027617       0.118543              9.033627      12.623850       1.807585      -2.208012       9.096115      -1.791074       5.380914          -0.000450
           72              C       3.248607       9.986729       2.025293      -0.008650      36.673885 0.42373910E+03  0.98141768E+04                                 9.529001                            6.814072       0.162427       2.069067                    0.999355      26.535739      73.633355       0.643583       0.410909      -1.076914       0.032046       0.023989      -0.004979       0.040339      -0.013758       0.008180       0.009872      -0.019876       0.016236      -0.024431       0.007047       0.017384             11.695698      16.068736       3.015062      -1.950646      12.083630      -3.700573       6.934729           0.006912
           73              C       3.141415       0.475816       1.544316      -0.097842      32.005781 0.42341404E+03  0.99322976E+04                                 8.909592                            6.988898      -0.116370       1.943322                    0.999417      29.208368      85.084052       0.603585       0.432597      -1.049504       0.011956      -0.006474       0.008532       0.016052      -0.023796       0.004568       0.035512       0.021592       0.137559      -0.059359      -0.000304       0.059663             10.101998      10.792426       2.433121      -1.056315      12.798283      -3.712613       6.715285           0.002936
           74              C       4.266862       1.243610       1.343908      -0.010287      35.236030 0.43039635E+03  0.10019602E+05                                 9.306751                            6.884492       0.035364       2.022979                    0.999203      26.905135      75.151267       0.637115       0.412959      -1.074254       0.001734      -0.030727       0.016357       0.034853       0.003764       0.006449       0.001849       0.022645      -0.016831      -0.009443      -0.007283       0.016726             11.199271      10.812409       0.095766       0.109779      15.960428      -4.182913       6.824976           0.006857
           75              C       5.526186       0.712643       1.623889      -0.109251      32.360789 0.44462102E+03  0.10582729E+05                                 9.040678                            7.211044      -0.278264       1.887555                    0.998771      29.951030      88.559732       0.586760       0.438569      -1.043467      -0.014280      -0.004345       0.011553       0.018875       0.028059      -0.005939       0.029709       0.005606       0.121285      -0.055737       0.003192       0.052544             10.178512      10.942888      -2.309178       1.278226      12.746850      -3.408637       6.845799           0.005386
           76              C       5.646237      10.234370       2.101330      -0.013288      36.039845 0.42831973E+03  0.99620215E+04                                 9.448466                            6.872048       0.051669       2.029500                    0.999210      26.873002      75.095966       0.636929       0.413462      -1.073623      -0.035746       0.015335       0.001144       0.038914       0.009731      -0.002376       0.000704      -0.020316       0.005769      -0.015380       0.002270       0.013110             11.470142      15.847265      -2.013922       1.846174      11.616054      -3.342963       6.947108           0.005803
           77              C       4.509584       9.460087       2.307632      -0.104346      33.873536 0.45589738E+03  0.10919863E+05                                 9.334767                            7.309352      -0.200916       1.914837                    0.998857      29.902277      88.710632       0.581881       0.439463      -1.042880      -0.004475       0.021559       0.005621       0.022725      -0.006632      -0.003112       0.020717      -0.045991       0.168934      -0.052089      -0.010765       0.062854             10.605862      15.545773       0.615986      -0.274631       9.895500      -2.405056       6.376313           0.005443
           78              C       4.140633       2.667814       0.860573       0.587400      22.900631 0.26260760E+03  0.55047148E+04                                 7.498957                            5.790745      -0.223794       1.977622                    0.999413      22.687648      63.903697       0.610219       0.478843      -1.016130       0.022259       0.048072      -0.001232       0.052989       0.002097      -0.029602       0.055216       0.058315       0.268448      -0.092371      -0.020038       0.112410              8.672147       7.774098       0.399001       0.749749      12.745651      -2.381499       5.496692          -0.001107
           79              C       7.005224       9.687181       2.446149       0.564062      23.526292 0.25830927E+03  0.53735389E+04                                 7.549375                            5.672511      -0.007722       2.051217                    0.999550      22.363018      62.038833       0.630295       0.467135      -1.026012       0.038585      -0.018980       0.021687       0.048159       0.011694      -0.029248       0.038246      -0.046079       0.282744      -0.081645      -0.027356       0.109001              8.933873      12.751570      -1.878823       2.406726       8.383216      -2.090207       5.666833          -0.004626
           80              C      -0.666150       6.115317       5.139860       0.594806      23.441349 0.25922941E+03  0.54063601E+04                                 7.558043                            5.710693      -0.128778       2.009363                    0.999438      22.445348      62.681990       0.622531       0.471764      -1.021804       0.043391       0.003959      -0.033830       0.055163      -0.026168       0.018420       0.057432      -0.159957      -0.054364      -0.088667      -0.026863       0.115530              8.816522      12.126165       1.959565      -1.652605       5.718163      -2.323522       8.605239          -0.000475
           81              C       8.274304       5.743315       5.823603      -0.009318      36.753583 0.41364554E+03  0.95093001E+04                                 9.483121                            6.693974       0.111127       2.050204                    0.999325      26.438231      72.751326       0.655866       0.406229      -1.081540      -0.033454      -0.009094       0.018424       0.039260      -0.005343       0.010414       0.006058      -0.008790       0.043946      -0.018586      -0.000448       0.019034             11.600667      15.927120       1.847354      -2.389371       7.716728      -4.355939      11.158153           0.010009
           82              C       7.050439       6.088282       5.287218      -0.100877      34.505214 0.43879934E+03  0.10392408E+05                                 9.385787                            7.136069      -0.171925       1.924999                    0.999162      29.502542      86.543069       0.594255       0.435194      -1.047234      -0.000180      -0.007982       0.018099       0.019782      -0.003245      -0.000925       0.028188      -0.096622       0.036165      -0.054447      -0.004799       0.059247             10.724308      15.900749       0.211370      -0.194721       6.857943      -3.061999       9.414233           0.013220
           83              C       5.870582       5.744397       5.950331      -0.009392      37.232964 0.41240633E+03  0.94633049E+04                                 9.534631                            6.666620       0.119812       2.051595                    0.999262      26.390001      72.291742       0.660498       0.404127      -1.084133       0.036007      -0.002876       0.013032       0.038401       0.002093      -0.009846      -0.002125      -0.006274       0.018512      -0.011716      -0.000567       0.012284             11.733349      16.573338      -1.845260       2.137637       7.642688      -4.251800      10.984021           0.011465
           84              C       5.934251       5.014452       7.111515      -0.101520      33.438895 0.41787031E+03  0.97523172E+04                                 9.113796                            6.907946      -0.091411       1.947242                    0.999499      29.106981      84.073183       0.612847       0.428240      -1.054072       0.016355       0.001549      -0.004832       0.017124       0.014062      -0.022817       0.048459      -0.044933      -0.038981      -0.060824       0.000026       0.060798             10.491529      11.358713      -1.680257       2.435469       8.042224      -5.100277      12.073651           0.009545
           85              C       7.153707       4.666241       7.674424      -0.007935      37.191947 0.41313756E+03  0.94841513E+04                                 9.552325                            6.673364       0.114076       2.049849                    0.999266      26.368388      72.244740       0.660049       0.404228      -1.084081      -0.004800       0.022052      -0.032372       0.039462       0.008298       0.002284       0.015232       0.007363      -0.044408      -0.023500       0.003395       0.020104             11.859578      11.255195      -0.124557       0.182293       9.184074      -6.871433      15.139464           0.012452
           86              C       8.322934       5.043650       7.026047      -0.096262      33.337368 0.42061475E+03  0.98225668E+04                                 9.086799                            6.921171      -0.077735       1.953048                    0.999430      28.975536      83.445501       0.614129       0.427077      -1.055850      -0.012275       0.008309      -0.004683       0.015545      -0.011537       0.021870       0.046108      -0.041834      -0.061802      -0.059951       0.001736       0.058216             10.435612      10.896166       1.542342      -2.294368       8.071536      -5.184832      12.339133           0.010722
           87              C       4.511648       6.129375       5.402158       0.565640      23.661895 0.25021882E+03  0.51524511E+04                                 7.506188                            5.541440       0.026656       2.061908                    0.999588      22.103126      60.562015       0.646332       0.460211      -1.032156      -0.040117       0.023111      -0.015695       0.048886       0.027884      -0.012397       0.039697      -0.174974      -0.090829      -0.083946      -0.032615       0.116560              8.892660      12.784990      -2.178572       1.770932       5.416978      -2.246778       8.476012          -0.004910
           88              C       7.211162       3.890877       8.965283       0.599435      23.426524 0.25292894E+03  0.52436354E+04                                 7.551109                            5.637169      -0.057326       2.038642                    0.999508      22.230771      61.937577       0.627072       0.471145      -1.021940      -0.000880      -0.024781       0.053067       0.058574      -0.036481      -0.025765       0.080641      -0.065116      -0.092430      -0.081290      -0.032250       0.113540              8.943097       8.809171       0.702713       0.643046       7.097551      -4.265622      10.922570          -0.001416
           89              C       5.761509       3.791388      12.420542       0.604788      23.707621 0.25705204E+03  0.53517756E+04                                 7.623138                            5.689790      -0.128597       2.010826                    0.999402      22.348415      62.438558       0.622912       0.472283      -1.021118       0.044273      -0.032817       0.000312       0.055110       0.020066       0.040119      -0.034564      -0.030780       0.311723      -0.090926      -0.027617       0.118543              9.033620      12.623831      -1.807602      -2.208012       9.096119       1.791080       5.380909          -0.000495
           90              C       4.528114       4.579729      12.710543      -0.008649      36.673889 0.42373829E+03  0.98141547E+04                                 9.529008                            6.814068       0.162426       2.069067                    0.999355      26.535718      73.633316       0.643583       0.410910      -1.076914      -0.032046       0.023989       0.004979       0.040339       0.013758       0.008180      -0.009872      -0.019876       0.016235      -0.024431       0.007046       0.017384             11.695718      16.068754      -3.015077      -1.950652      12.083666       3.700588       6.934734           0.006884
           91              C       4.635305       5.882816      13.191521      -0.097843      32.006013 0.42341692E+03  0.99323902E+04                                 8.909655                            6.988932      -0.116388       1.943315                    0.999417      29.208504      85.084785       0.603581       0.432598      -1.049503      -0.011956      -0.006475      -0.008534       0.016053       0.023793       0.004567      -0.035513       0.021594       0.137561      -0.059359      -0.000305       0.059664             10.102082      10.792525      -2.433145      -1.056324      12.798395       3.712652       6.715327           0.002874
           92              C       3.509858       6.650610      13.391928      -0.010282      35.236194 0.43039747E+03  0.10019638E+05                                 9.306788                            6.884504       0.035360       2.022977                    0.999203      26.905178      75.151503       0.637114       0.412959      -1.074253      -0.001733      -0.030726      -0.016360       0.034853      -0.003764       0.006448      -0.001853       0.022643      -0.016828      -0.009445      -0.007279       0.016724             11.199332      10.812478      -0.095762       0.109785      15.960516       4.182946       6.825001           0.006807
           93              C       2.250534       6.119643      13.111947      -0.109253      32.360836 0.44462132E+03  0.10582742E+05                                 9.040700                            7.211053      -0.278261       1.887556                    0.998771      29.951026      88.559854       0.586759       0.438569      -1.043466       0.014278      -0.004346      -0.011554       0.018874      -0.028057      -0.005938      -0.029709       0.005611       0.121284      -0.055736       0.003192       0.052544             10.178545      10.942945       2.309194       1.278236      12.746882       3.408648       6.845809           0.005316
           94              C       2.130484       4.827370      12.634506      -0.013289      36.039812 0.42831901E+03  0.99619999E+04                                 9.448464                            6.872043       0.051685       2.029505                    0.999210      26.872968      75.095842       0.636929       0.413462      -1.073623       0.035746       0.015336      -0.001145       0.038914      -0.009732      -0.002375      -0.000702      -0.020317       0.005761      -0.015380       0.002267       0.013113             11.470149      15.847294       2.013922       1.846177      11.616053       3.342961       6.947101           0.005771
           95              C       3.267137       4.053087      12.428205      -0.104349      33.873563 0.45589751E+03  0.10919865E+05                                 9.334768                            7.309349      -0.200902       1.914841                    0.998857      29.902268      88.710538       0.581881       0.439462      -1.042881       0.004475       0.021559      -0.005620       0.022725       0.006634      -0.003111      -0.020716      -0.045991       0.168924      -0.052088      -0.010763       0.062851             10.605869      15.545792      -0.615980      -0.274627       9.895504       2.405056       6.376310           0.005396
           96              C       3.636087       8.074814      13.875264       0.587412      22.900729 0.26260861E+03  0.55047455E+04                                 7.498980                            5.790756      -0.223791       1.977620                    0.999413      22.687818      63.904390       0.610218       0.478843      -1.016129      -0.022256       0.048074       0.001232       0.052990      -0.002096      -0.029603      -0.055220       0.058321       0.268475      -0.092379      -0.020041       0.112420              8.672179       7.774126      -0.399007       0.749750      12.745700       2.381514       5.496711          -0.001152
           97              C       0.771496       4.280181      12.289688       0.564057      23.526079 0.25830648E+03  0.53734669E+04                                 7.549332                            5.672480      -0.007723       2.051220                    0.999550      22.362919      62.038503       0.630297       0.467134      -1.026012      -0.038582      -0.018980      -0.021688       0.048158      -0.011694      -0.029246      -0.038243      -0.046080       0.282727      -0.081642      -0.027352       0.108994              8.933822      12.751493       1.878801       2.406704       8.383176       2.090192       5.666797          -0.004656
           98              C       8.442871       0.708317       9.595977       0.594804      23.441407 0.25922990E+03  0.54063783E+04                                 7.558080                            5.710713      -0.128792       2.009359                    0.999438      22.445411      62.682414       0.622526       0.471766      -1.021801      -0.043391       0.003959       0.033830       0.055162       0.026168       0.018420      -0.057430      -0.159954      -0.054362      -0.088665      -0.026862       0.115527              8.816574      12.126250      -1.959585      -1.652627       5.718194       2.323537       8.605277          -0.000511
           99              C      -0.497583       0.336315       8.912234      -0.009317      36.753727 0.41364653E+03  0.95093340E+04                                 9.483169                            6.693997       0.111119       2.050202                    0.999325      26.438255      72.751577       0.655862       0.406231      -1.081538       0.033454      -0.009095      -0.018424       0.039260       0.005342       0.010415      -0.006058      -0.008791       0.043945      -0.018586      -0.000448       0.019034             11.600739      15.927240      -1.847380      -2.389409       7.716767       4.355965      11.158210           0.009989
          100              C       0.726282       0.681282       9.448618      -0.100876      34.505224 0.43879915E+03  0.10392402E+05                                 9.385789                            7.136066      -0.171916       1.925002                    0.999162      29.502542      86.543075       0.594255       0.435194      -1.047234       0.000181      -0.007983      -0.018098       0.019781       0.003244      -0.000924      -0.028185      -0.096617       0.036166      -0.054445      -0.004797       0.059242             10.724317      15.900792      -0.211377      -0.194733       6.857939       3.061992       9.414219           0.013172
          101              C       1.906139       0.337397       8.785506      -0.009391      37.232962 0.41240576E+03  0.94632906E+04                                 9.534640                            6.666621       0.119811       2.051595                    0.999262      26.389983      72.291736       0.660497       0.404127      -1.084133      -0.036007      -0.002876      -0.013033       0.038401      -0.002092      -0.009847       0.002124      -0.006273       0.018514      -0.011717      -0.000568       0.012284             11.733366      16.573394       1.845266       2.137644       7.642689       4.251794      10.984016           0.011447
          102              C       1.842469      10.421452       7.624322      -0.101520      33.438990 0.41787167E+03  0.97523568E+04                                 9.113813                            6.907958      -0.091416       1.947239                    0.999499      29.107022      84.073337       0.612847       0.428240      -1.054072      -0.016355       0.001551       0.004832       0.017124      -0.014061      -0.022816      -0.048460      -0.044929      -0.038984      -0.060824       0.000026       0.060798             10.491549      11.358744       1.680261       2.435473       8.042235       5.100283      12.073668           0.009549
          103              C       0.623013      10.073241       7.061413      -0.007939      37.192096 0.41313954E+03  0.94842044E+04                                 9.552326                            6.673364       0.114085       2.049851                    0.999266      26.368485      72.244941       0.660052       0.404226      -1.084082       0.004800       0.022052       0.032372       0.039463      -0.008297       0.002283      -0.015230       0.007366      -0.044401      -0.023498       0.003396       0.020101             11.859581      11.255199       0.124550       0.182280       9.184075       6.871433      15.139468           0.012464
          104              C      -0.546214      10.450650       7.709790      -0.096263      33.337451 0.42061574E+03  0.98225973E+04                                 9.086818                            6.921183      -0.077737       1.953046                    0.999430      28.975581      83.445705       0.614128       0.427077      -1.055850       0.012274       0.008307       0.004686       0.015544       0.011535       0.021870      -0.046108      -0.041833      -0.061809      -0.059952       0.001736       0.058216             10.435639      10.896192      -1.542352      -2.294382       8.071557       5.184849      12.339168           0.010722
          105              C       3.265072       0.722375       9.333679       0.565638      23.661829 0.25021784E+03  0.51524260E+04                                 7.506177                            5.541430       0.026648       2.061907                    0.999588      22.103081      60.561878       0.646332       0.460211      -1.032156       0.040116       0.023111       0.015695       0.048885      -0.027883      -0.012397      -0.039694      -0.174970      -0.090825      -0.083944      -0.032613       0.116557              8.892650      12.784983       2.178571       1.770930       5.416971       2.246773       8.475997          -0.004932
          106              C       0.565559       9.297877       5.770554       0.599437      23.426721 0.25293123E+03  0.52436940E+04                                 7.551148                            5.637194      -0.057316       2.038642                    0.999508      22.230873      61.937899       0.627071       0.471145      -1.021940       0.000881      -0.024782      -0.053068       0.058576       0.036482      -0.025766      -0.080646      -0.065123      -0.092438      -0.081295      -0.032252       0.113547              8.943147       8.809208      -0.702721       0.643038       7.097591       4.265658      10.922642          -0.001400
          107              O       3.205174       2.873280      26.982201      -0.604681      34.718916 0.55630321E+03  0.13511100E+05                                 8.414631                            7.290633       0.349266       2.130764                    0.998528      28.951181      76.922580       0.703845       0.358303      -1.137587      -0.022167      -0.025504       0.028758       0.044372      -0.011075       0.030507      -0.007838      -0.153085       0.112525      -0.102493       0.038997       0.063496              9.107190       7.019468       0.591216      -0.934431      12.642764      -2.516473       7.659337           0.035432
          108              O       4.388837       0.997051      27.102150      -0.496746      29.621850 0.42805662E+03  0.96982962E+04                                 7.499969                            6.301210       0.496558       2.225023                    0.998155      26.133737      66.196950       0.777202       0.347839      -1.150628      -0.020091      -0.012073       0.003378       0.023682      -0.029912      -0.005921       0.020330       0.058085       0.079116      -0.058147       0.015944       0.042203              8.452761      13.916798      -0.731375      -1.621165       5.757136      -0.479535       5.684348           0.025585
          109              O       0.140688       7.444358      28.611100      -0.539057      31.512664 0.46659029E+03  0.10807738E+05                                 7.830814                            6.575761       0.673223       2.259411                    0.999122      27.186527      69.758488       0.760886       0.347526      -1.150234       0.023665       0.048301      -0.016762       0.056338       0.040063      -0.009169      -0.011400      -0.005681      -0.040682      -0.033449      -0.016831       0.050280              8.851905       7.750725       3.506146      -0.303961      13.039467      -0.963711       5.765522           0.012279
          110              O       2.279068       7.723359      28.979496      -0.519636      26.956121 0.42586665E+03  0.96611677E+04                                 6.974196                            6.289878       0.672178       2.246291                    0.999426      27.262606      69.684917       0.775011       0.348371      -1.147229       0.008220       0.039864      -0.016582       0.043950      -0.039336       0.009933       0.035314       0.125429       0.148225      -0.107320       0.049321       0.058000              7.254410       8.520418      -1.879404       1.536640       7.217658      -0.779692       6.025154           0.062939
          111              O      -2.664525       0.378490      27.105098      -0.461791      24.961923 0.37044036E+03  0.80942149E+04                                 6.623322                            5.830656       0.899124       2.363108                    0.999069      25.488611      63.383516       0.814520       0.344150      -1.153810       0.026429      -0.019598      -0.003448       0.033082       0.030075      -0.005066       0.003369       0.026593      -0.006431      -0.032831      -0.001285       0.034117              7.131623      10.463614       1.234184       0.893090       5.905238      -0.510191       5.026016           0.135329
          112              O      -1.778196       2.312033      26.632961      -0.494662      32.861253 0.49023173E+03  0.11494879E+05                                 8.140278                            6.840642       0.629491       2.269180                    0.997054      26.567018      68.554154       0.729759       0.357951      -1.141931       0.035398      -0.019986      -0.008607       0.041551      -0.013461      -0.002246      -0.015432      -0.060620       0.012265      -0.035999      -0.001589       0.037588              9.114626       8.684227      -1.970092       1.879832      11.149146      -3.405152       7.510504           0.101423
          113              O      -4.202559       4.299646      25.518048      -0.596698      33.032186 0.51774514E+03  0.12353130E+05                                 8.112438                            7.006790       0.332211       2.131277                    0.998023      28.523607      75.161690       0.721924       0.355593      -1.139536       0.035390       0.042083      -0.015410       0.057104      -0.018438       0.011220       0.001885      -0.131084       0.152217      -0.094347       0.042704       0.051643              8.783957       6.957436       0.764832      -0.752479       7.861185      -3.164061      11.533251           0.023962
          114              O       4.932485       4.830614      23.677542      -0.494505      28.050950 0.42448069E+03  0.96014601E+04                                 7.218133                            6.282247       0.542122       2.238694                    0.998163      26.213587      66.442433       0.776647       0.348661      -1.149430       0.018902       0.002391      -0.016537       0.025229       0.002585       0.037128       0.024062       0.013423      -0.078410      -0.053579       0.007593       0.045986              7.831590      12.237193       0.692454       0.926444       5.455306      -0.678987       5.802270           0.038221
          115              O       0.911457       4.240169      25.228931      -0.504302      32.214110 0.47644482E+03  0.11080881E+05                                 7.963535                            6.702413       0.702832       2.284048                    0.998388      26.627261      68.201834       0.744841       0.353575      -1.146620      -0.036737      -0.017081      -0.029841       0.050317      -0.000648       0.010026      -0.023688      -0.043833       0.061797      -0.034419      -0.006710       0.041129              8.795917       8.050303      -1.393330       1.605553       7.044659      -3.246836      11.292790           0.108092
          116              O       1.801993       4.832777      23.353354      -0.452713      24.871722 0.36067343E+03  0.78241172E+04                                 6.591096                            5.738457       0.766729       2.321717                    0.998888      25.264093      62.488668       0.824665       0.342379      -1.155923      -0.025457      -0.000988      -0.017656       0.030996       0.001175      -0.027151       0.002418       0.016157      -0.042270      -0.030557      -0.000792       0.031349              7.094456      10.701455      -0.598271      -1.353148       4.720594      -0.660848       5.861319           0.138681
          117              O      -2.984831       6.965297      19.926682      -0.529430      31.378113 0.48411412E+03  0.11329998E+05                                 7.857505                            6.790395       0.464305       2.212832                    0.996953      26.835756      69.465061       0.732741       0.357169      -1.141129       0.009320      -0.007333       0.019592       0.022901      -0.027318       0.034060       0.038542       0.011751      -0.023525      -0.067972       0.031265       0.036707              8.623735       9.954784      -1.041410       3.836914       5.873627      -1.737878      10.042794           0.024778
          118              O      -0.795290       7.428137      20.116480      -0.539547      33.680611 0.52777324E+03  0.12614353E+05                                 8.257897                            7.108611       0.437783       2.196972                    0.997050      27.257382      71.174201       0.713732       0.359049      -1.140261      -0.005685      -0.029056       0.010367       0.031369       0.025030      -0.040238       0.022088      -0.008515      -0.100521      -0.068227       0.023994       0.044234              9.100535      10.243120       3.131426      -2.921168       8.552099      -2.961549       8.506386           0.059440
          119              O      -0.327013       8.280280      17.225309      -0.604679      34.719046 0.55630586E+03  0.13511185E+05                                 8.414668                            7.290664       0.349261       2.130761                    0.998528      28.951171      76.922693       0.703841       0.358304      -1.137585       0.022168      -0.025505      -0.028758       0.044373       0.011077       0.030502       0.007838      -0.153072       0.112512      -0.102484       0.038992       0.063492              9.107231       7.019499      -0.591222      -0.934438      12.642812       2.516494       7.659381           0.035317
          120              O      -1.510676       6.404051      17.105359      -0.496745      29.621708 0.42805440E+03  0.96982355E+04                                 7.499957                            6.301203       0.496540       2.225018                    0.998155      26.133645      66.196728       0.777201       0.347840      -1.150627       0.020094      -0.012074      -0.003379       0.023685       0.029907      -0.005922      -0.020328       0.058070       0.079097      -0.058134       0.015938       0.042197              8.452744      13.916764       0.731378      -1.621156       5.757126       0.479533       5.684341           0.025491
          121              O       2.737474       2.037358      15.596409      -0.539059      31.512304 0.46658380E+03  0.10807545E+05                                 7.830732                            6.575698       0.673225       2.259415                    0.999122      27.186472      69.758099       0.760893       0.347524      -1.150236      -0.023665       0.048294       0.016759       0.056332      -0.040069      -0.009180       0.011393      -0.005700      -0.040634      -0.033462      -0.016819       0.050280              8.851807       7.750637      -3.506104      -0.303962      13.039314       0.963696       5.765469           0.012186
          122              O       0.599093       2.316359      15.228013      -0.519640      26.955429 0.42585277E+03  0.96607463E+04                                 6.973932                            6.289651       0.672266       2.246321                    0.999426      27.262949      69.684757       0.775050       0.348357      -1.147244      -0.008226       0.039854       0.016576       0.043940       0.039395       0.009940      -0.035329       0.125516       0.148363      -0.107411       0.049366       0.058046              7.254128       8.520091       1.879321       1.536569       7.217359       0.779651       6.024932           0.062750
          123              O       5.542686       5.785490      17.102412      -0.461768      24.961145 0.37042597E+03  0.80938333E+04                                 6.623262                            5.830609       0.899062       2.363093                    0.999070      25.487855      63.381671       0.814509       0.344158      -1.153802      -0.026448      -0.019613       0.003440       0.033106      -0.030033      -0.005048      -0.003330       0.026514      -0.006551      -0.032746      -0.001337       0.034083              7.131553      10.463493      -1.234183       0.893076       5.905192       0.510182       5.025975           0.135210
          124              O       4.656357       7.719033      17.574548      -0.494648      32.860773 0.49022334E+03  0.11494650E+05                                 8.140278                            6.840649       0.629459       2.269174                    0.997054      26.566573      68.553234       0.729747       0.357958      -1.141924      -0.035419      -0.019985       0.008602       0.041568       0.013426      -0.002241       0.015434      -0.060572       0.012161      -0.035945      -0.001624       0.037569              9.114620       8.684227       1.970077       1.879826      11.149126       3.405138       7.510506           0.101380
          125              O       7.080720       9.706646      18.689461      -0.596694      33.031786 0.51773755E+03  0.12352900E+05                                 8.112362                            7.006729       0.332204       2.131275                    0.998023      28.523487      75.161156       0.721929       0.355592      -1.139537      -0.035390       0.042082       0.015411       0.057104       0.018433       0.011223      -0.001887      -0.131081       0.152210      -0.094343       0.042702       0.051641              8.783871       6.957361      -0.764819      -0.752462       7.861106       3.164023      11.533145           0.023848
          126              O      -2.054323      10.237614      20.529967      -0.494503      28.050822 0.42447858E+03  0.96014017E+04                                 7.218118                            6.282238       0.542115       2.238691                    0.998163      26.213511      66.442224       0.776646       0.348662      -1.149429      -0.018904       0.002390       0.016538       0.025231      -0.002586       0.037122      -0.024060       0.013422      -0.078394      -0.053570       0.007589       0.045981              7.831571      12.237156      -0.692454       0.926439       5.455298       0.678986       5.802259           0.038210
          127              O       1.966705       9.647169      18.978579      -0.504304      32.213882 0.47644050E+03  0.11080765E+05                                 7.963547                            6.702424       0.702805       2.284040                    0.998388      26.627011      68.201348       0.744833       0.353579      -1.146615       0.036751      -0.017080       0.029840       0.050327       0.000649       0.010004       0.023690      -0.043783       0.061784      -0.034384      -0.006732       0.041116              8.795929       8.050309       1.393328       1.605547       7.044665       3.246843      11.292814           0.108029
          128              O       1.076169      10.239777      20.854156      -0.452713      24.871778 0.36067442E+03  0.78241546E+04                                 6.591174                            5.738522       0.766689       2.321706                    0.998888      25.263808      62.488303       0.824647       0.342386      -1.155915       0.025467      -0.000984       0.017666       0.031010      -0.001167      -0.027129      -0.002399       0.016165      -0.042172      -0.030513      -0.000816       0.031329              7.094542      10.701588       0.598285      -1.353162       4.720647       0.660862       5.861392           0.138668
          129              O       5.862992       1.558297      24.280827      -0.529430      31.378152 0.48411508E+03  0.11330027E+05                                 7.857516                            6.790406       0.464313       2.212835                    0.996953      26.835751      69.465082       0.732740       0.357169      -1.141129      -0.009320      -0.007334      -0.019592       0.022902       0.027316       0.034061      -0.038542       0.011758      -0.023524      -0.067971       0.031261       0.036709              8.623747       9.954801       1.041411       3.836918       5.873637       1.737881      10.042802           0.024851
          130              O       3.673452       2.021137      24.091030      -0.539542      33.680483 0.52777056E+03  0.12614278E+05                                 8.257897                            7.108611       0.437788       2.196974                    0.997050      27.257264      71.173962       0.713729       0.359051      -1.140259       0.005684      -0.029056      -0.010368       0.031370      -0.025029      -0.040229      -0.022085      -0.008513      -0.100491      -0.068213       0.023988       0.044225              9.100536      10.243128      -3.131427      -2.921172       8.552098       2.961546       8.506383           0.059574
          131              O       2.122267       7.940720       2.489472      -0.604683      34.719021 0.55630552E+03  0.13511173E+05                                 8.414657                            7.290656       0.349263       2.130762                    0.998528      28.951197      76.922721       0.703842       0.358304      -1.137586       0.022168       0.025504      -0.028759       0.044373      -0.011076       0.030506      -0.007839      -0.153078       0.112512      -0.102488       0.038993       0.063494              9.107215       7.019492       0.591219      -0.934436      12.642785      -2.516483       7.659368           0.035478
          132              O       0.938604       9.816949       2.369523      -0.496747      29.621571 0.42805204E+03  0.96981644E+04                                 7.499911                            6.301167       0.496559       2.225022                    0.998155      26.133689      66.196686       0.777207       0.347838      -1.150629       0.020093       0.012073      -0.003380       0.023683      -0.029910      -0.005922       0.020329       0.058076       0.079107      -0.058140       0.015940       0.042200              8.452688      13.916663      -0.731381      -1.621142       5.757094      -0.479527       5.684308           0.025647
          133              O       5.186753       3.369642       0.860573      -0.539047      31.511792 0.46657479E+03  0.10807280E+05                                 7.830636                            6.575626       0.673231       2.259421                    0.999122      27.186291      69.757376       0.760899       0.347523      -1.150237      -0.023665      -0.048292       0.016759       0.056329       0.040071      -0.009184      -0.011390      -0.005706      -0.040620      -0.033465      -0.016815       0.050280              8.851692       7.750531       3.506050      -0.303960      13.039138      -0.963680       5.765407           0.012350
          134              O       3.048373       3.090641       0.492177      -0.519612      26.954328 0.42583041E+03  0.96600982E+04                                 6.973675                            6.289428       0.672333       2.246349                    0.999426      27.262688      69.683249       0.775076       0.348351      -1.147251      -0.008226      -0.039850       0.016574       0.043936      -0.039412       0.009942       0.035333       0.125541       0.148406      -0.107438       0.049378       0.058060              7.253855       8.519774      -1.879250       1.536502       7.217077      -0.779617       6.024714           0.063069
          135              O       7.991966      10.435510       2.366575      -0.461781      24.961044 0.37042443E+03  0.80937764E+04                                 6.623153                            5.830519       0.899126       2.363111                    0.999069      25.488256      63.382193       0.814532       0.344149      -1.153812      -0.026435       0.019602       0.003444       0.033090       0.030063      -0.005060       0.003358       0.026565      -0.006470      -0.032805      -0.001301       0.034107              7.131428      10.463292       1.234172       0.893046       5.905096      -0.510168       5.025895           0.135443
          136              O       7.105637       8.501967       2.838712      -0.494658      32.861266 0.49023236E+03  0.11494904E+05                                 8.140305                            6.840668       0.629465       2.269172                    0.997054      26.566953      68.554139       0.729754       0.357953      -1.141928      -0.035404       0.019986       0.008604       0.041556      -0.013451      -0.002246      -0.015433      -0.060608       0.012235      -0.035984      -0.001599       0.037583              9.114653       8.684265      -1.970099       1.879844      11.149155      -3.405155       7.510539           0.101471
          137              O       9.530000       6.514354       3.953625      -0.596698      33.031564 0.51773325E+03  0.12352766E+05                                 8.112305                            7.006684       0.332213       2.131277                    0.998023      28.523481      75.160941       0.721934       0.355591      -1.139539      -0.035389      -0.042083       0.015410       0.057104      -0.018435       0.011221       0.001888      -0.131083       0.152210      -0.094345       0.042704       0.051641              8.783807       6.957312       0.764809      -0.752453       7.861045      -3.163994      11.533065           0.024092
          138              O       0.394956       5.983386       5.794131      -0.494509      28.050845 0.42447898E+03  0.96014110E+04                                 7.218111                            6.282232       0.542121       2.238692                    0.998163      26.213589      66.442378       0.776648       0.348661      -1.149430      -0.018903      -0.002390       0.016537       0.025229       0.002585       0.037125       0.024062       0.013422      -0.078404      -0.053576       0.007592       0.045984              7.831561      12.237137       0.692452       0.926439       5.455293      -0.678985       5.802255           0.038395
          139              O       4.415984       6.573831       4.242742      -0.504301      32.213864 0.47644042E+03  0.11080752E+05                                 7.963495                            6.702383       0.702835       2.284050                    0.998388      26.627163      68.201486       0.744842       0.353575      -1.146620       0.036738       0.017080       0.029840       0.050318      -0.000647       0.010023      -0.023688      -0.043828       0.061800      -0.034415      -0.006713       0.041128              8.795870       8.050245      -1.393315       1.605536       7.044622      -3.246822      11.292742           0.108175
          140              O       3.525448       5.981223       6.118319      -0.452714      24.871759 0.36067416E+03  0.78241395E+04                                 6.591117                            5.738475       0.766717       2.321713                    0.998888      25.264051      62.488655       0.824661       0.342381      -1.155921       0.025458       0.000987       0.017658       0.030998       0.001174      -0.027146       0.002416       0.016159      -0.042256      -0.030550      -0.000796       0.031345              7.094478      10.701485      -0.598274      -1.353151       4.720609      -0.660853       5.861340           0.138891
          141              O       8.312272       3.848703       9.544991      -0.529432      31.378266 0.48411714E+03  0.11330091E+05                                 7.857549                            6.790432       0.464301       2.212830                    0.996953      26.835763      69.465239       0.732736       0.357171      -1.141127      -0.009319       0.007334      -0.019594       0.022903      -0.027311       0.034056       0.038538       0.011756      -0.023527      -0.067962       0.031258       0.036705              8.623786       9.954845      -1.041417       3.836941       5.873660      -1.737892      10.042852           0.024945
          142              O       6.122731       3.385863       9.355193      -0.539545      33.680601 0.52777314E+03  0.12614360E+05                                 8.257935                            7.108644       0.437764       2.196966                    0.997050      27.257264      71.174106       0.713725       0.359052      -1.140257       0.005685       0.029057      -0.010369       0.031371       0.025028      -0.040222       0.022081      -0.008505      -0.100483      -0.068204       0.023981       0.044223              9.100578      10.243171       3.131441      -2.921180       8.552140      -2.961563       8.506422           0.059642
          143              O       5.654454       2.533720      12.246364      -0.604682      34.719032 0.55630542E+03  0.13511172E+05                                 8.414668                            7.290663       0.349258       2.130761                    0.998528      28.951154      76.922644       0.703841       0.358304      -1.137585      -0.022168       0.025505       0.028758       0.044373       0.011078       0.030501       0.007838      -0.153073       0.112511      -0.102483       0.038991       0.063492              9.107233       7.019500      -0.591227      -0.934441      12.642819       2.516494       7.659379           0.035372
          144              O       6.838117       4.409949      12.366314      -0.496744      29.621778 0.42805557E+03  0.96982684E+04                                 7.499970                            6.301212       0.496552       2.225022                    0.998155      26.133656      66.196776       0.777200       0.347840      -1.150627      -0.020094       0.012074       0.003380       0.023685       0.029907      -0.005922      -0.020326       0.058071       0.079100      -0.058135       0.015938       0.042197              8.452761      13.916798       0.731369      -1.621165       5.757136       0.479537       5.684350           0.025571
          145              O       2.589967       8.776642      13.875264      -0.539061      31.512617 0.46658916E+03  0.10807698E+05                                 7.830767                            6.575723       0.673225       2.259413                    0.999122      27.186665      69.758642       0.760894       0.347523      -1.150237       0.023670      -0.048291      -0.016759       0.056330      -0.040076      -0.009191       0.011387      -0.005725      -0.040592      -0.033475      -0.016809       0.050284              8.851852       7.750670      -3.506127      -0.303965      13.039392       0.963707       5.765492           0.012168
          146              O       4.728348       8.497641      14.243660      -0.519660      26.956197 0.42586795E+03  0.96611591E+04                                 6.973952                            6.289667       0.672349       2.246339                    0.999426      27.263900      69.687013       0.775069       0.348347      -1.147255       0.008233      -0.039844      -0.016572       0.043931       0.039460       0.009947      -0.035351       0.125609       0.148544      -0.107517       0.049409       0.058108              7.254149       8.520115       1.879330       1.536575       7.217385       0.779658       6.024948           0.062502
          147              O      -0.215245       5.028510      12.369261      -0.461778      24.961487 0.37043213E+03  0.80940000E+04                                 6.623311                            5.830647       0.899088       2.363101                    0.999069      25.488073      63.382295       0.814508       0.344157      -1.153804       0.026444       0.019609      -0.003441       0.033100      -0.030044      -0.005053      -0.003341       0.026535      -0.006516      -0.032769      -0.001322       0.034091              7.131609      10.463586      -1.234187       0.893088       5.905234       0.510189       5.026007           0.135340
          148              O       0.671084       3.094967      11.897125      -0.494658      32.861155 0.49023010E+03  0.11494844E+05                                 8.140320                            6.840678       0.629457       2.269170                    0.997054      26.566802      68.553857       0.729749       0.357956      -1.141925       0.035413       0.019985      -0.008603       0.041564       0.013437      -0.002245       0.015434      -0.060592       0.012195      -0.035964      -0.001612       0.037577              9.114671       8.684280       1.970095       1.879843      11.149192       3.405164       7.510543           0.101436
          149              O      -1.753279       1.107354      10.782212      -0.596697      33.032222 0.51774593E+03  0.12353155E+05                                 8.112451                            7.006801       0.332206       2.131274                    0.998023      28.523603      75.161735       0.721923       0.355594      -1.139535       0.035390      -0.042082      -0.015412       0.057104       0.018433       0.011224      -0.001887      -0.131077       0.152208      -0.094341       0.042701       0.051640              8.783971       6.957444      -0.764832      -0.752474       7.861198       3.164068      11.533272           0.023972
          150              O       7.381764       0.576386       8.941706      -0.494508      28.051116 0.42448389E+03  0.96015548E+04                                 7.218180                            6.282287       0.542111       2.238688                    0.998163      26.213600      66.442633       0.776641       0.348663      -1.149428       0.018905      -0.002391      -0.016538       0.025231      -0.002587       0.037121      -0.024058       0.013424      -0.078387      -0.053566       0.007587       0.045979              7.831644      12.237284      -0.692464       0.926444       5.455342       0.678995       5.802306           0.038388
          151              O       3.360736       1.166831      10.493094      -0.504299      32.213756 0.47643821E+03  0.11080691E+05                                 7.963493                            6.702380       0.702832       2.284050                    0.998388      26.627059      68.201254       0.744840       0.353576      -1.146619      -0.036743       0.017079      -0.029840       0.050321       0.000648       0.010015       0.023689      -0.043810       0.061796      -0.034403      -0.006721       0.041124              8.795868       8.050251       1.393318       1.605539       7.044620       3.246818      11.292732           0.108117
          152              O       4.251272       0.574223       8.617517      -0.452712      24.871742 0.36067378E+03  0.78241323E+04                                 6.591136                            5.738490       0.766707       2.321711                    0.998888      25.263935      62.488452       0.824656       0.342383      -1.155919      -0.025462       0.000985      -0.017660       0.031003      -0.001170      -0.027137      -0.002409       0.016163      -0.042218      -0.030532      -0.000805       0.031337              7.094502      10.701530       0.598280      -1.353154       4.720622       0.660854       5.861354           0.138882
          153              O      -0.535551       9.255703       5.190846      -0.529430      31.378069 0.48411329E+03  0.11329970E+05                                 7.857480                            6.790375       0.464305       2.212832                    0.996953      26.835803      69.465079       0.732745       0.357167      -1.141131       0.009321       0.007331       0.019590       0.022900       0.027323       0.034064      -0.038547       0.011750      -0.023521      -0.067981       0.031270       0.036711              8.623706       9.954751       1.041408       3.836899       5.873609       1.737871      10.042758           0.024992
          154              O       1.653989       8.792863       5.380643      -0.539539      33.680460 0.52777001E+03  0.12614251E+05                                 8.257848                            7.108569       0.437796       2.196977                    0.997050      27.257383      71.174019       0.713737       0.359047      -1.140263      -0.005686       0.029054       0.010364       0.031367      -0.025032      -0.040246      -0.022091      -0.008522      -0.100533      -0.068238       0.024001       0.044238              9.100479      10.243062      -3.131405      -2.921154       8.552042       2.961525       8.506334           0.059694

******************************************************
Auxiliary information for the entire system
The total spin magnetic moment of the unit cell is   3.613632
The total net atomic charge of the unit cell is   0.000001
Accuracy of reproducing the electrostatic potential in the unit cell:
  The inner radius (bohr) =    5.0000
  The outer radius (bohr) =   12.0000
  Valid grid points have density less than (e/(bohr^3)) =    0.0001
  The number of valid grid points were=       165088
  The rms potential error without charges in kcal/mol is=      4.47368
  The rms potential error with partial charges in kcal/mol is=      0.85418
  The RRMSE value at monopole order=      0.19094
  The rms potential error with partial charges and cloud penetration in kcal/mol is=      0.84952
  The RRMSE value at monopole order with cloud penetration is=      0.18989
  The rms potential error with partial charges and atomic dipoles in kcal/mol is=      0.41429
  The RRMSE value at dipole order=      0.09261
  The rms potential error with partial charges, atomic dipoles and cloud penetration in kcal/mol is=      0.40218
  The RRMSE value at dipole order with cloud penetration=      0.08990

******************************************************
The electron densities and ab initio electrostatic potential were computed in VASP using the PBE functional and
projector augmented wave method. See the main text of the journal article for a description of computational details.
The atomic charges, dipoles, and quadrupoles were computed with the DDEC6 method as described in
(a) T. A. Manz and N. Gabaldon Limas, RSC Adv. 6 (2016) 47771-47801 DOI: 10.1039/c6ra04656h
(b) N. Gabaldon Limas and T. A. Manz, RSC Adv. 8 (2018) 2678-2707 DOI: 10.1039/c7ra11829e.
For each atom in the material, the electron cloud parameters were fit to the spherically averaged atom-in-material
electron density using radial positions for which this density was between 10^-4 and 10^-2 electrons per cubic bohr.
The polarizabilities, dispersion coefficients, and quantum Drude oscillator (QDO) parameters were fit using the MCLF method.
The magnetic structure of the system was optimized in VASP from the default ferromagnetic initial guess using spin polarization.
The atomic spin moments (ASMs) were computed on this optimized magnetic structure using the DDEC6 partition as inputs
to the method of T. A. Manz and D. S. Sholl, J. Chem. Theory Comput. 7 (2011) 4146-4164 DOI: 10.1021/ct200539n.
The RMSE and RRMSE were computed using a uniform grid with Ewald summation.
