# Supplementary material for: A collection of forcefield precursors for metal–organic frameworks
Source: RSC Adv. 2019 Nov 13;9(63):36492–507. doi: 10.1039/c9ra07327b (PMC9075174; doi:10.1039/c9ra07327b)
Supplement: RA-009-C9RA07327B-s5283 [file RA-009-C9RA07327B-s5283.xyz]

  120
jmolscript: load "" {1 1 1} spacegroup "x,y,z" unitcell [{     10.894700     0.000000     0.000000 }, {      0.448313    10.961636     0.000000 }, {      0.240238     2.049956    13.836000 }]
Zn     8.363882     8.521048     8.398867     0.840699
Zn     8.352199     8.500065    11.335005     0.844129
Zn     3.219369     4.490544     5.437133     0.840699
Zn     3.231052     4.511527     2.500995     0.844129
H      6.372583     8.029791     6.246954     0.103146
H      6.264150     7.619524     4.017974     0.126899
H      6.450496     8.975139    13.574500     0.099304
H     10.190922     7.146937     1.901066     0.131159
H     10.236972     8.398581     6.072620     0.101550
H      8.788461     4.235401     8.070539     0.118012
H      6.205175     7.418634     1.937040     0.126361
H      1.790367     8.238035     7.911425     0.120304
H     10.230413     8.032302     3.829805     0.129979
H      8.688013     1.973996     7.944631     0.122459
H     10.305561     8.678916    13.535759     0.095836
H      4.039026     8.315106     7.921110     0.114647
H      2.857577    10.606009    13.084705     0.070827
H      2.649394     7.218274     0.081632     0.092005
H      6.902997     0.800814     0.004151     0.081387
H      5.872389     2.986092    12.918673     0.064336
H      5.210668     4.981801     7.589046     0.103146
H      5.319101     5.392068     9.818026     0.126899
H      5.132755     4.036453     0.261500     0.099304
H      1.392329     5.864655    11.934934     0.131159
H      1.346279     4.613011     7.763380     0.101550
H      2.794790     8.776191     5.765461     0.118012
H      5.378076     5.592958    11.898960     0.126360
H      9.792884     4.773557     5.924575     0.120304
H      1.352838     4.979290    10.006195     0.129978
H      2.895238    11.037596     5.891369     0.122459
H      1.277690     4.332676     0.300241     0.095836
H      7.544225     4.696486     5.914890     0.114647
H      8.725674     2.405583     0.751295     0.070827
H      8.933857     5.793318    13.754368     0.092004
H      4.440016    10.160822    -0.004151     0.081387
H      5.710862    10.025500     0.917327     0.064336
C      8.267938     5.943228    10.008962     0.615105
C      8.203343     4.453692     9.972989    -0.130802
C     10.895071     8.497688     9.863684     0.619916
C      7.728081     2.285033    10.953961     0.127660
C      8.210789     7.396403     2.201308     0.104992
C      2.190854     8.911931    11.024525     0.133012
C      7.161079     8.025871     5.754392     0.111268
C      7.091824     7.768243     4.415068    -0.172000
C      8.246018     7.726888     3.640252     0.105921
C      1.489535     8.623604     9.877520    -0.124874
C      7.024753     6.978038     0.184019     0.109441
C      9.361438     7.119900     1.481836    -0.180956
C      9.423005     8.245967     5.649239     0.107091
C      8.522496     3.758074     8.821834    -0.131961
C      7.013972     7.283496     1.498439    -0.180852
C      7.792646     3.678633    11.045279     0.115512
C      3.591606     8.960029    11.016223     0.126541
C      2.234722     8.413318     8.709762    -0.125430
C      5.800169     8.641624     9.873370     0.629517
C      4.342416     8.715540     9.891356    -0.128578
C      8.076607     1.587632     9.805573    -0.101516
C      9.428497     8.006839     4.301612    -0.176284
C      8.460005     2.383581     8.748503    -0.113093
C      9.277133     6.809718     0.157730     0.105766
C      3.584358     8.458600     8.719447    -0.121035
C      8.463202    11.063519     9.721174     0.633618
C      2.882658     9.638532    13.021060     0.153252
C      6.840689     2.926213    12.921440     0.154908
C      3.315313     7.068364     3.827038     0.615105
C      3.379908     8.557900     3.863011    -0.130802
C      0.688180     4.513904     3.972316     0.619916
C      3.855170    10.726559     2.882039     0.127660
C      3.372462     5.615189    11.634692     0.104993
C      9.392397     4.099661     2.811475     0.133012
C      4.422172     4.985721     8.081608     0.111267
C      4.491427     5.243349     9.420932    -0.172001
C      3.337233     5.284704    10.195748     0.105921
C     10.093716     4.387988     3.958480    -0.124874
C      4.558498     6.033554    13.651981     0.109441
C      2.221813     5.891692    12.354164    -0.180956
C      2.160246     4.765625     8.186761     0.107091
C      3.060755     9.253518     5.014166    -0.131961
C      4.569279     5.728096    12.337561    -0.180852
C      3.790605     9.332959     2.790721     0.115512
C      7.991645     4.051563     2.819777     0.126541
C      9.348529     4.598274     5.126238    -0.125430
C      5.783082     4.369968     3.962630     0.629517
C      7.240835     4.296052     3.944644    -0.128578
C      3.506644    11.423960     4.030427    -0.101516
C      2.154754     5.004753     9.534388    -0.176284
C      3.123246    10.628011     5.087497    -0.113093
C      2.306118     6.201874    13.678270     0.105766
C      7.998893     4.552992     5.116553    -0.121035
C      3.120049     1.948073     4.114826     0.633619
C      8.700593     3.373060     0.814940     0.153252
C      4.742562    10.085379     0.914560     0.154908
N      8.311362     8.272126     6.388081    -0.187380
N      8.379707     8.799508    13.321301    -0.191919
N      3.271889     4.739466     7.447919    -0.187380
N      3.203544     4.212084     0.514699    -0.191919
O      8.349391     6.532840     8.913151    -0.564330
O     10.341370     8.535323     8.741585    -0.550655
O     10.314934     8.366201    10.966414    -0.557899
O      6.372516     8.585328     8.760955    -0.563886
O      6.379010     8.641820    10.962263    -0.548391
O      8.489635    10.454871    10.792080    -0.565491
O      8.409404    10.566298     8.592156    -0.548995
O      8.207039     6.487861    11.132446    -0.562331
O      1.750729     9.150888    12.282217    -0.196793
O      4.046467     9.208504    12.286368    -0.199590
O      7.275679     1.786636    12.154926    -0.210082
O      7.417205     4.088867    12.297437    -0.201435
O      3.233860     6.478752     4.922849    -0.564330
O      1.241881     4.476269     5.094415    -0.550655
O      1.268317     4.645391     2.869586    -0.557899
O      5.210735     4.426264     5.075045    -0.563886
O      5.204241     4.369772     2.873737    -0.548391
O      3.093616     2.556721     3.043920    -0.565491
O      3.173847     2.445294     5.243844    -0.548995
O      3.376212     6.523731     2.703554    -0.562331
O      9.832522     3.860704     1.553783    -0.196793
O      7.536784     3.803088     1.549632    -0.199590
O      3.859259     0.263320     1.681074    -0.210082
O      4.166046     8.922725     1.538563    -0.201435

The following XYZ coordinates are in angstroms. Other properties are in atomic units.
The sperically averaged electron density of each atom fit to a function of the form exp(a - br)
eigen_1, eigen_2 and eigen_3 are the three eigenvalues of traceless quadrupole moment tensor
  atom number  atomic symbol              X              Y              Z     net charge C6 coefficient C8 coefficient C10 coefficient fluctuating dipole atomic polarizability isotropic forcefield polarizability              a              b squared Pearson coefficient          <r^3>          <r^4>         wp_QDO          m_QDO          q_QDO       dipole_x       dipole_y       dipole_z         dipole            Qxy            Qxz            Qyz     Q(x^2-y^2)  Q(3z^2 - R^2)        eigen_1        eigen_2        eigen_3 static polarizability      alpha(xx)      alpha(xy)      alpha(xz)      alpha(yy)      alpha(yz)      alpha(zz) atomic spin moment
            1             Zn       8.363882       8.521048       8.398867       0.840699     103.380654 0.19994086E+04  0.64659846E+05                                18.065538                           14.719035       0.300397       1.950299                    0.996164      47.148436     129.576360       0.466106       0.406339      -1.139904       0.000698       0.000577      -0.012317       0.012350       0.001058      -0.001777      -0.008589       0.025552      -0.319451      -0.107001       0.040913       0.066088             21.730283      21.629601       0.695112       0.891107      21.225090       2.408277      22.336159           0.000002
            2             Zn       8.352199       8.500065      11.335005       0.844129      98.530544 0.18346242E+04  0.58226141E+05                                17.998348                           14.533909       0.296329       1.952146                    0.996209      46.961123     128.990719       0.446978       0.431767      -1.119701       0.001411       0.002301       0.013469       0.013737       0.000135      -0.002376      -0.005722       0.026856      -0.340942      -0.113886       0.043602       0.070284             21.622516      22.503325       0.677022       0.316720      21.664587       0.622593      20.699637           0.000006
            3             Zn       3.219369       4.490544       5.437133       0.840699     103.380652 0.19994086E+04  0.64659845E+05                                18.065537                           14.719035       0.300397       1.950299                    0.996164      47.148435     129.576356       0.466106       0.406339      -1.139904      -0.000698      -0.000577       0.012317       0.012350       0.001058      -0.001777      -0.008589       0.025552      -0.319451      -0.107001       0.040913       0.066088             21.730283      21.629601       0.695112       0.891106      21.225088       2.408277      22.336160           0.000002
            4             Zn       3.231052       4.511527       2.500995       0.844129      98.530541 0.18346242E+04  0.58226137E+05                                17.998348                           14.533909       0.296329       1.952146                    0.996209      46.961122     128.990716       0.446978       0.431767      -1.119701      -0.001411      -0.002301      -0.013469       0.013737       0.000135      -0.002376      -0.005722       0.026856      -0.340942      -0.113886       0.043602       0.070284             21.622516      22.503325       0.677022       0.316720      21.664586       0.622593      20.699637           0.000006
            5              H       6.372583       8.029791       6.246954       0.103146       1.019698 0.70969780E+01  0.67884938E+02                                 1.698322                            1.574579      -0.866263       2.468453                    0.999272       3.477322       9.733935       0.488787       1.310046      -0.702013      -0.042231      -0.001333       0.021700       0.047499       0.004083      -0.001493       0.001868       0.025697      -0.008545      -0.012506      -0.002480       0.014986              1.759540       2.061640      -0.044007      -0.492322       1.312161       0.061452       1.904819          -0.000006
            6              H       6.264150       7.619524       4.017974       0.126899       0.861551 0.61122516E+01  0.57110722E+02                                 1.594074                            1.522902      -1.085794       2.377336                    0.995886       3.586797      10.384131       0.460697       1.422898      -0.678170      -0.031930      -0.009135      -0.014189       0.036116       0.006865       0.002185       0.003558       0.018662       0.014266      -0.014352       0.003421       0.010931              1.621814       1.941814       0.053937       0.306686       1.291202       0.070902       1.632426          -0.000001
            7              H       6.450496       8.975139      13.574500       0.099304       1.012595 0.70034870E+01  0.67235579E+02                                 1.727566                            1.591308      -1.067848       2.367543                    0.997203       3.671508      10.533200       0.470539       1.355894      -0.691171      -0.040235      -0.002615      -0.017591       0.043990      -0.000211      -0.005428       0.002580       0.018944       0.001692      -0.010427      -0.001464       0.011891              1.803571       2.211586       0.049296       0.519814       1.377241       0.078853       1.821886          -0.000001
            8              H      10.190922       7.146937       1.901066       0.131159       0.988313 0.71600138E+01  0.68524557E+02                                 1.658021                            1.582058      -0.878855       2.478541                    0.998899       3.338878       9.297867       0.488216       1.310877      -0.703079       0.034739      -0.001543       0.014884       0.037825      -0.000076       0.001285       0.004302       0.027857       0.003588      -0.015632       0.002162       0.013470              1.681196       2.020540      -0.002623       0.300348       1.329765       0.059407       1.693284           0.000001
            9              H      10.236972       8.398581       6.072620       0.101550       1.078564 0.74367688E+01  0.71385019E+02                                 1.714256                            1.575229      -0.842063       2.479481                    0.999468       3.361291       9.176967       0.509975       1.251223      -0.715959       0.042807       0.006309       0.019691       0.047539       0.001516      -0.000517       0.004468       0.027888      -0.004305      -0.014816       0.000067       0.014748              1.786643       2.195392       0.190414       0.478399       1.353873       0.137890       1.810664          -0.000002
           10              H       8.788461       4.235401       8.070539       0.118012       0.954475 0.65270826E+01  0.61351989E+02                                 1.640045                            1.519880      -1.090672       2.365480                    0.996299       3.519102       9.875836       0.490983       1.327182      -0.697326       0.009637       0.018564      -0.034278       0.040156       0.003086      -0.008058      -0.001526      -0.011393       0.035320      -0.014532      -0.000136       0.014669              1.710353       1.372651       0.130029      -0.228531       1.681124      -0.391442       2.077283          -0.000001
           11              H       6.205175       7.418634       1.937040       0.126361       0.907055 0.64991875E+01  0.61890259E+02                                 1.666999                            1.582878      -1.323867       2.259175                    0.993914       3.778257      11.174985       0.444913       1.445664      -0.673028      -0.029800      -0.001979       0.017703       0.034718       0.004441      -0.003823       0.006210       0.013097       0.022996      -0.014058       0.003619       0.010439              1.700991       1.998017      -0.191498      -0.301299       1.391486       0.090297       1.713470          -0.000001
           12              H       1.790367       8.238035       7.911425       0.120304       1.002109 0.71187002E+01  0.68311563E+02                                 1.692725                            1.589049      -1.038617       2.392534                    0.997459       3.507004       9.911622       0.479852       1.330163      -0.697636      -0.015516      -0.005787      -0.035051       0.038766       0.002285       0.001686       0.006422       0.010087       0.041633      -0.013778      -0.001875       0.015653              1.746499       1.761871       0.062850       0.323641       1.337675       0.089071       2.139950          -0.000002
           13              H      10.230413       8.032302       3.829805       0.129979       0.987895 0.71221523E+01  0.67722799E+02                                 1.627113                            1.554350      -0.801656       2.512272                    0.999697       3.247480       8.864017       0.506366       1.272090      -0.712029       0.032464       0.001220      -0.017572       0.036935       0.001493      -0.003672       0.000629       0.025274       0.009342      -0.014324       0.001759       0.012565              1.645451       1.943739       0.048051      -0.312524       1.304733       0.059465       1.687881           0.000001
           14              H       8.688013       1.973996       7.944631       0.122459       1.099847 0.80571716E+01  0.78280343E+02                                 1.683277                            1.602541      -0.923728       2.447897                    0.998610       3.284892       8.791461       0.527435       1.195273      -0.729973       0.008921      -0.016222      -0.036856       0.041244      -0.001960      -0.009655       0.000321      -0.010760       0.039762      -0.015491      -0.001080       0.016571              1.697439       1.360751      -0.073282      -0.205151       1.740144       0.261869       1.991421           0.000001
           15              H      10.305561       8.678916      13.535759       0.095836       1.067298 0.73235975E+01  0.70755340E+02                                 1.755971                            1.601374      -1.099552       2.349130                    0.997124       3.648177      10.334718       0.482813       1.313084      -0.700118       0.038444      -0.008740      -0.019051       0.043787      -0.004912       0.006642       0.006020       0.017456      -0.001515      -0.014196       0.001649       0.012547              1.845227       2.301319      -0.185533      -0.562244       1.374495       0.106166       1.859867          -0.000000
           16              H       4.039026       8.315106       7.921110       0.114647       1.003374 0.72020149E+01  0.69592392E+02                                 1.715129                            1.613600      -1.095471       2.360889                    0.996344       3.648843      10.485521       0.467551       1.355717      -0.691531       0.015646      -0.003911      -0.035734       0.039205       0.000139      -0.002733       0.006338       0.011460       0.038750      -0.013744      -0.001125       0.014869              1.771330       1.765514      -0.059492      -0.357081       1.359341       0.068760       2.189134          -0.000003
           17              H       2.857577      10.606009      13.084705       0.070827       1.304585 0.10117880E+02  0.10306470E+03                                 1.832877                            1.749326      -0.906732       2.432524                    0.998249       3.450851       9.164299       0.530155       1.134183      -0.746757      -0.004412       0.041241       0.005957       0.041902      -0.002506      -0.004878      -0.000900      -0.002115      -0.022115      -0.009582       0.002817       0.006765              1.850732       1.470102       0.061327       0.069928       2.539670       0.264738       1.542426           0.000005
           18              H       2.649394       7.218274       0.081632       0.092005       1.150122 0.84881168E+01  0.84927765E+02                                 1.845337                            1.722554      -1.228068       2.294822                    0.994487       3.723133      10.667452       0.466984       1.310888      -0.701732      -0.001825      -0.016136       0.045919       0.048706      -0.005048      -0.007936      -0.009233       0.019032      -0.004175      -0.017777       0.003530       0.014247              1.894946       1.460264       0.028208       0.073826       1.630196      -0.301202       2.594378          -0.000000
           19              H       6.902997       0.800814       0.004151       0.081387       1.268890 0.97215001E+01  0.99061050E+02                                 1.877409                            1.776423      -0.753750       2.512502                    0.999287       3.478765       9.557263       0.493794       1.217280      -0.726130       0.012720      -0.002821       0.042762       0.044703      -0.003716       0.004441      -0.000394      -0.006975       0.012806      -0.008474       0.001859       0.006615              1.896667       1.575731       0.065616       0.246739       1.577966      -0.099734       2.536304           0.000002
           20              H       5.872389       2.986092      12.918673       0.064336       1.249111 0.99755487E+01  0.10311388E+03                                 1.899977                            1.830501      -0.965908       2.406173                    0.996850       3.751882      10.651261       0.470426       1.259605      -0.714321      -0.041326       0.002598       0.001020       0.041420       0.003866       0.002821       0.002104       0.005923      -0.001406      -0.004767      -0.002000       0.006767              1.902589       2.534922      -0.041762      -0.197869       1.616601      -0.094004       1.556245          -0.000001
           21              H       5.210668       4.981801       7.589046       0.103146       1.019699 0.70969798E+01  0.67884953E+02                                 1.698322                            1.574578      -0.866262       2.468453                    0.999272       3.477322       9.733932       0.488787       1.310045      -0.702013       0.042231       0.001333      -0.021700       0.047499       0.004083      -0.001493       0.001868       0.025697      -0.008545      -0.012506      -0.002480       0.014986              1.759540       2.061639      -0.044007      -0.492322       1.312161       0.061452       1.904818          -0.000006
           22              H       5.319101       5.392068       9.818026       0.126899       0.861551 0.61122486E+01  0.57110688E+02                                 1.594073                            1.522902      -1.085794       2.377336                    0.995886       3.586796      10.384128       0.460697       1.422899      -0.678170       0.031930       0.009135       0.014189       0.036116       0.006865       0.002185       0.003558       0.018662       0.014266      -0.014352       0.003421       0.010931              1.621814       1.941813       0.053937       0.306685       1.291202       0.070902       1.632426          -0.000001
           23              H       5.132755       4.036453       0.261500       0.099304       1.012595 0.70034870E+01  0.67235579E+02                                 1.727566                            1.591308      -1.067848       2.367543                    0.997203       3.671508      10.533200       0.470539       1.355894      -0.691171       0.040235       0.002615       0.017591       0.043990      -0.000211      -0.005428       0.002580       0.018944       0.001692      -0.010427      -0.001464       0.011891              1.803571       2.211586       0.049296       0.519814       1.377241       0.078853       1.821886          -0.000001
           24              H       1.392329       5.864655      11.934934       0.131159       0.988314 0.71600169E+01  0.68524592E+02                                 1.658021                            1.582058      -0.878855       2.478541                    0.998899       3.338879       9.297869       0.488216       1.310877      -0.703079      -0.034739       0.001543      -0.014884       0.037825      -0.000076       0.001285       0.004302       0.027857       0.003588      -0.015632       0.002162       0.013470              1.681196       2.020540      -0.002623       0.300348       1.329765       0.059407       1.693284           0.000001
           25              H       1.346279       4.613011       7.763380       0.101550       1.078564 0.74367647E+01  0.71384970E+02                                 1.714255                            1.575229      -0.842063       2.479481                    0.999468       3.361290       9.176964       0.509975       1.251223      -0.715959      -0.042807      -0.006309      -0.019691       0.047539       0.001516      -0.000517       0.004468       0.027888      -0.004305      -0.014816       0.000067       0.014748              1.786643       2.195391       0.190414       0.478399       1.353872       0.137890       1.810664          -0.000002
           26              H       2.794790       8.776191       5.765461       0.118012       0.954475 0.65270777E+01  0.61351934E+02                                 1.640044                            1.519879      -1.090672       2.365481                    0.996299       3.519101       9.875834       0.490982       1.327183      -0.697326      -0.009637      -0.018564       0.034278       0.040156       0.003086      -0.008058      -0.001526      -0.011393       0.035320      -0.014532      -0.000136       0.014669              1.710353       1.372651       0.130029      -0.228531       1.681124      -0.391442       2.077283          -0.000001
           27              H       5.378076       5.592958      11.898960       0.126360       0.907054 0.64991861E+01  0.61890244E+02                                 1.667000                            1.582878      -1.323867       2.259175                    0.993914       3.778257      11.174985       0.444913       1.445664      -0.673028       0.029800       0.001979      -0.017703       0.034718       0.004441      -0.003823       0.006210       0.013097       0.022996      -0.014058       0.003619       0.010439              1.700991       1.998017      -0.191498      -0.301299       1.391486       0.090297       1.713470          -0.000001
           28              H       9.792884       4.773557       5.924575       0.120304       1.002109 0.71187020E+01  0.68311579E+02                                 1.692725                            1.589048      -1.038617       2.392534                    0.997459       3.507004       9.911619       0.479853       1.330162      -0.697636       0.015516       0.005787       0.035051       0.038766       0.002285       0.001686       0.006422       0.010087       0.041633      -0.013778      -0.001875       0.015653              1.746498       1.761871       0.062850       0.323641       1.337675       0.089071       2.139949          -0.000002
           29              H       1.352838       4.979290      10.006195       0.129978       0.987896 0.71221556E+01  0.67722840E+02                                 1.627113                            1.554351      -0.801656       2.512272                    0.999697       3.247481       8.864021       0.506366       1.272091      -0.712029      -0.032464      -0.001220       0.017572       0.036935       0.001493      -0.003672       0.000629       0.025274       0.009342      -0.014324       0.001759       0.012565              1.645452       1.943740       0.048051      -0.312524       1.304733       0.059465       1.687882           0.000001
           30              H       2.895238      11.037596       5.891369       0.122459       1.099847 0.80571679E+01  0.78280300E+02                                 1.683277                            1.602541      -0.923727       2.447897                    0.998610       3.284891       8.791459       0.527435       1.195273      -0.729973      -0.008921       0.016222       0.036856       0.041244      -0.001960      -0.009655       0.000321      -0.010760       0.039762      -0.015491      -0.001080       0.016571              1.697439       1.360751      -0.073282      -0.205151       1.740144       0.261869       1.991421           0.000001
           31              H       1.277690       4.332676       0.300241       0.095836       1.067297 0.73235961E+01  0.70755327E+02                                 1.755971                            1.601374      -1.099552       2.349130                    0.997124       3.648177      10.334720       0.482813       1.313084      -0.700118      -0.038444       0.008740       0.019051       0.043787      -0.004912       0.006642       0.006020       0.017456      -0.001515      -0.014197       0.001649       0.012547              1.845227       2.301320      -0.185533      -0.562244       1.374495       0.106166       1.859868          -0.000000
           32              H       7.544225       4.696486       5.914890       0.114647       1.003375 0.72020195E+01  0.69592443E+02                                 1.715129                            1.613600      -1.095472       2.360889                    0.996344       3.648844      10.485522       0.467552       1.355716      -0.691531      -0.015646       0.003911       0.035734       0.039205       0.000139      -0.002733       0.006338       0.011460       0.038750      -0.013744      -0.001125       0.014869              1.771330       1.765514      -0.059492      -0.357081       1.359341       0.068760       2.189134          -0.000003
           33              H       8.725674       2.405583       0.751295       0.070827       1.304584 0.10117863E+02  0.10306448E+03                                 1.832875                            1.749324      -0.906731       2.432524                    0.998249       3.450849       9.164289       0.530155       1.134182      -0.746757       0.004412      -0.041241      -0.005957       0.041902      -0.002506      -0.004878      -0.000900      -0.002115      -0.022116      -0.009582       0.002817       0.006765              1.850730       1.470100       0.061327       0.069927       2.539666       0.264737       1.542424           0.000005
           34              H       8.933857       5.793318      13.754368       0.092004       1.150122 0.84881166E+01  0.84927764E+02                                 1.845338                            1.722554      -1.228069       2.294821                    0.994487       3.723133      10.667453       0.466984       1.310888      -0.701732       0.001825       0.016136      -0.045919       0.048706      -0.005048      -0.007936      -0.009233       0.019032      -0.004175      -0.017777       0.003530       0.014247              1.894947       1.460264       0.028208       0.073827       1.630197      -0.301202       2.594379          -0.000000
           35              H       4.440016      10.160822      -0.004151       0.081387       1.268889 0.97214910E+01  0.99060933E+02                                 1.877408                            1.776422      -0.753750       2.512502                    0.999287       3.478764       9.557259       0.493794       1.217280      -0.726130      -0.012720       0.002821      -0.042762       0.044703      -0.003716       0.004441      -0.000394      -0.006975       0.012806      -0.008474       0.001859       0.006615              1.896666       1.575730       0.065615       0.246739       1.577965      -0.099734       2.536302           0.000001
           36              H       5.710862      10.025500       0.917327       0.064336       1.249110 0.99755474E+01  0.10311386E+03                                 1.899977                            1.830501      -0.965908       2.406173                    0.996850       3.751882      10.651260       0.470426       1.259605      -0.714321       0.041326      -0.002598      -0.001020       0.041420       0.003866       0.002821       0.002104       0.005923      -0.001406      -0.004767      -0.002000       0.006767              1.902589       2.534921      -0.041762      -0.197869       1.616601      -0.094004       1.556245          -0.000001
           37              C       8.267938       5.943228      10.008962       0.615105      22.430446 0.24151927E+03  0.49739950E+04                                 7.414344                            5.560357      -0.016021       2.057368                    0.999548      22.231449      62.731988       0.619538       0.480048      -1.012189       0.006684       0.050076      -0.002369       0.050576      -0.007936      -0.000965       0.004123       0.166066      -0.107354      -0.066067      -0.035247       0.101314              8.743221       4.501948       0.726858      -0.329069      13.326923      -0.147495       8.400793           0.000002
           38              C       8.203343       4.453692       9.972989      -0.130802      43.565919 0.49017716E+03  0.11800627E+05                                10.619672                            7.318330      -0.008508       1.979175                    0.999342      29.030066      82.737210       0.620943       0.409734      -1.075249       0.012048      -0.023431      -0.024691       0.036109      -0.003524       0.008519       0.011833      -0.001269       0.070151      -0.019992      -0.008327       0.028319             13.221305       6.356194       1.127514      -2.225791      21.812412      -0.757396      11.495310          -0.000002
           39              C      10.895071       8.497688       9.863684       0.619916      23.528503 0.24204896E+03  0.49836436E+04                                 7.671256                            5.558422       0.002336       2.065277                    0.999590      22.113745      62.229028       0.621486       0.478664      -1.013731      -0.051154       0.003216      -0.002581       0.051320      -0.010382      -0.005251       0.019181      -0.172088      -0.103225      -0.069965      -0.036596       0.106561              9.410482      15.407207       0.228535       0.584635       4.273260      -0.207046       8.550979           0.000002
           40              C       7.728081       2.285033      10.953961       0.127660      33.614282 0.39842728E+03  0.91327532E+04                                 9.051060                            6.708606       0.007512       1.999399                    0.999774      26.638240      74.753890       0.630822       0.423591      -1.063399      -0.015492      -0.080890       0.055833       0.099502       0.009169      -0.018401      -0.036260      -0.013957       0.076341      -0.030672      -0.024239       0.054912             10.519840       5.335287      -0.669050      -2.771819      14.521063       2.507230      11.703168          -0.000001
           41              C       8.210789       7.396403       2.201308       0.104992      33.206593 0.40583343E+03  0.93637524E+04                                 9.151823                            6.826478      -0.123774       1.977524                    0.999450      26.326651      74.597514       0.616492       0.430603      -1.056973      -0.002203      -0.010756      -0.001588       0.011093       0.008789      -0.001517       0.000599      -0.001801      -0.008395      -0.007895      -0.002364       0.010259             10.970486       9.562777      -0.556043       0.427735       5.489375       2.709408      17.859307          -0.000002
           42              C       2.190854       8.911931      11.024525       0.133012      32.537284 0.39745729E+03  0.91438933E+04                                 8.963645                            6.774225      -0.116215       1.962034                    0.999606      26.899739      76.687060       0.614901       0.432972      -1.053089      -0.076003       0.010509       0.059951       0.097371      -0.002263      -0.032206       0.013079       0.012878       0.069053      -0.029180      -0.017247       0.046427             10.413242      13.307953       0.663768       2.793632       5.018058       1.953412      12.913715           0.000000
           43              C       7.161079       8.025871       5.754392       0.111268      25.848540 0.31580694E+03  0.68777493E+04                                 7.735657                            6.023575       0.295952       2.128917                    0.999618      25.247465      70.638932       0.652774       0.430842      -1.051597       0.047358       0.002403       0.008247       0.048131      -0.000511      -0.006284      -0.009448      -0.037820      -0.111538      -0.039372       0.000694       0.038678              8.818191       8.807145       0.367710       0.339040       4.540537       1.795947      13.106891          -0.000013
           44              C       7.091824       7.768243       4.415068      -0.172000      32.989731 0.45915078E+03  0.10986989E+05                                 9.105868                            7.286096      -0.040203       1.970012                    0.998325      29.798023      87.564801       0.590360       0.433576      -1.049294       0.002749      -0.011026       0.006433       0.013058       0.011673       0.013166      -0.003111      -0.010691      -0.051190      -0.025265       0.003280       0.021986             10.289403       9.943751      -0.057803      -0.560327       5.395731       2.111917      15.528729          -0.000011
           45              C       8.246018       7.726888       3.640252       0.105921      33.147753 0.40494082E+03  0.93338884E+04                                 9.123209                            6.811227      -0.234168       1.942268                    0.999151      26.310928      74.408446       0.618507       0.429626      -1.058041       0.000533      -0.012041       0.006206       0.013556      -0.005475       0.001414      -0.003031      -0.002390      -0.012533      -0.005338      -0.003189       0.008527             10.942439       9.362647       0.454770       0.462455       5.517076       2.954507      17.947595          -0.000003
           46              C       1.489535       8.623604       9.877520      -0.124874      44.346733 0.48803459E+03  0.11748255E+05                                10.823939                            7.335363      -0.052903       1.970886                    0.999136      28.963007      82.820889       0.615403       0.413451      -1.071722       0.025958       0.004639      -0.034205       0.043189      -0.010358      -0.015440      -0.010709      -0.010356       0.043856      -0.027296       0.004233       0.023064             13.933138      23.846564       0.469256       1.092164       5.666483       1.281573      12.286365          -0.000004
           47              C       7.024753       6.978038       0.184019       0.109441      26.255916 0.32257462E+03  0.70834222E+04                                 7.884964                            6.137423       0.225345       2.107861                    0.999076      25.523795      72.404711       0.636971       0.437898      -1.044238       0.049660      -0.009361      -0.009926       0.051500       0.009599      -0.003113      -0.021771      -0.018449      -0.085743      -0.036484       0.001652       0.034832              8.921847       9.471313      -0.468286       0.067476       4.711671       1.552168      12.582557          -0.000006
           48              C       9.361438       7.119900       1.481836      -0.180956      31.867964 0.43906083E+03  0.10378094E+05                                 8.820406                            7.061550       0.015447       1.984061                    0.998975      29.638282      86.255268       0.608424       0.425899      -1.055140       0.001609      -0.013248      -0.002913       0.013660       0.008288       0.013073      -0.007550       0.009195      -0.063321      -0.028159       0.006519       0.021640              9.833542       9.764154      -0.802708      -0.887245       5.263598       1.841513      14.472875          -0.000005
           49              C       9.423005       8.245967       5.649239       0.107091      25.689601 0.31164917E+03  0.67482944E+04                                 7.628920                            5.934014       0.357084       2.143410                    0.999856      25.162786      69.643687       0.667599       0.423704      -1.058574      -0.047105      -0.008347       0.010278       0.048931      -0.006111       0.007042      -0.007821      -0.022129      -0.108953      -0.038123       0.006035       0.032088              8.644996       8.842230       0.579052       0.081840       4.497508       1.727576      12.595251          -0.000007
           50              C       8.522496       3.758074       8.821834      -0.131961      36.484911 0.45596108E+03  0.10884351E+05                                 9.633624                            7.184542       0.000765       1.960952                    0.999666      30.206062      88.462488       0.604407       0.424523      -1.055553      -0.016826      -0.003987       0.023376       0.029077       0.005244      -0.005607      -0.009042      -0.002148       0.059813      -0.015397      -0.008493       0.023890             11.263575       5.718458       0.233718      -1.921486      17.057902       0.473545      11.014366          -0.000009
           51              C       7.013972       7.283496       1.498439      -0.180852      33.681622 0.46486935E+03  0.11176948E+05                                 9.256472                            7.342310      -0.147434       1.934108                    0.997752      30.114206      89.190048       0.585798       0.434876      -1.046760       0.001464      -0.024468       0.002297       0.024619       0.010341      -0.014256      -0.009986      -0.010398      -0.035817      -0.021479      -0.003325       0.024804             10.449942      10.532430      -0.644696       1.208985       5.558815       1.808755      15.258580          -0.000006
           52              C       7.792646       3.678633      11.045279       0.115512      34.243511 0.39872251E+03  0.91559770E+04                                 9.178430                            6.720296       0.065550       2.016365                    0.999757      26.854947      75.828516       0.627964       0.424754      -1.060957      -0.006175       0.072975       0.066432       0.098877      -0.002568      -0.022406       0.030427      -0.006633       0.115872      -0.035571      -0.022405       0.057976             10.813159       5.745916       1.121031      -2.984160      14.342931      -2.179251      12.350632          -0.000003
           53              C       3.591606       8.960029      11.016223       0.126541      32.680004 0.40310195E+03  0.93090113E+04                                 8.989095                            6.817920      -0.132409       1.955409                    0.999599      27.071446      77.391135       0.613334       0.432434      -1.053133       0.071799       0.012920       0.056449       0.092242      -0.000919       0.031561       0.014051       0.008215       0.096398      -0.033171      -0.017478       0.050649             10.415514      13.089268      -0.381517      -2.279836       5.088158       2.033358      13.069115           0.000001
           54              C       2.234722       8.413318       8.709762      -0.125430      34.509549 0.45006603E+03  0.10740926E+05                                 9.352759                            7.182154      -0.122027       1.924942                    0.999547      30.374709      89.821570       0.597140       0.429798      -1.049146      -0.007669       0.019875       0.026965       0.034365      -0.002743       0.002412       0.002583      -0.016736       0.057440      -0.018587      -0.000996       0.019583             10.787440      16.140766      -0.157977      -1.201592       5.075221       0.807758      11.146334          -0.000009
           55              C       5.800169       8.641624       9.873370       0.629517      21.914381 0.22936216E+03  0.46722454E+04                                 7.338717                            5.440433      -0.026716       2.062012                    0.999575      21.918640      61.910179       0.621335       0.483923      -1.008163       0.046689       0.008554      -0.003852       0.047622       0.009742       0.001906       0.000189      -0.169198      -0.111346      -0.066721      -0.036995       0.103717              8.685256      13.522923       0.006819      -0.367251       4.147263       0.185648       8.385581           0.000001
           56              C       4.342416       8.715540       9.891356      -0.128578      42.621064 0.48682468E+03  0.11726378E+05                                10.550691                            7.346179      -0.143276       1.942853                    0.998971      29.037415      83.396141       0.611692       0.415702      -1.068943      -0.021477       0.003069      -0.029973       0.037001       0.013348       0.020262      -0.008959      -0.016447       0.059657      -0.034573       0.005594       0.028979             13.099949      21.712746      -0.229188      -0.888196       5.605385       1.312937      11.981716          -0.000003
           57              C       8.076607       1.587632       9.805573      -0.101516      44.284358 0.45918747E+03  0.10853678E+05                                10.749394                            7.058433      -0.027820       1.984544                    0.999152      28.119961      78.891262       0.636885       0.406872      -1.079306       0.010863       0.016902      -0.021454       0.029393       0.002498       0.008921      -0.014827       0.022914       0.055344      -0.026644       0.000684       0.025961             14.133765       5.820243       0.233566      -1.869699      25.851488       0.463000      10.729563          -0.000006
           58              C       9.428497       8.006839       4.301612      -0.176284      31.935549 0.43141841E+03  0.10130750E+05                                 8.775417                            6.965473       0.139297       2.023097                    0.999534      29.332838      84.485033       0.618485       0.421729      -1.060038       0.002120      -0.007250       0.004323       0.008703      -0.009410      -0.016932      -0.006150       0.010365      -0.047105      -0.026714       0.003893       0.022822              9.877821       9.705293       0.979228       1.253910       5.331420       2.250405      14.596752          -0.000005
           59              C       8.460005       2.383581       8.748503      -0.113093      34.746262 0.42564907E+03  0.99853870E+04                                 9.307031                            6.925725      -0.080347       1.939996                    0.999561      29.691270      86.141171       0.617850       0.422581      -1.056989      -0.017274       0.001023       0.019872       0.026350      -0.007467      -0.003391       0.009191       0.004464       0.061503      -0.018855      -0.004901       0.023756             10.912746       5.299805       0.924810      -1.689339      17.715103      -1.682298       9.723330          -0.000008
           60              C       9.277133       6.809718       0.157730       0.105766      26.157820 0.32151965E+03  0.70538877E+04                                 7.864290                            6.128232       0.141708       2.076758                    0.999089      25.657619      72.731676       0.637369       0.438020      -1.044253      -0.047309       0.006870      -0.007727       0.048426       0.001176      -0.005338      -0.020851      -0.030025      -0.093679      -0.038185       0.000988       0.037197              8.855636       9.648103      -0.633512      -0.068424       4.527534       1.172486      12.391272          -0.000003
           61              C       3.584358       8.458600       8.719447      -0.121035      34.694122 0.46273330E+03  0.11130847E+05                                 9.434339                            7.318587      -0.199037       1.900336                    0.999343      30.620508      91.193424       0.586616       0.434065      -1.045550       0.004283       0.021468       0.030102       0.037220       0.003620      -0.004980       0.001384      -0.020401       0.058504      -0.021224       0.001059       0.020165             10.823468      15.864055       0.298391       0.997681       5.191635       0.806741      11.414714          -0.000012
           62              C       8.463202      11.063519       9.721174       0.633618      22.477917 0.22825064E+03  0.46323789E+04                                 7.475757                            5.415216      -0.011280       2.071418                    0.999449      21.618474      60.454075       0.626416       0.481782      -1.011804      -0.003507      -0.043529      -0.002464       0.043740      -0.004754      -0.016525      -0.003769       0.184546      -0.138840      -0.070044      -0.047143       0.117186              9.211995       4.086682       0.134329       0.050954      15.673672       0.292935       7.875632           0.000000
           63              C       2.882658       9.638532      13.021060       0.153252      20.898958 0.28673689E+03  0.60756312E+04                                 6.562056                            5.563330       0.253669       2.118455                    0.999661      24.494596      66.874346       0.714136       0.404778      -1.071660      -0.001883      -0.035541      -0.057936       0.067995      -0.011040      -0.012894       0.019576       0.124397      -0.019510      -0.065771      -0.003548       0.069319              7.042055       5.729475       0.261222       0.461619       6.316508       1.609108       9.080181          -0.000008
           64              C       6.840689       2.926213      12.921440       0.154908      20.766875 0.28858786E+03  0.61293681E+04                                 6.518188                            5.576684       0.395340       2.164584                    0.999656      24.590708      67.384045       0.713614       0.404115      -1.071282       0.042350       0.006571      -0.056922       0.071252       0.005728      -0.023830       0.009656      -0.088855      -0.009968      -0.054838       0.006910       0.047928              6.881915       6.138513       0.155954      -1.607452       6.306844      -0.275806       8.200388          -0.000005
           65              C       3.315313       7.068364       3.827038       0.615105      22.430447 0.24151927E+03  0.49739952E+04                                 7.414344                            5.560357      -0.016021       2.057368                    0.999548      22.231449      62.731986       0.619538       0.480048      -1.012189      -0.006684      -0.050076       0.002369       0.050576      -0.007936      -0.000965       0.004123       0.166066      -0.107354      -0.066067      -0.035247       0.101313              8.743221       4.501948       0.726858      -0.329069      13.326922      -0.147495       8.400792           0.000002
           66              C       3.379908       8.557900       3.863011      -0.130802      43.565916 0.49017713E+03  0.11800626E+05                                10.619672                            7.318330      -0.008508       1.979175                    0.999342      29.030065      82.737207       0.620943       0.409734      -1.075249      -0.012048       0.023431       0.024691       0.036109      -0.003524       0.008519       0.011833      -0.001269       0.070151      -0.019992      -0.008327       0.028319             13.221305       6.356194       1.127514      -2.225791      21.812411      -0.757396      11.495310          -0.000003
           67              C       0.688180       4.513904       3.972316       0.619916      23.528503 0.24204897E+03  0.49836437E+04                                 7.671256                            5.558422       0.002336       2.065277                    0.999590      22.113745      62.229026       0.621486       0.478664      -1.013731       0.051154      -0.003216       0.002581       0.051320      -0.010382      -0.005251       0.019181      -0.172088      -0.103225      -0.069965      -0.036596       0.106561              9.410482      15.407206       0.228535       0.584634       4.273260      -0.207046       8.550979           0.000002
           68              C       3.855170      10.726559       2.882039       0.127660      33.614278 0.39842725E+03  0.91327521E+04                                 9.051059                            6.708605       0.007512       1.999399                    0.999774      26.638239      74.753882       0.630822       0.423591      -1.063399       0.015492       0.080890      -0.055833       0.099502       0.009169      -0.018400      -0.036260      -0.013957       0.076341      -0.030672      -0.024239       0.054912             10.519838       5.335287      -0.669050      -2.771819      14.521061       2.507230      11.703167          -0.000001
           69              C       3.372462       5.615189      11.634692       0.104993      33.206590 0.40583338E+03  0.93637511E+04                                 9.151822                            6.826478      -0.123774       1.977524                    0.999450      26.326649      74.597507       0.616492       0.430603      -1.056973       0.002203       0.010756       0.001588       0.011093       0.008789      -0.001517       0.000598      -0.001801      -0.008395      -0.007895      -0.002364       0.010259             10.970485       9.562776      -0.556043       0.427735       5.489374       2.709408      17.859305          -0.000002
           70              C       9.392397       4.099661       2.811475       0.133012      32.537284 0.39745729E+03  0.91438933E+04                                 8.963645                            6.774225      -0.116215       1.962034                    0.999606      26.899739      76.687060       0.614901       0.432972      -1.053089       0.076003      -0.010509      -0.059951       0.097371      -0.002263      -0.032206       0.013079       0.012878       0.069053      -0.029180      -0.017248       0.046427             10.413242      13.307954       0.663768       2.793632       5.018058       1.953412      12.913715           0.000000
           71              C       4.422172       4.985721       8.081608       0.111267      25.848545 0.31580700E+03  0.68777512E+04                                 7.735658                            6.023577       0.295951       2.128917                    0.999618      25.247468      70.638947       0.652774       0.430842      -1.051597      -0.047358      -0.002403      -0.008247       0.048131      -0.000511      -0.006284      -0.009448      -0.037820      -0.111538      -0.039372       0.000694       0.038678              8.818193       8.807147       0.367710       0.339040       4.540538       1.795947      13.106894          -0.000013
           72              C       4.491427       5.243349       9.420932      -0.172001      32.989736 0.45915088E+03  0.10986991E+05                                 9.105869                            7.286097      -0.040203       1.970012                    0.998325      29.798026      87.564814       0.590360       0.433576      -1.049294      -0.002749       0.011026      -0.006433       0.013058       0.011673       0.013166      -0.003111      -0.010691      -0.051190      -0.025265       0.003280       0.021986             10.289405       9.943752      -0.057803      -0.560327       5.395732       2.111918      15.528731          -0.000012
           73              C       3.337233       5.284704      10.195748       0.105921      33.147751 0.40494079E+03  0.93338876E+04                                 9.123209                            6.811227      -0.234168       1.942268                    0.999151      26.310927      74.408445       0.618507       0.429626      -1.058041      -0.000533       0.012041      -0.006206       0.013556      -0.005475       0.001414      -0.003031      -0.002390      -0.012533      -0.005338      -0.003189       0.008527             10.942439       9.362647       0.454770       0.462455       5.517076       2.954507      17.947595          -0.000003
           74              C      10.093716       4.387988       3.958480      -0.124874      44.346733 0.48803458E+03  0.11748255E+05                                10.823939                            7.335362      -0.052903       1.970886                    0.999136      28.963007      82.820888       0.615403       0.413451      -1.071722      -0.025958      -0.004639       0.034205       0.043189      -0.010358      -0.015440      -0.010709      -0.010356       0.043856      -0.027296       0.004233       0.023064             13.933137      23.846564       0.469256       1.092164       5.666483       1.281573      12.286364          -0.000004
           75              C       4.558498       6.033554      13.651981       0.109441      26.255916 0.32257462E+03  0.70834221E+04                                 7.884963                            6.137423       0.225345       2.107861                    0.999076      25.523795      72.404709       0.636971       0.437898      -1.044238      -0.049660       0.009361       0.009926       0.051500       0.009599      -0.003113      -0.021771      -0.018449      -0.085743      -0.036484       0.001652       0.034832              8.921846       9.471312      -0.468286       0.067476       4.711670       1.552168      12.582556          -0.000006
           76              C       2.221813       5.891692      12.354164      -0.180956      31.867964 0.43906082E+03  0.10378094E+05                                 8.820406                            7.061550       0.015447       1.984061                    0.998975      29.638282      86.255269       0.608424       0.425899      -1.055139      -0.001609       0.013248       0.002913       0.013660       0.008288       0.013073      -0.007550       0.009195      -0.063321      -0.028159       0.006519       0.021640              9.833543       9.764154      -0.802708      -0.887245       5.263598       1.841513      14.472875          -0.000005
           77              C       2.160246       4.765625       8.186761       0.107091      25.689606 0.31164925E+03  0.67482965E+04                                 7.628922                            5.934016       0.357084       2.143410                    0.999856      25.162788      69.643701       0.667599       0.423704      -1.058574       0.047105       0.008347      -0.010278       0.048931      -0.006111       0.007042      -0.007821      -0.022130      -0.108953      -0.038124       0.006035       0.032088              8.644998       8.842231       0.579052       0.081839       4.497509       1.727576      12.595255          -0.000007
           78              C       3.060755       9.253518       5.014166      -0.131961      36.484915 0.45596117E+03  0.10884354E+05                                 9.633625                            7.184542       0.000765       1.960951                    0.999666      30.206064      88.462497       0.604407       0.424523      -1.055553       0.016826       0.003987      -0.023376       0.029077       0.005244      -0.005607      -0.009042      -0.002148       0.059813      -0.015397      -0.008493       0.023890             11.263576       5.718459       0.233718      -1.921486      17.057903       0.473545      11.014367          -0.000009
           79              C       4.569279       5.728096      12.337561      -0.180852      33.681623 0.46486936E+03  0.11176948E+05                                 9.256472                            7.342310      -0.147434       1.934108                    0.997752      30.114206      89.190047       0.585798       0.434876      -1.046760      -0.001464       0.024468      -0.002297       0.024619       0.010341      -0.014256      -0.009986      -0.010398      -0.035817      -0.021479      -0.003325       0.024804             10.449942      10.532430      -0.644696       1.208985       5.558815       1.808755      15.258580          -0.000006
           80              C       3.790605       9.332959       2.790721       0.115512      34.243510 0.39872251E+03  0.91559769E+04                                 9.178429                            6.720296       0.065550       2.016365                    0.999757      26.854947      75.828513       0.627964       0.424754      -1.060957       0.006175      -0.072975      -0.066432       0.098877      -0.002568      -0.022406       0.030427      -0.006633       0.115872      -0.035571      -0.022405       0.057976             10.813159       5.745915       1.121031      -2.984160      14.342929      -2.179251      12.350632          -0.000003
           81              C       7.991645       4.051563       2.819777       0.126541      32.680011 0.40310203E+03  0.93090138E+04                                 8.989096                            6.817921      -0.132409       1.955409                    0.999599      27.071450      77.391148       0.613334       0.432434      -1.053133      -0.071799      -0.012920      -0.056449       0.092242      -0.000919       0.031561       0.014051       0.008215       0.096398      -0.033171      -0.017479       0.050650             10.415515      13.089269      -0.381517      -2.279836       5.088159       2.033358      13.069116           0.000001
           82              C       9.348529       4.598274       5.126238      -0.125430      34.509559 0.45006618E+03  0.10740930E+05                                 9.352761                            7.182155      -0.122028       1.924942                    0.999547      30.374715      89.821593       0.597140       0.429798      -1.049146       0.007669      -0.019875      -0.026965       0.034365      -0.002743       0.002412       0.002583      -0.016736       0.057440      -0.018587      -0.000996       0.019583             10.787442      16.140770      -0.157977      -1.201592       5.075222       0.807758      11.146335          -0.000009
           83              C       5.783082       4.369968       3.962630       0.629517      21.914382 0.22936217E+03  0.46722458E+04                                 7.338717                            5.440433      -0.026716       2.062012                    0.999575      21.918641      61.910185       0.621335       0.483923      -1.008163      -0.046689      -0.008554       0.003852       0.047622       0.009742       0.001906       0.000189      -0.169198      -0.111346      -0.066721      -0.036995       0.103717              8.685257      13.522925       0.006819      -0.367251       4.147263       0.185648       8.385582           0.000001
           84              C       7.240835       4.296052       3.944644      -0.128578      42.621072 0.48682479E+03  0.11726381E+05                                10.550692                            7.346180      -0.143276       1.942853                    0.998971      29.037419      83.396157       0.611692       0.415702      -1.068943       0.021477      -0.003069       0.029973       0.037001       0.013348       0.020262      -0.008959      -0.016447       0.059657      -0.034573       0.005594       0.028979             13.099951      21.712750      -0.229188      -0.888196       5.605386       1.312938      11.981718          -0.000003
           85              C       3.506644      11.423960       4.030427      -0.101516      44.284357 0.45918747E+03  0.10853678E+05                                10.749394                            7.058433      -0.027820       1.984544                    0.999152      28.119961      78.891260       0.636885       0.406872      -1.079306      -0.010863      -0.016902       0.021455       0.029393       0.002498       0.008921      -0.014827       0.022914       0.055343      -0.026644       0.000684       0.025961             14.133764       5.820243       0.233566      -1.869699      25.851487       0.463000      10.729562          -0.000006
           86              C       2.154754       5.004753       9.534388      -0.176284      31.935553 0.43141847E+03  0.10130752E+05                                 8.775418                            6.965473       0.139296       2.023097                    0.999534      29.332840      84.485048       0.618485       0.421729      -1.060038      -0.002120       0.007250      -0.004323       0.008703      -0.009410      -0.016932      -0.006150       0.010365      -0.047105      -0.026715       0.003893       0.022822              9.877823       9.705294       0.979228       1.253909       5.331420       2.250405      14.596754          -0.000005
           87              C       3.123246      10.628011       5.087497      -0.113093      34.746261 0.42564907E+03  0.99853868E+04                                 9.307030                            6.925725      -0.080347       1.939996                    0.999561      29.691270      86.141167       0.617850       0.422581      -1.056989       0.017274      -0.001023      -0.019872       0.026350      -0.007468      -0.003391       0.009191       0.004464       0.061503      -0.018855      -0.004901       0.023756             10.912745       5.299804       0.924810      -1.689338      17.715101      -1.682298       9.723329          -0.000008
           88              C       2.306118       6.201874      13.678270       0.105766      26.157822 0.32151967E+03  0.70538883E+04                                 7.864290                            6.128231       0.141707       2.076758                    0.999089      25.657620      72.731678       0.637369       0.438020      -1.044253       0.047309      -0.006870       0.007727       0.048426       0.001176      -0.005338      -0.020851      -0.030025      -0.093679      -0.038185       0.000988       0.037197              8.855636       9.648103      -0.633512      -0.068424       4.527534       1.172486      12.391272          -0.000003
           89              C       7.998893       4.552992       5.116553      -0.121035      34.694127 0.46273337E+03  0.11130849E+05                                 9.434340                            7.318587      -0.199038       1.900336                    0.999343      30.620512      91.193439       0.586616       0.434065      -1.045550      -0.004283      -0.021468      -0.030102       0.037220       0.003620      -0.004980       0.001384      -0.020401       0.058504      -0.021224       0.001059       0.020165             10.823469      15.864056       0.298391       0.997682       5.191636       0.806741      11.414715          -0.000012
           90              C       3.120049       1.948073       4.114826       0.633619      22.477916 0.22825063E+03  0.46323786E+04                                 7.475756                            5.415215      -0.011280       2.071418                    0.999449      21.618473      60.454068       0.626417       0.481782      -1.011804       0.003507       0.043529       0.002464       0.043740      -0.004754      -0.016525      -0.003769       0.184546      -0.138840      -0.070044      -0.047143       0.117186              9.211994       4.086681       0.134329       0.050954      15.673669       0.292935       7.875632           0.000000
           91              C       8.700593       3.373060       0.814940       0.153252      20.898963 0.28673698E+03  0.60756332E+04                                 6.562056                            5.563330       0.253669       2.118455                    0.999661      24.494598      66.874347       0.714136       0.404778      -1.071660       0.001883       0.035541       0.057936       0.067995      -0.011040      -0.012894       0.019576       0.124397      -0.019511      -0.065771      -0.003548       0.069319              7.042055       5.729475       0.261222       0.461619       6.316507       1.609107       9.080182          -0.000008
           92              C       4.742562      10.085379       0.914560       0.154908      20.766878 0.28858791E+03  0.61293694E+04                                 6.518188                            5.576685       0.395340       2.164585                    0.999656      24.590709      67.384047       0.713614       0.404115      -1.071282      -0.042350      -0.006571       0.056922       0.071252       0.005729      -0.023830       0.009656      -0.088855      -0.009968      -0.054838       0.006910       0.047928              6.881915       6.138513       0.155954      -1.607453       6.306845      -0.275806       8.200388          -0.000005
           93              N       8.311362       8.272126       6.388081      -0.187380      34.024195 0.45087714E+03  0.10477789E+05                                 8.741227                            6.838951       0.150674       2.109712                    0.997308      26.032468      69.538823       0.677552       0.389002      -1.105130      -0.005766      -0.024244      -0.136150       0.138412       0.002698      -0.003416      -0.016838       0.051279      -0.218786      -0.076246       0.013858       0.062387             10.149101      10.549927       0.602757       0.170601       5.210091       1.836920      14.687284          -0.000006
           94              N       8.379707       8.799508      13.321301      -0.191919      34.464308 0.46410448E+03  0.10892981E+05                                 8.878488                            6.988773       0.129135       2.104601                    0.996785      26.257682      71.118580       0.661238       0.394655      -1.098163       0.002652       0.041507       0.130755       0.137210      -0.001878      -0.002753      -0.024522       0.057657      -0.198618      -0.073973       0.011948       0.062025             10.133109      11.307221      -0.680802       0.113442       5.212768       0.968806      13.879338          -0.000002
           95              N       3.271889       4.739466       7.447919      -0.187380      34.024191 0.45087706E+03  0.10477787E+05                                 8.741226                            6.838950       0.150675       2.109712                    0.997308      26.032466      69.538815       0.677552       0.389002      -1.105130       0.005766       0.024244       0.136150       0.138412       0.002698      -0.003416      -0.016838       0.051279      -0.218786      -0.076246       0.013858       0.062387             10.149100      10.549926       0.602757       0.170601       5.210091       1.836919      14.687282          -0.000006
           96              N       3.203544       4.212084       0.514699      -0.191919      34.464310 0.46410451E+03  0.10892981E+05                                 8.878488                            6.988773       0.129135       2.104601                    0.996785      26.257683      71.118581       0.661238       0.394655      -1.098163      -0.002652      -0.041507      -0.130755       0.137210      -0.001878      -0.002753      -0.024522       0.057657      -0.198617      -0.073973       0.011948       0.062025             10.133109      11.307221      -0.680802       0.113442       5.212768       0.968806      13.879338          -0.000002
           97              O       8.349391       6.532840       8.913151      -0.564330      37.351495 0.56692956E+03  0.13797211E+05                                 8.823809                            7.348117       0.439693       2.187836                    0.998742      27.687173      72.993066       0.704676       0.357153      -1.141576       0.003409      -0.004783       0.022176       0.022941      -0.003601       0.002829      -0.058984       0.075433      -0.036357      -0.081682       0.035476       0.046206              9.950176       6.044124       0.774097      -0.590577      12.895319      -4.287083      10.911084          -0.000011
           98              O      10.341370       8.535323       8.741585      -0.550655      37.407368 0.53639487E+03  0.12891428E+05                                 8.909675                            7.162662       0.219671       2.125649                    0.997127      27.397829      72.084655       0.710549       0.358670      -1.138883      -0.003291       0.002775       0.022024       0.022440      -0.009895       0.064346       0.007293      -0.066259      -0.017131      -0.084747       0.037187       0.047560             10.415954      14.423961      -0.090782       5.067661       5.652972       0.068918      11.170929          -0.000009
           99              O      10.314934       8.366201      10.966414      -0.557899      39.736802 0.59526053E+03  0.14699759E+05                                 9.346168                            7.613104       0.086183       2.079462                    0.996059      27.927759      74.752830       0.679290       0.365130      -1.132557      -0.002746       0.013726      -0.017087       0.022089       0.006515      -0.067885      -0.000126      -0.077709      -0.000144      -0.090243       0.037865       0.052377             10.777752      15.632765       0.111146      -4.379206       5.921346      -0.361015      10.779146          -0.000006
          100              O       6.372516       8.585328       8.760955      -0.563886      37.610891 0.55436388E+03  0.13444613E+05                                 8.951815                            7.311962       0.235483       2.129275                    0.996672      27.682873      73.363532       0.698311       0.361663      -1.135580       0.000856       0.012586       0.022993       0.026226      -0.000575      -0.067632       0.003899      -0.061752      -0.008386      -0.085107       0.031767       0.053341             10.207982      13.348479      -0.074719      -4.853748       5.708935       0.401151      11.566531          -0.000013
          101              O       6.379010       8.641820      10.962263      -0.548391      38.127545 0.57970218E+03  0.14238714E+05                                 9.111194                            7.542557       0.054705       2.075215                    0.995387      27.705007      74.257342       0.677605       0.368013      -1.128932       0.000685       0.012199      -0.020423       0.023799       0.002270       0.067455      -0.010111      -0.081461      -0.027383      -0.091931       0.039593       0.052338             10.333879      14.178985       0.371217       4.378082       5.952178       0.231546      10.870475          -0.000007
          102              O       8.489635      10.454871      10.792080      -0.565491      37.932597 0.56983056E+03  0.13944695E+05                                 9.088061                            7.466772       0.099893       2.076935                    0.996991      28.098927      75.322747       0.682168       0.366903      -1.129103      -0.004167       0.007912      -0.019616       0.021558      -0.009444      -0.002608      -0.066042       0.096973      -0.061217      -0.096492       0.036507       0.059985             10.458243       5.776546      -0.216810      -0.039315      15.773363      -4.658526       9.824820          -0.000003
          103              O       8.409404      10.566298       8.592156      -0.548995      31.930559 0.47790987E+03  0.11156986E+05                                 7.939666                            6.709173       0.371948       2.171644                    0.998530      27.086910      70.196302       0.742817       0.353202      -1.143479       0.001218      -0.002724       0.025375       0.025550       0.005099      -0.000856       0.061363       0.070296      -0.044773      -0.083151       0.038556       0.044595              8.888051       5.022783       0.323598       0.243992      12.423170       3.781660       9.218200          -0.000009
          104              O       8.207039       6.487861      11.132446      -0.562331      37.229845 0.58137347E+03  0.14253131E+05                                 8.852756                            7.477681       0.248364       2.127385                    0.997532      27.831451      73.899623       0.692693       0.360670      -1.137574      -0.003240       0.002883      -0.023876       0.024267      -0.004986      -0.001492       0.059936       0.067186      -0.009208      -0.079306       0.033499       0.045807              9.868585       6.229078       0.769846       0.055075      12.880004       3.468333      10.496672          -0.000008
          105              O       1.750729       9.150888      12.282217      -0.196793      23.124365 0.33244652E+03  0.70761956E+04                                 6.421571                            5.610654       0.471959       2.274727                    0.999546      22.524913      55.438962       0.810385       0.355088      -1.143843       0.148883       0.024221      -0.062403       0.163239       0.048961       0.066036       0.084414       0.075714       0.367754      -0.134739      -0.046521       0.181260              6.827585       7.451139       0.608128       0.381356       4.382435       1.448344       8.649182          -0.000005
          106              O       4.046467       9.208504      12.286368      -0.199590      24.680255 0.36783737E+03  0.80433833E+04                                 6.790867                            5.977071       0.375685       2.245474                    0.998846      22.894586      57.424008       0.769079       0.364210      -1.134727      -0.148647       0.010225      -0.060142       0.160678      -0.044626      -0.065607       0.076209       0.095857       0.380478      -0.139361      -0.039399       0.178760              7.247927       7.335955      -0.380600       0.014181       4.777076       1.823394       9.630750          -0.000007
          107              O       7.275679       1.786636      12.154926      -0.210082      22.943833 0.32728219E+03  0.69337995E+04                                 6.359146                            5.543778       0.511425       2.280464                    0.999363      22.677401      55.546292       0.820988       0.352144      -1.147096       0.012530       0.153496      -0.061197       0.165720      -0.039439      -0.105057       0.075281      -0.070505       0.311851      -0.134020      -0.051884       0.185904              6.694968       4.436152      -0.410948      -2.060794       7.620986       0.256713       8.027765          -0.000003
          108              O       7.417205       4.088867      12.297437      -0.201435      25.824209 0.37323982E+03  0.81708940E+04                                 6.950592                            5.985655       0.357853       2.246020                    0.998480      22.670013      56.431271       0.777245       0.359970      -1.140899      -0.014744      -0.141139      -0.071751       0.159015       0.055771      -0.106020      -0.055409      -0.068521       0.263729      -0.136132      -0.034363       0.170495              7.448556       5.236583       0.776832      -1.809280       7.871539       0.031262       9.237547          -0.000008
          109              O       3.233860       6.478752       4.922849      -0.564330      37.351493 0.56692952E+03  0.13797210E+05                                 8.823810                            7.348117       0.439692       2.187836                    0.998742      27.687171      72.993063       0.704676       0.357153      -1.141576      -0.003409       0.004783      -0.022176       0.022941      -0.003601       0.002829      -0.058983       0.075433      -0.036357      -0.081682       0.035476       0.046206              9.950176       6.044124       0.774097      -0.590577      12.895320      -4.287083      10.911085          -0.000011
          110              O       1.241881       4.476269       5.094415      -0.550655      37.407368 0.53639485E+03  0.12891427E+05                                 8.909676                            7.162662       0.219671       2.125649                    0.997127      27.397828      72.084654       0.710549       0.358670      -1.138883       0.003291      -0.002775      -0.022024       0.022440      -0.009895       0.064346       0.007293      -0.066259      -0.017131      -0.084747       0.037187       0.047560             10.415955      14.423962      -0.090781       5.067661       5.652972       0.068918      11.170930          -0.000009
          111              O       1.268317       4.645391       2.869586      -0.557899      39.736802 0.59526052E+03  0.14699759E+05                                 9.346168                            7.613104       0.086183       2.079462                    0.996059      27.927759      74.752829       0.679290       0.365130      -1.132557       0.002746      -0.013725       0.017087       0.022089       0.006515      -0.067885      -0.000126      -0.077709      -0.000144      -0.090243       0.037865       0.052377             10.777752      15.632765       0.111146      -4.379206       5.921346      -0.361015      10.779146          -0.000006
          112              O       5.210735       4.426264       5.075045      -0.563886      37.610890 0.55436384E+03  0.13444611E+05                                 8.951815                            7.311961       0.235483       2.129275                    0.996672      27.682873      73.363529       0.698311       0.361663      -1.135580      -0.000856      -0.012586      -0.022993       0.026226      -0.000575      -0.067632       0.003899      -0.061752      -0.008386      -0.085107       0.031766       0.053341             10.207981      13.348478      -0.074719      -4.853748       5.708934       0.401151      11.566531          -0.000013
          113              O       5.204241       4.369772       2.873737      -0.548391      38.127543 0.57970212E+03  0.14238713E+05                                 9.111194                            7.542557       0.054705       2.075215                    0.995387      27.705005      74.257338       0.677605       0.368013      -1.128932      -0.000685      -0.012199       0.020423       0.023799       0.002270       0.067455      -0.010111      -0.081462      -0.027383      -0.091931       0.039593       0.052338             10.333879      14.178985       0.371217       4.378082       5.952178       0.231546      10.870475          -0.000007
          114              O       3.093616       2.556721       3.043920      -0.565491      37.932602 0.56983067E+03  0.13944698E+05                                 9.088062                            7.466773       0.099893       2.076935                    0.996991      28.098930      75.322757       0.682168       0.366903      -1.129103       0.004167      -0.007912       0.019616       0.021558      -0.009444      -0.002608      -0.066042       0.096973      -0.061217      -0.096492       0.036507       0.059985             10.458244       5.776547      -0.216810      -0.039315      15.773365      -4.658526       9.824821          -0.000003
          115              O       3.173847       2.445294       5.243844      -0.548995      31.930554 0.47790978E+03  0.11156983E+05                                 7.939665                            6.709172       0.371948       2.171644                    0.998530      27.086908      70.196295       0.742817       0.353202      -1.143479      -0.001218       0.002724      -0.025375       0.025550       0.005099      -0.000856       0.061363       0.070296      -0.044773      -0.083151       0.038556       0.044595              8.888050       5.022782       0.323598       0.243992      12.423168       3.781659       9.218200          -0.000009
          116              O       3.376212       6.523731       2.703554      -0.562331      37.229841 0.58137339E+03  0.14253129E+05                                 8.852756                            7.477681       0.248364       2.127385                    0.997532      27.831449      73.899617       0.692693       0.360670      -1.137574       0.003240      -0.002883       0.023876       0.024267      -0.004986      -0.001492       0.059936       0.067186      -0.009208      -0.079306       0.033499       0.045807              9.868584       6.229078       0.769846       0.055074      12.880002       3.468332      10.496672          -0.000008
          117              O       9.832522       3.860704       1.553783      -0.196793      23.124362 0.33244645E+03  0.70761938E+04                                 6.421570                            5.610653       0.471959       2.274727                    0.999546      22.524913      55.438958       0.810385       0.355088      -1.143843      -0.148883      -0.024221       0.062403       0.163239       0.048961       0.066036       0.084414       0.075714       0.367754      -0.134739      -0.046521       0.181260              6.827584       7.451137       0.608127       0.381355       4.382434       1.448344       8.649180          -0.000005
          118              O       7.536784       3.803088       1.549632      -0.199590      24.680256 0.36783738E+03  0.80433837E+04                                 6.790867                            5.977072       0.375685       2.245474                    0.998846      22.894586      57.424010       0.769079       0.364210      -1.134727       0.148647      -0.010225       0.060142       0.160678      -0.044626      -0.065607       0.076209       0.095857       0.380478      -0.139361      -0.039399       0.178760              7.247928       7.335956      -0.380600       0.014181       4.777076       1.823394       9.630751          -0.000007
          119              O       3.859259       0.263320       1.681074      -0.210082      22.943831 0.32728216E+03  0.69337986E+04                                 6.359146                            5.543777       0.511425       2.280464                    0.999363      22.677401      55.546290       0.820988       0.352144      -1.147096      -0.012530      -0.153496       0.061197       0.165720      -0.039439      -0.105057       0.075281      -0.070505       0.311851      -0.134020      -0.051884       0.185904              6.694967       4.436152      -0.410948      -2.060794       7.620985       0.256713       8.027764          -0.000003
          120              O       4.166046       8.922725       1.538563      -0.201435      25.824206 0.37323978E+03  0.81708928E+04                                 6.950591                            5.985655       0.357853       2.246020                    0.998480      22.670011      56.431267       0.777245       0.359970      -1.140898       0.014744       0.141139       0.071751       0.159015       0.055771      -0.106020      -0.055409      -0.068521       0.263729      -0.136132      -0.034363       0.170495              7.448556       5.236583       0.776832      -1.809280       7.871538       0.031262       9.237547          -0.000008

******************************************************
Auxiliary information for the entire system
The total spin magnetic moment of the unit cell is   -0.000446
The total net atomic charge of the unit cell is   -0.000001
Accuracy of reproducing the electrostatic potential in the unit cell:
  The inner radius (bohr) =    5.0000
  The outer radius (bohr) =   12.0000
  Valid grid points have density less than (e/(bohr^3)) =    0.0001
  The number of valid grid points were=        37297
  The rms potential error without charges in kcal/mol is=      7.76895
  The rms potential error with partial charges in kcal/mol is=      0.87656
  The RRMSE value at monopole order=      0.11283
  The rms potential error with partial charges and cloud penetration in kcal/mol is=      0.86013
  The RRMSE value at monopole order with cloud penetration is=      0.11071
  The rms potential error with partial charges and atomic dipoles in kcal/mol is=      0.74979
  The RRMSE value at dipole order=      0.09651
  The rms potential error with partial charges, atomic dipoles and cloud penetration in kcal/mol is=      0.72765
  The RRMSE value at dipole order with cloud penetration=      0.09366

******************************************************
The electron densities and ab initio electrostatic potential were computed in VASP using the PBE functional and
projector augmented wave method. See the main text of the journal article for a description of computational details.
The atomic charges, dipoles, and quadrupoles were computed with the DDEC6 method as described in
(a) T. A. Manz and N. Gabaldon Limas, RSC Adv. 6 (2016) 47771-47801 DOI: 10.1039/c6ra04656h
(b) N. Gabaldon Limas and T. A. Manz, RSC Adv. 8 (2018) 2678-2707 DOI: 10.1039/c7ra11829e.
For each atom in the material, the electron cloud parameters were fit to the spherically averaged atom-in-material
electron density using radial positions for which this density was between 10^-4 and 10^-2 electrons per cubic bohr.
The polarizabilities, dispersion coefficients, and quantum Drude oscillator (QDO) parameters were fit using the MCLF method.
The magnetic structure of the system was optimized in VASP from the default ferromagnetic initial guess using spin polarization.
The atomic spin moments (ASMs) were computed on this optimized magnetic structure using the DDEC6 partition as inputs
to the method of T. A. Manz and D. S. Sholl, J. Chem. Theory Comput. 7 (2011) 4146-4164 DOI: 10.1021/ct200539n.
The RMSE and RRMSE were computed using a uniform grid with Ewald summation.
