# Supplementary material for: A collection of forcefield precursors for metal–organic frameworks
Source: RSC Adv. 2019 Nov 13;9(63):36492–507. doi: 10.1039/c9ra07327b (PMC9075174; doi:10.1039/c9ra07327b)
Supplement: RA-009-C9RA07327B-s5284 [file RA-009-C9RA07327B-s5284.xyz]

  116
jmolscript: load "" {1 1 1} spacegroup "x,y,z" unitcell [{      8.630000     0.000000     0.000000 }, {     -1.657697    13.431088     0.000000 }, {     -1.657697    -1.016463    13.392570 }]
Ni     4.814803     8.765974     4.324461     0.488185
Ni     0.499803     3.648651     9.068109     0.488080
H      6.647436     9.851179     2.148168     0.080939
H      5.132764     8.875106    13.132754     0.116193
H      1.443213     7.104156    12.876956     0.107881
H      3.117061     7.994880     1.884335     0.085486
H      2.631211     8.510022    11.006014     0.106929
H      3.403538     7.166303    11.014050     0.129616
H      3.649673    10.442897     6.562359     0.092263
H      3.563553    10.453385     9.007843     0.113897
H      5.901047     7.012232     8.920791     0.116714
H      5.883039     6.998665     6.657447     0.088659
H      4.512604     9.626667    11.176100     0.113654
H      5.312499     8.302289    11.283240     0.085864
H      2.982170    11.018153     3.407070     0.080944
H      4.496842    -0.008800     3.549031     0.116195
H     -0.443607     0.112240     5.334261     0.107883
H      6.512545    11.140746     5.278012     0.085489
H      6.998395     2.084212     4.074020     0.106928
H      6.226068     1.974507     5.413277     0.129615
H      5.979933     6.661403     2.482982     0.092268
H      6.066053     4.223726     2.287451     0.113900
H      3.728559     4.050102     5.725324     0.116716
H      3.746567     6.305929     5.910141     0.088663
H      5.117002     1.999122     2.947705     0.113654
H      4.317107     1.792059     4.260177     0.085864
H     -1.332830     2.563446    11.244402     0.080980
H      0.181842     3.539519     0.259816     0.116222
H      3.871393     5.310469     0.515614     0.107908
H      2.197545     4.419745    11.508235     0.085521
H      2.683395     3.904603     2.386556     0.106934
H      1.911068     5.248322     2.378520     0.129612
H      1.664933     1.971728     6.830211     0.092272
H      1.751053     1.961240     4.384727     0.113905
H     -0.586441     5.402393     4.471779     0.116715
H     -0.568433     5.415960     6.735123     0.088666
H      0.802002     2.787958     2.216470     0.113649
H      0.002107     4.112336     2.109330     0.085863
H      2.332436     1.396472     9.985500     0.080981
H      0.817764    12.423425     9.843539     0.116222
H      5.758213    12.302385     8.058309     0.107908
H     -1.197939     1.273879     8.114558     0.085522
H     -1.683789    10.330413     9.318550     0.106934
H     -0.911462    10.440118     7.979293     0.129612
H     -0.665327     5.753222    10.909588     0.092272
H     -0.751447     8.190899    11.105119     0.113905
H      1.586047     8.364523     7.667246     0.116716
H      1.568039     6.108696     7.482429     0.088667
H      0.197604    10.415503    10.444865     0.113647
H      0.997499    10.622566     9.132393     0.085864
C      5.846105     9.451341     1.647286     0.077794
C      5.976672     9.535701     0.199549    -0.247785
C      3.307749     8.010610    12.843475     0.182516
C      3.905955     8.430657     0.053570    -0.205340
C      3.844429     8.435872     1.418273     0.053341
C      3.431002     8.027387    11.383684    -0.239837
C      4.120320     9.722626     7.098062     0.059039
C      4.057477     9.705849     8.557852    -0.237918
C      4.692732     8.661125     9.227481     0.162990
C      5.376252     7.734528     8.517675    -0.192370
C      5.436462     7.782450     7.178418     0.064862
C      4.522381     8.770528    10.794411    -0.230629
C     -0.720342     8.460542     4.632490     0.444319
C      3.783501    11.487339     3.843668     0.077792
C      3.652934    12.937309     3.869113    -0.247789
C      6.321857     0.214225     4.432941     0.182522
C      5.723651    12.999239     4.982036    -0.205348
C      5.785177    11.638845     4.873556     0.053340
C      6.198604     1.671099     4.526689    -0.239838
C      5.509286     6.072726     3.160647     0.059049
C      5.572129     4.615853     3.066899    -0.237925
C      4.936874     3.869080     4.057949     0.162987
C      4.253354     4.506726     5.035606    -0.192364
C      4.193144     5.845769     5.089177     0.064854
C      5.107225     2.314923     3.830275    -0.230629
C      1.719948     8.435713     4.605705     0.444318
C     -0.531499     2.963284    11.745284     0.077809
C     -0.662066     2.878924    13.193021    -0.247796
C      2.006857     4.404015     0.549095     0.182520
C      1.408651     3.983968    13.339000    -0.205319
C      1.470177     3.978753    11.974297     0.053348
C      1.883604     4.387238     2.008885    -0.239836
C      1.194286     2.691999     6.294508     0.059052
C      1.257129     2.708776     4.834718    -0.237904
C      0.621874     3.753500     4.165089     0.163002
C     -0.061646     4.680097     4.874895    -0.192374
C     -0.121856     4.632175     6.214152     0.064885
C      0.792225     3.644097     2.598159    -0.230624
C      6.034948     3.954083     8.760080     0.444255
C      1.531105     0.927286     9.548902     0.077809
C      1.661672    -0.522684     9.523457    -0.247793
C     -1.007251    12.200400     8.959629     0.182520
C     -0.409045    -0.584614     8.410534    -0.205318
C     -0.470571     0.775780     8.519014     0.053348
C     -0.883998    10.743526     8.865881    -0.239835
C     -0.194680     6.341899    10.231923     0.059052
C     -0.257523     7.798772    10.325671    -0.237901
C      0.377732     8.545545     9.334621     0.163002
C      1.061252     7.907899     8.356964    -0.192374
C      1.121462     6.568856     8.303393     0.064887
C      0.207381    10.099702     9.562295    -0.230623
C      3.594658     3.978912     8.786865     0.444254
N      4.820803     8.890841     2.219149    -0.206370
N      4.780281     8.748824     6.479325    -0.214241
N      6.865096     8.687166     4.424905    -0.507977
N      4.808803    10.874698     4.359282    -0.206365
N      4.849325     6.615991     4.178482    -0.214247
N      2.764510     8.659853     4.395441    -0.507975
N      0.499803     7.998809     5.035606    -0.489293
N      0.493803     3.523784    11.173421    -0.206358
N      0.534325     3.665801     6.913245    -0.214254
N     -1.550490     3.727459     8.967665    -0.507979
N      0.505803     1.539927     9.033288    -0.206359
N      0.465281     5.798634     9.214088    -0.214254
N      2.550096     3.754772     8.997129    -0.507979
N      4.814803     4.415816     8.356964    -0.489320

The following XYZ coordinates are in angstroms. Other properties are in atomic units.
The sperically averaged electron density of each atom fit to a function of the form exp(a - br)
eigen_1, eigen_2 and eigen_3 are the three eigenvalues of traceless quadrupole moment tensor
  atom number  atomic symbol              X              Y              Z     net charge C6 coefficient C8 coefficient C10 coefficient fluctuating dipole atomic polarizability isotropic forcefield polarizability              a              b squared Pearson coefficient          <r^3>          <r^4>         wp_QDO          m_QDO          q_QDO       dipole_x       dipole_y       dipole_z         dipole            Qxy            Qxz            Qyz     Q(x^2-y^2)  Q(3z^2 - R^2)        eigen_1        eigen_2        eigen_3 static polarizability      alpha(xx)      alpha(xy)      alpha(xz)      alpha(yy)      alpha(yz)      alpha(zz) atomic spin moment
            1             Ni       4.814803       8.765974       4.324461       0.488185     113.328977 0.17923138E+04  0.56367718E+05                                19.182131                           13.963142       0.913326       2.108141                    0.990876      52.088493     140.910124       0.477426       0.407928      -1.139435      -0.000001      -0.003084       0.002857       0.004204      -0.003153      -0.003406      -0.005413       0.191861      -0.192608      -0.069542      -0.058599       0.128141             25.179808      25.758785      -0.396590      -0.427803      24.848635       0.548350      24.932003           1.505794
            2             Ni       0.499803       3.648651       9.068109       0.488080     113.316942 0.17920457E+04  0.56358362E+05                                19.182599                           13.963386       0.913522       2.108172                    0.990876      52.086115     140.912223       0.477346       0.408003      -1.139358      -0.000000       0.003089      -0.002863       0.004212      -0.003151      -0.003397      -0.005396       0.191862      -0.193728      -0.069635      -0.058693       0.128328             25.180600      25.759949      -0.396545      -0.427794      24.849307       0.548414      24.932542           1.502597
            3              H       6.647436       9.851179       2.148168       0.080939       1.831565 0.14919220E+02  0.16879086E+03                                 2.349464                            2.163519      -1.407736       2.180160                    0.994517       4.069575      11.686347       0.460147       1.176539      -0.734143       0.047493       0.024143       0.018054       0.056254       0.019472      -0.001400       0.001015       0.028584      -0.004899      -0.023446      -0.001548       0.024994              2.435635       2.600511       0.417574       0.676656       2.038405       0.340460       2.667989          -0.000137
            4              H       5.132764       8.875106      13.132754       0.116193       1.412609 0.10893226E+02  0.11352917E+03                                 1.936514                            1.818072      -1.256975       2.253334                    0.996676       3.663796       9.984376       0.516485       1.137882      -0.742869       0.028835       0.012227      -0.017856       0.036052       0.017366       0.003813      -0.000999       0.027331       0.010601      -0.024104       0.003251       0.020853              1.980694       2.112132       0.307980      -0.425847       1.541531      -0.181052       2.288420          -0.000096
            5              H       1.443213       7.104156      12.876956       0.107881       1.518560 0.12108839E+02  0.13126115E+03                                 2.119889                            1.981255      -1.571119       2.110808                    0.992807       4.123253      11.952286       0.464797       1.215652      -0.721336      -0.029245      -0.009246      -0.019615       0.036408       0.012593      -0.003849       0.000541       0.034645       0.016058      -0.024192       0.004592       0.019600              2.175589       2.364693       0.370431       0.628577       1.783895       0.191517       2.378179          -0.000166
            6              H       3.117061       7.994880       1.884335       0.085486       1.381324 0.10603210E+02  0.11166760E+03                                 2.041012                            1.895915      -1.205492       2.285266                    0.995064       3.910114      11.330382       0.457493       1.271252      -0.710248      -0.034459      -0.023657       0.024657       0.048528       0.016829       0.001195      -0.004018       0.020889       0.003311      -0.021113       0.001812       0.019301              2.114711       2.250643       0.436350      -0.515173       1.868161      -0.275552       2.225328           0.000035
            7              H       2.631211       8.510022      11.006014       0.106929       1.135485 0.90966677E+01  0.92850227E+02                                 1.842968                            1.790872      -1.160511       2.312576                    0.994086       3.895839      11.371635       0.453866       1.322142      -0.698391      -0.008280       0.025989      -0.012698       0.030087      -0.007301      -0.001476      -0.004312      -0.011788      -0.018984      -0.009716      -0.003392       0.013108              1.875536       2.198235      -0.268746       0.355685       1.580886      -0.258683       1.847486          -0.000132
            8              H       3.403538       7.166303      11.014050       0.129616       0.886951 0.67273352E+01  0.63211567E+02                                 1.530078                            1.520278      -0.646564       2.579076                    0.999932       3.265020       8.927356       0.505963       1.288351      -0.708104       0.007175      -0.024540      -0.014082       0.029189       0.001864      -0.003391       0.003634      -0.009582      -0.010063      -0.007718      -0.000001       0.007718              1.526520       1.325052       0.070920      -0.035829       1.754017       0.203980       1.500492          -0.000126
            9              H       3.649673      10.442897       6.562359       0.092263       1.591350 0.12779289E+02  0.14066128E+03                                 2.224744                            2.067301      -1.390817       2.198480                    0.994728       4.071320      11.962484       0.443717       1.254099      -0.714454      -0.025754       0.036147      -0.026030       0.051454      -0.015574       0.000495      -0.000594      -0.016306      -0.004070      -0.016901      -0.001386       0.018287              2.306198       2.005706      -0.346945       0.271619       2.567830      -0.653977       2.345057          -0.000053
           10              H       3.563553      10.453385       9.007843       0.113897       1.353800 0.10793489E+02  0.11310085E+03                                 1.942530                            1.860484      -1.164410       2.299153                    0.997211       3.720620      10.426290       0.486050       1.202601      -0.727033      -0.018309       0.027650       0.014625       0.036244      -0.015957      -0.002171      -0.001839      -0.022261       0.035670      -0.025606       0.011859       0.013747              1.958108       1.974847      -0.348298      -0.236351       2.103981       0.230313       1.795494           0.000413
           11              H       5.901047       7.012232       8.920791       0.116714       1.149508 0.88575781E+01  0.90400711E+02                                 1.887218                            1.796296      -1.468865       2.172390                    0.991964       4.025109      12.002750       0.439316       1.366067      -0.688180       0.022511      -0.029849       0.005703       0.037818      -0.020855      -0.007696      -0.002504      -0.006806       0.023126      -0.026628       0.008332       0.018296              1.918954       1.923881      -0.436189       0.242747       2.077344      -0.257683       1.755637           0.000152
           12              H       5.883039       6.998665       6.657447       0.088659       1.297235 0.99835472E+01  0.10489107E+03                                 2.038139                            1.895683      -1.504861       2.141588                    0.991680       4.314538      13.014975       0.431892       1.349826      -0.690870       0.023557      -0.043009      -0.023355       0.054315      -0.023106      -0.004333       0.003925      -0.014350       0.022901      -0.028050       0.005471       0.022579              2.141217       1.938362      -0.413085      -0.275666       2.351761       0.572450       2.133529           0.000793
           13              H       4.512604       9.626667      11.176100       0.113654       1.144711 0.91997848E+01  0.92662744E+02                                 1.761275                            1.736307      -0.831821       2.479159                    0.998861       3.423584       9.418048       0.494848       1.228872      -0.722834      -0.010081       0.021858       0.020005       0.031298       0.002385      -0.002886       0.003959      -0.006197      -0.006515      -0.006841       0.000640       0.006201              1.754448       1.477048       0.046362      -0.049836       2.026552       0.123366       1.759743          -0.000222
           14              H       5.312499       8.302289      11.283240       0.085864       1.306514 0.10760511E+02  0.11297844E+03                                 1.908346                            1.854737      -1.141497       2.290412                    0.997009       3.990529      11.294428       0.486609       1.198845      -0.725610       0.002165      -0.027078       0.019873       0.033658      -0.005445       0.004049      -0.002416      -0.013420      -0.012842      -0.008833      -0.002804       0.011637              1.929140       2.225972      -0.248401       0.095652       1.567493      -0.150806       1.993954          -0.000009
           15              H       2.982170      11.018153       3.407070       0.080944       1.831608 0.14919659E+02  0.16879708E+03                                 2.349495                            2.163545      -1.407756       2.180147                    0.994516       4.069640      11.686581       0.460146       1.176534      -0.734143      -0.047492      -0.016173      -0.025437       0.056250      -0.002871       0.019307       0.001895       0.016965      -0.039762      -0.023443      -0.001550       0.024993              2.435668       2.600543       0.643124       0.467592       2.613040       0.384077       2.093419          -0.000135
           16              H       4.496842      -0.008800       3.549031       0.116195       1.412619 0.10893337E+02  0.11353079E+03                                 1.936535                            1.818091      -1.256971       2.253337                    0.996675       3.663813       9.984490       0.516478       1.137894      -0.742866      -0.028833       0.018730      -0.010840       0.036051       0.002488       0.017603       0.000443       0.008322      -0.046420      -0.024102       0.003251       0.020851              1.980718       2.112157      -0.447942       0.274873       2.311499      -0.122617       1.518497          -0.000095
           17              H      -0.443607       0.112240       5.334261       0.107883       1.518553 0.12108772E+02  0.13126028E+03                                 2.119884                            1.981251      -1.571108       2.110814                    0.992807       4.123246      11.952268       0.464797       1.215654      -0.721336       0.029243       0.018859       0.010703       0.036406      -0.004790       0.012265       0.002448       0.009520      -0.059312      -0.024190       0.004591       0.019599              2.175584       2.364688       0.598738       0.416938       2.345866       0.234169       1.816200          -0.000166
           18              H       6.512545      11.140746       5.278012       0.085489       1.381307 0.10603047E+02  0.11166541E+03                                 2.040992                            1.895898      -1.205472       2.285276                    0.995065       3.910086      11.330262       0.457496       1.271249      -0.710249       0.034457      -0.026375       0.021723       0.048527      -0.000082       0.016870      -0.003058       0.008252      -0.034593      -0.021110       0.001810       0.019300              2.114689       2.250620      -0.546710       0.396105       2.264846      -0.245440       1.828602           0.000036
           19              H       6.998395       2.084212       4.074020       0.106928       1.135483 0.90966440E+01  0.92849916E+02                                 1.842965                            1.790870      -1.160507       2.312578                    0.994087       3.895834      11.371613       0.453866       1.322142      -0.698391       0.008280       0.014628      -0.024954       0.030087      -0.000919      -0.007392      -0.005424       0.002859       0.024956      -0.009716      -0.003391       0.013107              1.875533       2.198233       0.375003      -0.241056       1.884997      -0.235601       1.543369          -0.000132
           20              H       6.226068       1.974507       5.413277       0.129615       0.886953 0.67273537E+01  0.63211774E+02                                 1.530079                            1.520279      -0.646565       2.579075                    0.999932       3.265023       8.927362       0.505963       1.288350      -0.708104      -0.007175       0.012184       0.025536       0.029189      -0.003522       0.001602       0.002851       0.000732       0.020881      -0.007718      -0.000001       0.007718              1.526521       1.325053      -0.041093       0.068006       1.471159       0.182512       1.783352          -0.000125
           21              H       5.979933       6.661403       2.482982       0.092268       1.591425 0.12780034E+02  0.14067149E+03                                 2.224804                            2.067352      -1.390881       2.198445                    0.994728       4.071429      11.962880       0.443715       1.254089      -0.714455       0.025752       0.028689      -0.034075       0.051452       0.001670      -0.015491      -0.001356      -0.006266       0.026055      -0.016901      -0.001386       0.018287              2.306261       2.005756       0.297108      -0.325406       2.445106      -0.663325       2.467923          -0.000051
           22              H       6.066053       4.223726       2.287451       0.113900       1.353837 0.10793877E+02  0.11310607E+03                                 1.942570                            1.860522      -1.164439       2.299136                    0.997211       3.720690      10.426577       0.486043       1.202606      -0.727032       0.018309      -0.012491      -0.028676       0.036243      -0.000957      -0.016076      -0.001314      -0.029205       0.014835      -0.025606       0.011858       0.013747              1.958149       1.974889      -0.209321      -0.365198       1.762537       0.204401       2.137021           0.000415
           23              H       3.728559       4.050102       5.725324       0.116716       1.149516 0.88576521E+01  0.90401652E+02                                 1.887226                            1.796302      -1.468869       2.172387                    0.991964       4.025124      12.002805       0.439316       1.366065      -0.688181      -0.022512      -0.007945       0.029331       0.037818      -0.006095      -0.021378      -0.001859      -0.015297      -0.002347      -0.026628       0.008331       0.018296              1.918962       1.923888       0.275064      -0.416571       1.796377      -0.279012       2.036620           0.000152
           24              H       3.746567       6.305929       5.910141       0.088663       1.297246 0.99836587E+01  0.10489252E+03                                 2.038146                            1.895690      -1.504867       2.141584                    0.991680       4.314563      13.015060       0.431892       1.349820      -0.690871      -0.023556       0.020032       0.044653       0.054314      -0.002571      -0.023368       0.004202      -0.018009       0.011926      -0.028050       0.005472       0.022578              2.141225       1.938369      -0.243614      -0.432764       2.048390       0.549425       2.436917           0.000794
           25              H       5.117002       1.999122       2.947705       0.113654       1.144722 0.91999073E+01  0.92664377E+02                                 1.761292                            1.736324      -0.831825       2.479157                    0.998861       3.423607       9.418161       0.494843       1.228880      -0.722832       0.010081      -0.018293      -0.023309       0.031298      -0.003059       0.002160       0.003435       0.000719       0.014234      -0.006842       0.000641       0.006201              1.754466       1.477062      -0.053202       0.042458       1.742671       0.101819       2.043665          -0.000221
           26              H       4.317107       1.792059       4.260177       0.085864       1.306523 0.10760606E+02  0.11297976E+03                                 1.908359                            1.854749      -1.141503       2.290408                    0.997009       3.990552      11.294535       0.486606       1.198850      -0.725608      -0.002165      -0.021865       0.025497       0.033658       0.004449      -0.005123      -0.003380      -0.000729       0.025231      -0.008833      -0.002804       0.011637              1.929154       2.225988       0.114178      -0.240453       2.014288      -0.116898       1.547185          -0.000009
           27              H      -1.332830       2.563446      11.244402       0.080980       1.831456 0.14918076E+02  0.16877388E+03                                 2.349312                            2.163388      -1.407725       2.180169                    0.994516       4.069431      11.685612       0.460179       1.176487      -0.734154      -0.047491      -0.024141      -0.018058       0.056252       0.019477      -0.001401       0.001014       0.028579      -0.004896      -0.023449      -0.001547       0.024996              2.435471       2.600334       0.417533       0.676591       2.038281       0.340427       2.667799          -0.000230
           28              H       0.181842       3.539519       0.259816       0.116222       1.412548 0.10892644E+02  0.11352127E+03                                 1.936426                            1.817997      -1.256942       2.253353                    0.996676       3.663718       9.983990       0.516509       1.137849      -0.742876      -0.028833      -0.012228       0.017856       0.036051       0.017367       0.003814      -0.000998       0.027327       0.010598      -0.024103       0.003250       0.020853              1.980602       2.112029       0.307956      -0.425811       1.541471      -0.181036       2.288305          -0.000120
           29              H       3.871393       5.310469       0.515614       0.107908       1.518543 0.12108683E+02  0.13125906E+03                                 2.119868                            1.981237      -1.571108       2.110816                    0.992807       4.123229      11.952206       0.464800       1.215646      -0.721337       0.029244       0.009247       0.019617       0.036408       0.012594      -0.003847       0.000541       0.034644       0.016061      -0.024192       0.004593       0.019599              2.175567       2.364669       0.370426       0.628567       1.783880       0.191514       2.378153          -0.000174
           30              H       2.197545       4.419745      11.508235       0.085521       1.381275 0.10602749E+02  0.11166150E+03                                 2.040954                            1.895866      -1.205455       2.285289                    0.995065       3.910028      11.330056       0.457502       1.271242      -0.710249       0.034456       0.023655      -0.024660       0.048528       0.016828       0.001194      -0.004017       0.020883       0.003311      -0.021110       0.001811       0.019299              2.114649       2.250575       0.436330      -0.515151       1.868110      -0.275540       2.225262          -0.000020
           31              H       2.683395       3.904603       2.386556       0.106934       1.135472 0.90965402E+01  0.92848635E+02                                 1.842957                            1.790862      -1.160509       2.312580                    0.994086       3.895817      11.371567       0.453866       1.322146      -0.698390       0.008281      -0.025990       0.012698       0.030088      -0.007301      -0.001476      -0.004312      -0.011788      -0.018988      -0.009716      -0.003392       0.013108              1.875524       2.198221      -0.268743       0.355681       1.580878      -0.258681       1.847474          -0.000130
           32              H       1.911068       5.248322       2.378520       0.129612       0.886959 0.67274096E+01  0.63212457E+02                                 1.530088                            1.520288      -0.646568       2.579073                    0.999932       3.265039       8.927429       0.505960       1.288354      -0.708103      -0.007174       0.024541       0.014081       0.029189       0.001864      -0.003390       0.003634      -0.009582      -0.010066      -0.007717      -0.000001       0.007718              1.526531       1.325061       0.070922      -0.035829       1.754029       0.203982       1.500502          -0.000096
           33              H       1.664933       1.971728       6.830211       0.092272       1.591389 0.12779663E+02  0.14066646E+03                                 2.224778                            2.067329      -1.390863       2.198459                    0.994727       4.071365      11.962669       0.443715       1.254097      -0.714454       0.025755      -0.036146       0.026033       0.051454      -0.015575       0.000495      -0.000594      -0.016307      -0.004067      -0.016903      -0.001385       0.018288              2.306234       2.005736      -0.346953       0.271627       2.567873      -0.653993       2.345093          -0.000098
           34              H       1.751053       1.961240       4.384727       0.113905       1.353792 0.10793429E+02  0.11310030E+03                                 1.942538                            1.860492      -1.164415       2.299153                    0.997211       3.720622      10.426369       0.486043       1.202617      -0.727029       0.018309      -0.027652      -0.014626       0.036246      -0.015958      -0.002171      -0.001839      -0.022263       0.035671      -0.025608       0.011859       0.013748              1.958116       1.974857      -0.348301      -0.236353       2.103991       0.230314       1.795501           0.000417
           35              H      -0.586441       5.402393       4.471779       0.116715       1.149502 0.88575300E+01  0.90400158E+02                                 1.887217                            1.796296      -1.468864       2.172392                    0.991964       4.025105      12.002760       0.439314       1.366074      -0.688179      -0.022513       0.029848      -0.005704       0.037819      -0.020855      -0.007696      -0.002504      -0.006807       0.023126      -0.026628       0.008333       0.018296              1.918952       1.923880      -0.436188       0.242746       2.077340      -0.257681       1.755636           0.000168
           36              H      -0.568433       5.415960       6.735123       0.088666       1.297270 0.99838689E+01  0.10489526E+03                                 2.038168                            1.895707      -1.504887       2.141572                    0.991680       4.314598      13.015193       0.431891       1.349816      -0.690872      -0.023559       0.043005       0.023358       0.054315      -0.023108      -0.004334       0.003925      -0.014348       0.022907      -0.028052       0.005473       0.022580              2.141251       1.938391      -0.413097      -0.275675       2.351800       0.572467       2.133562           0.000783
           37              H       0.802002       2.787958       2.216470       0.113649       1.144735 0.92000714E+01  0.92666689E+02                                 1.761330                            1.736360      -0.831832       2.479156                    0.998861       3.423628       9.418334       0.494828       1.228908      -0.722826       0.010081      -0.021859      -0.020004       0.031299       0.002385      -0.002886       0.003959      -0.006196      -0.006514      -0.006841       0.000641       0.006200              1.754504       1.477090       0.046364      -0.049839       2.026622       0.123372       1.759799          -0.000212
           38              H       0.002107       4.112336       2.109330       0.085863       1.306531 0.10760702E+02  0.11298107E+03                                 1.908370                            1.854760      -1.141523       2.290400                    0.997009       3.990576      11.294633       0.486603       1.198853      -0.725608      -0.002166       0.027079      -0.019872       0.033658      -0.005445       0.004047      -0.002416      -0.013421      -0.012843      -0.008832      -0.002805       0.011637              1.929165       2.226006      -0.248408       0.095653       1.567513      -0.150810       1.993976           0.000004
           39              H       2.332436       1.396472       9.985500       0.080981       1.831438 0.14917899E+02  0.16877138E+03                                 2.349299                            2.163377      -1.407716       2.180175                    0.994517       4.069406      11.685526       0.460179       1.176490      -0.734154       0.047491       0.016180       0.025440       0.056253      -0.002870       0.019316       0.001897       0.016958      -0.039759      -0.023450      -0.001546       0.024997              2.435457       2.600319       0.643047       0.467537       2.612797       0.384029       2.093256          -0.000229
           40              H       0.817764      12.423425       9.843539       0.116222       1.412529 0.10892458E+02  0.11351875E+03                                 1.936402                            1.817977      -1.256936       2.253356                    0.996676       3.663690       9.983861       0.516514       1.137842      -0.742878       0.028834      -0.018730       0.010842       0.036052       0.002488       0.017606       0.000444       0.008323      -0.046417      -0.024104       0.003250       0.020854              1.980576       2.112002      -0.447887       0.274842       2.311318      -0.122602       1.518410          -0.000121
           41              H       5.758213      12.302385       8.058309       0.107908       1.518514 0.12108389E+02  0.13125502E+03                                 2.119839                            1.981212      -1.571084       2.110829                    0.992807       4.123173      11.951984       0.464804       1.215645      -0.721338      -0.029245      -0.018861      -0.010706       0.036409      -0.004789       0.012267       0.002448       0.009519      -0.059317      -0.024193       0.004593       0.019600              2.175536       2.364633       0.598718       0.416924       2.345810       0.234160       1.816165          -0.000174
           42              H      -1.197939       1.273879       8.114558       0.085522       1.381269 0.10602695E+02  0.11166075E+03                                 2.040947                            1.895860      -1.205452       2.285291                    0.995065       3.910015      11.329999       0.457503       1.271240      -0.710250      -0.034457       0.026380      -0.021722       0.048528      -0.000083       0.016871      -0.003058       0.008249      -0.034593      -0.021111       0.001812       0.019300              2.114641       2.250567      -0.546692       0.396091       2.264792      -0.245431       1.828564          -0.000020
           43              H      -1.683789      10.330413       9.318550       0.106934       1.135473 0.90965492E+01  0.92848740E+02                                 1.842957                            1.790863      -1.160510       2.312579                    0.994086       3.895816      11.371561       0.453866       1.322145      -0.698391      -0.008281      -0.014628       0.024954       0.030088      -0.000919      -0.007392      -0.005424       0.002861       0.024959      -0.009716      -0.003392       0.013108              1.875525       2.198221       0.374999      -0.241054       1.884989      -0.235600       1.543364          -0.000130
           44              H      -0.911462      10.440118       7.979293       0.129612       0.886961 0.67274366E+01  0.63212785E+02                                 1.530092                            1.520292      -0.646572       2.579071                    0.999932       3.265047       8.927461       0.505959       1.288355      -0.708103       0.007174      -0.012183      -0.025536       0.029189      -0.003522       0.001602       0.002851       0.000735       0.020881      -0.007717      -0.000001       0.007718              1.526535       1.325064      -0.041094       0.068007       1.471172       0.182514       1.783368          -0.000095
           45              H      -0.665327       5.753222      10.909588       0.092272       1.591354 0.12779312E+02  0.14066160E+03                                 2.224746                            2.067301      -1.390836       2.198474                    0.994728       4.071308      11.962448       0.443718       1.254098      -0.714454      -0.025756      -0.028695       0.034072       0.051455       0.001673      -0.015493      -0.001356      -0.006268       0.026049      -0.016904      -0.001385       0.018288              2.306200       2.005709       0.297098      -0.325395       2.445034      -0.663299       2.467858          -0.000100
           46              H      -0.751447       8.190899      11.105119       0.113905       1.353775 0.10793245E+02  0.11309777E+03                                 1.942514                            1.860470      -1.164404       2.299159                    0.997211       3.720586      10.426202       0.486049       1.202609      -0.727031      -0.018309       0.012492       0.028680       0.036247      -0.000957      -0.016077      -0.001312      -0.029207       0.014843      -0.025608       0.011860       0.013748              1.958092       1.974832      -0.209311      -0.365182       1.762486       0.204392       2.136958           0.000416
           47              H       1.586047       8.364523       7.667246       0.116716       1.149505 0.88575607E+01  0.90400528E+02                                 1.887218                            1.796297      -1.468871       2.172389                    0.991964       4.025106      12.002757       0.439315       1.366071      -0.688179       0.022513       0.007947      -0.029331       0.037819      -0.006096      -0.021378      -0.001860      -0.015299      -0.002347      -0.026628       0.008333       0.018295              1.918953       1.923881       0.275060      -0.416566       1.796371      -0.279007       2.036609           0.000168
           48              H       1.568039       6.108696       7.482429       0.088667       1.297275 0.99839119E+01  0.10489585E+03                                 2.038174                            1.895711      -1.504897       2.141567                    0.991680       4.314611      13.015249       0.431890       1.349817      -0.690871       0.023559      -0.020037      -0.044649       0.054315      -0.002573      -0.023370       0.004203      -0.018011       0.011919      -0.028052       0.005473       0.022580              2.141258       1.938396      -0.243623      -0.432779       2.048418       0.549443       2.436959           0.000783
           49              H       0.197604      10.415503      10.444865       0.113647       1.144733 0.92000408E+01  0.92666267E+02                                 1.761325                            1.736355      -0.831833       2.479156                    0.998861       3.423621       9.418297       0.494830       1.228906      -0.722827      -0.010081       0.018292       0.023310       0.031299      -0.003058       0.002160       0.003434       0.000721       0.014235      -0.006840       0.000640       0.006200              1.754499       1.477087      -0.053205       0.042460       1.742702       0.101823       2.043708          -0.000214
           50              H       0.997499      10.622566       9.132393       0.085864       1.306521 0.10760586E+02  0.11297946E+03                                 1.908355                            1.854745      -1.141514       2.290405                    0.997009       3.990545      11.294496       0.486607       1.198847      -0.725609       0.002166       0.021864      -0.025497       0.033658       0.004448      -0.005124      -0.003379      -0.000729       0.025234      -0.008833      -0.002805       0.011637              1.929148       2.225985       0.114178      -0.240453       2.014277      -0.116900       1.547184           0.000003
           51              C       5.846105       9.451341       1.647286       0.077794      30.291212 0.37582610E+03  0.85417029E+04                                 8.496375                            6.476275       0.120091       2.032627                    0.999757      27.342865      77.940984       0.643952       0.418499      -1.060141      -0.048641      -0.020708      -0.003749       0.052998      -0.008921       0.021067       0.010659      -0.002061      -0.069749      -0.037016       0.014529       0.022488              9.885171       8.495606       2.265656      -0.020677       5.888790      -0.217688      15.271118          -0.017752
           52              C       5.976672       9.535701       0.199549      -0.247785      38.574291 0.50459231E+03  0.12274947E+05                                 9.834486                            7.406462       0.183237       2.008316                    0.999859      31.250110      90.464017       0.617611       0.407673      -1.073189       0.002611       0.000720       0.013900       0.014162       0.020807      -0.011491      -0.007815       0.035375       0.052762      -0.036205       0.004399       0.031805             11.662409       8.859111       2.027048      -0.492750       5.780860      -0.381401      20.347257          -0.003562
           53              C       3.307749       8.010610      12.843475       0.182516      31.124308 0.35287087E+03  0.78673653E+04                                 8.815903                            6.358354      -0.040624       2.010189                    0.999065      25.096008      70.056870       0.639422       0.429640      -1.056848      -0.001791      -0.000214      -0.030192       0.030246      -0.022610      -0.017619      -0.008080      -0.043307       0.077785      -0.049264       0.018323       0.030941             11.050205       8.429462       2.303225      -1.832083       5.496547      -1.495486      19.224605          -0.004410
           54              C       3.905955       8.430657       0.053570      -0.205340      37.591900 0.47424312E+03  0.11387740E+05                                 9.664585                            7.199618       0.121579       2.000965                    0.999538      30.440326      88.271552       0.622330       0.409873      -1.069054       0.012654      -0.008132       0.002141       0.015193      -0.001390       0.010775       0.016637       0.012946       0.013775      -0.022121       0.001811       0.020310             11.440978       9.535475       2.734523      -0.638317       6.358238      -1.001000      18.429220          -0.006957
           55              C       3.844429       8.435872       1.418273       0.053341      30.705750 0.36846589E+03  0.83686965E+04                                 8.662692                            6.481860       0.028565       2.001696                    0.999759      27.705157      80.053125       0.630685       0.427596      -1.049975       0.052315       0.033584       0.013628       0.063643       0.006584      -0.011561      -0.003167       0.006895      -0.115545      -0.040692       0.012006       0.028686             10.277764       8.258917       2.193539       0.105365       5.922641      -0.195301      16.651732          -0.008382
           56              C       3.431002       8.027387      11.383684      -0.239837      30.328587 0.40962807E+03  0.95713337E+04                                 8.683853                            6.777791      -0.170228       1.935768                    0.998179      29.888767      88.141151       0.623312       0.420550      -1.052346       0.084994       0.039040       0.021380       0.095944      -0.001470      -0.013631      -0.010071      -0.030218      -0.047806      -0.027489       0.001854       0.025635             10.727993       8.507788       1.414960      -2.805490       6.421695      -2.069540      17.254496          -0.000257
           57              C       4.120320       9.722626       7.098062       0.059039      28.182589 0.39537275E+03  0.90888341E+04                                 8.053524                            6.627482       0.282957       2.084103                    0.999801      27.554361      78.659569       0.639562       0.416602      -1.062718       0.021640      -0.045158      -0.004557       0.050282       0.010003       0.011952      -0.010616       0.009216      -0.101934      -0.039466       0.011100       0.028366              8.803590       6.183657      -2.085609      -0.197499       8.680452      -0.846639      11.546662          -0.008775
           58              C       4.057477       9.705849       8.557852      -0.237918      34.848460 0.54764975E+03  0.13594229E+05                                 9.145472                            7.727457       0.196778       2.012742                    0.999554      31.579529      92.263794       0.603466       0.408885      -1.072684      -0.003360      -0.013270      -0.012725       0.018690      -0.015931      -0.020690       0.021565      -0.009895       0.060991      -0.027526      -0.016456       0.043982              9.844329       7.308065      -2.131418      -0.328111       9.073149      -1.297216      13.151775           0.005740
           59              C       4.692732       8.661125       9.227481       0.162990      31.891545 0.40910366E+03  0.94648769E+04                                 9.007942                            6.913541      -0.205878       1.957846                    0.999177      26.007114      73.963440       0.604262       0.438126      -1.051660      -0.016597      -0.012658       0.022567       0.030740       0.010344      -0.016429      -0.007083       0.001479       0.124213      -0.031678      -0.015157       0.046835             10.689053       7.484858      -2.296066      -2.691229       8.028515       0.169161      16.553787           0.001741
           60              C       5.376252       7.734528       8.517675      -0.192370      33.087175 0.46631423E+03  0.11212383E+05                                 8.997246                            7.243723      -0.006521       1.963799                    0.999331      30.664545      90.611304       0.603685       0.421965      -1.055430      -0.014682       0.003381      -0.011364       0.018871      -0.003180       0.004990      -0.026479       0.018319      -0.070981      -0.040175       0.014666       0.025509              9.994755       7.756442      -3.061942      -1.290546       8.742186       1.159398      13.485638           0.000634
           61              C       5.436462       7.782450       7.178418       0.064862      28.971004 0.38892959E+03  0.89247074E+04                                 8.292941                            6.638628       0.200200       2.064873                    0.999750      27.324420      78.524897       0.628154       0.424930      -1.055027      -0.029935       0.052933      -0.008451       0.061396      -0.001545       0.000312      -0.002785       0.012438      -0.088577      -0.029729       0.008550       0.021179              9.320673       6.396683      -2.526690      -0.307417       8.758443       0.499558      12.806892           0.004632
           62              C       4.522381       8.770528      10.794411      -0.230629      31.571544 0.43846623E+03  0.10387434E+05                                 8.840269                            6.948621      -0.154523       1.926060                    0.998751      30.455040      89.487145       0.626097       0.412945      -1.060564      -0.093137      -0.040903      -0.028105       0.105534      -0.015738      -0.007548      -0.015129      -0.053813      -0.001734      -0.034848      -0.001202       0.036051             10.722733       8.698060       1.302229      -3.730246       6.585520      -1.887175      16.884618          -0.000096
           63              C      -0.720342       8.460542       4.632490       0.444319      35.794887 0.26455465E+03  0.55341925E+04                                 9.611825                            5.738673       0.450634       2.181165                    0.999767      23.373667      64.937625       0.627232       0.466809      -1.026605       0.052043      -0.049548       0.045733       0.085176       0.043733      -0.041148      -0.016703      -0.142297       0.119270      -0.111736       0.028145       0.083590             13.088614      26.865073      -3.718451       3.148727       6.352654      -0.527124       6.048114          -0.005140
           64              C       3.783501      11.487339       3.843668       0.077792      30.291540 0.37583015E+03  0.85418306E+04                                 8.496499                            6.476358       0.120028       2.032605                    0.999757      27.343025      77.941977       0.643940       0.418506      -1.060136       0.048644       0.002160       0.020936       0.053002       0.021682      -0.007312       0.007819       0.035251       0.042208      -0.037022       0.014524       0.022497              9.885325       8.495730      -0.192092       2.257629      15.250502       0.492833       5.909744          -0.017777
           65              C       3.652934      12.937309       3.869113      -0.247789      38.574204 0.50459046E+03  0.12274897E+05                                 9.834499                            7.406466       0.183243       2.008320                    0.999859      31.250011      90.463884       0.617608       0.407675      -1.073188      -0.002609      -0.013797      -0.001776       0.014153      -0.013032       0.019867      -0.004401      -0.009621      -0.082184      -0.036186       0.004390       0.031797             11.662429       8.859126      -0.644748       1.983947      20.321432       0.722195       5.806729          -0.003580
           66              C       6.321857       0.214225       4.432941       0.182522      31.123817 0.35286481E+03  0.78671937E+04                                 8.815810                            6.358300      -0.040613       2.010197                    0.999065      25.095741      70.055884       0.639425       0.429640      -1.056848       0.001790       0.030089       0.002500       0.030246      -0.015857      -0.023877      -0.006687      -0.061658       0.022722      -0.049261       0.018327       0.030934             11.050069       8.429386      -2.001100       2.157950      19.371405      -0.442383       5.349416          -0.004401
           67              C       5.723651      12.999239       4.982036      -0.205348      37.591795 0.47424166E+03  0.11387701E+05                                 9.664590                            7.199627       0.121565       2.000961                    0.999538      30.440233      88.271372       0.622326       0.409875      -1.069052      -0.012656      -0.002742       0.007951       0.015196       0.010849      -0.000583       0.017455       0.002175      -0.018509      -0.022123       0.001821       0.020302             11.440975       9.535485      -0.843432       2.678376      18.511141      -0.078621       6.276299          -0.006984
           68              C       5.785177      11.638845       4.873556       0.053340      30.705744 0.36846563E+03  0.83686905E+04                                 8.662715                            6.481879       0.028551       2.001692                    0.999759      27.705105      80.053012       0.630681       0.427598      -1.049973      -0.052316      -0.011058      -0.034521       0.063647      -0.012024       0.005679      -0.007228       0.060434       0.045088      -0.040697       0.012021       0.028676             10.277785       8.258946      -0.060925       2.195235      16.619779       0.616595       5.954630          -0.008392
           69              C       6.198604       1.671099       4.526689      -0.239838      30.328504 0.40962727E+03  0.95713070E+04                                 8.683826                            6.777777      -0.170209       1.935774                    0.998179      29.888707      88.140837       0.623314       0.420549      -1.052347      -0.084994      -0.018364      -0.040546       0.095944      -0.013480      -0.002496      -0.012900       0.007049       0.063998      -0.027488       0.001853       0.025635             10.727947       8.507765      -2.904507       1.198582      17.504699      -1.228351       6.171377          -0.000257
           70              C       5.509286       6.072726       3.160647       0.059049      28.182861 0.39537635E+03  0.90889419E+04                                 8.053578                            6.627514       0.282933       2.084091                    0.999801      27.554577      78.660414       0.639560       0.416602      -1.062718      -0.021645       0.001131       0.045377       0.050287       0.011159       0.010880      -0.013992       0.053714       0.031552      -0.039470       0.011100       0.028369              8.803656       6.183697      -0.039087      -2.094603      11.658112      -0.620673       8.569158          -0.008773
           71              C       5.572129       4.615853       3.066899      -0.237925      34.848808 0.54765599E+03  0.13594432E+05                                 9.145543                            7.727506       0.196761       2.012734                    0.999554      31.579794      92.264945       0.603463       0.408886      -1.072683       0.003356       0.011679       0.014197       0.018687      -0.019429      -0.017451       0.023244      -0.032042      -0.005457      -0.027526      -0.016456       0.043982              9.844409       7.308122      -0.165867      -2.150164      13.324310      -0.974582       8.900795           0.005752
           72              C       4.936874       3.869080       4.057949       0.162987      31.891579 0.40910384E+03  0.94648873E+04                                 9.007967                            6.913556      -0.205888       1.957842                    0.999177      26.007150      73.963696       0.604260       0.438128      -1.051658       0.016598      -0.023459       0.010912       0.030740      -0.017164       0.009071      -0.002259      -0.062074      -0.066450      -0.031677      -0.015157       0.046834             10.689082       7.484877      -2.509743      -2.493168      16.479470       0.810564       8.102900           0.001756
           73              C       4.253354       4.506726       5.035606      -0.192364      33.087058 0.46631172E+03  0.11212305E+05                                 8.997211                            7.243691      -0.006511       1.963803                    0.999331      30.664474      90.610967       0.603688       0.421963      -1.055432       0.014684       0.011585      -0.002511       0.018872       0.005220      -0.002792      -0.028161       0.040508      -0.004428      -0.040175       0.014664       0.025511              9.994716       7.756414      -1.055109      -3.150826      13.283420       1.504062       8.944313           0.000637
           74              C       4.193144       5.845769       5.089177       0.064854      28.971512 0.38893761E+03  0.89249447E+04                                 8.293059                            6.638715       0.200170       2.064857                    0.999750      27.324781      78.526372       0.628147       0.424932      -1.055025       0.029940       0.012437      -0.052145       0.061402       0.000428      -0.001517      -0.005631       0.049872       0.023721      -0.029732       0.008553       0.021180              9.320808       6.396778      -0.115318      -2.542758      12.708487       0.799352       8.857160           0.004649
           75              C       5.107225       2.314923       3.830275      -0.230629      31.571562 0.43846678E+03  0.10387454E+05                                 8.840274                            6.948626      -0.154527       1.926059                    0.998751      30.455097      89.487442       0.626096       0.412945      -1.060564       0.093137       0.024929       0.042912       0.105534      -0.006335      -0.016264      -0.017053      -0.028483       0.074253      -0.034848      -0.001202       0.036050             10.722734       8.698055      -3.818080       1.016187      17.110456      -1.088361       6.359691          -0.000096
           76              C       1.719948       8.435713       4.605705       0.444318      35.794857 0.26455442E+03  0.55341860E+04                                 9.611818                            5.738669       0.450642       2.181168                    0.999767      23.373655      64.937568       0.627233       0.466808      -1.026606      -0.052044      -0.049348       0.045948       0.085176      -0.044341       0.040491      -0.017376      -0.133378       0.146026      -0.111736       0.028150       0.083585             13.088604      26.865050       3.421103      -3.469497       6.129412      -0.544068       6.271350          -0.005140
           77              C      -0.531499       2.963284      11.745284       0.077809      30.290980 0.37582360E+03  0.85416110E+04                                 8.496261                            6.476210       0.120098       2.032630                    0.999757      27.342696      77.939715       0.643964       0.418494      -1.060147       0.048641       0.020716       0.003744       0.053001      -0.008919       0.021076       0.010655      -0.002063      -0.069702      -0.037011       0.014526       0.022485              9.885032       8.495461       2.265597      -0.020707       5.888707      -0.217707      15.270927          -0.017873
           78              C      -0.662066       2.878924      13.193021      -0.247796      38.575390 0.50461120E+03  0.12275520E+05                                 9.834670                            7.406611       0.183229       2.008303                    0.999859      31.250693      90.466108       0.617603       0.407674      -1.073189      -0.002608      -0.000724      -0.013901       0.014161       0.020812      -0.011493      -0.007820       0.035368       0.052751      -0.036205       0.004394       0.031810             11.662630       8.859230       2.027064      -0.492737       5.780959      -0.381403      20.347700          -0.003645
           79              C       2.006857       4.404015       0.549095       0.182520      31.124383 0.35287199E+03  0.78673939E+04                                 8.815891                            6.358347      -0.040614       2.010192                    0.999065      25.096092      70.057042       0.639425       0.429638      -1.056850       0.001791       0.000216       0.030190       0.030244      -0.022603      -0.017618      -0.008080      -0.043306       0.077804      -0.049261       0.018314       0.030947             11.050189       8.429437       2.303214      -1.832111       5.496539      -1.495497      19.224593          -0.004429
           80              C       1.408651       3.983968      13.339000      -0.205319      37.591790 0.47424245E+03  0.11387712E+05                                 9.664535                            7.199589       0.121600       2.000970                    0.999539      30.440307      88.271240       0.622334       0.409870      -1.069057      -0.012660       0.008136      -0.002140       0.015201      -0.001389       0.010779       0.016640       0.012938       0.013788      -0.022122       0.001806       0.020316             11.440915       9.535430       2.734509      -0.638325       6.358210      -1.001000      18.429106          -0.007017
           81              C       1.470177       3.978753      11.974297       0.053348      30.705700 0.36846591E+03  0.83686938E+04                                 8.662686                            6.481865       0.028551       2.001693                    0.999759      27.705082      80.052790       0.630684       0.427596      -1.049975      -0.052316      -0.033587      -0.013635       0.063647       0.006576      -0.011573      -0.003162       0.006885      -0.115523      -0.040689       0.012013       0.028677             10.277760       8.258886       2.193518       0.105368       5.922625      -0.195297      16.651769          -0.008504
           82              C       1.883604       4.387238       2.008885      -0.239836      30.328762 0.40963034E+03  0.95713995E+04                                 8.683880                            6.777805      -0.170224       1.935767                    0.998179      29.888858      88.141468       0.623312       0.420550      -1.052346      -0.084992      -0.039039      -0.021382       0.095942      -0.001467      -0.013630      -0.010072      -0.030220      -0.047821      -0.027491       0.001852       0.025639             10.728032       8.507824       1.414983      -2.805517       6.421720      -2.069555      17.254554          -0.000223
           83              C       1.194286       2.691999       6.294508       0.059052      28.182438 0.39536958E+03  0.90887366E+04                                 8.053457                            6.627423       0.282952       2.084103                    0.999801      27.554285      78.659062       0.639571       0.416598      -1.062722      -0.021638       0.045161       0.004557       0.050284       0.009998       0.011957      -0.010618       0.009215      -0.101894      -0.039458       0.011102       0.028356              8.803521       6.183617      -2.085594      -0.197483       8.680383      -0.846640      11.546564          -0.008902
           84              C       1.257129       2.708776       4.834718      -0.237904      34.848736 0.54765518E+03  0.13594389E+05                                 9.145485                            7.727463       0.196799       2.012746                    0.999554      31.579705      92.264205       0.603470       0.408882      -1.072687       0.003355       0.013273       0.012728       0.018693      -0.015945      -0.020692       0.021570      -0.009907       0.061016      -0.027544      -0.016452       0.043996              9.844347       7.308081      -2.131423      -0.328109       9.073159      -1.297217      13.151801           0.005741
           85              C       0.621874       3.753500       4.165089       0.163002      31.892027 0.40911098E+03  0.94650789E+04                                 9.007972                            6.913560      -0.205859       1.957848                    0.999177      26.007375      73.964061       0.604268       0.438120      -1.051664       0.016594       0.012653      -0.022563       0.030734       0.010331      -0.016430      -0.007084       0.001475       0.124256      -0.031672      -0.015176       0.046847             10.689092       7.484887      -2.296075      -2.691238       8.028534       0.169165      16.553854           0.001755
           86              C      -0.061646       4.680097       4.874895      -0.192374      33.087807 0.46632548E+03  0.11212713E+05                                 8.997326                            7.243784      -0.006487       1.963803                    0.999331      30.664942      90.612532       0.603686       0.421962      -1.055433       0.014675      -0.003390       0.011366       0.018869      -0.003191       0.004996      -0.026485       0.018318      -0.070968      -0.040178       0.014656       0.025522              9.994850       7.756524      -3.061970      -1.290568       8.742245       1.159419      13.485780           0.000601
           87              C      -0.121856       4.632175       6.214152       0.064885      28.970550 0.38892144E+03  0.89244579E+04                                 8.292783                            6.638499       0.200259       2.064896                    0.999750      27.324128      78.523326       0.628170       0.424922      -1.055034       0.029933      -0.052941       0.008452       0.061402      -0.001553       0.000307      -0.002782       0.012443      -0.088532      -0.029714       0.008538       0.021176              9.320497       6.396582      -2.526651      -0.307431       8.758279       0.499577      12.806630           0.004635
           88              C       0.792225       3.644097       2.598159      -0.230624      31.571556 0.43846620E+03  0.10387440E+05                                 8.840258                            6.948609      -0.154534       1.926056                    0.998751      30.455145      89.487644       0.626099       0.412944      -1.060565       0.093136       0.040900       0.028105       0.105532      -0.015742      -0.007550      -0.015132      -0.053812      -0.001744      -0.034851      -0.001203       0.036054             10.722716       8.698055       1.302223      -3.730232       6.585533      -1.887160      16.884561          -0.000089
           89              C       6.034948       3.954083       8.760080       0.444255      35.796794 0.26456886E+03  0.55345637E+04                                 9.612114                            5.738792       0.450641       2.181154                    0.999767      23.374472      64.940288       0.627232       0.466803      -1.026609      -0.052060       0.049543      -0.045725       0.085179       0.043732      -0.041149      -0.016706      -0.142283       0.119272      -0.111730       0.028140       0.083590             13.089089      26.866173      -3.718570       3.148810       6.352823      -0.527132       6.048272          -0.005295
           90              C       1.531105       0.927286       9.548902       0.077809      30.290955 0.37582377E+03  0.85416119E+04                                 8.496235                            6.476196       0.120113       2.032634                    0.999757      27.342702      77.939600       0.643967       0.418492      -1.060149      -0.048641      -0.002168      -0.020939       0.053000       0.021690      -0.007295       0.007828       0.035219       0.042140      -0.037009       0.014527       0.022482              9.884997       8.495433      -0.192104       2.257525      15.249983       0.492787       5.909574          -0.017875
           91              C       1.661672      -0.522684       9.523457      -0.247793      38.575340 0.50461129E+03  0.12275518E+05                                 9.834649                            7.406604       0.183230       2.008303                    0.999859      31.250694      90.465985       0.617605       0.407674      -1.073190       0.002608       0.013808       0.001772       0.014164      -0.013036       0.019885      -0.004405      -0.009618      -0.082225      -0.036210       0.004397       0.031813             11.662599       8.859201      -0.644724       1.983952      20.321778       0.722209       5.806819          -0.003648
           92              C      -1.007251      12.200400       8.959629       0.182520      31.124531 0.35287395E+03  0.78674480E+04                                 8.815916                            6.358363      -0.040617       2.010190                    0.999065      25.096163      70.057279       0.639425       0.429638      -1.056850      -0.001792      -0.030087      -0.002500       0.030244      -0.015857      -0.023871      -0.006685      -0.061678       0.022689      -0.049261       0.018312       0.030949             11.050230       8.429441      -2.001176       2.157952      19.371779      -0.442410       5.349469          -0.004427
           93              C      -0.409045      -0.584614       8.410534      -0.205318      37.591734 0.47424182E+03  0.11387687E+05                                 9.664510                            7.199574       0.121616       2.000975                    0.999539      30.440271      88.270956       0.622337       0.409869      -1.069058       0.012659       0.002752      -0.007950       0.015200       0.010853      -0.000565       0.017457       0.002164      -0.018549      -0.022121       0.001803       0.020318             11.440887       9.535385      -0.843455       2.678339      18.511026      -0.078637       6.276249          -0.007017
           94              C      -0.470571       0.775780       8.519014       0.053348      30.705676 0.36846570E+03  0.83686853E+04                                 8.662665                            6.481851       0.028560       2.001695                    0.999759      27.705092      80.052722       0.630687       0.427595      -1.049976       0.052315       0.011051       0.034521       0.063645      -0.012037       0.005685      -0.007226       0.060414       0.045061      -0.040688       0.012007       0.028680             10.277733       8.258866      -0.060943       2.195193      16.619745       0.616584       5.954589          -0.008510
           95              C      -0.883998      10.743526       8.865881      -0.239835      30.328776 0.40963049E+03  0.95714051E+04                                 8.683886                            6.777808      -0.170232       1.935765                    0.998179      29.888883      88.141583       0.623312       0.420550      -1.052346       0.084992       0.018366       0.040545       0.095942      -0.013480      -0.002495      -0.012901       0.007058       0.064008      -0.027491       0.001853       0.025638             10.728043       8.507823      -2.904558       1.198603      17.504882      -1.228370       6.171425          -0.000223
           96              C      -0.194680       6.341899      10.231923       0.059052      28.182330 0.39536812E+03  0.90886898E+04                                 8.053426                            6.627403       0.282973       2.084111                    0.999801      27.554180      78.658570       0.639573       0.416597      -1.062723       0.021637      -0.001126      -0.045375       0.050283       0.011167       0.010874      -0.013994       0.053684       0.031517      -0.039457       0.011102       0.028355              8.803484       6.183596      -0.039084      -2.094548      11.657862      -0.620640       8.568992          -0.008908
           97              C      -0.257523       7.798772      10.325671      -0.237901      34.848652 0.54765390E+03  0.13594342E+05                                 9.145455                            7.727445       0.196814       2.012751                    0.999554      31.579637      92.263797       0.603472       0.408881      -1.072688      -0.003356      -0.011687      -0.014199       0.018694      -0.019426      -0.017467       0.023252      -0.032063      -0.005438      -0.027546      -0.016451       0.043997              9.844311       7.308057      -0.165863      -2.150130      13.324166      -0.974566       8.900710           0.005742
           98              C       0.377732       8.545545       9.334621       0.163002      31.892037 0.40911116E+03  0.94650824E+04                                 9.007966                            6.913556      -0.205854       1.957850                    0.999177      26.007382      73.964031       0.604269       0.438120      -1.051665      -0.016594       0.023456      -0.010910       0.030734      -0.017164       0.009057      -0.002259      -0.062102      -0.066468      -0.031671      -0.015177       0.046848             10.689085       7.484882      -2.509762      -2.493157      16.479487       0.810578       8.102887           0.001756
           99              C       1.061252       7.907899       8.356964      -0.192374      33.087908 0.46632707E+03  0.11212762E+05                                 8.997347                            7.243799      -0.006491       1.963801                    0.999331      30.664991      90.612726       0.603685       0.421962      -1.055433      -0.014675      -0.011590       0.002520       0.018869       0.005223      -0.002804      -0.028170       0.040493      -0.004439      -0.040179       0.014657       0.025522              9.994875       7.756536      -1.055148      -3.150864      13.283668       1.504109       8.944420           0.000601
          100              C       1.121462       6.568856       8.303393       0.064887      28.970495 0.38892041E+03  0.89244266E+04                                 8.292762                            6.638480       0.200265       2.064898                    0.999750      27.324104      78.523176       0.628172       0.424921      -1.055035      -0.029933      -0.012434       0.052149       0.061401       0.000423      -0.001525      -0.005620       0.049845       0.023685      -0.029711       0.008536       0.021174              9.320474       6.396567      -0.115340      -2.542668      12.708003       0.799362       8.856851           0.004635
          101              C       0.207381      10.099702       9.562295      -0.230623      31.571531 0.43846578E+03  0.10387424E+05                                 8.840247                            6.948601      -0.154528       1.926058                    0.998751      30.455099      89.487385       0.626100       0.412943      -1.060565      -0.093136      -0.024929      -0.042910       0.105532      -0.006337      -0.016268      -0.017054      -0.028477       0.074264      -0.034851      -0.001204       0.036055             10.722703       8.698041      -3.818089       1.016190      17.110369      -1.088349       6.359698          -0.000090
          102              C       3.594658       3.978912       8.786865       0.444254      35.796857 0.26456939E+03  0.55345783E+04                                 9.612127                            5.738800       0.450635       2.181152                    0.999767      23.374501      64.940411       0.627231       0.466803      -1.026608       0.052060       0.049344      -0.045939       0.085179      -0.044340       0.040493      -0.017384      -0.133363       0.146031      -0.111730       0.028138       0.083592             13.089107      26.866212       3.421202      -3.469609       6.129579      -0.544076       6.271532          -0.005295
          103              N       4.820803       8.890841       2.219149      -0.206370      39.235912 0.54028465E+03  0.13276342E+05                                 9.901599                            7.698071      -0.428469       1.878125                    0.998529      28.829554      81.980113       0.606007       0.411313      -1.078338       0.000497       0.005523      -0.118964       0.119093       0.003316       0.014254       0.003198       0.006839      -0.163019      -0.056754       0.022464       0.034290             11.720390      10.588588       2.816306       0.567544       7.749336       0.037120      16.823247           0.030149
          104              N       4.780281       8.748824       6.479325      -0.214241      37.387057 0.55970657E+03  0.13840330E+05                                 9.500211                            7.797523      -0.197404       1.950850                    0.998984      28.804845      81.488141       0.608045       0.407365      -1.083693      -0.002591      -0.005255       0.132469       0.132599       0.001322       0.002832      -0.006706       0.016820      -0.177801      -0.059910       0.021707       0.038203             10.675973       8.177171      -3.555357      -0.023692      11.356458      -0.128948      12.494290           0.036486
          105              N       6.865096       8.687166       4.424905      -0.507977      61.940651 0.67180577E+03  0.17313396E+05                                12.878237                            8.555134      -0.009222       1.974555                    0.997412      32.056790      91.289812       0.581737       0.408546      -1.087578      -0.081155      -0.000584       0.002289       0.081190       0.026192      -0.023676      -0.011805      -0.172620       0.153031      -0.118497       0.043257       0.075240             17.026768      32.280075      -4.395981       4.085017       9.508365      -0.633234       9.291865           0.022089
          106              N       4.808803      10.874698       4.359282      -0.206365      39.235302 0.54027520E+03  0.13275990E+05                                 9.901297                            7.697854      -0.428331       1.878178                    0.998528      28.829203      81.977513       0.606036       0.411297      -1.078354      -0.000508       0.119083       0.003508       0.119136       0.013969       0.004385      -0.002736       0.085022       0.071387      -0.056789       0.022477       0.034311             11.719998      10.588322       0.352762       2.851119      16.764991       0.721410       7.806681           0.030197
          107              N       4.849325       6.615991       4.178482      -0.214247      37.387362 0.55971139E+03  0.13840435E+05                                 9.500107                            7.797437      -0.197297       1.950886                    0.998984      28.805000      81.487703       0.608065       0.407353      -1.083705       0.002588      -0.132532      -0.004790       0.132644       0.002722       0.001530      -0.012709       0.095886       0.059283      -0.059940       0.021719       0.038221             10.675851       8.177098       0.245445      -3.546942      12.507033      -0.041618      11.343423           0.036549
          108              N       2.764510       8.659853       4.395441      -0.507975      61.940487 0.67180371E+03  0.17313331E+05                                12.878219                            8.555124      -0.009217       1.974558                    0.997412      32.056734      91.289633       0.581737       0.408547      -1.087578       0.081157      -0.002326       0.000413       0.081191      -0.025592       0.024322      -0.012392      -0.164672       0.176873      -0.118497       0.043275       0.075222             17.026743      32.280016       4.405963      -4.074235       9.388668      -0.642323       9.411546           0.022086
          109              N       0.499803       7.998809       5.035606      -0.489293      67.814067 0.62648401E+03  0.15657489E+05                                13.015633                            7.794415       0.713359       2.213891                    0.999687      30.241760      81.224462       0.673916       0.363654      -1.134597       0.000000       0.061344      -0.056866       0.083647      -0.000275      -0.000297      -0.044670       0.274321      -0.287895      -0.137371      -0.047773       0.185144             18.172805      37.541223      -0.143359      -0.154654       8.559184      -0.930031       8.418008          -0.000944
          110              N       0.493803       3.523784      11.173421      -0.206358      39.235355 0.54027549E+03  0.13276070E+05                                 9.901551                            7.698034      -0.428307       1.878176                    0.998530      28.829274      81.979372       0.606005       0.411316      -1.078335      -0.000496      -0.005519       0.118946       0.119075       0.003309       0.014252       0.003200       0.006861      -0.163053      -0.056764       0.022466       0.034298             11.720350      10.588509       2.816264       0.567538       7.749276       0.037113      16.823266           0.029989
          111              N       0.534325       3.665801       6.913245      -0.214254      37.387450 0.55971407E+03  0.13840589E+05                                 9.500361                            7.797637      -0.197298       1.950874                    0.998985      28.805049      81.489471       0.608032       0.407372      -1.083687       0.002589       0.005257      -0.132443       0.132573       0.001325       0.002832      -0.006705       0.016833      -0.177804      -0.059911       0.021701       0.038210             10.676158       8.177332      -3.555418      -0.023696      11.356620      -0.128939      12.494523           0.036319
          112              N      -1.550490       3.727459       8.967665      -0.507979      61.941198 0.67180414E+03  0.17313397E+05                                12.878492                            8.555227      -0.009124       1.974575                    0.997413      32.056725      91.290650       0.581721       0.408556      -1.087568       0.081204       0.000560      -0.002263       0.081238       0.026176      -0.023661      -0.011804      -0.172601       0.153036      -0.118481       0.043256       0.075226             17.027243      32.281190      -4.396114       4.085117       9.508529      -0.633241       9.292009           0.021877
          113              N       0.505803       1.539927       9.033288      -0.206359      39.235567 0.54027901E+03  0.13276193E+05                                 9.901630                            7.698093      -0.428337       1.878164                    0.998530      28.829407      81.980154       0.605998       0.411320      -1.078332       0.000494      -0.119011      -0.003495       0.119064       0.013959       0.004380      -0.002728       0.084978       0.071333      -0.056755       0.022461       0.034294             11.720449      10.588573       0.352784       2.851152      16.765863       0.721440       7.806910           0.029992
          114              N       0.465281       5.798634       9.214088      -0.214254      37.387437 0.55971389E+03  0.13840595E+05                                 9.500394                            7.797665      -0.197326       1.950864                    0.998985      28.805057      81.489739       0.608027       0.407375      -1.083684      -0.002590       0.132450       0.004779       0.132561       0.002724       0.001535      -0.012701       0.095832       0.059227      -0.059903       0.021698       0.038204             10.676197       8.177357       0.245447      -3.547023      12.507520      -0.041592      11.343713           0.036321
          115              N       2.550096       3.754772       8.997129      -0.507979      61.941262 0.67180496E+03  0.17313424E+05                                12.878503                            8.555234      -0.009128       1.974574                    0.997413      32.056749      91.290760       0.581721       0.408556      -1.087568      -0.081204       0.002299      -0.000385       0.081237      -0.025574       0.024311      -0.012413      -0.164654       0.176880      -0.118481       0.043250       0.075232             17.027257      32.281216       4.406101      -4.074345       9.388823      -0.642324       9.411730           0.021878
          116              N       4.814803       4.415816       8.356964      -0.489320      67.818694 0.62652429E+03  0.15658782E+05                                13.016278                            7.794711       0.713234       2.213836                    0.999687      30.242695      81.228309       0.673896       0.363658      -1.134591       0.000000      -0.061357       0.056877       0.083663      -0.000276      -0.000298      -0.044682       0.274343      -0.287905      -0.137388      -0.047768       0.185156             18.173836      37.543556      -0.143377      -0.154670       8.559564      -0.930070       8.418389          -0.001042

******************************************************
Auxiliary information for the entire system
The total spin magnetic moment of the unit cell is   3.190134
The total net atomic charge of the unit cell is   0.000002
Accuracy of reproducing the electrostatic potential in the unit cell:
  The inner radius (bohr) =    5.0000
  The outer radius (bohr) =   12.0000
  Valid grid points have density less than (e/(bohr^3)) =    0.0001
  The number of valid grid points were=        33133
  The rms potential error without charges in kcal/mol is=      1.95575
  The rms potential error with partial charges in kcal/mol is=      0.57802
  The RRMSE value at monopole order=      0.29555
  The rms potential error with partial charges and cloud penetration in kcal/mol is=      0.58297
  The RRMSE value at monopole order with cloud penetration is=      0.29808
  The rms potential error with partial charges and atomic dipoles in kcal/mol is=      0.49789
  The RRMSE value at dipole order=      0.25458
  The rms potential error with partial charges, atomic dipoles and cloud penetration in kcal/mol is=      0.49290
  The RRMSE value at dipole order with cloud penetration=      0.25203

******************************************************
The electron densities and ab initio electrostatic potential were computed in VASP using the PBE functional and
projector augmented wave method. See the main text of the journal article for a description of computational details.
The atomic charges, dipoles, and quadrupoles were computed with the DDEC6 method as described in
(a) T. A. Manz and N. Gabaldon Limas, RSC Adv. 6 (2016) 47771-47801 DOI: 10.1039/c6ra04656h
(b) N. Gabaldon Limas and T. A. Manz, RSC Adv. 8 (2018) 2678-2707 DOI: 10.1039/c7ra11829e.
For each atom in the material, the electron cloud parameters were fit to the spherically averaged atom-in-material
electron density using radial positions for which this density was between 10^-4 and 10^-2 electrons per cubic bohr.
The polarizabilities, dispersion coefficients, and quantum Drude oscillator (QDO) parameters were fit using the MCLF method.
The magnetic structure of the system was optimized in VASP from the default ferromagnetic initial guess using spin polarization.
The atomic spin moments (ASMs) were computed on this optimized magnetic structure using the DDEC6 partition as inputs
to the method of T. A. Manz and D. S. Sholl, J. Chem. Theory Comput. 7 (2011) 4146-4164 DOI: 10.1021/ct200539n.
The RMSE and RRMSE were computed using a uniform grid with Ewald summation.
