# Supplementary material for: A collection of forcefield precursors for metal–organic frameworks
Source: RSC Adv. 2019 Nov 13;9(63):36492–507. doi: 10.1039/c9ra07327b (PMC9075174; doi:10.1039/c9ra07327b)
Supplement: RA-009-C9RA07327B-s5285 [file RA-009-C9RA07327B-s5285.xyz]

  372
jmolscript: load "" {1 1 1} spacegroup "x,y,z" unitcell [{     25.641500     0.000000     0.000000 }, {      0.000000    25.641500     0.000000 }, {      0.000000     0.000000    25.641500 }]
Zn    16.025938     9.615563    22.436312     1.096418
Zn    22.436312    16.025938     9.615563     1.096418
Zn     9.615563    22.436312    16.025938     1.096418
Zn     3.205188     3.205188     3.205188     1.096418
Zn    13.974105    11.667395    24.488145     1.036206
Zn    24.488145    13.974105    11.667395     1.036206
Zn    11.667395    24.488145    13.974105     1.036206
Zn     1.153355     1.153355     1.153355     1.036206
Zn    18.077770     7.563730    20.384480     1.036206
Zn    20.384480    18.077770     7.563730     1.036206
Zn     5.257020     5.257020     5.257020     1.036206
Zn     7.563730    20.384480    18.077770     1.036206
H     18.808040    10.966870     3.435961     0.110891
H     17.102881    11.556624     1.959011     0.119251
H     17.633660     8.115535     0.012821     0.121983
H     19.364461     7.541165     1.438488     0.114258
H     19.654210    14.674630    16.256711     0.110891
H     21.359369    14.084876    14.779761     0.119251
H     20.828590    17.525965    12.833571     0.121983
H     19.097789    18.100335    14.259238     0.114258
H      6.833460    23.787620     9.384789     0.110891
H      8.538619    24.377374    10.861739     0.119251
H      8.007840    20.936285    12.807929     0.121983
H      6.277039    20.361915    11.382262     0.114258
H      5.987290     1.853880    22.205539     0.110891
H      4.282131     1.264126    23.682489     0.119251
H      4.812910     4.705215    -0.012821     0.121983
H      6.543711     5.279585    24.203012     0.114258
H      3.435961    18.808040    10.966870     0.110891
H      1.959011    17.102881    11.556624     0.119251
H      0.012821    17.633660     8.115535     0.121983
H      1.438488    19.364461     7.541165     0.114258
H     16.256711    19.654210    14.674630     0.110891
H     14.779761    21.359369    14.084876     0.119251
H     12.833571    20.828590    17.525965     0.121983
H     14.259238    19.097789    18.100335     0.114258
H      9.384789     6.833460    23.787620     0.110891
H     10.861739     8.538619    24.377374     0.119251
H     12.807929     8.007840    20.936285     0.121983
H     11.382262     6.277039    20.361915     0.114258
H     22.205539     5.987290     1.853880     0.110891
H     23.682489     4.282131     1.264126     0.119251
H     -0.012821     4.812910     4.705215     0.121983
H     24.203012     6.543711     5.279585     0.114258
H     10.966870     3.435961    18.808040     0.110891
H     11.556624     1.959011    17.102881     0.119251
H      8.115535     0.012821    17.633660     0.121983
H      7.541165     1.438488    19.364461     0.114258
H     14.674630    16.256711    19.654210     0.110891
H     14.084876    14.779761    21.359369     0.119251
H     17.525965    12.833571    20.828590     0.121983
H     18.100335    14.259238    19.097789     0.114258
H     23.787620     9.384789     6.833460     0.110891
H     24.377374    10.861739     8.538619     0.119251
H     20.936285    12.807929     8.007840     0.121983
H     20.361915    11.382262     6.277039     0.114258
H      1.853880    22.205539     5.987290     0.110891
H      1.264126    23.682489     4.282131     0.119251
H      4.705215    -0.012821     4.812910     0.121983
H      5.279585    24.203012     6.543711     0.114258
H     17.377245    12.397665    15.795164     0.110891
H     17.966999    10.692506    17.272114     0.119251
H     14.525910    11.223285    19.218304     0.121983
H     13.951540    12.954086    17.792637     0.114258
H     21.085005    13.243835     2.974414     0.110891
H     20.495251    14.948994     4.451364     0.119251
H     23.936340    14.418215     6.397554     0.121983
H     24.510710    12.687414     4.971887     0.114258
H      4.556495     0.423085     9.846336     0.110891
H      5.146249     2.128245     8.369386     0.119251
H      1.705160     1.597465     6.423196     0.121983
H      1.130790    25.508164     7.848863     0.114258
H      8.264255    25.218415    22.667086     0.110891
H      7.674501    23.513256    21.190136     0.119251
H     11.115590    24.044035    19.243946     0.121983
H     11.689960     0.133336    20.669613     0.114258
H     25.218415    22.667086     8.264255     0.110891
H     23.513256    21.190136     7.674501     0.119251
H     24.044035    19.243946    11.115590     0.121983
H      0.133336    20.669613    11.689960     0.114258
H      0.423085     9.846336     4.556495     0.110891
H      2.128245     8.369386     5.146249     0.119251
H      1.597465     6.423196     1.705160     0.121983
H     25.508164     7.848863     1.130790     0.114258
H     13.243835     2.974414    21.085005     0.110891
H     14.948994     4.451364    20.495251     0.119251
H     14.418215     6.397554    23.936340     0.121983
H     12.687414     4.971887    24.510710     0.114258
H     12.397665    15.795164    17.377245     0.110891
H     10.692506    17.272114    17.966999     0.119251
H     11.223285    19.218304    14.525910     0.121983
H     12.954086    17.792637    13.951540     0.114258
H      9.846336     4.556495     0.423085     0.110891
H      8.369386     5.146249     2.128245     0.119251
H      6.423196     1.705160     1.597465     0.121983
H      7.848863     1.130790    25.508164     0.114258
H     22.667086     8.264255    25.218415     0.110891
H     21.190136     7.674501    23.513256     0.119251
H     19.243946    11.115590    24.044035     0.121983
H     20.669613    11.689960     0.133336     0.114258
H     15.795164    17.377245    12.397665     0.110891
H     17.272114    17.966999    10.692506     0.119251
H     19.218304    14.525910    11.223285     0.121983
H     17.792637    13.951540    12.954086     0.114258
H      2.974414    21.085005    13.243835     0.110891
H      4.451364    20.495251    14.948994     0.119251
H      6.397554    23.936340    14.418215     0.121983
H      4.971887    24.510710    12.687414     0.114258
C     19.307024     9.232222     2.539278     0.021020
C     18.594190    10.398397     2.718255    -0.107956
C     17.563402    10.743788     1.851829    -0.113391
C     17.227755     9.879414     0.831297    -0.012152
C     17.886485     8.709905     0.697449    -0.097175
C     18.923171     8.364514     1.542849    -0.107733
C     20.416532     8.911447     3.432628     0.375858
C     16.130042    10.251215    25.502523     0.626332
C     19.155226    16.409278    15.360028     0.021020
C     19.868060    15.243103    15.539005    -0.107956
C     20.898848    14.897711    14.672579    -0.113391
C     21.234495    15.762086    13.652047    -0.012152
C     20.575765    16.931595    13.518199    -0.097175
C     19.539079    17.276986    14.363599    -0.107733
C     18.045718    16.730053    16.253378     0.375858
C     22.332208    15.390285    12.681773     0.626332
C      6.334476    22.052972    10.281472     0.021020
C      7.047310    23.219147    10.102495    -0.107956
C      8.078098    23.564539    10.968921    -0.113391
C      8.413745    22.700164    11.989453    -0.012152
C      7.755015    21.530655    12.123301    -0.097175
C      6.718329    21.185264    11.277901    -0.107733
C      5.224968    21.732197     9.388122     0.375858
C      9.511458    23.071965    12.959727     0.626332
C      6.486274     3.588528    23.102222     0.021020
C      5.773440     2.422353    22.923245    -0.107956
C      4.742652     2.076961    23.789671    -0.113391
C      4.407005     2.941336    24.810203    -0.012152
C      5.065735     4.110845    24.944051    -0.097175
C      6.102421     4.456236    24.098651    -0.107733
C      7.595782     3.909303    22.208872     0.375858
C      3.309292     2.569535     0.138977     0.626332
C      2.539278    19.307024     9.232222     0.021020
C      2.718255    18.594190    10.398397    -0.107956
C      1.851829    17.563402    10.743788    -0.113391
C      0.831297    17.227755     9.879414    -0.012152
C      0.697449    17.886485     8.709905    -0.097175
C      1.542849    18.923171     8.364514    -0.107733
C      3.432628    20.416532     8.911447     0.375858
C     25.502523    16.130042    10.251215     0.626332
C     15.360028    19.155226    16.409278     0.021020
C     15.539005    19.868060    15.243103    -0.107956
C     14.672579    20.898848    14.897711    -0.113391
C     13.652047    21.234495    15.762086    -0.012152
C     13.518199    20.575765    16.931595    -0.097175
C     14.363599    19.539079    17.276986    -0.107733
C     16.253378    18.045718    16.730053     0.375858
C     12.681773    22.332208    15.390285     0.626332
C     10.281472     6.334476    22.052972     0.021020
C     10.102495     7.047310    23.219147    -0.107956
C     10.968921     8.078098    23.564539    -0.113391
C     11.989453     8.413745    22.700164    -0.012152
C     12.123301     7.755015    21.530655    -0.097175
C     11.277901     6.718329    21.185264    -0.107733
C      9.388122     5.224968    21.732197     0.375858
C     12.959727     9.511458    23.071965     0.626332
C     23.102222     6.486274     3.588528     0.021020
C     22.923245     5.773440     2.422353    -0.107956
C     23.789671     4.742652     2.076961    -0.113391
C     24.810203     4.407005     2.941336    -0.012152
C     24.944051     5.065735     4.110845    -0.097175
C     24.098651     6.102421     4.456236    -0.107733
C     22.208872     7.595782     3.909303     0.375858
C      0.138977     3.309292     2.569535     0.626332
C      9.232222     2.539278    19.307024     0.021020
C     10.398397     2.718255    18.594190    -0.107956
C     10.743788     1.851829    17.563402    -0.113391
C      9.879414     0.831297    17.227755    -0.012152
C      8.709905     0.697449    17.886485    -0.097175
C      8.364514     1.542849    18.923171    -0.107733
C      8.911447     3.432628    20.416532     0.375858
C     10.251215    25.502523    16.130042     0.626332
C     16.409278    15.360028    19.155226     0.021020
C     15.243103    15.539005    19.868060    -0.107956
C     14.897711    14.672579    20.898848    -0.113391
C     15.762086    13.652047    21.234495    -0.012152
C     16.931595    13.518199    20.575765    -0.097175
C     17.276986    14.363599    19.539079    -0.107733
C     16.730053    16.253378    18.045718     0.375858
C     15.390285    12.681773    22.332208     0.626332
C     22.052972    10.281472     6.334476     0.021020
C     23.219147    10.102495     7.047310    -0.107956
C     23.564539    10.968921     8.078098    -0.113391
C     22.700164    11.989453     8.413745    -0.012152
C     21.530655    12.123301     7.755015    -0.097175
C     21.185264    11.277901     6.718329    -0.107733
C     21.732197     9.388122     5.224968     0.375858
C     23.071965    12.959727     9.511458     0.626332
C      3.588528    23.102222     6.486274     0.021020
C      2.422353    22.923245     5.773440    -0.107956
C      2.076961    23.789671     4.742652    -0.113391
C      2.941336    24.810203     4.407005    -0.012152
C      4.110845    24.944051     5.065735    -0.097175
C      4.456236    24.098651     6.102421    -0.107733
C      3.909303    22.208872     7.595782     0.375858
C      2.569535     0.138977     3.309292     0.626332
C     15.642597    12.896649    16.691847     0.021020
C     16.808772    12.183815    16.512870    -0.107956
C     17.154164    11.153027    17.379296    -0.113391
C     16.289789    10.817380    18.399828    -0.012152
C     15.120280    11.476110    18.533676    -0.097175
C     14.774889    12.512796    17.688276    -0.107733
C     15.321822    14.006157    15.798497     0.375858
C     16.661590     9.719667    19.370102     0.626332
C     22.819653    12.744851     3.871097     0.021020
C     21.653478    13.457685     3.692120    -0.107956
C     21.308086    14.488473     4.558546    -0.113391
C     22.172461    14.824120     5.579078    -0.012152
C     23.341970    14.165390     5.712926    -0.097175
C     23.687361    13.128704     4.867526    -0.107733
C     23.140428    11.635343     2.977747     0.375858
C     21.800660    15.921833     6.549352     0.626332
C      2.821847    25.565601     8.949653     0.021020
C      3.988022     0.636935     9.128630    -0.107956
C      4.333413     1.667723     8.262204    -0.113391
C      3.469039     2.003370     7.241672    -0.012152
C      2.299530     1.344640     7.107824    -0.097175
C      1.954139     0.307954     7.953224    -0.107733
C      2.501072    24.456093     9.843003     0.375858
C      3.840840     3.101083     6.271398     0.626332
C      9.998903     0.075899    21.770403     0.021020
C      8.832728    25.004565    21.949380    -0.107956
C      8.487337    23.973777    21.082954    -0.113391
C      9.351711    23.638130    20.062422    -0.012152
C     10.521220    24.296860    19.928574    -0.097175
C     10.866611    25.333546    20.773974    -0.107733
C     10.319678     1.185407    22.663753     0.375858
C      8.979910    22.540417    19.092148     0.626332
C      0.075899    21.770403     9.998903     0.021020
C     25.004565    21.949380     8.832728    -0.107956
C     23.973777    21.082954     8.487337    -0.113391
C     23.638130    20.062422     9.351711    -0.012152
C     24.296860    19.928574    10.521220    -0.097175
C     25.333546    20.773974    10.866611    -0.107733
C      1.185407    22.663753    10.319678     0.375858
C     22.540417    19.092148     8.979910     0.626332
C     25.565601     8.949653     2.821847     0.021020
C      0.636935     9.128630     3.988022    -0.107956
C      1.667723     8.262204     4.333413    -0.113391
C      2.003370     7.241672     3.469039    -0.012152
C      1.344640     7.107824     2.299530    -0.097175
C      0.307954     7.953224     1.954139    -0.107733
C     24.456093     9.843003     2.501072     0.375858
C      3.101083     6.271398     3.840840     0.626332
C     12.744851     3.871097    22.819653     0.021020
C     13.457685     3.692120    21.653478    -0.107956
C     14.488473     4.558546    21.308086    -0.113391
C     14.824120     5.579078    22.172461    -0.012152
C     14.165390     5.712926    23.341970    -0.097175
C     13.128704     4.867526    23.687361    -0.107733
C     11.635343     2.977747    23.140428     0.375858
C     15.921833     6.549352    21.800660     0.626332
C     12.896649    16.691847    15.642597     0.021020
C     12.183815    16.512870    16.808772    -0.107956
C     11.153027    17.379296    17.154164    -0.113391
C     10.817380    18.399828    16.289789    -0.012152
C     11.476110    18.533676    15.120280    -0.097175
C     12.512796    17.688276    14.774889    -0.107733
C     14.006157    15.798497    15.321822     0.375858
C      9.719667    19.370102    16.661590     0.626332
C      8.949653     2.821847    25.565601     0.021020
C      9.128630     3.988022     0.636935    -0.107956
C      8.262204     4.333413     1.667723    -0.113391
C      7.241672     3.469039     2.003370    -0.012152
C      7.107824     2.299530     1.344640    -0.097175
C      7.953224     1.954139     0.307954    -0.107733
C      9.843003     2.501072    24.456093     0.375858
C      6.271398     3.840840     3.101083     0.626332
C     21.770403     9.998903     0.075899     0.021020
C     21.949380     8.832728    25.004565    -0.107956
C     21.082954     8.487337    23.973777    -0.113391
C     20.062422     9.351711    23.638130    -0.012152
C     19.928574    10.521220    24.296860    -0.097175
C     20.773974    10.866611    25.333546    -0.107733
C     22.663753    10.319678     1.185407     0.375858
C     19.092148     8.979910    22.540417     0.626332
C     16.691847    15.642597    12.896649     0.021020
C     16.512870    16.808772    12.183815    -0.107956
C     17.379296    17.154164    11.153027    -0.113391
C     18.399828    16.289789    10.817380    -0.012152
C     18.533676    15.120280    11.476110    -0.097175
C     17.688276    14.774889    12.512796    -0.107733
C     15.798497    15.321822    14.006157     0.375858
C     19.370102    16.661590     9.719667     0.626332
C      3.871097    22.819653    12.744851     0.021020
C      3.692120    21.653478    13.457685    -0.107956
C      4.558546    21.308086    14.488473    -0.113391
C      5.579078    22.172461    14.824120    -0.012152
C      5.712926    23.341970    14.165390    -0.097175
C      4.867526    23.687361    13.128704    -0.107733
C      2.977747    23.140428    11.635343     0.375858
C      6.549352    21.800660    15.921833     0.626332
N     21.160648     7.828863     3.119545    -0.412139
N     17.301602    17.812637    15.940295    -0.412139
N      4.480852    20.649613     9.701205    -0.412139
N      8.339898     4.991887    22.521955    -0.412139
N      3.119545    21.160648     7.828863    -0.412139
N     15.940295    17.301602    17.812637    -0.412139
N      9.701205     4.480852    20.649613    -0.412139
N     22.521955     8.339898     4.991887    -0.412139
N      7.828863     3.119545    21.160648    -0.412139
N     17.812637    15.940295    17.301602    -0.412139
N     20.649613     9.701205     4.480852    -0.412139
N      4.991887    22.521955     8.339898    -0.412139
N     14.239238    14.750273    16.111580    -0.412139
N     24.223012    10.891227     3.290830    -0.412139
N      1.418488    23.711977     9.529920    -0.412139
N     11.402262     1.929523    22.350670    -0.412139
N      1.929523    22.350670    11.402262    -0.412139
N     23.711977     9.529920     1.418488    -0.412139
N     10.891227     3.290830    24.223012    -0.412139
N     14.750273    16.111580    14.239238    -0.412139
N      9.529920     1.418488    23.711977    -0.412139
N     22.350670    11.402262     1.929523    -0.412139
N     16.111580    14.239238    14.750273    -0.412139
N      3.290830    24.223012    10.891227    -0.412139
O     15.963629     9.507868    24.514300    -0.589197
O     15.423362    11.253285     0.084104    -0.577989
O     22.498621    16.133632    11.693550    -0.589197
O     23.038888    14.388215    12.904854    -0.577989
O      9.677871    22.328618    13.947950    -0.589197
O     10.218138    24.074035    12.736646    -0.577989
O      3.142879     3.312882     1.127200    -0.589197
O      2.602612     1.567465    25.557396    -0.577989
O     24.514300    15.963629     9.507868    -0.589197
O      0.084104    15.423362    11.253285    -0.577989
O     11.693550    22.498621    16.133632    -0.589197
O     12.904854    23.038888    14.388215    -0.577989
O     13.947950     9.677871    22.328618    -0.589197
O     12.736646    10.218138    24.074035    -0.577989
O      1.127200     3.142879     3.312882    -0.589197
O     25.557396     2.602612     1.567465    -0.577989
O      9.507868    24.514300    15.963629    -0.589197
O     11.253285     0.084104    15.423362    -0.577989
O     16.133632    11.693550    22.498621    -0.589197
O     14.388215    12.904854    23.038888    -0.577989
O     22.328618    13.947950     9.677871    -0.589197
O     24.074035    12.736646    10.218138    -0.577989
O      3.312882     1.127200     3.142879    -0.589197
O      1.567465    25.557396     2.602612    -0.577989
O     15.918243     9.553254    20.358325    -0.589197
O     17.663660     9.012987    19.147021    -0.577989
O     22.544007    16.088246     7.537575    -0.589197
O     20.798590    16.628513     6.326271    -0.577989
O      3.097493     3.267496     5.283175    -0.589197
O      4.842910     3.807763     6.494479    -0.577989
O      9.723257    22.374004    18.103925    -0.589197
O      7.977840    21.833737    19.315229    -0.577989
O     22.374004    18.103925     9.723257    -0.589197
O     21.833737    19.315229     7.977840    -0.577989
O      3.267496     5.283175     3.097493    -0.589197
O      3.807763     6.494479     4.842910    -0.577989
O     16.088246     7.537575    22.544007    -0.589197
O     16.628513     6.326271    20.798590    -0.577989
O      9.553254    20.358325    15.918243    -0.589197
O      9.012987    19.147021    17.663660    -0.577989
O      5.283175     3.097493     3.267496    -0.589197
O      6.494479     4.842910     3.807763    -0.577989
O     18.103925     9.723257    22.374004    -0.589197
O     19.315229     7.977840    21.833737    -0.577989
O     20.358325    15.918243     9.553254    -0.589197
O     19.147021    17.663660     9.012987    -0.577989
O      7.537575    22.544007    16.088246    -0.589197
O      6.326271    20.798590    16.628513    -0.577989

The following XYZ coordinates are in angstroms. Other properties are in atomic units.
The sperically averaged electron density of each atom fit to a function of the form exp(a - br)
eigen_1, eigen_2 and eigen_3 are the three eigenvalues of traceless quadrupole moment tensor
  atom number  atomic symbol              X              Y              Z     net charge C6 coefficient C8 coefficient C10 coefficient fluctuating dipole atomic polarizability isotropic forcefield polarizability              a              b squared Pearson coefficient          <r^3>          <r^4>         wp_QDO          m_QDO          q_QDO       dipole_x       dipole_y       dipole_z         dipole            Qxy            Qxz            Qyz     Q(x^2-y^2)  Q(3z^2 - R^2)        eigen_1        eigen_2        eigen_3 static polarizability      alpha(xx)      alpha(xy)      alpha(xz)      alpha(yy)      alpha(yz)      alpha(zz) atomic spin moment
            1             Zn      16.025938       9.615563      22.436312       1.096418      86.997523 0.14798909E+04  0.44860553E+05                                17.737470                           13.967107       0.040919       1.892053                    0.999802      43.781063     120.565421       0.408749       0.494327      -1.074032      -0.000000      -0.000000      -0.000000       0.000000       0.064525       0.064525      -0.064525       0.000000      -0.000000      -0.129051       0.064525       0.064525             24.353052      24.353052       3.197325       3.197330      24.353051      -3.197333      24.353052           0.000000
            2             Zn      22.436312      16.025938       9.615563       1.096418      86.997518 0.14798908E+04  0.44860550E+05                                17.737470                           13.967107       0.040919       1.892053                    0.999802      43.781062     120.565421       0.408749       0.494327      -1.074032       0.000000      -0.000000       0.000000       0.000000       0.064525      -0.064525       0.064525       0.000000       0.000000      -0.129051       0.064525       0.064525             24.353052      24.353052       3.197330      -3.197333      24.353053       3.197325      24.353052          -0.000000
            3             Zn       9.615563      22.436312      16.025938       1.096418      86.997518 0.14798908E+04  0.44860550E+05                                17.737470                           13.967107       0.040919       1.892053                    0.999802      43.781062     120.565421       0.408749       0.494327      -1.074032       0.000000      -0.000000      -0.000000       0.000000      -0.064525       0.064525       0.064525      -0.000000       0.000000      -0.129051       0.064525       0.064525             24.353052      24.353051      -3.197333       3.197325      24.353052       3.197330      24.353052           0.000000
            4             Zn       3.205188       3.205188       3.205188       1.096418      86.997519 0.14798908E+04  0.44860550E+05                                17.737470                           13.967107       0.040919       1.892053                    0.999802      43.781062     120.565421       0.408749       0.494327      -1.074032       0.000000       0.000000       0.000000       0.000000      -0.064525      -0.064525      -0.064525       0.000000       0.000000      -0.129051       0.064525       0.064525             24.353052      24.353052      -3.197329      -3.197329      24.353052      -3.197329      24.353053           0.000000
            5             Zn      13.974105      11.667395      24.488145       1.036206      66.195312 0.12969364E+04  0.37723693E+05                                13.728640                           12.028513       0.222798       1.979794                    0.998516      41.699026     109.470060       0.503355       0.418347      -1.129141      -0.071549       0.071549       0.071549       0.123927      -0.088735      -0.088735       0.088735       0.000000       0.000000      -0.088735      -0.088735       0.177469             16.768500      16.768501       2.952737       2.952738      16.768499      -2.952737      16.768500           0.000000
            6             Zn      24.488145      13.974105      11.667395       1.036206      66.195313 0.12969364E+04  0.37723694E+05                                13.728641                           12.028513       0.222798       1.979794                    0.998516      41.699025     109.470059       0.503355       0.418347      -1.129141       0.071549      -0.071549       0.071549       0.123927      -0.088735       0.088735      -0.088735       0.000000       0.000000      -0.088735      -0.088735       0.177469             16.768501      16.768501       2.952738      -2.952738      16.768501       2.952738      16.768500           0.000000
            7             Zn      11.667395      24.488145      13.974105       1.036206      66.195313 0.12969364E+04  0.37723694E+05                                13.728641                           12.028513       0.222798       1.979794                    0.998516      41.699025     109.470059       0.503355       0.418347      -1.129141       0.071549       0.071549      -0.071549       0.123927       0.088735      -0.088735      -0.088735      -0.000000      -0.000000      -0.088735      -0.088735       0.177469             16.768501      16.768500      -2.952737       2.952738      16.768501       2.952738      16.768501           0.000000
            8             Zn       1.153355       1.153355       1.153355       1.036206      66.195312 0.12969364E+04  0.37723693E+05                                13.728640                           12.028513       0.222798       1.979794                    0.998516      41.699025     109.470058       0.503355       0.418347      -1.129141      -0.071549      -0.071549      -0.071549       0.123927       0.088735       0.088735       0.088735       0.000000       0.000000      -0.088735      -0.088735       0.177469             16.768500      16.768500      -2.952738      -2.952738      16.768500      -2.952738      16.768500           0.000000
            9             Zn      18.077770       7.563730      20.384480       1.036206      66.195311 0.12969364E+04  0.37723693E+05                                13.728640                           12.028513       0.222798       1.979794                    0.998516      41.699025     109.470058       0.503355       0.418347      -1.129141       0.071549      -0.071549      -0.071549       0.123927      -0.088735      -0.088735       0.088735      -0.000000       0.000000      -0.088735      -0.088735       0.177469             16.768500      16.768500       2.952738       2.952737      16.768500      -2.952737      16.768500           0.000000
           10             Zn      20.384480      18.077770       7.563730       1.036206      66.195311 0.12969364E+04  0.37723693E+05                                13.728640                           12.028513       0.222798       1.979794                    0.998516      41.699025     109.470058       0.503355       0.418347      -1.129141      -0.071549       0.071549      -0.071549       0.123927      -0.088735       0.088735      -0.088735       0.000000      -0.000000      -0.088735      -0.088735       0.177469             16.768500      16.768500       2.952738      -2.952737      16.768500       2.952738      16.768500           0.000000
           11             Zn       5.257020       5.257020       5.257020       1.036206      66.195310 0.12969363E+04  0.37723691E+05                                13.728640                           12.028513       0.222798       1.979794                    0.998516      41.699025     109.470057       0.503355       0.418347      -1.129141       0.071549       0.071549       0.071549       0.123927       0.088735       0.088735       0.088735      -0.000000       0.000000      -0.088735      -0.088735       0.177469             16.768500      16.768501      -2.952738      -2.952738      16.768500      -2.952738      16.768500           0.000000
           12             Zn       7.563730      20.384480      18.077770       1.036206      66.195311 0.12969364E+04  0.37723693E+05                                13.728640                           12.028513       0.222798       1.979794                    0.998516      41.699026     109.470060       0.503355       0.418347      -1.129141      -0.071549      -0.071549       0.071549       0.123927       0.088735      -0.088735      -0.088735      -0.000000       0.000000      -0.088735      -0.088735       0.177469             16.768500      16.768500      -2.952737       2.952738      16.768500       2.952737      16.768500           0.000000
           13              H      18.808040      10.966870       3.435961       0.110891       1.256094 0.91169726E+01  0.91106171E+02                                 1.813970                            1.682663      -1.095744       2.347419                    0.997687       3.450895       9.283211       0.526301       1.164595      -0.736750       0.002972       0.026918       0.028753       0.039498      -0.007024      -0.002845       0.014417      -0.020447      -0.008448      -0.012518      -0.009810       0.022328              1.936773       1.758364       0.137446       0.448167       1.776452       0.493616       2.275502           0.000000
           14              H      17.102881      11.556624       1.959011       0.119251       1.190577 0.86922783E+01  0.85180543E+02                                 1.709208                            1.613649      -1.003576       2.403374                    0.998110       3.230883       8.395120       0.556395       1.123352      -0.749111      -0.017192       0.034719       0.006162       0.039229      -0.007346       0.004953       0.011543      -0.018476      -0.002473      -0.016880      -0.000720       0.017600              1.741227       1.753804      -0.396932       0.114035       1.940375       0.097772       1.529503           0.000000
           15              H      17.633660       8.115535       0.012821       0.121983       1.121944 0.80578136E+01  0.78417646E+02                                 1.723446                            1.613587      -0.846098       2.481650                    0.999221       3.285021       8.846798       0.519411       1.211710      -0.726284      -0.009784      -0.027474      -0.030273       0.042036      -0.003085       0.005390       0.012827      -0.018085      -0.005106      -0.015354      -0.002823       0.018177              1.846508       1.750144       0.236319       0.509014       1.693895       0.384205       2.095484          -0.000000
           16              H      19.364461       7.541165       1.438488       0.114258       1.254505 0.95769875E+01  0.96847028E+02                                 1.812781                            1.727354      -1.143996       2.328959                    0.997217       3.456338       9.340297       0.518422       1.168329      -0.736473       0.012831      -0.035991      -0.008540       0.039153      -0.002561       0.001462       0.012576      -0.032235      -0.008251      -0.015667      -0.007921       0.023588              1.851871       1.898116      -0.375526       0.202475       2.073092      -0.004389       1.584405          -0.000000
           17              H      19.654210      14.674630      16.256711       0.110891       1.256094 0.91169725E+01  0.91106170E+02                                 1.813970                            1.682663      -1.095744       2.347419                    0.997687       3.450895       9.283211       0.526301       1.164595      -0.736750      -0.002972      -0.026918       0.028753       0.039498      -0.007024       0.002845      -0.014417      -0.020447      -0.008448      -0.012518      -0.009810       0.022328              1.936773       1.758364       0.137446      -0.448167       1.776452      -0.493616       2.275502           0.000000
           18              H      21.359369      14.084876      14.779761       0.119251       1.190576 0.86922717E+01  0.85180465E+02                                 1.709208                            1.613648      -1.003576       2.403374                    0.998110       3.230883       8.395120       0.556395       1.123352      -0.749111       0.017192      -0.034719       0.006162       0.039229      -0.007346      -0.004953      -0.011543      -0.018476      -0.002473      -0.016880      -0.000720       0.017600              1.741227       1.753804      -0.396932      -0.114035       1.940374      -0.097772       1.529503           0.000000
           19              H      20.828590      17.525965      12.833571       0.121983       1.121944 0.80578136E+01  0.78417646E+02                                 1.723446                            1.613587      -0.846098       2.481650                    0.999221       3.285021       8.846798       0.519411       1.211710      -0.726284       0.009784       0.027474      -0.030273       0.042036      -0.003085      -0.005390      -0.012827      -0.018085      -0.005106      -0.015354      -0.002823       0.018177              1.846508       1.750144       0.236319      -0.509014       1.693895      -0.384205       2.095484          -0.000000
           20              H      19.097789      18.100335      14.259238       0.114258       1.254505 0.95769875E+01  0.96847028E+02                                 1.812781                            1.727354      -1.143996       2.328959                    0.997217       3.456338       9.340297       0.518422       1.168329      -0.736473      -0.012831       0.035991      -0.008540       0.039153      -0.002561      -0.001462      -0.012576      -0.032235      -0.008251      -0.015667      -0.007921       0.023588              1.851871       1.898116      -0.375526      -0.202475       2.073092       0.004389       1.584405          -0.000000
           21              H       6.833460      23.787620       9.384789       0.110891       1.256094 0.91169729E+01  0.91106177E+02                                 1.813970                            1.682663      -1.095744       2.347419                    0.997687       3.450895       9.283212       0.526301       1.164595      -0.736750      -0.002972       0.026918      -0.028753       0.039498       0.007024      -0.002845      -0.014417      -0.020447      -0.008448      -0.012518      -0.009810       0.022328              1.936773       1.758364      -0.137446       0.448167       1.776452      -0.493616       2.275502           0.000000
           22              H       8.538619      24.377374      10.861739       0.119251       1.190576 0.86922706E+01  0.85180451E+02                                 1.709208                            1.613648      -1.003576       2.403374                    0.998110       3.230883       8.395120       0.556395       1.123352      -0.749111       0.017192       0.034719      -0.006162       0.039229       0.007346       0.004953      -0.011543      -0.018476      -0.002473      -0.016880      -0.000720       0.017600              1.741227       1.753804       0.396932       0.114035       1.940374      -0.097772       1.529503           0.000000
           23              H       8.007840      20.936285      12.807929       0.121983       1.121944 0.80578137E+01  0.78417650E+02                                 1.723446                            1.613587      -0.846098       2.481650                    0.999221       3.285021       8.846799       0.519410       1.211710      -0.726284       0.009784      -0.027474       0.030273       0.042036       0.003085       0.005390      -0.012827      -0.018085      -0.005106      -0.015354      -0.002823       0.018177              1.846508       1.750144      -0.236319       0.509014       1.693896      -0.384205       2.095485          -0.000000
           24              H       6.277039      20.361915      11.382262       0.114258       1.254505 0.95769880E+01  0.96847037E+02                                 1.812781                            1.727354      -1.143996       2.328959                    0.997217       3.456338       9.340298       0.518422       1.168329      -0.736473      -0.012831      -0.035991       0.008540       0.039153       0.002561       0.001462      -0.012576      -0.032235      -0.008251      -0.015667      -0.007921       0.023588              1.851871       1.898117       0.375526       0.202475       2.073092       0.004389       1.584405          -0.000000
           25              H       5.987290       1.853880      22.205539       0.110891       1.256094 0.91169729E+01  0.91106176E+02                                 1.813970                            1.682663      -1.095744       2.347419                    0.997687       3.450895       9.283212       0.526301       1.164595      -0.736750       0.002972      -0.026918      -0.028753       0.039498       0.007024       0.002845       0.014417      -0.020447      -0.008448      -0.012518      -0.009810       0.022328              1.936773       1.758364      -0.137446      -0.448167       1.776452       0.493616       2.275502           0.000000
           26              H       4.282131       1.264126      23.682489       0.119251       1.190576 0.86922717E+01  0.85180465E+02                                 1.709208                            1.613648      -1.003576       2.403374                    0.998110       3.230883       8.395120       0.556395       1.123352      -0.749111      -0.017192      -0.034719      -0.006162       0.039229       0.007346      -0.004953       0.011543      -0.018476      -0.002473      -0.016880      -0.000720       0.017600              1.741227       1.753804       0.396932      -0.114035       1.940374       0.097772       1.529503           0.000000
           27              H       4.812910       4.705215      -0.012821       0.121983       1.121944 0.80578136E+01  0.78417646E+02                                 1.723446                            1.613587      -0.846098       2.481650                    0.999221       3.285021       8.846798       0.519411       1.211710      -0.726284      -0.009784       0.027474       0.030273       0.042036       0.003085      -0.005390       0.012827      -0.018085      -0.005106      -0.015354      -0.002823       0.018177              1.846508       1.750144      -0.236319      -0.509014       1.693895       0.384205       2.095484          -0.000000
           28              H       6.543711       5.279585      24.203012       0.114258       1.254505 0.95769862E+01  0.96847020E+02                                 1.812782                            1.727355      -1.143996       2.328959                    0.997217       3.456337       9.340297       0.518422       1.168330      -0.736473       0.012831       0.035991       0.008540       0.039153       0.002561      -0.001462       0.012576      -0.032235      -0.008251      -0.015667      -0.007921       0.023588              1.851872       1.898117       0.375527      -0.202475       2.073093      -0.004389       1.584405          -0.000000
           29              H       3.435961      18.808040      10.966870       0.110891       1.256094 0.91169726E+01  0.91106171E+02                                 1.813970                            1.682663      -1.095744       2.347419                    0.997687       3.450895       9.283211       0.526301       1.164595      -0.736750       0.028753       0.002972       0.026918       0.039498      -0.002845       0.014417      -0.007024       0.005999       0.034894      -0.012518      -0.009810       0.022328              1.936773       2.275502       0.448167       0.493616       1.758364       0.137446       1.776452           0.000000
           30              H       1.959011      17.102881      11.556624       0.119251       1.190577 0.86922762E+01  0.85180515E+02                                 1.709208                            1.613649      -1.003576       2.403374                    0.998110       3.230883       8.395119       0.556396       1.123352      -0.749111       0.006162      -0.017192       0.034719       0.039229       0.004953       0.011543      -0.007346       0.008002       0.028951      -0.016880      -0.000720       0.017600              1.741227       1.529503       0.114035       0.097772       1.753804      -0.396932       1.940375           0.000000
           31              H       0.012821      17.633660       8.115535       0.121983       1.121944 0.80578136E+01  0.78417646E+02                                 1.723446                            1.613587      -0.846098       2.481650                    0.999221       3.285021       8.846798       0.519411       1.211710      -0.726284      -0.030273      -0.009784      -0.027474       0.042036       0.005390       0.012827      -0.003085       0.006490       0.029681      -0.015354      -0.002823       0.018177              1.846508       2.095484       0.509014       0.384205       1.750144       0.236319       1.693895          -0.000000
           32              H       1.438488      19.364461       7.541165       0.114258       1.254505 0.95769875E+01  0.96847028E+02                                 1.812781                            1.727354      -1.143996       2.328959                    0.997217       3.456338       9.340297       0.518422       1.168329      -0.736473      -0.008540       0.012831      -0.035991       0.039153       0.001462       0.012576      -0.002561       0.011992       0.052478      -0.015667      -0.007921       0.023588              1.851871       1.584405       0.202475      -0.004389       1.898116      -0.375526       2.073092          -0.000000
           33              H      16.256711      19.654210      14.674630       0.110891       1.256094 0.91169725E+01  0.91106170E+02                                 1.813970                            1.682663      -1.095744       2.347419                    0.997687       3.450895       9.283211       0.526301       1.164595      -0.736750       0.028753      -0.002972      -0.026918       0.039498       0.002845      -0.014417      -0.007024       0.005999       0.034894      -0.012518      -0.009810       0.022328              1.936773       2.275502      -0.448167      -0.493616       1.758364       0.137446       1.776452           0.000000
           34              H      14.779761      21.359369      14.084876       0.119251       1.190576 0.86922717E+01  0.85180465E+02                                 1.709208                            1.613648      -1.003576       2.403374                    0.998110       3.230883       8.395120       0.556395       1.123352      -0.749111       0.006162       0.017192      -0.034719       0.039229      -0.004953      -0.011543      -0.007346       0.008002       0.028951      -0.016880      -0.000720       0.017600              1.741227       1.529503      -0.114035      -0.097772       1.753804      -0.396932       1.940374           0.000000
           35              H      12.833571      20.828590      17.525965       0.121983       1.121944 0.80578137E+01  0.78417650E+02                                 1.723446                            1.613587      -0.846098       2.481650                    0.999221       3.285021       8.846799       0.519410       1.211710      -0.726284      -0.030273       0.009784       0.027474       0.042036      -0.005390      -0.012827      -0.003085       0.006490       0.029681      -0.015354      -0.002823       0.018177              1.846508       2.095485      -0.509014      -0.384205       1.750144       0.236319       1.693896          -0.000000
           36              H      14.259238      19.097789      18.100335       0.114258       1.254505 0.95769880E+01  0.96847037E+02                                 1.812781                            1.727354      -1.143996       2.328959                    0.997217       3.456338       9.340298       0.518422       1.168329      -0.736473      -0.008540      -0.012831       0.035991       0.039153      -0.001462      -0.012576      -0.002561       0.011992       0.052478      -0.015667      -0.007921       0.023588              1.851871       1.584405      -0.202475       0.004389       1.898116      -0.375526       2.073092          -0.000000
           37              H       9.384789       6.833460      23.787620       0.110891       1.256094 0.91169725E+01  0.91106170E+02                                 1.813970                            1.682663      -1.095744       2.347419                    0.997687       3.450895       9.283211       0.526301       1.164595      -0.736750      -0.028753      -0.002972       0.026918       0.039498      -0.002845      -0.014417       0.007024       0.005999       0.034894      -0.012518      -0.009810       0.022328              1.936773       2.275502       0.448167      -0.493616       1.758364      -0.137446       1.776452           0.000000
           38              H      10.861739       8.538619      24.377374       0.119251       1.190576 0.86922706E+01  0.85180451E+02                                 1.709208                            1.613648      -1.003576       2.403374                    0.998110       3.230883       8.395120       0.556395       1.123352      -0.749111      -0.006162       0.017192       0.034719       0.039229       0.004953      -0.011543       0.007346       0.008002       0.028951      -0.016880      -0.000720       0.017600              1.741227       1.529503       0.114035      -0.097772       1.753804       0.396932       1.940374           0.000000
           39              H      12.807929       8.007840      20.936285       0.121983       1.121944 0.80578136E+01  0.78417646E+02                                 1.723446                            1.613587      -0.846098       2.481650                    0.999221       3.285021       8.846798       0.519411       1.211710      -0.726284       0.030273       0.009784      -0.027474       0.042036       0.005390      -0.012827       0.003085       0.006490       0.029681      -0.015354      -0.002823       0.018177              1.846508       2.095484       0.509014      -0.384205       1.750144      -0.236319       1.693895          -0.000000
           40              H      11.382262       6.277039      20.361915       0.114258       1.254505 0.95769849E+01  0.96847003E+02                                 1.812782                            1.727355      -1.143996       2.328959                    0.997217       3.456337       9.340297       0.518422       1.168330      -0.736473       0.008540      -0.012831      -0.035991       0.039153       0.001462      -0.012576       0.002561       0.011992       0.052478      -0.015667      -0.007921       0.023588              1.851871       1.584405       0.202475       0.004389       1.898117       0.375526       2.073092          -0.000000
           41              H      22.205539       5.987290       1.853880       0.110891       1.256094 0.91169725E+01  0.91106170E+02                                 1.813970                            1.682663      -1.095744       2.347419                    0.997687       3.450895       9.283211       0.526301       1.164595      -0.736750      -0.028753       0.002972      -0.026918       0.039498       0.002845       0.014417       0.007024       0.005999       0.034894      -0.012518      -0.009810       0.022328              1.936773       2.275502      -0.448167       0.493616       1.758364      -0.137446       1.776452           0.000000
           42              H      23.682489       4.282131       1.264126       0.119251       1.190576 0.86922717E+01  0.85180465E+02                                 1.709208                            1.613648      -1.003576       2.403374                    0.998110       3.230883       8.395120       0.556395       1.123352      -0.749111      -0.006162      -0.017192      -0.034719       0.039229      -0.004953       0.011543       0.007346       0.008002       0.028951      -0.016880      -0.000720       0.017600              1.741227       1.529503      -0.114035       0.097772       1.753804       0.396932       1.940374           0.000000
           43              H      -0.012821       4.812910       4.705215       0.121983       1.121944 0.80578136E+01  0.78417646E+02                                 1.723446                            1.613587      -0.846098       2.481650                    0.999221       3.285021       8.846798       0.519411       1.211710      -0.726284       0.030273      -0.009784       0.027474       0.042036      -0.005390       0.012827       0.003085       0.006490       0.029681      -0.015354      -0.002823       0.018177              1.846508       2.095484      -0.509014       0.384205       1.750144      -0.236319       1.693895          -0.000000
           44              H      24.203012       6.543711       5.279585       0.114258       1.254505 0.95769875E+01  0.96847028E+02                                 1.812781                            1.727354      -1.143996       2.328959                    0.997217       3.456338       9.340297       0.518422       1.168329      -0.736473       0.008540       0.012831       0.035991       0.039153      -0.001462       0.012576       0.002561       0.011992       0.052478      -0.015667      -0.007921       0.023588              1.851871       1.584405      -0.202475      -0.004389       1.898116       0.375526       2.073092          -0.000000
           45              H      10.966870       3.435961      18.808040       0.110891       1.256094 0.91169726E+01  0.91106171E+02                                 1.813970                            1.682663      -1.095744       2.347419                    0.997687       3.450895       9.283211       0.526301       1.164595      -0.736750       0.026918       0.028753       0.002972       0.039498       0.014417      -0.007024      -0.002845       0.014447      -0.026446      -0.012518      -0.009810       0.022328              1.936773       1.776452       0.493616       0.137446       2.275502       0.448167       1.758364           0.000000
           46              H      11.556624       1.959011      17.102881       0.119251       1.190577 0.86922762E+01  0.85180515E+02                                 1.709208                            1.613649      -1.003576       2.403374                    0.998110       3.230883       8.395119       0.556396       1.123352      -0.749111       0.034719       0.006162      -0.017192       0.039229       0.011543      -0.007346       0.004953       0.010475      -0.026478      -0.016880      -0.000720       0.017600              1.741227       1.940375       0.097772      -0.396932       1.529503       0.114035       1.753804           0.000000
           47              H       8.115535       0.012821      17.633660       0.121983       1.121944 0.80578137E+01  0.78417650E+02                                 1.723446                            1.613587      -0.846098       2.481650                    0.999221       3.285021       8.846799       0.519410       1.211710      -0.726284      -0.027474      -0.030273      -0.009784       0.042036       0.012827      -0.003085       0.005390       0.011595      -0.024575      -0.015354      -0.002823       0.018177              1.846508       1.693896       0.384206       0.236319       2.095485       0.509014       1.750144          -0.000000
           48              H       7.541165       1.438488      19.364461       0.114258       1.254505 0.95769875E+01  0.96847028E+02                                 1.812781                            1.727354      -1.143996       2.328959                    0.997217       3.456338       9.340297       0.518422       1.168329      -0.736473      -0.035991      -0.008540       0.012831       0.039153       0.012576      -0.002561       0.001462       0.020243      -0.044227      -0.015667      -0.007921       0.023588              1.851871       2.073092      -0.004389      -0.375526       1.584405       0.202475       1.898116          -0.000000
           49              H      14.674630      16.256711      19.654210       0.110891       1.256094 0.91169725E+01  0.91106170E+02                                 1.813970                            1.682663      -1.095744       2.347419                    0.997687       3.450895       9.283211       0.526301       1.164595      -0.736750      -0.026918       0.028753      -0.002972       0.039498      -0.014417      -0.007024       0.002845       0.014447      -0.026446      -0.012518      -0.009810       0.022328              1.936773       1.776452      -0.493616       0.137446       2.275502      -0.448167       1.758364           0.000000
           50              H      14.084876      14.779761      21.359369       0.119251       1.190576 0.86922706E+01  0.85180451E+02                                 1.709208                            1.613648      -1.003576       2.403374                    0.998110       3.230883       8.395120       0.556395       1.123352      -0.749111      -0.034719       0.006162       0.017192       0.039229      -0.011543      -0.007346      -0.004953       0.010475      -0.026478      -0.016880      -0.000720       0.017600              1.741227       1.940374      -0.097772      -0.396932       1.529503      -0.114035       1.753804           0.000000
           51              H      17.525965      12.833571      20.828590       0.121983       1.121944 0.80578123E+01  0.78417631E+02                                 1.723446                            1.613587      -0.846098       2.481650                    0.999221       3.285021       8.846798       0.519411       1.211710      -0.726284       0.027474      -0.030273       0.009784       0.042036      -0.012827      -0.003085      -0.005390       0.011595      -0.024575      -0.015354      -0.002823       0.018177              1.846508       1.693895      -0.384205       0.236318       2.095484      -0.509014       1.750143          -0.000000
           52              H      18.100335      14.259238      19.097789       0.114258       1.254505 0.95769843E+01  0.96846994E+02                                 1.812781                            1.727354      -1.143996       2.328959                    0.997217       3.456337       9.340296       0.518422       1.168330      -0.736473       0.035991      -0.008540      -0.012831       0.039153      -0.012576      -0.002561      -0.001462       0.020243      -0.044227      -0.015667      -0.007921       0.023588              1.851871       2.073092       0.004389      -0.375526       1.584405      -0.202475       1.898116          -0.000000
           53              H      23.787620       9.384789       6.833460       0.110891       1.256094 0.91169725E+01  0.91106170E+02                                 1.813970                            1.682663      -1.095744       2.347419                    0.997687       3.450895       9.283211       0.526301       1.164595      -0.736750       0.026918      -0.028753      -0.002972       0.039498      -0.014417       0.007024      -0.002845       0.014447      -0.026446      -0.012518      -0.009810       0.022328              1.936773       1.776452      -0.493616      -0.137446       2.275502       0.448167       1.758364           0.000000
           54              H      24.377374      10.861739       8.538619       0.119251       1.190576 0.86922706E+01  0.85180451E+02                                 1.709208                            1.613648      -1.003576       2.403374                    0.998110       3.230883       8.395120       0.556395       1.123352      -0.749111       0.034719      -0.006162       0.017192       0.039229      -0.011543       0.007346       0.004953       0.010475      -0.026478      -0.016880      -0.000720       0.017600              1.741227       1.940374      -0.097772       0.396932       1.529503       0.114035       1.753804           0.000000
           55              H      20.936285      12.807929       8.007840       0.121983       1.121944 0.80578136E+01  0.78417646E+02                                 1.723446                            1.613587      -0.846098       2.481650                    0.999221       3.285021       8.846798       0.519411       1.211710      -0.726284      -0.027474       0.030273       0.009784       0.042036      -0.012827       0.003085       0.005390       0.011595      -0.024575      -0.015354      -0.002823       0.018177              1.846508       1.693895      -0.384205      -0.236319       2.095484       0.509014       1.750144          -0.000000
           56              H      20.361915      11.382262       6.277039       0.114258       1.254505 0.95769875E+01  0.96847028E+02                                 1.812781                            1.727354      -1.143996       2.328959                    0.997217       3.456338       9.340297       0.518422       1.168329      -0.736473      -0.035991       0.008540      -0.012831       0.039153      -0.012576       0.002561       0.001462       0.020243      -0.044227      -0.015667      -0.007921       0.023588              1.851871       2.073092       0.004389       0.375526       1.584405       0.202475       1.898116          -0.000000
           57              H       1.853880      22.205539       5.987290       0.110891       1.256094 0.91169725E+01  0.91106170E+02                                 1.813970                            1.682663      -1.095744       2.347419                    0.997687       3.450895       9.283211       0.526301       1.164595      -0.736750      -0.026918      -0.028753       0.002972       0.039498       0.014417       0.007024       0.002845       0.014447      -0.026446      -0.012518      -0.009810       0.022328              1.936773       1.776452       0.493616      -0.137446       2.275502      -0.448167       1.758364           0.000000
           58              H       1.264126      23.682489       4.282131       0.119251       1.190576 0.86922706E+01  0.85180451E+02                                 1.709208                            1.613648      -1.003576       2.403374                    0.998110       3.230883       8.395120       0.556395       1.123352      -0.749111      -0.034719      -0.006162      -0.017192       0.039229       0.011543       0.007346      -0.004953       0.010475      -0.026478      -0.016880      -0.000720       0.017600              1.741227       1.940374       0.097772       0.396932       1.529503      -0.114035       1.753804           0.000000
           59              H       4.705215      -0.012821       4.812910       0.121983       1.121944 0.80578137E+01  0.78417650E+02                                 1.723446                            1.613587      -0.846098       2.481650                    0.999221       3.285021       8.846799       0.519410       1.211710      -0.726284       0.027474       0.030273      -0.009784       0.042036       0.012827       0.003085      -0.005390       0.011595      -0.024575      -0.015354      -0.002823       0.018177              1.846508       1.693896       0.384205      -0.236319       2.095485      -0.509014       1.750144          -0.000000
           60              H       5.279585      24.203012       6.543711       0.114258       1.254505 0.95769848E+01  0.96847003E+02                                 1.812782                            1.727355      -1.143996       2.328959                    0.997217       3.456337       9.340297       0.518422       1.168330      -0.736473       0.035991       0.008540       0.012831       0.039153       0.012576       0.002561      -0.001462       0.020243      -0.044227      -0.015667      -0.007921       0.023588              1.851871       2.073092      -0.004389       0.375526       1.584405      -0.202475       1.898117          -0.000000
           61              H      17.377245      12.397665      15.795164       0.110891       1.256094 0.91169725E+01  0.91106170E+02                                 1.813970                            1.682663      -1.095744       2.347419                    0.997687       3.450895       9.283211       0.526301       1.164595      -0.736750       0.026918       0.002972      -0.028753       0.039498      -0.007024      -0.014417       0.002845       0.020447      -0.008448      -0.012518      -0.009810       0.022328              1.936773       1.776452       0.137446      -0.493616       1.758364      -0.448167       2.275502           0.000000
           62              H      17.966999      10.692506      17.272114       0.119251       1.190576 0.86922696E+01  0.85180437E+02                                 1.709207                            1.613648      -1.003576       2.403374                    0.998110       3.230883       8.395119       0.556396       1.123352      -0.749111       0.034719      -0.017192      -0.006162       0.039229      -0.007346      -0.011543      -0.004953       0.018476      -0.002473      -0.016880      -0.000720       0.017600              1.741227       1.940374      -0.396932      -0.097772       1.753803      -0.114035       1.529502           0.000000
           63              H      14.525910      11.223285      19.218304       0.121983       1.121944 0.80578137E+01  0.78417650E+02                                 1.723446                            1.613587      -0.846098       2.481650                    0.999221       3.285021       8.846799       0.519410       1.211710      -0.726284      -0.027474      -0.009784       0.030273       0.042036      -0.003085      -0.012827      -0.005390       0.018085      -0.005106      -0.015354      -0.002823       0.018177              1.846508       1.693896       0.236319      -0.384205       1.750144      -0.509014       2.095485          -0.000000
           64              H      13.951540      12.954086      17.792637       0.114258       1.254505 0.95769875E+01  0.96847028E+02                                 1.812781                            1.727354      -1.143996       2.328959                    0.997217       3.456338       9.340297       0.518422       1.168329      -0.736473      -0.035991       0.012831       0.008540       0.039153      -0.002561      -0.012576      -0.001462       0.032235      -0.008251      -0.015667      -0.007921       0.023588              1.851871       2.073092      -0.375526       0.004389       1.898116      -0.202475       1.584405          -0.000000
           65              H      21.085005      13.243835       2.974414       0.110891       1.256094 0.91169725E+01  0.91106170E+02                                 1.813970                            1.682663      -1.095744       2.347419                    0.997687       3.450895       9.283211       0.526301       1.164595      -0.736750      -0.026918      -0.002972      -0.028753       0.039498      -0.007024       0.014417      -0.002845       0.020447      -0.008448      -0.012518      -0.009810       0.022328              1.936773       1.776452       0.137446       0.493616       1.758364       0.448167       2.275502           0.000000
           66              H      20.495251      14.948994       4.451364       0.119251       1.190576 0.86922706E+01  0.85180451E+02                                 1.709208                            1.613648      -1.003576       2.403374                    0.998110       3.230883       8.395120       0.556395       1.123352      -0.749111      -0.034719       0.017192      -0.006162       0.039229      -0.007346       0.011543       0.004953       0.018476      -0.002473      -0.016880      -0.000720       0.017600              1.741227       1.940374      -0.396932       0.097772       1.753804       0.114035       1.529503           0.000000
           67              H      23.936340      14.418215       6.397554       0.121983       1.121944 0.80578137E+01  0.78417650E+02                                 1.723446                            1.613587      -0.846098       2.481650                    0.999221       3.285021       8.846799       0.519410       1.211710      -0.726284       0.027474       0.009784       0.030273       0.042036      -0.003085       0.012827       0.005390       0.018085      -0.005106      -0.015354      -0.002823       0.018177              1.846508       1.693896       0.236319       0.384205       1.750144       0.509014       2.095485          -0.000000
           68              H      24.510710      12.687414       4.971887       0.114258       1.254505 0.95769875E+01  0.96847028E+02                                 1.812781                            1.727354      -1.143996       2.328959                    0.997217       3.456338       9.340297       0.518422       1.168329      -0.736473       0.035991      -0.012831       0.008540       0.039153      -0.002561       0.012576       0.001462       0.032235      -0.008251      -0.015667      -0.007921       0.023588              1.851871       2.073092      -0.375526      -0.004389       1.898116       0.202475       1.584405          -0.000000
           69              H       4.556495       0.423085       9.846336       0.110891       1.256094 0.91169727E+01  0.91106171E+02                                 1.813970                            1.682663      -1.095744       2.347419                    0.997687       3.450895       9.283211       0.526301       1.164595      -0.736750       0.026918      -0.002972       0.028753       0.039498       0.007024       0.014417       0.002845       0.020447      -0.008448      -0.012518      -0.009810       0.022328              1.936773       1.776452      -0.137446       0.493616       1.758364      -0.448167       2.275502           0.000000
           70              H       5.146249       2.128245       8.369386       0.119251       1.190577 0.86922807E+01  0.85180572E+02                                 1.709209                            1.613649      -1.003576       2.403374                    0.998110       3.230883       8.395120       0.556395       1.123352      -0.749111       0.034719       0.017192       0.006162       0.039229       0.007346       0.011543      -0.004953       0.018476      -0.002473      -0.016880      -0.000720       0.017600              1.741228       1.940375       0.396933       0.097772       1.753805      -0.114035       1.529503           0.000000
           71              H       1.705160       1.597465       6.423196       0.121983       1.121944 0.80578137E+01  0.78417650E+02                                 1.723446                            1.613587      -0.846098       2.481650                    0.999221       3.285021       8.846799       0.519410       1.211710      -0.726284      -0.027474       0.009784      -0.030273       0.042036       0.003085       0.012827      -0.005390       0.018085      -0.005106      -0.015354      -0.002823       0.018177              1.846508       1.693896      -0.236319       0.384205       1.750144      -0.509014       2.095485          -0.000000
           72              H       1.130790      25.508164       7.848863       0.114258       1.254505 0.95769875E+01  0.96847028E+02                                 1.812781                            1.727354      -1.143996       2.328959                    0.997217       3.456338       9.340297       0.518422       1.168329      -0.736473      -0.035991      -0.012831      -0.008540       0.039153       0.002561       0.012576      -0.001462       0.032235      -0.008251      -0.015667      -0.007921       0.023588              1.851871       2.073092       0.375526      -0.004389       1.898116      -0.202475       1.584405          -0.000000
           73              H       8.264255      25.218415      22.667086       0.110891       1.256094 0.91169726E+01  0.91106171E+02                                 1.813970                            1.682663      -1.095744       2.347419                    0.997687       3.450895       9.283211       0.526301       1.164595      -0.736750      -0.026918       0.002972       0.028753       0.039498       0.007024      -0.014417      -0.002845       0.020447      -0.008448      -0.012518      -0.009810       0.022328              1.936773       1.776452      -0.137446      -0.493616       1.758364       0.448167       2.275502           0.000000
           74              H       7.674501      23.513256      21.190136       0.119251       1.190577 0.86922762E+01  0.85180515E+02                                 1.709208                            1.613649      -1.003576       2.403375                    0.998110       3.230883       8.395119       0.556396       1.123352      -0.749111      -0.034719      -0.017192       0.006162       0.039229       0.007346      -0.011543       0.004953       0.018476      -0.002473      -0.016880      -0.000720       0.017600              1.741227       1.940375       0.396932      -0.097772       1.753804       0.114035       1.529503           0.000000
           75              H      11.115590      24.044035      19.243946       0.121983       1.121944 0.80578123E+01  0.78417631E+02                                 1.723446                            1.613587      -0.846098       2.481650                    0.999221       3.285021       8.846798       0.519411       1.211710      -0.726284       0.027474      -0.009784      -0.030273       0.042036       0.003085      -0.012827       0.005390       0.018085      -0.005106      -0.015354      -0.002823       0.018177              1.846508       1.693895      -0.236319      -0.384205       1.750143       0.509014       2.095484          -0.000000
           76              H      11.689960       0.133336      20.669613       0.114258       1.254505 0.95769875E+01  0.96847028E+02                                 1.812781                            1.727354      -1.143996       2.328959                    0.997217       3.456338       9.340297       0.518422       1.168329      -0.736473       0.035991       0.012831      -0.008540       0.039153       0.002561      -0.012576       0.001462       0.032235      -0.008251      -0.015667      -0.007921       0.023588              1.851871       2.073092       0.375526       0.004389       1.898116       0.202475       1.584405          -0.000000
           77              H      25.218415      22.667086       8.264255       0.110891       1.256094 0.91169726E+01  0.91106171E+02                                 1.813970                            1.682663      -1.095744       2.347419                    0.997687       3.450895       9.283211       0.526301       1.164595      -0.736750       0.002972       0.028753      -0.026918       0.039498      -0.002845       0.007024      -0.014417      -0.005999       0.034894      -0.012518      -0.009810       0.022328              1.936773       1.758364       0.448167      -0.137446       2.275502      -0.493616       1.776452           0.000000
           78              H      23.513256      21.190136       7.674501       0.119251       1.190577 0.86922771E+01  0.85180529E+02                                 1.709208                            1.613649      -1.003576       2.403374                    0.998110       3.230883       8.395120       0.556395       1.123352      -0.749111      -0.017192       0.006162      -0.034719       0.039229       0.004953       0.007346      -0.011543      -0.008002       0.028951      -0.016880      -0.000720       0.017600              1.741227       1.753804       0.114035       0.396932       1.529503      -0.097772       1.940375           0.000000
           79              H      24.044035      19.243946      11.115590       0.121983       1.121944 0.80578136E+01  0.78417646E+02                                 1.723446                            1.613587      -0.846098       2.481650                    0.999221       3.285021       8.846798       0.519411       1.211710      -0.726284      -0.009784      -0.030273       0.027474       0.042036       0.005390       0.003085      -0.012827      -0.006490       0.029681      -0.015354      -0.002823       0.018177              1.846508       1.750144       0.509014      -0.236319       2.095484      -0.384205       1.693895          -0.000000
           80              H       0.133336      20.669613      11.689960       0.114258       1.254505 0.95769875E+01  0.96847028E+02                                 1.812781                            1.727354      -1.143996       2.328959                    0.997217       3.456338       9.340297       0.518422       1.168329      -0.736473       0.012831      -0.008540       0.035991       0.039153       0.001462       0.002561      -0.012576      -0.011992       0.052478      -0.015667      -0.007921       0.023588              1.851871       1.898116       0.202475       0.375526       1.584405       0.004389       2.073092          -0.000000
           81              H       0.423085       9.846336       4.556495       0.110891       1.256094 0.91169726E+01  0.91106171E+02                                 1.813970                            1.682663      -1.095744       2.347419                    0.997687       3.450895       9.283211       0.526301       1.164595      -0.736750      -0.002972       0.028753       0.026918       0.039498       0.002845       0.007024       0.014417      -0.005999       0.034894      -0.012518      -0.009810       0.022328              1.936773       1.758364      -0.448167      -0.137446       2.275502       0.493616       1.776452           0.000000
           82              H       2.128245       8.369386       5.146249       0.119251       1.190577 0.86922807E+01  0.85180572E+02                                 1.709209                            1.613649      -1.003576       2.403374                    0.998110       3.230883       8.395120       0.556395       1.123352      -0.749111       0.017192       0.006162       0.034719       0.039229      -0.004953       0.007346       0.011543      -0.008002       0.028951      -0.016880      -0.000720       0.017600              1.741228       1.753805      -0.114035       0.396933       1.529503       0.097772       1.940375           0.000000
           83              H       1.597465       6.423196       1.705160       0.121983       1.121944 0.80578137E+01  0.78417650E+02                                 1.723446                            1.613587      -0.846098       2.481650                    0.999221       3.285021       8.846799       0.519410       1.211710      -0.726284       0.009784      -0.030273      -0.027474       0.042036      -0.005390       0.003085       0.012827      -0.006490       0.029681      -0.015354      -0.002823       0.018177              1.846508       1.750144      -0.509014      -0.236319       2.095485       0.384205       1.693896          -0.000000
           84              H      25.508164       7.848863       1.130790       0.114258       1.254505 0.95769880E+01  0.96847037E+02                                 1.812781                            1.727354      -1.143996       2.328959                    0.997217       3.456338       9.340298       0.518422       1.168329      -0.736473      -0.012831      -0.008540      -0.035991       0.039153      -0.001462       0.002561       0.012576      -0.011992       0.052478      -0.015667      -0.007921       0.023588              1.851871       1.898117      -0.202475       0.375526       1.584405      -0.004389       2.073092          -0.000000
           85              H      13.243835       2.974414      21.085005       0.110891       1.256094 0.91169725E+01  0.91106170E+02                                 1.813970                            1.682663      -1.095744       2.347419                    0.997687       3.450895       9.283211       0.526301       1.164595      -0.736750      -0.002972      -0.028753      -0.026918       0.039498      -0.002845      -0.007024       0.014417      -0.005999       0.034894      -0.012518      -0.009810       0.022328              1.936773       1.758364       0.448167       0.137446       2.275502       0.493616       1.776452           0.000000
           86              H      14.948994       4.451364      20.495251       0.119251       1.190576 0.86922717E+01  0.85180465E+02                                 1.709208                            1.613648      -1.003576       2.403374                    0.998110       3.230883       8.395120       0.556395       1.123352      -0.749111       0.017192      -0.006162      -0.034719       0.039229       0.004953      -0.007346       0.011543      -0.008002       0.028951      -0.016880      -0.000720       0.017600              1.741227       1.753804       0.114035      -0.396932       1.529503       0.097772       1.940374           0.000000
           87              H      14.418215       6.397554      23.936340       0.121983       1.121944 0.80578137E+01  0.78417650E+02                                 1.723446                            1.613587      -0.846098       2.481650                    0.999221       3.285021       8.846799       0.519410       1.211710      -0.726284       0.009784       0.030273       0.027474       0.042036       0.005390      -0.003085       0.012827      -0.006490       0.029681      -0.015354      -0.002823       0.018177              1.846508       1.750144       0.509014       0.236319       2.095485       0.384205       1.693896          -0.000000
           88              H      12.687414       4.971887      24.510710       0.114258       1.254505 0.95769875E+01  0.96847028E+02                                 1.812781                            1.727354      -1.143996       2.328959                    0.997217       3.456338       9.340297       0.518422       1.168329      -0.736473      -0.012831       0.008540       0.035991       0.039153       0.001462      -0.002561       0.012576      -0.011992       0.052478      -0.015667      -0.007921       0.023588              1.851871       1.898116       0.202475      -0.375526       1.584405      -0.004389       2.073092          -0.000000
           89              H      12.397665      15.795164      17.377245       0.110891       1.256094 0.91169725E+01  0.91106170E+02                                 1.813970                            1.682663      -1.095744       2.347419                    0.997687       3.450895       9.283211       0.526301       1.164595      -0.736750       0.002972      -0.028753       0.026918       0.039498       0.002845      -0.007024      -0.014417      -0.005999       0.034894      -0.012518      -0.009810       0.022328              1.936773       1.758364      -0.448167       0.137446       2.275502      -0.493616       1.776452           0.000000
           90              H      10.692506      17.272114      17.966999       0.119251       1.190576 0.86922696E+01  0.85180437E+02                                 1.709207                            1.613648      -1.003576       2.403375                    0.998110       3.230883       8.395119       0.556396       1.123352      -0.749111      -0.017192      -0.006162       0.034719       0.039229      -0.004953      -0.007346      -0.011543      -0.008002       0.028951      -0.016880      -0.000720       0.017600              1.741227       1.753803      -0.114035      -0.396932       1.529502      -0.097772       1.940374           0.000000
           91              H      11.223285      19.218304      14.525910       0.121983       1.121944 0.80578137E+01  0.78417650E+02                                 1.723446                            1.613587      -0.846098       2.481650                    0.999221       3.285021       8.846799       0.519410       1.211710      -0.726284      -0.009784       0.030273      -0.027474       0.042036      -0.005390      -0.003085      -0.012827      -0.006490       0.029681      -0.015354      -0.002823       0.018177              1.846508       1.750144      -0.509014       0.236319       2.095485      -0.384205       1.693896          -0.000000
           92              H      12.954086      17.792637      13.951540       0.114258       1.254505 0.95769875E+01  0.96847028E+02                                 1.812781                            1.727354      -1.143996       2.328959                    0.997217       3.456338       9.340297       0.518422       1.168329      -0.736473       0.012831       0.008540      -0.035991       0.039153      -0.001462      -0.002561      -0.012576      -0.011992       0.052478      -0.015667      -0.007921       0.023588              1.851871       1.898116      -0.202475      -0.375526       1.584405       0.004389       2.073092          -0.000000
           93              H       9.846336       4.556495       0.423085       0.110891       1.256094 0.91169726E+01  0.91106171E+02                                 1.813970                            1.682663      -1.095744       2.347419                    0.997687       3.450895       9.283211       0.526301       1.164595      -0.736750       0.028753       0.026918      -0.002972       0.039498       0.014417       0.002845       0.007024      -0.014447      -0.026446      -0.012518      -0.009810       0.022328              1.936773       2.275502       0.493616      -0.448167       1.776452      -0.137446       1.758364           0.000000
           94              H       8.369386       5.146249       2.128245       0.119251       1.190577 0.86922807E+01  0.85180572E+02                                 1.709209                            1.613649      -1.003576       2.403374                    0.998110       3.230883       8.395120       0.556395       1.123352      -0.749111       0.006162       0.034719       0.017192       0.039229       0.011543      -0.004953       0.007346      -0.010475      -0.026478      -0.016880      -0.000720       0.017600              1.741228       1.529503       0.097772      -0.114035       1.940375       0.396933       1.753805           0.000000
           95              H       6.423196       1.705160       1.597465       0.121983       1.121944 0.80578137E+01  0.78417650E+02                                 1.723446                            1.613587      -0.846098       2.481650                    0.999221       3.285021       8.846799       0.519410       1.211710      -0.726284      -0.030273      -0.027474       0.009784       0.042036       0.012827      -0.005390       0.003085      -0.011595      -0.024575      -0.015354      -0.002823       0.018177              1.846508       2.095485       0.384205      -0.509014       1.693896      -0.236319       1.750144          -0.000000
           96              H       7.848863       1.130790      25.508164       0.114258       1.254505 0.95769849E+01  0.96847003E+02                                 1.812782                            1.727355      -1.143996       2.328959                    0.997217       3.456337       9.340297       0.518422       1.168330      -0.736473      -0.008540      -0.035991      -0.012831       0.039153       0.012576      -0.001462       0.002561      -0.020243      -0.044227      -0.015667      -0.007921       0.023588              1.851871       1.584405      -0.004389      -0.202475       2.073092       0.375527       1.898117          -0.000000
           97              H      22.667086       8.264255      25.218415       0.110891       1.256094 0.91169726E+01  0.91106171E+02                                 1.813970                            1.682663      -1.095744       2.347419                    0.997687       3.450895       9.283211       0.526301       1.164595      -0.736750       0.028753      -0.026918       0.002972       0.039498      -0.014417      -0.002845       0.007024      -0.014447      -0.026446      -0.012518      -0.009810       0.022328              1.936773       2.275502      -0.493616       0.448167       1.776452      -0.137446       1.758364           0.000000
           98              H      21.190136       7.674501      23.513256       0.119251       1.190577 0.86922771E+01  0.85180529E+02                                 1.709208                            1.613649      -1.003576       2.403374                    0.998110       3.230883       8.395120       0.556395       1.123352      -0.749111       0.006162      -0.034719      -0.017192       0.039229      -0.011543       0.004953       0.007346      -0.010475      -0.026478      -0.016880      -0.000720       0.017600              1.741227       1.529503      -0.097772       0.114035       1.940375       0.396932       1.753804           0.000000
           99              H      19.243946      11.115590      24.044035       0.121983       1.121944 0.80578137E+01  0.78417650E+02                                 1.723446                            1.613587      -0.846098       2.481650                    0.999221       3.285021       8.846799       0.519410       1.211710      -0.726284      -0.030273       0.027474      -0.009784       0.042036      -0.012827       0.005390       0.003085      -0.011595      -0.024575      -0.015354      -0.002823       0.018177              1.846508       2.095485      -0.384205       0.509014       1.693896      -0.236319       1.750144          -0.000000
          100              H      20.669613      11.689960       0.133336       0.114258       1.254505 0.95769849E+01  0.96847003E+02                                 1.812782                            1.727355      -1.143996       2.328959                    0.997217       3.456337       9.340297       0.518422       1.168330      -0.736473      -0.008540       0.035991       0.012831       0.039153      -0.012576       0.001462       0.002561      -0.020243      -0.044227      -0.015667      -0.007921       0.023588              1.851871       1.584405       0.004389       0.202475       2.073092       0.375526       1.898117          -0.000000
          101              H      15.795164      17.377245      12.397665       0.110891       1.256094 0.91169725E+01  0.91106170E+02                                 1.813970                            1.682663      -1.095744       2.347419                    0.997687       3.450895       9.283211       0.526301       1.164595      -0.736750      -0.028753       0.026918       0.002972       0.039498      -0.014417       0.002845      -0.007024      -0.014447      -0.026446      -0.012518      -0.009810       0.022328              1.936773       2.275502      -0.493616      -0.448167       1.776452       0.137446       1.758364           0.000000
          102              H      17.272114      17.966999      10.692506       0.119251       1.190576 0.86922706E+01  0.85180451E+02                                 1.709208                            1.613648      -1.003576       2.403374                    0.998110       3.230883       8.395120       0.556395       1.123352      -0.749111      -0.006162       0.034719      -0.017192       0.039229      -0.011543      -0.004953      -0.007346      -0.010475      -0.026478      -0.016880      -0.000720       0.017600              1.741227       1.529503      -0.097772      -0.114035       1.940374      -0.396932       1.753804           0.000000
          103              H      19.218304      14.525910      11.223285       0.121983       1.121944 0.80578136E+01  0.78417646E+02                                 1.723446                            1.613587      -0.846098       2.481650                    0.999221       3.285021       8.846798       0.519411       1.211710      -0.726284       0.030273      -0.027474      -0.009784       0.042036      -0.012827      -0.005390      -0.003085      -0.011595      -0.024575      -0.015354      -0.002823       0.018177              1.846508       2.095484      -0.384205      -0.509014       1.693895       0.236319       1.750144          -0.000000
          104              H      17.792637      13.951540      12.954086       0.114258       1.254505 0.95769875E+01  0.96847028E+02                                 1.812781                            1.727354      -1.143996       2.328959                    0.997217       3.456338       9.340297       0.518422       1.168329      -0.736473       0.008540      -0.035991       0.012831       0.039153      -0.012576      -0.001462      -0.002561      -0.020243      -0.044227      -0.015667      -0.007921       0.023588              1.851871       1.584405       0.004389      -0.202475       2.073092      -0.375526       1.898116          -0.000000
          105              H       2.974414      21.085005      13.243835       0.110891       1.256094 0.91169725E+01  0.91106170E+02                                 1.813970                            1.682663      -1.095744       2.347419                    0.997687       3.450895       9.283211       0.526301       1.164595      -0.736750      -0.028753      -0.026918      -0.002972       0.039498       0.014417      -0.002845      -0.007024      -0.014447      -0.026446      -0.012518      -0.009810       0.022328              1.936773       2.275502       0.493616       0.448167       1.776452       0.137446       1.758364           0.000000
          106              H       4.451364      20.495251      14.948994       0.119251       1.190576 0.86922717E+01  0.85180465E+02                                 1.709208                            1.613648      -1.003576       2.403374                    0.998110       3.230883       8.395120       0.556395       1.123352      -0.749111      -0.006162      -0.034719       0.017192       0.039229       0.011543       0.004953      -0.007346      -0.010475      -0.026478      -0.016880      -0.000720       0.017600              1.741227       1.529503       0.097772       0.114035       1.940374      -0.396932       1.753804           0.000000
          107              H       6.397554      23.936340      14.418215       0.121983       1.121944 0.80578137E+01  0.78417650E+02                                 1.723446                            1.613587      -0.846098       2.481650                    0.999221       3.285021       8.846799       0.519410       1.211710      -0.726284       0.030273       0.027474       0.009784       0.042036       0.012827       0.005390      -0.003085      -0.011595      -0.024575      -0.015354      -0.002823       0.018177              1.846508       2.095485       0.384205       0.509014       1.693896       0.236319       1.750144          -0.000000
          108              H       4.971887      24.510710      12.687414       0.114258       1.254505 0.95769849E+01  0.96847003E+02                                 1.812782                            1.727355      -1.143996       2.328959                    0.997217       3.456337       9.340297       0.518422       1.168330      -0.736473       0.008540       0.035991      -0.012831       0.039153       0.012576       0.001462      -0.002561      -0.020243      -0.044227      -0.015667      -0.007921       0.023588              1.851871       1.584405      -0.004389       0.202475       2.073092      -0.375526       1.898117          -0.000000
          109              C      19.307024       9.232222       2.539278       0.021020      40.933298 0.42039099E+03  0.97853105E+04                                10.565121                            6.911507      -0.271302       1.926725                    0.998818      27.089999      77.094506       0.617535       0.426112      -1.059765      -0.018193       0.008901      -0.020131       0.028556       0.002087      -0.001809      -0.009170       0.009183       0.020392      -0.012467       0.000676       0.011791             17.016259      22.640721      -3.217505      13.477163       9.599249      -0.219178      18.808807           0.000000
          110              C      18.594190      10.398397       2.718255      -0.107956      35.349722 0.42725201E+03  0.10034807E+05                                 9.503227                            6.974694      -0.064214       1.953001                    0.999537      29.461695      85.592143       0.610779       0.426970      -1.054011      -0.012632      -0.007921      -0.020274       0.025166       0.012492      -0.017641       0.014843      -0.031539       0.011716      -0.034551       0.010041       0.024510             12.845724      15.738736      -2.748723       8.305211       8.688153       0.364067      14.110281          -0.000000
          111              C      17.563402      10.743788       1.851829      -0.113391      34.731217 0.41154899E+03  0.95414998E+04                                 9.269780                            6.761349       0.128151       2.013217                    0.999743      28.970651      82.643802       0.634212       0.416559      -1.064362       0.017985      -0.016661       0.001684       0.024574      -0.009071      -0.013699       0.004834      -0.031481      -0.022988      -0.023996      -0.000382       0.024378             12.631696      14.573043      -1.634294       8.521298       8.254700       1.086702      15.067346          -0.000000
          112              C      17.227755       9.879414       0.831297      -0.012152      37.806215 0.41626113E+03  0.96125003E+04                                 9.862406                            6.777641       0.017809       2.018634                    0.999236      26.762605      74.515591       0.640934       0.413830      -1.073405       0.035998      -0.011857       0.024226       0.044982       0.007198      -0.007876       0.001126       0.005021       0.007590      -0.011382       0.000302       0.011080             15.332633      18.246772      -2.376765      12.023577       8.870609       0.007064      18.880519          -0.000000
          113              C      17.886485       8.709905       0.697449      -0.097175      33.138382 0.40677250E+03  0.94362545E+04                                 9.107653                            6.791543      -0.012210       1.974979                    0.999646      28.903993      83.426275       0.620928       0.425223      -1.055198       0.016249       0.012257       0.015951       0.025859       0.019421      -0.008467       0.014848      -0.016738       0.024341      -0.031287       0.008254       0.023033             12.574803      15.577579      -2.036441       8.871556       8.258747      -0.229780      13.888084          -0.000000
          114              C      18.923171       8.364514       1.542849      -0.107733      35.450192 0.42301147E+03  0.99232394E+04                                 9.569912                            6.956898      -0.153174       1.927449                    0.999200      29.463372      85.906134       0.608547       0.429052      -1.051374      -0.015656       0.017289      -0.010568       0.025607       0.006376      -0.023366       0.000693      -0.042606      -0.006495      -0.036784       0.012944       0.023839             13.642491      16.892128      -1.532810      10.107502       8.494629       0.260567      15.540718          -0.000000
          115              C      20.416532       8.911447       3.432628       0.375858      34.191907 0.32221838E+03  0.70788619E+04                                 9.730074                            6.271350      -0.300458       1.938457                    0.999135      24.319735      69.171361       0.609102       0.457723      -1.031982       0.023996      -0.010577       0.020676       0.033394       0.043979      -0.043380      -0.043957      -0.005984      -0.014682      -0.046467      -0.041231       0.087699             15.544212      20.021161      -3.627453      10.909399       9.639536       0.415433      16.971940           0.000000
          116              C      16.130042      10.251215      25.502523       0.626332      24.992597 0.24604027E+03  0.50739832E+04                                 8.013374                            5.605878      -0.100765       2.030792                    0.999406      21.961176      61.350615       0.620085       0.478974      -1.016082      -0.048435       0.024994      -0.035736       0.065174       0.070378      -0.070886      -0.031356      -0.027143      -0.080483      -0.090951      -0.028558       0.119509             11.503761      13.034660      -2.209151       7.659054       7.286024       0.133382      14.190599           0.000000
          117              C      19.155226      16.409278      15.360028       0.021020      40.933300 0.42039099E+03  0.97853104E+04                                10.565122                            6.911507      -0.271302       1.926725                    0.998818      27.089999      77.094507       0.617535       0.426112      -1.059765       0.018193      -0.008901      -0.020131       0.028556       0.002087       0.001809       0.009170       0.009183       0.020392      -0.012467       0.000676       0.011791             17.016259      22.640719      -3.217505     -13.477162       9.599250       0.219177      18.808807           0.000000
          118              C      19.868060      15.243103      15.539005      -0.107956      35.349720 0.42725208E+03  0.10034809E+05                                 9.503227                            6.974694      -0.064214       1.953001                    0.999537      29.461695      85.592143       0.610779       0.426970      -1.054011       0.012632       0.007921      -0.020274       0.025166       0.012492       0.017641      -0.014843      -0.031539       0.011716      -0.034551       0.010041       0.024510             12.845722      15.738734      -2.748727      -8.305207       8.688155      -0.364064      14.110276           0.000000
          119              C      20.898848      14.897711      14.672579      -0.113391      34.731196 0.41154892E+03  0.95414978E+04                                 9.269777                            6.761349       0.128151       2.013217                    0.999743      28.970651      82.643802       0.634212       0.416559      -1.064362      -0.017985       0.016661       0.001684       0.024574      -0.009071       0.013699      -0.004834      -0.031481      -0.022988      -0.023996      -0.000382       0.024378             12.631688      14.573034      -1.634297      -8.521288       8.254700      -1.086699      15.067331          -0.000000
          120              C      21.234495      15.762086      13.652047      -0.012152      37.806217 0.41626131E+03  0.96125054E+04                                 9.862407                            6.777642       0.017809       2.018634                    0.999236      26.762605      74.515592       0.640934       0.413831      -1.073405      -0.035998       0.011857       0.024226       0.044982       0.007198       0.007876      -0.001126       0.005021       0.007590      -0.011382       0.000302       0.011080             15.332633      18.246772      -2.376766     -12.023575       8.870611      -0.007063      18.880516          -0.000000
          121              C      20.575765      16.931595      13.518199      -0.097175      33.138384 0.40677250E+03  0.94362544E+04                                 9.107654                            6.791543      -0.012210       1.974979                    0.999646      28.903993      83.426276       0.620928       0.425223      -1.055198      -0.016249      -0.012257       0.015951       0.025859       0.019421       0.008467      -0.014848      -0.016738       0.024341      -0.031287       0.008254       0.023033             12.574805      15.577583      -2.036442      -8.871558       8.258747       0.229781      13.888087          -0.000000
          122              C      19.539079      17.276986      14.363599      -0.107733      35.450197 0.42301149E+03  0.99232401E+04                                 9.569913                            6.956898      -0.153174       1.927449                    0.999200      29.463373      85.906137       0.608547       0.429052      -1.051374       0.015656      -0.017289      -0.010568       0.025607       0.006376       0.023366      -0.000693      -0.042606      -0.006495      -0.036784       0.012944       0.023839             13.642494      16.892130      -1.532810     -10.107505       8.494629      -0.260568      15.540721          -0.000000
          123              C      18.045718      16.730053      16.253378       0.375858      34.191907 0.32221838E+03  0.70788619E+04                                 9.730074                            6.271350      -0.300458       1.938457                    0.999135      24.319735      69.171362       0.609102       0.457723      -1.031982      -0.023996       0.010577       0.020676       0.033394       0.043979       0.043380       0.043957      -0.005984      -0.014682      -0.046467      -0.041231       0.087699             15.544212      20.021160      -3.627453     -10.909398       9.639536      -0.415433      16.971940           0.000000
          124              C      22.332208      15.390285      12.681773       0.626332      24.992596 0.24604027E+03  0.50739832E+04                                 8.013373                            5.605878      -0.100765       2.030792                    0.999406      21.961176      61.350615       0.620085       0.478974      -1.016082       0.048435      -0.024994      -0.035736       0.065174       0.070378       0.070886       0.031356      -0.027143      -0.080483      -0.090951      -0.028558       0.119509             11.503759      13.034658      -2.209151      -7.659052       7.286024      -0.133383      14.190597           0.000000
          125              C       6.334476      22.052972      10.281472       0.021020      40.933300 0.42039099E+03  0.97853105E+04                                10.565122                            6.911507      -0.271302       1.926725                    0.998818      27.089999      77.094507       0.617535       0.426112      -1.059765       0.018193       0.008901       0.020131       0.028556      -0.002087      -0.001809       0.009170       0.009183       0.020392      -0.012467       0.000676       0.011791             17.016259      22.640719       3.217505      13.477162       9.599250       0.219177      18.808807           0.000000
          126              C       7.047310      23.219147      10.102495      -0.107956      35.349721 0.42725208E+03  0.10034809E+05                                 9.503227                            6.974694      -0.064214       1.953001                    0.999537      29.461695      85.592144       0.610779       0.426970      -1.054011       0.012632      -0.007921       0.020274       0.025166      -0.012492      -0.017641      -0.014843      -0.031539       0.011716      -0.034551       0.010041       0.024510             12.845722      15.738735       2.748727       8.305207       8.688155      -0.364064      14.110276           0.000000
          127              C       8.078098      23.564539      10.968921      -0.113391      34.731196 0.41154893E+03  0.95414980E+04                                 9.269777                            6.761349       0.128151       2.013217                    0.999743      28.970651      82.643802       0.634212       0.416559      -1.064362      -0.017985      -0.016661      -0.001684       0.024574       0.009071      -0.013699      -0.004834      -0.031481      -0.022988      -0.023996      -0.000382       0.024378             12.631688      14.573034       1.634297       8.521288       8.254700      -1.086699      15.067331          -0.000000
          128              C       8.413745      22.700164      11.989453      -0.012152      37.806217 0.41626131E+03  0.96125054E+04                                 9.862407                            6.777642       0.017809       2.018634                    0.999236      26.762605      74.515592       0.640934       0.413831      -1.073405      -0.035998      -0.011857      -0.024226       0.044982      -0.007198      -0.007876      -0.001126       0.005021       0.007590      -0.011382       0.000302       0.011080             15.332633      18.246772       2.376766      12.023575       8.870611      -0.007063      18.880515           0.000000
          129              C       7.755015      21.530655      12.123301      -0.097175      33.138384 0.40677249E+03  0.94362543E+04                                 9.107654                            6.791543      -0.012210       1.974979                    0.999646      28.903993      83.426275       0.620928       0.425223      -1.055198      -0.016249       0.012257      -0.015951       0.025859      -0.019421      -0.008467      -0.014848      -0.016738       0.024341      -0.031287       0.008254       0.023033             12.574805      15.577582       2.036442       8.871558       8.258747       0.229781      13.888086          -0.000000
          130              C       6.718329      21.185264      11.277901      -0.107733      35.450196 0.42301147E+03  0.99232396E+04                                 9.569913                            6.956898      -0.153174       1.927449                    0.999200      29.463372      85.906136       0.608547       0.429052      -1.051374       0.015656       0.017289       0.010568       0.025607      -0.006376      -0.023366      -0.000693      -0.042606      -0.006495      -0.036784       0.012944       0.023839             13.642494      16.892131       1.532810      10.107505       8.494630      -0.260568      15.540721          -0.000000
          131              C       5.224968      21.732197       9.388122       0.375858      34.191907 0.32221838E+03  0.70788618E+04                                 9.730074                            6.271350      -0.300458       1.938457                    0.999135      24.319735      69.171362       0.609102       0.457723      -1.031982      -0.023996      -0.010577      -0.020676       0.033394      -0.043979      -0.043380       0.043957      -0.005984      -0.014682      -0.046467      -0.041231       0.087699             15.544212      20.021160       3.627453      10.909398       9.639537      -0.415433      16.971940           0.000000
          132              C       9.511458      23.071965      12.959727       0.626332      24.992595 0.24604027E+03  0.50739832E+04                                 8.013373                            5.605878      -0.100765       2.030792                    0.999406      21.961176      61.350615       0.620085       0.478974      -1.016082       0.048435       0.024994       0.035736       0.065174      -0.070378      -0.070886       0.031356      -0.027143      -0.080483      -0.090951      -0.028558       0.119509             11.503759      13.034658       2.209151       7.659052       7.286024      -0.133383      14.190596           0.000000
          133              C       6.486274       3.588528      23.102222       0.021020      40.933299 0.42039099E+03  0.97853105E+04                                10.565121                            6.911507      -0.271302       1.926725                    0.998818      27.089999      77.094507       0.617535       0.426112      -1.059765      -0.018193      -0.008901       0.020131       0.028556      -0.002087       0.001809      -0.009170       0.009183       0.020392      -0.012467       0.000676       0.011791             17.016258      22.640718       3.217505     -13.477161       9.599250      -0.219177      18.808806           0.000000
          134              C       5.773440       2.422353      22.923245      -0.107956      35.349721 0.42725210E+03  0.10034809E+05                                 9.503227                            6.974694      -0.064214       1.953000                    0.999537      29.461696      85.592146       0.610779       0.426970      -1.054011      -0.012632       0.007921       0.020274       0.025166      -0.012492       0.017641       0.014843      -0.031539       0.011716      -0.034551       0.010041       0.024510             12.845722      15.738734       2.748727      -8.305207       8.688155       0.364064      14.110276           0.000000
          135              C       4.742652       2.076961      23.789671      -0.113391      34.731196 0.41154893E+03  0.95414980E+04                                 9.269777                            6.761349       0.128151       2.013217                    0.999743      28.970651      82.643803       0.634212       0.416559      -1.064362       0.017985       0.016661      -0.001684       0.024574       0.009071       0.013699       0.004834      -0.031481      -0.022988      -0.023996      -0.000382       0.024378             12.631688      14.573034       1.634297      -8.521288       8.254700       1.086699      15.067331          -0.000000
          136              C       4.407005       2.941336      24.810203      -0.012152      37.806216 0.41626131E+03  0.96125053E+04                                 9.862406                            6.777642       0.017809       2.018634                    0.999236      26.762605      74.515591       0.640934       0.413830      -1.073405       0.035998       0.011857      -0.024226       0.044982      -0.007198       0.007876       0.001126       0.005021       0.007590      -0.011382       0.000302       0.011080             15.332632      18.246771       2.376766     -12.023573       8.870610       0.007064      18.880514          -0.000000
          137              C       5.065735       4.110845      24.944051      -0.097175      33.138384 0.40677250E+03  0.94362544E+04                                 9.107654                            6.791543      -0.012210       1.974979                    0.999646      28.903993      83.426275       0.620928       0.425223      -1.055198       0.016249      -0.012257      -0.015951       0.025859      -0.019421       0.008467       0.014848      -0.016738       0.024341      -0.031287       0.008254       0.023033             12.574805      15.577582       2.036442      -8.871558       8.258747      -0.229781      13.888085          -0.000000
          138              C       6.102421       4.456236      24.098651      -0.107733      35.450194 0.42301147E+03  0.99232395E+04                                 9.569913                            6.956897      -0.153174       1.927449                    0.999200      29.463372      85.906135       0.608547       0.429052      -1.051374      -0.015656      -0.017289       0.010568       0.025607      -0.006376       0.023366       0.000693      -0.042606      -0.006495      -0.036784       0.012944       0.023839             13.642492      16.892128       1.532810     -10.107503       8.494629       0.260568      15.540719          -0.000000
          139              C       7.595782       3.909303      22.208872       0.375858      34.191907 0.32221838E+03  0.70788619E+04                                 9.730074                            6.271350      -0.300458       1.938457                    0.999135      24.319735      69.171362       0.609102       0.457723      -1.031982       0.023996       0.010577      -0.020676       0.033394      -0.043979       0.043380      -0.043957      -0.005984      -0.014682      -0.046467      -0.041231       0.087699             15.544212      20.021160       3.627453     -10.909398       9.639536       0.415433      16.971940           0.000000
          140              C       3.309292       2.569535       0.138977       0.626332      24.992595 0.24604027E+03  0.50739832E+04                                 8.013373                            5.605877      -0.100765       2.030792                    0.999406      21.961176      61.350614       0.620085       0.478974      -1.016082      -0.048435      -0.024994       0.035736       0.065174      -0.070378       0.070886      -0.031356      -0.027143      -0.080483      -0.090951      -0.028558       0.119509             11.503758      13.034657       2.209151      -7.659051       7.286024       0.133383      14.190595           0.000000
          141              C       2.539278      19.307024       9.232222       0.021020      40.933298 0.42039099E+03  0.97853105E+04                                10.565121                            6.911507      -0.271302       1.926725                    0.998818      27.089999      77.094506       0.617535       0.426112      -1.059765      -0.020131      -0.018193       0.008901       0.028556      -0.001809      -0.009170       0.002087       0.005604      -0.023971      -0.012467       0.000676       0.011791             17.016259      18.808807      13.477163      -0.219178      22.640721      -3.217505       9.599249           0.000000
          142              C       2.718255      18.594190      10.398397      -0.107956      35.349722 0.42725203E+03  0.10034807E+05                                 9.503227                            6.974693      -0.064214       1.953001                    0.999537      29.461696      85.592144       0.610779       0.426970      -1.054011      -0.020274      -0.012632      -0.007921       0.025166      -0.017641       0.014843       0.012492       0.021627       0.041450      -0.034551       0.010041       0.024510             12.845723      14.110281       8.305211       0.364067      15.738736      -2.748723       8.688153           0.000000
          143              C       1.851829      17.563402      10.743788      -0.113391      34.731215 0.41154898E+03  0.95414993E+04                                 9.269780                            6.761349       0.128151       2.013217                    0.999743      28.970650      82.643798       0.634212       0.416559      -1.064362       0.001684       0.017985      -0.016661       0.024574      -0.013699       0.004834      -0.009071       0.004247       0.058716      -0.023996      -0.000382       0.024378             12.631696      15.067346       8.521298       1.086702      14.573043      -1.634294       8.254700          -0.000000
          144              C       0.831297      17.227755       9.879414      -0.012152      37.806215 0.41626114E+03  0.96125004E+04                                 9.862406                            6.777641       0.017809       2.018634                    0.999236      26.762605      74.515591       0.640934       0.413830      -1.073405       0.024226       0.035998      -0.011857       0.044982      -0.007876       0.001126       0.007198       0.001284      -0.011326      -0.011382       0.000302       0.011080             15.332634      18.880520      12.023577       0.007064      18.246772      -2.376765       8.870609          -0.000000
          145              C       0.697449      17.886485       8.709905      -0.097175      33.138381 0.40677250E+03  0.94362544E+04                                 9.107653                            6.791543      -0.012210       1.974979                    0.999646      28.903993      83.426274       0.620928       0.425223      -1.055198       0.015951       0.016249       0.012257       0.025859      -0.008467       0.014848       0.019421       0.020539       0.012936      -0.031287       0.008254       0.023033             12.574803      13.888084       8.871556      -0.229780      15.577579      -2.036441       8.258747          -0.000000
          146              C       1.542849      18.923171       8.364514      -0.107733      35.450192 0.42301147E+03  0.99232393E+04                                 9.569912                            6.956898      -0.153174       1.927449                    0.999200      29.463372      85.906133       0.608547       0.429052      -1.051374      -0.010568      -0.015656       0.017289       0.025607      -0.023366       0.000693       0.006376       0.018055       0.067157      -0.036784       0.012944       0.023839             13.642491      15.540718      10.107502       0.260567      16.892127      -1.532810       8.494629          -0.000000
          147              C       3.432628      20.416532       8.911447       0.375858      34.191907 0.32221838E+03  0.70788618E+04                                 9.730074                            6.271350      -0.300458       1.938457                    0.999135      24.319735      69.171361       0.609102       0.457723      -1.031982       0.020676       0.023996      -0.010577       0.033394      -0.043380      -0.043957       0.043979      -0.004349       0.016317      -0.046467      -0.041231       0.087699             15.544212      16.971940      10.909399       0.415433      20.021160      -3.627453       9.639536           0.000000
          148              C      25.502523      16.130042      10.251215       0.626332      24.992597 0.24604028E+03  0.50739833E+04                                 8.013374                            5.605878      -0.100765       2.030792                    0.999406      21.961176      61.350614       0.620085       0.478974      -1.016082      -0.035736      -0.048435       0.024994       0.065174      -0.070886      -0.031356       0.070378      -0.026670       0.080955      -0.090951      -0.028558       0.119509             11.503761      14.190598       7.659053       0.133382      13.034660      -2.209151       7.286024           0.000000
          149              C      15.360028      19.155226      16.409278       0.021020      40.933300 0.42039099E+03  0.97853104E+04                                10.565121                            6.911507      -0.271302       1.926725                    0.998818      27.089999      77.094506       0.617535       0.426112      -1.059765      -0.020131       0.018193      -0.008901       0.028556       0.001809       0.009170       0.002087       0.005604      -0.023971      -0.012467       0.000676       0.011791             17.016258      18.808807     -13.477162       0.219177      22.640719      -3.217505       9.599250           0.000000
          150              C      15.539005      19.868060      15.243103      -0.107956      35.349722 0.42725211E+03  0.10034809E+05                                 9.503227                            6.974694      -0.064214       1.953001                    0.999537      29.461696      85.592145       0.610779       0.426970      -1.054011      -0.020274       0.012632       0.007921       0.025166       0.017641      -0.014843       0.012492       0.021627       0.041450      -0.034551       0.010041       0.024510             12.845722      14.110276      -8.305207      -0.364064      15.738734      -2.748727       8.688155           0.000000
          151              C      14.672579      20.898848      14.897711      -0.113391      34.731195 0.41154892E+03  0.95414977E+04                                 9.269777                            6.761349       0.128151       2.013217                    0.999743      28.970651      82.643801       0.634212       0.416559      -1.064362       0.001684      -0.017985       0.016661       0.024574       0.013699      -0.004834      -0.009071       0.004247       0.058716      -0.023996      -0.000382       0.024378             12.631688      15.067331      -8.521287      -1.086699      14.573033      -1.634297       8.254699          -0.000000
          152              C      13.652047      21.234495      15.762086      -0.012152      37.806217 0.41626131E+03  0.96125054E+04                                 9.862407                            6.777642       0.017809       2.018634                    0.999236      26.762605      74.515592       0.640934       0.413831      -1.073405       0.024226      -0.035998       0.011857       0.044982       0.007876      -0.001126       0.007198       0.001284      -0.011326      -0.011382       0.000302       0.011080             15.332633      18.880515     -12.023575      -0.007064      18.246772      -2.376766       8.870611           0.000000
          153              C      13.518199      20.575765      16.931595      -0.097175      33.138385 0.40677251E+03  0.94362549E+04                                 9.107654                            6.791543      -0.012210       1.974979                    0.999646      28.903994      83.426278       0.620928       0.425223      -1.055198       0.015951      -0.016249      -0.012257       0.025859       0.008467      -0.014848       0.019421       0.020539       0.012936      -0.031287       0.008254       0.023033             12.574805      13.888086      -8.871558       0.229781      15.577582      -2.036442       8.258747          -0.000000
          154              C      14.363599      19.539079      17.276986      -0.107733      35.450196 0.42301147E+03  0.99232395E+04                                 9.569913                            6.956898      -0.153174       1.927449                    0.999200      29.463372      85.906136       0.608547       0.429052      -1.051374      -0.010568       0.015656      -0.017289       0.025607       0.023366      -0.000693       0.006376       0.018055       0.067157      -0.036784       0.012944       0.023839             13.642494      15.540721     -10.107505      -0.260568      16.892131      -1.532810       8.494629          -0.000000
          155              C      16.253378      18.045718      16.730053       0.375858      34.191907 0.32221838E+03  0.70788618E+04                                 9.730074                            6.271350      -0.300458       1.938457                    0.999135      24.319735      69.171361       0.609102       0.457723      -1.031982       0.020676      -0.023996       0.010577       0.033394       0.043380       0.043957       0.043979      -0.004349       0.016317      -0.046467      -0.041231       0.087699             15.544212      16.971940     -10.909398      -0.415433      20.021160      -3.627453       9.639536           0.000000
          156              C      12.681773      22.332208      15.390285       0.626332      24.992596 0.24604028E+03  0.50739832E+04                                 8.013373                            5.605878      -0.100765       2.030792                    0.999406      21.961176      61.350614       0.620085       0.478974      -1.016082      -0.035736       0.048435      -0.024994       0.065174       0.070886       0.031356       0.070378      -0.026670       0.080955      -0.090951      -0.028558       0.119509             11.503759      14.190596      -7.659051      -0.133383      13.034657      -2.209151       7.286024           0.000000
          157              C      10.281472       6.334476      22.052972       0.021020      40.933300 0.42039099E+03  0.97853104E+04                                10.565121                            6.911507      -0.271302       1.926725                    0.998818      27.089999      77.094505       0.617535       0.426112      -1.059765       0.020131       0.018193       0.008901       0.028556      -0.001809       0.009170      -0.002087       0.005604      -0.023971      -0.012467       0.000676       0.011791             17.016258      18.808806      13.477161       0.219177      22.640718       3.217505       9.599250           0.000000
          158              C      10.102495       7.047310      23.219147      -0.107956      35.349721 0.42725209E+03  0.10034809E+05                                 9.503227                            6.974694      -0.064214       1.953001                    0.999537      29.461695      85.592143       0.610779       0.426970      -1.054011       0.020274       0.012632      -0.007921       0.025166      -0.017641      -0.014843      -0.012492       0.021627       0.041450      -0.034551       0.010041       0.024510             12.845722      14.110276       8.305207      -0.364064      15.738735       2.748727       8.688155           0.000000
          159              C      10.968921       8.078098      23.564539      -0.113391      34.731195 0.41154892E+03  0.95414976E+04                                 9.269777                            6.761349       0.128151       2.013217                    0.999743      28.970651      82.643799       0.634212       0.416559      -1.064362      -0.001684      -0.017985      -0.016661       0.024574      -0.013699      -0.004834       0.009071       0.004247       0.058716      -0.023996      -0.000382       0.024378             12.631687      15.067330       8.521287      -1.086699      14.573033       1.634297       8.254699          -0.000000
          160              C      11.989453       8.413745      22.700164      -0.012152      37.806215 0.41626129E+03  0.96125048E+04                                 9.862407                            6.777642       0.017809       2.018634                    0.999236      26.762604      74.515590       0.640934       0.413831      -1.073405      -0.024226      -0.035998      -0.011857       0.044982      -0.007876      -0.001126      -0.007198       0.001284      -0.011326      -0.011382       0.000302       0.011080             15.332633      18.880515      12.023575      -0.007063      18.246772       2.376766       8.870611          -0.000000
          161              C      12.123301       7.755015      21.530655      -0.097175      33.138384 0.40677249E+03  0.94362543E+04                                 9.107654                            6.791543      -0.012210       1.974979                    0.999646      28.903993      83.426274       0.620928       0.425223      -1.055198      -0.015951      -0.016249       0.012257       0.025859      -0.008467      -0.014848      -0.019421       0.020539       0.012936      -0.031287       0.008254       0.023033             12.574805      13.888086       8.871558       0.229781      15.577582       2.036442       8.258747          -0.000000
          162              C      11.277901       6.718329      21.185264      -0.107733      35.450195 0.42301147E+03  0.99232394E+04                                 9.569912                            6.956897      -0.153174       1.927449                    0.999200      29.463372      85.906133       0.608547       0.429052      -1.051374       0.010568       0.015656       0.017289       0.025607      -0.023366      -0.000693      -0.006376       0.018055       0.067157      -0.036784       0.012944       0.023839             13.642492      15.540719      10.107504      -0.260568      16.892129       1.532810       8.494629          -0.000000
          163              C       9.388122       5.224968      21.732197       0.375858      34.191907 0.32221838E+03  0.70788618E+04                                 9.730074                            6.271350      -0.300458       1.938457                    0.999135      24.319735      69.171361       0.609102       0.457723      -1.031982      -0.020676      -0.023996      -0.010577       0.033394      -0.043380       0.043957      -0.043979      -0.004349       0.016317      -0.046467      -0.041231       0.087699             15.544212      16.971939      10.909398      -0.415433      20.021160       3.627453       9.639536           0.000000
          164              C      12.959727       9.511458      23.071965       0.626332      24.992595 0.24604027E+03  0.50739832E+04                                 8.013373                            5.605877      -0.100765       2.030792                    0.999406      21.961176      61.350614       0.620085       0.478974      -1.016082       0.035736       0.048435       0.024994       0.065174      -0.070886       0.031356      -0.070378      -0.026670       0.080955      -0.090951      -0.028558       0.119509             11.503759      14.190595       7.659051      -0.133383      13.034658       2.209151       7.286024           0.000000
          165              C      23.102222       6.486274       3.588528       0.021020      40.933299 0.42039099E+03  0.97853104E+04                                10.565121                            6.911507      -0.271302       1.926725                    0.998818      27.089999      77.094506       0.617535       0.426112      -1.059765       0.020131      -0.018193      -0.008901       0.028556       0.001809      -0.009170      -0.002087       0.005604      -0.023971      -0.012467       0.000676       0.011791             17.016258      18.808806     -13.477161      -0.219177      22.640718       3.217505       9.599250           0.000000
          166              C      22.923245       5.773440       2.422353      -0.107956      35.349720 0.42725208E+03  0.10034809E+05                                 9.503227                            6.974694      -0.064214       1.953001                    0.999537      29.461695      85.592143       0.610779       0.426970      -1.054011       0.020274      -0.012632       0.007921       0.025166       0.017641       0.014843      -0.012492       0.021627       0.041450      -0.034551       0.010041       0.024510             12.845721      14.110276      -8.305207       0.364064      15.738734       2.748727       8.688155           0.000000
          167              C      23.789671       4.742652       2.076961      -0.113391      34.731195 0.41154892E+03  0.95414977E+04                                 9.269777                            6.761349       0.128151       2.013217                    0.999743      28.970651      82.643801       0.634212       0.416559      -1.064362      -0.001684       0.017985       0.016661       0.024574       0.013699       0.004834       0.009071       0.004247       0.058716      -0.023996      -0.000382       0.024378             12.631687      15.067330      -8.521287       1.086699      14.573033       1.634297       8.254699          -0.000000
          168              C      24.810203       4.407005       2.941336      -0.012152      37.806216 0.41626131E+03  0.96125054E+04                                 9.862406                            6.777642       0.017809       2.018634                    0.999236      26.762605      74.515591       0.640934       0.413830      -1.073405      -0.024226       0.035998       0.011857       0.044982       0.007876       0.001126      -0.007198       0.001284      -0.011326      -0.011382       0.000302       0.011080             15.332631      18.880514     -12.023573       0.007064      18.246771       2.376766       8.870610           0.000000
          169              C      24.944051       5.065735       4.110845      -0.097175      33.138383 0.40677249E+03  0.94362541E+04                                 9.107653                            6.791543      -0.012209       1.974979                    0.999646      28.903993      83.426273       0.620928       0.425223      -1.055198      -0.015951       0.016249      -0.012257       0.025859       0.008467       0.014848      -0.019421       0.020539       0.012936      -0.031287       0.008254       0.023033             12.574804      13.888085      -8.871557      -0.229781      15.577581       2.036441       8.258746          -0.000000
          170              C      24.098651       6.102421       4.456236      -0.107733      35.450194 0.42301147E+03  0.99232392E+04                                 9.569912                            6.956897      -0.153174       1.927449                    0.999200      29.463372      85.906132       0.608547       0.429052      -1.051374       0.010568      -0.015656      -0.017289       0.025607       0.023366       0.000693      -0.006376       0.018055       0.067157      -0.036784       0.012944       0.023839             13.642492      15.540719     -10.107503       0.260568      16.892128       1.532809       8.494629          -0.000000
          171              C      22.208872       7.595782       3.909303       0.375858      34.191907 0.32221838E+03  0.70788619E+04                                 9.730074                            6.271350      -0.300458       1.938457                    0.999135      24.319735      69.171361       0.609102       0.457723      -1.031982      -0.020676       0.023996       0.010577       0.033394       0.043380      -0.043957      -0.043979      -0.004349       0.016317      -0.046467      -0.041231       0.087699             15.544212      16.971939     -10.909398       0.415433      20.021159       3.627453       9.639536           0.000000
          172              C       0.138977       3.309292       2.569535       0.626332      24.992595 0.24604027E+03  0.50739832E+04                                 8.013373                            5.605878      -0.100765       2.030792                    0.999406      21.961176      61.350615       0.620085       0.478974      -1.016082       0.035736      -0.048435      -0.024994       0.065174       0.070886      -0.031356      -0.070378      -0.026670       0.080955      -0.090951      -0.028558       0.119509             11.503759      14.190595      -7.659051       0.133383      13.034657       2.209151       7.286024           0.000000
          173              C       9.232222       2.539278      19.307024       0.021020      40.933298 0.42039099E+03  0.97853104E+04                                10.565121                            6.911507      -0.271302       1.926725                    0.998818      27.089999      77.094506       0.617535       0.426112      -1.059765       0.008901      -0.020131      -0.018193       0.028556      -0.009170       0.002087      -0.001809      -0.014788       0.003579      -0.012467       0.000676       0.011791             17.016259       9.599249      -0.219178      -3.217505      18.808807      13.477163      22.640721           0.000000
          174              C      10.398397       2.718255      18.594190      -0.107956      35.349722 0.42725203E+03  0.10034807E+05                                 9.503227                            6.974693      -0.064214       1.953001                    0.999537      29.461696      85.592144       0.610779       0.426970      -1.054011      -0.007921      -0.020274      -0.012632       0.025166       0.014843       0.012492      -0.017641       0.009911      -0.053166      -0.034551       0.010041       0.024510             12.845723       8.688153       0.364067      -2.748723      14.110281       8.305211      15.738736           0.000000
          175              C      10.743788       1.851829      17.563402      -0.113391      34.731216 0.41154898E+03  0.95414994E+04                                 9.269780                            6.761349       0.128151       2.013217                    0.999743      28.970650      82.643799       0.634212       0.416559      -1.064362      -0.016661       0.001684       0.017985       0.024574       0.004834      -0.009071      -0.013699       0.027235      -0.035728      -0.023996      -0.000382       0.024378             12.631696       8.254700       1.086702      -1.634294      15.067346       8.521298      14.573043          -0.000000
          176              C       9.879414       0.831297      17.227755      -0.012152      37.806215 0.41626114E+03  0.96125004E+04                                 9.862406                            6.777641       0.017809       2.018634                    0.999236      26.762605      74.515591       0.640934       0.413830      -1.073405      -0.011857       0.024226       0.035998       0.044982       0.001126       0.007198      -0.007876      -0.006305       0.003736      -0.011382       0.000302       0.011080             15.332634       8.870609       0.007064      -2.376765      18.880520      12.023577      18.246772           0.000000
          177              C       8.709905       0.697449      17.886485      -0.097175      33.138381 0.40677250E+03  0.94362544E+04                                 9.107653                            6.791543      -0.012210       1.974979                    0.999646      28.903993      83.426275       0.620928       0.425223      -1.055198       0.012257       0.015951       0.016249       0.025859       0.014848       0.019421      -0.008467      -0.003802      -0.037277      -0.031287       0.008254       0.023033             12.574803       8.258747      -0.229780      -2.036441      13.888084       8.871556      15.577579          -0.000000
          178              C       8.364514       1.542849      18.923171      -0.107733      35.450194 0.42301150E+03  0.99232401E+04                                 9.569912                            6.956898      -0.153174       1.927449                    0.999200      29.463373      85.906137       0.608547       0.429052      -1.051374       0.017289      -0.010568      -0.015656       0.025607       0.000693       0.006376      -0.023366       0.024551      -0.060661      -0.036784       0.012944       0.023839             13.642492       8.494629       0.260567      -1.532810      15.540718      10.107503      16.892128          -0.000000
          179              C       8.911447       3.432628      20.416532       0.375858      34.191907 0.32221838E+03  0.70788618E+04                                 9.730074                            6.271350      -0.300458       1.938457                    0.999135      24.319735      69.171361       0.609102       0.457723      -1.031982      -0.010577       0.020676       0.023996       0.033394      -0.043957       0.043979      -0.043380       0.010333      -0.001635      -0.046467      -0.041231       0.087699             15.544212       9.639536       0.415433      -3.627453      16.971940      10.909398      20.021160           0.000000
          180              C      10.251215      25.502523      16.130042       0.626332      24.992597 0.24604028E+03  0.50739833E+04                                 8.013374                            5.605878      -0.100765       2.030792                    0.999406      21.961176      61.350614       0.620085       0.478974      -1.016082       0.024994      -0.035736      -0.048435       0.065174      -0.031356       0.070378      -0.070886       0.053813      -0.000473      -0.090951      -0.028558       0.119509             11.503761       7.286024       0.133382      -2.209151      14.190598       7.659053      13.034660           0.000000
          181              C      16.409278      15.360028      19.155226       0.021020      40.933298 0.42039097E+03  0.97853098E+04                                10.565122                            6.911507      -0.271302       1.926725                    0.998818      27.089998      77.094506       0.617535       0.426112      -1.059765      -0.008901      -0.020131       0.018193       0.028556       0.009170       0.002087       0.001809      -0.014788       0.003579      -0.012467       0.000676       0.011791             17.016259       9.599250       0.219177      -3.217505      18.808807     -13.477162      22.640719           0.000000
          182              C      15.243103      15.539005      19.868060      -0.107956      35.349722 0.42725211E+03  0.10034809E+05                                 9.503227                            6.974694      -0.064214       1.953001                    0.999537      29.461696      85.592146       0.610779       0.426970      -1.054011       0.007921      -0.020274       0.012632       0.025166      -0.014843       0.012492       0.017641       0.009911      -0.053166      -0.034551       0.010041       0.024510             12.845722       8.688155      -0.364064      -2.748727      14.110276      -8.305207      15.738735           0.000000
          183              C      14.897711      14.672579      20.898848      -0.113391      34.731196 0.41154893E+03  0.95414981E+04                                 9.269777                            6.761349       0.128151       2.013217                    0.999743      28.970651      82.643803       0.634212       0.416559      -1.064362       0.016661       0.001684      -0.017985       0.024574      -0.004834      -0.009071       0.013699       0.027235      -0.035728      -0.023996      -0.000382       0.024378             12.631688       8.254700      -1.086699      -1.634297      15.067332      -8.521288      14.573034          -0.000000
          184              C      15.762086      13.652047      21.234495      -0.012152      37.806217 0.41626131E+03  0.96125053E+04                                 9.862406                            6.777642       0.017809       2.018634                    0.999236      26.762605      74.515591       0.640934       0.413830      -1.073405       0.011857       0.024226      -0.035998       0.044982      -0.001126       0.007198       0.007876      -0.006305       0.003736      -0.011382       0.000302       0.011080             15.332632       8.870610      -0.007064      -2.376766      18.880515     -12.023574      18.246771           0.000000
          185              C      16.931595      13.518199      20.575765      -0.097175      33.138384 0.40677250E+03  0.94362544E+04                                 9.107654                            6.791543      -0.012209       1.974979                    0.999646      28.903993      83.426274       0.620928       0.425223      -1.055198      -0.012257       0.015951      -0.016249       0.025859      -0.014848       0.019421       0.008467      -0.003802      -0.037277      -0.031287       0.008254       0.023033             12.574805       8.258746       0.229781      -2.036442      13.888086      -8.871558      15.577582          -0.000000
          186              C      17.276986      14.363599      19.539079      -0.107733      35.450195 0.42301148E+03  0.99232397E+04                                 9.569913                            6.956898      -0.153174       1.927449                    0.999200      29.463372      85.906134       0.608547       0.429052      -1.051374      -0.017289      -0.010568       0.015656       0.025607      -0.000693       0.006376       0.023366       0.024551      -0.060661      -0.036784       0.012944       0.023839             13.642493       8.494629      -0.260568      -1.532810      15.540720     -10.107504      16.892129          -0.000000
          187              C      16.730053      16.253378      18.045718       0.375858      34.191907 0.32221838E+03  0.70788618E+04                                 9.730074                            6.271350      -0.300458       1.938457                    0.999135      24.319735      69.171361       0.609102       0.457723      -1.031982       0.010577       0.020676      -0.023996       0.033394       0.043957       0.043979       0.043380       0.010333      -0.001635      -0.046467      -0.041231       0.087699             15.544212       9.639536      -0.415433      -3.627453      16.971940     -10.909398      20.021160           0.000000
          188              C      15.390285      12.681773      22.332208       0.626332      24.992596 0.24604028E+03  0.50739833E+04                                 8.013373                            5.605878      -0.100765       2.030792                    0.999406      21.961176      61.350614       0.620085       0.478974      -1.016082      -0.024994      -0.035736       0.048435       0.065174       0.031356       0.070378       0.070886       0.053813      -0.000473      -0.090951      -0.028558       0.119509             11.503759       7.286024      -0.133383      -2.209151      14.190596      -7.659051      13.034658           0.000000
          189              C      22.052972      10.281472       6.334476       0.021020      40.933300 0.42039099E+03  0.97853104E+04                                10.565121                            6.911507      -0.271302       1.926725                    0.998818      27.089999      77.094506       0.617535       0.426112      -1.059765       0.008901       0.020131       0.018193       0.028556       0.009170      -0.002087      -0.001809      -0.014788       0.003579      -0.012467       0.000676       0.011791             17.016258       9.599250       0.219177       3.217505      18.808806      13.477162      22.640719           0.000000
          190              C      23.219147      10.102495       7.047310      -0.107956      35.349722 0.42725211E+03  0.10034809E+05                                 9.503227                            6.974694      -0.064214       1.953001                    0.999537      29.461696      85.592145       0.610779       0.426970      -1.054011      -0.007921       0.020274       0.012632       0.025166      -0.014843      -0.012492      -0.017641       0.009911      -0.053166      -0.034551       0.010041       0.024510             12.845722       8.688155      -0.364064       2.748727      14.110276       8.305207      15.738734           0.000000
          191              C      23.564539      10.968921       8.078098      -0.113391      34.731196 0.41154892E+03  0.95414979E+04                                 9.269777                            6.761349       0.128151       2.013217                    0.999743      28.970651      82.643801       0.634212       0.416559      -1.064362      -0.016661      -0.001684      -0.017985       0.024574      -0.004834       0.009071      -0.013699       0.027235      -0.035728      -0.023996      -0.000382       0.024378             12.631688       8.254699      -1.086699       1.634297      15.067331       8.521287      14.573033          -0.000000
          192              C      22.700164      11.989453       8.413745      -0.012152      37.806216 0.41626129E+03  0.96125048E+04                                 9.862407                            6.777642       0.017809       2.018634                    0.999236      26.762604      74.515591       0.640934       0.413831      -1.073405      -0.011857      -0.024226      -0.035998       0.044982      -0.001126      -0.007198      -0.007876      -0.006305       0.003736      -0.011382       0.000302       0.011080             15.332633       8.870611      -0.007063       2.376766      18.880516      12.023575      18.246773           0.000000
          193              C      21.530655      12.123301       7.755015      -0.097175      33.138384 0.40677250E+03  0.94362544E+04                                 9.107654                            6.791543      -0.012210       1.974979                    0.999646      28.903993      83.426276       0.620928       0.425223      -1.055198       0.012257      -0.015951      -0.016249       0.025859      -0.014848      -0.019421      -0.008467      -0.003802      -0.037277      -0.031287       0.008254       0.023033             12.574805       8.258747       0.229781       2.036442      13.888086       8.871558      15.577583          -0.000000
          194              C      21.185264      11.277901       6.718329      -0.107733      35.450197 0.42301149E+03  0.99232401E+04                                 9.569913                            6.956898      -0.153174       1.927449                    0.999200      29.463373      85.906137       0.608547       0.429052      -1.051374       0.017289       0.010568       0.015656       0.025607      -0.000693      -0.006376      -0.023366       0.024551      -0.060661      -0.036784       0.012944       0.023839             13.642494       8.494629      -0.260568       1.532810      15.540721      10.107505      16.892130          -0.000000
          195              C      21.732197       9.388122       5.224968       0.375858      34.191907 0.32221838E+03  0.70788619E+04                                 9.730074                            6.271350      -0.300458       1.938457                    0.999135      24.319735      69.171361       0.609102       0.457723      -1.031982      -0.010577      -0.020676      -0.023996       0.033394       0.043957      -0.043979      -0.043380       0.010333      -0.001635      -0.046467      -0.041231       0.087699             15.544212       9.639536      -0.415433       3.627453      16.971940      10.909398      20.021160           0.000000
          196              C      23.071965      12.959727       9.511458       0.626332      24.992595 0.24604027E+03  0.50739832E+04                                 8.013373                            5.605877      -0.100765       2.030792                    0.999406      21.961176      61.350614       0.620085       0.478974      -1.016082       0.024994       0.035736       0.048435       0.065174       0.031356      -0.070378      -0.070886       0.053813      -0.000473      -0.090951      -0.028558       0.119509             11.503759       7.286024      -0.133383       2.209151      14.190595       7.659051      13.034658           0.000000
          197              C       3.588528      23.102222       6.486274       0.021020      40.933299 0.42039099E+03  0.97853104E+04                                10.565121                            6.911507      -0.271302       1.926725                    0.998818      27.089999      77.094506       0.617535       0.426112      -1.059765      -0.008901       0.020131      -0.018193       0.028556      -0.009170      -0.002087       0.001809      -0.014788       0.003579      -0.012467       0.000676       0.011791             17.016258       9.599250      -0.219177       3.217505      18.808806     -13.477161      22.640718           0.000000
          198              C       2.422353      22.923245       5.773440      -0.107956      35.349720 0.42725208E+03  0.10034809E+05                                 9.503226                            6.974694      -0.064214       1.953001                    0.999537      29.461695      85.592142       0.610779       0.426970      -1.054011       0.007921       0.020274      -0.012632       0.025166       0.014843      -0.012492       0.017641       0.009911      -0.053166      -0.034551       0.010041       0.024510             12.845721       8.688155       0.364064       2.748727      14.110275      -8.305207      15.738733           0.000000
          199              C       2.076961      23.789671       4.742652      -0.113391      34.731195 0.41154892E+03  0.95414977E+04                                 9.269777                            6.761349       0.128151       2.013217                    0.999743      28.970651      82.643800       0.634212       0.416559      -1.064362       0.016661      -0.001684       0.017985       0.024574       0.004834       0.009071       0.013699       0.027235      -0.035728      -0.023996      -0.000382       0.024378             12.631687       8.254699       1.086699       1.634297      15.067330      -8.521287      14.573032          -0.000000
          200              C       2.941336      24.810203       4.407005      -0.012152      37.806216 0.41626131E+03  0.96125054E+04                                 9.862406                            6.777642       0.017809       2.018634                    0.999236      26.762605      74.515591       0.640934       0.413830      -1.073405       0.011857      -0.024226       0.035998       0.044982       0.001126      -0.007198       0.007876      -0.006305       0.003736      -0.011382       0.000302       0.011080             15.332631       8.870610       0.007064       2.376766      18.880513     -12.023573      18.246771          -0.000000
          201              C       4.110845      24.944051       5.065735      -0.097175      33.138383 0.40677249E+03  0.94362542E+04                                 9.107653                            6.791543      -0.012210       1.974979                    0.999646      28.903993      83.426275       0.620928       0.425223      -1.055198      -0.012257      -0.015951       0.016249       0.025859       0.014848      -0.019421       0.008467      -0.003802      -0.037277      -0.031287       0.008254       0.023033             12.574804       8.258746      -0.229781       2.036442      13.888085      -8.871558      15.577582          -0.000000
          202              C       4.456236      24.098651       6.102421      -0.107733      35.450196 0.42301150E+03  0.99232401E+04                                 9.569912                            6.956897      -0.153174       1.927449                    0.999200      29.463373      85.906136       0.608547       0.429052      -1.051374      -0.017289       0.010568      -0.015656       0.025607       0.000693      -0.006376       0.023366       0.024551      -0.060661      -0.036784       0.012944       0.023839             13.642492       8.494629       0.260568       1.532810      15.540719     -10.107503      16.892129          -0.000000
          203              C       3.909303      22.208872       7.595782       0.375858      34.191907 0.32221838E+03  0.70788619E+04                                 9.730074                            6.271350      -0.300458       1.938457                    0.999135      24.319735      69.171362       0.609102       0.457723      -1.031982       0.010577      -0.020676       0.023996       0.033394      -0.043957      -0.043979       0.043380       0.010333      -0.001635      -0.046467      -0.041231       0.087699             15.544212       9.639536       0.415433       3.627453      16.971940     -10.909398      20.021160           0.000000
          204              C       2.569535       0.138977       3.309292       0.626332      24.992595 0.24604027E+03  0.50739832E+04                                 8.013373                            5.605877      -0.100765       2.030792                    0.999406      21.961176      61.350614       0.620085       0.478974      -1.016082      -0.024994       0.035736      -0.048435       0.065174      -0.031356      -0.070378       0.070886       0.053813      -0.000473      -0.090951      -0.028558       0.119509             11.503758       7.286024       0.133383       2.209151      14.190594      -7.659051      13.034657           0.000000
          205              C      15.642597      12.896649      16.691847       0.021020      40.933300 0.42039099E+03  0.97853105E+04                                10.565122                            6.911507      -0.271302       1.926725                    0.998818      27.089999      77.094507       0.617535       0.426112      -1.059765       0.008901      -0.018193       0.020131       0.028556       0.002087       0.009170       0.001809      -0.009183       0.020392      -0.012467       0.000676       0.011791             17.016259       9.599250      -3.217505       0.219177      22.640719     -13.477163      18.808807           0.000000
          206              C      16.808772      12.183815      16.512870      -0.107956      35.349721 0.42725210E+03  0.10034809E+05                                 9.503226                            6.974694      -0.064214       1.953001                    0.999537      29.461696      85.592144       0.610779       0.426970      -1.054011      -0.007921      -0.012632       0.020274       0.025166       0.012492      -0.014843       0.017641       0.031539       0.011716      -0.034551       0.010041       0.024510             12.845721       8.688155      -2.748727      -0.364064      15.738734      -8.305207      14.110276           0.000000
          207              C      17.154164      11.153027      17.379296      -0.113391      34.731197 0.41154894E+03  0.95414982E+04                                 9.269777                            6.761349       0.128151       2.013217                    0.999743      28.970651      82.643802       0.634212       0.416559      -1.064362      -0.016661       0.017985      -0.001684       0.024574      -0.009071      -0.004834       0.013699       0.031481      -0.022988      -0.023996      -0.000382       0.024378             12.631688       8.254700      -1.634297      -1.086699      14.573034      -8.521288      15.067332          -0.000000
          208              C      16.289789      10.817380      18.399828      -0.012152      37.806217 0.41626131E+03  0.96125054E+04                                 9.862407                            6.777642       0.017809       2.018634                    0.999236      26.762605      74.515592       0.640934       0.413831      -1.073405      -0.011857       0.035998      -0.024226       0.044982       0.007198      -0.001126       0.007876      -0.005021       0.007590      -0.011382       0.000302       0.011080             15.332633       8.870611      -2.376766      -0.007063      18.246772     -12.023575      18.880516           0.000000
          209              C      15.120280      11.476110      18.533676      -0.097175      33.138384 0.40677249E+03  0.94362544E+04                                 9.107654                            6.791543      -0.012210       1.974979                    0.999646      28.903993      83.426276       0.620928       0.425223      -1.055198       0.012257       0.016249      -0.015951       0.025859       0.019421      -0.014848       0.008467       0.016738       0.024341      -0.031287       0.008254       0.023033             12.574805       8.258747      -2.036442       0.229781      15.577582      -8.871558      13.888086          -0.000000
          210              C      14.774889      12.512796      17.688276      -0.107733      35.450196 0.42301147E+03  0.99232395E+04                                 9.569913                            6.956898      -0.153174       1.927449                    0.999200      29.463372      85.906135       0.608547       0.429052      -1.051374       0.017289      -0.015656       0.010568       0.025607       0.006376      -0.000693       0.023366       0.042606      -0.006495      -0.036784       0.012944       0.023839             13.642494       8.494629      -1.532810      -0.260568      16.892131     -10.107505      15.540721          -0.000000
          211              C      15.321822      14.006157      15.798497       0.375858      34.191908 0.32221838E+03  0.70788619E+04                                 9.730074                            6.271350      -0.300458       1.938457                    0.999135      24.319735      69.171362       0.609102       0.457723      -1.031982      -0.010577       0.023996      -0.020676       0.033394       0.043979       0.043957       0.043380       0.005984      -0.014682      -0.046467      -0.041231       0.087699             15.544212       9.639536      -3.627453      -0.415433      20.021160     -10.909398      16.971940           0.000000
          212              C      16.661590       9.719667      19.370102       0.626332      24.992595 0.24604027E+03  0.50739832E+04                                 8.013373                            5.605878      -0.100765       2.030792                    0.999406      21.961176      61.350615       0.620085       0.478974      -1.016082       0.024994      -0.048435       0.035736       0.065174       0.070378       0.031356       0.070886       0.027143      -0.080483      -0.090951      -0.028558       0.119509             11.503759       7.286024      -2.209151      -0.133383      13.034658      -7.659052      14.190597           0.000000
          213              C      22.819653      12.744851       3.871097       0.021020      40.933300 0.42039099E+03  0.97853104E+04                                10.565121                            6.911507      -0.271302       1.926725                    0.998818      27.089999      77.094506       0.617535       0.426112      -1.059765      -0.008901       0.018193       0.020131       0.028556       0.002087      -0.009170      -0.001809      -0.009183       0.020392      -0.012467       0.000676       0.011791             17.016259       9.599250      -3.217505      -0.219177      22.640719      13.477162      18.808807           0.000000
          214              C      21.653478      13.457685       3.692120      -0.107956      35.349720 0.42725208E+03  0.10034809E+05                                 9.503226                            6.974694      -0.064214       1.953001                    0.999537      29.461695      85.592142       0.610779       0.426970      -1.054011       0.007921       0.012632       0.020274       0.025166       0.012492       0.014843      -0.017641       0.031539       0.011716      -0.034551       0.010041       0.024510             12.845722       8.688155      -2.748727       0.364064      15.738734       8.305207      14.110276           0.000000
          215              C      21.308086      14.488473       4.558546      -0.113391      34.731196 0.41154893E+03  0.95414982E+04                                 9.269777                            6.761349       0.128151       2.013217                    0.999743      28.970651      82.643803       0.634212       0.416559      -1.064362       0.016661      -0.017985      -0.001684       0.024574      -0.009071       0.004834      -0.013699       0.031481      -0.022988      -0.023996      -0.000382       0.024378             12.631688       8.254700      -1.634297       1.086699      14.573034       8.521288      15.067331          -0.000000
          216              C      22.172461      14.824120       5.579078      -0.012152      37.806217 0.41626131E+03  0.96125053E+04                                 9.862406                            6.777642       0.017809       2.018634                    0.999236      26.762605      74.515591       0.640934       0.413830      -1.073405       0.011857      -0.035998      -0.024226       0.044982       0.007198       0.001126      -0.007876      -0.005021       0.007590      -0.011382       0.000302       0.011080             15.332632       8.870611      -2.376766       0.007063      18.246772      12.023574      18.880514          -0.000000
          217              C      23.341970      14.165390       5.712926      -0.097175      33.138384 0.40677249E+03  0.94362543E+04                                 9.107654                            6.791543      -0.012210       1.974979                    0.999646      28.903993      83.426275       0.620928       0.425223      -1.055198      -0.012257      -0.016249      -0.015951       0.025859       0.019421       0.014848      -0.008467       0.016738       0.024341      -0.031287       0.008254       0.023033             12.574805       8.258747      -2.036442      -0.229781      15.577582       8.871558      13.888086          -0.000000
          218              C      23.687361      13.128704       4.867526      -0.107733      35.450197 0.42301149E+03  0.99232400E+04                                 9.569913                            6.956898      -0.153174       1.927449                    0.999200      29.463373      85.906136       0.608547       0.429052      -1.051374      -0.017289       0.015656       0.010568       0.025607       0.006376       0.000693      -0.023366       0.042606      -0.006495      -0.036784       0.012944       0.023839             13.642493       8.494629      -1.532810       0.260568      16.892130      10.107505      15.540721          -0.000000
          219              C      23.140428      11.635343       2.977747       0.375858      34.191907 0.32221838E+03  0.70788618E+04                                 9.730074                            6.271350      -0.300458       1.938457                    0.999135      24.319735      69.171361       0.609102       0.457723      -1.031982       0.010577      -0.023996      -0.020676       0.033394       0.043979      -0.043957      -0.043380       0.005984      -0.014682      -0.046467      -0.041231       0.087699             15.544212       9.639537      -3.627453       0.415433      20.021160      10.909398      16.971940           0.000000
          220              C      21.800660      15.921833       6.549352       0.626332      24.992595 0.24604027E+03  0.50739832E+04                                 8.013373                            5.605878      -0.100765       2.030792                    0.999406      21.961176      61.350615       0.620085       0.478974      -1.016082      -0.024994       0.048435       0.035736       0.065174       0.070378      -0.031356      -0.070886       0.027143      -0.080483      -0.090951      -0.028558       0.119509             11.503759       7.286024      -2.209151       0.133382      13.034658       7.659052      14.190595           0.000000
          221              C       2.821847      25.565601       8.949653       0.021020      40.933300 0.42039099E+03  0.97853104E+04                                10.565122                            6.911507      -0.271302       1.926725                    0.998818      27.089999      77.094506       0.617535       0.426112      -1.059765       0.008901       0.018193      -0.020131       0.028556      -0.002087      -0.009170       0.001809      -0.009183       0.020392      -0.012467       0.000676       0.011791             17.016260       9.599249       3.217506      -0.219178      22.640723     -13.477165      18.808808           0.000000
          222              C       3.988022       0.636935       9.128630      -0.107956      35.349723 0.42725200E+03  0.10034806E+05                                 9.503227                            6.974694      -0.064214       1.953001                    0.999537      29.461695      85.592143       0.610779       0.426970      -1.054011      -0.007921       0.012632      -0.020274       0.025166      -0.012492       0.014843       0.017641       0.031539       0.011716      -0.034551       0.010041       0.024510             12.845725       8.688153       2.748723       0.364067      15.738738      -8.305212      14.110282           0.000000
          223              C       4.333413       1.667723       8.262204      -0.113391      34.731233 0.41154918E+03  0.95415051E+04                                 9.269783                            6.761351       0.128151       2.013217                    0.999743      28.970651      82.643803       0.634212       0.416559      -1.064362      -0.016661      -0.017985       0.001684       0.024574       0.009071       0.004834       0.013699       0.031481      -0.022988      -0.023996      -0.000382       0.024378             12.631701       8.254701       1.634297       1.086700      14.573052      -8.521303      15.067351          -0.000000
          224              C       3.469039       2.003370       7.241672      -0.012152      37.806214 0.41626112E+03  0.96125001E+04                                 9.862406                            6.777641       0.017809       2.018634                    0.999236      26.762605      74.515591       0.640934       0.413830      -1.073405      -0.011857      -0.035998       0.024226       0.044982      -0.007198       0.001126       0.007876      -0.005021       0.007590      -0.011382       0.000302       0.011080             15.332634       8.870609       2.376765       0.007063      18.246773     -12.023578      18.880521          -0.000000
          225              C       2.299530       1.344640       7.107824      -0.097175      33.138382 0.40677250E+03  0.94362544E+04                                 9.107653                            6.791543      -0.012210       1.974979                    0.999646      28.903993      83.426275       0.620928       0.425223      -1.055198       0.012257      -0.016249       0.015951       0.025859      -0.019421       0.014848       0.008467       0.016738       0.024341      -0.031287       0.008254       0.023033             12.574804       8.258747       2.036441      -0.229780      15.577580      -8.871557      13.888085          -0.000000
          226              C       1.954139       0.307954       7.953224      -0.107733      35.450194 0.42301148E+03  0.99232397E+04                                 9.569913                            6.956898      -0.153174       1.927449                    0.999200      29.463372      85.906136       0.608547       0.429052      -1.051374       0.017289       0.015656      -0.010568       0.025607      -0.006376       0.000693       0.023366       0.042606      -0.006495      -0.036784       0.012944       0.023839             13.642493       8.494629       1.532811       0.260567      16.892130     -10.107504      15.540720          -0.000000
          227              C       2.501072      24.456093       9.843003       0.375858      34.191908 0.32221838E+03  0.70788619E+04                                 9.730074                            6.271350      -0.300458       1.938457                    0.999135      24.319735      69.171362       0.609102       0.457723      -1.031982      -0.010577      -0.023996       0.020676       0.033394      -0.043979      -0.043957       0.043380       0.005984      -0.014682      -0.046467      -0.041231       0.087699             15.544213       9.639537       3.627453       0.415433      20.021162     -10.909400      16.971941           0.000000
          228              C       3.840840       3.101083       6.271398       0.626332      24.992599 0.24604028E+03  0.50739834E+04                                 8.013374                            5.605878      -0.100765       2.030792                    0.999406      21.961176      61.350615       0.620085       0.478974      -1.016082       0.024994       0.048435      -0.035736       0.065174      -0.070378      -0.031356       0.070886       0.027143      -0.080483      -0.090951      -0.028558       0.119509             11.503762       7.286024       2.209151       0.133382      13.034661      -7.659055      14.190602           0.000000
          229              C       9.998903       0.075899      21.770403       0.021020      40.933298 0.42039099E+03  0.97853105E+04                                10.565121                            6.911507      -0.271302       1.926725                    0.998818      27.089999      77.094506       0.617535       0.426112      -1.059765      -0.008901      -0.018193      -0.020131       0.028556      -0.002087       0.009170      -0.001809      -0.009183       0.020392      -0.012467       0.000676       0.011791             17.016259       9.599249       3.217505       0.219178      22.640721      13.477164      18.808807           0.000000
          230              C       8.832728      25.004565      21.949380      -0.107956      35.349721 0.42725200E+03  0.10034806E+05                                 9.503227                            6.974693      -0.064214       1.953001                    0.999537      29.461695      85.592142       0.610779       0.426970      -1.054011       0.007921      -0.012632      -0.020274       0.025166      -0.012492      -0.014843      -0.017641       0.031539       0.011716      -0.034551       0.010041       0.024510             12.845723       8.688153       2.748723      -0.364067      15.738736       8.305211      14.110281           0.000000
          231              C       8.487337      23.973777      21.082954      -0.113391      34.731218 0.41154900E+03  0.95415001E+04                                 9.269781                            6.761350       0.128151       2.013217                    0.999743      28.970651      82.643802       0.634212       0.416559      -1.064362       0.016661       0.017985       0.001684       0.024574       0.009071      -0.004834      -0.013699       0.031481      -0.022988      -0.023996      -0.000382       0.024378             12.631697       8.254700       1.634294      -1.086702      14.573044       8.521299      15.067347          -0.000000
          232              C       9.351711      23.638130      20.062422      -0.012152      37.806215 0.41626111E+03  0.96124998E+04                                 9.862406                            6.777641       0.017809       2.018634                    0.999236      26.762604      74.515590       0.640934       0.413831      -1.073405       0.011857       0.035998       0.024226       0.044982      -0.007198      -0.001126      -0.007876      -0.005021       0.007590      -0.011382       0.000302       0.011080             15.332635       8.870609       2.376764      -0.007064      18.246774      12.023579      18.880522          -0.000000
          233              C      10.521220      24.296860      19.928574      -0.097175      33.138381 0.40677248E+03  0.94362540E+04                                 9.107653                            6.791543      -0.012209       1.974979                    0.999646      28.903992      83.426272       0.620928       0.425223      -1.055198      -0.012257       0.016249       0.015951       0.025859      -0.019421      -0.014848      -0.008467       0.016738       0.024341      -0.031287       0.008254       0.023033             12.574804       8.258747       2.036441       0.229780      15.577580       8.871556      13.888085          -0.000000
          234              C      10.866611      25.333546      20.773974      -0.107733      35.450193 0.42301148E+03  0.99232396E+04                                 9.569912                            6.956898      -0.153174       1.927449                    0.999200      29.463372      85.906135       0.608547       0.429052      -1.051374      -0.017289      -0.015656      -0.010568       0.025607      -0.006376      -0.000693      -0.023366       0.042606      -0.006495      -0.036784       0.012944       0.023839             13.642492       8.494629       1.532810      -0.260567      16.892128      10.107503      15.540719          -0.000000
          235              C      10.319678       1.185407      22.663753       0.375858      34.191907 0.32221838E+03  0.70788618E+04                                 9.730074                            6.271350      -0.300458       1.938457                    0.999135      24.319735      69.171361       0.609102       0.457723      -1.031982       0.010577       0.023996       0.020676       0.033394      -0.043979       0.043957      -0.043380       0.005984      -0.014682      -0.046467      -0.041231       0.087699             15.544212       9.639536       3.627453      -0.415433      20.021160      10.909399      16.971941           0.000000
          236              C       8.979910      22.540417      19.092148       0.626332      24.992600 0.24604028E+03  0.50739833E+04                                 8.013374                            5.605878      -0.100765       2.030792                    0.999406      21.961176      61.350614       0.620085       0.478974      -1.016082      -0.024994      -0.048435      -0.035736       0.065174      -0.070378       0.031356      -0.070886       0.027143      -0.080483      -0.090951      -0.028558       0.119509             11.503762       7.286024       2.209151      -0.133383      13.034661       7.659055      14.190601           0.000000
          237              C       0.075899      21.770403       9.998903       0.021020      40.933299 0.42039099E+03  0.97853104E+04                                10.565121                            6.911507      -0.271302       1.926725                    0.998818      27.089999      77.094506       0.617535       0.426112      -1.059765      -0.018193      -0.020131      -0.008901       0.028556      -0.001809      -0.002087       0.009170      -0.005604      -0.023971      -0.012467       0.000676       0.011791             17.016259      22.640721      13.477164       3.217505      18.808808       0.219178       9.599249           0.000000
          238              C      25.004565      21.949380       8.832728      -0.107956      35.349723 0.42725203E+03  0.10034807E+05                                 9.503227                            6.974694      -0.064214       1.953001                    0.999537      29.461696      85.592145       0.610779       0.426970      -1.054011      -0.012632      -0.020274       0.007921       0.025166      -0.017641      -0.012492      -0.014843      -0.021627       0.041450      -0.034551       0.010041       0.024510             12.845724      15.738737       8.305212       2.748723      14.110282      -0.364067       8.688153           0.000000
          239              C      23.973777      21.082954       8.487337      -0.113391      34.731218 0.41154900E+03  0.95415000E+04                                 9.269781                            6.761350       0.128151       2.013217                    0.999743      28.970651      82.643803       0.634212       0.416559      -1.064362       0.017985       0.001684       0.016661       0.024574      -0.013699       0.009071      -0.004834      -0.004247       0.058716      -0.023996      -0.000382       0.024378             12.631697      14.573044       8.521299       1.634294      15.067347      -1.086702       8.254700          -0.000000
          240              C      23.638130      20.062422       9.351711      -0.012152      37.806217 0.41626113E+03  0.96125003E+04                                 9.862406                            6.777641       0.017809       2.018634                    0.999236      26.762605      74.515591       0.640934       0.413830      -1.073405       0.035998       0.024226       0.011857       0.044982      -0.007876      -0.007198      -0.001126      -0.001284      -0.011326      -0.011382       0.000302       0.011080             15.332635      18.246773      12.023579       2.376764      18.880522      -0.007064       8.870609           0.000000
          241              C      24.296860      19.928574      10.521220      -0.097175      33.138382 0.40677250E+03  0.94362545E+04                                 9.107653                            6.791543      -0.012210       1.974979                    0.999646      28.903993      83.426275       0.620928       0.425223      -1.055198       0.016249       0.015951      -0.012257       0.025859      -0.008467      -0.019421      -0.014848      -0.020539       0.012936      -0.031287       0.008254       0.023033             12.574804      15.577580       8.871556       2.036441      13.888085       0.229780       8.258747          -0.000000
          242              C      25.333546      20.773974      10.866611      -0.107733      35.450193 0.42301147E+03  0.99232396E+04                                 9.569913                            6.956898      -0.153174       1.927449                    0.999200      29.463372      85.906135       0.608547       0.429052      -1.051374      -0.015656      -0.010568      -0.017289       0.025607      -0.023366      -0.006376      -0.000693      -0.018055       0.067157      -0.036784       0.012944       0.023839             13.642492      16.892129      10.107503       1.532810      15.540719      -0.260567       8.494629          -0.000000
          243              C       1.185407      22.663753      10.319678       0.375858      34.191908 0.32221838E+03  0.70788618E+04                                 9.730074                            6.271350      -0.300458       1.938457                    0.999135      24.319735      69.171361       0.609102       0.457723      -1.031982       0.023996       0.020676       0.010577       0.033394      -0.043380      -0.043979       0.043957       0.004349       0.016317      -0.046467      -0.041231       0.087699             15.544212      20.021161      10.909399       3.627453      16.971941      -0.415433       9.639536           0.000000
          244              C      22.540417      19.092148       8.979910       0.626332      24.992600 0.24604028E+03  0.50739833E+04                                 8.013374                            5.605878      -0.100765       2.030792                    0.999406      21.961176      61.350615       0.620085       0.478974      -1.016082      -0.048435      -0.035736      -0.024994       0.065174      -0.070886      -0.070378       0.031356       0.026670       0.080955      -0.090951      -0.028558       0.119509             11.503762      13.034661       7.659055       2.209151      14.190601      -0.133383       7.286024           0.000000
          245              C      25.565601       8.949653       2.821847       0.021020      40.933300 0.42039099E+03  0.97853104E+04                                10.565122                            6.911507      -0.271302       1.926725                    0.998818      27.089999      77.094506       0.617535       0.426112      -1.059765       0.018193      -0.020131       0.008901       0.028556       0.001809      -0.002087      -0.009170      -0.005604      -0.023971      -0.012467       0.000676       0.011791             17.016260      22.640723     -13.477165       3.217506      18.808808      -0.219178       9.599249           0.000000
          246              C       0.636935       9.128630       3.988022      -0.107956      35.349725 0.42725202E+03  0.10034807E+05                                 9.503227                            6.974694      -0.064214       1.953000                    0.999537      29.461696      85.592146       0.610779       0.426970      -1.054011       0.012632      -0.020274      -0.007921       0.025166       0.017641      -0.012492       0.014843      -0.021627       0.041450      -0.034551       0.010041       0.024510             12.845725      15.738738      -8.305212       2.748723      14.110283       0.364067       8.688154           0.000000
          247              C       1.667723       8.262204       4.333413      -0.113391      34.731233 0.41154918E+03  0.95415050E+04                                 9.269783                            6.761351       0.128151       2.013217                    0.999743      28.970651      82.643803       0.634212       0.416559      -1.064362      -0.017985       0.001684      -0.016661       0.024574       0.013699       0.009071       0.004834      -0.004247       0.058716      -0.023996      -0.000382       0.024378             12.631701      14.573052      -8.521303       1.634297      15.067351       1.086700       8.254701          -0.000000
          248              C       2.003370       7.241672       3.469039      -0.012152      37.806215 0.41626113E+03  0.96125002E+04                                 9.862406                            6.777641       0.017809       2.018634                    0.999236      26.762605      74.515592       0.640934       0.413830      -1.073405      -0.035998       0.024226      -0.011857       0.044982       0.007876      -0.007198       0.001126      -0.001284      -0.011326      -0.011382       0.000302       0.011080             15.332635      18.246773     -12.023578       2.376766      18.880521       0.007063       8.870609           0.000000
          249              C       1.344640       7.107824       2.299530      -0.097175      33.138382 0.40677250E+03  0.94362545E+04                                 9.107653                            6.791543      -0.012210       1.974979                    0.999646      28.903993      83.426276       0.620928       0.425223      -1.055198      -0.016249       0.015951       0.012257       0.025859       0.008467      -0.019421       0.014848      -0.020539       0.012936      -0.031287       0.008254       0.023033             12.574804      15.577581      -8.871557       2.036442      13.888085      -0.229780       8.258747          -0.000000
          250              C       0.307954       7.953224       1.954139      -0.107733      35.450193 0.42301147E+03  0.99232394E+04                                 9.569912                            6.956898      -0.153174       1.927449                    0.999200      29.463372      85.906135       0.608547       0.429052      -1.051374       0.015656      -0.010568       0.017289       0.025607       0.023366      -0.006376       0.000693      -0.018055       0.067157      -0.036784       0.012944       0.023839             13.642492      16.892129     -10.107503       1.532811      15.540719       0.260567       8.494629          -0.000000
          251              C      24.456093       9.843003       2.501072       0.375858      34.191908 0.32221838E+03  0.70788618E+04                                 9.730074                            6.271350      -0.300458       1.938457                    0.999135      24.319735      69.171361       0.609102       0.457723      -1.031982      -0.023996       0.020676      -0.010577       0.033394       0.043380      -0.043979      -0.043957       0.004349       0.016317      -0.046467      -0.041231       0.087699             15.544213      20.021162     -10.909399       3.627453      16.971941       0.415433       9.639536           0.000000
          252              C       3.101083       6.271398       3.840840       0.626332      24.992599 0.24604028E+03  0.50739833E+04                                 8.013374                            5.605878      -0.100765       2.030792                    0.999406      21.961176      61.350615       0.620085       0.478974      -1.016082       0.048435      -0.035736       0.024994       0.065174       0.070886      -0.070378      -0.031356       0.026670       0.080955      -0.090951      -0.028558       0.119509             11.503762      13.034661      -7.659055       2.209151      14.190601       0.133382       7.286024           0.000000
          253              C      12.744851       3.871097      22.819653       0.021020      40.933300 0.42039099E+03  0.97853104E+04                                10.565121                            6.911507      -0.271302       1.926725                    0.998818      27.089999      77.094506       0.617535       0.426112      -1.059765       0.018193       0.020131      -0.008901       0.028556      -0.001809       0.002087      -0.009170      -0.005604      -0.023971      -0.012467       0.000676       0.011791             17.016259      22.640719      13.477162      -3.217505      18.808807      -0.219177       9.599250           0.000000
          254              C      13.457685       3.692120      21.653478      -0.107956      35.349722 0.42725210E+03  0.10034809E+05                                 9.503227                            6.974694      -0.064214       1.953001                    0.999537      29.461696      85.592145       0.610779       0.426970      -1.054011       0.012632       0.020274       0.007921       0.025166      -0.017641       0.012492       0.014843      -0.021627       0.041450      -0.034551       0.010041       0.024510             12.845722      15.738735       8.305207      -2.748727      14.110276       0.364064       8.688155           0.000000
          255              C      14.488473       4.558546      21.308086      -0.113391      34.731196 0.41154892E+03  0.95414978E+04                                 9.269777                            6.761349       0.128151       2.013217                    0.999743      28.970651      82.643802       0.634212       0.416559      -1.064362      -0.017985      -0.001684       0.016661       0.024574      -0.013699      -0.009071       0.004834      -0.004247       0.058716      -0.023996      -0.000382       0.024378             12.631688      14.573034       8.521288      -1.634297      15.067331       1.086699       8.254700          -0.000000
          256              C      14.824120       5.579078      22.172461      -0.012152      37.806217 0.41626131E+03  0.96125053E+04                                 9.862406                            6.777642       0.017809       2.018634                    0.999236      26.762605      74.515591       0.640934       0.413830      -1.073405      -0.035998      -0.024226       0.011857       0.044982      -0.007876       0.007198       0.001126      -0.001284      -0.011326      -0.011382       0.000302       0.011080             15.332632      18.246772      12.023574      -2.376766      18.880514       0.007063       8.870611           0.000000
          257              C      14.165390       5.712926      23.341970      -0.097175      33.138384 0.40677249E+03  0.94362544E+04                                 9.107654                            6.791543      -0.012210       1.974979                    0.999646      28.903993      83.426276       0.620928       0.425223      -1.055198      -0.016249      -0.015951      -0.012257       0.025859      -0.008467       0.019421       0.014848      -0.020539       0.012936      -0.031287       0.008254       0.023033             12.574805      15.577583       8.871558      -2.036442      13.888086      -0.229781       8.258747          -0.000000
          258              C      13.128704       4.867526      23.687361      -0.107733      35.450196 0.42301148E+03  0.99232397E+04                                 9.569913                            6.956898      -0.153174       1.927449                    0.999200      29.463372      85.906136       0.608547       0.429052      -1.051374       0.015656       0.010568      -0.017289       0.025607      -0.023366       0.006376       0.000693      -0.018055       0.067157      -0.036784       0.012944       0.023839             13.642494      16.892131      10.107505      -1.532810      15.540722       0.260568       8.494630          -0.000000
          259              C      11.635343       2.977747      23.140428       0.375858      34.191907 0.32221838E+03  0.70788618E+04                                 9.730074                            6.271350      -0.300458       1.938457                    0.999135      24.319735      69.171361       0.609102       0.457723      -1.031982      -0.023996      -0.020676       0.010577       0.033394      -0.043380       0.043979      -0.043957       0.004349       0.016317      -0.046467      -0.041231       0.087699             15.544212      20.021160      10.909398      -3.627453      16.971940       0.415433       9.639537           0.000000
          260              C      15.921833       6.549352      21.800660       0.626332      24.992595 0.24604027E+03  0.50739832E+04                                 8.013373                            5.605878      -0.100765       2.030792                    0.999406      21.961176      61.350615       0.620085       0.478974      -1.016082       0.048435       0.035736      -0.024994       0.065174      -0.070886       0.070378      -0.031356       0.026670       0.080955      -0.090951      -0.028558       0.119509             11.503759      13.034658       7.659052      -2.209151      14.190595       0.133382       7.286024           0.000000
          261              C      12.896649      16.691847      15.642597       0.021020      40.933300 0.42039099E+03  0.97853104E+04                                10.565121                            6.911507      -0.271302       1.926725                    0.998818      27.089999      77.094506       0.617535       0.426112      -1.059765      -0.018193       0.020131       0.008901       0.028556       0.001809       0.002087       0.009170      -0.005604      -0.023971      -0.012467       0.000676       0.011791             17.016258      22.640719     -13.477162      -3.217505      18.808807       0.219177       9.599250           0.000000
          262              C      12.183815      16.512870      16.808772      -0.107956      35.349720 0.42725208E+03  0.10034809E+05                                 9.503227                            6.974694      -0.064214       1.953001                    0.999537      29.461695      85.592143       0.610779       0.426970      -1.054011      -0.012632       0.020274      -0.007921       0.025166       0.017641       0.012492      -0.014843      -0.021627       0.041450      -0.034551       0.010041       0.024510             12.845722      15.738734      -8.305207      -2.748727      14.110276      -0.364064       8.688155           0.000000
          263              C      11.153027      17.379296      17.154164      -0.113391      34.731197 0.41154893E+03  0.95414982E+04                                 9.269777                            6.761349       0.128151       2.013217                    0.999743      28.970651      82.643802       0.634212       0.416559      -1.064362       0.017985      -0.001684      -0.016661       0.024574       0.013699      -0.009071      -0.004834      -0.004247       0.058716      -0.023996      -0.000382       0.024378             12.631688      14.573034      -8.521288      -1.634297      15.067332      -1.086699       8.254700          -0.000000
          264              C      10.817380      18.399828      16.289789      -0.012152      37.806217 0.41626131E+03  0.96125053E+04                                 9.862406                            6.777642       0.017809       2.018634                    0.999236      26.762605      74.515591       0.640934       0.413830      -1.073405       0.035998      -0.024226      -0.011857       0.044982       0.007876       0.007198      -0.001126      -0.001284      -0.011326      -0.011382       0.000302       0.011080             15.332632      18.246771     -12.023574      -2.376766      18.880515      -0.007063       8.870610           0.000000
          265              C      11.476110      18.533676      15.120280      -0.097175      33.138384 0.40677249E+03  0.94362543E+04                                 9.107654                            6.791543      -0.012210       1.974979                    0.999646      28.903993      83.426275       0.620928       0.425223      -1.055198       0.016249      -0.015951       0.012257       0.025859       0.008467       0.019421      -0.014848      -0.020539       0.012936      -0.031287       0.008254       0.023033             12.574805      15.577582      -8.871558      -2.036442      13.888086       0.229781       8.258747          -0.000000
          266              C      12.512796      17.688276      14.774889      -0.107733      35.450196 0.42301148E+03  0.99232396E+04                                 9.569913                            6.956898      -0.153174       1.927449                    0.999200      29.463372      85.906135       0.608547       0.429052      -1.051374      -0.015656       0.010568       0.017289       0.025607       0.023366       0.006376      -0.000693      -0.018055       0.067157      -0.036784       0.012944       0.023839             13.642494      16.892131     -10.107505      -1.532810      15.540721      -0.260568       8.494629          -0.000000
          267              C      14.006157      15.798497      15.321822       0.375858      34.191907 0.32221838E+03  0.70788618E+04                                 9.730074                            6.271350      -0.300458       1.938457                    0.999135      24.319735      69.171361       0.609102       0.457723      -1.031982       0.023996      -0.020676      -0.010577       0.033394       0.043380       0.043979       0.043957       0.004349       0.016317      -0.046467      -0.041231       0.087699             15.544212      20.021160     -10.909398      -3.627453      16.971940      -0.415433       9.639536           0.000000
          268              C       9.719667      19.370102      16.661590       0.626332      24.992595 0.24604027E+03  0.50739832E+04                                 8.013373                            5.605878      -0.100765       2.030792                    0.999406      21.961176      61.350615       0.620085       0.478974      -1.016082      -0.048435       0.035736       0.024994       0.065174       0.070886       0.070378       0.031356       0.026670       0.080955      -0.090951      -0.028558       0.119509             11.503759      13.034658      -7.659051      -2.209151      14.190597      -0.133383       7.286024           0.000000
          269              C       8.949653       2.821847      25.565601       0.021020      40.933298 0.42039097E+03  0.97853098E+04                                10.565122                            6.911507      -0.271302       1.926725                    0.998818      27.089998      77.094506       0.617535       0.426112      -1.059765      -0.020131       0.008901       0.018193       0.028556      -0.009170       0.001809      -0.002087       0.014788       0.003579      -0.012467       0.000676       0.011791             17.016261      18.808809      -0.219178     -13.477165       9.599250       3.217506      22.640724           0.000000
          270              C       9.128630       3.988022       0.636935      -0.107956      35.349724 0.42725202E+03  0.10034807E+05                                 9.503227                            6.974693      -0.064214       1.953001                    0.999537      29.461696      85.592145       0.610779       0.426970      -1.054011      -0.020274      -0.007921       0.012632       0.025166       0.014843       0.017641      -0.012492      -0.009911      -0.053166      -0.034551       0.010041       0.024510             12.845724      14.110282       0.364067      -8.305212       8.688153       2.748723      15.738738           0.000000
          271              C       8.262204       4.333413       1.667723      -0.113391      34.731233 0.41154918E+03  0.95415052E+04                                 9.269783                            6.761351       0.128151       2.013217                    0.999743      28.970651      82.643804       0.634212       0.416559      -1.064362       0.001684      -0.016661      -0.017985       0.024574       0.004834       0.013699       0.009071      -0.027235      -0.035728      -0.023996      -0.000382       0.024378             12.631702      15.067352       1.086700      -8.521303       8.254701       1.634297      14.573052          -0.000000
          272              C       7.241672       3.469039       2.003370      -0.012152      37.806214 0.41626112E+03  0.96125001E+04                                 9.862406                            6.777641       0.017809       2.018634                    0.999236      26.762605      74.515591       0.640934       0.413830      -1.073405       0.024226      -0.011857      -0.035998       0.044982       0.001126       0.007876      -0.007198       0.006305       0.003736      -0.011382       0.000302       0.011080             15.332634      18.880521       0.007063     -12.023578       8.870609       2.376766      18.246773           0.000000
          273              C       7.107824       2.299530       1.344640      -0.097175      33.138382 0.40677250E+03  0.94362544E+04                                 9.107653                            6.791543      -0.012210       1.974979                    0.999646      28.903993      83.426275       0.620928       0.425223      -1.055198       0.015951       0.012257      -0.016249       0.025859       0.014848       0.008467      -0.019421       0.003802      -0.037277      -0.031287       0.008254       0.023033             12.574804      13.888085      -0.229780      -8.871557       8.258747       2.036442      15.577580          -0.000000
          274              C       7.953224       1.954139       0.307954      -0.107733      35.450194 0.42301150E+03  0.99232402E+04                                 9.569912                            6.956897      -0.153174       1.927449                    0.999200      29.463373      85.906137       0.608547       0.429052      -1.051374      -0.010568       0.017289       0.015656       0.025607       0.000693       0.023366      -0.006376      -0.024551      -0.060661      -0.036784       0.012944       0.023839             13.642492      15.540718       0.260567     -10.107503       8.494629       1.532811      16.892129          -0.000000
          275              C       9.843003       2.501072      24.456093       0.375858      34.191908 0.32221838E+03  0.70788618E+04                                 9.730074                            6.271350      -0.300458       1.938457                    0.999135      24.319735      69.171361       0.609102       0.457723      -1.031982       0.020676      -0.010577      -0.023996       0.033394      -0.043957       0.043380      -0.043979      -0.010333      -0.001635      -0.046467      -0.041231       0.087699             15.544213      16.971941       0.415433     -10.909399       9.639536       3.627453      20.021162           0.000000
          276              C       6.271398       3.840840       3.101083       0.626332      24.992599 0.24604028E+03  0.50739833E+04                                 8.013374                            5.605878      -0.100765       2.030792                    0.999406      21.961176      61.350614       0.620085       0.478974      -1.016082      -0.035736       0.024994       0.048435       0.065174      -0.031356       0.070886      -0.070378      -0.053813      -0.000473      -0.090951      -0.028558       0.119509             11.503762      14.190601       0.133382      -7.659055       7.286024       2.209151      13.034661           0.000000
          277              C      21.770403       9.998903       0.075899       0.021020      40.933299 0.42039099E+03  0.97853104E+04                                10.565122                            6.911507      -0.271302       1.926725                    0.998818      27.089999      77.094507       0.617535       0.426112      -1.059765      -0.020131      -0.008901      -0.018193       0.028556       0.009170      -0.001809      -0.002087       0.014788       0.003579      -0.012467       0.000676       0.011791             17.016259      18.808808       0.219178      13.477164       9.599249       3.217505      22.640721           0.000000
          278              C      21.949380       8.832728      25.004565      -0.107956      35.349723 0.42725203E+03  0.10034807E+05                                 9.503227                            6.974694      -0.064214       1.953001                    0.999537      29.461696      85.592146       0.610779       0.426970      -1.054011      -0.020274       0.007921      -0.012632       0.025166      -0.014843      -0.017641      -0.012492      -0.009911      -0.053166      -0.034551       0.010041       0.024510             12.845724      14.110282      -0.364067       8.305212       8.688153       2.748723      15.738737           0.000000
          279              C      21.082954       8.487337      23.973777      -0.113391      34.731219 0.41154902E+03  0.95415005E+04                                 9.269781                            6.761350       0.128151       2.013217                    0.999743      28.970652      82.643805       0.634212       0.416559      -1.064362       0.001684       0.016661       0.017985       0.024574      -0.004834      -0.013699       0.009071      -0.027235      -0.035728      -0.023996      -0.000382       0.024378             12.631697      15.067347      -1.086702       8.521299       8.254700       1.634294      14.573044          -0.000000
          280              C      20.062422       9.351711      23.638130      -0.012152      37.806216 0.41626113E+03  0.96125003E+04                                 9.862406                            6.777641       0.017809       2.018634                    0.999236      26.762605      74.515591       0.640934       0.413830      -1.073405       0.024226       0.011857       0.035998       0.044982      -0.001126      -0.007876      -0.007198       0.006305       0.003736      -0.011382       0.000302       0.011080             15.332634      18.880521      -0.007064      12.023578       8.870609       2.376764      18.246773          -0.000000
          281              C      19.928574      10.521220      24.296860      -0.097175      33.138382 0.40677250E+03  0.94362545E+04                                 9.107653                            6.791543      -0.012210       1.974979                    0.999646      28.903993      83.426276       0.620928       0.425223      -1.055198       0.015951      -0.012257       0.016249       0.025859      -0.014848      -0.008467      -0.019421       0.003802      -0.037277      -0.031287       0.008254       0.023033             12.574804      13.888085       0.229780       8.871557       8.258747       2.036441      15.577580          -0.000000
          282              C      20.773974      10.866611      25.333546      -0.107733      35.450194 0.42301150E+03  0.99232403E+04                                 9.569912                            6.956898      -0.153174       1.927449                    0.999200      29.463373      85.906138       0.608547       0.429052      -1.051374      -0.010568      -0.017289      -0.015656       0.025607      -0.000693      -0.023366      -0.006376      -0.024551      -0.060661      -0.036784       0.012944       0.023839             13.642492      15.540718      -0.260567      10.107503       8.494629       1.532810      16.892128          -0.000000
          283              C      22.663753      10.319678       1.185407       0.375858      34.191908 0.32221838E+03  0.70788618E+04                                 9.730074                            6.271350      -0.300458       1.938457                    0.999135      24.319735      69.171362       0.609102       0.457723      -1.031982       0.020676       0.010577       0.023996       0.033394       0.043957      -0.043380      -0.043979      -0.010333      -0.001635      -0.046467      -0.041231       0.087699             15.544213      16.971941      -0.415433      10.909399       9.639536       3.627453      20.021161           0.000000
          284              C      19.092148       8.979910      22.540417       0.626332      24.992600 0.24604028E+03  0.50739834E+04                                 8.013374                            5.605878      -0.100765       2.030792                    0.999406      21.961176      61.350615       0.620085       0.478974      -1.016082      -0.035736      -0.024994      -0.048435       0.065174       0.031356      -0.070886      -0.070378      -0.053813      -0.000473      -0.090951      -0.028558       0.119509             11.503762      14.190601      -0.133383       7.659055       7.286024       2.209151      13.034661           0.000000
          285              C      16.691847      15.642597      12.896649       0.021020      40.933300 0.42039099E+03  0.97853104E+04                                10.565122                            6.911507      -0.271302       1.926725                    0.998818      27.089999      77.094507       0.617535       0.426112      -1.059765       0.020131       0.008901      -0.018193       0.028556       0.009170       0.001809       0.002087       0.014788       0.003579      -0.012467       0.000676       0.011791             17.016259      18.808807       0.219177     -13.477162       9.599250      -3.217505      22.640719           0.000000
          286              C      16.512870      16.808772      12.183815      -0.107956      35.349721 0.42725210E+03  0.10034809E+05                                 9.503227                            6.974694      -0.064214       1.953001                    0.999537      29.461696      85.592145       0.610779       0.426970      -1.054011       0.020274      -0.007921      -0.012632       0.025166      -0.014843       0.017641       0.012492      -0.009911      -0.053166      -0.034551       0.010041       0.024510             12.845722      14.110276      -0.364064      -8.305207       8.688155      -2.748727      15.738734           0.000000
          287              C      17.379296      17.154164      11.153027      -0.113391      34.731196 0.41154893E+03  0.95414981E+04                                 9.269777                            6.761349       0.128151       2.013217                    0.999743      28.970651      82.643803       0.634212       0.416559      -1.064362      -0.001684      -0.016661       0.017985       0.024574      -0.004834       0.013699      -0.009071      -0.027235      -0.035728      -0.023996      -0.000382       0.024378             12.631688      15.067332      -1.086699      -8.521288       8.254700      -1.634297      14.573034          -0.000000
          288              C      18.399828      16.289789      10.817380      -0.012152      37.806215 0.41626129E+03  0.96125047E+04                                 9.862406                            6.777642       0.017809       2.018634                    0.999236      26.762604      74.515590       0.640934       0.413831      -1.073405      -0.024226      -0.011857       0.035998       0.044982      -0.001126       0.007876       0.007198       0.006305       0.003736      -0.011382       0.000302       0.011080             15.332633      18.880515      -0.007063     -12.023575       8.870611      -2.376766      18.246772          -0.000000
          289              C      18.533676      15.120280      11.476110      -0.097175      33.138384 0.40677249E+03  0.94362544E+04                                 9.107654                            6.791543      -0.012210       1.974979                    0.999646      28.903993      83.426275       0.620928       0.425223      -1.055198      -0.015951       0.012257       0.016249       0.025859      -0.014848       0.008467       0.019421       0.003802      -0.037277      -0.031287       0.008254       0.023033             12.574805      13.888086       0.229781      -8.871558       8.258747      -2.036442      15.577582          -0.000000
          290              C      17.688276      14.774889      12.512796      -0.107733      35.450197 0.42301150E+03  0.99232401E+04                                 9.569913                            6.956898      -0.153174       1.927449                    0.999200      29.463373      85.906137       0.608547       0.429052      -1.051374       0.010568       0.017289      -0.015656       0.025607      -0.000693       0.023366       0.006376      -0.024551      -0.060661      -0.036784       0.012944       0.023839             13.642494      15.540721      -0.260568     -10.107505       8.494629      -1.532810      16.892130          -0.000000
          291              C      15.798497      15.321822      14.006157       0.375858      34.191907 0.32221838E+03  0.70788618E+04                                 9.730074                            6.271350      -0.300458       1.938457                    0.999135      24.319735      69.171362       0.609102       0.457723      -1.031982      -0.020676      -0.010577       0.023996       0.033394       0.043957       0.043380       0.043979      -0.010333      -0.001635      -0.046467      -0.041231       0.087699             15.544212      16.971940      -0.415433     -10.909398       9.639536      -3.627453      20.021160           0.000000
          292              C      19.370102      16.661590       9.719667       0.626332      24.992596 0.24604028E+03  0.50739833E+04                                 8.013373                            5.605878      -0.100765       2.030792                    0.999406      21.961176      61.350614       0.620085       0.478974      -1.016082       0.035736       0.024994      -0.048435       0.065174       0.031356       0.070886       0.070378      -0.053813      -0.000473      -0.090951      -0.028558       0.119509             11.503759      14.190596      -0.133383      -7.659051       7.286023      -2.209151      13.034657           0.000000
          293              C       3.871097      22.819653      12.744851       0.021020      40.933300 0.42039099E+03  0.97853104E+04                                10.565121                            6.911507      -0.271302       1.926725                    0.998818      27.089999      77.094506       0.617535       0.426112      -1.059765       0.020131      -0.008901       0.018193       0.028556      -0.009170      -0.001809       0.002087       0.014788       0.003579      -0.012467       0.000676       0.011791             17.016258      18.808806      -0.219177      13.477162       9.599250      -3.217505      22.640719           0.000000
          294              C       3.692120      21.653478      13.457685      -0.107956      35.349722 0.42725210E+03  0.10034809E+05                                 9.503227                            6.974694      -0.064214       1.953001                    0.999537      29.461696      85.592145       0.610779       0.426970      -1.054011       0.020274       0.007921       0.012632       0.025166       0.014843      -0.017641       0.012492      -0.009911      -0.053166      -0.034551       0.010041       0.024510             12.845722      14.110276       0.364064       8.305207       8.688155      -2.748727      15.738735           0.000000
          295              C       4.558546      21.308086      14.488473      -0.113391      34.731197 0.41154893E+03  0.95414981E+04                                 9.269777                            6.761349       0.128151       2.013217                    0.999743      28.970651      82.643804       0.634212       0.416559      -1.064362      -0.001684       0.016661      -0.017985       0.024574       0.004834      -0.013699      -0.009071      -0.027235      -0.035728      -0.023996      -0.000382       0.024378             12.631689      15.067331       1.086699       8.521288       8.254700      -1.634297      14.573034          -0.000000
          296              C       5.579078      22.172461      14.824120      -0.012152      37.806217 0.41626131E+03  0.96125053E+04                                 9.862406                            6.777642       0.017809       2.018634                    0.999236      26.762605      74.515591       0.640934       0.413830      -1.073405      -0.024226       0.011857      -0.035998       0.044982       0.001126      -0.007876       0.007198       0.006305       0.003736      -0.011382       0.000302       0.011080             15.332632      18.880514       0.007063      12.023574       8.870611      -2.376766      18.246772           0.000000
          297              C       5.712926      23.341970      14.165390      -0.097175      33.138384 0.40677249E+03  0.94362543E+04                                 9.107654                            6.791543      -0.012210       1.974979                    0.999646      28.903993      83.426275       0.620928       0.425223      -1.055198      -0.015951      -0.012257      -0.016249       0.025859       0.014848      -0.008467       0.019421       0.003802      -0.037277      -0.031287       0.008254       0.023033             12.574805      13.888086      -0.229781       8.871558       8.258747      -2.036442      15.577583          -0.000000
          298              C       4.867526      23.687361      13.128704      -0.107733      35.450197 0.42301150E+03  0.99232402E+04                                 9.569913                            6.956898      -0.153174       1.927449                    0.999200      29.463373      85.906137       0.608547       0.429052      -1.051374       0.010568      -0.017289       0.015656       0.025607       0.000693      -0.023366       0.006376      -0.024551      -0.060661      -0.036784       0.012944       0.023839             13.642493      15.540720       0.260568      10.107504       8.494629      -1.532810      16.892130          -0.000000
          299              C       2.977747      23.140428      11.635343       0.375858      34.191908 0.32221838E+03  0.70788619E+04                                 9.730074                            6.271350      -0.300458       1.938457                    0.999135      24.319735      69.171362       0.609102       0.457723      -1.031982      -0.020676       0.010577      -0.023996       0.033394      -0.043957      -0.043380       0.043979      -0.010333      -0.001635      -0.046467      -0.041231       0.087699             15.544212      16.971940       0.415433      10.909398       9.639537      -3.627453      20.021161           0.000000
          300              C       6.549352      21.800660      15.921833       0.626332      24.992594 0.24604027E+03  0.50739831E+04                                 8.013373                            5.605878      -0.100765       2.030792                    0.999406      21.961176      61.350615       0.620085       0.478974      -1.016082       0.035736      -0.024994       0.048435       0.065174      -0.031356      -0.070886       0.070378      -0.053813      -0.000473      -0.090951      -0.028558       0.119509             11.503759      14.190595       0.133382       7.659052       7.286024      -2.209151      13.034658           0.000000
          301              N      21.160648       7.828863       3.119545      -0.412139      43.965326 0.55757840E+03  0.13668772E+05                                10.376544                            7.554310       0.397794       2.124719                    0.998896      29.644555      81.424228       0.650980       0.383809      -1.108466       0.026210       0.082686       0.117269       0.145863      -0.029481      -0.050127      -0.114837       0.077058      -0.205005      -0.169347       0.077779       0.091568             14.885191      20.981087      -9.439889       5.521787      13.995668      -1.710760       9.678818          -0.000000
          302              N      17.301602      17.812637      15.940295      -0.412139      43.965327 0.55757840E+03  0.13668772E+05                                10.376544                            7.554310       0.397794       2.124719                    0.998896      29.644554      81.424228       0.650980       0.383809      -1.108466      -0.026210      -0.082686       0.117269       0.145863      -0.029481       0.050127       0.114837       0.077058      -0.205005      -0.169347       0.077779       0.091568             14.885192      20.981089      -9.439890      -5.521787      13.995669       1.710760       9.678819          -0.000000
          303              N       4.480852      20.649613       9.701205      -0.412139      43.965328 0.55757840E+03  0.13668772E+05                                10.376544                            7.554310       0.397794       2.124719                    0.998896      29.644554      81.424228       0.650980       0.383809      -1.108466      -0.026210       0.082686      -0.117269       0.145863       0.029481      -0.050127       0.114837       0.077058      -0.205005      -0.169347       0.077779       0.091568             14.885193      20.981089       9.439891       5.521787      13.995670       1.710760       9.678819          -0.000000
          304              N       8.339898       4.991887      22.521955      -0.412139      43.965326 0.55757839E+03  0.13668772E+05                                10.376544                            7.554310       0.397794       2.124719                    0.998896      29.644554      81.424227       0.650980       0.383809      -1.108466       0.026210      -0.082686      -0.117269       0.145863       0.029481       0.050127      -0.114837       0.077058      -0.205005      -0.169347       0.077779       0.091568             14.885192      20.981087       9.439889      -5.521787      13.995668      -1.710759       9.678819          -0.000000
          305              N       3.119545      21.160648       7.828863      -0.412139      43.965326 0.55757840E+03  0.13668772E+05                                10.376544                            7.554310       0.397794       2.124719                    0.998896      29.644555      81.424228       0.650980       0.383809      -1.108466       0.117269       0.026210       0.082686       0.145863      -0.050127      -0.114837      -0.029481      -0.141031      -0.013084      -0.169347       0.077779       0.091568             14.885191       9.678818       5.521787      -1.710760      20.981087      -9.439889      13.995668          -0.000000
          306              N      15.940295      17.301602      17.812637      -0.412139      43.965326 0.55757839E+03  0.13668772E+05                                10.376544                            7.554310       0.397794       2.124719                    0.998896      29.644554      81.424227       0.650980       0.383809      -1.108466       0.117269      -0.026210      -0.082686       0.145863       0.050127       0.114837      -0.029481      -0.141031      -0.013084      -0.169347       0.077779       0.091568             14.885192       9.678819      -5.521787       1.710760      20.981088      -9.439890      13.995669          -0.000000
          307              N       9.701205       4.480852      20.649613      -0.412139      43.965327 0.55757840E+03  0.13668772E+05                                10.376544                            7.554310       0.397794       2.124719                    0.998896      29.644554      81.424228       0.650980       0.383809      -1.108466      -0.117269      -0.026210       0.082686       0.145863      -0.050127       0.114837       0.029481      -0.141031      -0.013084      -0.169347       0.077779       0.091568             14.885193       9.678819       5.521787       1.710760      20.981089       9.439890      13.995670          -0.000000
          308              N      22.521955       8.339898       4.991887      -0.412139      43.965326 0.55757839E+03  0.13668772E+05                                10.376544                            7.554310       0.397794       2.124719                    0.998896      29.644554      81.424227       0.650980       0.383809      -1.108466      -0.117269       0.026210      -0.082686       0.145863       0.050127      -0.114837       0.029481      -0.141031      -0.013084      -0.169347       0.077779       0.091568             14.885192       9.678819      -5.521787      -1.710759      20.981087       9.439889      13.995669          -0.000000
          309              N       7.828863       3.119545      21.160648      -0.412139      43.965327 0.55757841E+03  0.13668773E+05                                10.376544                            7.554310       0.397794       2.124719                    0.998896      29.644555      81.424229       0.650980       0.383809      -1.108466       0.082686       0.117269       0.026210       0.145863      -0.114837      -0.029481      -0.050127       0.063974       0.218089      -0.169347       0.077779       0.091568             14.885192      13.995668      -1.710760      -9.439889       9.678819       5.521787      20.981088          -0.000000
          310              N      17.812637      15.940295      17.301602      -0.412139      43.965326 0.55757839E+03  0.13668772E+05                                10.376544                            7.554310       0.397794       2.124719                    0.998896      29.644554      81.424227       0.650980       0.383809      -1.108466      -0.082686       0.117269      -0.026210       0.145863       0.114837      -0.029481       0.050127       0.063974       0.218089      -0.169347       0.077779       0.091568             14.885192      13.995669       1.710760      -9.439890       9.678819      -5.521787      20.981088          -0.000000
          311              N      20.649613       9.701205       4.480852      -0.412139      43.965327 0.55757840E+03  0.13668772E+05                                10.376544                            7.554310       0.397794       2.124719                    0.998896      29.644555      81.424228       0.650980       0.383809      -1.108466       0.082686      -0.117269      -0.026210       0.145863       0.114837       0.029481      -0.050127       0.063974       0.218089      -0.169347       0.077779       0.091568             14.885192      13.995669       1.710760       9.439890       9.678819       5.521787      20.981088          -0.000000
          312              N       4.991887      22.521955       8.339898      -0.412139      43.965327 0.55757840E+03  0.13668772E+05                                10.376544                            7.554310       0.397794       2.124719                    0.998896      29.644554      81.424228       0.650980       0.383809      -1.108466      -0.082686      -0.117269       0.026210       0.145863      -0.114837       0.029481       0.050127       0.063974       0.218089      -0.169347       0.077779       0.091568             14.885192      13.995669      -1.710759       9.439890       9.678819      -5.521787      20.981088          -0.000000
          313              N      14.239238      14.750273      16.111580      -0.412139      43.965327 0.55757841E+03  0.13668773E+05                                10.376544                            7.554310       0.397794       2.124719                    0.998896      29.644555      81.424229       0.650980       0.383809      -1.108466       0.082686       0.026210      -0.117269       0.145863      -0.029481       0.114837       0.050127      -0.077058      -0.205005      -0.169347       0.077779       0.091568             14.885192      13.995669      -9.439890       1.710760      20.981088      -5.521787       9.678819          -0.000000
          314              N      24.223012      10.891227       3.290830      -0.412139      43.965328 0.55757841E+03  0.13668773E+05                                10.376544                            7.554310       0.397794       2.124719                    0.998896      29.644555      81.424229       0.650980       0.383809      -1.108466      -0.082686      -0.026210      -0.117269       0.145863      -0.029481      -0.114837      -0.050127      -0.077058      -0.205005      -0.169347       0.077779       0.091568             14.885193      13.995670      -9.439890      -1.710760      20.981089       5.521787       9.678819          -0.000000
          315              N       1.418488      23.711977       9.529920      -0.412139      43.965328 0.55757840E+03  0.13668772E+05                                10.376544                            7.554310       0.397794       2.124719                    0.998896      29.644554      81.424228       0.650980       0.383809      -1.108466       0.082686      -0.026210       0.117269       0.145863       0.029481      -0.114837       0.050127      -0.077058      -0.205005      -0.169347       0.077779       0.091568             14.885193      13.995670       9.439891      -1.710760      20.981090      -5.521788       9.678819          -0.000000
          316              N      11.402262       1.929523      22.350670      -0.412139      43.965327 0.55757840E+03  0.13668772E+05                                10.376544                            7.554310       0.397794       2.124719                    0.998896      29.644554      81.424228       0.650980       0.383809      -1.108466      -0.082686       0.026210       0.117269       0.145863       0.029481       0.114837      -0.050127      -0.077058      -0.205005      -0.169347       0.077779       0.091568             14.885192      13.995669       9.439890       1.710760      20.981088       5.521787       9.678819          -0.000000
          317              N       1.929523      22.350670      11.402262      -0.412139      43.965327 0.55757841E+03  0.13668773E+05                                10.376544                            7.554310       0.397794       2.124719                    0.998896      29.644555      81.424229       0.650980       0.383809      -1.108466       0.026210       0.117269      -0.082686       0.145863      -0.050127       0.029481       0.114837       0.141031      -0.013084      -0.169347       0.077779       0.091568             14.885192      20.981088       5.521787       9.439889       9.678819       1.710760      13.995668          -0.000000
          318              N      23.711977       9.529920       1.418488      -0.412139      43.965328 0.55757840E+03  0.13668772E+05                                10.376544                            7.554310       0.397794       2.124719                    0.998896      29.644554      81.424228       0.650980       0.383809      -1.108466      -0.026210       0.117269       0.082686       0.145863       0.050127       0.029481      -0.114837       0.141031      -0.013084      -0.169347       0.077779       0.091568             14.885193      20.981091      -5.521788       9.439891       9.678819      -1.710760      13.995670          -0.000000
          319              N      10.891227       3.290830      24.223012      -0.412139      43.965328 0.55757840E+03  0.13668772E+05                                10.376544                            7.554310       0.397794       2.124719                    0.998896      29.644554      81.424228       0.650980       0.383809      -1.108466      -0.026210      -0.117269      -0.082686       0.145863      -0.050127      -0.029481      -0.114837       0.141031      -0.013084      -0.169347       0.077779       0.091568             14.885193      20.981090       5.521788      -9.439891       9.678819      -1.710760      13.995670          -0.000000
          320              N      14.750273      16.111580      14.239238      -0.412139      43.965327 0.55757840E+03  0.13668772E+05                                10.376544                            7.554310       0.397794       2.124719                    0.998896      29.644554      81.424228       0.650980       0.383809      -1.108466       0.026210      -0.117269       0.082686       0.145863       0.050127      -0.029481       0.114837       0.141031      -0.013084      -0.169347       0.077779       0.091568             14.885192      20.981089      -5.521787      -9.439890       9.678819       1.710760      13.995669          -0.000000
          321              N       9.529920       1.418488      23.711977      -0.412139      43.965327 0.55757839E+03  0.13668772E+05                                10.376544                            7.554310       0.397794       2.124719                    0.998896      29.644554      81.424227       0.650980       0.383809      -1.108466       0.117269       0.082686      -0.026210       0.145863      -0.114837       0.050127       0.029481      -0.063974       0.218089      -0.169347       0.077779       0.091568             14.885193       9.678819      -1.710760      -5.521788      13.995669       9.439891      20.981090          -0.000000
          322              N      22.350670      11.402262       1.929523      -0.412139      43.965327 0.55757841E+03  0.13668773E+05                                10.376544                            7.554310       0.397794       2.124719                    0.998896      29.644555      81.424229       0.650980       0.383809      -1.108466       0.117269      -0.082686       0.026210       0.145863       0.114837      -0.050127       0.029481      -0.063974       0.218089      -0.169347       0.077779       0.091568             14.885192       9.678819       1.710760       5.521787      13.995668       9.439889      20.981088          -0.000000
          323              N      16.111580      14.239238      14.750273      -0.412139      43.965327 0.55757841E+03  0.13668773E+05                                10.376544                            7.554310       0.397794       2.124719                    0.998896      29.644555      81.424229       0.650980       0.383809      -1.108466      -0.117269       0.082686       0.026210       0.145863       0.114837       0.050127      -0.029481      -0.063974       0.218089      -0.169347       0.077779       0.091568             14.885192       9.678819       1.710760      -5.521787      13.995669      -9.439890      20.981088          -0.000000
          324              N       3.290830      24.223012      10.891227      -0.412139      43.965328 0.55757841E+03  0.13668773E+05                                10.376544                            7.554310       0.397794       2.124719                    0.998896      29.644555      81.424229       0.650980       0.383809      -1.108466      -0.117269      -0.082686      -0.026210       0.145863      -0.114837      -0.050127      -0.029481      -0.063974       0.218089      -0.169347       0.077779       0.091568             14.885193       9.678819      -1.710760       5.521787      13.995669      -9.439890      20.981089          -0.000000
          325              O      15.963629       9.507868      24.514300      -0.589197      41.331215 0.57267221E+03  0.14009062E+05                                 9.620559                            7.437342       0.179745       2.097123                    0.996946      28.347416      75.575642       0.691262       0.362210      -1.134571       0.002274      -0.020546       0.033012       0.038950       0.072516      -0.041447       0.027863      -0.032175       0.017624      -0.100516       0.028814       0.071702             13.270412      10.845416       1.903017       7.280713       8.580073       3.801265      20.385747           0.000000
          326              O      15.423362      11.253285       0.084104      -0.577989      29.381317 0.42870210E+03  0.97183854E+04                                 7.378621                            6.224153       0.573257       2.226968                    0.999054      27.060915      68.606400       0.797318       0.338872      -1.157949       0.038857      -0.034348      -0.010048       0.052826      -0.019354      -0.016977      -0.030219       0.010821      -0.147606      -0.066102       0.021060       0.045042              8.529958      10.067381      -3.396167       2.879247       7.790332      -0.727958       7.732162          -0.000000
          327              O      22.498621      16.133632      11.693550      -0.589197      41.331217 0.57267216E+03  0.14009061E+05                                 9.620559                            7.437341       0.179745       2.097123                    0.996946      28.347416      75.575643       0.691262       0.362210      -1.134571      -0.002274       0.020546       0.033012       0.038950       0.072516       0.041447      -0.027863      -0.032175       0.017624      -0.100516       0.028814       0.071702             13.270412      10.845415       1.903018      -7.280713       8.580073      -3.801267      20.385749           0.000000
          328              O      23.038888      14.388215      12.904854      -0.577989      29.381316 0.42870208E+03  0.97183848E+04                                 7.378621                            6.224153       0.573257       2.226968                    0.999054      27.060915      68.606399       0.797318       0.338872      -1.157950      -0.038857       0.034348      -0.010048       0.052826      -0.019354       0.016977       0.030219       0.010821      -0.147606      -0.066102       0.021060       0.045042              8.529958      10.067380      -3.396167      -2.879247       7.790332       0.727957       7.732161          -0.000000
          329              O       9.677871      22.328618      13.947950      -0.589197      41.331218 0.57267220E+03  0.14009062E+05                                 9.620559                            7.437342       0.179745       2.097123                    0.996946      28.347416      75.575642       0.691262       0.362210      -1.134571      -0.002274      -0.020546      -0.033012       0.038950      -0.072516      -0.041447      -0.027863      -0.032175       0.017624      -0.100516       0.028814       0.071702             13.270413      10.845417      -1.903018       7.280715       8.580074      -3.801266      20.385748           0.000000
          330              O      10.218138      24.074035      12.736646      -0.577989      29.381316 0.42870208E+03  0.97183848E+04                                 7.378621                            6.224153       0.573257       2.226968                    0.999054      27.060915      68.606399       0.797318       0.338872      -1.157950      -0.038857      -0.034348       0.010048       0.052826       0.019354      -0.016977       0.030219       0.010821      -0.147606      -0.066102       0.021060       0.045042              8.529958      10.067380       3.396167       2.879247       7.790332       0.727958       7.732162          -0.000000
          331              O       3.142879       3.312882       1.127200      -0.589197      41.331216 0.57267221E+03  0.14009062E+05                                 9.620559                            7.437342       0.179745       2.097123                    0.996946      28.347416      75.575642       0.691262       0.362210      -1.134571       0.002274       0.020546      -0.033012       0.038950      -0.072516       0.041447       0.027863      -0.032175       0.017624      -0.100516       0.028814       0.071702             13.270412      10.845415      -1.903018      -7.280712       8.580074       3.801267      20.385746           0.000000
          332              O       2.602612       1.567465      25.557396      -0.577989      29.381316 0.42870208E+03  0.97183848E+04                                 7.378621                            6.224153       0.573257       2.226968                    0.999054      27.060915      68.606399       0.797318       0.338872      -1.157950       0.038857       0.034348       0.010048       0.052826       0.019354       0.016977      -0.030219       0.010821      -0.147606      -0.066102       0.021060       0.045042              8.529958      10.067380       3.396167      -2.879247       7.790332      -0.727958       7.732161          -0.000000
          333              O      24.514300      15.963629       9.507868      -0.589197      41.331215 0.57267221E+03  0.14009062E+05                                 9.620559                            7.437342       0.179745       2.097123                    0.996946      28.347416      75.575642       0.691262       0.362210      -1.134571       0.033012       0.002274      -0.020546       0.038950      -0.041447       0.027863       0.072516       0.024899       0.039450      -0.100516       0.028814       0.071702             13.270412      20.385747       7.280713       3.801265      10.845416       1.903017       8.580073           0.000000
          334              O       0.084104      15.423362      11.253285      -0.577989      29.381314 0.42870207E+03  0.97183844E+04                                 7.378621                            6.224153       0.573257       2.226968                    0.999054      27.060915      68.606398       0.797318       0.338872      -1.157950      -0.010048       0.038857      -0.034348       0.052826      -0.016977      -0.030219      -0.019354      -0.079213       0.057572      -0.066102       0.021060       0.045042              8.529958       7.732161       2.879247      -0.727958      10.067380      -3.396167       7.790332          -0.000000
          335              O      11.693550      22.498621      16.133632      -0.589197      41.331216 0.57267214E+03  0.14009060E+05                                 9.620559                            7.437341       0.179745       2.097123                    0.996946      28.347416      75.575642       0.691262       0.362210      -1.134571       0.033012      -0.002274       0.020546       0.038950       0.041447      -0.027863       0.072516       0.024899       0.039450      -0.100516       0.028814       0.071702             13.270412      20.385748      -7.280713      -3.801266      10.845414       1.903018       8.580073           0.000000
          336              O      12.904854      23.038888      14.388215      -0.577989      29.381315 0.42870208E+03  0.97183846E+04                                 7.378621                            6.224153       0.573257       2.226968                    0.999054      27.060916      68.606400       0.797318       0.338872      -1.157950      -0.010048      -0.038857       0.034348       0.052826       0.016977       0.030219      -0.019354      -0.079213       0.057572      -0.066102       0.021060       0.045042              8.529957       7.732161      -2.879247       0.727957      10.067380      -3.396167       7.790332          -0.000000
          337              O      13.947950       9.677871      22.328618      -0.589197      41.331218 0.57267220E+03  0.14009062E+05                                 9.620559                            7.437342       0.179745       2.097123                    0.996946      28.347416      75.575642       0.691262       0.362210      -1.134571      -0.033012      -0.002274      -0.020546       0.038950      -0.041447      -0.027863      -0.072516       0.024899       0.039450      -0.100516       0.028814       0.071702             13.270413      20.385748       7.280715      -3.801266      10.845417      -1.903018       8.580074           0.000000
          338              O      12.736646      10.218138      24.074035      -0.577989      29.381316 0.42870208E+03  0.97183848E+04                                 7.378621                            6.224153       0.573257       2.226968                    0.999054      27.060915      68.606399       0.797318       0.338872      -1.157950       0.010048      -0.038857      -0.034348       0.052826      -0.016977       0.030219       0.019354      -0.079213       0.057572      -0.066102       0.021060       0.045042              8.529958       7.732162       2.879247       0.727958      10.067380       3.396167       7.790332          -0.000000
          339              O       1.127200       3.142879       3.312882      -0.589197      41.331216 0.57267221E+03  0.14009062E+05                                 9.620559                            7.437342       0.179745       2.097123                    0.996946      28.347416      75.575642       0.691262       0.362210      -1.134571      -0.033012       0.002274       0.020546       0.038950       0.041447       0.027863      -0.072516       0.024899       0.039450      -0.100516       0.028814       0.071702             13.270411      20.385746      -7.280712       3.801267      10.845415      -1.903018       8.580074           0.000000
          340              O      25.557396       2.602612       1.567465      -0.577989      29.381315 0.42870208E+03  0.97183846E+04                                 7.378621                            6.224153       0.573257       2.226968                    0.999054      27.060916      68.606400       0.797318       0.338872      -1.157950       0.010048       0.038857       0.034348       0.052826       0.016977      -0.030219       0.019354      -0.079213       0.057572      -0.066102       0.021060       0.045042              8.529957       7.732161      -2.879247      -0.727958      10.067380       3.396167       7.790332          -0.000000
          341              O       9.507868      24.514300      15.963629      -0.589197      41.331216 0.57267222E+03  0.14009063E+05                                 9.620559                            7.437342       0.179745       2.097123                    0.996946      28.347416      75.575643       0.691262       0.362210      -1.134571      -0.020546       0.033012       0.002274       0.038950       0.027863       0.072516      -0.041447       0.007275      -0.057074      -0.100516       0.028814       0.071702             13.270412       8.580074       3.801265       1.903017      20.385747       7.280714      10.845416           0.000000
          342              O      11.253285       0.084104      15.423362      -0.577989      29.381314 0.42870207E+03  0.97183844E+04                                 7.378621                            6.224153       0.573257       2.226968                    0.999054      27.060915      68.606398       0.797318       0.338872      -1.157950      -0.034348      -0.010048       0.038857       0.052826      -0.030219      -0.019354      -0.016977       0.068393       0.090034      -0.066102       0.021060       0.045042              8.529958       7.790332      -0.727958      -3.396167       7.732161       2.879247      10.067380          -0.000000
          343              O      16.133632      11.693550      22.498621      -0.589197      41.331216 0.57267214E+03  0.14009060E+05                                 9.620559                            7.437341       0.179745       2.097123                    0.996946      28.347416      75.575642       0.691262       0.362210      -1.134571       0.020546       0.033012      -0.002274       0.038950      -0.027863       0.072516       0.041447       0.007275      -0.057074      -0.100516       0.028814       0.071702             13.270412       8.580073      -3.801266       1.903018      20.385748      -7.280713      10.845414           0.000000
          344              O      14.388215      12.904854      23.038888      -0.577989      29.381314 0.42870205E+03  0.97183838E+04                                 7.378621                            6.224153       0.573257       2.226968                    0.999054      27.060915      68.606397       0.797318       0.338872      -1.157950       0.034348      -0.010048      -0.038857       0.052826       0.030219      -0.019354       0.016977       0.068393       0.090034      -0.066102       0.021060       0.045042              8.529957       7.790332       0.727957      -3.396167       7.732161      -2.879246      10.067379           0.000000
          345              O      22.328618      13.947950       9.677871      -0.589197      41.331218 0.57267220E+03  0.14009062E+05                                 9.620559                            7.437342       0.179745       2.097123                    0.996946      28.347416      75.575642       0.691262       0.362210      -1.134571      -0.020546      -0.033012      -0.002274       0.038950      -0.027863      -0.072516      -0.041447       0.007275      -0.057074      -0.100516       0.028814       0.071702             13.270413       8.580074      -3.801266      -1.903018      20.385748       7.280715      10.845417           0.000000
          346              O      24.074035      12.736646      10.218138      -0.577989      29.381316 0.42870208E+03  0.97183848E+04                                 7.378621                            6.224153       0.573257       2.226968                    0.999054      27.060915      68.606399       0.797318       0.338872      -1.157950      -0.034348       0.010048      -0.038857       0.052826       0.030219       0.019354      -0.016977       0.068393       0.090034      -0.066102       0.021060       0.045042              8.529958       7.790332       0.727958       3.396167       7.732162       2.879247      10.067380          -0.000000
          347              O       3.312882       1.127200       3.142879      -0.589197      41.331216 0.57267221E+03  0.14009062E+05                                 9.620559                            7.437342       0.179745       2.097123                    0.996946      28.347416      75.575642       0.691262       0.362210      -1.134571       0.020546      -0.033012       0.002274       0.038950       0.027863      -0.072516       0.041447       0.007275      -0.057074      -0.100516       0.028814       0.071702             13.270411       8.580074       3.801266      -1.903018      20.385746      -7.280712      10.845415           0.000000
          348              O       1.567465      25.557396       2.602612      -0.577989      29.381315 0.42870208E+03  0.97183846E+04                                 7.378621                            6.224153       0.573257       2.226968                    0.999054      27.060916      68.606400       0.797318       0.338872      -1.157950       0.034348       0.010048       0.038857       0.052826      -0.030219       0.019354       0.016977       0.068393       0.090034      -0.066102       0.021060       0.045042              8.529958       7.790332      -0.727958       3.396167       7.732161      -2.879247      10.067380          -0.000000
          349              O      15.918243       9.553254      20.358325      -0.589197      41.331214 0.57267216E+03  0.14009061E+05                                 9.620559                            7.437341       0.179745       2.097123                    0.996946      28.347416      75.575643       0.691262       0.362210      -1.134571      -0.020546       0.002274      -0.033012       0.038950       0.072516      -0.027863       0.041447       0.032175       0.017624      -0.100516       0.028814       0.071702             13.270411       8.580072       1.903017      -3.801264      10.845414      -7.280712      20.385748           0.000000
          350              O      17.663660       9.012987      19.147021      -0.577989      29.381315 0.42870208E+03  0.97183848E+04                                 7.378621                            6.224153       0.573257       2.226968                    0.999054      27.060915      68.606399       0.797318       0.338872      -1.157950      -0.034348       0.038857       0.010048       0.052826      -0.019354       0.030219       0.016977      -0.010821      -0.147606      -0.066102       0.021060       0.045042              8.529958       7.790332      -3.396167       0.727958      10.067380      -2.879247       7.732161          -0.000000
          351              O      22.544007      16.088246       7.537575      -0.589197      41.331216 0.57267221E+03  0.14009062E+05                                 9.620559                            7.437342       0.179745       2.097123                    0.996946      28.347416      75.575642       0.691262       0.362210      -1.134571       0.020546      -0.002274      -0.033012       0.038950       0.072516       0.027863      -0.041447       0.032175       0.017624      -0.100516       0.028814       0.071702             13.270412       8.580073       1.903017       3.801265      10.845417       7.280715      20.385747           0.000000
          352              O      20.798590      16.628513       6.326271      -0.577989      29.381315 0.42870208E+03  0.97183846E+04                                 7.378621                            6.224153       0.573257       2.226968                    0.999054      27.060916      68.606400       0.797318       0.338872      -1.157950       0.034348      -0.038857       0.010048       0.052826      -0.019354      -0.030219      -0.016977      -0.010821      -0.147606      -0.066102       0.021060       0.045042              8.529957       7.790331      -3.396167      -0.727958      10.067380       2.879247       7.732161          -0.000000
          353              O       3.097493       3.267496       5.283175      -0.589197      41.331218 0.57267215E+03  0.14009060E+05                                 9.620559                            7.437341       0.179745       2.097123                    0.996946      28.347416      75.575642       0.691262       0.362210      -1.134571      -0.020546      -0.002274       0.033012       0.038950      -0.072516       0.027863       0.041447       0.032175       0.017624      -0.100516       0.028814       0.071702             13.270414       8.580073      -1.903017       3.801265      10.845417      -7.280716      20.385752           0.000000
          354              O       4.842910       3.807763       6.494479      -0.577989      29.381315 0.42870208E+03  0.97183847E+04                                 7.378621                            6.224153       0.573257       2.226968                    0.999054      27.060916      68.606400       0.797318       0.338872      -1.157950      -0.034348      -0.038857      -0.010048       0.052826       0.019354      -0.030219       0.016977      -0.010821      -0.147606      -0.066102       0.021060       0.045042              8.529958       7.790331       3.396167      -0.727958      10.067380      -2.879247       7.732162           0.000000
          355              O       9.723257      22.374004      18.103925      -0.589197      41.331220 0.57267214E+03  0.14009060E+05                                 9.620560                            7.437341       0.179745       2.097123                    0.996946      28.347416      75.575642       0.691262       0.362210      -1.134571       0.020546       0.002274       0.033012       0.038950      -0.072516      -0.027863      -0.041447       0.032175       0.017624      -0.100516       0.028814       0.071702             13.270414       8.580073      -1.903018      -3.801267      10.845417       7.280716      20.385753           0.000000
          356              O       7.977840      21.833737      19.315229      -0.577989      29.381314 0.42870207E+03  0.97183844E+04                                 7.378621                            6.224153       0.573257       2.226968                    0.999054      27.060915      68.606398       0.797318       0.338872      -1.157950       0.034348       0.038857      -0.010048       0.052826       0.019354       0.030219      -0.016977      -0.010821      -0.147606      -0.066102       0.021060       0.045042              8.529958       7.790332       3.396167       0.727958      10.067380       2.879247       7.732161          -0.000000
          357              O      22.374004      18.103925       9.723257      -0.589197      41.331221 0.57267215E+03  0.14009061E+05                                 9.620560                            7.437341       0.179745       2.097123                    0.996946      28.347416      75.575643       0.691262       0.362210      -1.134571       0.002274       0.033012       0.020546       0.038950      -0.041447      -0.072516      -0.027863      -0.024899       0.039450      -0.100516       0.028814       0.071702             13.270415      10.845417       7.280716      -1.903018      20.385753      -3.801267       8.580073           0.000000
          358              O      21.833737      19.315229       7.977840      -0.577989      29.381316 0.42870210E+03  0.97183853E+04                                 7.378621                            6.224153       0.573257       2.226968                    0.999054      27.060915      68.606400       0.797318       0.338872      -1.157949       0.038857      -0.010048       0.034348       0.052826      -0.016977       0.019354       0.030219       0.079213       0.057572      -0.066102       0.021060       0.045042              8.529958      10.067381       2.879247       3.396167       7.732162       0.727958       7.790332          -0.000000
          359              O       3.267496       5.283175       3.097493      -0.589197      41.331218 0.57267215E+03  0.14009060E+05                                 9.620559                            7.437341       0.179745       2.097123                    0.996946      28.347416      75.575642       0.691262       0.362210      -1.134571      -0.002274       0.033012      -0.020546       0.038950       0.041447      -0.072516       0.027863      -0.024899       0.039450      -0.100516       0.028814       0.071702             13.270414      10.845417      -7.280716      -1.903017      20.385752       3.801265       8.580073           0.000000
          360              O       3.807763       6.494479       4.842910      -0.577989      29.381315 0.42870208E+03  0.97183848E+04                                 7.378621                            6.224153       0.573257       2.226968                    0.999054      27.060915      68.606399       0.797318       0.338872      -1.157950      -0.038857      -0.010048      -0.034348       0.052826       0.016977       0.019354      -0.030219       0.079213       0.057572      -0.066102       0.021060       0.045042              8.529958      10.067381      -2.879248       3.396167       7.732162      -0.727958       7.790332          -0.000000
          361              O      16.088246       7.537575      22.544007      -0.589197      41.331216 0.57267221E+03  0.14009062E+05                                 9.620559                            7.437342       0.179745       2.097123                    0.996946      28.347416      75.575642       0.691262       0.362210      -1.134571      -0.002274      -0.033012       0.020546       0.038950      -0.041447       0.072516       0.027863      -0.024899       0.039450      -0.100516       0.028814       0.071702             13.270412      10.845417       7.280715       1.903017      20.385747       3.801265       8.580073           0.000000
          362              O      16.628513       6.326271      20.798590      -0.577989      29.381316 0.42870210E+03  0.97183854E+04                                 7.378621                            6.224153       0.573257       2.226968                    0.999054      27.060915      68.606400       0.797318       0.338872      -1.157949      -0.038857       0.010048       0.034348       0.052826      -0.016977      -0.019354      -0.030219       0.079213       0.057572      -0.066102       0.021060       0.045042              8.529958      10.067381       2.879247      -3.396167       7.732162      -0.727958       7.790332          -0.000000
          363              O       9.553254      20.358325      15.918243      -0.589197      41.331213 0.57267215E+03  0.14009060E+05                                 9.620558                            7.437341       0.179745       2.097123                    0.996946      28.347416      75.575642       0.691262       0.362210      -1.134571       0.002274      -0.033012      -0.020546       0.038950       0.041447       0.072516      -0.027863      -0.024899       0.039450      -0.100516       0.028814       0.071702             13.270411      10.845414      -7.280712       1.903017      20.385747      -3.801264       8.580072           0.000000
          364              O       9.012987      19.147021      17.663660      -0.577989      29.381317 0.42870210E+03  0.97183854E+04                                 7.378621                            6.224153       0.573257       2.226968                    0.999054      27.060915      68.606400       0.797318       0.338872      -1.157949       0.038857       0.010048      -0.034348       0.052826       0.016977      -0.019354       0.030219       0.079213       0.057572      -0.066102       0.021060       0.045042              8.529958      10.067381      -2.879247      -3.396167       7.732162       0.727958       7.790332          -0.000000
          365              O       5.283175       3.097493       3.267496      -0.589197      41.331218 0.57267215E+03  0.14009060E+05                                 9.620559                            7.437341       0.179745       2.097123                    0.996946      28.347416      75.575642       0.691262       0.362210      -1.134571       0.033012      -0.020546      -0.002274       0.038950       0.027863       0.041447      -0.072516      -0.007275      -0.057074      -0.100516       0.028814       0.071702             13.270414      20.385752       3.801265      -7.280716       8.580073      -1.903017      10.845417           0.000000
          366              O       6.494479       4.842910       3.807763      -0.577989      29.381317 0.42870210E+03  0.97183855E+04                                 7.378621                            6.224153       0.573257       2.226968                    0.999054      27.060915      68.606400       0.797318       0.338872      -1.157949      -0.010048      -0.034348      -0.038857       0.052826      -0.030219       0.016977       0.019354      -0.068393       0.090034      -0.066102       0.021060       0.045042              8.529959       7.732163      -0.727958      -2.879248       7.790332       3.396167      10.067381           0.000000
          367              O      18.103925       9.723257      22.374004      -0.589197      41.331219 0.57267213E+03  0.14009060E+05                                 9.620559                            7.437341       0.179745       2.097123                    0.996946      28.347416      75.575641       0.691262       0.362210      -1.134571       0.033012       0.020546       0.002274       0.038950      -0.027863      -0.041447      -0.072516      -0.007275      -0.057074      -0.100516       0.028814       0.071702             13.270414      20.385752      -3.801267       7.280716       8.580073      -1.903018      10.845416           0.000000
          368              O      19.315229       7.977840      21.833737      -0.577989      29.381315 0.42870208E+03  0.97183846E+04                                 7.378621                            6.224153       0.573257       2.226968                    0.999054      27.060916      68.606400       0.797318       0.338872      -1.157950      -0.010048       0.034348       0.038857       0.052826       0.030219      -0.016977       0.019354      -0.068393       0.090034      -0.066102       0.021060       0.045042              8.529957       7.732161       0.727958       2.879247       7.790332       3.396167      10.067380          -0.000000
          369              O      20.358325      15.918243       9.553254      -0.589197      41.331213 0.57267215E+03  0.14009060E+05                                 9.620558                            7.437341       0.179745       2.097123                    0.996946      28.347416      75.575642       0.691262       0.362210      -1.134571      -0.033012      -0.020546       0.002274       0.038950      -0.027863       0.041447       0.072516      -0.007275      -0.057074      -0.100516       0.028814       0.071702             13.270411      20.385747      -3.801264      -7.280712       8.580072       1.903017      10.845414           0.000000
          370              O      19.147021      17.663660       9.012987      -0.577989      29.381313 0.42870205E+03  0.97183839E+04                                 7.378621                            6.224153       0.573257       2.226968                    0.999054      27.060915      68.606397       0.797318       0.338872      -1.157950       0.010048      -0.034348       0.038857       0.052826       0.030219       0.016977      -0.019354      -0.068393       0.090034      -0.066102       0.021060       0.045042              8.529957       7.732161       0.727957      -2.879246       7.790331      -3.396167      10.067379          -0.000000
          371              O       7.537575      22.544007      16.088246      -0.589197      41.331217 0.57267222E+03  0.14009063E+05                                 9.620559                            7.437342       0.179745       2.097123                    0.996946      28.347416      75.575643       0.691262       0.362210      -1.134571      -0.033012       0.020546      -0.002274       0.038950       0.027863      -0.041447       0.072516      -0.007275      -0.057074      -0.100516       0.028814       0.071702             13.270413      20.385747       3.801265       7.280715       8.580074       1.903018      10.845417           0.000000
          372              O       6.326271      20.798590      16.628513      -0.577989      29.381317 0.42870212E+03  0.97183859E+04                                 7.378621                            6.224153       0.573257       2.226968                    0.999054      27.060916      68.606402       0.797318       0.338872      -1.157950       0.010048       0.034348      -0.038857       0.052826      -0.030219      -0.016977      -0.019354      -0.068393       0.090034      -0.066102       0.021060       0.045042              8.529958       7.732162      -0.727958       2.879247       7.790332      -3.396167      10.067381          -0.000000

******************************************************
Auxiliary information for the entire system
The total spin magnetic moment of the unit cell is   -0.000002
The total net atomic charge of the unit cell is   -0.000016
Accuracy of reproducing the electrostatic potential in the unit cell:
  The inner radius (bohr) =    5.0000
  The outer radius (bohr) =   12.0000
  Valid grid points have density less than (e/(bohr^3)) =    0.0001
  The number of valid grid points were=      2274164
  The rms potential error without charges in kcal/mol is=      3.10533
  The rms potential error with partial charges in kcal/mol is=      0.50812
  The RRMSE value at monopole order=      0.16363
  The rms potential error with partial charges and cloud penetration in kcal/mol is=      0.50281
  The RRMSE value at monopole order with cloud penetration is=      0.16192
  The rms potential error with partial charges and atomic dipoles in kcal/mol is=      0.31437
  The RRMSE value at dipole order=      0.10124
  The rms potential error with partial charges, atomic dipoles and cloud penetration in kcal/mol is=      0.30487
  The RRMSE value at dipole order with cloud penetration=      0.09818

******************************************************
The electron densities and ab initio electrostatic potential were computed in VASP using the PBE functional and
projector augmented wave method. See the main text of the journal article for a description of computational details.
The atomic charges, dipoles, and quadrupoles were computed with the DDEC6 method as described in
(a) T. A. Manz and N. Gabaldon Limas, RSC Adv. 6 (2016) 47771-47801 DOI: 10.1039/c6ra04656h
(b) N. Gabaldon Limas and T. A. Manz, RSC Adv. 8 (2018) 2678-2707 DOI: 10.1039/c7ra11829e.
For each atom in the material, the electron cloud parameters were fit to the spherically averaged atom-in-material
electron density using radial positions for which this density was between 10^-4 and 10^-2 electrons per cubic bohr.
The polarizabilities, dispersion coefficients, and quantum Drude oscillator (QDO) parameters were fit using the MCLF method.
The magnetic structure of the system was optimized in VASP from the default ferromagnetic initial guess using spin polarization.
The atomic spin moments (ASMs) were computed on this optimized magnetic structure using the DDEC6 partition as inputs
to the method of T. A. Manz and D. S. Sholl, J. Chem. Theory Comput. 7 (2011) 4146-4164 DOI: 10.1021/ct200539n.
The RMSE and RRMSE were computed using a uniform grid with Ewald summation.
