# Supplementary material for: A collection of forcefield precursors for metal–organic frameworks
Source: RSC Adv. 2019 Nov 13;9(63):36492–507. doi: 10.1039/c9ra07327b (PMC9075174; doi:10.1039/c9ra07327b)
Supplement: RA-009-C9RA07327B-s5286 [file RA-009-C9RA07327B-s5286.xyz]

  372
jmolscript: load "" {1 1 1} spacegroup "x,y,z" unitcell [{     25.634900     0.000000     0.000000 }, {      0.000000    25.634900     0.000000 }, {      0.000000     0.000000    25.634900 }]
Zn     3.204362    16.021812    22.430537     1.092109
Zn     9.613087     9.613087     9.613087     1.092109
Zn    22.430537     3.204362    16.021812     1.092109
Zn    16.021812    22.430537     3.204362     1.092109
Zn     1.147674    13.965124    24.487226     1.021299
Zn    11.669776    11.669776    11.669776     1.021299
Zn    24.487226     1.147674    13.965124     1.021299
Zn    13.965124    24.487226     1.147674     1.021299
Zn     7.556399     7.556399     7.556399     1.021299
Zn     5.261051    18.078501    20.373849     1.021299
Zn    20.373849     5.261051    18.078501     1.021299
Zn    18.078501    20.373849     5.261051     1.021299
H      4.827052    17.503510    -0.017944     0.120014
H      6.544590    18.100803     1.412483     0.121396
H      5.978059    14.650345     3.429950     0.117667
H      4.278465    14.081251     1.958506     0.117279
H      7.990398     8.131390    12.799506     0.120014
H      6.272860     7.534097    14.229933     0.121396
H      6.839391    10.984555    16.247400     0.117667
H      8.538985    11.553649    14.775956     0.117279
H     20.807848     4.686060    12.835394     0.120014
H     19.090310     5.283353    11.404967     0.121396
H     19.656841     1.832895     9.387500     0.117667
H     21.356435     1.263801    10.858944     0.117279
H     17.644502    20.948840     0.017944     0.120014
H     19.362040    20.351547    24.222417     0.121396
H     18.795509    23.802005    22.204950     0.117667
H     17.095915    24.371099    23.676394     0.117279
H     -0.017944     4.827052    17.503510     0.120014
H      1.412483     6.544590    18.100803     0.121396
H      3.429950     5.978059    14.650345     0.117668
H      1.958506     4.278465    14.081251     0.117279
H     12.799506     7.990398     8.131390     0.120014
H     14.229933     6.272860     7.534097     0.121396
H     16.247400     6.839391    10.984555     0.117668
H     14.775956     8.538985    11.553649     0.117279
H     12.835394    20.807848     4.686060     0.120014
H     11.404967    19.090310     5.283353     0.121396
H      9.387500    19.656841     1.832895     0.117668
H     10.858944    21.356435     1.263801     0.117279
H      0.017944    17.644502    20.948840     0.120014
H     24.222417    19.362040    20.351547     0.121396
H     22.204950    18.795509    23.802005     0.117667
H     23.676394    17.095915    24.371099     0.117279
H     17.503510    -0.017944     4.827052     0.120014
H     18.100803     1.412483     6.544590     0.121396
H     14.650345     3.429950     5.978059     0.117668
H     14.081251     1.958506     4.278465     0.117279
H      8.131390    12.799506     7.990398     0.120014
H      7.534097    14.229933     6.272860     0.121396
H     10.984555    16.247400     6.839391     0.117668
H     11.553649    14.775956     8.538985     0.117279
H      4.686060    12.835394    20.807848     0.120014
H      5.283353    11.404967    19.090310     0.121396
H      1.832895     9.387500    19.656841     0.117667
H      1.263801    10.858944    21.356435     0.117279
H     20.948840     0.017944    17.644502     0.120014
H     20.351547    24.222417    19.362040     0.121396
H     23.802005    22.204950    18.795509     0.117668
H     24.371099    23.676394    17.095915     0.117279
H     11.094785    11.235777     6.426669     0.120014
H     11.692078    12.953315     4.996242     0.121396
H      8.241620    12.386784     2.978775     0.117667
H      7.672526    10.687190     4.450219     0.117279
H      1.722665    14.399123    19.244119     0.120014
H      1.125372    12.681585    17.813692     0.121396
H      4.575830    13.248116    15.796225     0.117667
H      5.144924    14.947710    17.267669     0.117279
H     23.912235     1.581673    19.208231     0.120014
H     24.509528    25.499035    20.638658     0.121396
H     21.059070     0.430666    22.656125     0.117667
H     20.489976     2.130260    21.184681     0.117279
H     14.540115    24.053227     6.390781     0.120014
H     13.942822     0.135865     7.821208     0.121396
H     17.393280    25.204234     9.838675     0.117667
H     17.962374    23.504640     8.367231     0.117279
H     24.053227     6.390781    14.540115     0.120014
H      0.135865     7.821208    13.942822     0.121396
H     25.204234     9.838675    17.393280     0.117668
H     23.504640     8.367231    17.962374     0.117279
H      1.581673    19.208231    23.912235     0.120014
H     25.499035    20.638658    24.509528     0.121396
H      0.430666    22.656125    21.059070     0.117668
H      2.130260    21.184681    20.489976     0.117279
H     14.399123    19.244119     1.722665     0.120014
H     12.681585    17.813692     1.125372     0.121396
H     13.248116    15.796225     4.575830     0.117668
H     14.947710    17.267669     5.144924     0.117279
H     11.235777     6.426669    11.094785     0.120014
H     12.953315     4.996242    11.692078     0.121396
H     12.386784     2.978775     8.241620     0.117668
H     10.687190     4.450219     7.672526     0.117279
H     19.208231    23.912235     1.581673     0.120014
H     20.638658    24.509528    25.499035     0.121396
H     22.656125    21.059070     0.430666     0.117668
H     21.184681    20.489976     2.130260     0.117279
H      6.390781    14.540115    24.053227     0.120014
H      7.821208    13.942822     0.135865     0.121396
H      9.838675    17.393280    25.204234     0.117668
H      8.367231    17.962374    23.504640     0.117279
H      6.426669    11.094785    11.235777     0.120014
H      4.996242    11.692078    12.953315     0.121396
H      2.978775     8.241620    12.386784     0.117668
H      4.450219     7.672526    10.687190     0.117279
H     19.244119     1.722665    14.399123     0.120014
H     17.813692     1.125372    12.681585     0.121396
H     15.796225     4.575830    13.248116     0.117668
H     17.267669     5.144924    14.947710     0.117279
C      7.603568    16.711904     3.422772     0.373142
C      3.285881    15.396321    25.475195     0.627908
C      4.386388    15.757260     0.826469    -0.019016
C      5.065200    16.928775     0.674454    -0.095918
C      6.101619    17.289715     1.519893    -0.114948
C      6.460764    16.408130     2.530677     0.021590
C      5.758624    15.216364     2.724990    -0.114062
C      4.734510    14.886186     1.855710    -0.109282
C      5.213882     8.922996    16.240222     0.373142
C      9.531569    10.238579    12.657745     0.627908
C      8.431062     9.877640    13.643919    -0.019016
C      7.752250     8.706125    13.491904    -0.095918
C      6.715831     8.345185    14.337343    -0.114948
C      6.356686     9.226770    15.348127     0.021590
C      7.058826    10.418536    15.542440    -0.114062
C      8.082940    10.748714    14.673160    -0.109282
C     18.031332     3.894454     9.394678     0.373142
C     22.349019     2.578871    12.977155     0.627908
C     21.248512     2.939810    11.990981    -0.019016
C     20.569700     4.111325    12.142996    -0.095918
C     19.533281     4.472265    11.297557    -0.114948
C     19.174136     3.590680    10.286773     0.021590
C     19.876276     2.398914    10.092460    -0.114062
C     20.900390     2.068736    10.961740    -0.109282
C     20.421018    21.740446    22.212128     0.373142
C     16.103331    23.056029     0.159705     0.627908
C     17.203838    22.695090    24.808431    -0.019016
C     17.882650    21.523575    24.960446    -0.095918
C     18.919069    21.162635    24.115007    -0.114948
C     19.278214    22.044220    23.104223     0.021590
C     18.576074    23.235986    22.909910    -0.114062
C     17.551960    23.566164    23.779190    -0.109282
C      3.422772     7.603568    16.711904     0.373142
C     25.475195     3.285881    15.396321     0.627908
C      0.826469     4.386388    15.757260    -0.019016
C      0.674454     5.065200    16.928775    -0.095918
C      1.519893     6.101619    17.289715    -0.114948
C      2.530677     6.460764    16.408130     0.021590
C      2.724990     5.758624    15.216364    -0.114062
C      1.855710     4.734510    14.886186    -0.109282
C     16.240222     5.213882     8.922996     0.373142
C     12.657745     9.531569    10.238579     0.627908
C     13.643919     8.431062     9.877640    -0.019016
C     13.491904     7.752250     8.706125    -0.095918
C     14.337343     6.715831     8.345185    -0.114948
C     15.348127     6.356686     9.226770     0.021590
C     15.542440     7.058826    10.418536    -0.114062
C     14.673160     8.082940    10.748714    -0.109282
C      9.394678    18.031332     3.894454     0.373142
C     12.977155    22.349019     2.578871     0.627908
C     11.990981    21.248512     2.939810    -0.019016
C     12.142996    20.569700     4.111325    -0.095918
C     11.297557    19.533281     4.472265    -0.114948
C     10.286773    19.174136     3.590680     0.021590
C     10.092460    19.876276     2.398914    -0.114062
C     10.961740    20.900390     2.068736    -0.109282
C     22.212128    20.421018    21.740446     0.373142
C      0.159705    16.103331    23.056029     0.627908
C     24.808431    17.203838    22.695090    -0.019016
C     24.960446    17.882650    21.523575    -0.095918
C     24.115007    18.919069    21.162635    -0.114948
C     23.104223    19.278214    22.044220     0.021590
C     22.909910    18.576074    23.235986    -0.114062
C     23.779190    17.551960    23.566164    -0.109282
C     16.711904     3.422772     7.603568     0.373142
C     15.396321    25.475195     3.285881     0.627908
C     15.757260     0.826469     4.386388    -0.019016
C     16.928775     0.674454     5.065200    -0.095918
C     17.289715     1.519893     6.101619    -0.114948
C     16.408130     2.530677     6.460764     0.021590
C     15.216364     2.724990     5.758624    -0.114062
C     14.886186     1.855710     4.734510    -0.109282
C      8.922996    16.240222     5.213882     0.373142
C     10.238579    12.657745     9.531569     0.627908
C      9.877640    13.643919     8.431062    -0.019016
C      8.706125    13.491904     7.752250    -0.095918
C      8.345185    14.337343     6.715831    -0.114948
C      9.226770    15.348127     6.356686     0.021590
C     10.418536    15.542440     7.058826    -0.114062
C     10.748714    14.673160     8.082940    -0.109282
C      3.894454     9.394678    18.031332     0.373142
C      2.578871    12.977155    22.349019     0.627908
C      2.939810    11.990981    21.248512    -0.019016
C      4.111325    12.142996    20.569700    -0.095918
C      4.472265    11.297557    19.533281    -0.114948
C      3.590680    10.286773    19.174136     0.021590
C      2.398914    10.092460    19.876276    -0.114062
C      2.068736    10.961740    20.900390    -0.109282
C     21.740446    22.212128    20.421018     0.373142
C     23.056029     0.159705    16.103331     0.627908
C     22.695090    24.808431    17.203838    -0.019016
C     21.523575    24.960446    17.882650    -0.095918
C     21.162635    24.115007    18.919069    -0.114948
C     22.044220    23.104223    19.278214     0.021590
C     23.235986    22.909910    18.576074    -0.114062
C     23.566164    23.779190    17.551960    -0.109282
C     10.303179    14.012293     2.985953     0.373142
C      8.987596     9.694606     6.568430     0.627908
C      9.348535    10.795113     5.582256    -0.019016
C     10.520050    11.473925     5.734271    -0.095918
C     10.880990    12.510344     4.888832    -0.114948
C      9.999405    12.869489     3.878048     0.021590
C      8.807639    12.167349     3.683735    -0.114062
C      8.477461    11.143235     4.553015    -0.109282
C      2.514271    11.622607    15.803403     0.373142
C      3.829854    15.940294    19.385880     0.627908
C      3.468915    14.839787    18.399706    -0.019016
C      2.297400    14.160975    18.551721    -0.095918
C      1.936460    13.124556    17.706282    -0.114948
C      2.818045    12.765411    16.695498     0.021590
C      4.009811    13.467551    16.501185    -0.114062
C      4.339989    14.491665    17.370465    -0.109282
C     23.120629    24.440057    22.648947     0.373142
C     21.805046     3.122844    19.066470     0.627908
C     22.165985     2.022337    20.052644    -0.019016
C     23.337500     1.343525    19.900629    -0.095918
C     23.698440     0.307106    20.746068    -0.114948
C     22.816855    25.582861    21.756852     0.021590
C     21.625089     0.650101    21.951165    -0.114062
C     21.294911     1.674215    21.081885    -0.109282
C     15.331721     1.194843     9.831497     0.373142
C     16.647304    22.512056     6.249020     0.627908
C     16.286365    23.612563     7.235194    -0.019016
C     15.114850    24.291375     7.083179    -0.095918
C     14.753910    25.327794     7.928618    -0.114948
C     15.635495     0.052039     8.939402     0.021590
C     16.827261    24.984799     9.133715    -0.114062
C     17.157439    23.960685     8.264435    -0.109282
C      1.194843     9.831497    15.331721     0.373142
C     22.512056     6.249020    16.647304     0.627908
C     23.612563     7.235194    16.286365    -0.019016
C     24.291375     7.083179    15.114850    -0.095918
C     25.327794     7.928618    14.753910    -0.114948
C      0.052039     8.939402    15.635495     0.021590
C     24.984799     9.133715    16.827261    -0.114062
C     23.960685     8.264435    17.157439    -0.109282
C     24.440057    22.648947    23.120629     0.373142
C      3.122844    19.066470    21.805046     0.627908
C      2.022337    20.052644    22.165985    -0.019016
C      1.343525    19.900629    23.337500    -0.095918
C      0.307106    20.746068    23.698440    -0.114948
C     25.582861    21.756852    22.816855     0.021590
C      0.650101    21.951165    21.625089    -0.114062
C      1.674215    21.081885    21.294911    -0.109282
C     11.622607    15.803403     2.514271     0.373142
C     15.940294    19.385880     3.829854     0.627908
C     14.839787    18.399706     3.468915    -0.019016
C     14.160975    18.551721     2.297400    -0.095918
C     13.124556    17.706282     1.936460    -0.114948
C     12.765411    16.695498     2.818045     0.021590
C     13.467551    16.501185     4.009811    -0.114062
C     14.491665    17.370465     4.339989    -0.109282
C     14.012293     2.985953    10.303179     0.373142
C      9.694606     6.568430     8.987596     0.627908
C     10.795113     5.582256     9.348535    -0.019016
C     11.473925     5.734271    10.520050    -0.095918
C     12.510344     4.888832    10.880990    -0.114948
C     12.869489     3.878048     9.999405     0.021590
C     12.167349     3.683735     8.807639    -0.114062
C     11.143235     4.553015     8.477461    -0.109282
C     22.648947    23.120629    24.440057     0.373142
C     19.066470    21.805046     3.122844     0.627908
C     20.052644    22.165985     2.022337    -0.019016
C     19.900629    23.337500     1.343525    -0.095918
C     20.746068    23.698440     0.307106    -0.114948
C     21.756852    22.816855    25.582861     0.021590
C     21.951165    21.625089     0.650101    -0.114062
C     21.081885    21.294911     1.674215    -0.109282
C      9.831497    15.331721     1.194843     0.373142
C      6.249020    16.647304    22.512056     0.627908
C      7.235194    16.286365    23.612563    -0.019016
C      7.083179    15.114850    24.291375    -0.095918
C      7.928618    14.753910    25.327794    -0.114948
C      8.939402    15.635495     0.052039     0.021590
C      9.133715    16.827261    24.984799    -0.114062
C      8.264435    17.157439    23.960685    -0.109282
C      2.985953    10.303179    14.012293     0.373142
C      6.568430     8.987596     9.694606     0.627908
C      5.582256     9.348535    10.795113    -0.019016
C      5.734271    10.520050    11.473925    -0.095918
C      4.888832    10.880990    12.510344    -0.114948
C      3.878048     9.999405    12.869489     0.021590
C      3.683735     8.807639    12.167349    -0.114062
C      4.553015     8.477461    11.143235    -0.109282
C     15.803403     2.514271    11.622607     0.373142
C     19.385880     3.829854    15.940294     0.627908
C     18.399706     3.468915    14.839787    -0.019016
C     18.551721     2.297400    14.160975    -0.095918
C     17.706282     1.936460    13.124556    -0.114948
C     16.695498     2.818045    12.765411     0.021590
C     16.501185     4.009811    13.467551    -0.114062
C     17.370465     4.339989    14.491665    -0.109282
N      8.341340    17.802413     3.118742    -0.411638
N      4.476110     7.832487    15.936192    -0.411638
N     17.293560     4.984963     9.698708    -0.411638
N     21.158790    20.649937    22.516158    -0.411638
N      3.118742     8.341340    17.802413    -0.411638
N     15.936192     4.476110     7.832487    -0.411638
N      9.698708    17.293560     4.984963    -0.411638
N     22.516158    21.158790    20.649937    -0.411638
N     17.802413     3.118742     8.341340    -0.411638
N      7.832487    15.936192     4.476110    -0.411638
N      4.984963     9.698708    17.293560    -0.411638
N     20.649937    22.516158    21.158790    -0.411638
N     11.393688    14.750065     3.289983    -0.411638
N      1.423762    10.884835    16.107433    -0.411638
N     24.211138    23.702285    22.344917    -0.411638
N     14.241212     1.932615     9.527467    -0.411638
N      1.932615     9.527467    14.241212    -0.411638
N     23.702285    22.344917    24.211138    -0.411638
N     10.884835    16.107433     1.423762    -0.411638
N     14.750065     3.289983    11.393688    -0.411638
N     22.344917    24.211138    23.702285    -0.411638
N      9.527467    14.241212     1.932615    -0.411638
N      3.289983    11.393688    14.750065    -0.411638
N     16.107433     1.423762    10.884835    -0.411638
O      3.143608    16.128710    24.499530    -0.575776
O      2.592457    14.380154     0.086390    -0.580808
O      9.673842     9.506190    11.682080    -0.575776
O     10.224993    11.254746    12.903840    -0.580808
O     22.491292     3.311260    13.952820    -0.575776
O     23.042443     1.562704    12.731060    -0.580808
O     15.961058    22.323640     1.135370    -0.575776
O     15.409907    24.072196    25.548510    -0.580808
O     24.499530     3.143608    16.128710    -0.575776
O      0.086390     2.592457    14.380154    -0.580808
O     11.682080     9.673842     9.506190    -0.575776
O     12.903840    10.224993    11.254746    -0.580808
O     13.952820    22.491292     3.311260    -0.575776
O     12.731060    23.042443     1.562704    -0.580808
O      1.135370    15.961058    22.323640    -0.575776
O     25.548510    15.409907    24.072196    -0.580808
O     16.128710    24.499530     3.143608    -0.575776
O     14.380154     0.086390     2.592457    -0.580808
O      9.506190    11.682080     9.673842    -0.575776
O     11.254746    12.903840    10.224993    -0.580808
O      3.311260    13.952820    22.491292    -0.575776
O      1.562704    12.731060    23.042443    -0.580808
O     22.323640     1.135370    15.961058    -0.575776
O     24.072196    25.548510    15.409907    -0.580808
O      9.719985     9.552333     7.544095    -0.575776
O      7.971429     9.001182     6.322335    -0.580808
O      3.097465    16.082567    20.361545    -0.575776
O      4.846021    16.633718    19.139785    -0.580808
O     22.537435     3.265117    18.090805    -0.575776
O     20.788879     3.816268    19.312565    -0.580808
O     15.914915    22.369783     5.273355    -0.575776
O     17.663471    21.818632     6.495115    -0.580808
O     22.369783     5.273355    15.914915    -0.575776
O     21.818632     6.495115    17.663471    -0.580808
O      3.265117    18.090805    22.537435    -0.575776
O      3.816268    19.312565    20.788879    -0.580808
O     16.082567    20.361545     3.097465    -0.575776
O     16.633718    19.139785     4.846021    -0.580808
O      9.552333     7.544095     9.719985    -0.575776
O      9.001182     6.322335     7.971429    -0.580808
O     18.090805    22.537435     3.265117    -0.575776
O     19.312565    20.788879     3.816268    -0.580808
O      5.273355    15.914915    22.369783    -0.575776
O      6.495115    17.663471    21.818632    -0.580808
O      7.544095     9.719985     9.552333    -0.575776
O      6.322335     7.971429     9.001182    -0.580808
O     20.361545     3.097465    16.082567    -0.575776
O     19.139785     4.846021    16.633718    -0.580808

The following XYZ coordinates are in angstroms. Other properties are in atomic units.
The sperically averaged electron density of each atom fit to a function of the form exp(a - br)
eigen_1, eigen_2 and eigen_3 are the three eigenvalues of traceless quadrupole moment tensor
  atom number  atomic symbol              X              Y              Z     net charge C6 coefficient C8 coefficient C10 coefficient fluctuating dipole atomic polarizability isotropic forcefield polarizability              a              b squared Pearson coefficient          <r^3>          <r^4>         wp_QDO          m_QDO          q_QDO       dipole_x       dipole_y       dipole_z         dipole            Qxy            Qxz            Qyz     Q(x^2-y^2)  Q(3z^2 - R^2)        eigen_1        eigen_2        eigen_3 static polarizability      alpha(xx)      alpha(xy)      alpha(xz)      alpha(yy)      alpha(yz)      alpha(zz) atomic spin moment
            1             Zn       3.204362      16.021812      22.430537       1.092109      86.961143 0.14614757E+04  0.44129528E+05                                17.663247                           13.838086       0.080961       1.906027                    0.999815      43.585307     119.488140       0.412835       0.491351      -1.076491      -0.000000      -0.000000       0.000000       0.000000      -0.065560       0.065560       0.065560      -0.000000       0.000000      -0.131119       0.065560       0.065560             24.255756      24.255756      -3.122463       3.122459      24.255756       3.122467      24.255756           0.000001
            2             Zn       9.613087       9.613087       9.613087       1.092109      86.961139 0.14614756E+04  0.44129526E+05                                17.663247                           13.838086       0.080961       1.906027                    0.999815      43.585307     119.488142       0.412835       0.491351      -1.076491       0.000000      -0.000000       0.000000       0.000000      -0.065560      -0.065560      -0.065560       0.000000       0.000000      -0.131119       0.065560       0.065560             24.255756      24.255756      -3.122463      -3.122463      24.255756      -3.122463      24.255756           0.000001
            3             Zn      22.430537       3.204362      16.021812       1.092109      86.961141 0.14614757E+04  0.44129527E+05                                17.663247                           13.838086       0.080961       1.906027                    0.999815      43.585307     119.488141       0.412835       0.491351      -1.076491      -0.000000      -0.000000      -0.000000       0.000000       0.065560       0.065560      -0.065560       0.000000      -0.000000      -0.131119       0.065560       0.065560             24.255756      24.255756       3.122459       3.122467      24.255756      -3.122463      24.255756           0.000001
            4             Zn      16.021812      22.430537       3.204362       1.092109      86.961141 0.14614757E+04  0.44129527E+05                                17.663247                           13.838086       0.080961       1.906027                    0.999815      43.585307     119.488141       0.412835       0.491351      -1.076491       0.000000      -0.000000       0.000000       0.000000       0.065560      -0.065560       0.065560       0.000000      -0.000000      -0.131119       0.065560       0.065560             24.255756      24.255756       3.122467      -3.122463      24.255756       3.122459      24.255756           0.000001
            5             Zn       1.147674      13.965124      24.487226       1.021299      66.521420 0.13132839E+04  0.38320377E+05                                13.757956                           12.090181       0.233139       1.979043                    0.998486      42.005873     110.463384       0.502917       0.417386      -1.129750      -0.072767      -0.072767       0.072767       0.126035       0.089452      -0.089452      -0.089452       0.000000       0.000000      -0.089452      -0.089452       0.178904             16.720432      16.720432      -2.914694       2.914695      16.720432       2.914694      16.720432          -0.000000
            6             Zn      11.669776      11.669776      11.669776       1.021299      66.521423 0.13132839E+04  0.38320378E+05                                13.757956                           12.090182       0.233139       1.979043                    0.998486      42.005873     110.463385       0.502917       0.417386      -1.129750       0.072767       0.072767       0.072767       0.126035       0.089452       0.089452       0.089452      -0.000000       0.000000      -0.089452      -0.089452       0.178904             16.720433      16.720433      -2.914695      -2.914695      16.720433      -2.914695      16.720433          -0.000000
            7             Zn      24.487226       1.147674      13.965124       1.021299      66.521422 0.13132839E+04  0.38320378E+05                                13.757956                           12.090182       0.233139       1.979043                    0.998486      42.005873     110.463385       0.502917       0.417386      -1.129750       0.072767      -0.072767      -0.072767       0.126035      -0.089452      -0.089452       0.089452       0.000000       0.000000      -0.089452      -0.089452       0.178904             16.720432      16.720433       2.914695       2.914695      16.720432      -2.914695      16.720432          -0.000000
            8             Zn      13.965124      24.487226       1.147674       1.021299      66.521426 0.13132840E+04  0.38320381E+05                                13.757957                           12.090182       0.233139       1.979043                    0.998486      42.005873     110.463387       0.502917       0.417386      -1.129750      -0.072767       0.072767      -0.072767       0.126035      -0.089452       0.089452      -0.089452      -0.000000       0.000000      -0.089452      -0.089452       0.178904             16.720433      16.720433       2.914695      -2.914695      16.720434       2.914695      16.720433          -0.000000
            9             Zn       7.556399       7.556399       7.556399       1.021299      66.521426 0.13132841E+04  0.38320382E+05                                13.757957                           12.090182       0.233139       1.979043                    0.998486      42.005873     110.463388       0.502917       0.417386      -1.129750      -0.072767      -0.072767      -0.072767       0.126035       0.089452       0.089452       0.089452       0.000000       0.000000      -0.089452      -0.089452       0.178904             16.720433      16.720434      -2.914695      -2.914695      16.720433      -2.914695      16.720433          -0.000000
           10             Zn       5.261051      18.078501      20.373849       1.021299      66.521427 0.13132840E+04  0.38320382E+05                                13.757957                           12.090182       0.233139       1.979043                    0.998486      42.005874     110.463389       0.502917       0.417386      -1.129750       0.072767       0.072767      -0.072767       0.126035       0.089452      -0.089452      -0.089452      -0.000000      -0.000000      -0.089452      -0.089452       0.178904             16.720433      16.720434      -2.914695       2.914695      16.720434       2.914695      16.720433          -0.000000
           11             Zn      20.373849       5.261051      18.078501       1.021299      66.521424 0.13132840E+04  0.38320379E+05                                13.757956                           12.090182       0.233139       1.979043                    0.998486      42.005872     110.463384       0.502917       0.417386      -1.129750      -0.072767       0.072767       0.072767       0.126035      -0.089452      -0.089452       0.089452      -0.000000      -0.000000      -0.089452      -0.089452       0.178904             16.720433      16.720433       2.914695       2.914695      16.720433      -2.914695      16.720433          -0.000000
           12             Zn      18.078501      20.373849       5.261051       1.021299      66.521420 0.13132839E+04  0.38320376E+05                                13.757956                           12.090181       0.233139       1.979043                    0.998486      42.005872     110.463382       0.502917       0.417386      -1.129750       0.072767      -0.072767       0.072767       0.126035      -0.089452       0.089452      -0.089452       0.000000       0.000000      -0.089452      -0.089452       0.178904             16.720432      16.720432       2.914695      -2.914695      16.720432       2.914695      16.720433          -0.000000
           13              H       4.827052      17.503510      -0.017944       0.120014       1.088752 0.77851630E+01  0.75194690E+02                                 1.695341                            1.590862      -0.827500       2.491267                    0.999358       3.270398       8.804677       0.520185       1.219070      -0.724417      -0.008550       0.027238      -0.030714       0.041933       0.003602       0.005234      -0.012792      -0.017133      -0.003737      -0.015317      -0.002470       0.017787              1.812703       1.713590      -0.214160       0.490757       1.649909      -0.365059       2.074611           0.000000
           14              H       6.544590      18.100803       1.412483       0.121396       1.182510 0.88898130E+01  0.88317935E+02                                 1.749380                            1.670148      -1.095823       2.358221                    0.997635       3.367444       9.045765       0.523964       1.176653      -0.734519       0.012228       0.035918      -0.008805       0.038951       0.002926       0.001338      -0.012502      -0.031182      -0.008215      -0.015282      -0.007857       0.023139              1.785049       1.831775       0.357098       0.186639       1.990065       0.003780       1.533307           0.000000
           15              H       5.978059      14.650345       3.429950       0.117667       1.206481 0.86539275E+01  0.85486420E+02                                 1.777774                            1.649055      -1.104066       2.352378                    0.997724       3.387650       9.104766       0.526179       1.178388      -0.733492       0.002815      -0.026944       0.027403       0.038533       0.006807      -0.002549      -0.014273      -0.021480      -0.008405      -0.012530      -0.009861       0.022391              1.897908       1.729078      -0.141683       0.440900       1.742242      -0.480433       2.222405           0.000000
           16              H       4.278465      14.081251       1.958506       0.117279       1.148044 0.83159247E+01  0.80584659E+02                                 1.665848                            1.576442      -0.929186       2.438993                    0.998637       3.195807       8.253923       0.564011       1.120667      -0.749661      -0.017415      -0.034803       0.006414       0.039442       0.006957       0.005098      -0.011264      -0.018033      -0.002990      -0.016535      -0.000578       0.017114              1.695907       1.710824       0.379083       0.113486       1.881828      -0.090474       1.495067           0.000000
           17              H       7.990398       8.131390      12.799506       0.120014       1.088752 0.77851630E+01  0.75194690E+02                                 1.695341                            1.590862      -0.827500       2.491267                    0.999358       3.270398       8.804677       0.520185       1.219070      -0.724417       0.008550      -0.027238      -0.030714       0.041933       0.003602      -0.005234       0.012792      -0.017133      -0.003737      -0.015317      -0.002470       0.017787              1.812703       1.713590      -0.214160      -0.490757       1.649909       0.365059       2.074611           0.000000
           18              H       6.272860       7.534097      14.229933       0.121396       1.182510 0.88898111E+01  0.88317917E+02                                 1.749380                            1.670148      -1.095823       2.358221                    0.997635       3.367443       9.045764       0.523963       1.176654      -0.734519      -0.012228      -0.035918      -0.008805       0.038951       0.002926      -0.001338       0.012502      -0.031182      -0.008215      -0.015282      -0.007857       0.023139              1.785050       1.831776       0.357098      -0.186639       1.990066      -0.003780       1.533307           0.000000
           19              H       6.839391      10.984555      16.247400       0.117667       1.206481 0.86539275E+01  0.85486420E+02                                 1.777774                            1.649055      -1.104066       2.352378                    0.997724       3.387650       9.104766       0.526179       1.178388      -0.733492      -0.002815       0.026944       0.027403       0.038533       0.006807       0.002549       0.014273      -0.021480      -0.008405      -0.012530      -0.009861       0.022391              1.897908       1.729078      -0.141683      -0.440900       1.742242       0.480433       2.222405           0.000000
           20              H       8.538985      11.553649      14.775956       0.117279       1.148044 0.83159267E+01  0.80584686E+02                                 1.665848                            1.576442      -0.929186       2.438993                    0.998637       3.195807       8.253924       0.564011       1.120667      -0.749661       0.017415       0.034803       0.006414       0.039442       0.006957      -0.005098       0.011264      -0.018033      -0.002990      -0.016535      -0.000578       0.017114              1.695907       1.710824       0.379083      -0.113486       1.881829       0.090474       1.495068           0.000000
           21              H      20.807848       4.686060      12.835394       0.120014       1.088752 0.77851630E+01  0.75194690E+02                                 1.695341                            1.590862      -0.827500       2.491267                    0.999358       3.270398       8.804677       0.520185       1.219070      -0.724417       0.008550       0.027238       0.030714       0.041933      -0.003602       0.005234       0.012792      -0.017133      -0.003737      -0.015317      -0.002470       0.017787              1.812703       1.713590       0.214160       0.490757       1.649909       0.365059       2.074611           0.000000
           22              H      19.090310       5.283353      11.404967       0.121396       1.182510 0.88898130E+01  0.88317935E+02                                 1.749380                            1.670148      -1.095823       2.358221                    0.997635       3.367444       9.045765       0.523964       1.176653      -0.734519      -0.012228       0.035918       0.008805       0.038951      -0.002926       0.001338       0.012502      -0.031182      -0.008215      -0.015282      -0.007857       0.023139              1.785049       1.831775      -0.357098       0.186639       1.990065      -0.003780       1.533307           0.000000
           23              H      19.656841       1.832895       9.387500       0.117667       1.206480 0.86539255E+01  0.85486402E+02                                 1.777774                            1.649056      -1.104066       2.352378                    0.997724       3.387649       9.104766       0.526179       1.178389      -0.733492      -0.002815      -0.026944      -0.027403       0.038533      -0.006807      -0.002549       0.014273      -0.021480      -0.008405      -0.012530      -0.009861       0.022391              1.897909       1.729078       0.141684       0.440901       1.742243       0.480433       2.222406           0.000000
           24              H      21.356435       1.263801      10.858944       0.117279       1.148044 0.83159247E+01  0.80584659E+02                                 1.665848                            1.576442      -0.929186       2.438993                    0.998637       3.195807       8.253923       0.564011       1.120667      -0.749661       0.017415      -0.034803      -0.006414       0.039442      -0.006957       0.005098       0.011264      -0.018033      -0.002990      -0.016535      -0.000578       0.017114              1.695907       1.710824      -0.379083       0.113486       1.881828       0.090474       1.495067           0.000000
           25              H      17.644502      20.948840       0.017944       0.120014       1.088752 0.77851630E+01  0.75194690E+02                                 1.695341                            1.590862      -0.827500       2.491267                    0.999358       3.270398       8.804677       0.520185       1.219070      -0.724417      -0.008550      -0.027238       0.030714       0.041933      -0.003602      -0.005234      -0.012792      -0.017133      -0.003737      -0.015317      -0.002470       0.017787              1.812703       1.713590       0.214160      -0.490757       1.649909      -0.365059       2.074611           0.000000
           26              H      19.362040      20.351547      24.222417       0.121396       1.182510 0.88898111E+01  0.88317917E+02                                 1.749380                            1.670148      -1.095823       2.358221                    0.997635       3.367443       9.045764       0.523963       1.176654      -0.734519       0.012228      -0.035918       0.008805       0.038951      -0.002926      -0.001338      -0.012502      -0.031182      -0.008215      -0.015282      -0.007857       0.023139              1.785050       1.831776      -0.357098      -0.186639       1.990066       0.003780       1.533307           0.000000
           27              H      18.795509      23.802005      22.204950       0.117667       1.206481 0.86539275E+01  0.85486420E+02                                 1.777774                            1.649055      -1.104065       2.352378                    0.997724       3.387650       9.104766       0.526179       1.178388      -0.733492       0.002815       0.026944      -0.027403       0.038533      -0.006807       0.002549      -0.014273      -0.021480      -0.008405      -0.012530      -0.009861       0.022391              1.897908       1.729078       0.141683      -0.440900       1.742242      -0.480433       2.222405           0.000000
           28              H      17.095915      24.371099      23.676394       0.117279       1.148044 0.83159276E+01  0.80584699E+02                                 1.665848                            1.576442      -0.929186       2.438992                    0.998637       3.195807       8.253925       0.564011       1.120667      -0.749661      -0.017415       0.034803      -0.006414       0.039442      -0.006957      -0.005098      -0.011264      -0.018033      -0.002990      -0.016535      -0.000578       0.017114              1.695907       1.710825      -0.379083      -0.113486       1.881829      -0.090474       1.495068           0.000000
           29              H      -0.017944       4.827052      17.503510       0.120014       1.088752 0.77851629E+01  0.75194686E+02                                 1.695341                            1.590862      -0.827499       2.491267                    0.999358       3.270398       8.804676       0.520185       1.219070      -0.724417      -0.030714      -0.008550       0.027238       0.041933       0.005234      -0.012792       0.003602       0.006698       0.027567      -0.015317      -0.002470       0.017787              1.812703       2.074611       0.490757      -0.365059       1.713589      -0.214160       1.649909           0.000000
           30              H       1.412483       6.544590      18.100803       0.121396       1.182510 0.88898111E+01  0.88317917E+02                                 1.749380                            1.670148      -1.095823       2.358221                    0.997635       3.367443       9.045764       0.523963       1.176654      -0.734519      -0.008805       0.012228       0.035918       0.038951       0.001338      -0.012502       0.002926       0.011483       0.050880      -0.015282      -0.007857       0.023139              1.785050       1.533307       0.186639       0.003780       1.831776       0.357098       1.990066           0.000000
           31              H       3.429950       5.978059      14.650345       0.117668       1.206480 0.86539252E+01  0.85486396E+02                                 1.777774                            1.649055      -1.104065       2.352378                    0.997724       3.387649       9.104765       0.526179       1.178389      -0.733492       0.027403       0.002815      -0.026944       0.038533      -0.002549      -0.014273       0.006807       0.006538       0.036423      -0.012530      -0.009861       0.022391              1.897908       2.222405       0.440900      -0.480433       1.729078      -0.141683       1.742242           0.000000
           32              H       1.958506       4.278465      14.081251       0.117279       1.148044 0.83159267E+01  0.80584686E+02                                 1.665848                            1.576442      -0.929186       2.438992                    0.998637       3.195807       8.253924       0.564011       1.120667      -0.749661       0.006414      -0.017415      -0.034803       0.039442       0.005098      -0.011264       0.006957       0.007521       0.028545      -0.016535      -0.000578       0.017114              1.695907       1.495068       0.113486      -0.090474       1.710824       0.379083       1.881829           0.000000
           33              H      12.799506       7.990398       8.131390       0.120014       1.088752 0.77851629E+01  0.75194686E+02                                 1.695341                            1.590862      -0.827500       2.491267                    0.999358       3.270398       8.804676       0.520185       1.219070      -0.724417      -0.030714       0.008550      -0.027238       0.041933      -0.005234       0.012792       0.003602       0.006698       0.027567      -0.015317      -0.002470       0.017787              1.812703       2.074611      -0.490757       0.365059       1.713589      -0.214160       1.649909           0.000000
           34              H      14.229933       6.272860       7.534097       0.121396       1.182510 0.88898107E+01  0.88317909E+02                                 1.749380                            1.670148      -1.095823       2.358221                    0.997635       3.367443       9.045763       0.523964       1.176654      -0.734519      -0.008805      -0.012228      -0.035918       0.038951      -0.001338       0.012502       0.002926       0.011483       0.050880      -0.015282      -0.007857       0.023139              1.785049       1.533307      -0.186639      -0.003780       1.831775       0.357098       1.990065           0.000000
           35              H      16.247400       6.839391      10.984555       0.117668       1.206480 0.86539254E+01  0.85486402E+02                                 1.777774                            1.649055      -1.104065       2.352378                    0.997724       3.387649       9.104766       0.526179       1.178389      -0.733492       0.027403      -0.002815       0.026944       0.038533       0.002549       0.014273       0.006807       0.006538       0.036423      -0.012530      -0.009861       0.022391              1.897909       2.222405      -0.440901       0.480433       1.729078      -0.141683       1.742243           0.000000
           36              H      14.775956       8.538985      11.553649       0.117279       1.148044 0.83159247E+01  0.80584659E+02                                 1.665848                            1.576442      -0.929186       2.438993                    0.998637       3.195807       8.253923       0.564011       1.120667      -0.749661       0.006414       0.017415       0.034803       0.039442      -0.005098       0.011264       0.006957       0.007521       0.028545      -0.016535      -0.000578       0.017114              1.695907       1.495067      -0.113486       0.090474       1.710824       0.379083       1.881828           0.000000
           37              H      12.835394      20.807848       4.686060       0.120014       1.088752 0.77851629E+01  0.75194686E+02                                 1.695341                            1.590862      -0.827500       2.491267                    0.999358       3.270398       8.804676       0.520185       1.219070      -0.724417       0.030714       0.008550       0.027238       0.041933       0.005234       0.012792      -0.003602       0.006698       0.027567      -0.015317      -0.002470       0.017787              1.812703       2.074611       0.490757       0.365059       1.713589       0.214160       1.649909           0.000000
           38              H      11.404967      19.090310       5.283353       0.121396       1.182510 0.88898111E+01  0.88317917E+02                                 1.749380                            1.670148      -1.095823       2.358221                    0.997635       3.367443       9.045764       0.523963       1.176654      -0.734519       0.008805      -0.012228       0.035918       0.038951       0.001338       0.012502      -0.002926       0.011483       0.050880      -0.015282      -0.007857       0.023139              1.785050       1.533307       0.186639      -0.003780       1.831776      -0.357098       1.990066           0.000000
           39              H       9.387500      19.656841       1.832895       0.117668       1.206480 0.86539252E+01  0.85486396E+02                                 1.777774                            1.649055      -1.104065       2.352378                    0.997724       3.387649       9.104765       0.526179       1.178389      -0.733492      -0.027403      -0.002815      -0.026944       0.038533      -0.002549       0.014273      -0.006807       0.006538       0.036423      -0.012530      -0.009861       0.022391              1.897908       2.222405       0.440900       0.480433       1.729078       0.141683       1.742242           0.000000
           40              H      10.858944      21.356435       1.263801       0.117279       1.148044 0.83159247E+01  0.80584659E+02                                 1.665848                            1.576442      -0.929186       2.438993                    0.998637       3.195807       8.253923       0.564011       1.120667      -0.749661      -0.006414       0.017415      -0.034803       0.039442       0.005098       0.011264      -0.006957       0.007521       0.028545      -0.016535      -0.000578       0.017114              1.695907       1.495067       0.113486       0.090474       1.710824      -0.379083       1.881828           0.000000
           41              H       0.017944      17.644502      20.948840       0.120014       1.088752 0.77851630E+01  0.75194690E+02                                 1.695341                            1.590862      -0.827500       2.491267                    0.999358       3.270398       8.804677       0.520185       1.219070      -0.724417       0.030714      -0.008550      -0.027238       0.041933      -0.005234      -0.012792      -0.003602       0.006698       0.027567      -0.015317      -0.002470       0.017787              1.812703       2.074611      -0.490757      -0.365059       1.713590       0.214160       1.649909           0.000000
           42              H      24.222417      19.362040      20.351547       0.121396       1.182510 0.88898111E+01  0.88317917E+02                                 1.749380                            1.670148      -1.095823       2.358221                    0.997635       3.367443       9.045764       0.523963       1.176654      -0.734519       0.008805       0.012228      -0.035918       0.038951      -0.001338      -0.012502      -0.002926       0.011483       0.050880      -0.015282      -0.007857       0.023139              1.785050       1.533307      -0.186639       0.003780       1.831776      -0.357098       1.990066           0.000000
           43              H      22.204950      18.795509      23.802005       0.117667       1.206480 0.86539252E+01  0.85486397E+02                                 1.777774                            1.649055      -1.104065       2.352378                    0.997724       3.387649       9.104765       0.526179       1.178389      -0.733492      -0.027403       0.002815       0.026944       0.038533       0.002549      -0.014273      -0.006807       0.006538       0.036423      -0.012530      -0.009861       0.022391              1.897909       2.222405      -0.440901      -0.480433       1.729078       0.141683       1.742243           0.000000
           44              H      23.676394      17.095915      24.371099       0.117279       1.148044 0.83159247E+01  0.80584659E+02                                 1.665848                            1.576442      -0.929186       2.438993                    0.998637       3.195807       8.253923       0.564011       1.120667      -0.749661      -0.006414      -0.017415       0.034803       0.039442      -0.005098      -0.011264      -0.006957       0.007521       0.028545      -0.016535      -0.000578       0.017114              1.695907       1.495067      -0.113486      -0.090474       1.710824      -0.379083       1.881828           0.000000
           45              H      17.503510      -0.017944       4.827052       0.120014       1.088752 0.77851630E+01  0.75194690E+02                                 1.695341                            1.590862      -0.827500       2.491267                    0.999358       3.270398       8.804677       0.520185       1.219070      -0.724417       0.027238      -0.030714      -0.008550       0.041933      -0.012792       0.003602       0.005234       0.010435      -0.023830      -0.015317      -0.002470       0.017787              1.812703       1.649909      -0.365059      -0.214160       2.074611       0.490757       1.713590           0.000000
           46              H      18.100803       1.412483       6.544590       0.121396       1.182510 0.88898111E+01  0.88317917E+02                                 1.749380                            1.670148      -1.095823       2.358221                    0.997635       3.367443       9.045764       0.523963       1.176654      -0.734519       0.035918      -0.008805       0.012228       0.038951      -0.012502       0.002926       0.001338       0.019699      -0.042665      -0.015282      -0.007857       0.023139              1.785050       1.990066       0.003780       0.357098       1.533307       0.186639       1.831776           0.000000
           47              H      14.650345       3.429950       5.978059       0.117668       1.206480 0.86539239E+01  0.85486381E+02                                 1.777774                            1.649055      -1.104065       2.352378                    0.997724       3.387649       9.104765       0.526179       1.178389      -0.733492      -0.026944       0.027403       0.002815       0.038533      -0.014273       0.006807      -0.002549       0.014943      -0.028018      -0.012530      -0.009861       0.022391              1.897908       1.742242      -0.480433      -0.141683       2.222405       0.440900       1.729077           0.000000
           48              H      14.081251       1.958506       4.278465       0.117279       1.148044 0.83159267E+01  0.80584686E+02                                 1.665848                            1.576442      -0.929186       2.438992                    0.998637       3.195807       8.253924       0.564011       1.120667      -0.749661      -0.034803       0.006414      -0.017415       0.039442      -0.011264       0.006957       0.005098       0.010512      -0.025555      -0.016535      -0.000578       0.017114              1.695907       1.881829      -0.090474       0.379083       1.495068       0.113486       1.710824           0.000000
           49              H       8.131390      12.799506       7.990398       0.120014       1.088752 0.77851630E+01  0.75194690E+02                                 1.695341                            1.590862      -0.827500       2.491267                    0.999358       3.270398       8.804677       0.520185       1.219070      -0.724417      -0.027238      -0.030714       0.008550       0.041933       0.012792       0.003602      -0.005234       0.010435      -0.023830      -0.015317      -0.002470       0.017787              1.812703       1.649909       0.365059      -0.214160       2.074611      -0.490757       1.713590           0.000000
           50              H       7.534097      14.229933       6.272860       0.121396       1.182510 0.88898111E+01  0.88317917E+02                                 1.749380                            1.670148      -1.095823       2.358221                    0.997635       3.367443       9.045764       0.523963       1.176654      -0.734519      -0.035918      -0.008805      -0.012228       0.038951       0.012502       0.002926      -0.001338       0.019699      -0.042665      -0.015282      -0.007857       0.023139              1.785050       1.990066      -0.003780       0.357098       1.533307      -0.186639       1.831776           0.000000
           51              H      10.984555      16.247400       6.839391       0.117668       1.206480 0.86539252E+01  0.85486396E+02                                 1.777774                            1.649055      -1.104065       2.352378                    0.997724       3.387649       9.104765       0.526179       1.178389      -0.733492       0.026944       0.027403      -0.002815       0.038533       0.014273       0.006807       0.002549       0.014943      -0.028018      -0.012530      -0.009861       0.022391              1.897908       1.742242       0.480433      -0.141683       2.222405      -0.440900       1.729078           0.000000
           52              H      11.553649      14.775956       8.538985       0.117279       1.148044 0.83159246E+01  0.80584659E+02                                 1.665848                            1.576442      -0.929186       2.438993                    0.998637       3.195807       8.253923       0.564011       1.120667      -0.749661       0.034803       0.006414       0.017415       0.039442       0.011264       0.006957      -0.005098       0.010512      -0.025555      -0.016535      -0.000578       0.017114              1.695907       1.881828       0.090474       0.379083       1.495067      -0.113486       1.710824           0.000000
           53              H       4.686060      12.835394      20.807848       0.120014       1.088752 0.77851630E+01  0.75194689E+02                                 1.695341                            1.590862      -0.827500       2.491267                    0.999358       3.270398       8.804677       0.520185       1.219070      -0.724417       0.027238       0.030714       0.008550       0.041933       0.012792      -0.003602       0.005234       0.010435      -0.023830      -0.015317      -0.002470       0.017787              1.812703       1.649909       0.365059       0.214160       2.074611       0.490757       1.713590           0.000000
           54              H       5.283353      11.404967      19.090310       0.121396       1.182510 0.88898111E+01  0.88317917E+02                                 1.749380                            1.670148      -1.095823       2.358221                    0.997635       3.367443       9.045764       0.523963       1.176654      -0.734519       0.035918       0.008805      -0.012228       0.038951       0.012502      -0.002926       0.001338       0.019699      -0.042665      -0.015282      -0.007857       0.023139              1.785050       1.990066      -0.003780      -0.357098       1.533307       0.186639       1.831776           0.000000
           55              H       1.832895       9.387500      19.656841       0.117667       1.206480 0.86539255E+01  0.85486403E+02                                 1.777774                            1.649056      -1.104065       2.352378                    0.997724       3.387649       9.104766       0.526179       1.178389      -0.733492      -0.026944      -0.027403      -0.002815       0.038533       0.014273      -0.006807      -0.002549       0.014943      -0.028018      -0.012530      -0.009861       0.022391              1.897909       1.742243       0.480433       0.141683       2.222406       0.440901       1.729078           0.000000
           56              H       1.263801      10.858944      21.356435       0.117279       1.148044 0.83159245E+01  0.80584665E+02                                 1.665848                            1.576442      -0.929186       2.438993                    0.998637       3.195806       8.253923       0.564011       1.120668      -0.749661      -0.034803      -0.006414       0.017415       0.039442       0.011264      -0.006957       0.005098       0.010512      -0.025555      -0.016535      -0.000578       0.017114              1.695907       1.881829       0.090474      -0.379083       1.495068       0.113486       1.710825           0.000000
           57              H      20.948840       0.017944      17.644502       0.120014       1.088752 0.77851630E+01  0.75194690E+02                                 1.695341                            1.590862      -0.827500       2.491267                    0.999358       3.270398       8.804677       0.520185       1.219070      -0.724417      -0.027238       0.030714      -0.008550       0.041933      -0.012792      -0.003602      -0.005234       0.010435      -0.023830      -0.015317      -0.002470       0.017787              1.812703       1.649909      -0.365059       0.214160       2.074611      -0.490757       1.713590           0.000000
           58              H      20.351547      24.222417      19.362040       0.121396       1.182510 0.88898111E+01  0.88317917E+02                                 1.749380                            1.670148      -1.095823       2.358221                    0.997635       3.367443       9.045764       0.523963       1.176654      -0.734519      -0.035918       0.008805       0.012228       0.038951      -0.012502      -0.002926      -0.001338       0.019699      -0.042665      -0.015282      -0.007857       0.023139              1.785050       1.990066       0.003780      -0.357098       1.533307      -0.186639       1.831776           0.000000
           59              H      23.802005      22.204950      18.795509       0.117668       1.206480 0.86539252E+01  0.85486396E+02                                 1.777774                            1.649055      -1.104065       2.352378                    0.997724       3.387649       9.104765       0.526179       1.178389      -0.733492       0.026944      -0.027403       0.002815       0.038533      -0.014273      -0.006807       0.002549       0.014943      -0.028018      -0.012530      -0.009861       0.022391              1.897908       1.742242      -0.480433       0.141683       2.222405      -0.440900       1.729078           0.000000
           60              H      24.371099      23.676394      17.095915       0.117279       1.148044 0.83159247E+01  0.80584659E+02                                 1.665848                            1.576442      -0.929186       2.438993                    0.998637       3.195807       8.253923       0.564011       1.120667      -0.749661       0.034803      -0.006414      -0.017415       0.039442      -0.011264      -0.006957      -0.005098       0.010512      -0.025555      -0.016535      -0.000578       0.017114              1.695907       1.881828      -0.090474      -0.379083       1.495067      -0.113486       1.710824           0.000000
           61              H      11.094785      11.235777       6.426669       0.120014       1.088752 0.77851630E+01  0.75194690E+02                                 1.695341                            1.590862      -0.827500       2.491267                    0.999358       3.270398       8.804677       0.520185       1.219070      -0.724417       0.027238      -0.008550       0.030714       0.041933       0.003602       0.012792      -0.005234       0.017133      -0.003737      -0.015317      -0.002470       0.017787              1.812703       1.649909      -0.214160       0.365059       1.713590      -0.490757       2.074611           0.000000
           62              H      11.692078      12.953315       4.996242       0.121396       1.182510 0.88898130E+01  0.88317935E+02                                 1.749380                            1.670148      -1.095823       2.358221                    0.997635       3.367444       9.045765       0.523964       1.176653      -0.734519       0.035918       0.012228       0.008805       0.038951       0.002926       0.012502      -0.001338       0.031182      -0.008215      -0.015282      -0.007857       0.023139              1.785049       1.990065       0.357098      -0.003780       1.831775      -0.186639       1.533307           0.000000
           63              H       8.241620      12.386784       2.978775       0.117667       1.206480 0.86539255E+01  0.85486403E+02                                 1.777774                            1.649056      -1.104065       2.352378                    0.997724       3.387649       9.104766       0.526179       1.178389      -0.733492      -0.026944       0.002815      -0.027403       0.038533       0.006807       0.014273       0.002549       0.021480      -0.008405      -0.012530      -0.009861       0.022391              1.897909       1.742243      -0.141684       0.480433       1.729078      -0.440901       2.222406           0.000000
           64              H       7.672526      10.687190       4.450219       0.117279       1.148044 0.83159246E+01  0.80584659E+02                                 1.665848                            1.576442      -0.929186       2.438993                    0.998637       3.195807       8.253923       0.564011       1.120667      -0.749661      -0.034803      -0.017415      -0.006414       0.039442       0.006957       0.011264      -0.005098       0.018033      -0.002990      -0.016535      -0.000578       0.017114              1.695907       1.881828       0.379083       0.090474       1.710824      -0.113486       1.495067           0.000000
           65              H       1.722665      14.399123      19.244119       0.120014       1.088752 0.77851630E+01  0.75194689E+02                                 1.695341                            1.590862      -0.827500       2.491267                    0.999358       3.270398       8.804677       0.520185       1.219070      -0.724417      -0.027238       0.008550       0.030714       0.041933       0.003602      -0.012792       0.005234       0.017133      -0.003737      -0.015317      -0.002470       0.017787              1.812703       1.649909      -0.214160      -0.365059       1.713590       0.490757       2.074611           0.000000
           66              H       1.125372      12.681585      17.813692       0.121396       1.182510 0.88898111E+01  0.88317917E+02                                 1.749380                            1.670148      -1.095823       2.358221                    0.997635       3.367443       9.045764       0.523963       1.176654      -0.734519      -0.035918      -0.012228       0.008805       0.038951       0.002926      -0.012502       0.001338       0.031182      -0.008215      -0.015282      -0.007857       0.023139              1.785050       1.990066       0.357098       0.003780       1.831776       0.186639       1.533307           0.000000
           67              H       4.575830      13.248116      15.796225       0.117667       1.206480 0.86539252E+01  0.85486397E+02                                 1.777774                            1.649055      -1.104065       2.352378                    0.997724       3.387649       9.104765       0.526179       1.178389      -0.733492       0.026944      -0.002815      -0.027403       0.038533       0.006807      -0.014273      -0.002549       0.021480      -0.008405      -0.012530      -0.009861       0.022391              1.897909       1.742243      -0.141683      -0.480433       1.729078       0.440901       2.222405           0.000000
           68              H       5.144924      14.947710      17.267669       0.117279       1.148044 0.83159247E+01  0.80584659E+02                                 1.665848                            1.576442      -0.929186       2.438993                    0.998637       3.195807       8.253923       0.564011       1.120667      -0.749661       0.034803       0.017415      -0.006414       0.039442       0.006957      -0.011264       0.005098       0.018033      -0.002990      -0.016535      -0.000578       0.017114              1.695907       1.881828       0.379083      -0.090474       1.710824       0.113486       1.495067           0.000000
           69              H      23.912235       1.581673      19.208231       0.120014       1.088752 0.77851630E+01  0.75194689E+02                                 1.695341                            1.590862      -0.827500       2.491267                    0.999358       3.270398       8.804677       0.520185       1.219070      -0.724417       0.027238       0.008550      -0.030714       0.041933      -0.003602      -0.012792      -0.005234       0.017133      -0.003737      -0.015317      -0.002470       0.017787              1.812703       1.649909       0.214160      -0.365059       1.713590      -0.490757       2.074611           0.000000
           70              H      24.509528      25.499035      20.638658       0.121396       1.182510 0.88898111E+01  0.88317917E+02                                 1.749380                            1.670148      -1.095823       2.358221                    0.997635       3.367443       9.045764       0.523963       1.176654      -0.734519       0.035918      -0.012228      -0.008805       0.038951      -0.002926      -0.012502      -0.001338       0.031182      -0.008215      -0.015282      -0.007857       0.023139              1.785050       1.990066      -0.357098       0.003780       1.831776      -0.186639       1.533307           0.000000
           71              H      21.059070       0.430666      22.656125       0.117667       1.206480 0.86539255E+01  0.85486403E+02                                 1.777774                            1.649056      -1.104065       2.352378                    0.997724       3.387649       9.104766       0.526179       1.178389      -0.733492      -0.026944      -0.002815       0.027403       0.038533      -0.006807      -0.014273       0.002549       0.021480      -0.008405      -0.012530      -0.009861       0.022391              1.897909       1.742243       0.141684      -0.480433       1.729078      -0.440901       2.222406           0.000000
           72              H      20.489976       2.130260      21.184681       0.117279       1.148044 0.83159247E+01  0.80584659E+02                                 1.665848                            1.576442      -0.929186       2.438993                    0.998637       3.195807       8.253923       0.564011       1.120667      -0.749661      -0.034803       0.017415       0.006414       0.039442      -0.006957      -0.011264      -0.005098       0.018033      -0.002990      -0.016535      -0.000578       0.017114              1.695907       1.881828      -0.379083      -0.090474       1.710824      -0.113486       1.495067           0.000000
           73              H      14.540115      24.053227       6.390781       0.120014       1.088752 0.77851630E+01  0.75194690E+02                                 1.695341                            1.590862      -0.827500       2.491267                    0.999358       3.270398       8.804677       0.520185       1.219070      -0.724417      -0.027238      -0.008550      -0.030714       0.041933      -0.003602       0.012792       0.005234       0.017133      -0.003737      -0.015317      -0.002470       0.017787              1.812703       1.649909       0.214160       0.365059       1.713590       0.490757       2.074611           0.000000
           74              H      13.942822       0.135865       7.821208       0.121396       1.182510 0.88898111E+01  0.88317917E+02                                 1.749380                            1.670148      -1.095823       2.358221                    0.997635       3.367443       9.045764       0.523963       1.176654      -0.734519      -0.035918       0.012228      -0.008805       0.038951      -0.002926       0.012502       0.001338       0.031182      -0.008215      -0.015282      -0.007857       0.023139              1.785050       1.990066      -0.357098      -0.003780       1.831776       0.186639       1.533307           0.000000
           75              H      17.393280      25.204234       9.838675       0.117667       1.206480 0.86539255E+01  0.85486403E+02                                 1.777774                            1.649056      -1.104066       2.352378                    0.997724       3.387649       9.104766       0.526179       1.178389      -0.733492       0.026944       0.002815       0.027403       0.038533      -0.006807       0.014273      -0.002549       0.021480      -0.008405      -0.012530      -0.009861       0.022391              1.897909       1.742243       0.141684       0.480433       1.729078       0.440901       2.222406           0.000000
           76              H      17.962374      23.504640       8.367231       0.117279       1.148044 0.83159247E+01  0.80584659E+02                                 1.665848                            1.576442      -0.929186       2.438993                    0.998637       3.195807       8.253923       0.564011       1.120667      -0.749661       0.034803      -0.017415       0.006414       0.039442      -0.006957       0.011264       0.005098       0.018033      -0.002990      -0.016535      -0.000578       0.017114              1.695907       1.881828      -0.379083       0.090474       1.710824       0.113486       1.495067           0.000000
           77              H      24.053227       6.390781      14.540115       0.120014       1.088752 0.77851630E+01  0.75194690E+02                                 1.695341                            1.590862      -0.827500       2.491267                    0.999358       3.270398       8.804677       0.520185       1.219070      -0.724417      -0.008550      -0.030714      -0.027238       0.041933       0.005234      -0.003602       0.012792      -0.006698       0.027567      -0.015317      -0.002470       0.017787              1.812703       1.713590       0.490757       0.214160       2.074611       0.365059       1.649909           0.000000
           78              H       0.135865       7.821208      13.942822       0.121396       1.182510 0.88898107E+01  0.88317909E+02                                 1.749380                            1.670148      -1.095823       2.358221                    0.997635       3.367443       9.045763       0.523964       1.176654      -0.734519       0.012228      -0.008805      -0.035918       0.038951       0.001338      -0.002926       0.012502      -0.011483       0.050880      -0.015282      -0.007857       0.023139              1.785049       1.831775       0.186639      -0.357098       1.533307      -0.003780       1.990065           0.000000
           79              H      25.204234       9.838675      17.393280       0.117668       1.206480 0.86539239E+01  0.85486381E+02                                 1.777774                            1.649055      -1.104065       2.352378                    0.997724       3.387649       9.104765       0.526179       1.178389      -0.733492       0.002815       0.027403       0.026944       0.038533      -0.002549      -0.006807       0.014273      -0.006538       0.036423      -0.012530      -0.009861       0.022391              1.897908       1.729077       0.440900       0.141683       2.222405       0.480433       1.742242           0.000000
           80              H      23.504640       8.367231      17.962374       0.117279       1.148044 0.83159267E+01  0.80584686E+02                                 1.665848                            1.576442      -0.929186       2.438993                    0.998637       3.195807       8.253924       0.564011       1.120667      -0.749661      -0.017415       0.006414       0.034803       0.039442       0.005098      -0.006957       0.011264      -0.007521       0.028545      -0.016535      -0.000578       0.017114              1.695907       1.710824       0.113486      -0.379083       1.495068       0.090474       1.881829           0.000000
           81              H       1.581673      19.208231      23.912235       0.120014       1.088752 0.77851629E+01  0.75194686E+02                                 1.695341                            1.590862      -0.827500       2.491267                    0.999358       3.270398       8.804676       0.520185       1.219070      -0.724417       0.008550      -0.030714       0.027238       0.041933      -0.005234      -0.003602      -0.012792      -0.006698       0.027567      -0.015317      -0.002470       0.017787              1.812703       1.713589      -0.490757       0.214160       2.074611      -0.365059       1.649909           0.000000
           82              H      25.499035      20.638658      24.509528       0.121396       1.182510 0.88898111E+01  0.88317917E+02                                 1.749380                            1.670148      -1.095823       2.358221                    0.997635       3.367443       9.045764       0.523963       1.176654      -0.734519      -0.012228      -0.008805       0.035918       0.038951      -0.001338      -0.002926      -0.012502      -0.011483       0.050880      -0.015282      -0.007857       0.023139              1.785050       1.831776      -0.186639      -0.357098       1.533307       0.003780       1.990066           0.000000
           83              H       0.430666      22.656125      21.059070       0.117668       1.206480 0.86539254E+01  0.85486402E+02                                 1.777774                            1.649055      -1.104066       2.352378                    0.997724       3.387649       9.104766       0.526179       1.178389      -0.733492      -0.002815       0.027403      -0.026944       0.038533       0.002549      -0.006807      -0.014273      -0.006538       0.036423      -0.012530      -0.009861       0.022391              1.897909       1.729078      -0.440901       0.141683       2.222405      -0.480433       1.742243           0.000000
           84              H       2.130260      21.184681      20.489976       0.117279       1.148044 0.83159247E+01  0.80584659E+02                                 1.665848                            1.576442      -0.929186       2.438993                    0.998637       3.195807       8.253923       0.564011       1.120667      -0.749661       0.017415       0.006414      -0.034803       0.039442      -0.005098      -0.006957      -0.011264      -0.007521       0.028545      -0.016535      -0.000578       0.017114              1.695907       1.710824      -0.113486      -0.379083       1.495067      -0.090474       1.881828           0.000000
           85              H      14.399123      19.244119       1.722665       0.120014       1.088752 0.77851629E+01  0.75194686E+02                                 1.695341                            1.590862      -0.827500       2.491267                    0.999358       3.270398       8.804676       0.520185       1.219070      -0.724417       0.008550       0.030714      -0.027238       0.041933       0.005234       0.003602      -0.012792      -0.006698       0.027567      -0.015317      -0.002470       0.017787              1.812703       1.713589       0.490757      -0.214160       2.074611      -0.365059       1.649909           0.000000
           86              H      12.681585      17.813692       1.125372       0.121396       1.182510 0.88898111E+01  0.88317917E+02                                 1.749380                            1.670148      -1.095823       2.358221                    0.997635       3.367443       9.045764       0.523963       1.176654      -0.734519      -0.012228       0.008805      -0.035918       0.038951       0.001338       0.002926      -0.012502      -0.011483       0.050880      -0.015282      -0.007857       0.023139              1.785050       1.831776       0.186639       0.357098       1.533307       0.003780       1.990066           0.000000
           87              H      13.248116      15.796225       4.575830       0.117668       1.206480 0.86539252E+01  0.85486396E+02                                 1.777774                            1.649055      -1.104065       2.352378                    0.997724       3.387649       9.104765       0.526179       1.178389      -0.733492      -0.002815      -0.027403       0.026944       0.038533      -0.002549       0.006807      -0.014273      -0.006538       0.036423      -0.012530      -0.009861       0.022391              1.897908       1.729078       0.440900      -0.141683       2.222405      -0.480433       1.742242           0.000000
           88              H      14.947710      17.267669       5.144924       0.117279       1.148044 0.83159246E+01  0.80584665E+02                                 1.665848                            1.576442      -0.929186       2.438993                    0.998637       3.195806       8.253923       0.564011       1.120668      -0.749661       0.017415      -0.006414       0.034803       0.039442       0.005098       0.006957      -0.011264      -0.007521       0.028545      -0.016535      -0.000578       0.017114              1.695907       1.710825       0.113486       0.379083       1.495068      -0.090474       1.881829           0.000000
           89              H      11.235777       6.426669      11.094785       0.120014       1.088752 0.77851630E+01  0.75194690E+02                                 1.695341                            1.590862      -0.827500       2.491267                    0.999358       3.270398       8.804677       0.520185       1.219070      -0.724417      -0.008550       0.030714       0.027238       0.041933      -0.005234       0.003602       0.012792      -0.006698       0.027567      -0.015317      -0.002470       0.017787              1.812703       1.713590      -0.490757      -0.214160       2.074611       0.365059       1.649909           0.000000
           90              H      12.953315       4.996242      11.692078       0.121396       1.182510 0.88898111E+01  0.88317917E+02                                 1.749380                            1.670148      -1.095823       2.358221                    0.997635       3.367443       9.045764       0.523963       1.176654      -0.734519       0.012228       0.008805       0.035918       0.038951      -0.001338       0.002926       0.012502      -0.011483       0.050880      -0.015282      -0.007857       0.023139              1.785050       1.831776      -0.186639       0.357098       1.533307      -0.003780       1.990066           0.000000
           91              H      12.386784       2.978775       8.241620       0.117668       1.206480 0.86539252E+01  0.85486396E+02                                 1.777774                            1.649055      -1.104065       2.352378                    0.997724       3.387649       9.104765       0.526179       1.178389      -0.733492       0.002815      -0.027403      -0.026944       0.038533       0.002549       0.006807       0.014273      -0.006538       0.036423      -0.012530      -0.009861       0.022391              1.897908       1.729078      -0.440900      -0.141683       2.222405       0.480433       1.742242           0.000000
           92              H      10.687190       4.450219       7.672526       0.117279       1.148044 0.83159245E+01  0.80584664E+02                                 1.665848                            1.576442      -0.929186       2.438993                    0.998637       3.195806       8.253923       0.564011       1.120668      -0.749661      -0.017415      -0.006414      -0.034803       0.039442      -0.005098       0.006957       0.011264      -0.007521       0.028545      -0.016535      -0.000578       0.017114              1.695907       1.710825      -0.113486       0.379083       1.495068       0.090474       1.881829           0.000000
           93              H      19.208231      23.912235       1.581673       0.120014       1.088752 0.77851629E+01  0.75194686E+02                                 1.695341                            1.590862      -0.827500       2.491267                    0.999358       3.270398       8.804676       0.520185       1.219070      -0.724417      -0.030714       0.027238       0.008550       0.041933      -0.012792      -0.005234      -0.003602      -0.010435      -0.023830      -0.015317      -0.002470       0.017787              1.812703       2.074611      -0.365059      -0.490757       1.649909       0.214160       1.713589           0.000000
           94              H      20.638658      24.509528      25.499035       0.121396       1.182510 0.88898107E+01  0.88317909E+02                                 1.749380                            1.670148      -1.095823       2.358221                    0.997635       3.367443       9.045763       0.523964       1.176654      -0.734519      -0.008805       0.035918      -0.012228       0.038951      -0.012502      -0.001338      -0.002926      -0.019699      -0.042665      -0.015282      -0.007857       0.023139              1.785049       1.533307       0.003780      -0.186639       1.990066      -0.357098       1.831775           0.000000
           95              H      22.656125      21.059070       0.430666       0.117668       1.206480 0.86539254E+01  0.85486402E+02                                 1.777774                            1.649055      -1.104066       2.352378                    0.997724       3.387649       9.104766       0.526179       1.178389      -0.733492       0.027403      -0.026944      -0.002815       0.038533      -0.014273       0.002549      -0.006807      -0.014943      -0.028018      -0.012530      -0.009861       0.022391              1.897909       2.222405      -0.480433      -0.440901       1.742243       0.141683       1.729078           0.000000
           96              H      21.184681      20.489976       2.130260       0.117279       1.148044 0.83159247E+01  0.80584659E+02                                 1.665848                            1.576442      -0.929186       2.438993                    0.998637       3.195807       8.253923       0.564011       1.120667      -0.749661       0.006414      -0.034803       0.017415       0.039442      -0.011264      -0.005098      -0.006957      -0.010512      -0.025555      -0.016535      -0.000578       0.017114              1.695907       1.495067      -0.090474      -0.113486       1.881828      -0.379083       1.710824           0.000000
           97              H       6.390781      14.540115      24.053227       0.120014       1.088752 0.77851630E+01  0.75194689E+02                                 1.695341                            1.590862      -0.827500       2.491267                    0.999358       3.270398       8.804677       0.520185       1.219070      -0.724417      -0.030714      -0.027238      -0.008550       0.041933       0.012792       0.005234      -0.003602      -0.010435      -0.023830      -0.015317      -0.002470       0.017787              1.812703       2.074611       0.365059       0.490757       1.649909       0.214160       1.713590           0.000000
           98              H       7.821208      13.942822       0.135865       0.121396       1.182510 0.88898111E+01  0.88317917E+02                                 1.749380                            1.670148      -1.095823       2.358221                    0.997635       3.367443       9.045764       0.523963       1.176654      -0.734519      -0.008805      -0.035918       0.012228       0.038951       0.012502       0.001338      -0.002926      -0.019699      -0.042665      -0.015282      -0.007857       0.023139              1.785050       1.533307      -0.003780       0.186639       1.990066      -0.357098       1.831776           0.000000
           99              H       9.838675      17.393280      25.204234       0.117668       1.206481 0.86539274E+01  0.85486419E+02                                 1.777773                            1.649055      -1.104066       2.352378                    0.997724       3.387650       9.104766       0.526180       1.178388      -0.733492       0.027403       0.026944       0.002815       0.038533       0.014273      -0.002549      -0.006807      -0.014943      -0.028018      -0.012530      -0.009861       0.022391              1.897908       2.222404       0.480433       0.440900       1.742242       0.141683       1.729077           0.000000
          100              H       8.367231      17.962374      23.504640       0.117279       1.148044 0.83159245E+01  0.80584665E+02                                 1.665848                            1.576442      -0.929186       2.438993                    0.998637       3.195806       8.253923       0.564011       1.120668      -0.749661       0.006414       0.034803      -0.017415       0.039442       0.011264       0.005098      -0.006957      -0.010512      -0.025555      -0.016535      -0.000578       0.017114              1.695907       1.495068       0.090474       0.113486       1.881829      -0.379083       1.710825           0.000000
          101              H       6.426669      11.094785      11.235777       0.120014       1.088752 0.77851630E+01  0.75194689E+02                                 1.695341                            1.590862      -0.827500       2.491267                    0.999358       3.270398       8.804677       0.520185       1.219070      -0.724417       0.030714       0.027238      -0.008550       0.041933       0.012792      -0.005234       0.003602      -0.010435      -0.023830      -0.015317      -0.002470       0.017787              1.812703       2.074611       0.365059      -0.490757       1.649909      -0.214160       1.713590           0.000000
          102              H       4.996242      11.692078      12.953315       0.121396       1.182510 0.88898111E+01  0.88317917E+02                                 1.749380                            1.670148      -1.095823       2.358221                    0.997635       3.367443       9.045764       0.523963       1.176654      -0.734519       0.008805       0.035918       0.012228       0.038951       0.012502      -0.001338       0.002926      -0.019699      -0.042665      -0.015282      -0.007857       0.023139              1.785050       1.533307      -0.003780      -0.186639       1.990066       0.357098       1.831776           0.000000
          103              H       2.978775       8.241620      12.386784       0.117668       1.206480 0.86539252E+01  0.85486396E+02                                 1.777774                            1.649055      -1.104065       2.352378                    0.997724       3.387649       9.104765       0.526179       1.178389      -0.733492      -0.027403      -0.026944       0.002815       0.038533       0.014273       0.002549       0.006807      -0.014943      -0.028018      -0.012530      -0.009861       0.022391              1.897908       2.222405       0.480433      -0.440900       1.742242      -0.141683       1.729078           0.000000
          104              H       4.450219       7.672526      10.687190       0.117279       1.148044 0.83159246E+01  0.80584665E+02                                 1.665848                            1.576442      -0.929186       2.438993                    0.998637       3.195806       8.253923       0.564011       1.120668      -0.749661      -0.006414      -0.034803      -0.017415       0.039442       0.011264      -0.005098       0.006957      -0.010512      -0.025555      -0.016535      -0.000578       0.017114              1.695907       1.495068       0.090474      -0.113486       1.881829       0.379083       1.710825           0.000000
          105              H      19.244119       1.722665      14.399123       0.120014       1.088752 0.77851630E+01  0.75194690E+02                                 1.695341                            1.590862      -0.827500       2.491267                    0.999358       3.270398       8.804677       0.520185       1.219070      -0.724417       0.030714      -0.027238       0.008550       0.041933      -0.012792       0.005234       0.003602      -0.010435      -0.023830      -0.015317      -0.002470       0.017787              1.812703       2.074611      -0.365059       0.490757       1.649909      -0.214160       1.713590           0.000000
          106              H      17.813692       1.125372      12.681585       0.121396       1.182510 0.88898111E+01  0.88317917E+02                                 1.749380                            1.670148      -1.095823       2.358221                    0.997635       3.367443       9.045764       0.523963       1.176654      -0.734519       0.008805      -0.035918      -0.012228       0.038951      -0.012502       0.001338       0.002926      -0.019699      -0.042665      -0.015282      -0.007857       0.023139              1.785050       1.533307       0.003780       0.186639       1.990066       0.357098       1.831776           0.000000
          107              H      15.796225       4.575830      13.248116       0.117668       1.206480 0.86539254E+01  0.85486402E+02                                 1.777774                            1.649055      -1.104066       2.352378                    0.997724       3.387649       9.104766       0.526179       1.178389      -0.733492      -0.027403       0.026944      -0.002815       0.038533      -0.014273      -0.002549       0.006807      -0.014943      -0.028018      -0.012530      -0.009861       0.022391              1.897909       2.222405      -0.480433       0.440901       1.742243      -0.141683       1.729078           0.000000
          108              H      17.267669       5.144924      14.947710       0.117279       1.148044 0.83159247E+01  0.80584659E+02                                 1.665848                            1.576442      -0.929186       2.438993                    0.998637       3.195807       8.253923       0.564011       1.120667      -0.749661      -0.006414       0.034803       0.017415       0.039442      -0.011264       0.005098       0.006957      -0.010512      -0.025555      -0.016535      -0.000578       0.017114              1.695907       1.495067      -0.090474       0.113486       1.881828       0.379083       1.710824           0.000000
          109              C       7.603568      16.711904       3.422772       0.373142      34.053552 0.32691426E+03  0.72079295E+04                                 9.710984                            6.319535      -0.313246       1.933223                    0.999024      24.440648      69.636660       0.606404       0.458108      -1.031783       0.025879       0.010393       0.020066       0.034357      -0.042419      -0.044162       0.045475      -0.007959      -0.012914      -0.048084      -0.040093       0.088177             15.375890      19.751071       3.509953      10.702244       9.582810      -0.501136      16.793790           0.000000
          110              C       3.285881      15.396321      25.475195       0.627908      24.552598 0.24380704E+03  0.50164361E+04                                 7.908764                            5.577953      -0.088626       2.035258                    0.999428      21.925040      61.177885       0.622046       0.478558      -1.016312      -0.049329      -0.024430      -0.034145       0.064776      -0.068921      -0.071891       0.031710      -0.026083      -0.093565      -0.091966      -0.028046       0.120012             11.206610      12.494438       2.067862       7.243255       7.230476      -0.339169      13.894918           0.000000
          111              C       4.386388      15.757260       0.826469      -0.019016      38.404934 0.42931984E+03  0.99815575E+04                                 9.950821                            6.875396       0.028297       2.018910                    0.999277      26.949271      75.060251       0.638033       0.412901      -1.075015       0.036947       0.009061       0.027737       0.047080      -0.001735      -0.005886      -0.004409      -0.002986       0.005728      -0.008386       0.001142       0.007244             15.392207      18.267331       2.246842      12.028486       8.862234      -0.168526      19.047057          -0.000000
          112              C       5.065200      16.928775       0.674454      -0.095918      33.025151 0.41077818E+03  0.95552313E+04                                 9.102773                            6.837126      -0.032127       1.968049                    0.999648      29.003005      83.903258       0.617023       0.426748      -1.053959       0.017603      -0.009501       0.014615       0.024774      -0.018849      -0.006371      -0.017511      -0.021687       0.019356      -0.030894       0.003806       0.027088             12.477517      15.418101       2.076518       8.723950       8.169689       0.253095      13.844760          -0.000000
          113              C       6.101619      17.289715       1.519893      -0.114948      35.580144 0.43258135E+03  0.10206318E+05                                 9.610728                            7.053221      -0.188659       1.914085                    0.998947      29.715404      86.937165       0.601958       0.431259      -1.049855      -0.015087      -0.014597      -0.013173       0.024784      -0.007977      -0.019509      -0.003421      -0.042955      -0.001780      -0.034265       0.011057       0.023208             13.551043      16.677423       1.554186       9.909986       8.517143      -0.251561      15.458562          -0.000000
          114              C       6.460764      16.408130       2.530677       0.021590      41.296906 0.43749768E+03  0.10273543E+05                                10.616217                            7.043041      -0.249806       1.930220                    0.998810      27.300954      77.740402       0.613459       0.425183      -1.061582      -0.024176      -0.009892      -0.022263       0.034322       0.003214       0.002937       0.009640       0.008026       0.015041      -0.012127       0.000019       0.012109             16.912467      22.381547       3.094383      13.255440       9.630288       0.068367      18.725566           0.000000
          115              C       5.758624      15.216364       2.724990      -0.114062      35.161357 0.42893547E+03  0.10082397E+05                                 9.461271                            6.987316      -0.060805       1.953578                    0.999520      29.516942      85.735284       0.610484       0.426835      -1.054288      -0.011201       0.005166      -0.017512       0.021420      -0.008053      -0.018283      -0.015662      -0.034006       0.005508      -0.033502       0.007040       0.026462             12.683746      15.446586       2.575530       8.139872       8.613550      -0.481105      13.991102          -0.000000
          116              C       4.734510      14.886186       1.855710      -0.109282      34.628468 0.41128306E+03  0.95367185E+04                                 9.266544                            6.773770       0.108103       2.006963                    0.999717      28.977015      82.750832       0.631388       0.418361      -1.062888       0.017589       0.015340       0.000055       0.023339       0.009841      -0.014442      -0.007795      -0.037048      -0.026355      -0.026296      -0.002618       0.028914             12.586590      14.488917       1.522109       8.500750       8.177908      -1.149140      15.092945          -0.000000
          117              C       5.213882       8.922996      16.240222       0.373142      34.053553 0.32691429E+03  0.72079301E+04                                 9.710984                            6.319535      -0.313246       1.933223                    0.999024      24.440649      69.636660       0.606404       0.458108      -1.031783      -0.025879      -0.010393       0.020066       0.034357      -0.042419       0.044162      -0.045475      -0.007959      -0.012914      -0.048084      -0.040093       0.088177             15.375890      19.751071       3.509952     -10.702243       9.582810       0.501136      16.793789          -0.000000
          118              C       9.531569      10.238579      12.657745       0.627908      24.552599 0.24380704E+03  0.50164362E+04                                 7.908764                            5.577954      -0.088626       2.035258                    0.999428      21.925040      61.177885       0.622046       0.478558      -1.016312       0.049329       0.024430      -0.034145       0.064776      -0.068921       0.071891      -0.031710      -0.026083      -0.093565      -0.091966      -0.028046       0.120012             11.206610      12.494437       2.067862      -7.243255       7.230476       0.339169      13.894918           0.000000
          119              C       8.431062       9.877640      13.643919      -0.019016      38.404934 0.42931984E+03  0.99815575E+04                                 9.950821                            6.875396       0.028297       2.018910                    0.999277      26.949271      75.060251       0.638033       0.412901      -1.075015      -0.036947      -0.009061       0.027737       0.047080      -0.001735       0.005886       0.004409      -0.002986       0.005728      -0.008386       0.001142       0.007244             15.392207      18.267330       2.246842     -12.028485       8.862234       0.168527      19.047056           0.000000
          120              C       7.752250       8.706125      13.491904      -0.095918      33.025150 0.41077819E+03  0.95552313E+04                                 9.102773                            6.837126      -0.032127       1.968049                    0.999648      29.003005      83.903258       0.617023       0.426748      -1.053959      -0.017603       0.009501       0.014615       0.024774      -0.018849       0.006371       0.017511      -0.021687       0.019356      -0.030894       0.003806       0.027088             12.477517      15.418101       2.076518      -8.723950       8.169689      -0.253095      13.844760          -0.000000
          121              C       6.715831       8.345185      14.337343      -0.114948      35.580144 0.43258135E+03  0.10206318E+05                                 9.610727                            7.053221      -0.188659       1.914085                    0.998947      29.715404      86.937165       0.601958       0.431259      -1.049855       0.015087       0.014597      -0.013173       0.024784      -0.007977       0.019509       0.003421      -0.042955      -0.001780      -0.034265       0.011057       0.023208             13.551042      16.677422       1.554186      -9.909986       8.517143       0.251561      15.458562          -0.000000
          122              C       6.356686       9.226770      15.348127       0.021590      41.296906 0.43749768E+03  0.10273543E+05                                10.616217                            7.043041      -0.249806       1.930220                    0.998810      27.300954      77.740402       0.613459       0.425183      -1.061582       0.024176       0.009892      -0.022263       0.034322       0.003214      -0.002937      -0.009640       0.008026       0.015041      -0.012127       0.000019       0.012109             16.912467      22.381546       3.094383     -13.255439       9.630288      -0.068366      18.725566           0.000000
          123              C       7.058826      10.418536      15.542440      -0.114062      35.161358 0.42893547E+03  0.10082397E+05                                 9.461271                            6.987316      -0.060805       1.953578                    0.999520      29.516942      85.735284       0.610484       0.426835      -1.054288       0.011201      -0.005166      -0.017512       0.021420      -0.008053       0.018283       0.015662      -0.034006       0.005508      -0.033502       0.007040       0.026462             12.683746      15.446586       2.575530      -8.139872       8.613550       0.481105      13.991102           0.000000
          124              C       8.082940      10.748714      14.673160      -0.109282      34.628467 0.41128304E+03  0.95367181E+04                                 9.266544                            6.773770       0.108103       2.006963                    0.999717      28.977015      82.750832       0.631388       0.418361      -1.062888      -0.017589      -0.015340       0.000055       0.023339       0.009841       0.014442       0.007795      -0.037048      -0.026355      -0.026296      -0.002618       0.028914             12.586589      14.488917       1.522109      -8.500749       8.177908       1.149140      15.092944          -0.000000
          125              C      18.031332       3.894454       9.394678       0.373142      34.053552 0.32691426E+03  0.72079296E+04                                 9.710984                            6.319535      -0.313245       1.933223                    0.999024      24.440648      69.636659       0.606404       0.458108      -1.031783      -0.025879       0.010393      -0.020066       0.034357       0.042419      -0.044162      -0.045475      -0.007959      -0.012914      -0.048084      -0.040093       0.088177             15.375890      19.751071      -3.509953      10.702244       9.582810       0.501136      16.793789           0.000000
          126              C      22.349019       2.578871      12.977155       0.627908      24.552599 0.24380704E+03  0.50164362E+04                                 7.908764                            5.577954      -0.088626       2.035258                    0.999428      21.925040      61.177885       0.622046       0.478558      -1.016312       0.049329      -0.024430       0.034145       0.064776       0.068921      -0.071891      -0.031710      -0.026083      -0.093565      -0.091966      -0.028046       0.120012             11.206611      12.494438      -2.067862       7.243255       7.230476       0.339169      13.894919           0.000000
          127              C      21.248512       2.939810      11.990981      -0.019016      38.404934 0.42931984E+03  0.99815574E+04                                 9.950821                            6.875396       0.028297       2.018910                    0.999277      26.949271      75.060250       0.638033       0.412901      -1.075016      -0.036947       0.009061      -0.027737       0.047080       0.001735      -0.005886       0.004409      -0.002986       0.005728      -0.008386       0.001142       0.007244             15.392207      18.267330      -2.246842      12.028486       8.862234       0.168526      19.047057           0.000000
          128              C      20.569700       4.111325      12.142996      -0.095918      33.025150 0.41077818E+03  0.95552312E+04                                 9.102773                            6.837125      -0.032127       1.968049                    0.999648      29.003005      83.903257       0.617023       0.426748      -1.053959      -0.017603      -0.009501      -0.014615       0.024774       0.018849      -0.006371       0.017511      -0.021687       0.019356      -0.030894       0.003806       0.027088             12.477517      15.418100      -2.076518       8.723950       8.169689      -0.253095      13.844760          -0.000000
          129              C      19.533281       4.472265      11.297557      -0.114948      35.580144 0.43258135E+03  0.10206318E+05                                 9.610728                            7.053221      -0.188659       1.914085                    0.998947      29.715404      86.937166       0.601958       0.431259      -1.049855       0.015087      -0.014597       0.013173       0.024784       0.007977      -0.019509       0.003421      -0.042955      -0.001780      -0.034265       0.011057       0.023208             13.551043      16.677424      -1.554186       9.909987       8.517143       0.251561      15.458563          -0.000000
          130              C      19.174136       3.590680      10.286773       0.021590      41.296903 0.43749766E+03  0.10273542E+05                                10.616216                            7.043041      -0.249806       1.930220                    0.998810      27.300953      77.740399       0.613459       0.425183      -1.061582       0.024176      -0.009892       0.022263       0.034322      -0.003214       0.002937      -0.009640       0.008026       0.015041      -0.012127       0.000019       0.012109             16.912466      22.381545      -3.094383      13.255439       9.630288      -0.068366      18.725565           0.000000
          131              C      19.876276       2.398914      10.092460      -0.114062      35.161357 0.42893547E+03  0.10082397E+05                                 9.461271                            6.987316      -0.060805       1.953578                    0.999520      29.516942      85.735283       0.610484       0.426835      -1.054288       0.011201       0.005166       0.017512       0.021420       0.008053      -0.018283       0.015662      -0.034006       0.005508      -0.033502       0.007040       0.026462             12.683745      15.446585      -2.575530       8.139871       8.613549       0.481106      13.991102          -0.000000
          132              C      20.900390       2.068736      10.961740      -0.109282      34.628467 0.41128304E+03  0.95367181E+04                                 9.266544                            6.773770       0.108103       2.006963                    0.999717      28.977015      82.750829       0.631388       0.418361      -1.062888      -0.017589       0.015340      -0.000055       0.023339      -0.009841      -0.014442       0.007795      -0.037048      -0.026355      -0.026296      -0.002618       0.028914             12.586589      14.488916      -1.522109       8.500750       8.177907       1.149140      15.092944          -0.000000
          133              C      20.421018      21.740446      22.212128       0.373142      34.053553 0.32691429E+03  0.72079301E+04                                 9.710984                            6.319535      -0.313246       1.933223                    0.999024      24.440649      69.636660       0.606404       0.458108      -1.031783       0.025879      -0.010393      -0.020066       0.034357       0.042419       0.044162       0.045475      -0.007959      -0.012914      -0.048084      -0.040093       0.088177             15.375890      19.751071      -3.509953     -10.702244       9.582810      -0.501136      16.793789           0.000000
          134              C      16.103331      23.056029       0.159705       0.627908      24.552600 0.24380704E+03  0.50164362E+04                                 7.908764                            5.577954      -0.088626       2.035258                    0.999428      21.925040      61.177885       0.622046       0.478558      -1.016312      -0.049329       0.024430       0.034145       0.064776       0.068921       0.071891       0.031710      -0.026083      -0.093565      -0.091966      -0.028046       0.120012             11.206611      12.494438      -2.067861      -7.243256       7.230476      -0.339170      13.894920           0.000000
          135              C      17.203838      22.695090      24.808431      -0.019016      38.404935 0.42931984E+03  0.99815575E+04                                 9.950822                            6.875396       0.028297       2.018910                    0.999277      26.949271      75.060251       0.638033       0.412901      -1.075015       0.036947      -0.009061      -0.027737       0.047080       0.001735       0.005886      -0.004409      -0.002986       0.005728      -0.008386       0.001142       0.007244             15.392208      18.267331      -2.246842     -12.028487       8.862234      -0.168527      19.047058          -0.000000
          136              C      17.882650      21.523575      24.960446      -0.095918      33.025150 0.41077818E+03  0.95552310E+04                                 9.102773                            6.837125      -0.032127       1.968049                    0.999648      29.003005      83.903256       0.617023       0.426747      -1.053959       0.017603       0.009501      -0.014615       0.024774       0.018849       0.006371      -0.017511      -0.021687       0.019356      -0.030894       0.003806       0.027088             12.477516      15.418100      -2.076518      -8.723950       8.169689       0.253095      13.844760           0.000000
          137              C      18.919069      21.162635      24.115007      -0.114948      35.580144 0.43258135E+03  0.10206318E+05                                 9.610728                            7.053221      -0.188659       1.914085                    0.998947      29.715404      86.937165       0.601958       0.431259      -1.049855      -0.015087       0.014597       0.013173       0.024784       0.007977       0.019509      -0.003421      -0.042955      -0.001780      -0.034265       0.011057       0.023208             13.551042      16.677423      -1.554186      -9.909986       8.517143      -0.251561      15.458562          -0.000000
          138              C      19.278214      22.044220      23.104223       0.021590      41.296906 0.43749768E+03  0.10273543E+05                                10.616217                            7.043041      -0.249806       1.930220                    0.998810      27.300954      77.740402       0.613459       0.425183      -1.061582      -0.024176       0.009892       0.022263       0.034322      -0.003214      -0.002937       0.009640       0.008026       0.015041      -0.012127       0.000019       0.012109             16.912467      22.381546      -3.094383     -13.255440       9.630288       0.068366      18.725566           0.000000
          139              C      18.576074      23.235986      22.909910      -0.114062      35.161358 0.42893548E+03  0.10082397E+05                                 9.461272                            6.987316      -0.060805       1.953578                    0.999520      29.516942      85.735285       0.610484       0.426835      -1.054288      -0.011201      -0.005166       0.017512       0.021420       0.008053       0.018283      -0.015662      -0.034006       0.005508      -0.033502       0.007040       0.026462             12.683747      15.446587      -2.575531      -8.139872       8.613550      -0.481105      13.991103           0.000000
          140              C      17.551960      23.566164      23.779190      -0.109282      34.628468 0.41128306E+03  0.95367186E+04                                 9.266544                            6.773770       0.108103       2.006963                    0.999717      28.977016      82.750835       0.631388       0.418361      -1.062888       0.017589      -0.015340      -0.000055       0.023339      -0.009841       0.014442      -0.007795      -0.037048      -0.026355      -0.026296      -0.002618       0.028914             12.586590      14.488917      -1.522110      -8.500750       8.177908      -1.149140      15.092944          -0.000000
          141              C       3.422772       7.603568      16.711904       0.373142      34.053552 0.32691426E+03  0.72079296E+04                                 9.710984                            6.319535      -0.313246       1.933223                    0.999024      24.440648      69.636660       0.606404       0.458108      -1.031783       0.020066       0.025879       0.010393       0.034357      -0.044162       0.045475      -0.042419      -0.002478       0.018396      -0.048084      -0.040093       0.088177             15.375890      16.793789      10.702244      -0.501137      19.751071       3.509953       9.582810           0.000000
          142              C      25.475195       3.285881      15.396321       0.627908      24.552598 0.24380704E+03  0.50164362E+04                                 7.908764                            5.577954      -0.088626       2.035258                    0.999428      21.925040      61.177885       0.622046       0.478558      -1.016312      -0.034145      -0.049329      -0.024430       0.064776      -0.071891       0.031710      -0.068921      -0.033741       0.085907      -0.091966      -0.028046       0.120012             11.206610      13.894918       7.243255      -0.339169      12.494438       2.067862       7.230476           0.000000
          143              C       0.826469       4.386388      15.757260      -0.019016      38.404933 0.42931984E+03  0.99815573E+04                                 9.950821                            6.875396       0.028297       2.018910                    0.999277      26.949271      75.060249       0.638033       0.412901      -1.075016       0.027737       0.036947       0.009061       0.047080      -0.005886      -0.004409      -0.001735       0.004357       0.001615      -0.008386       0.001142       0.007244             15.392206      19.047056      12.028485      -0.168526      18.267330       2.246842       8.862234           0.000000
          144              C       0.674454       5.065200      16.928775      -0.095918      33.025149 0.41077816E+03  0.95552304E+04                                 9.102773                            6.837125      -0.032127       1.968049                    0.999648      29.003004      83.903252       0.617023       0.426748      -1.053959       0.014615       0.017603      -0.009501       0.024774      -0.006371      -0.017511      -0.018849       0.020522       0.022852      -0.030894       0.003806       0.027088             12.477516      13.844759       8.723950       0.253095      15.418100       2.076518       8.169689          -0.000000
          145              C       1.519893       6.101619      17.289715      -0.114948      35.580143 0.43258135E+03  0.10206318E+05                                 9.610727                            7.053221      -0.188659       1.914085                    0.998947      29.715404      86.937163       0.601958       0.431259      -1.049855      -0.013173      -0.015087      -0.014597       0.024784      -0.019509      -0.003421      -0.007977       0.020587       0.065322      -0.034265       0.011057       0.023208             13.551042      15.458561       9.909985      -0.251561      16.677422       1.554186       8.517142          -0.000000
          146              C       2.530677       6.460764      16.408130       0.021590      41.296903 0.43749765E+03  0.10273542E+05                                10.616216                            7.043041      -0.249806       1.930220                    0.998810      27.300953      77.740398       0.613459       0.425183      -1.061582      -0.022263      -0.024176      -0.009892       0.034322       0.002937       0.009640       0.003214       0.003507      -0.019559      -0.012127       0.000019       0.012109             16.912466      18.725565      13.255438       0.068366      22.381545       3.094383       9.630288           0.000000
          147              C       2.724990       5.758624      15.216364      -0.114062      35.161356 0.42893546E+03  0.10082397E+05                                 9.461271                            6.987316      -0.060805       1.953578                    0.999520      29.516941      85.735281       0.610484       0.426835      -1.054288      -0.017512      -0.011201       0.005166       0.021420      -0.018283      -0.015662      -0.008053       0.019757       0.048255      -0.033502       0.007040       0.026462             12.683746      13.991102       8.139872      -0.481105      15.446586       2.575530       8.613550           0.000000
          148              C       1.855710       4.734510      14.886186      -0.109282      34.628467 0.41128304E+03  0.95367182E+04                                 9.266544                            6.773770       0.108103       2.006963                    0.999717      28.977015      82.750832       0.631388       0.418361      -1.062888       0.000055       0.017589       0.015340       0.023339      -0.014442      -0.007795       0.009841       0.005347       0.068750      -0.026296      -0.002618       0.028914             12.586589      15.092944       8.500749      -1.149140      14.488917       1.522110       8.177908          -0.000000
          149              C      16.240222       5.213882       8.922996       0.373142      34.053553 0.32691429E+03  0.72079301E+04                                 9.710984                            6.319535      -0.313246       1.933223                    0.999024      24.440649      69.636661       0.606404       0.458108      -1.031783       0.020066      -0.025879      -0.010393       0.034357       0.044162      -0.045475      -0.042419      -0.002478       0.018396      -0.048084      -0.040093       0.088177             15.375890      16.793789     -10.702244       0.501136      19.751071       3.509953       9.582810           0.000000
          150              C      12.657745       9.531569      10.238579       0.627908      24.552599 0.24380704E+03  0.50164362E+04                                 7.908764                            5.577954      -0.088626       2.035258                    0.999428      21.925040      61.177885       0.622046       0.478558      -1.016312      -0.034145       0.049329       0.024430       0.064776       0.071891      -0.031710      -0.068921      -0.033741       0.085907      -0.091966      -0.028046       0.120012             11.206610      13.894918      -7.243255       0.339169      12.494437       2.067862       7.230476           0.000000
          151              C      13.643919       8.431062       9.877640      -0.019016      38.404933 0.42931984E+03  0.99815573E+04                                 9.950821                            6.875396       0.028297       2.018910                    0.999277      26.949271      75.060249       0.638033       0.412901      -1.075016       0.027737      -0.036947      -0.009061       0.047080       0.005886       0.004409      -0.001735       0.004357       0.001615      -0.008386       0.001142       0.007244             15.392206      19.047056     -12.028485       0.168526      18.267329       2.246841       8.862233           0.000000
          152              C      13.491904       7.752250       8.706125      -0.095918      33.025149 0.41077816E+03  0.95552306E+04                                 9.102773                            6.837125      -0.032127       1.968049                    0.999648      29.003004      83.903254       0.617023       0.426748      -1.053959       0.014615      -0.017603       0.009501       0.024774       0.006371       0.017511      -0.018849       0.020522       0.022852      -0.030894       0.003806       0.027088             12.477516      13.844760      -8.723950      -0.253095      15.418100       2.076518       8.169689          -0.000000
          153              C      14.337343       6.715831       8.345185      -0.114948      35.580143 0.43258135E+03  0.10206318E+05                                 9.610727                            7.053221      -0.188659       1.914085                    0.998947      29.715404      86.937162       0.601958       0.431259      -1.049855      -0.013173       0.015087       0.014597       0.024784       0.019509       0.003421      -0.007977       0.020587       0.065322      -0.034265       0.011056       0.023208             13.551041      15.458561      -9.909985       0.251561      16.677421       1.554186       8.517142          -0.000000
          154              C      15.348127       6.356686       9.226770       0.021590      41.296905 0.43749768E+03  0.10273543E+05                                10.616216                            7.043041      -0.249806       1.930220                    0.998810      27.300954      77.740401       0.613459       0.425183      -1.061582      -0.022263       0.024176       0.009892       0.034322      -0.002937      -0.009640       0.003214       0.003507      -0.019559      -0.012127       0.000019       0.012109             16.912466      18.725565     -13.255439      -0.068366      22.381545       3.094383       9.630288           0.000000
          155              C      15.542440       7.058826      10.418536      -0.114062      35.161358 0.42893549E+03  0.10082397E+05                                 9.461272                            6.987316      -0.060805       1.953578                    0.999520      29.516942      85.735286       0.610484       0.426835      -1.054288      -0.017512       0.011201      -0.005166       0.021420       0.018283       0.015662      -0.008053       0.019757       0.048255      -0.033502       0.007040       0.026462             12.683746      13.991103      -8.139872       0.481105      15.446586       2.575530       8.613550          -0.000000
          156              C      14.673160       8.082940      10.748714      -0.109282      34.628468 0.41128306E+03  0.95367185E+04                                 9.266544                            6.773770       0.108103       2.006963                    0.999717      28.977015      82.750832       0.631388       0.418361      -1.062888       0.000055      -0.017589      -0.015340       0.023339       0.014442       0.007795       0.009841       0.005347       0.068750      -0.026296      -0.002618       0.028914             12.586590      15.092945      -8.500750       1.149140      14.488917       1.522109       8.177908          -0.000000
          157              C       9.394678      18.031332       3.894454       0.373142      34.053552 0.32691426E+03  0.72079295E+04                                 9.710984                            6.319535      -0.313246       1.933223                    0.999024      24.440648      69.636659       0.606404       0.458108      -1.031783      -0.020066      -0.025879       0.010393       0.034357      -0.044162      -0.045475       0.042419      -0.002478       0.018396      -0.048084      -0.040093       0.088177             15.375890      16.793789      10.702244       0.501137      19.751071      -3.509952       9.582810           0.000000
          158              C      12.977155      22.349019       2.578871       0.627908      24.552599 0.24380704E+03  0.50164362E+04                                 7.908764                            5.577954      -0.088626       2.035258                    0.999428      21.925040      61.177886       0.622046       0.478558      -1.016312       0.034145       0.049329      -0.024430       0.064776      -0.071891      -0.031710       0.068921      -0.033741       0.085907      -0.091966      -0.028046       0.120012             11.206611      13.894920       7.243256       0.339169      12.494438      -2.067862       7.230476           0.000000
          159              C      11.990981      21.248512       2.939810      -0.019016      38.404934 0.42931984E+03  0.99815574E+04                                 9.950821                            6.875396       0.028297       2.018910                    0.999277      26.949271      75.060250       0.638033       0.412901      -1.075016      -0.027737      -0.036947       0.009061       0.047080      -0.005886       0.004409       0.001735       0.004357       0.001615      -0.008386       0.001142       0.007244             15.392207      19.047057      12.028486       0.168526      18.267330      -2.246842       8.862234           0.000000
          160              C      12.142996      20.569700       4.111325      -0.095918      33.025150 0.41077818E+03  0.95552312E+04                                 9.102773                            6.837125      -0.032127       1.968049                    0.999648      29.003005      83.903256       0.617023       0.426748      -1.053959      -0.014615      -0.017603      -0.009501       0.024774      -0.006371       0.017511       0.018849       0.020522       0.022852      -0.030894       0.003806       0.027088             12.477517      13.844760       8.723950      -0.253095      15.418100      -2.076518       8.169689          -0.000000
          161              C      11.297557      19.533281       4.472265      -0.114948      35.580142 0.43258132E+03  0.10206317E+05                                 9.610727                            7.053221      -0.188659       1.914085                    0.998947      29.715403      86.937160       0.601958       0.431259      -1.049855       0.013173       0.015087      -0.014597       0.024784      -0.019509       0.003421       0.007977       0.020587       0.065322      -0.034265       0.011057       0.023208             13.551041      15.458561       9.909985       0.251561      16.677421      -1.554186       8.517142          -0.000000
          162              C      10.286773      19.174136       3.590680       0.021590      41.296903 0.43749766E+03  0.10273542E+05                                10.616216                            7.043041      -0.249806       1.930220                    0.998810      27.300953      77.740398       0.613459       0.425183      -1.061582       0.022263       0.024176      -0.009892       0.034322       0.002937      -0.009640      -0.003214       0.003507      -0.019559      -0.012127       0.000019       0.012109             16.912466      18.725565      13.255439      -0.068366      22.381545      -3.094383       9.630288           0.000000
          163              C      10.092460      19.876276       2.398914      -0.114062      35.161357 0.42893547E+03  0.10082397E+05                                 9.461272                            6.987316      -0.060805       1.953578                    0.999520      29.516941      85.735282       0.610484       0.426835      -1.054288       0.017512       0.011201       0.005166       0.021420      -0.018283       0.015662       0.008053       0.019757       0.048255      -0.033502       0.007040       0.026462             12.683746      13.991102       8.139872       0.481105      15.446586      -2.575530       8.613550           0.000000
          164              C      10.961740      20.900390       2.068736      -0.109282      34.628466 0.41128304E+03  0.95367181E+04                                 9.266544                            6.773769       0.108103       2.006963                    0.999717      28.977015      82.750829       0.631388       0.418361      -1.062888      -0.000055      -0.017589       0.015340       0.023339      -0.014442       0.007795      -0.009841       0.005347       0.068750      -0.026296      -0.002618       0.028914             12.586589      15.092944       8.500749       1.149140      14.488916      -1.522109       8.177907          -0.000000
          165              C      22.212128      20.421018      21.740446       0.373142      34.053552 0.32691426E+03  0.72079295E+04                                 9.710984                            6.319535      -0.313246       1.933223                    0.999024      24.440648      69.636659       0.606404       0.458108      -1.031783      -0.020066       0.025879      -0.010393       0.034357       0.044162       0.045475       0.042419      -0.002478       0.018396      -0.048084      -0.040093       0.088177             15.375890      16.793789     -10.702244      -0.501137      19.751071      -3.509952       9.582810           0.000000
          166              C       0.159705      16.103331      23.056029       0.627908      24.552600 0.24380704E+03  0.50164362E+04                                 7.908764                            5.577954      -0.088626       2.035258                    0.999428      21.925040      61.177885       0.622046       0.478558      -1.016312       0.034145      -0.049329       0.024430       0.064776       0.071891       0.031710       0.068921      -0.033741       0.085907      -0.091966      -0.028046       0.120012             11.206611      13.894920      -7.243256      -0.339170      12.494438      -2.067861       7.230476           0.000000
          167              C      24.808431      17.203838      22.695090      -0.019016      38.404935 0.42931984E+03  0.99815576E+04                                 9.950822                            6.875396       0.028297       2.018910                    0.999277      26.949271      75.060251       0.638033       0.412901      -1.075015      -0.027737       0.036947      -0.009061       0.047080       0.005886      -0.004409       0.001735       0.004357       0.001615      -0.008386       0.001142       0.007244             15.392208      19.047058     -12.028487      -0.168526      18.267331      -2.246842       8.862234           0.000000
          168              C      24.960446      17.882650      21.523575      -0.095918      33.025151 0.41077818E+03  0.95552313E+04                                 9.102774                            6.837126      -0.032127       1.968049                    0.999648      29.003005      83.903258       0.617023       0.426748      -1.053959      -0.014615       0.017603       0.009501       0.024774       0.006371      -0.017511       0.018849       0.020522       0.022852      -0.030894       0.003806       0.027088             12.477517      13.844761      -8.723951       0.253095      15.418101      -2.076518       8.169689          -0.000000
          169              C      24.115007      18.919069      21.162635      -0.114948      35.580144 0.43258135E+03  0.10206318E+05                                 9.610727                            7.053221      -0.188659       1.914085                    0.998947      29.715404      86.937164       0.601958       0.431259      -1.049855       0.013173      -0.015087       0.014597       0.024784       0.019509      -0.003421       0.007977       0.020587       0.065322      -0.034265       0.011057       0.023208             13.551042      15.458562      -9.909986      -0.251561      16.677423      -1.554186       8.517143          -0.000000
          170              C      23.104223      19.278214      22.044220       0.021590      41.296904 0.43749766E+03  0.10273542E+05                                10.616217                            7.043041      -0.249806       1.930220                    0.998810      27.300953      77.740400       0.613459       0.425183      -1.061582       0.022263      -0.024176       0.009892       0.034322      -0.002937       0.009640      -0.003214       0.003507      -0.019559      -0.012127       0.000019       0.012109             16.912467      18.725566     -13.255440       0.068366      22.381546      -3.094383       9.630288           0.000000
          171              C      22.909910      18.576074      23.235986      -0.114062      35.161357 0.42893547E+03  0.10082397E+05                                 9.461271                            6.987316      -0.060805       1.953578                    0.999520      29.516942      85.735282       0.610484       0.426835      -1.054288       0.017512      -0.011201      -0.005166       0.021420       0.018283      -0.015662       0.008053       0.019757       0.048255      -0.033502       0.007040       0.026462             12.683745      13.991102      -8.139871      -0.481106      15.446585      -2.575530       8.613549           0.000000
          172              C      23.779190      17.551960      23.566164      -0.109282      34.628467 0.41128304E+03  0.95367181E+04                                 9.266544                            6.773769       0.108103       2.006963                    0.999717      28.977015      82.750829       0.631388       0.418361      -1.062888      -0.000055       0.017589      -0.015340       0.023339       0.014442      -0.007795      -0.009841       0.005347       0.068749      -0.026296      -0.002618       0.028914             12.586589      15.092944      -8.500750      -1.149140      14.488916      -1.522109       8.177907          -0.000000
          173              C      16.711904       3.422772       7.603568       0.373142      34.053552 0.32691426E+03  0.72079295E+04                                 9.710984                            6.319535      -0.313246       1.933223                    0.999024      24.440648      69.636659       0.606404       0.458108      -1.031783       0.010393       0.020066       0.025879       0.034357       0.045475      -0.042419      -0.044162       0.010437      -0.005481      -0.048084      -0.040093       0.088177             15.375890       9.582810      -0.501136       3.509953      16.793789      10.702244      19.751071           0.000000
          174              C      15.396321      25.475195       3.285881       0.627908      24.552598 0.24380704E+03  0.50164362E+04                                 7.908764                            5.577954      -0.088626       2.035258                    0.999428      21.925040      61.177886       0.622046       0.478558      -1.016312      -0.024430      -0.034145      -0.049329       0.064776       0.031710      -0.068921      -0.071891       0.059824       0.007657      -0.091966      -0.028046       0.120012             11.206611       7.230476      -0.339169       2.067862      13.894918       7.243256      12.494438           0.000000
          175              C      15.757260       0.826469       4.386388      -0.019016      38.404934 0.42931984E+03  0.99815575E+04                                 9.950821                            6.875396       0.028297       2.018910                    0.999277      26.949271      75.060251       0.638033       0.412901      -1.075015       0.009061       0.027737       0.036947       0.047080      -0.004409      -0.001735      -0.005886      -0.001371      -0.007343      -0.008386       0.001142       0.007244             15.392207       8.862234      -0.168526       2.246842      19.047057      12.028486      18.267331           0.000000
          176              C      16.928775       0.674454       5.065200      -0.095918      33.025150 0.41077818E+03  0.95552312E+04                                 9.102773                            6.837125      -0.032127       1.968049                    0.999648      29.003005      83.903257       0.617023       0.426748      -1.053959      -0.009501       0.014615       0.017603       0.024774      -0.017511      -0.018849      -0.006371       0.001165      -0.042209      -0.030894       0.003806       0.027088             12.477516       8.169689       0.253095       2.076518      13.844760       8.723950      15.418100          -0.000000
          177              C      17.289715       1.519893       6.101619      -0.114948      35.580144 0.43258135E+03  0.10206318E+05                                 9.610727                            7.053221      -0.188659       1.914085                    0.998947      29.715404      86.937165       0.601958       0.431259      -1.049855      -0.014597      -0.013173      -0.015087       0.024784      -0.003421      -0.007977      -0.019509       0.022367      -0.063542      -0.034265       0.011057       0.023208             13.551042       8.517143      -0.251561       1.554186      15.458561       9.909986      16.677423          -0.000000
          178              C      16.408130       2.530677       6.460764       0.021590      41.296904 0.43749766E+03  0.10273542E+05                                10.616216                            7.043041      -0.249806       1.930220                    0.998810      27.300953      77.740399       0.613459       0.425183      -1.061582      -0.009892      -0.022263      -0.024176       0.034322       0.009640       0.003214       0.002937      -0.011533       0.004519      -0.012127       0.000019       0.012109             16.912466       9.630288       0.068366       3.094383      18.725565      13.255439      22.381546           0.000000
          179              C      15.216364       2.724990       5.758624      -0.114062      35.161357 0.42893547E+03  0.10082397E+05                                 9.461272                            6.987316      -0.060805       1.953578                    0.999520      29.516941      85.735282       0.610484       0.426835      -1.054288       0.005166      -0.017512      -0.011201       0.021420      -0.015662      -0.008053      -0.018283       0.014249      -0.053763      -0.033502       0.007040       0.026462             12.683746       8.613550      -0.481105       2.575531      13.991102       8.139872      15.446586           0.000000
          180              C      14.886186       1.855710       4.734510      -0.109282      34.628468 0.41128306E+03  0.95367186E+04                                 9.266544                            6.773770       0.108103       2.006963                    0.999717      28.977016      82.750834       0.631388       0.418361      -1.062888       0.015340       0.000055       0.017589       0.023339      -0.007795       0.009841      -0.014442       0.031701      -0.042395      -0.026296      -0.002618       0.028914             12.586589       8.177908      -1.149140       1.522110      15.092944       8.500749      14.488917          -0.000000
          181              C       8.922996      16.240222       5.213882       0.373142      34.053553 0.32691429E+03  0.72079301E+04                                 9.710984                            6.319535      -0.313246       1.933223                    0.999024      24.440649      69.636660       0.606404       0.458108      -1.031783      -0.010393       0.020066      -0.025879       0.034357      -0.045475      -0.042419       0.044162       0.010437      -0.005481      -0.048084      -0.040093       0.088177             15.375889       9.582810       0.501137       3.509952      16.793789     -10.702243      19.751070           0.000000
          182              C      10.238579      12.657745       9.531569       0.627908      24.552599 0.24380704E+03  0.50164362E+04                                 7.908764                            5.577954      -0.088626       2.035258                    0.999428      21.925040      61.177885       0.622046       0.478558      -1.016312       0.024430      -0.034145       0.049329       0.064776      -0.031710      -0.068921       0.071891       0.059824       0.007657      -0.091966      -0.028046       0.120012             11.206610       7.230476       0.339169       2.067862      13.894918      -7.243255      12.494437           0.000000
          183              C       9.877640      13.643919       8.431062      -0.019016      38.404934 0.42931984E+03  0.99815576E+04                                 9.950821                            6.875396       0.028297       2.018910                    0.999277      26.949271      75.060251       0.638033       0.412901      -1.075015      -0.009061       0.027737      -0.036947       0.047080       0.004409      -0.001735       0.005886      -0.001371      -0.007343      -0.008386       0.001142       0.007244             15.392207       8.862234       0.168526       2.246842      19.047056     -12.028485      18.267330           0.000000
          184              C       8.706125      13.491904       7.752250      -0.095918      33.025149 0.41077816E+03  0.95552305E+04                                 9.102773                            6.837125      -0.032127       1.968049                    0.999648      29.003004      83.903254       0.617023       0.426748      -1.053959       0.009501       0.014615      -0.017603       0.024774       0.017511      -0.018849       0.006371       0.001165      -0.042209      -0.030894       0.003806       0.027088             12.477516       8.169689      -0.253095       2.076518      13.844760      -8.723950      15.418100          -0.000000
          185              C       8.345185      14.337343       6.715831      -0.114948      35.580143 0.43258135E+03  0.10206318E+05                                 9.610727                            7.053221      -0.188659       1.914085                    0.998947      29.715404      86.937164       0.601958       0.431259      -1.049855       0.014597      -0.013173       0.015087       0.024784       0.003421      -0.007977       0.019509       0.022367      -0.063542      -0.034265       0.011057       0.023208             13.551042       8.517142       0.251561       1.554186      15.458561      -9.909985      16.677422          -0.000000
          186              C       9.226770      15.348127       6.356686       0.021590      41.296905 0.43749768E+03  0.10273543E+05                                10.616216                            7.043041      -0.249806       1.930220                    0.998810      27.300954      77.740400       0.613459       0.425183      -1.061582       0.009892      -0.022263       0.024176       0.034322      -0.009640       0.003214      -0.002937      -0.011533       0.004519      -0.012127       0.000019       0.012109             16.912466       9.630288      -0.068366       3.094383      18.725565     -13.255439      22.381545          -0.000000
          187              C      10.418536      15.542440       7.058826      -0.114062      35.161356 0.42893546E+03  0.10082396E+05                                 9.461271                            6.987316      -0.060805       1.953578                    0.999520      29.516941      85.735280       0.610484       0.426835      -1.054288      -0.005166      -0.017512       0.011201       0.021420       0.015662      -0.008053       0.018283       0.014249      -0.053763      -0.033502       0.007040       0.026462             12.683745       8.613549       0.481105       2.575530      13.991101      -8.139871      15.446585           0.000000
          188              C      10.748714      14.673160       8.082940      -0.109282      34.628468 0.41128307E+03  0.95367187E+04                                 9.266544                            6.773770       0.108103       2.006963                    0.999717      28.977016      82.750832       0.631389       0.418361      -1.062888      -0.015340       0.000055      -0.017589       0.023339       0.007795       0.009841       0.014442       0.031701      -0.042395      -0.026296      -0.002618       0.028914             12.586589       8.177908       1.149140       1.522109      15.092944      -8.500749      14.488916          -0.000000
          189              C       3.894454       9.394678      18.031332       0.373142      34.053553 0.32691429E+03  0.72079301E+04                                 9.710984                            6.319535      -0.313246       1.933223                    0.999024      24.440649      69.636660       0.606404       0.458108      -1.031783       0.010393      -0.020066      -0.025879       0.034357      -0.045475       0.042419      -0.044162       0.010437      -0.005481      -0.048084      -0.040093       0.088177             15.375889       9.582810       0.501136      -3.509953      16.793789      10.702243      19.751070           0.000000
          190              C       2.578871      12.977155      22.349019       0.627908      24.552599 0.24380705E+03  0.50164363E+04                                 7.908764                            5.577954      -0.088626       2.035258                    0.999428      21.925040      61.177885       0.622046       0.478558      -1.016312      -0.024430       0.034145       0.049329       0.064776      -0.031710       0.068921      -0.071891       0.059824       0.007657      -0.091966      -0.028046       0.120012             11.206611       7.230476       0.339169      -2.067861      13.894919       7.243255      12.494437           0.000000
          191              C       2.939810      11.990981      21.248512      -0.019016      38.404933 0.42931983E+03  0.99815573E+04                                 9.950821                            6.875396       0.028297       2.018910                    0.999277      26.949271      75.060249       0.638033       0.412901      -1.075016       0.009061      -0.027737      -0.036947       0.047080       0.004409       0.001735      -0.005886      -0.001371      -0.007343      -0.008386       0.001142       0.007244             15.392206       8.862234       0.168527      -2.246841      19.047056      12.028485      18.267329           0.000000
          192              C       4.111325      12.142996      20.569700      -0.095918      33.025150 0.41077818E+03  0.95552311E+04                                 9.102773                            6.837125      -0.032127       1.968049                    0.999648      29.003005      83.903256       0.617023       0.426747      -1.053959      -0.009501      -0.014615      -0.017603       0.024774       0.017511       0.018849      -0.006371       0.001165      -0.042209      -0.030894       0.003806       0.027088             12.477516       8.169689      -0.253095      -2.076518      13.844760       8.723950      15.418100          -0.000000
          193              C       4.472265      11.297557      19.533281      -0.114948      35.580143 0.43258135E+03  0.10206318E+05                                 9.610727                            7.053221      -0.188659       1.914085                    0.998947      29.715404      86.937163       0.601958       0.431259      -1.049855      -0.014597       0.013173       0.015087       0.024784       0.003421       0.007977      -0.019509       0.022367      -0.063542      -0.034265       0.011057       0.023208             13.551042       8.517142       0.251561      -1.554186      15.458561       9.909985      16.677422          -0.000000
          194              C       3.590680      10.286773      19.174136       0.021590      41.296905 0.43749768E+03  0.10273543E+05                                10.616216                            7.043041      -0.249806       1.930220                    0.998810      27.300954      77.740400       0.613459       0.425183      -1.061582      -0.009892       0.022263       0.024176       0.034322      -0.009640      -0.003214       0.002937      -0.011533       0.004519      -0.012127       0.000019       0.012109             16.912466       9.630288      -0.068366      -3.094383      18.725565      13.255438      22.381545           0.000000
          195              C       2.398914      10.092460      19.876276      -0.114062      35.161358 0.42893548E+03  0.10082397E+05                                 9.461271                            6.987316      -0.060805       1.953578                    0.999520      29.516942      85.735285       0.610484       0.426835      -1.054288       0.005166       0.017512       0.011201       0.021420       0.015662       0.008053      -0.018283       0.014249      -0.053763      -0.033502       0.007040       0.026462             12.683746       8.613550       0.481105      -2.575530      13.991102       8.139872      15.446586           0.000000
          196              C       2.068736      10.961740      20.900390      -0.109282      34.628466 0.41128304E+03  0.95367179E+04                                 9.266543                            6.773769       0.108103       2.006963                    0.999717      28.977015      82.750830       0.631389       0.418361      -1.062888       0.015340      -0.000055      -0.017589       0.023339       0.007795      -0.009841      -0.014442       0.031701      -0.042395      -0.026296      -0.002618       0.028914             12.586589       8.177907       1.149140      -1.522109      15.092943       8.500749      14.488916          -0.000000
          197              C      21.740446      22.212128      20.421018       0.373142      34.053553 0.32691429E+03  0.72079301E+04                                 9.710984                            6.319535      -0.313246       1.933223                    0.999024      24.440649      69.636660       0.606404       0.458108      -1.031783      -0.010393      -0.020066       0.025879       0.034357       0.045475       0.042419       0.044162       0.010437      -0.005481      -0.048084      -0.040093       0.088177             15.375890       9.582810      -0.501137      -3.509952      16.793789     -10.702243      19.751070           0.000000
          198              C      23.056029       0.159705      16.103331       0.627908      24.552600 0.24380704E+03  0.50164362E+04                                 7.908764                            5.577954      -0.088626       2.035258                    0.999428      21.925040      61.177885       0.622046       0.478558      -1.016312       0.024430       0.034145      -0.049329       0.064776       0.031710       0.068921       0.071891       0.059824       0.007657      -0.091966      -0.028046       0.120012             11.206611       7.230476      -0.339170      -2.067861      13.894920      -7.243256      12.494438           0.000000
          199              C      22.695090      24.808431      17.203838      -0.019016      38.404934 0.42931984E+03  0.99815574E+04                                 9.950821                            6.875396       0.028297       2.018910                    0.999277      26.949271      75.060250       0.638033       0.412901      -1.075016      -0.009061      -0.027737       0.036947       0.047080      -0.004409       0.001735       0.005886      -0.001371      -0.007343      -0.008386       0.001142       0.007244             15.392207       8.862234      -0.168526      -2.246841      19.047058     -12.028486      18.267331          -0.000000
          200              C      21.523575      24.960446      17.882650      -0.095918      33.025151 0.41077818E+03  0.95552312E+04                                 9.102773                            6.837125      -0.032127       1.968049                    0.999648      29.003005      83.903257       0.617023       0.426748      -1.053959       0.009501      -0.014615       0.017603       0.024774      -0.017511       0.018849       0.006371       0.001165      -0.042209      -0.030894       0.003806       0.027088             12.477517       8.169689       0.253095      -2.076518      13.844760      -8.723951      15.418101          -0.000000
          201              C      21.162635      24.115007      18.919069      -0.114948      35.580143 0.43258134E+03  0.10206318E+05                                 9.610727                            7.053221      -0.188659       1.914085                    0.998947      29.715404      86.937163       0.601958       0.431259      -1.049855       0.014597       0.013173      -0.015087       0.024784      -0.003421       0.007977       0.019509       0.022367      -0.063542      -0.034265       0.011057       0.023208             13.551042       8.517142      -0.251561      -1.554186      15.458561      -9.909985      16.677422          -0.000000
          202              C      22.044220      23.104223      19.278214       0.021590      41.296905 0.43749768E+03  0.10273543E+05                                10.616216                            7.043041      -0.249806       1.930220                    0.998810      27.300954      77.740400       0.613459       0.425183      -1.061582       0.009892       0.022263      -0.024176       0.034322       0.009640      -0.003214      -0.002937      -0.011533       0.004519      -0.012127       0.000019       0.012109             16.912466       9.630288       0.068366      -3.094383      18.725565     -13.255439      22.381545           0.000000
          203              C      23.235986      22.909910      18.576074      -0.114062      35.161356 0.42893546E+03  0.10082397E+05                                 9.461271                            6.987316      -0.060805       1.953578                    0.999520      29.516941      85.735281       0.610484       0.426835      -1.054288      -0.005166       0.017512      -0.011201       0.021420      -0.015662       0.008053       0.018283       0.014249      -0.053763      -0.033502       0.007040       0.026462             12.683746       8.613549      -0.481105      -2.575530      13.991102      -8.139872      15.446586          -0.000000
          204              C      23.566164      23.779190      17.551960      -0.109282      34.628467 0.41128304E+03  0.95367181E+04                                 9.266544                            6.773769       0.108103       2.006963                    0.999717      28.977015      82.750829       0.631388       0.418361      -1.062888      -0.015340      -0.000055       0.017589       0.023339      -0.007795      -0.009841       0.014442       0.031701      -0.042395      -0.026296      -0.002618       0.028914             12.586589       8.177907      -1.149140      -1.522109      15.092944      -8.500749      14.488916          -0.000000
          205              C      10.303179      14.012293       2.985953       0.373142      34.053554 0.32691429E+03  0.72079301E+04                                 9.710984                            6.319535      -0.313246       1.933223                    0.999024      24.440649      69.636661       0.606404       0.458108      -1.031783       0.010393       0.025879      -0.020066       0.034357      -0.042419      -0.045475       0.044162       0.007959      -0.012914      -0.048084      -0.040093       0.088177             15.375890       9.582810       3.509953       0.501136      19.751071     -10.702244      16.793789           0.000000
          206              C       8.987596       9.694606       6.568430       0.627908      24.552600 0.24380704E+03  0.50164363E+04                                 7.908764                            5.577954      -0.088626       2.035258                    0.999428      21.925040      61.177885       0.622046       0.478558      -1.016312      -0.024430      -0.049329       0.034145       0.064776      -0.068921      -0.031710       0.071891       0.026083      -0.093565      -0.091966      -0.028046       0.120012             11.206611       7.230476       2.067861       0.339169      12.494438      -7.243256      13.894920           0.000000
          207              C       9.348535      10.795113       5.582256      -0.019016      38.404935 0.42931984E+03  0.99815574E+04                                 9.950821                            6.875396       0.028297       2.018910                    0.999277      26.949271      75.060250       0.638033       0.412901      -1.075016       0.009061       0.036947      -0.027737       0.047080      -0.001735       0.004409       0.005886       0.002986       0.005728      -0.008386       0.001142       0.007244             15.392207       8.862234       2.246842       0.168526      18.267331     -12.028486      19.047058          -0.000000
          208              C      10.520050      11.473925       5.734271      -0.095918      33.025151 0.41077818E+03  0.95552312E+04                                 9.102773                            6.837125      -0.032127       1.968049                    0.999648      29.003005      83.903257       0.617023       0.426748      -1.053959      -0.009501       0.017603      -0.014615       0.024774      -0.018849       0.017511       0.006371       0.021687       0.019356      -0.030894       0.003806       0.027088             12.477517       8.169689       2.076518      -0.253095      15.418101      -8.723951      13.844761          -0.000000
          209              C      10.880990      12.510344       4.888832      -0.114948      35.580145 0.43258137E+03  0.10206318E+05                                 9.610728                            7.053221      -0.188659       1.914085                    0.998947      29.715405      86.937167       0.601958       0.431259      -1.049855      -0.014597      -0.015087       0.013173       0.024784      -0.007977       0.003421       0.019509       0.042955      -0.001780      -0.034265       0.011057       0.023208             13.551043       8.517143       1.554186       0.251561      16.677423      -9.909986      15.458563          -0.000000
          210              C       9.999405      12.869489       3.878048       0.021590      41.296906 0.43749768E+03  0.10273543E+05                                10.616217                            7.043041      -0.249806       1.930220                    0.998810      27.300954      77.740402       0.613459       0.425183      -1.061582      -0.009892      -0.024176       0.022263       0.034322       0.003214      -0.009640      -0.002937      -0.008026       0.015041      -0.012127       0.000019       0.012109             16.912467       9.630288       3.094383      -0.068366      22.381546     -13.255440      18.725566           0.000000
          211              C       8.807639      12.167349       3.683735      -0.114062      35.161356 0.42893545E+03  0.10082396E+05                                 9.461271                            6.987316      -0.060805       1.953578                    0.999520      29.516941      85.735282       0.610484       0.426835      -1.054288       0.005166      -0.011201       0.017512       0.021420      -0.008053       0.015662       0.018283       0.034006       0.005508      -0.033502       0.007040       0.026462             12.683746       8.613549       2.575530       0.481106      15.446585      -8.139872      13.991102          -0.000000
          212              C       8.477461      11.143235       4.553015      -0.109282      34.628468 0.41128307E+03  0.95367187E+04                                 9.266544                            6.773770       0.108103       2.006963                    0.999717      28.977016      82.750832       0.631389       0.418361      -1.062888       0.015340       0.017589      -0.000055       0.023339       0.009841       0.007795       0.014442       0.037048      -0.026355      -0.026296      -0.002618       0.028914             12.586590       8.177907       1.522109       1.149140      14.488917      -8.500750      15.092945          -0.000000
          213              C       2.514271      11.622607      15.803403       0.373142      34.053552 0.32691426E+03  0.72079295E+04                                 9.710984                            6.319535      -0.313246       1.933223                    0.999024      24.440648      69.636659       0.606404       0.458108      -1.031783      -0.010393      -0.025879      -0.020066       0.034357      -0.042419       0.045475      -0.044162       0.007959      -0.012914      -0.048084      -0.040093       0.088177             15.375890       9.582810       3.509952      -0.501137      19.751071      10.702244      16.793789           0.000000
          214              C       3.829854      15.940294      19.385880       0.627908      24.552600 0.24380704E+03  0.50164362E+04                                 7.908764                            5.577954      -0.088626       2.035258                    0.999428      21.925040      61.177886       0.622046       0.478558      -1.016312       0.024430       0.049329       0.034145       0.064776      -0.068921       0.031710      -0.071891       0.026083      -0.093565      -0.091966      -0.028046       0.120012             11.206611       7.230476       2.067861      -0.339170      12.494438       7.243256      13.894920           0.000000
          215              C       3.468915      14.839787      18.399706      -0.019016      38.404934 0.42931984E+03  0.99815574E+04                                 9.950821                            6.875396       0.028297       2.018910                    0.999277      26.949271      75.060250       0.638033       0.412901      -1.075016      -0.009061      -0.036947      -0.027737       0.047080      -0.001735      -0.004409      -0.005886       0.002986       0.005728      -0.008386       0.001142       0.007244             15.392207       8.862234       2.246842      -0.168526      18.267330      12.028486      19.047057           0.000000
          216              C       2.297400      14.160975      18.551721      -0.095918      33.025150 0.41077818E+03  0.95552310E+04                                 9.102773                            6.837125      -0.032127       1.968049                    0.999648      29.003005      83.903256       0.617023       0.426747      -1.053959       0.009501      -0.017603      -0.014615       0.024774      -0.018849      -0.017511      -0.006371       0.021687       0.019356      -0.030894       0.003806       0.027088             12.477516       8.169689       2.076518       0.253095      15.418100       8.723950      13.844760          -0.000000
          217              C       1.936460      13.124556      17.706282      -0.114948      35.580144 0.43258135E+03  0.10206318E+05                                 9.610728                            7.053221      -0.188659       1.914085                    0.998947      29.715404      86.937165       0.601958       0.431259      -1.049855       0.014597       0.015087       0.013173       0.024784      -0.007977      -0.003421      -0.019509       0.042955      -0.001780      -0.034265       0.011057       0.023208             13.551042       8.517143       1.554186      -0.251561      16.677423       9.909986      15.458562          -0.000000
          218              C       2.818045      12.765411      16.695498       0.021590      41.296904 0.43749766E+03  0.10273542E+05                                10.616217                            7.043041      -0.249806       1.930220                    0.998810      27.300953      77.740400       0.613459       0.425183      -1.061582       0.009892       0.024176       0.022263       0.034322       0.003214       0.009640       0.002937      -0.008026       0.015041      -0.012127       0.000019       0.012109             16.912467       9.630288       3.094383       0.068366      22.381546      13.255440      18.725566           0.000000
          219              C       4.009811      13.467551      16.501185      -0.114062      35.161356 0.42893545E+03  0.10082396E+05                                 9.461271                            6.987316      -0.060805       1.953578                    0.999520      29.516941      85.735281       0.610484       0.426835      -1.054288      -0.005166       0.011201       0.017512       0.021420      -0.008053      -0.015662      -0.018283       0.034006       0.005508      -0.033502       0.007040       0.026462             12.683746       8.613549       2.575530      -0.481106      15.446585       8.139871      13.991102          -0.000000
          220              C       4.339989      14.491665      17.370465      -0.109282      34.628469 0.41128307E+03  0.95367189E+04                                 9.266544                            6.773770       0.108103       2.006963                    0.999717      28.977016      82.750833       0.631388       0.418361      -1.062888      -0.015340      -0.017589      -0.000055       0.023339       0.009841      -0.007795      -0.014442       0.037048      -0.026355      -0.026296      -0.002618       0.028914             12.586590       8.177908       1.522109      -1.149140      14.488917       8.500750      15.092945          -0.000000
          221              C      23.120629      24.440057      22.648947       0.373142      34.053553 0.32691429E+03  0.72079301E+04                                 9.710984                            6.319535      -0.313246       1.933223                    0.999024      24.440649      69.636660       0.606404       0.458108      -1.031783       0.010393      -0.025879       0.020066       0.034357       0.042419       0.045475       0.044162       0.007959      -0.012914      -0.048084      -0.040093       0.088177             15.375889       9.582810      -3.509952      -0.501136      19.751070     -10.702243      16.793789           0.000000
          222              C      21.805046       3.122844      19.066470       0.627908      24.552598 0.24380704E+03  0.50164362E+04                                 7.908764                            5.577954      -0.088626       2.035258                    0.999428      21.925040      61.177885       0.622046       0.478558      -1.016312      -0.024430       0.049329      -0.034145       0.064776       0.068921       0.031710       0.071891       0.026083      -0.093565      -0.091966      -0.028046       0.120012             11.206610       7.230476      -2.067862      -0.339169      12.494437      -7.243255      13.894918           0.000000
          223              C      22.165985       2.022337      20.052644      -0.019016      38.404933 0.42931984E+03  0.99815574E+04                                 9.950821                            6.875396       0.028297       2.018910                    0.999277      26.949271      75.060250       0.638033       0.412901      -1.075016       0.009061      -0.036947       0.027737       0.047080       0.001735      -0.004409       0.005886       0.002986       0.005728      -0.008386       0.001142       0.007244             15.392206       8.862234      -2.246842      -0.168526      18.267330     -12.028485      19.047056           0.000000
          224              C      23.337500       1.343525      19.900629      -0.095918      33.025150 0.41077818E+03  0.95552310E+04                                 9.102773                            6.837125      -0.032127       1.968049                    0.999648      29.003005      83.903256       0.617023       0.426747      -1.053959      -0.009501      -0.017603       0.014615       0.024774       0.018849      -0.017511       0.006371       0.021687       0.019356      -0.030894       0.003806       0.027088             12.477516       8.169689      -2.076518       0.253095      15.418100      -8.723950      13.844760          -0.000000
          225              C      23.698440       0.307106      20.746068      -0.114948      35.580144 0.43258135E+03  0.10206318E+05                                 9.610727                            7.053221      -0.188659       1.914085                    0.998947      29.715404      86.937165       0.601958       0.431259      -1.049855      -0.014597       0.015087      -0.013173       0.024784       0.007977      -0.003421       0.019509       0.042955      -0.001780      -0.034265       0.011057       0.023208             13.551042       8.517143      -1.554186      -0.251561      16.677422      -9.909986      15.458562          -0.000000
          226              C      22.816855      25.582861      21.756852       0.021590      41.296905 0.43749768E+03  0.10273543E+05                                10.616216                            7.043041      -0.249806       1.930220                    0.998810      27.300954      77.740401       0.613459       0.425183      -1.061582      -0.009892       0.024176      -0.022263       0.034322      -0.003214       0.009640      -0.002937      -0.008026       0.015041      -0.012127       0.000019       0.012109             16.912466       9.630288      -3.094383       0.068366      22.381545     -13.255439      18.725565           0.000000
          227              C      21.625089       0.650101      21.951165      -0.114062      35.161357 0.42893547E+03  0.10082397E+05                                 9.461271                            6.987316      -0.060805       1.953578                    0.999520      29.516942      85.735283       0.610484       0.426835      -1.054288       0.005166       0.011201      -0.017512       0.021420       0.008053      -0.015662       0.018283       0.034006       0.005508      -0.033502       0.007040       0.026462             12.683745       8.613549      -2.575530      -0.481106      15.446585      -8.139871      13.991101           0.000000
          228              C      21.294911       1.674215      21.081885      -0.109282      34.628467 0.41128306E+03  0.95367185E+04                                 9.266544                            6.773770       0.108103       2.006963                    0.999717      28.977015      82.750832       0.631388       0.418361      -1.062888       0.015340      -0.017589       0.000055       0.023339      -0.009841      -0.007795       0.014442       0.037048      -0.026355      -0.026296      -0.002618       0.028914             12.586590       8.177908      -1.522109      -1.149140      14.488917      -8.500750      15.092945          -0.000000
          229              C      15.331721       1.194843       9.831497       0.373142      34.053553 0.32691428E+03  0.72079301E+04                                 9.710984                            6.319535      -0.313246       1.933223                    0.999024      24.440649      69.636661       0.606404       0.458108      -1.031783      -0.010393       0.025879       0.020066       0.034357       0.042419      -0.045475      -0.044162       0.007959      -0.012914      -0.048084      -0.040093       0.088177             15.375890       9.582810      -3.509953       0.501136      19.751071      10.702244      16.793789           0.000000
          230              C      16.647304      22.512056       6.249020       0.627908      24.552599 0.24380704E+03  0.50164362E+04                                 7.908764                            5.577954      -0.088626       2.035258                    0.999428      21.925040      61.177885       0.622046       0.478558      -1.016312       0.024430      -0.049329      -0.034145       0.064776       0.068921      -0.031710      -0.071891       0.026083      -0.093565      -0.091966      -0.028046       0.120012             11.206611       7.230476      -2.067861       0.339169      12.494438       7.243256      13.894918           0.000000
          231              C      16.286365      23.612563       7.235194      -0.019016      38.404934 0.42931984E+03  0.99815575E+04                                 9.950822                            6.875396       0.028297       2.018910                    0.999277      26.949271      75.060251       0.638033       0.412901      -1.075015      -0.009061       0.036947       0.027737       0.047080       0.001735       0.004409      -0.005886       0.002986       0.005728      -0.008386       0.001142       0.007244             15.392207       8.862234      -2.246842       0.168526      18.267331      12.028486      19.047057           0.000000
          232              C      15.114850      24.291375       7.083179      -0.095918      33.025150 0.41077818E+03  0.95552312E+04                                 9.102773                            6.837125      -0.032127       1.968049                    0.999648      29.003005      83.903257       0.617023       0.426748      -1.053959       0.009501       0.017603       0.014615       0.024774       0.018849       0.017511      -0.006371       0.021687       0.019356      -0.030894       0.003806       0.027088             12.477516       8.169689      -2.076518      -0.253095      15.418100       8.723950      13.844760          -0.000000
          233              C      14.753910      25.327794       7.928618      -0.114948      35.580143 0.43258135E+03  0.10206318E+05                                 9.610727                            7.053221      -0.188659       1.914085                    0.998947      29.715404      86.937164       0.601958       0.431259      -1.049855       0.014597      -0.015087      -0.013173       0.024784       0.007977       0.003421      -0.019509       0.042955      -0.001780      -0.034265       0.011057       0.023208             13.551042       8.517143      -1.554186       0.251561      16.677422       9.909985      15.458561          -0.000000
          234              C      15.635495       0.052039       8.939402       0.021590      41.296906 0.43749768E+03  0.10273543E+05                                10.616217                            7.043041      -0.249806       1.930220                    0.998810      27.300954      77.740403       0.613459       0.425183      -1.061582       0.009892      -0.024176      -0.022263       0.034322      -0.003214      -0.009640       0.002937      -0.008026       0.015041      -0.012127       0.000019       0.012109             16.912467       9.630288      -3.094383      -0.068366      22.381547      13.255440      18.725566           0.000000
          235              C      16.827261      24.984799       9.133715      -0.114062      35.161358 0.42893548E+03  0.10082397E+05                                 9.461272                            6.987316      -0.060805       1.953578                    0.999520      29.516942      85.735286       0.610484       0.426835      -1.054288      -0.005166      -0.011201      -0.017512       0.021420       0.008053       0.015662      -0.018283       0.034006       0.005508      -0.033502       0.007040       0.026462             12.683746       8.613550      -2.575530       0.481106      15.446586       8.139872      13.991103          -0.000000
          236              C      17.157439      23.960685       8.264435      -0.109282      34.628468 0.41128305E+03  0.95367184E+04                                 9.266544                            6.773770       0.108103       2.006963                    0.999717      28.977015      82.750832       0.631388       0.418361      -1.062888      -0.015340       0.017589       0.000055       0.023339      -0.009841       0.007795      -0.014442       0.037048      -0.026355      -0.026296      -0.002618       0.028914             12.586590       8.177908      -1.522109       1.149140      14.488918       8.500750      15.092945          -0.000000
          237              C       1.194843       9.831497      15.331721       0.373142      34.053553 0.32691429E+03  0.72079301E+04                                 9.710984                            6.319535      -0.313246       1.933223                    0.999024      24.440649      69.636660       0.606404       0.458108      -1.031783       0.025879       0.020066      -0.010393       0.034357      -0.044162       0.042419      -0.045475       0.002478       0.018396      -0.048084      -0.040093       0.088177             15.375890      19.751070      10.702243      -3.509953      16.793789       0.501137       9.582810           0.000000
          238              C      22.512056       6.249020      16.647304       0.627908      24.552599 0.24380704E+03  0.50164362E+04                                 7.908764                            5.577954      -0.088626       2.035258                    0.999428      21.925040      61.177886       0.622046       0.478558      -1.016312      -0.049329      -0.034145       0.024430       0.064776      -0.071891       0.068921      -0.031710       0.033741       0.085907      -0.091966      -0.028046       0.120012             11.206611      12.494438       7.243256      -2.067861      13.894918       0.339169       7.230476           0.000000
          239              C      23.612563       7.235194      16.286365      -0.019016      38.404934 0.42931984E+03  0.99815575E+04                                 9.950821                            6.875396       0.028297       2.018910                    0.999277      26.949271      75.060251       0.638033       0.412901      -1.075015       0.036947       0.027737      -0.009061       0.047080      -0.005886       0.001735       0.004409      -0.004357       0.001615      -0.008386       0.001142       0.007244             15.392207      18.267331      12.028486      -2.246842      19.047057       0.168527       8.862234           0.000000
          240              C      24.291375       7.083179      15.114850      -0.095918      33.025150 0.41077818E+03  0.95552312E+04                                 9.102773                            6.837125      -0.032127       1.968049                    0.999648      29.003005      83.903257       0.617023       0.426748      -1.053959       0.017603       0.014615       0.009501       0.024774      -0.006371       0.018849       0.017511      -0.020522       0.022852      -0.030894       0.003806       0.027088             12.477516      15.418100       8.723950      -2.076518      13.844760      -0.253095       8.169689          -0.000000
          241              C      25.327794       7.928618      14.753910      -0.114948      35.580144 0.43258135E+03  0.10206318E+05                                 9.610727                            7.053221      -0.188659       1.914085                    0.998947      29.715404      86.937163       0.601958       0.431259      -1.049855      -0.015087      -0.013173       0.014597       0.024784      -0.019509       0.007977       0.003421      -0.020587       0.065322      -0.034265       0.011057       0.023208             13.551042      16.677422       9.909986      -1.554186      15.458561       0.251561       8.517142          -0.000000
          242              C       0.052039       8.939402      15.635495       0.021590      41.296905 0.43749768E+03  0.10273543E+05                                10.616216                            7.043041      -0.249806       1.930220                    0.998810      27.300954      77.740400       0.613459       0.425183      -1.061582      -0.024176      -0.022263       0.009892       0.034322       0.002937      -0.003214      -0.009640      -0.003507      -0.019559      -0.012127       0.000019       0.012109             16.912466      22.381545      13.255439      -3.094383      18.725565      -0.068366       9.630288           0.000000
          243              C      24.984799       9.133715      16.827261      -0.114062      35.161357 0.42893547E+03  0.10082397E+05                                 9.461272                            6.987316      -0.060805       1.953578                    0.999520      29.516941      85.735282       0.610484       0.426835      -1.054288      -0.011201      -0.017512      -0.005166       0.021420      -0.018283       0.008053       0.015662      -0.019757       0.048255      -0.033502       0.007040       0.026462             12.683746      15.446587       8.139872      -2.575530      13.991102       0.481105       8.613550          -0.000000
          244              C      23.960685       8.264435      17.157439      -0.109282      34.628466 0.41128304E+03  0.95367179E+04                                 9.266544                            6.773770       0.108103       2.006963                    0.999717      28.977015      82.750831       0.631388       0.418361      -1.062888       0.017589       0.000055      -0.015340       0.023339      -0.014442      -0.009841       0.007795      -0.005347       0.068749      -0.026296      -0.002618       0.028914             12.586589      14.488916       8.500749      -1.522109      15.092943       1.149140       8.177908          -0.000000
          245              C      24.440057      22.648947      23.120629       0.373142      34.053553 0.32691429E+03  0.72079301E+04                                 9.710984                            6.319535      -0.313246       1.933223                    0.999024      24.440649      69.636660       0.606404       0.458108      -1.031783      -0.025879       0.020066       0.010393       0.034357       0.044162       0.042419       0.045475       0.002478       0.018396      -0.048084      -0.040093       0.088177             15.375889      19.751070     -10.702243      -3.509953      16.793789      -0.501136       9.582810           0.000000
          246              C       3.122844      19.066470      21.805046       0.627908      24.552598 0.24380704E+03  0.50164362E+04                                 7.908764                            5.577954      -0.088626       2.035258                    0.999428      21.925040      61.177886       0.622046       0.478558      -1.016312       0.049329      -0.034145      -0.024430       0.064776       0.071891       0.068921       0.031710       0.033741       0.085907      -0.091966      -0.028046       0.120012             11.206610      12.494438      -7.243255      -2.067862      13.894918      -0.339169       7.230476           0.000000
          247              C       2.022337      20.052644      22.165985      -0.019016      38.404934 0.42931984E+03  0.99815575E+04                                 9.950821                            6.875396       0.028297       2.018910                    0.999277      26.949271      75.060251       0.638033       0.412901      -1.075015      -0.036947       0.027737       0.009061       0.047080       0.005886       0.001735      -0.004409      -0.004357       0.001615      -0.008386       0.001142       0.007244             15.392207      18.267330     -12.028486      -2.246842      19.047057      -0.168526       8.862234           0.000000
          248              C       1.343525      19.900629      23.337500      -0.095918      33.025149 0.41077816E+03  0.95552305E+04                                 9.102773                            6.837125      -0.032127       1.968049                    0.999648      29.003004      83.903253       0.617023       0.426748      -1.053959      -0.017603       0.014615      -0.009501       0.024774       0.006371       0.018849      -0.017511      -0.020522       0.022852      -0.030894       0.003806       0.027088             12.477516      15.418100      -8.723950      -2.076518      13.844759       0.253095       8.169689          -0.000000
          249              C       0.307106      20.746068      23.698440      -0.114948      35.580142 0.43258133E+03  0.10206317E+05                                 9.610727                            7.053221      -0.188659       1.914085                    0.998947      29.715403      86.937161       0.601958       0.431259      -1.049855       0.015087      -0.013173      -0.014597       0.024784       0.019509       0.007977      -0.003421      -0.020587       0.065322      -0.034265       0.011057       0.023208             13.551042      16.677422      -9.909985      -1.554186      15.458561      -0.251561       8.517142          -0.000000
          250              C      25.582861      21.756852      22.816855       0.021590      41.296905 0.43749768E+03  0.10273543E+05                                10.616216                            7.043041      -0.249806       1.930220                    0.998810      27.300954      77.740400       0.613459       0.425183      -1.061582       0.024176      -0.022263      -0.009892       0.034322      -0.002937      -0.003214       0.009640      -0.003507      -0.019559      -0.012127       0.000019       0.012109             16.912466      22.381545     -13.255438      -3.094383      18.725565       0.068366       9.630288           0.000000
          251              C       0.650101      21.951165      21.625089      -0.114062      35.161357 0.42893548E+03  0.10082397E+05                                 9.461271                            6.987316      -0.060805       1.953578                    0.999520      29.516942      85.735284       0.610484       0.426835      -1.054288       0.011201      -0.017512       0.005166       0.021420       0.018283       0.008053      -0.015662      -0.019757       0.048255      -0.033502       0.007040       0.026462             12.683746      15.446586      -8.139872      -2.575530      13.991102      -0.481105       8.613549          -0.000000
          252              C       1.674215      21.081885      21.294911      -0.109282      34.628468 0.41128307E+03  0.95367188E+04                                 9.266544                            6.773770       0.108103       2.006963                    0.999717      28.977016      82.750833       0.631388       0.418361      -1.062888      -0.017589       0.000055       0.015340       0.023339       0.014442      -0.009841      -0.007795      -0.005347       0.068750      -0.026296      -0.002618       0.028914             12.586590      14.488917      -8.500750      -1.522109      15.092944      -1.149140       8.177908          -0.000000
          253              C      11.622607      15.803403       2.514271       0.373142      34.053552 0.32691426E+03  0.72079296E+04                                 9.710984                            6.319535      -0.313246       1.933223                    0.999024      24.440648      69.636660       0.606404       0.458108      -1.031783      -0.025879      -0.020066      -0.010393       0.034357      -0.044162      -0.042419       0.045475       0.002478       0.018396      -0.048084      -0.040093       0.088177             15.375890      19.751072      10.702244       3.509953      16.793790      -0.501136       9.582810           0.000000
          254              C      15.940294      19.385880       3.829854       0.627908      24.552600 0.24380705E+03  0.50164363E+04                                 7.908764                            5.577954      -0.088626       2.035258                    0.999428      21.925040      61.177885       0.622046       0.478558      -1.016312       0.049329       0.034145       0.024430       0.064776      -0.071891      -0.068921       0.031710       0.033741       0.085907      -0.091966      -0.028046       0.120012             11.206611      12.494438       7.243255       2.067861      13.894919      -0.339170       7.230476           0.000000
          255              C      14.839787      18.399706       3.468915      -0.019016      38.404934 0.42931984E+03  0.99815575E+04                                 9.950821                            6.875396       0.028297       2.018910                    0.999277      26.949271      75.060250       0.638033       0.412901      -1.075016      -0.036947      -0.027737      -0.009061       0.047080      -0.005886      -0.001735      -0.004409      -0.004357       0.001615      -0.008386       0.001142       0.007244             15.392207      18.267330      12.028486       2.246841      19.047057      -0.168527       8.862234           0.000000
          256              C      14.160975      18.551721       2.297400      -0.095918      33.025149 0.41077816E+03  0.95552306E+04                                 9.102773                            6.837125      -0.032127       1.968049                    0.999648      29.003004      83.903254       0.617023       0.426748      -1.053959      -0.017603      -0.014615       0.009501       0.024774      -0.006371      -0.018849      -0.017511      -0.020522       0.022852      -0.030894       0.003806       0.027088             12.477516      15.418100       8.723950       2.076518      13.844760       0.253095       8.169689          -0.000000
          257              C      13.124556      17.706282       1.936460      -0.114948      35.580142 0.43258132E+03  0.10206317E+05                                 9.610727                            7.053221      -0.188659       1.914085                    0.998947      29.715403      86.937160       0.601958       0.431259      -1.049855       0.015087       0.013173       0.014597       0.024784      -0.019509      -0.007977      -0.003421      -0.020587       0.065322      -0.034265       0.011057       0.023208             13.551041      16.677421       9.909985       1.554186      15.458561      -0.251561       8.517142          -0.000000
          258              C      12.765411      16.695498       2.818045       0.021590      41.296904 0.43749766E+03  0.10273542E+05                                10.616217                            7.043041      -0.249806       1.930220                    0.998810      27.300953      77.740400       0.613459       0.425183      -1.061582       0.024176       0.022263       0.009892       0.034322       0.002937       0.003214       0.009640      -0.003507      -0.019559      -0.012127       0.000019       0.012109             16.912467      22.381546      13.255440       3.094383      18.725566       0.068366       9.630288           0.000000
          259              C      13.467551      16.501185       4.009811      -0.114062      35.161358 0.42893548E+03  0.10082397E+05                                 9.461271                            6.987316      -0.060805       1.953578                    0.999520      29.516942      85.735283       0.610484       0.426835      -1.054288       0.011201       0.017512      -0.005166       0.021420      -0.018283      -0.008053      -0.015662      -0.019757       0.048255      -0.033502       0.007040       0.026462             12.683746      15.446586       8.139872       2.575530      13.991102      -0.481105       8.613549           0.000000
          260              C      14.491665      17.370465       4.339989      -0.109282      34.628466 0.41128304E+03  0.95367180E+04                                 9.266544                            6.773769       0.108103       2.006963                    0.999717      28.977015      82.750831       0.631389       0.418361      -1.062888      -0.017589      -0.000055      -0.015340       0.023339      -0.014442       0.009841      -0.007795      -0.005347       0.068750      -0.026296      -0.002618       0.028914             12.586589      14.488916       8.500749       1.522110      15.092943      -1.149140       8.177908          -0.000000
          261              C      14.012293       2.985953      10.303179       0.373142      34.053554 0.32691429E+03  0.72079301E+04                                 9.710984                            6.319535      -0.313246       1.933223                    0.999024      24.440649      69.636661       0.606404       0.458108      -1.031783       0.025879      -0.020066       0.010393       0.034357       0.044162      -0.042419      -0.045475       0.002478       0.018396      -0.048084      -0.040093       0.088177             15.375890      19.751071     -10.702244       3.509953      16.793789       0.501136       9.582810          -0.000000
          262              C       9.694606       6.568430       8.987596       0.627908      24.552599 0.24380704E+03  0.50164362E+04                                 7.908764                            5.577954      -0.088626       2.035258                    0.999428      21.925040      61.177886       0.622046       0.478558      -1.016312      -0.049329       0.034145      -0.024430       0.064776       0.071891      -0.068921      -0.031710       0.033741       0.085907      -0.091966      -0.028046       0.120012             11.206611      12.494438      -7.243256       2.067861      13.894920       0.339169       7.230476           0.000000
          263              C      10.795113       5.582256       9.348535      -0.019016      38.404935 0.42931984E+03  0.99815575E+04                                 9.950821                            6.875396       0.028297       2.018910                    0.999277      26.949271      75.060250       0.638033       0.412901      -1.075016       0.036947      -0.027737       0.009061       0.047080       0.005886      -0.001735       0.004409      -0.004357       0.001615      -0.008386       0.001142       0.007244             15.392207      18.267331     -12.028486       2.246842      19.047058       0.168526       8.862234           0.000000
          264              C      11.473925       5.734271      10.520050      -0.095918      33.025149 0.41077816E+03  0.95552305E+04                                 9.102773                            6.837125      -0.032127       1.968049                    0.999648      29.003004      83.903254       0.617023       0.426748      -1.053959       0.017603      -0.014615      -0.009501       0.024774       0.006371      -0.018849       0.017511      -0.020522       0.022852      -0.030894       0.003806       0.027088             12.477517      15.418100      -8.723950       2.076518      13.844760      -0.253095       8.169689          -0.000000
          265              C      12.510344       4.888832      10.880990      -0.114948      35.580144 0.43258136E+03  0.10206318E+05                                 9.610728                            7.053221      -0.188659       1.914085                    0.998947      29.715404      86.937166       0.601958       0.431259      -1.049855      -0.015087       0.013173      -0.014597       0.024784       0.019509      -0.007977       0.003421      -0.020587       0.065322      -0.034265       0.011057       0.023208             13.551043      16.677423      -9.909986       1.554186      15.458562       0.251561       8.517143          -0.000000
          266              C      12.869489       3.878048       9.999405       0.021590      41.296905 0.43749768E+03  0.10273543E+05                                10.616216                            7.043041      -0.249806       1.930220                    0.998810      27.300954      77.740400       0.613459       0.425183      -1.061582      -0.024176       0.022263      -0.009892       0.034322      -0.002937       0.003214      -0.009640      -0.003507      -0.019559      -0.012127       0.000019       0.012109             16.912466      22.381545     -13.255439       3.094383      18.725565      -0.068366       9.630288           0.000000
          267              C      12.167349       3.683735       8.807639      -0.114062      35.161358 0.42893548E+03  0.10082397E+05                                 9.461271                            6.987316      -0.060805       1.953578                    0.999520      29.516942      85.735283       0.610484       0.426835      -1.054288      -0.011201       0.017512       0.005166       0.021420       0.018283      -0.008053       0.015662      -0.019757       0.048255      -0.033502       0.007040       0.026462             12.683746      15.446586      -8.139872       2.575530      13.991102       0.481105       8.613550           0.000000
          268              C      11.143235       4.553015       8.477461      -0.109282      34.628467 0.41128306E+03  0.95367184E+04                                 9.266543                            6.773769       0.108103       2.006963                    0.999717      28.977016      82.750832       0.631389       0.418361      -1.062888       0.017589      -0.000055       0.015340       0.023339       0.014442       0.009841       0.007795      -0.005347       0.068750      -0.026296      -0.002618       0.028914             12.586589      14.488916      -8.500749       1.522110      15.092943       1.149140       8.177908          -0.000000
          269              C      22.648947      23.120629      24.440057       0.373142      34.053552 0.32691426E+03  0.72079296E+04                                 9.710984                            6.319535      -0.313246       1.933223                    0.999024      24.440648      69.636660       0.606404       0.458108      -1.031783       0.020066       0.010393      -0.025879       0.034357       0.045475       0.044162       0.042419      -0.010437      -0.005481      -0.048084      -0.040093       0.088177             15.375890      16.793789      -0.501136     -10.702244       9.582810      -3.509953      19.751071           0.000000
          270              C      19.066470      21.805046       3.122844       0.627908      24.552598 0.24380704E+03  0.50164362E+04                                 7.908764                            5.577954      -0.088626       2.035258                    0.999428      21.925040      61.177886       0.622046       0.478558      -1.016312      -0.034145      -0.024430       0.049329       0.064776       0.031710       0.071891       0.068921      -0.059824       0.007657      -0.091966      -0.028046       0.120012             11.206610      13.894918      -0.339169      -7.243255       7.230476      -2.067862      12.494438           0.000000
          271              C      20.052644      22.165985       2.022337      -0.019016      38.404933 0.42931984E+03  0.99815574E+04                                 9.950821                            6.875396       0.028297       2.018910                    0.999277      26.949271      75.060250       0.638033       0.412901      -1.075016       0.027737       0.009061      -0.036947       0.047080      -0.004409       0.005886       0.001735       0.001371      -0.007343      -0.008386       0.001142       0.007244             15.392206      19.047056      -0.168526     -12.028485       8.862234      -2.246842      18.267330           0.000000
          272              C      19.900629      23.337500       1.343525      -0.095918      33.025148 0.41077816E+03  0.95552304E+04                                 9.102773                            6.837125      -0.032127       1.968049                    0.999648      29.003004      83.903252       0.617023       0.426748      -1.053959       0.014615      -0.009501      -0.017603       0.024774      -0.017511       0.006371       0.018849      -0.001165      -0.042209      -0.030894       0.003806       0.027088             12.477516      13.844759       0.253095      -8.723949       8.169689      -2.076518      15.418099          -0.000000
          273              C      20.746068      23.698440       0.307106      -0.114948      35.580143 0.43258135E+03  0.10206318E+05                                 9.610727                            7.053221      -0.188659       1.914085                    0.998947      29.715404      86.937162       0.601958       0.431259      -1.049855      -0.013173      -0.014597       0.015087       0.024784      -0.003421       0.019509       0.007977      -0.022367      -0.063542      -0.034265       0.011057       0.023208             13.551041      15.458561      -0.251561      -9.909985       8.517142      -1.554186      16.677421          -0.000000
          274              C      21.756852      22.816855      25.582861       0.021590      41.296903 0.43749766E+03  0.10273542E+05                                10.616216                            7.043041      -0.249806       1.930220                    0.998810      27.300953      77.740399       0.613459       0.425183      -1.061582      -0.022263      -0.009892       0.024176       0.034322       0.009640      -0.002937      -0.003214       0.011533       0.004519      -0.012127       0.000019       0.012109             16.912466      18.725565       0.068366     -13.255439       9.630288      -3.094383      22.381545           0.000000
          275              C      21.951165      21.625089       0.650101      -0.114062      35.161356 0.42893546E+03  0.10082396E+05                                 9.461271                            6.987316      -0.060805       1.953578                    0.999520      29.516941      85.735281       0.610484       0.426835      -1.054288      -0.017512       0.005166       0.011201       0.021420      -0.015662       0.018283       0.008053      -0.014249      -0.053763      -0.033502       0.007040       0.026462             12.683745      13.991102      -0.481105      -8.139871       8.613549      -2.575530      15.446585           0.000000
          276              C      21.081885      21.294911       1.674215      -0.109282      34.628468 0.41128307E+03  0.95367189E+04                                 9.266544                            6.773770       0.108103       2.006963                    0.999717      28.977016      82.750833       0.631388       0.418361      -1.062888       0.000055       0.015340      -0.017589       0.023339      -0.007795       0.014442      -0.009841      -0.031701      -0.042395      -0.026296      -0.002618       0.028914             12.586590      15.092944      -1.149140      -8.500750       8.177908      -1.522109      14.488917          -0.000000
          277              C       9.831497      15.331721       1.194843       0.373142      34.053552 0.32691426E+03  0.72079295E+04                                 9.710984                            6.319535      -0.313246       1.933223                    0.999024      24.440648      69.636659       0.606404       0.458108      -1.031783       0.020066      -0.010393       0.025879       0.034357      -0.045475      -0.044162       0.042419      -0.010437      -0.005481      -0.048084      -0.040093       0.088177             15.375890      16.793789       0.501137      10.702244       9.582810      -3.509953      19.751071          -0.000000
          278              C       6.249020      16.647304      22.512056       0.627908      24.552599 0.24380704E+03  0.50164362E+04                                 7.908764                            5.577954      -0.088626       2.035258                    0.999428      21.925040      61.177886       0.622046       0.478558      -1.016312      -0.034145       0.024430      -0.049329       0.064776      -0.031710      -0.071891       0.068921      -0.059824       0.007657      -0.091966      -0.028046       0.120012             11.206611      13.894918       0.339169       7.243256       7.230476      -2.067861      12.494438           0.000000
          279              C       7.235194      16.286365      23.612563      -0.019016      38.404934 0.42931984E+03  0.99815574E+04                                 9.950821                            6.875396       0.028297       2.018910                    0.999277      26.949271      75.060250       0.638033       0.412901      -1.075016       0.027737      -0.009061       0.036947       0.047080       0.004409      -0.005886       0.001735       0.001371      -0.007343      -0.008386       0.001142       0.007244             15.392207      19.047056       0.168527      12.028485       8.862234      -2.246842      18.267330           0.000000
          280              C       7.083179      15.114850      24.291375      -0.095918      33.025150 0.41077818E+03  0.95552311E+04                                 9.102773                            6.837125      -0.032127       1.968049                    0.999648      29.003005      83.903256       0.617023       0.426747      -1.053959       0.014615       0.009501       0.017603       0.024774       0.017511      -0.006371       0.018849      -0.001165      -0.042209      -0.030894       0.003806       0.027088             12.477516      13.844760      -0.253095       8.723950       8.169689      -2.076518      15.418100          -0.000000
          281              C       7.928618      14.753910      25.327794      -0.114948      35.580144 0.43258135E+03  0.10206318E+05                                 9.610727                            7.053221      -0.188659       1.914085                    0.998947      29.715404      86.937165       0.601958       0.431259      -1.049855      -0.013173       0.014597      -0.015087       0.024784       0.003421      -0.019509       0.007977      -0.022367      -0.063542      -0.034265       0.011057       0.023208             13.551042      15.458562       0.251561       9.909986       8.517143      -1.554186      16.677423          -0.000000
          282              C       8.939402      15.635495       0.052039       0.021590      41.296905 0.43749768E+03  0.10273543E+05                                10.616216                            7.043041      -0.249806       1.930220                    0.998810      27.300954      77.740401       0.613459       0.425183      -1.061582      -0.022263       0.009892      -0.024176       0.034322      -0.009640       0.002937      -0.003214       0.011533       0.004519      -0.012127       0.000019       0.012109             16.912466      18.725565      -0.068366      13.255439       9.630288      -3.094383      22.381546           0.000000
          283              C       9.133715      16.827261      24.984799      -0.114062      35.161358 0.42893548E+03  0.10082397E+05                                 9.461272                            6.987316      -0.060805       1.953578                    0.999520      29.516942      85.735285       0.610484       0.426835      -1.054288      -0.017512      -0.005166      -0.011201       0.021420       0.015662      -0.018283       0.008053      -0.014249      -0.053763      -0.033502       0.007040       0.026462             12.683747      13.991103       0.481105       8.139872       8.613550      -2.575531      15.446587           0.000000
          284              C       8.264435      17.157439      23.960685      -0.109282      34.628468 0.41128306E+03  0.95367187E+04                                 9.266544                            6.773769       0.108103       2.006963                    0.999717      28.977016      82.750834       0.631389       0.418361      -1.062888       0.000055      -0.015340       0.017589       0.023339       0.007795      -0.014442      -0.009841      -0.031701      -0.042395      -0.026296      -0.002618       0.028914             12.586589      15.092943       1.149140       8.500749       8.177908      -1.522110      14.488916          -0.000000
          285              C       2.985953      10.303179      14.012293       0.373142      34.053553 0.32691429E+03  0.72079301E+04                                 9.710984                            6.319535      -0.313246       1.933223                    0.999024      24.440649      69.636660       0.606404       0.458108      -1.031783      -0.020066       0.010393       0.025879       0.034357      -0.045475       0.044162      -0.042419      -0.010437      -0.005481      -0.048084      -0.040093       0.088177             15.375890      16.793789       0.501136     -10.702243       9.582810       3.509953      19.751071          -0.000000
          286              C       6.568430       8.987596       9.694606       0.627908      24.552599 0.24380704E+03  0.50164362E+04                                 7.908764                            5.577954      -0.088626       2.035258                    0.999428      21.925040      61.177885       0.622046       0.478558      -1.016312       0.034145      -0.024430      -0.049329       0.064776      -0.031710       0.071891      -0.068921      -0.059824       0.007657      -0.091966      -0.028046       0.120012             11.206611      13.894920       0.339169      -7.243256       7.230476       2.067861      12.494438           0.000000
          287              C       5.582256       9.348535      10.795113      -0.019016      38.404934 0.42931984E+03  0.99815574E+04                                 9.950821                            6.875396       0.028297       2.018910                    0.999277      26.949271      75.060249       0.638033       0.412901      -1.075016      -0.027737       0.009061       0.036947       0.047080       0.004409       0.005886      -0.001735       0.001371      -0.007343      -0.008386       0.001142       0.007244             15.392207      19.047057       0.168526     -12.028486       8.862234       2.246842      18.267330          -0.000000
          288              C       5.734271      10.520050      11.473925      -0.095918      33.025150 0.41077818E+03  0.95552311E+04                                 9.102773                            6.837125      -0.032127       1.968049                    0.999648      29.003005      83.903256       0.617023       0.426747      -1.053959      -0.014615      -0.009501       0.017603       0.024774       0.017511       0.006371      -0.018849      -0.001165      -0.042209      -0.030894       0.003806       0.027088             12.477516      13.844760      -0.253095      -8.723950       8.169689       2.076518      15.418100           0.000000
          289              C       4.888832      10.880990      12.510344      -0.114948      35.580144 0.43258135E+03  0.10206318E+05                                 9.610728                            7.053221      -0.188659       1.914085                    0.998947      29.715404      86.937165       0.601958       0.431259      -1.049855       0.013173      -0.014597      -0.015087       0.024784       0.003421       0.019509      -0.007977      -0.022367      -0.063542      -0.034265       0.011057       0.023208             13.551042      15.458562       0.251561      -9.909986       8.517143       1.554186      16.677423          -0.000000
          290              C       3.878048       9.999405      12.869489       0.021590      41.296905 0.43749768E+03  0.10273543E+05                                10.616216                            7.043041      -0.249806       1.930220                    0.998810      27.300954      77.740400       0.613459       0.425183      -1.061582       0.022263      -0.009892      -0.024176       0.034322      -0.009640      -0.002937       0.003214       0.011533       0.004519      -0.012127       0.000019       0.012109             16.912466      18.725565      -0.068367     -13.255439       9.630288       3.094383      22.381545           0.000000
          291              C       3.683735       8.807639      12.167349      -0.114062      35.161358 0.42893548E+03  0.10082397E+05                                 9.461272                            6.987316      -0.060805       1.953578                    0.999520      29.516942      85.735284       0.610484       0.426835      -1.054288       0.017512       0.005166      -0.011201       0.021420       0.015662       0.018283      -0.008053      -0.014249      -0.053763      -0.033502       0.007040       0.026462             12.683746      13.991102       0.481105      -8.139872       8.613550       2.575531      15.446586           0.000000
          292              C       4.553015       8.477461      11.143235      -0.109282      34.628466 0.41128304E+03  0.95367180E+04                                 9.266544                            6.773769       0.108103       2.006963                    0.999717      28.977015      82.750831       0.631389       0.418361      -1.062888      -0.000055       0.015340       0.017589       0.023339       0.007795       0.014442       0.009841      -0.031701      -0.042395      -0.026296      -0.002618       0.028914             12.586589      15.092943       1.149140      -8.500749       8.177908       1.522110      14.488916          -0.000000
          293              C      15.803403       2.514271      11.622607       0.373142      34.053554 0.32691428E+03  0.72079301E+04                                 9.710984                            6.319535      -0.313246       1.933223                    0.999024      24.440649      69.636661       0.606404       0.458108      -1.031783      -0.020066      -0.010393      -0.025879       0.034357       0.045475      -0.044162      -0.042419      -0.010437      -0.005481      -0.048084      -0.040093       0.088177             15.375890      16.793789      -0.501137      10.702244       9.582810       3.509953      19.751071          -0.000000
          294              C      19.385880       3.829854      15.940294       0.627908      24.552600 0.24380704E+03  0.50164362E+04                                 7.908764                            5.577954      -0.088626       2.035258                    0.999428      21.925040      61.177885       0.622046       0.478558      -1.016312       0.034145       0.024430       0.049329       0.064776       0.031710      -0.071891      -0.068921      -0.059824       0.007657      -0.091966      -0.028046       0.120012             11.206611      13.894919      -0.339170       7.243255       7.230476       2.067861      12.494438           0.000000
          295              C      18.399706       3.468915      14.839787      -0.019016      38.404934 0.42931984E+03  0.99815575E+04                                 9.950822                            6.875396       0.028297       2.018910                    0.999277      26.949271      75.060251       0.638033       0.412901      -1.075015      -0.027737      -0.009061      -0.036947       0.047080      -0.004409      -0.005886      -0.001735       0.001371      -0.007343      -0.008386       0.001142       0.007244             15.392207      19.047058      -0.168526      12.028486       8.862234       2.246842      18.267331           0.000000
          296              C      18.551721       2.297400      14.160975      -0.095918      33.025150 0.41077818E+03  0.95552310E+04                                 9.102773                            6.837125      -0.032127       1.968049                    0.999648      29.003005      83.903256       0.617023       0.426747      -1.053959      -0.014615       0.009501      -0.017603       0.024774      -0.017511      -0.006371      -0.018849      -0.001165      -0.042209      -0.030894       0.003806       0.027088             12.477516      13.844760       0.253095       8.723950       8.169689       2.076518      15.418100          -0.000000
          297              C      17.706282       1.936460      13.124556      -0.114948      35.580144 0.43258136E+03  0.10206318E+05                                 9.610728                            7.053221      -0.188659       1.914085                    0.998947      29.715404      86.937166       0.601958       0.431259      -1.049855       0.013173       0.014597       0.015087       0.024784      -0.003421      -0.019509      -0.007977      -0.022367      -0.063542      -0.034265       0.011057       0.023208             13.551043      15.458562      -0.251561       9.909986       8.517143       1.554186      16.677423          -0.000000
          298              C      16.695498       2.818045      12.765411       0.021590      41.296905 0.43749768E+03  0.10273543E+05                                10.616216                            7.043041      -0.249806       1.930220                    0.998810      27.300954      77.740401       0.613459       0.425183      -1.061582       0.022263       0.009892       0.024176       0.034322       0.009640       0.002937       0.003214       0.011533       0.004519      -0.012127       0.000019       0.012109             16.912466      18.725565       0.068366      13.255439       9.630288       3.094383      22.381546           0.000000
          299              C      16.501185       4.009811      13.467551      -0.114062      35.161358 0.42893548E+03  0.10082397E+05                                 9.461272                            6.987316      -0.060805       1.953578                    0.999520      29.516942      85.735285       0.610484       0.426835      -1.054288       0.017512      -0.005166       0.011201       0.021420      -0.015662      -0.018283      -0.008053      -0.014249      -0.053763      -0.033502       0.007040       0.026462             12.683746      13.991103      -0.481106       8.139872       8.613550       2.575530      15.446586          -0.000000
          300              C      17.370465       4.339989      14.491665      -0.109282      34.628469 0.41128307E+03  0.95367188E+04                                 9.266544                            6.773770       0.108103       2.006963                    0.999717      28.977016      82.750833       0.631388       0.418361      -1.062888      -0.000055      -0.015340      -0.017589       0.023339      -0.007795      -0.014442       0.009841      -0.031701      -0.042395      -0.026296      -0.002618       0.028914             12.586590      15.092945      -1.149140       8.500750       8.177908       1.522109      14.488917          -0.000000
          301              N       8.341340      17.802413       3.118742      -0.411638      43.559171 0.55756043E+03  0.13674999E+05                                10.317604                            7.560924       0.344773       2.107035                    0.998754      29.701785      81.733547       0.649504       0.384494      -1.107423       0.024082      -0.083112       0.121529       0.149187       0.028559      -0.052917       0.114645       0.077508      -0.193774      -0.168501       0.074474       0.094028             14.658342      20.567380       9.154666       5.422364      13.796846       1.614551       9.610802          -0.000000
          302              N       4.476110       7.832487      15.936192      -0.411638      43.559171 0.55756044E+03  0.13674999E+05                                10.317604                            7.560924       0.344773       2.107035                    0.998754      29.701786      81.733548       0.649504       0.384494      -1.107423      -0.024082       0.083112       0.121529       0.149187       0.028559       0.052917      -0.114645       0.077508      -0.193774      -0.168501       0.074474       0.094028             14.658342      20.567379       9.154666      -5.422364      13.796845      -1.614551       9.610801          -0.000000
          303              N      17.293560       4.984963       9.698708      -0.411638      43.559171 0.55756044E+03  0.13674999E+05                                10.317604                            7.560924       0.344773       2.107035                    0.998754      29.701786      81.733548       0.649504       0.384494      -1.107423      -0.024082      -0.083112      -0.121529       0.149187      -0.028559      -0.052917      -0.114645       0.077508      -0.193774      -0.168501       0.074474       0.094028             14.658342      20.567379      -9.154666       5.422364      13.796845      -1.614551       9.610801          -0.000000
          304              N      21.158790      20.649937      22.516158      -0.411638      43.559171 0.55756044E+03  0.13674999E+05                                10.317604                            7.560924       0.344773       2.107035                    0.998754      29.701786      81.733548       0.649504       0.384494      -1.107423       0.024082       0.083112      -0.121529       0.149187      -0.028559       0.052917       0.114645       0.077508      -0.193774      -0.168501       0.074474       0.094028             14.658342      20.567379      -9.154666      -5.422364      13.796846       1.614551       9.610801          -0.000000
          305              N       3.118742       8.341340      17.802413      -0.411638      43.559171 0.55756043E+03  0.13674999E+05                                10.317604                            7.560924       0.344773       2.107035                    0.998754      29.701785      81.733547       0.649504       0.384494      -1.107423       0.121529       0.024082      -0.083112       0.149187      -0.052917       0.114645       0.028559      -0.135641      -0.019376      -0.168501       0.074474       0.094028             14.658342       9.610802       5.422364       1.614551      20.567379       9.154666      13.796846          -0.000000
          306              N      15.936192       4.476110       7.832487      -0.411638      43.559171 0.55756043E+03  0.13674999E+05                                10.317604                            7.560924       0.344773       2.107035                    0.998754      29.701785      81.733547       0.649504       0.384494      -1.107423       0.121529      -0.024082       0.083112       0.149187       0.052917      -0.114645       0.028559      -0.135641      -0.019376      -0.168501       0.074474       0.094028             14.658342       9.610802      -5.422364      -1.614551      20.567379       9.154666      13.796846          -0.000000
          307              N       9.698708      17.293560       4.984963      -0.411638      43.559171 0.55756043E+03  0.13674999E+05                                10.317604                            7.560924       0.344773       2.107035                    0.998754      29.701785      81.733547       0.649504       0.384494      -1.107423      -0.121529      -0.024082      -0.083112       0.149187      -0.052917      -0.114645      -0.028559      -0.135641      -0.019376      -0.168501       0.074474       0.094028             14.658342       9.610802       5.422364      -1.614551      20.567379      -9.154666      13.796846          -0.000000
          308              N      22.516158      21.158790      20.649937      -0.411638      43.559171 0.55756044E+03  0.13674999E+05                                10.317604                            7.560924       0.344773       2.107035                    0.998754      29.701786      81.733548       0.649504       0.384494      -1.107423      -0.121529       0.024082       0.083112       0.149187       0.052917       0.114645      -0.028559      -0.135641      -0.019376      -0.168501       0.074474       0.094028             14.658342       9.610801      -5.422364       1.614551      20.567379      -9.154666      13.796845          -0.000000
          309              N      17.802413       3.118742       8.341340      -0.411638      43.559170 0.55756042E+03  0.13674998E+05                                10.317604                            7.560924       0.344773       2.107035                    0.998754      29.701785      81.733546       0.649504       0.384494      -1.107423      -0.083112       0.121529       0.024082       0.149187       0.114645       0.028559      -0.052917       0.058133       0.213150      -0.168501       0.074474       0.094028             14.658342      13.796846       1.614551       9.154666       9.610801       5.422364      20.567379          -0.000000
          310              N       7.832487      15.936192       4.476110      -0.411638      43.559172 0.55756045E+03  0.13674999E+05                                10.317604                            7.560924       0.344773       2.107035                    0.998754      29.701786      81.733549       0.649504       0.384494      -1.107423       0.083112       0.121529      -0.024082       0.149187      -0.114645       0.028559       0.052917       0.058133       0.213150      -0.168501       0.074474       0.094028             14.658342      13.796846      -1.614551       9.154666       9.610802      -5.422364      20.567379          -0.000000
          311              N       4.984963       9.698708      17.293560      -0.411638      43.559171 0.55756044E+03  0.13674999E+05                                10.317604                            7.560924       0.344773       2.107035                    0.998754      29.701786      81.733548       0.649504       0.384494      -1.107423      -0.083112      -0.121529      -0.024082       0.149187      -0.114645      -0.028559      -0.052917       0.058133       0.213150      -0.168501       0.074474       0.094028             14.658342      13.796846      -1.614551      -9.154666       9.610801       5.422364      20.567379          -0.000000
          312              N      20.649937      22.516158      21.158790      -0.411638      43.559171 0.55756044E+03  0.13674999E+05                                10.317604                            7.560924       0.344773       2.107035                    0.998754      29.701786      81.733548       0.649504       0.384494      -1.107423       0.083112      -0.121529       0.024082       0.149187       0.114645      -0.028559       0.052917       0.058133       0.213150      -0.168501       0.074474       0.094028             14.658342      13.796845       1.614551      -9.154666       9.610801      -5.422364      20.567379          -0.000000
          313              N      11.393688      14.750065       3.289983      -0.411638      43.559171 0.55756044E+03  0.13674999E+05                                10.317604                            7.560924       0.344773       2.107035                    0.998754      29.701786      81.733548       0.649504       0.384494      -1.107423      -0.083112       0.024082      -0.121529       0.149187       0.028559      -0.114645       0.052917      -0.077508      -0.193774      -0.168501       0.074474       0.094028             14.658342      13.796846       9.154666      -1.614551      20.567379      -5.422364       9.610801          -0.000000
          314              N       1.423762      10.884835      16.107433      -0.411638      43.559172 0.55756044E+03  0.13674999E+05                                10.317605                            7.560924       0.344773       2.107035                    0.998754      29.701785      81.733548       0.649504       0.384494      -1.107423       0.083112      -0.024082      -0.121529       0.149187       0.028559       0.114645      -0.052917      -0.077508      -0.193774      -0.168501       0.074474       0.094028             14.658343      13.796846       9.154667       1.614551      20.567380       5.422365       9.610802          -0.000000
          315              N      24.211138      23.702285      22.344917      -0.411638      43.559171 0.55756044E+03  0.13674999E+05                                10.317604                            7.560924       0.344773       2.107035                    0.998754      29.701786      81.733548       0.649504       0.384494      -1.107423      -0.083112      -0.024082       0.121529       0.149187      -0.028559       0.114645       0.052917      -0.077508      -0.193774      -0.168501       0.074474       0.094028             14.658342      13.796845      -9.154666       1.614551      20.567379      -5.422364       9.610801          -0.000000
          316              N      14.241212       1.932615       9.527467      -0.411638      43.559171 0.55756044E+03  0.13674999E+05                                10.317604                            7.560924       0.344773       2.107035                    0.998754      29.701786      81.733548       0.649504       0.384494      -1.107423       0.083112       0.024082       0.121529       0.149187      -0.028559      -0.114645      -0.052917      -0.077508      -0.193774      -0.168501       0.074474       0.094028             14.658342      13.796845      -9.154666      -1.614551      20.567379       5.422364       9.610801          -0.000000
          317              N       1.932615       9.527467      14.241212      -0.411638      43.559171 0.55756044E+03  0.13674999E+05                                10.317604                            7.560924       0.344773       2.107035                    0.998754      29.701786      81.733548       0.649504       0.384494      -1.107423       0.024082       0.121529       0.083112       0.149187      -0.052917      -0.028559      -0.114645       0.135641      -0.019376      -0.168501       0.074474       0.094028             14.658342      20.567379       5.422364      -9.154666       9.610801      -1.614551      13.796845          -0.000000
          318              N      23.702285      22.344917      24.211138      -0.411638      43.559172 0.55756045E+03  0.13674999E+05                                10.317604                            7.560924       0.344773       2.107035                    0.998754      29.701786      81.733549       0.649504       0.384494      -1.107423      -0.024082       0.121529      -0.083112       0.149187       0.052917      -0.028559       0.114645       0.135641      -0.019376      -0.168501       0.074474       0.094028             14.658342      20.567379      -5.422364      -9.154666       9.610802       1.614551      13.796846          -0.000000
          319              N      10.884835      16.107433       1.423762      -0.411638      43.559171 0.55756044E+03  0.13674999E+05                                10.317604                            7.560924       0.344773       2.107035                    0.998754      29.701786      81.733548       0.649504       0.384494      -1.107423      -0.024082      -0.121529       0.083112       0.149187      -0.052917       0.028559       0.114645       0.135641      -0.019376      -0.168501       0.074474       0.094028             14.658342      20.567379       5.422364       9.154666       9.610801       1.614551      13.796845          -0.000000
          320              N      14.750065       3.289983      11.393688      -0.411638      43.559172 0.55756045E+03  0.13674999E+05                                10.317604                            7.560924       0.344773       2.107035                    0.998754      29.701786      81.733549       0.649504       0.384494      -1.107423       0.024082      -0.121529      -0.083112       0.149187       0.052917       0.028559      -0.114645       0.135641      -0.019376      -0.168501       0.074474       0.094028             14.658342      20.567380      -5.422365       9.154666       9.610802      -1.614551      13.796846          -0.000000
          321              N      22.344917      24.211138      23.702285      -0.411638      43.559171 0.55756044E+03  0.13674999E+05                                10.317604                            7.560924       0.344773       2.107035                    0.998754      29.701786      81.733548       0.649504       0.384494      -1.107423       0.121529      -0.083112      -0.024082       0.149187       0.114645       0.052917      -0.028559      -0.058133       0.213150      -0.168501       0.074474       0.094028             14.658342       9.610801       1.614551      -5.422364      13.796845      -9.154666      20.567378          -0.000000
          322              N       9.527467      14.241212       1.932615      -0.411638      43.559171 0.55756044E+03  0.13674999E+05                                10.317604                            7.560924       0.344773       2.107035                    0.998754      29.701786      81.733548       0.649504       0.384494      -1.107423       0.121529       0.083112       0.024082       0.149187      -0.114645      -0.052917      -0.028559      -0.058133       0.213150      -0.168501       0.074474       0.094028             14.658342       9.610801      -1.614551       5.422364      13.796846      -9.154666      20.567379          -0.000000
          323              N       3.289983      11.393688      14.750065      -0.411638      43.559171 0.55756043E+03  0.13674999E+05                                10.317605                            7.560924       0.344773       2.107035                    0.998754      29.701785      81.733547       0.649504       0.384494      -1.107423      -0.121529      -0.083112       0.024082       0.149187      -0.114645       0.052917       0.028559      -0.058133       0.213150      -0.168501       0.074474       0.094028             14.658343       9.610802      -1.614551      -5.422365      13.796846       9.154666      20.567380          -0.000000
          324              N      16.107433       1.423762      10.884835      -0.411638      43.559173 0.55756046E+03  0.13674999E+05                                10.317605                            7.560924       0.344773       2.107035                    0.998754      29.701786      81.733550       0.649504       0.384494      -1.107423      -0.121529       0.083112      -0.024082       0.149187       0.114645      -0.052917       0.028559      -0.058133       0.213150      -0.168501       0.074474       0.094028             14.658343       9.610802       1.614551       5.422365      13.796846       9.154667      20.567380          -0.000000
          325              O       3.143608      16.128710      24.499530      -0.575776      40.590551 0.55419007E+03  0.13455147E+05                                 9.514149                            7.330031       0.154125       2.094426                    0.996760      28.039095      74.634285       0.693893       0.363567      -1.132758       0.004045       0.021663       0.033907       0.040439      -0.069798      -0.044290      -0.022273      -0.029734      -0.002060      -0.095850       0.022226       0.073624             13.061025      10.567102      -1.826276       7.029897       8.502029      -3.802786      20.113943          -0.000000
          326              O       2.592457      14.380154       0.086390      -0.580808      29.340540 0.43043628E+03  0.97639012E+04                                 7.362003                            6.231234       0.578761       2.228889                    0.999016      27.079776      68.592244       0.798217       0.338275      -1.158893       0.038486       0.027801      -0.004676       0.047707       0.022037      -0.015566       0.023416       0.006046      -0.146518      -0.061223       0.014388       0.046834              8.464966       9.913683       3.326169       2.771276       7.779759       0.625782       7.701456          -0.000000
          327              O       9.673842       9.506190      11.682080      -0.575776      40.590551 0.55419006E+03  0.13455146E+05                                 9.514148                            7.330030       0.154125       2.094426                    0.996760      28.039095      74.634284       0.693893       0.363567      -1.132758      -0.004045      -0.021663       0.033907       0.040439      -0.069798       0.044290       0.022273      -0.029734      -0.002060      -0.095850       0.022226       0.073624             13.061024      10.567101      -1.826277      -7.029895       8.502029       3.802788      20.113942          -0.000000
          328              O      10.224993      11.254746      12.903840      -0.580808      29.340540 0.43043628E+03  0.97639010E+04                                 7.362003                            6.231234       0.578761       2.228889                    0.999016      27.079777      68.592245       0.798217       0.338275      -1.158893      -0.038486      -0.027801      -0.004676       0.047707       0.022037       0.015566      -0.023416       0.006046      -0.146518      -0.061223       0.014388       0.046834              8.464966       9.913682       3.326169      -2.771276       7.779759      -0.625782       7.701456          -0.000000
          329              O      22.491292       3.311260      13.952820      -0.575776      40.590548 0.55418999E+03  0.13455144E+05                                 9.514148                            7.330030       0.154125       2.094426                    0.996760      28.039095      74.634284       0.693893       0.363567      -1.132758      -0.004045       0.021663      -0.033907       0.040439       0.069798      -0.044290       0.022273      -0.029734      -0.002060      -0.095850       0.022226       0.073624             13.061023      10.567099       1.826276       7.029894       8.502028       3.802785      20.113943          -0.000000
          330              O      23.042443       1.562704      12.731060      -0.580808      29.340540 0.43043628E+03  0.97639011E+04                                 7.362003                            6.231234       0.578761       2.228889                    0.999016      27.079776      68.592244       0.798217       0.338275      -1.158893      -0.038486       0.027801       0.004676       0.047707      -0.022037      -0.015566      -0.023416       0.006046      -0.146518      -0.061223       0.014388       0.046834              8.464966       9.913682      -3.326169       2.771276       7.779759      -0.625782       7.701456          -0.000000
          331              O      15.961058      22.323640       1.135370      -0.575776      40.590553 0.55418999E+03  0.13455144E+05                                 9.514149                            7.330030       0.154125       2.094426                    0.996760      28.039095      74.634284       0.693893       0.363567      -1.132758       0.004045      -0.021663      -0.033907       0.040439       0.069798       0.044290      -0.022273      -0.029734      -0.002060      -0.095850       0.022226       0.073624             13.061025      10.567101       1.826277      -7.029897       8.502029      -3.802788      20.113946          -0.000000
          332              O      15.409907      24.072196      25.548510      -0.580808      29.340540 0.43043628E+03  0.97639012E+04                                 7.362003                            6.231234       0.578761       2.228889                    0.999016      27.079776      68.592244       0.798217       0.338275      -1.158893       0.038486      -0.027801       0.004676       0.047707      -0.022037       0.015566       0.023416       0.006046      -0.146518      -0.061223       0.014388       0.046834              8.464966       9.913682      -3.326169      -2.771276       7.779759       0.625782       7.701456          -0.000000
          333              O      24.499530       3.143608      16.128710      -0.575776      40.590550 0.55419006E+03  0.13455146E+05                                 9.514148                            7.330030       0.154125       2.094426                    0.996760      28.039095      74.634284       0.693893       0.363567      -1.132758       0.033907       0.004045       0.021663       0.040439      -0.044290      -0.022273      -0.069798       0.013837       0.045631      -0.095850       0.022226       0.073624             13.061024      20.113943       7.029897      -3.802786      10.567102      -1.826276       8.502029          -0.000000
          334              O       0.086390       2.592457      14.380154      -0.580808      29.340538 0.43043625E+03  0.97639001E+04                                 7.362002                            6.231233       0.578761       2.228890                    0.999016      27.079776      68.592242       0.798217       0.338275      -1.158893      -0.004676       0.038486       0.027801       0.047707      -0.015566       0.023416       0.022037      -0.076282       0.064190      -0.061223       0.014388       0.046834              8.464965       7.701456       2.771276       0.625782       9.913682       3.326169       7.779758          -0.000000
          335              O      11.682080       9.673842       9.506190      -0.575776      40.590551 0.55419007E+03  0.13455147E+05                                 9.514149                            7.330030       0.154125       2.094426                    0.996760      28.039095      74.634285       0.693893       0.363567      -1.132758       0.033907      -0.004045      -0.021663       0.040439       0.044290       0.022273      -0.069798       0.013837       0.045631      -0.095850       0.022226       0.073624             13.061024      20.113943      -7.029895       3.802788      10.567101      -1.826277       8.502030          -0.000000
          336              O      12.903840      10.224993      11.254746      -0.580808      29.340539 0.43043626E+03  0.97639006E+04                                 7.362003                            6.231234       0.578761       2.228889                    0.999016      27.079776      68.592243       0.798217       0.338275      -1.158893      -0.004676      -0.038486      -0.027801       0.047707       0.015566      -0.023416       0.022037      -0.076282       0.064190      -0.061223       0.014388       0.046834              8.464966       7.701456      -2.771276      -0.625782       9.913682       3.326169       7.779759          -0.000000
          337              O      13.952820      22.491292       3.311260      -0.575776      40.590549 0.55419001E+03  0.13455145E+05                                 9.514148                            7.330030       0.154125       2.094426                    0.996760      28.039095      74.634285       0.693893       0.363567      -1.132758      -0.033907      -0.004045       0.021663       0.040439      -0.044290       0.022273       0.069798       0.013837       0.045631      -0.095850       0.022226       0.073624             13.061024      20.113944       7.029895       3.802785      10.567100       1.826276       8.502028          -0.000000
          338              O      12.731060      23.042443       1.562704      -0.580808      29.340540 0.43043629E+03  0.97639015E+04                                 7.362003                            6.231234       0.578761       2.228889                    0.999016      27.079777      68.592246       0.798217       0.338275      -1.158893       0.004676      -0.038486       0.027801       0.047707      -0.015566      -0.023416      -0.022037      -0.076282       0.064190      -0.061223       0.014388       0.046834              8.464966       7.701456       2.771276      -0.625782       9.913682      -3.326169       7.779759          -0.000000
          339              O       1.135370      15.961058      22.323640      -0.575776      40.590554 0.55419000E+03  0.13455145E+05                                 9.514149                            7.330030       0.154125       2.094426                    0.996760      28.039095      74.634285       0.693893       0.363567      -1.132758      -0.033907       0.004045      -0.021663       0.040439       0.044290      -0.022273       0.069798       0.013837       0.045631      -0.095850       0.022226       0.073624             13.061026      20.113947      -7.029897      -3.802788      10.567101       1.826277       8.502029          -0.000000
          340              O      25.548510      15.409907      24.072196      -0.580808      29.340540 0.43043628E+03  0.97639011E+04                                 7.362003                            6.231234       0.578761       2.228889                    0.999016      27.079776      68.592244       0.798217       0.338275      -1.158893       0.004676       0.038486      -0.027801       0.047707       0.015566       0.023416      -0.022037      -0.076282       0.064190      -0.061223       0.014388       0.046834              8.464966       7.701456      -2.771276       0.625782       9.913682      -3.326169       7.779759          -0.000000
          341              O      16.128710      24.499530       3.143608      -0.575776      40.590549 0.55419005E+03  0.13455146E+05                                 9.514148                            7.330030       0.154125       2.094426                    0.996760      28.039095      74.634284       0.693893       0.363567      -1.132758       0.021663       0.033907       0.004045       0.040439      -0.022273      -0.069798      -0.044290       0.015897      -0.043571      -0.095850       0.022226       0.073624             13.061024       8.502029      -3.802786      -1.826276      20.113942       7.029897      10.567102          -0.000000
          342              O      14.380154       0.086390       2.592457      -0.580808      29.340540 0.43043629E+03  0.97639015E+04                                 7.362003                            6.231234       0.578761       2.228889                    0.999016      27.079777      68.592246       0.798217       0.338275      -1.158893       0.027801      -0.004676       0.038486       0.047707       0.023416       0.022037      -0.015566       0.070236       0.082327      -0.061223       0.014388       0.046834              8.464966       7.779759       0.625782       3.326169       7.701456       2.771276       9.913682          -0.000000
          343              O       9.506190      11.682080       9.673842      -0.575776      40.590551 0.55419006E+03  0.13455146E+05                                 9.514148                            7.330030       0.154125       2.094426                    0.996760      28.039095      74.634284       0.693893       0.363567      -1.132758      -0.021663       0.033907      -0.004045       0.040439       0.022273      -0.069798       0.044290       0.015897      -0.043571      -0.095850       0.022226       0.073624             13.061024       8.502029       3.802788      -1.826277      20.113942      -7.029895      10.567101          -0.000000
          344              O      11.254746      12.903840      10.224993      -0.580808      29.340539 0.43043626E+03  0.97639006E+04                                 7.362003                            6.231234       0.578761       2.228889                    0.999016      27.079776      68.592243       0.798217       0.338275      -1.158893      -0.027801      -0.004676      -0.038486       0.047707      -0.023416       0.022037       0.015566       0.070236       0.082327      -0.061223       0.014388       0.046834              8.464966       7.779759      -0.625782       3.326169       7.701456      -2.771276       9.913682          -0.000000
          345              O       3.311260      13.952820      22.491292      -0.575776      40.590548 0.55418999E+03  0.13455144E+05                                 9.514148                            7.330030       0.154125       2.094426                    0.996760      28.039095      74.634284       0.693893       0.363567      -1.132758       0.021663      -0.033907      -0.004045       0.040439       0.022273       0.069798      -0.044290       0.015897      -0.043571      -0.095850       0.022226       0.073624             13.061023       8.502028       3.802785       1.826276      20.113943       7.029894      10.567099          -0.000000
          346              O       1.562704      12.731060      23.042443      -0.580808      29.340537 0.43043623E+03  0.97638995E+04                                 7.362002                            6.231233       0.578761       2.228890                    0.999016      27.079776      68.592241       0.798217       0.338275      -1.158893       0.027801       0.004676      -0.038486       0.047707      -0.023416      -0.022037      -0.015566       0.070236       0.082327      -0.061223       0.014388       0.046834              8.464965       7.779758      -0.625782      -3.326169       7.701455       2.771276       9.913681          -0.000000
          347              O      22.323640       1.135370      15.961058      -0.575776      40.590553 0.55418999E+03  0.13455144E+05                                 9.514149                            7.330030       0.154125       2.094426                    0.996760      28.039095      74.634284       0.693893       0.363567      -1.132758      -0.021663      -0.033907       0.004045       0.040439      -0.022273       0.069798       0.044290       0.015897      -0.043571      -0.095850       0.022226       0.073624             13.061025       8.502029      -3.802788       1.826277      20.113946      -7.029897      10.567101          -0.000000
          348              O      24.072196      25.548510      15.409907      -0.580808      29.340540 0.43043628E+03  0.97639010E+04                                 7.362003                            6.231234       0.578761       2.228889                    0.999016      27.079777      68.592245       0.798217       0.338275      -1.158893      -0.027801       0.004676       0.038486       0.047707       0.023416      -0.022037       0.015566       0.070236       0.082327      -0.061223       0.014388       0.046834              8.464966       7.779759       0.625782      -3.326169       7.701456      -2.771276       9.913682          -0.000000
          349              O       9.719985       9.552333       7.544095      -0.575776      40.590551 0.55419001E+03  0.13455145E+05                                 9.514148                            7.330030       0.154125       2.094426                    0.996760      28.039095      74.634285       0.693893       0.363567      -1.132758       0.021663       0.004045      -0.033907       0.040439      -0.069798       0.022273       0.044290       0.029734      -0.002060      -0.095850       0.022226       0.073624             13.061025       8.502028      -1.826276       3.802786      10.567101      -7.029897      20.113946          -0.000000
          350              O       7.971429       9.001182       6.322335      -0.580808      29.340538 0.43043625E+03  0.97639001E+04                                 7.362002                            6.231233       0.578761       2.228890                    0.999016      27.079776      68.592242       0.798217       0.338275      -1.158893       0.027801       0.038486       0.004676       0.047707       0.022037      -0.023416       0.015566      -0.006046      -0.146518      -0.061223       0.014388       0.046834              8.464965       7.779758       3.326169      -0.625782       9.913681      -2.771276       7.701456          -0.000000
          351              O       3.097465      16.082567      20.361545      -0.575776      40.590552 0.55419000E+03  0.13455145E+05                                 9.514148                            7.330030       0.154125       2.094426                    0.996760      28.039095      74.634285       0.693893       0.363567      -1.132758      -0.021663      -0.004045      -0.033907       0.040439      -0.069798      -0.022273      -0.044290       0.029734      -0.002060      -0.095850       0.022226       0.073624             13.061025       8.502029      -1.826277      -3.802788      10.567100       7.029895      20.113945          -0.000000
          352              O       4.846021      16.633718      19.139785      -0.580808      29.340541 0.43043629E+03  0.97639015E+04                                 7.362003                            6.231234       0.578761       2.228889                    0.999016      27.079777      68.592246       0.798217       0.338275      -1.158893      -0.027801      -0.038486       0.004676       0.047707       0.022037       0.023416      -0.015566      -0.006046      -0.146518      -0.061223       0.014388       0.046834              8.464966       7.779759       3.326169       0.625782       9.913682       2.771276       7.701456          -0.000000
          353              O      22.537435       3.265117      18.090805      -0.575776      40.590548 0.55419006E+03  0.13455146E+05                                 9.514148                            7.330030       0.154125       2.094426                    0.996760      28.039095      74.634284       0.693893       0.363567      -1.132758       0.021663      -0.004045       0.033907       0.040439       0.069798      -0.022273       0.044290       0.029734      -0.002060      -0.095850       0.022226       0.073624             13.061023       8.502029       1.826276      -3.802785      10.567100      -7.029894      20.113941          -0.000000
          354              O      20.788879       3.816268      19.312565      -0.580808      29.340538 0.43043625E+03  0.97639001E+04                                 7.362002                            6.231233       0.578761       2.228889                    0.999016      27.079776      68.592242       0.798217       0.338275      -1.158893       0.027801      -0.038486      -0.004676       0.047707      -0.022037       0.023416       0.015566      -0.006046      -0.146518      -0.061223       0.014388       0.046834              8.464965       7.779758      -3.326169       0.625782       9.913682      -2.771276       7.701456          -0.000000
          355              O      15.914915      22.369783       5.273355      -0.575776      40.590553 0.55419006E+03  0.13455147E+05                                 9.514149                            7.330030       0.154125       2.094426                    0.996760      28.039095      74.634285       0.693893       0.363567      -1.132758      -0.021663       0.004045       0.033907       0.040439       0.069798       0.022273      -0.044290       0.029734      -0.002060      -0.095850       0.022226       0.073624             13.061026       8.502030       1.826277       3.802788      10.567103       7.029898      20.113945          -0.000000
          356              O      17.663471      21.818632       6.495115      -0.580808      29.340538 0.43043625E+03  0.97639001E+04                                 7.362002                            6.231233       0.578761       2.228889                    0.999016      27.079776      68.592242       0.798217       0.338275      -1.158893      -0.027801       0.038486      -0.004676       0.047707      -0.022037      -0.023416      -0.015566      -0.006046      -0.146518      -0.061223       0.014388       0.046834              8.464965       7.779759      -3.326169      -0.625782       9.913682       2.771276       7.701456          -0.000000
          357              O      22.369783       5.273355      15.914915      -0.575776      40.590553 0.55419006E+03  0.13455147E+05                                 9.514149                            7.330030       0.154125       2.094426                    0.996760      28.039095      74.634285       0.693893       0.363567      -1.132758       0.004045       0.033907      -0.021663       0.040439      -0.044290       0.069798       0.022273      -0.013837       0.045631      -0.095850       0.022226       0.073624             13.061026      10.567102       7.029897       1.826277      20.113945       3.802788       8.502030          -0.000000
          358              O      21.818632       6.495115      17.663471      -0.580808      29.340541 0.43043629E+03  0.97639015E+04                                 7.362003                            6.231234       0.578761       2.228889                    0.999016      27.079777      68.592246       0.798217       0.338275      -1.158893       0.038486      -0.004676      -0.027801       0.047707      -0.015566      -0.022037      -0.023416       0.076282       0.064190      -0.061223       0.014388       0.046834              8.464966       9.913682       2.771276      -3.326169       7.701456      -0.625782       7.779759          -0.000000
          359              O       3.265117      18.090805      22.537435      -0.575776      40.590549 0.55419007E+03  0.13455147E+05                                 9.514148                            7.330031       0.154125       2.094426                    0.996760      28.039095      74.634285       0.693893       0.363567      -1.132758      -0.004045       0.033907       0.021663       0.040439       0.044290       0.069798      -0.022273      -0.013837       0.045631      -0.095850       0.022226       0.073624             13.061024      10.567101      -7.029895       1.826276      20.113941      -3.802786       8.502029          -0.000000
          360              O       3.816268      19.312565      20.788879      -0.580808      29.340541 0.43043629E+03  0.97639015E+04                                 7.362003                            6.231234       0.578761       2.228889                    0.999016      27.079777      68.592246       0.798217       0.338275      -1.158893      -0.038486      -0.004676       0.027801       0.047707       0.015566      -0.022037       0.023416       0.076282       0.064190      -0.061223       0.014388       0.046834              8.464966       9.913683      -2.771276      -3.326169       7.701456       0.625782       7.779759          -0.000000
          361              O      16.082567      20.361545       3.097465      -0.575776      40.590551 0.55418999E+03  0.13455144E+05                                 9.514148                            7.330030       0.154125       2.094426                    0.996760      28.039095      74.634284       0.693893       0.363567      -1.132758      -0.004045      -0.033907      -0.021663       0.040439      -0.044290      -0.069798      -0.022273      -0.013837       0.045631      -0.095850       0.022226       0.073624             13.061024      10.567099       7.029895      -1.826277      20.113944      -3.802788       8.502028          -0.000000
          362              O      16.633718      19.139785       4.846021      -0.580808      29.340539 0.43043626E+03  0.97639004E+04                                 7.362002                            6.231233       0.578761       2.228889                    0.999016      27.079777      68.592244       0.798217       0.338275      -1.158893      -0.038486       0.004676      -0.027801       0.047707      -0.015566       0.022037       0.023416       0.076282       0.064190      -0.061223       0.014388       0.046834              8.464965       9.913682       2.771276       3.326169       7.701455       0.625782       7.779758          -0.000000
          363              O       9.552333       7.544095       9.719985      -0.575776      40.590551 0.55419001E+03  0.13455145E+05                                 9.514148                            7.330030       0.154125       2.094426                    0.996760      28.039095      74.634285       0.693893       0.363567      -1.132758       0.004045      -0.033907       0.021663       0.040439       0.044290      -0.069798       0.022273      -0.013837       0.045631      -0.095850       0.022226       0.073624             13.061025      10.567101      -7.029897      -1.826276      20.113946       3.802786       8.502028          -0.000000
          364              O       9.001182       6.322335       7.971429      -0.580808      29.340540 0.43043629E+03  0.97639015E+04                                 7.362003                            6.231234       0.578761       2.228889                    0.999016      27.079777      68.592246       0.798217       0.338275      -1.158893       0.038486       0.004676       0.027801       0.047707       0.015566       0.022037      -0.023416       0.076282       0.064190      -0.061223       0.014388       0.046834              8.464966       9.913682      -2.771276       3.326169       7.701456      -0.625782       7.779759          -0.000000
          365              O      18.090805      22.537435       3.265117      -0.575776      40.590549 0.55419007E+03  0.13455147E+05                                 9.514148                            7.330031       0.154125       2.094426                    0.996760      28.039095      74.634285       0.693893       0.363567      -1.132758       0.033907       0.021663      -0.004045       0.040439      -0.022273       0.044290       0.069798      -0.015897      -0.043571      -0.095850       0.022226       0.073624             13.061024      20.113941      -3.802786      -7.029895       8.502029       1.826276      10.567101          -0.000000
          366              O      19.312565      20.788879       3.816268      -0.580808      29.340540 0.43043628E+03  0.97639010E+04                                 7.362003                            6.231234       0.578761       2.228889                    0.999016      27.079777      68.592245       0.798217       0.338275      -1.158893      -0.004676       0.027801      -0.038486       0.047707       0.023416       0.015566      -0.022037      -0.070236       0.082327      -0.061223       0.014388       0.046834              8.464966       7.701456       0.625782      -2.771276       7.779759      -3.326169       9.913682          -0.000000
          367              O       5.273355      15.914915      22.369783      -0.575776      40.590554 0.55419007E+03  0.13455147E+05                                 9.514149                            7.330030       0.154125       2.094426                    0.996760      28.039095      74.634285       0.693893       0.363567      -1.132758       0.033907      -0.021663       0.004045       0.040439       0.022273      -0.044290       0.069798      -0.015897      -0.043571      -0.095850       0.022226       0.073624             13.061026      20.113945       3.802788       7.029897       8.502030       1.826277      10.567102          -0.000000
          368              O       6.495115      17.663471      21.818632      -0.580808      29.340540 0.43043628E+03  0.97639012E+04                                 7.362003                            6.231234       0.578761       2.228889                    0.999016      27.079776      68.592244       0.798217       0.338275      -1.158893      -0.004676      -0.027801       0.038486       0.047707      -0.023416      -0.015566      -0.022037      -0.070236       0.082327      -0.061223       0.014388       0.046834              8.464966       7.701456      -0.625782       2.771276       7.779759      -3.326169       9.913683          -0.000000
          369              O       7.544095       9.719985       9.552333      -0.575776      40.590550 0.55418999E+03  0.13455145E+05                                 9.514148                            7.330030       0.154125       2.094426                    0.996760      28.039095      74.634284       0.693893       0.363567      -1.132758      -0.033907       0.021663       0.004045       0.040439       0.022273       0.044290      -0.069798      -0.015897      -0.043571      -0.095850       0.022226       0.073624             13.061025      20.113945       3.802785      -7.029897       8.502028      -1.826276      10.567101          -0.000000
          370              O       6.322335       7.971429       9.001182      -0.580808      29.340539 0.43043628E+03  0.97639010E+04                                 7.362002                            6.231234       0.578761       2.228889                    0.999016      27.079777      68.592245       0.798217       0.338275      -1.158893       0.004676       0.027801       0.038486       0.047707      -0.023416       0.015566       0.022037      -0.070236       0.082327      -0.061223       0.014388       0.046834              8.464965       7.701456      -0.625782      -2.771276       7.779758       3.326169       9.913682          -0.000000
          371              O      20.361545       3.097465      16.082567      -0.575776      40.590551 0.55418999E+03  0.13455144E+05                                 9.514148                            7.330030       0.154125       2.094426                    0.996760      28.039095      74.634284       0.693893       0.363567      -1.132758      -0.033907      -0.021663      -0.004045       0.040439      -0.022273      -0.044290      -0.069798      -0.015897      -0.043571      -0.095850       0.022226       0.073624             13.061024      20.113944      -3.802788       7.029895       8.502028      -1.826277      10.567100          -0.000000
          372              O      19.139785       4.846021      16.633718      -0.580808      29.340540 0.43043628E+03  0.97639012E+04                                 7.362003                            6.231234       0.578761       2.228889                    0.999016      27.079776      68.592244       0.798217       0.338275      -1.158893       0.004676      -0.027801      -0.038486       0.047707       0.023416      -0.015566       0.022037      -0.070236       0.082327      -0.061223       0.014388       0.046834              8.464966       7.701456       0.625782       2.771276       7.779759       3.326169       9.913683          -0.000000

******************************************************
Auxiliary information for the entire system
The total spin magnetic moment of the unit cell is   -0.000001
The total net atomic charge of the unit cell is   -0.000006
Accuracy of reproducing the electrostatic potential in the unit cell:
  The inner radius (bohr) =    5.0000
  The outer radius (bohr) =   12.0000
  Valid grid points have density less than (e/(bohr^3)) =    0.0001
  The number of valid grid points were=      2274104
  The rms potential error without charges in kcal/mol is=      3.13532
  The rms potential error with partial charges in kcal/mol is=      0.51667
  The RRMSE value at monopole order=      0.16479
  The rms potential error with partial charges and cloud penetration in kcal/mol is=      0.51225
  The RRMSE value at monopole order with cloud penetration is=      0.16338
  The rms potential error with partial charges and atomic dipoles in kcal/mol is=      0.31110
  The RRMSE value at dipole order=      0.09923
  The rms potential error with partial charges, atomic dipoles and cloud penetration in kcal/mol is=      0.30193
  The RRMSE value at dipole order with cloud penetration=      0.09630

******************************************************
The electron densities and ab initio electrostatic potential were computed in VASP using the PBE functional and
projector augmented wave method. See the main text of the journal article for a description of computational details.
The atomic charges, dipoles, and quadrupoles were computed with the DDEC6 method as described in
(a) T. A. Manz and N. Gabaldon Limas, RSC Adv. 6 (2016) 47771-47801 DOI: 10.1039/c6ra04656h
(b) N. Gabaldon Limas and T. A. Manz, RSC Adv. 8 (2018) 2678-2707 DOI: 10.1039/c7ra11829e.
For each atom in the material, the electron cloud parameters were fit to the spherically averaged atom-in-material
electron density using radial positions for which this density was between 10^-4 and 10^-2 electrons per cubic bohr.
The polarizabilities, dispersion coefficients, and quantum Drude oscillator (QDO) parameters were fit using the MCLF method.
The magnetic structure of the system was optimized in VASP from the default ferromagnetic initial guess using spin polarization.
The atomic spin moments (ASMs) were computed on this optimized magnetic structure using the DDEC6 partition as inputs
to the method of T. A. Manz and D. S. Sholl, J. Chem. Theory Comput. 7 (2011) 4146-4164 DOI: 10.1021/ct200539n.
The RMSE and RRMSE were computed using a uniform grid with Ewald summation.
