# Supplementary material for: A collection of forcefield precursors for metal–organic frameworks
Source: RSC Adv. 2019 Nov 13;9(63):36492–507. doi: 10.1039/c9ra07327b (PMC9075174; doi:10.1039/c9ra07327b)
Supplement: RA-009-C9RA07327B-s5287 [file RA-009-C9RA07327B-s5287.xyz]

  372
jmolscript: load "" {1 1 1} spacegroup "x,y,z" unitcell [{     26.001000     0.000000     0.000000 }, {      0.000000    26.001000     0.000000 }, {      0.000000     0.000000    26.001000 }]
Cd    22.750875    22.750875    22.750875     1.146889
Cd    16.250625     3.250125     9.750375     1.146889
Cd     3.250125     9.750375    16.250625     1.146889
Cd     9.750375    16.250625     3.250125     1.146889
Cd    20.638294    20.638294    20.638294     1.084407
Cd    18.363206     5.362706     7.637794     1.084407
Cd     5.362706     7.637794    18.363206     1.084407
Cd     7.637794    18.363206     5.362706     1.084407
Cd    14.138044     1.137544    11.862956     1.084407
Cd    24.863456    24.863456    24.863456     1.084407
Cd     1.137544    11.862956    14.138044     1.084407
Cd    11.862956    14.138044     1.137544     1.084407
H     24.422739    19.469549    24.433140     0.139018
H     25.566783    15.982815    21.393623     0.118388
H      0.153406    18.065495    24.804954     0.099368
H     23.907920    17.568876    20.863202     0.121556
H     14.578761     6.531451    11.432640     0.139018
H     13.434717    10.018185     8.393123     0.118388
H     12.847094     7.935505    11.804454     0.099368
H     15.093580     8.432124     7.862702     0.121556
H      1.578261     6.469049    14.568360     0.139018
H      0.434217     2.982315    17.607877     0.118388
H     25.847594     5.064995    14.196546     0.099368
H      2.093081     4.568376    18.138298     0.121556
H     11.422239    19.531951     1.567860     0.139018
H     12.566283    23.018685     4.607377     0.118388
H     13.153906    20.936005     1.196046     0.099368
H     10.907419    21.432624     5.137798     0.121556
H     24.433140    24.422739    19.469549     0.139018
H     21.393623    25.566783    15.982815     0.118388
H     24.804954     0.153406    18.065495     0.099368
H     20.863202    23.907920    17.568876     0.121556
H     11.432640    14.578761     6.531451     0.139018
H      8.393123    13.434717    10.018185     0.118388
H     11.804454    12.847094     7.935505     0.099368
H      7.862702    15.093580     8.432124     0.121556
H     14.568360     1.578261     6.469049     0.139018
H     17.607877     0.434217     2.982315     0.118388
H     14.196546    25.847594     5.064995     0.099368
H     18.138298     2.093081     4.568376     0.121556
H      1.567860    11.422239    19.531951     0.139018
H      4.607377    12.566283    23.018685     0.118388
H      1.196046    13.153906    20.936005     0.099368
H      5.137798    10.907419    21.432624     0.121556
H     19.469549    24.433140    24.422739     0.139018
H     15.982815    21.393623    25.566783     0.118388
H     18.065495    24.804954     0.153406     0.099368
H     17.568876    20.863202    23.907920     0.121556
H      6.531451    11.432640    14.578761     0.139018
H     10.018185     8.393123    13.434717     0.118388
H      7.935505    11.804454    12.847094     0.099368
H      8.432124     7.862702    15.093580     0.121556
H      6.469049    14.568360     1.578261     0.139018
H      2.982315    17.607877     0.434217     0.118388
H      5.064995    14.196546    25.847594     0.099368
H      4.568376    18.138298     2.093081     0.121556
H     19.531951     1.567860    11.422239     0.139018
H     23.018685     4.607377    12.566283     0.118388
H     20.936005     1.196046    13.153906     0.099368
H     21.432624     5.137798    10.907419     0.121556
H     12.969299     4.921989     8.068110     0.139018
H      9.482565     6.066033    11.107627     0.118388
H     11.565245     6.653656     7.696296     0.099368
H     11.068626     4.407170    11.638048     0.121556
H      0.031201    21.079011    21.068610     0.139018
H      3.517935    19.934967    24.108127     0.118388
H      1.435255    19.347344    20.696796     0.099368
H      1.931874    21.593831    24.638548     0.121556
H     -0.031201     8.078511    17.932890     0.139018
H     22.483065     6.934467    14.893373     0.118388
H     24.565745     6.346844    18.304704     0.099368
H     24.069126     8.593331    14.362952     0.121556
H     13.031701    17.922489     4.932390     0.139018
H     16.518435    19.066533     1.892873     0.118388
H     14.435755    19.654156     5.304204     0.099368
H     14.932374    17.407670     1.362452     0.121556
H     17.922489     4.932390    13.031701     0.139018
H     19.066533     1.892873    16.518435     0.118388
H     19.654156     5.304204    14.435755     0.099368
H     17.407670     1.362452    14.932374     0.121556
H      8.078511    17.932890    -0.031201     0.139018
H      6.934467    14.893373    22.483065     0.118388
H      6.346844    18.304704    24.565745     0.099368
H      8.593331    14.362952    24.069126     0.121556
H     21.079011    21.068610     0.031201     0.139018
H     19.934967    24.108127     3.517935     0.118388
H     19.347344    20.696796     1.435255     0.099368
H     21.593831    24.638548     1.931874     0.121556
H      4.921989     8.068110    12.969299     0.139018
H      6.066033    11.107627     9.482565     0.118388
H      6.653656     7.696296    11.565245     0.099368
H      4.407170    11.638048    11.068626     0.121556
H     17.932890    -0.031201     8.078511     0.139018
H     14.893373    22.483065     6.934467     0.118388
H     18.304704    24.565745     6.346844     0.099368
H     14.362952    24.069126     8.593331     0.121556
H      4.932390    13.031701    17.922489     0.139018
H      1.892873    16.518435    19.066533     0.118388
H      5.304204    14.435755    19.654156     0.099368
H      1.362452    14.932374    17.407670     0.121556
H      8.068110    12.969299     4.921989     0.139018
H     11.107627     9.482565     6.066033     0.118388
H      7.696296    11.565245     6.653656     0.099368
H     11.638048    11.068626     4.407170     0.121556
H     21.068610     0.031201    21.079011     0.139018
H     24.108127     3.517935    19.934967     0.118388
H     20.696796     1.435255    19.347344     0.099368
H     24.638548     1.931874    21.593831     0.121556
C      1.196046    15.998415    23.452902     0.395153
C     24.680149    18.822124    23.816916    -0.092890
C     25.384776    16.690042    21.968245    -0.102258
C     25.673387    17.956291    24.017124    -0.098601
C      0.098804    16.861649    23.153890     0.009011
C     24.066526    18.645317    22.566268    -0.003938
C     22.867880    19.485149    21.981245     0.629896
C     24.370737    17.628678    21.666633    -0.145837
C     11.804454    10.002585    10.452402     0.395153
C     14.321351     7.178876    10.816416    -0.092890
C     13.616724     9.310958     8.967745    -0.102258
C     13.328113     8.044709    11.016624    -0.098601
C     12.901696     9.139352    10.153391     0.009011
C     14.934974     7.355683     9.565768    -0.003938
C     16.133621     6.515851     8.980745     0.629896
C     14.630763     8.372322     8.666133    -0.145837
C     24.804954     2.997915    15.548598     0.395153
C      1.320851     5.821624    15.184584    -0.092890
C      0.616224     3.689542    17.033255    -0.102258
C      0.327613     4.955791    14.984376    -0.098601
C     25.902196     3.861149    15.847610     0.009011
C      1.934474     5.644817    16.435232    -0.003938
C      3.133121     6.484649    17.020255     0.629896
C      1.630263     4.628178    17.334867    -0.145837
C     14.196546    23.003085     2.548098     0.395153
C     11.679649    20.179376     2.184084    -0.092890
C     12.384276    22.311458     4.032755    -0.102258
C     12.672887    21.045209     1.983876    -0.098601
C     13.099304    22.139852     2.847109     0.009011
C     11.066026    20.356183     3.434732    -0.003938
C      9.867380    19.516351     4.019755     0.629896
C     11.370237    21.372822     4.334367    -0.145837
C     23.452902     1.196046    15.998415     0.395153
C     23.816916    24.680149    18.822124    -0.092890
C     21.968245    25.384776    16.690042    -0.102258
C     24.017124    25.673387    17.956291    -0.098601
C     23.153890     0.098804    16.861649     0.009011
C     22.566268    24.066526    18.645317    -0.003938
C     21.981245    22.867880    19.485149     0.629896
C     21.666633    24.370737    17.628678    -0.145837
C     10.452402    11.804454    10.002585     0.395153
C     10.816416    14.321351     7.178876    -0.092890
C      8.967745    13.616724     9.310958    -0.102258
C     11.016624    13.328113     8.044709    -0.098601
C     10.153391    12.901696     9.139352     0.009011
C      9.565768    14.934974     7.355683    -0.003938
C      8.980745    16.133621     6.515851     0.629896
C      8.666133    14.630763     8.372322    -0.145837
C     15.548598    24.804954     2.997915     0.395153
C     15.184584     1.320851     5.821624    -0.092890
C     17.033255     0.616224     3.689542    -0.102258
C     14.984376     0.327613     4.955791    -0.098601
C     15.847610    25.902196     3.861149     0.009011
C     16.435232     1.934474     5.644817    -0.003938
C     17.020255     3.133121     6.484649     0.629896
C     17.334867     1.630263     4.628178    -0.145837
C      2.548098    14.196546    23.003085     0.395153
C      2.184084    11.679649    20.179376    -0.092890
C      4.032755    12.384276    22.311458    -0.102258
C      1.983876    12.672887    21.045209    -0.098601
C      2.847109    13.099304    22.139852     0.009011
C      3.434732    11.066026    20.356183    -0.003938
C      4.019755     9.867380    19.516351     0.629896
C      4.334367    11.370237    21.372822    -0.145837
C     15.998415    23.452902     1.196046     0.395153
C     18.822124    23.816916    24.680149    -0.092890
C     16.690042    21.968245    25.384776    -0.102258
C     17.956291    24.017124    25.673387    -0.098601
C     16.861649    23.153890     0.098804     0.009011
C     18.645317    22.566268    24.066526    -0.003938
C     19.485149    21.981245    22.867880     0.629896
C     17.628678    21.666633    24.370737    -0.145837
C     10.002585    10.452402    11.804454     0.395153
C      7.178876    10.816416    14.321351    -0.092890
C      9.310958     8.967745    13.616724    -0.102258
C      8.044709    11.016624    13.328113    -0.098601
C      9.139352    10.153391    12.901696     0.009011
C      7.355683     9.565768    14.934974    -0.003938
C      6.515851     8.980745    16.133621     0.629896
C      8.372322     8.666133    14.630763    -0.145837
C      2.997915    15.548598    24.804954     0.395153
C      5.821624    15.184584     1.320851    -0.092890
C      3.689542    17.033255     0.616224    -0.102258
C      4.955791    14.984376     0.327613    -0.098601
C      3.861149    15.847610    25.902196     0.009011
C      5.644817    16.435232     1.934474    -0.003938
C      6.484649    17.020255     3.133121     0.629896
C      4.628178    17.334867     1.630263    -0.145837
C     23.003085     2.548098    14.196546     0.395153
C     20.179376     2.184084    11.679649    -0.092890
C     22.311458     4.032755    12.384276    -0.102258
C     21.045209     1.983876    12.672887    -0.098601
C     22.139852     2.847109    13.099304     0.009011
C     20.356183     3.434732    11.066026    -0.003938
C     19.516351     4.019755     9.867380     0.629896
C     21.372822     4.334367    11.370237    -0.145837
C      9.498165     7.696296     9.048348     0.395153
C     12.321874     5.179399     8.684334    -0.092890
C     10.189792     5.884026    10.533005    -0.102258
C     11.456041     6.172637     8.484126    -0.098601
C     10.361399     6.599054     9.347360     0.009011
C     12.145067     4.565776     9.934982    -0.003938
C     12.984899     3.367130    10.520005     0.629896
C     11.128428     4.869987    10.834617    -0.145837
C      3.502335    18.304704    22.048848     0.395153
C      0.678626    20.821601    21.684834    -0.092890
C      2.810708    20.116974    23.533505    -0.102258
C      1.544459    19.828363    21.484626    -0.098601
C      2.639102    19.401946    22.347860     0.009011
C      0.855433    21.435224    22.935482    -0.003938
C      0.015601    22.633871    23.520505     0.629896
C      1.872072    21.131013    23.835117    -0.145837
C     22.498665     5.304204    16.952652     0.395153
C     25.322374     7.821101    17.316666    -0.092890
C     23.190292     7.116474    15.467995    -0.102258
C     24.456541     6.827863    17.516874    -0.098601
C     23.361899     6.401446    16.653641     0.009011
C     25.145567     8.434724    16.066018    -0.003938
C     -0.015601     9.633371    15.480995     0.629896
C     24.128928     8.130513    15.166383    -0.145837
C     16.502835    20.696796     3.952152     0.395153
C     13.679126    18.179899     4.316166    -0.092890
C     15.811208    18.884526     2.467495    -0.102258
C     14.544959    19.173137     4.516374    -0.098601
C     15.639602    19.599554     3.653141     0.009011
C     13.855933    17.566276     3.065518    -0.003938
C     13.016101    16.367629     2.480495     0.629896
C     14.872572    17.870487     2.165883    -0.145837
C     20.696796     3.952152    16.502835     0.395153
C     18.179899     4.316166    13.679126    -0.092890
C     18.884526     2.467495    15.811208    -0.102258
C     19.173137     4.516374    14.544959    -0.098601
C     19.599554     3.653141    15.639602     0.009011
C     17.566276     3.065518    13.855933    -0.003938
C     16.367629     2.480495    13.016101     0.629896
C     17.870487     2.165883    14.872572    -0.145837
C      5.304204    16.952652    22.498665     0.395153
C      7.821101    17.316666    25.322374    -0.092890
C      7.116474    15.467995    23.190292    -0.102258
C      6.827863    17.516874    24.456541    -0.098601
C      6.401446    16.653641    23.361899     0.009011
C      8.434724    16.066018    25.145567    -0.003938
C      9.633371    15.480995    -0.015601     0.629896
C      8.130513    15.166383    24.128928    -0.145837
C     18.304704    22.048848     3.502335     0.395153
C     20.821601    21.684834     0.678626    -0.092890
C     20.116974    23.533505     2.810708    -0.102258
C     19.828363    21.484626     1.544459    -0.098601
C     19.401946    22.347860     2.639102     0.009011
C     21.435224    22.935482     0.855433    -0.003938
C     22.633871    23.520505     0.015601     0.629896
C     21.131013    23.835117     1.872072    -0.145837
C      7.696296     9.048348     9.498165     0.395153
C      5.179399     8.684334    12.321874    -0.092890
C      5.884026    10.533005    10.189792    -0.102258
C      6.172637     8.484126    11.456041    -0.098601
C      6.599054     9.347360    10.361399     0.009011
C      4.565776     9.934982    12.145067    -0.003938
C      3.367130    10.520005    12.984899     0.629896
C      4.869987    10.834617    11.128428    -0.145837
C     16.952652    22.498665     5.304204     0.395153
C     17.316666    25.322374     7.821101    -0.092890
C     15.467995    23.190292     7.116474    -0.102258
C     17.516874    24.456541     6.827863    -0.098601
C     16.653641    23.361899     6.401446     0.009011
C     16.066018    25.145567     8.434724    -0.003938
C     15.480995    -0.015601     9.633371     0.629896
C     15.166383    24.128928     8.130513    -0.145837
C      3.952152    16.502835    20.696796     0.395153
C      4.316166    13.679126    18.179899    -0.092890
C      2.467495    15.811208    18.884526    -0.102258
C      4.516374    14.544959    19.173137    -0.098601
C      3.653141    15.639602    19.599554     0.009011
C      3.065518    13.855933    17.566276    -0.003938
C      2.480495    13.016101    16.367629     0.629896
C      2.165883    14.872572    17.870487    -0.145837
C      9.048348     9.498165     7.696296     0.395153
C      8.684334    12.321874     5.179399    -0.092890
C     10.533005    10.189792     5.884026    -0.102258
C      8.484126    11.456041     6.172637    -0.098601
C      9.347360    10.361399     6.599054     0.009011
C      9.934982    12.145067     4.565776    -0.003938
C     10.520005    12.984899     3.367130     0.629896
C     10.834617    11.128428     4.869987    -0.145837
C     22.048848     3.502335    18.304704     0.395153
C     21.684834     0.678626    20.821601    -0.092890
C     23.533505     2.810708    20.116974    -0.102258
C     21.484626     1.544459    19.828363    -0.098601
C     22.347860     2.639102    19.401946     0.009011
C     22.935482     0.855433    21.435224    -0.003938
C     23.520505     0.015601    22.633871     0.629896
C     23.835117     1.872072    21.131013    -0.145837
N      1.482057    14.929774    22.706673    -0.432736
N     11.518443    11.071226     9.706173    -0.432736
N     24.518943     1.929274    16.294827    -0.432736
N     14.482557    24.071726     3.294327    -0.432736
N     22.706673     1.482057    14.929774    -0.432736
N      9.706173    11.518443    11.071226    -0.432736
N     16.294827    24.518943     1.929274    -0.432736
N      3.294327    14.482557    24.071726    -0.432736
N     14.929774    22.706673     1.482057    -0.432736
N     11.071226     9.706173    11.518443    -0.432736
N      1.929274    16.294827    24.518943    -0.432736
N     24.071726     3.294327    14.482557    -0.432736
N      8.429524     7.982307     9.794577    -0.432736
N      4.570976    18.018693    22.795077    -0.432736
N     21.430024     5.018193    16.206423    -0.432736
N     17.571476    20.982807     3.205923    -0.432736
N     20.982807     3.205923    17.571476    -0.432736
N      5.018193    16.206423    21.430024    -0.432736
N     18.018693    22.795077     4.570976    -0.432736
N      7.982307     9.794577     8.429524    -0.432736
N     16.206423    21.430024     5.018193    -0.432736
N      3.205923    17.571476    20.982807    -0.432736
N      9.794577     8.429524     7.982307    -0.432736
N     22.795077     4.570976    18.018693    -0.432736
O     22.173653    19.240740    21.076411    -0.545794
O     22.680672    20.431586    22.766476    -0.642952
O     16.827847     6.760260     8.075911    -0.545794
O     16.320828     5.569414     9.765976    -0.642952
O      3.827347     6.240240    17.925089    -0.545794
O      3.320328     7.431086    16.235024    -0.642952
O      9.173153    19.760760     4.924589    -0.545794
O      9.680172    18.569914     3.234524    -0.642952
O     21.076411    22.173653    19.240740    -0.545794
O     22.766476    22.680672    20.431586    -0.642952
O      8.075911    16.827847     6.760260    -0.545794
O      9.765976    16.320828     5.569414    -0.642952
O     17.925089     3.827347     6.240240    -0.545794
O     16.235024     3.320328     7.431086    -0.642952
O      4.924589     9.173153    19.760760    -0.545794
O      3.234524     9.680172    18.569914    -0.642952
O     19.240740    21.076411    22.173653    -0.545794
O     20.431586    22.766476    22.680672    -0.642952
O      6.760260     8.075911    16.827847    -0.545794
O      5.569414     9.765976    16.320828    -0.642952
O      6.240240    17.925089     3.827347    -0.545794
O      7.431086    16.235024     3.320328    -0.642952
O     19.760760     4.924589     9.173153    -0.545794
O     18.569914     3.234524     9.680172    -0.642952
O     12.740490     2.672903    11.424839    -0.545794
O     13.931336     3.179922     9.734774    -0.642952
O      0.260010    23.328097    24.425339    -0.545794
O     25.070164    22.821078    22.735274    -0.642952
O     25.740990    10.327597    14.576161    -0.545794
O      0.930836     9.820578    16.266226    -0.642952
O     13.260510    15.673403     1.575661    -0.545794
O     12.069664    16.180422     3.265726    -0.642952
O     15.673403     1.575661    13.260510    -0.545794
O     16.180422     3.265726    12.069664    -0.642952
O     10.327597    14.576161    25.740990    -0.545794
O      9.820578    16.266226     0.930836    -0.642952
O     23.328097    24.425339     0.260010    -0.545794
O     22.821078    22.735274    25.070164    -0.642952
O      2.672903    11.424839    12.740490    -0.545794
O      3.179922     9.734774    13.931336    -0.642952
O     14.576161    25.740990    10.327597    -0.545794
O     16.266226     0.930836     9.820578    -0.642952
O      1.575661    13.260510    15.673403    -0.545794
O      3.265726    12.069664    16.180422    -0.642952
O     11.424839    12.740490     2.672903    -0.545794
O      9.734774    13.931336     3.179922    -0.642952
O     24.425339     0.260010    23.328097    -0.545794
O     22.735274    25.070164    22.821078    -0.642952

The following XYZ coordinates are in angstroms. Other properties are in atomic units.
The sperically averaged electron density of each atom fit to a function of the form exp(a - br)
eigen_1, eigen_2 and eigen_3 are the three eigenvalues of traceless quadrupole moment tensor
  atom number  atomic symbol              X              Y              Z     net charge C6 coefficient C8 coefficient C10 coefficient fluctuating dipole atomic polarizability isotropic forcefield polarizability              a              b squared Pearson coefficient          <r^3>          <r^4>         wp_QDO          m_QDO          q_QDO       dipole_x       dipole_y       dipole_z         dipole            Qxy            Qxz            Qyz     Q(x^2-y^2)  Q(3z^2 - R^2)        eigen_1        eigen_2        eigen_3 static polarizability      alpha(xx)      alpha(xy)      alpha(xz)      alpha(yy)      alpha(yz)      alpha(zz) atomic spin moment
            1             Cd      22.750875      22.750875      22.750875       1.146889     186.786198 0.43644178E+04  0.16586804E+06                                25.152425                           21.015129       0.512248       1.900683                    0.999800      74.025246     197.527105       0.424718       0.379463      -1.199365       0.000000      -0.000000      -0.000000       0.000000      -0.116484      -0.116484      -0.116484       0.000000       0.000000      -0.232967       0.116484       0.116484             32.818206      32.818206      -3.828973      -3.828973      32.818206      -3.828973      32.818206          -0.000000
            2             Cd      16.250625       3.250125       9.750375       1.146889     186.786202 0.43644179E+04  0.16586804E+06                                25.152426                           21.015129       0.512248       1.900683                    0.999800      74.025246     197.527105       0.424718       0.379463      -1.199365      -0.000000       0.000000      -0.000000       0.000000      -0.116484       0.116484       0.116484      -0.000000       0.000000      -0.232967       0.116484       0.116484             32.818207      32.818210      -3.828973       3.828974      32.818206       3.828971      32.818205          -0.000000
            3             Cd       3.250125       9.750375      16.250625       1.146889     186.786206 0.43644180E+04  0.16586804E+06                                25.152426                           21.015129       0.512248       1.900683                    0.999800      74.025247     197.527106       0.424718       0.379463      -1.199365      -0.000000       0.000000       0.000000       0.000000       0.116484      -0.116484       0.116484       0.000000       0.000000      -0.232967       0.116484       0.116484             32.818207      32.818205       3.828971      -3.828973      32.818205       3.828974      32.818210          -0.000000
            4             Cd       9.750375      16.250625       3.250125       1.146889     186.786202 0.43644179E+04  0.16586804E+06                                25.152426                           21.015129       0.512248       1.900683                    0.999800      74.025246     197.527105       0.424718       0.379463      -1.199365       0.000000       0.000000      -0.000000       0.000000       0.116484       0.116484      -0.116484       0.000000      -0.000000      -0.232967       0.116484       0.116484             32.818207      32.818205       3.828974       3.828971      32.818210      -3.828973      32.818205          -0.000000
            5             Cd      20.638294      20.638294      20.638294       1.084407     112.048655 0.26427599E+04  0.88939675E+05                                17.601095                           15.800420       0.863912       2.031562                    0.999242      71.201217     181.044521       0.513757       0.354251      -1.215478      -0.058027      -0.058027      -0.058027       0.100506       0.060495       0.060495       0.060495      -0.000000      -0.000000      -0.060495      -0.060495       0.120989             21.093546      21.093546      -3.448536      -3.448536      21.093546      -3.448537      21.093546           0.000000
            6             Cd      18.363206       5.362706       7.637794       1.084407     112.048645 0.26427599E+04  0.88939673E+05                                17.601094                           15.800420       0.863912       2.031562                    0.999242      71.201217     181.044520       0.513757       0.354251      -1.215478       0.058027       0.058027      -0.058027       0.100506       0.060495      -0.060495      -0.060495      -0.000000       0.000000      -0.060495      -0.060495       0.120989             21.093544      21.093544      -3.448535       3.448537      21.093542       3.448535      21.093545           0.000000
            7             Cd       5.362706       7.637794      18.363206       1.084407     112.048651 0.26427600E+04  0.88939681E+05                                17.601095                           15.800421       0.863912       2.031562                    0.999242      71.201218     181.044525       0.513757       0.354251      -1.215478       0.058027      -0.058027       0.058027       0.100506      -0.060495       0.060495      -0.060495      -0.000000       0.000000      -0.060495      -0.060495       0.120989             21.093545      21.093544       3.448536      -3.448535      21.093546       3.448537      21.093545           0.000000
            8             Cd       7.637794      18.363206       5.362706       1.084407     112.048647 0.26427599E+04  0.88939675E+05                                17.601095                           15.800420       0.863912       2.031562                    0.999242      71.201216     181.044519       0.513757       0.354251      -1.215478      -0.058027       0.058027       0.058027       0.100506      -0.060495      -0.060495       0.060495      -0.000000      -0.000000      -0.060495      -0.060495       0.120989             21.093544      21.093545       3.448537       3.448536      21.093544      -3.448535      21.093543           0.000000
            9             Cd      14.138044       1.137544      11.862956       1.084407     112.048650 0.26427600E+04  0.88939680E+05                                17.601095                           15.800421       0.863912       2.031562                    0.999242      71.201217     181.044523       0.513757       0.354251      -1.215478      -0.058027      -0.058027       0.058027       0.100506       0.060495      -0.060495      -0.060495      -0.000000       0.000000      -0.060495      -0.060495       0.120989             21.093544      21.093544      -3.448537       3.448535      21.093546       3.448536      21.093543           0.000000
           10             Cd      24.863456      24.863456      24.863456       1.084407     112.048648 0.26427601E+04  0.88939682E+05                                17.601095                           15.800421       0.863912       2.031562                    0.999242      71.201217     181.044524       0.513757       0.354251      -1.215478       0.058027       0.058027       0.058027       0.100506       0.060495       0.060495       0.060495       0.000000       0.000000      -0.060495      -0.060495       0.120989             21.093544      21.093544      -3.448536      -3.448536      21.093544      -3.448536      21.093544           0.000000
           11             Cd       1.137544      11.862956      14.138044       1.084407     112.048650 0.26427600E+04  0.88939680E+05                                17.601095                           15.800421       0.863912       2.031562                    0.999242      71.201217     181.044523       0.513757       0.354251      -1.215478      -0.058027       0.058027      -0.058027       0.100506      -0.060495       0.060495      -0.060495      -0.000000      -0.000000      -0.060495      -0.060495       0.120989             21.093544      21.093546       3.448536      -3.448537      21.093543       3.448535      21.093544           0.000000
           12             Cd      11.862956      14.138044       1.137544       1.084407     112.048648 0.26427600E+04  0.88939678E+05                                17.601095                           15.800420       0.863912       2.031562                    0.999242      71.201217     181.044522       0.513757       0.354251      -1.215478       0.058027      -0.058027      -0.058027       0.100506      -0.060495      -0.060495       0.060495       0.000000       0.000000      -0.060495      -0.060495       0.120989             21.093544      21.093542       3.448535       3.448536      21.093544      -3.448537      21.093545           0.000000
           13              H      24.422739      19.469549      24.433140       0.139018       1.055122 0.73159622E+01  0.69449291E+02                                 1.656118                            1.541066      -0.805875       2.517249                    0.999721       3.099640       8.224967       0.530039       1.217312      -0.725971      -0.012412       0.027946       0.028677       0.041921      -0.007533       0.003583       0.012239      -0.003244       0.029233      -0.017113      -0.000022       0.017135              1.770425       1.673069      -0.460043      -0.270108       1.964345       0.404266       1.673861           0.000000
           14              H      25.566783      15.982815      21.393623       0.118388       1.186392 0.85566679E+01  0.84196802E+02                                 1.751600                            1.636033      -1.065140       2.372046                    0.998007       3.347547       8.948060       0.530646       1.173034      -0.735116       0.001619      -0.026825      -0.027156       0.038205       0.002871       0.006375       0.012782      -0.006097       0.032439      -0.010984      -0.009298       0.020282              1.848057       1.659096      -0.366092      -0.111342       2.155099       0.464788       1.729976          -0.000000
           15              H       0.153406      18.065495      24.804954       0.099368       1.265275 0.97957303E+01  0.99752282E+02                                 1.827303                            1.748527      -1.192371       2.297772                    0.996626       3.562835       9.703718       0.513903       1.170413      -0.735168       0.013916       0.012459       0.035108       0.039768       0.000402       0.001988       0.015373      -0.011331       0.048046      -0.013910      -0.010928       0.024838              1.869762       1.979056      -0.225074       0.386819       1.618753      -0.013482       2.011477           0.000000
           16              H      23.907920      17.568876      20.863202       0.121556       1.135463 0.82449196E+01  0.79884130E+02                                 1.664629                            1.577490      -1.039805       2.389263                    0.998107       3.217335       8.363002       0.558539       1.131822      -0.746322      -0.016099      -0.005758      -0.035537       0.039436      -0.004949       0.005713       0.010548      -0.010140       0.027513      -0.015644      -0.000758       0.016402              1.701402       1.737540      -0.161329       0.374682       1.504304       0.044155       1.862363           0.000000
           17              H      14.578761       6.531451      11.432640       0.139018       1.055122 0.73159622E+01  0.69449291E+02                                 1.656118                            1.541066      -0.805875       2.517249                    0.999721       3.099640       8.224967       0.530039       1.217312      -0.725971       0.012412      -0.027946       0.028677       0.041921      -0.007533      -0.003583      -0.012239      -0.003244       0.029233      -0.017113      -0.000022       0.017135              1.770425       1.673069      -0.460044       0.270108       1.964345      -0.404266       1.673861           0.000000
           18              H      13.434717      10.018185       8.393123       0.118388       1.186392 0.85566680E+01  0.84196805E+02                                 1.751600                            1.636033      -1.065140       2.372046                    0.998007       3.347547       8.948061       0.530645       1.173034      -0.735116      -0.001619       0.026825      -0.027156       0.038205       0.002871      -0.006375      -0.012782      -0.006097       0.032439      -0.010984      -0.009298       0.020282              1.848057       1.659097      -0.366092       0.111342       2.155099      -0.464788       1.729976          -0.000000
           19              H      12.847094       7.935505      11.804454       0.099368       1.265275 0.97957286E+01  0.99752257E+02                                 1.827302                            1.748527      -1.192371       2.297772                    0.996626       3.562835       9.703717       0.513903       1.170413      -0.735168      -0.013916      -0.012459       0.035108       0.039768       0.000402      -0.001988      -0.015373      -0.011331       0.048046      -0.013910      -0.010928       0.024838              1.869762       1.979055      -0.225074      -0.386819       1.618753       0.013482       2.011476           0.000000
           20              H      15.093580       8.432124       7.862702       0.121556       1.135463 0.82449214E+01  0.79884155E+02                                 1.664630                            1.577491      -1.039805       2.389263                    0.998107       3.217335       8.363003       0.558539       1.131822      -0.746322       0.016099       0.005758      -0.035537       0.039436      -0.004949      -0.005713      -0.010548      -0.010140       0.027513      -0.015644      -0.000758       0.016402              1.701403       1.737541      -0.161329      -0.374682       1.504304      -0.044154       1.862364           0.000000
           21              H       1.578261       6.469049      14.568360       0.139018       1.055122 0.73159619E+01  0.69449286E+02                                 1.656118                            1.541065      -0.805875       2.517249                    0.999721       3.099640       8.224966       0.530039       1.217312      -0.725971       0.012412       0.027946      -0.028677       0.041921       0.007533       0.003583      -0.012239      -0.003244       0.029233      -0.017113      -0.000022       0.017135              1.770425       1.673069       0.460043      -0.270108       1.964345      -0.404266       1.673860          -0.000000
           22              H       0.434217       2.982315      17.607877       0.118388       1.186392 0.85566716E+01  0.84196844E+02                                 1.751600                            1.636033      -1.065141       2.372045                    0.998007       3.347548       8.948062       0.530646       1.173034      -0.735116      -0.001619      -0.026825       0.027156       0.038205      -0.002871       0.006375      -0.012782      -0.006097       0.032439      -0.010984      -0.009298       0.020282              1.848057       1.659097       0.366092      -0.111342       2.155099      -0.464788       1.729976          -0.000000
           23              H      25.847594       5.064995      14.196546       0.099368       1.265275 0.97957286E+01  0.99752258E+02                                 1.827303                            1.748527      -1.192371       2.297772                    0.996626       3.562835       9.703717       0.513903       1.170413      -0.735168      -0.013916       0.012459      -0.035108       0.039768      -0.000402       0.001988      -0.015373      -0.011331       0.048046      -0.013910      -0.010928       0.024838              1.869762       1.979056       0.225074       0.386819       1.618753       0.013482       2.011477           0.000000
           24              H       2.093081       4.568376      18.138298       0.121556       1.135463 0.82449262E+01  0.79884207E+02                                 1.664629                            1.577491      -1.039805       2.389263                    0.998107       3.217336       8.363004       0.558540       1.131822      -0.746322       0.016099      -0.005758       0.035537       0.039436       0.004949       0.005713      -0.010548      -0.010140       0.027513      -0.015644      -0.000758       0.016402              1.701403       1.737541       0.161329       0.374682       1.504304      -0.044154       1.862363           0.000000
           25              H      11.422239      19.531951       1.567860       0.139018       1.055122 0.73159619E+01  0.69449285E+02                                 1.656118                            1.541065      -0.805875       2.517249                    0.999721       3.099640       8.224966       0.530039       1.217312      -0.725971      -0.012412      -0.027946      -0.028677       0.041921       0.007533      -0.003583       0.012239      -0.003244       0.029233      -0.017113      -0.000022       0.017135              1.770425       1.673069       0.460043       0.270108       1.964345       0.404266       1.673860           0.000000
           26              H      12.566283      23.018685       4.607377       0.118388       1.186392 0.85566710E+01  0.84196834E+02                                 1.751600                            1.636033      -1.065141       2.372045                    0.998007       3.347548       8.948061       0.530646       1.173033      -0.735116       0.001619       0.026825       0.027156       0.038205      -0.002871      -0.006375       0.012782      -0.006097       0.032439      -0.010984      -0.009298       0.020282              1.848057       1.659096       0.366092       0.111342       2.155099       0.464788       1.729975           0.000000
           27              H      13.153906      20.936005       1.196046       0.099368       1.265275 0.97957286E+01  0.99752257E+02                                 1.827302                            1.748527      -1.192371       2.297772                    0.996626       3.562835       9.703717       0.513903       1.170413      -0.735168       0.013916      -0.012459      -0.035108       0.039768      -0.000402      -0.001988       0.015373      -0.011331       0.048046      -0.013910      -0.010928       0.024838              1.869762       1.979055       0.225074      -0.386819       1.618753      -0.013482       2.011476           0.000000
           28              H      10.907419      21.432624       5.137798       0.121556       1.135463 0.82449249E+01  0.79884196E+02                                 1.664630                            1.577491      -1.039805       2.389263                    0.998107       3.217335       8.363003       0.558539       1.131822      -0.746322      -0.016099       0.005758       0.035537       0.039436       0.004949      -0.005713       0.010548      -0.010140       0.027513      -0.015644      -0.000758       0.016402              1.701403       1.737542       0.161329      -0.374682       1.504305       0.044155       1.862364           0.000000
           29              H      24.433140      24.422739      19.469549       0.139018       1.055122 0.73159619E+01  0.69449285E+02                                 1.656118                            1.541065      -0.805875       2.517249                    0.999721       3.099640       8.224966       0.530039       1.217312      -0.725971       0.028677      -0.012412       0.027946       0.041921       0.003583       0.012239      -0.007533       0.016239      -0.009751      -0.017113      -0.000022       0.017135              1.770425       1.673860      -0.270108       0.404266       1.673069      -0.460043       1.964345          -0.000000
           30              H      21.393623      25.566783      15.982815       0.118388       1.186392 0.85566683E+01  0.84196808E+02                                 1.751600                            1.636033      -1.065140       2.372046                    0.998007       3.347547       8.948061       0.530645       1.173034      -0.735116      -0.027156       0.001619      -0.026825       0.038205       0.006375       0.012782       0.002871       0.019268      -0.007074      -0.010984      -0.009298       0.020282              1.848057       1.729976      -0.111342       0.464788       1.659097      -0.366093       2.155100           0.000000
           31              H      24.804954       0.153406      18.065495       0.099368       1.265275 0.97957283E+01  0.99752251E+02                                 1.827302                            1.748526      -1.192371       2.297772                    0.996626       3.562835       9.703716       0.513903       1.170412      -0.735168       0.035108       0.013916       0.012459       0.039768       0.001988       0.015373       0.000402       0.029688      -0.007027      -0.013910      -0.010928       0.024838              1.869761       2.011476       0.386819      -0.013482       1.979055      -0.225074       1.618753           0.000000
           32              H      20.863202      23.907920      17.568876       0.121556       1.135463 0.82449214E+01  0.79884155E+02                                 1.664629                            1.577491      -1.039805       2.389263                    0.998107       3.217335       8.363003       0.558539       1.131822      -0.746322      -0.035537      -0.016099      -0.005758       0.039436       0.005713       0.010548      -0.004949       0.018826       0.001454      -0.015644      -0.000758       0.016402              1.701403       1.862364       0.374682       0.044155       1.737541      -0.161329       1.504304           0.000000
           33              H      11.432640      14.578761       6.531451       0.139018       1.055122 0.73159619E+01  0.69449285E+02                                 1.656118                            1.541065      -0.805875       2.517249                    0.999721       3.099640       8.224966       0.530039       1.217312      -0.725971       0.028677       0.012412      -0.027946       0.041921      -0.003583      -0.012239      -0.007533       0.016239      -0.009751      -0.017113      -0.000022       0.017135              1.770425       1.673860       0.270108      -0.404266       1.673069      -0.460043       1.964345           0.000000
           34              H       8.393123      13.434717      10.018185       0.118388       1.186392 0.85566697E+01  0.84196819E+02                                 1.751599                            1.636033      -1.065141       2.372045                    0.998007       3.347548       8.948061       0.530646       1.173033      -0.735116      -0.027156      -0.001619       0.026825       0.038205      -0.006375      -0.012782       0.002871       0.019268      -0.007074      -0.010984      -0.009298       0.020282              1.848057       1.729975       0.111342      -0.464788       1.659096      -0.366092       2.155098          -0.000000
           35              H      11.804454      12.847094       7.935505       0.099368       1.265275 0.97957286E+01  0.99752257E+02                                 1.827302                            1.748527      -1.192371       2.297772                    0.996626       3.562835       9.703717       0.513903       1.170413      -0.735168       0.035108      -0.013916      -0.012459       0.039768      -0.001988      -0.015373       0.000402       0.029688      -0.007027      -0.013910      -0.010928       0.024838              1.869762       2.011476      -0.386819       0.013482       1.979055      -0.225074       1.618753           0.000000
           36              H       7.862702      15.093580       8.432124       0.121556       1.135463 0.82449214E+01  0.79884155E+02                                 1.664630                            1.577491      -1.039805       2.389263                    0.998107       3.217335       8.363003       0.558539       1.131822      -0.746322      -0.035537       0.016099       0.005758       0.039436      -0.005713      -0.010548      -0.004949       0.018826       0.001454      -0.015644      -0.000758       0.016402              1.701403       1.862364      -0.374682      -0.044154       1.737541      -0.161329       1.504304           0.000000
           37              H      14.568360       1.578261       6.469049       0.139018       1.055122 0.73159619E+01  0.69449285E+02                                 1.656118                            1.541065      -0.805875       2.517249                    0.999721       3.099640       8.224966       0.530039       1.217312      -0.725971      -0.028677       0.012412       0.027946       0.041921       0.003583      -0.012239       0.007533       0.016239      -0.009751      -0.017113      -0.000022       0.017135              1.770425       1.673860      -0.270108      -0.404266       1.673069       0.460043       1.964345           0.000000
           38              H      17.607877       0.434217       2.982315       0.118388       1.186392 0.85566683E+01  0.84196808E+02                                 1.751600                            1.636033      -1.065140       2.372045                    0.998007       3.347547       8.948061       0.530645       1.173034      -0.735116       0.027156      -0.001619      -0.026825       0.038205       0.006375      -0.012782      -0.002871       0.019268      -0.007074      -0.010984      -0.009298       0.020282              1.848057       1.729976      -0.111342      -0.464788       1.659097       0.366093       2.155100           0.000000
           39              H      14.196546      25.847594       5.064995       0.099368       1.265275 0.97957286E+01  0.99752258E+02                                 1.827303                            1.748527      -1.192371       2.297772                    0.996626       3.562835       9.703717       0.513903       1.170413      -0.735168      -0.035108      -0.013916       0.012459       0.039768       0.001988      -0.015373      -0.000402       0.029688      -0.007027      -0.013910      -0.010928       0.024838              1.869762       2.011477       0.386819       0.013482       1.979056       0.225074       1.618753           0.000000
           40              H      18.138298       2.093081       4.568376       0.121556       1.135463 0.82449249E+01  0.79884196E+02                                 1.664630                            1.577491      -1.039805       2.389263                    0.998107       3.217335       8.363003       0.558539       1.131822      -0.746322       0.035537       0.016099      -0.005758       0.039436       0.005713      -0.010548       0.004949       0.018826       0.001454      -0.015644      -0.000758       0.016402              1.701403       1.862364       0.374683      -0.044154       1.737542       0.161329       1.504304           0.000000
           41              H       1.567860      11.422239      19.531951       0.139018       1.055122 0.73159622E+01  0.69449291E+02                                 1.656118                            1.541066      -0.805875       2.517249                    0.999721       3.099640       8.224967       0.530039       1.217312      -0.725971      -0.028677      -0.012412      -0.027946       0.041921      -0.003583       0.012239       0.007533       0.016239      -0.009751      -0.017113      -0.000022       0.017135              1.770425       1.673861       0.270108       0.404266       1.673069       0.460044       1.964345           0.000000
           42              H       4.607377      12.566283      23.018685       0.118388       1.186392 0.85566680E+01  0.84196805E+02                                 1.751600                            1.636033      -1.065140       2.372046                    0.998007       3.347547       8.948061       0.530645       1.173034      -0.735116       0.027156       0.001619       0.026825       0.038205      -0.006375       0.012782      -0.002871       0.019268      -0.007074      -0.010984      -0.009298       0.020282              1.848057       1.729976       0.111342       0.464788       1.659097       0.366093       2.155099           0.000000
           43              H       1.196046      13.153906      20.936005       0.099368       1.265275 0.97957286E+01  0.99752257E+02                                 1.827302                            1.748527      -1.192371       2.297772                    0.996626       3.562835       9.703717       0.513903       1.170413      -0.735168      -0.035108       0.013916      -0.012459       0.039768      -0.001988       0.015373      -0.000402       0.029688      -0.007027      -0.013910      -0.010928       0.024838              1.869762       2.011476      -0.386819      -0.013482       1.979055       0.225074       1.618753           0.000000
           44              H       5.137798      10.907419      21.432624       0.121556       1.135463 0.82449249E+01  0.79884196E+02                                 1.664630                            1.577491      -1.039805       2.389263                    0.998107       3.217335       8.363003       0.558539       1.131822      -0.746322       0.035537      -0.016099       0.005758       0.039436      -0.005713       0.010548       0.004949       0.018826       0.001454      -0.015644      -0.000758       0.016402              1.701403       1.862364      -0.374683       0.044155       1.737542       0.161329       1.504305           0.000000
           45              H      19.469549      24.433140      24.422739       0.139018       1.055122 0.73159622E+01  0.69449291E+02                                 1.656118                            1.541066      -0.805875       2.517249                    0.999721       3.099640       8.224967       0.530039       1.217312      -0.725971       0.027946       0.028677      -0.012412       0.041921       0.012239      -0.007533       0.003583      -0.012995      -0.019482      -0.017113      -0.000022       0.017135              1.770425       1.964345       0.404266      -0.460043       1.673861      -0.270108       1.673069           0.000000
           46              H      15.982815      21.393623      25.566783       0.118388       1.186392 0.85566679E+01  0.84196801E+02                                 1.751600                            1.636033      -1.065140       2.372046                    0.998007       3.347547       8.948060       0.530646       1.173034      -0.735116      -0.026825      -0.027156       0.001619       0.038205       0.012782       0.002871       0.006375      -0.013171      -0.025364      -0.010984      -0.009298       0.020282              1.848057       2.155099       0.464788      -0.366092       1.729976      -0.111342       1.659096           0.000000
           47              H      18.065495      24.804954       0.153406       0.099368       1.265275 0.97957286E+01  0.99752258E+02                                 1.827303                            1.748527      -1.192371       2.297772                    0.996626       3.562835       9.703717       0.513903       1.170413      -0.735168       0.012459       0.035108       0.013916       0.039768       0.015373       0.000402       0.001988      -0.018358      -0.041019      -0.013910      -0.010928       0.024838              1.869762       1.618753      -0.013482      -0.225074       2.011477       0.386819       1.979056           0.000000
           48              H      17.568876      20.863202      23.907920       0.121556       1.135463 0.82449196E+01  0.79884130E+02                                 1.664629                            1.577490      -1.039805       2.389263                    0.998107       3.217335       8.363002       0.558539       1.131822      -0.746322      -0.005758      -0.035537      -0.016099       0.039436       0.010548      -0.004949       0.005713      -0.008686      -0.028966      -0.015644      -0.000758       0.016402              1.701402       1.504304       0.044155      -0.161329       1.862363       0.374682       1.737540           0.000000
           49              H       6.531451      11.432640      14.578761       0.139018       1.055122 0.73159622E+01  0.69449291E+02                                 1.656118                            1.541066      -0.805875       2.517249                    0.999721       3.099640       8.224967       0.530039       1.217312      -0.725971      -0.027946       0.028677       0.012412       0.041921      -0.012239      -0.007533      -0.003583      -0.012995      -0.019482      -0.017113      -0.000022       0.017135              1.770425       1.964345      -0.404266      -0.460044       1.673861       0.270108       1.673069           0.000000
           50              H      10.018185       8.393123      13.434717       0.118388       1.186392 0.85566680E+01  0.84196805E+02                                 1.751600                            1.636033      -1.065140       2.372046                    0.998007       3.347547       8.948061       0.530645       1.173034      -0.735116       0.026825      -0.027156      -0.001619       0.038205      -0.012782       0.002871      -0.006375      -0.013171      -0.025364      -0.010984      -0.009298       0.020282              1.848057       2.155099      -0.464788      -0.366092       1.729976       0.111342       1.659097          -0.000000
           51              H       7.935505      11.804454      12.847094       0.099368       1.265275 0.97957286E+01  0.99752257E+02                                 1.827302                            1.748527      -1.192371       2.297772                    0.996626       3.562835       9.703717       0.513903       1.170413      -0.735168      -0.012459       0.035108      -0.013916       0.039768      -0.015373       0.000402      -0.001988      -0.018358      -0.041019      -0.013910      -0.010928       0.024838              1.869762       1.618753       0.013482      -0.225074       2.011476      -0.386819       1.979055           0.000000
           52              H       8.432124       7.862702      15.093580       0.121556       1.135463 0.82449203E+01  0.79884141E+02                                 1.664629                            1.577490      -1.039805       2.389263                    0.998107       3.217335       8.363003       0.558539       1.131822      -0.746322       0.005758      -0.035537       0.016099       0.039436      -0.010548      -0.004949      -0.005713      -0.008686      -0.028966      -0.015644      -0.000758       0.016402              1.701403       1.504304      -0.044154      -0.161329       1.862364      -0.374682       1.737541           0.000000
           53              H       6.469049      14.568360       1.578261       0.139018       1.055122 0.73159622E+01  0.69449291E+02                                 1.656118                            1.541066      -0.805875       2.517249                    0.999721       3.099640       8.224967       0.530039       1.217312      -0.725971       0.027946      -0.028677       0.012412       0.041921      -0.012239       0.007533       0.003583      -0.012995      -0.019482      -0.017113      -0.000022       0.017135              1.770425       1.964345      -0.404266       0.460044       1.673861      -0.270108       1.673069          -0.000000
           54              H       2.982315      17.607877       0.434217       0.118388       1.186392 0.85566683E+01  0.84196808E+02                                 1.751600                            1.636033      -1.065140       2.372046                    0.998007       3.347547       8.948061       0.530645       1.173034      -0.735116      -0.026825       0.027156      -0.001619       0.038205      -0.012782      -0.002871       0.006375      -0.013171      -0.025364      -0.010984      -0.009298       0.020282              1.848057       2.155100      -0.464788       0.366093       1.729976      -0.111342       1.659097          -0.000000
           55              H       5.064995      14.196546      25.847594       0.099368       1.265275 0.97957283E+01  0.99752251E+02                                 1.827302                            1.748526      -1.192371       2.297772                    0.996626       3.562835       9.703716       0.513903       1.170412      -0.735168       0.012459      -0.035108      -0.013916       0.039768      -0.015373      -0.000402       0.001988      -0.018358      -0.041019      -0.013910      -0.010928       0.024838              1.869761       1.618753       0.013482       0.225074       2.011476       0.386819       1.979055           0.000000
           56              H       4.568376      18.138298       2.093081       0.121556       1.135463 0.82449249E+01  0.79884196E+02                                 1.664630                            1.577491      -1.039805       2.389263                    0.998107       3.217335       8.363003       0.558539       1.131822      -0.746322      -0.005758       0.035537       0.016099       0.039436      -0.010548       0.004949       0.005713      -0.008686      -0.028966      -0.015644      -0.000758       0.016402              1.701403       1.504304      -0.044154       0.161329       1.862364       0.374683       1.737542           0.000000
           57              H      19.531951       1.567860      11.422239       0.139018       1.055122 0.73159622E+01  0.69449291E+02                                 1.656118                            1.541066      -0.805875       2.517249                    0.999721       3.099640       8.224967       0.530039       1.217312      -0.725971      -0.027946      -0.028677      -0.012412       0.041921       0.012239       0.007533      -0.003583      -0.012995      -0.019482      -0.017113      -0.000022       0.017135              1.770425       1.964345       0.404266       0.460044       1.673861       0.270108       1.673069           0.000000
           58              H      23.018685       4.607377      12.566283       0.118388       1.186392 0.85566680E+01  0.84196805E+02                                 1.751600                            1.636033      -1.065140       2.372046                    0.998007       3.347547       8.948061       0.530645       1.173034      -0.735116       0.026825       0.027156       0.001619       0.038205       0.012782      -0.002871      -0.006375      -0.013171      -0.025364      -0.010984      -0.009298       0.020282              1.848057       2.155099       0.464788       0.366093       1.729976       0.111342       1.659097           0.000000
           59              H      20.936005       1.196046      13.153906       0.099368       1.265275 0.97957286E+01  0.99752257E+02                                 1.827302                            1.748527      -1.192371       2.297772                    0.996626       3.562835       9.703717       0.513903       1.170413      -0.735168      -0.012459      -0.035108       0.013916       0.039768       0.015373      -0.000402      -0.001988      -0.018358      -0.041019      -0.013910      -0.010928       0.024838              1.869762       1.618753      -0.013482       0.225074       2.011476      -0.386819       1.979055           0.000000
           60              H      21.432624       5.137798      10.907419       0.121556       1.135463 0.82449238E+01  0.79884182E+02                                 1.664630                            1.577491      -1.039805       2.389263                    0.998107       3.217335       8.363003       0.558539       1.131822      -0.746322       0.005758       0.035537      -0.016099       0.039436       0.010548       0.004949      -0.005713      -0.008686      -0.028966      -0.015644      -0.000758       0.016402              1.701403       1.504304       0.044155       0.161329       1.862364      -0.374682       1.737542           0.000000
           61              H      12.969299       4.921989       8.068110       0.139018       1.055122 0.73159622E+01  0.69449291E+02                                 1.656118                            1.541066      -0.805875       2.517249                    0.999721       3.099640       8.224967       0.530039       1.217312      -0.725971       0.027946      -0.012412      -0.028677       0.041921      -0.007533      -0.012239      -0.003583       0.003244       0.029233      -0.017113      -0.000022       0.017135              1.770425       1.964345      -0.460043      -0.404266       1.673069       0.270108       1.673861           0.000000
           62              H       9.482565       6.066033      11.107627       0.118388       1.186392 0.85566679E+01  0.84196802E+02                                 1.751600                            1.636033      -1.065140       2.372046                    0.998007       3.347547       8.948060       0.530646       1.173034      -0.735116      -0.026825       0.001619       0.027156       0.038205       0.002871      -0.012782      -0.006375       0.006097       0.032439      -0.010984      -0.009298       0.020282              1.848057       2.155099      -0.366092      -0.464788       1.659096       0.111342       1.729976          -0.000000
           63              H      11.565245       6.653656       7.696296       0.099368       1.265275 0.97957304E+01  0.99752282E+02                                 1.827303                            1.748527      -1.192371       2.297772                    0.996626       3.562835       9.703718       0.513903       1.170413      -0.735168       0.012459       0.013916      -0.035108       0.039768       0.000402      -0.015373      -0.001988       0.011331       0.048046      -0.013910      -0.010928       0.024838              1.869762       1.618753      -0.225074       0.013482       1.979056      -0.386820       2.011477           0.000000
           64              H      11.068626       4.407170      11.638048       0.121556       1.135463 0.82449203E+01  0.79884142E+02                                 1.664629                            1.577490      -1.039805       2.389263                    0.998107       3.217335       8.363003       0.558539       1.131822      -0.746322      -0.005758      -0.016099       0.035537       0.039436      -0.004949      -0.010548      -0.005713       0.010140       0.027513      -0.015644      -0.000758       0.016402              1.701403       1.504304      -0.161329      -0.044155       1.737541      -0.374682       1.862364           0.000000
           65              H       0.031201      21.079011      21.068610       0.139018       1.055122 0.73159619E+01  0.69449285E+02                                 1.656118                            1.541065      -0.805875       2.517249                    0.999721       3.099640       8.224966       0.530039       1.217312      -0.725971      -0.027946       0.012412      -0.028677       0.041921      -0.007533       0.012239       0.003583       0.003244       0.029233      -0.017113      -0.000022       0.017135              1.770425       1.964345      -0.460043       0.404266       1.673069      -0.270108       1.673860           0.000000
           66              H       3.517935      19.934967      24.108127       0.118388       1.186392 0.85566683E+01  0.84196809E+02                                 1.751600                            1.636033      -1.065140       2.372046                    0.998007       3.347547       8.948061       0.530645       1.173034      -0.735116       0.026825      -0.001619       0.027156       0.038205       0.002871       0.012782       0.006375       0.006097       0.032439      -0.010984      -0.009298       0.020282              1.848057       2.155099      -0.366092       0.464788       1.659097      -0.111342       1.729976           0.000000
           67              H       1.435255      19.347344      20.696796       0.099368       1.265275 0.97957284E+01  0.99752255E+02                                 1.827302                            1.748526      -1.192371       2.297772                    0.996626       3.562835       9.703717       0.513903       1.170413      -0.735168      -0.012459      -0.013916      -0.035108       0.039768       0.000402       0.015373       0.001988       0.011331       0.048046      -0.013910      -0.010928       0.024838              1.869762       1.618753      -0.225074      -0.013482       1.979056       0.386819       2.011476           0.000000
           68              H       1.931874      21.593831      24.638548       0.121556       1.135463 0.82449249E+01  0.79884196E+02                                 1.664630                            1.577491      -1.039805       2.389263                    0.998107       3.217335       8.363003       0.558539       1.131822      -0.746322       0.005758       0.016099       0.035537       0.039436      -0.004949       0.010548       0.005713       0.010140       0.027513      -0.015644      -0.000758       0.016402              1.701403       1.504304      -0.161329       0.044154       1.737542       0.374683       1.862364           0.000000
           69              H      -0.031201       8.078511      17.932890       0.139018       1.055122 0.73159622E+01  0.69449291E+02                                 1.656118                            1.541066      -0.805875       2.517249                    0.999721       3.099640       8.224967       0.530039       1.217312      -0.725971       0.027946       0.012412       0.028677       0.041921       0.007533       0.012239      -0.003583       0.003244       0.029233      -0.017113      -0.000022       0.017135              1.770425       1.964345       0.460044       0.404267       1.673069       0.270108       1.673861           0.000000
           70              H      22.483065       6.934467      14.893373       0.118388       1.186392 0.85566676E+01  0.84196798E+02                                 1.751600                            1.636033      -1.065140       2.372046                    0.998007       3.347547       8.948060       0.530646       1.173034      -0.735116      -0.026825      -0.001619      -0.027156       0.038205      -0.002871       0.012782      -0.006375       0.006097       0.032439      -0.010984      -0.009298       0.020282              1.848057       2.155099       0.366092       0.464788       1.659097       0.111342       1.729975           0.000000
           71              H      24.565745       6.346844      18.304704       0.099368       1.265275 0.97957288E+01  0.99752260E+02                                 1.827303                            1.748527      -1.192371       2.297772                    0.996626       3.562835       9.703717       0.513903       1.170413      -0.735168       0.012459      -0.013916       0.035108       0.039768      -0.000402       0.015373      -0.001988       0.011331       0.048046      -0.013910      -0.010928       0.024838              1.869762       1.618753       0.225074      -0.013482       1.979055      -0.386819       2.011477           0.000000
           72              H      24.069126       8.593331      14.362952       0.121556       1.135463 0.82449230E+01  0.79884171E+02                                 1.664629                            1.577491      -1.039805       2.389263                    0.998107       3.217335       8.363002       0.558539       1.131822      -0.746322      -0.005758       0.016099      -0.035537       0.039436       0.004949       0.010548      -0.005713       0.010140       0.027513      -0.015644      -0.000758       0.016402              1.701403       1.504304       0.161329       0.044154       1.737541      -0.374682       1.862363           0.000000
           73              H      13.031701      17.922489       4.932390       0.139018       1.055122 0.73159622E+01  0.69449291E+02                                 1.656118                            1.541066      -0.805875       2.517249                    0.999721       3.099640       8.224967       0.530039       1.217312      -0.725971      -0.027946      -0.012412       0.028677       0.041921       0.007533      -0.012239       0.003583       0.003244       0.029233      -0.017113      -0.000022       0.017135              1.770425       1.964345       0.460044      -0.404266       1.673069      -0.270108       1.673861           0.000000
           74              H      16.518435      19.066533       1.892873       0.118388       1.186392 0.85566680E+01  0.84196805E+02                                 1.751600                            1.636033      -1.065141       2.372045                    0.998007       3.347547       8.948061       0.530645       1.173034      -0.735116       0.026825       0.001619      -0.027156       0.038205      -0.002871      -0.012782       0.006375       0.006097       0.032439      -0.010984      -0.009298       0.020282              1.848057       2.155099       0.366092      -0.464788       1.659097      -0.111342       1.729976          -0.000000
           75              H      14.435755      19.654156       5.304204       0.099368       1.265275 0.97957303E+01  0.99752281E+02                                 1.827303                            1.748527      -1.192371       2.297772                    0.996626       3.562835       9.703718       0.513903       1.170413      -0.735168      -0.012459       0.013916       0.035108       0.039768      -0.000402      -0.015373       0.001988       0.011331       0.048046      -0.013910      -0.010928       0.024838              1.869762       1.618753       0.225074       0.013482       1.979056       0.386819       2.011477           0.000000
           76              H      14.932374      17.407670       1.362452       0.121556       1.135463 0.82449196E+01  0.79884130E+02                                 1.664629                            1.577490      -1.039805       2.389263                    0.998107       3.217335       8.363002       0.558539       1.131822      -0.746322       0.005758      -0.016099      -0.035537       0.039436       0.004949      -0.010548       0.005713       0.010140       0.027513      -0.015644      -0.000758       0.016402              1.701402       1.504304       0.161329      -0.044154       1.737540       0.374682       1.862363           0.000000
           77              H      17.922489       4.932390      13.031701       0.139018       1.055122 0.73159622E+01  0.69449291E+02                                 1.656118                            1.541066      -0.805875       2.517249                    0.999721       3.099640       8.224967       0.530039       1.217312      -0.725971      -0.012412       0.028677      -0.027946       0.041921       0.003583       0.007533      -0.012239      -0.016239      -0.009751      -0.017113      -0.000022       0.017135              1.770425       1.673069      -0.270108       0.460044       1.673861      -0.404266       1.964345           0.000000
           78              H      19.066533       1.892873      16.518435       0.118388       1.186392 0.85566680E+01  0.84196805E+02                                 1.751600                            1.636033      -1.065141       2.372045                    0.998007       3.347547       8.948061       0.530645       1.173034      -0.735116       0.001619      -0.027156       0.026825       0.038205       0.006375      -0.002871      -0.012782      -0.019268      -0.007074      -0.010984      -0.009298       0.020282              1.848057       1.659097      -0.111342       0.366092       1.729976      -0.464788       2.155099           0.000000
           79              H      19.654156       5.304204      14.435755       0.099368       1.265275 0.97957282E+01  0.99752250E+02                                 1.827302                            1.748526      -1.192371       2.297772                    0.996626       3.562835       9.703716       0.513903       1.170412      -0.735168       0.013916       0.035108      -0.012459       0.039768       0.001988      -0.000402      -0.015373      -0.029688      -0.007027      -0.013910      -0.010928       0.024838              1.869761       1.979055       0.386819       0.225074       2.011476       0.013482       1.618753           0.000000
           80              H      17.407670       1.362452      14.932374       0.121556       1.135463 0.82449214E+01  0.79884155E+02                                 1.664630                            1.577491      -1.039805       2.389263                    0.998107       3.217335       8.363003       0.558539       1.131822      -0.746322      -0.016099      -0.035537       0.005758       0.039436       0.005713       0.004949      -0.010548      -0.018826       0.001454      -0.015644      -0.000758       0.016402              1.701403       1.737541       0.374682       0.161329       1.862364      -0.044154       1.504304           0.000000
           81              H       8.078511      17.932890      -0.031201       0.139018       1.055122 0.73159619E+01  0.69449285E+02                                 1.656118                            1.541065      -0.805875       2.517249                    0.999721       3.099640       8.224966       0.530039       1.217312      -0.725971       0.012412       0.028677       0.027946       0.041921      -0.003583       0.007533       0.012239      -0.016239      -0.009751      -0.017113      -0.000022       0.017135              1.770425       1.673069       0.270108       0.460044       1.673860       0.404266       1.964345           0.000000
           82              H       6.934467      14.893373      22.483065       0.118388       1.186392 0.85566680E+01  0.84196805E+02                                 1.751600                            1.636033      -1.065140       2.372046                    0.998007       3.347547       8.948061       0.530645       1.173034      -0.735116      -0.001619      -0.027156      -0.026825       0.038205      -0.006375      -0.002871       0.012782      -0.019268      -0.007074      -0.010984      -0.009298       0.020282              1.848057       1.659097       0.111343       0.366093       1.729976       0.464788       2.155100           0.000000
           83              H       6.346844      18.304704      24.565745       0.099368       1.265275 0.97957288E+01  0.99752260E+02                                 1.827303                            1.748527      -1.192371       2.297772                    0.996626       3.562835       9.703717       0.513903       1.170413      -0.735168      -0.013916       0.035108       0.012459       0.039768      -0.001988      -0.000402       0.015373      -0.029688      -0.007027      -0.013910      -0.010928       0.024838              1.869762       1.979055      -0.386819       0.225074       2.011477      -0.013482       1.618753           0.000000
           84              H       8.593331      14.362952      24.069126       0.121556       1.135463 0.82449249E+01  0.79884196E+02                                 1.664630                            1.577491      -1.039805       2.389263                    0.998107       3.217335       8.363003       0.558539       1.131822      -0.746322       0.016099      -0.035537      -0.005758       0.039436      -0.005713       0.004949       0.010548      -0.018826       0.001454      -0.015644      -0.000758       0.016402              1.701403       1.737542      -0.374683       0.161329       1.862364       0.044154       1.504304           0.000000
           85              H      21.079011      21.068610       0.031201       0.139018       1.055122 0.73159619E+01  0.69449286E+02                                 1.656118                            1.541065      -0.805875       2.517249                    0.999721       3.099640       8.224966       0.530039       1.217312      -0.725971       0.012412      -0.028677      -0.027946       0.041921       0.003583      -0.007533       0.012239      -0.016239      -0.009751      -0.017113      -0.000022       0.017135              1.770425       1.673069      -0.270108      -0.460043       1.673860       0.404266       1.964345           0.000000
           86              H      19.934967      24.108127       3.517935       0.118388       1.186392 0.85566700E+01  0.84196822E+02                                 1.751600                            1.636033      -1.065141       2.372045                    0.998007       3.347548       8.948061       0.530646       1.173033      -0.735116      -0.001619       0.027156       0.026825       0.038205       0.006375       0.002871       0.012782      -0.019268      -0.007074      -0.010984      -0.009298       0.020282              1.848057       1.659096      -0.111342      -0.366092       1.729975       0.464788       2.155099          -0.000000
           87              H      19.347344      20.696796       1.435255       0.099368       1.265275 0.97957280E+01  0.99752248E+02                                 1.827302                            1.748526      -1.192371       2.297772                    0.996626       3.562835       9.703716       0.513903       1.170412      -0.735168      -0.013916      -0.035108      -0.012459       0.039768       0.001988       0.000402       0.015373      -0.029688      -0.007027      -0.013910      -0.010928       0.024838              1.869761       1.979055       0.386819      -0.225074       2.011476      -0.013482       1.618753           0.000000
           88              H      21.593831      24.638548       1.931874       0.121556       1.135463 0.82449249E+01  0.79884196E+02                                 1.664630                            1.577491      -1.039805       2.389263                    0.998107       3.217335       8.363003       0.558539       1.131822      -0.746322       0.016099       0.035537       0.005758       0.039436       0.005713      -0.004949       0.010548      -0.018826       0.001454      -0.015644      -0.000758       0.016402              1.701403       1.737542       0.374683      -0.161329       1.862364       0.044154       1.504304           0.000000
           89              H       4.921989       8.068110      12.969299       0.139018       1.055122 0.73159622E+01  0.69449291E+02                                 1.656118                            1.541066      -0.805875       2.517249                    0.999721       3.099640       8.224967       0.530039       1.217312      -0.725971      -0.012412      -0.028677       0.027946       0.041921      -0.003583      -0.007533      -0.012239      -0.016239      -0.009751      -0.017113      -0.000022       0.017135              1.770425       1.673069       0.270108      -0.460043       1.673861      -0.404266       1.964345           0.000000
           90              H       6.066033      11.107627       9.482565       0.118388       1.186392 0.85566682E+01  0.84196808E+02                                 1.751600                            1.636033      -1.065140       2.372046                    0.998007       3.347547       8.948061       0.530645       1.173034      -0.735116       0.001619       0.027156      -0.026825       0.038205      -0.006375       0.002871      -0.012782      -0.019268      -0.007074      -0.010984      -0.009298       0.020282              1.848057       1.659097       0.111342      -0.366093       1.729976      -0.464788       2.155100           0.000000
           91              H       6.653656       7.696296      11.565245       0.099368       1.265275 0.97957286E+01  0.99752258E+02                                 1.827303                            1.748527      -1.192371       2.297772                    0.996626       3.562835       9.703717       0.513903       1.170413      -0.735168       0.013916      -0.035108       0.012459       0.039768      -0.001988       0.000402      -0.015373      -0.029688      -0.007027      -0.013910      -0.010928       0.024838              1.869762       1.979056      -0.386819      -0.225074       2.011477       0.013482       1.618753           0.000000
           92              H       4.407170      11.638048      11.068626       0.121556       1.135463 0.82449203E+01  0.79884141E+02                                 1.664629                            1.577490      -1.039805       2.389263                    0.998107       3.217335       8.363003       0.558539       1.131822      -0.746322      -0.016099       0.035537      -0.005758       0.039436      -0.005713      -0.004949      -0.010548      -0.018826       0.001454      -0.015644      -0.000758       0.016402              1.701403       1.737541      -0.374682      -0.161329       1.862364      -0.044155       1.504304           0.000000
           93              H      17.932890      -0.031201       8.078511       0.139018       1.055122 0.73159619E+01  0.69449286E+02                                 1.656118                            1.541065      -0.805875       2.517249                    0.999721       3.099640       8.224966       0.530039       1.217312      -0.725971       0.028677       0.027946       0.012412       0.041921       0.012239      -0.003583       0.007533       0.012995      -0.019482      -0.017113      -0.000022       0.017135              1.770425       1.673860       0.404266       0.270108       1.964345       0.460044       1.673069           0.000000
           94              H      14.893373      22.483065       6.934467       0.118388       1.186392 0.85566676E+01  0.84196798E+02                                 1.751600                            1.636033      -1.065140       2.372046                    0.998007       3.347547       8.948060       0.530646       1.173034      -0.735116      -0.027156      -0.026825      -0.001619       0.038205       0.012782      -0.006375      -0.002871       0.013171      -0.025364      -0.010984      -0.009298       0.020282              1.848057       1.729975       0.464788       0.111342       2.155099       0.366092       1.659097           0.000000
           95              H      18.304704      24.565745       6.346844       0.099368       1.265275 0.97957288E+01  0.99752260E+02                                 1.827303                            1.748527      -1.192371       2.297772                    0.996626       3.562835       9.703717       0.513903       1.170413      -0.735168       0.035108       0.012459      -0.013916       0.039768       0.015373      -0.001988      -0.000402       0.018358      -0.041019      -0.013910      -0.010928       0.024838              1.869762       2.011477      -0.013482      -0.386819       1.618753       0.225074       1.979055           0.000000
           96              H      14.362952      24.069126       8.593331       0.121556       1.135463 0.82449249E+01  0.79884196E+02                                 1.664630                            1.577491      -1.039805       2.389263                    0.998107       3.217335       8.363003       0.558539       1.131822      -0.746322      -0.035537      -0.005758       0.016099       0.039436       0.010548      -0.005713       0.004949       0.008686      -0.028966      -0.015644      -0.000758       0.016402              1.701403       1.862364       0.044154      -0.374683       1.504304       0.161329       1.737542           0.000000
           97              H       4.932390      13.031701      17.922489       0.139018       1.055122 0.73159622E+01  0.69449291E+02                                 1.656118                            1.541066      -0.805875       2.517249                    0.999721       3.099640       8.224967       0.530039       1.217312      -0.725971       0.028677      -0.027946      -0.012412       0.041921      -0.012239       0.003583       0.007533       0.012995      -0.019482      -0.017113      -0.000022       0.017135              1.770425       1.673861      -0.404266      -0.270108       1.964345       0.460044       1.673069           0.000000
           98              H       1.892873      16.518435      19.066533       0.118388       1.186392 0.85566680E+01  0.84196805E+02                                 1.751600                            1.636033      -1.065140       2.372046                    0.998007       3.347547       8.948061       0.530645       1.173034      -0.735116      -0.027156       0.026825       0.001619       0.038205      -0.012782       0.006375      -0.002871       0.013171      -0.025364      -0.010984      -0.009298       0.020282              1.848057       1.729976      -0.464788      -0.111342       2.155099       0.366092       1.659097           0.000000
           99              H       5.304204      14.435755      19.654156       0.099368       1.265275 0.97957299E+01  0.99752274E+02                                 1.827303                            1.748527      -1.192371       2.297772                    0.996626       3.562835       9.703717       0.513903       1.170413      -0.735168       0.035108      -0.012459       0.013916       0.039768      -0.015373       0.001988      -0.000402       0.018358      -0.041019      -0.013910      -0.010928       0.024838              1.869762       2.011477       0.013482       0.386819       1.618753       0.225074       1.979056           0.000000
          100              H       1.362452      14.932374      17.407670       0.121556       1.135463 0.82449196E+01  0.79884130E+02                                 1.664629                            1.577490      -1.039805       2.389263                    0.998107       3.217335       8.363002       0.558539       1.131822      -0.746322      -0.035537       0.005758      -0.016099       0.039436      -0.010548       0.005713       0.004949       0.008686      -0.028966      -0.015644      -0.000758       0.016402              1.701402       1.862363      -0.044154       0.374682       1.504304       0.161329       1.737540           0.000000
          101              H       8.068110      12.969299       4.921989       0.139018       1.055122 0.73159622E+01  0.69449291E+02                                 1.656118                            1.541066      -0.805875       2.517249                    0.999721       3.099640       8.224967       0.530039       1.217312      -0.725971      -0.028677       0.027946      -0.012412       0.041921      -0.012239      -0.003583      -0.007533       0.012995      -0.019482      -0.017113      -0.000022       0.017135              1.770425       1.673861      -0.404266       0.270108       1.964345      -0.460043       1.673069          -0.000000
          102              H      11.107627       9.482565       6.066033       0.118388       1.186392 0.85566683E+01  0.84196808E+02                                 1.751600                            1.636033      -1.065140       2.372045                    0.998007       3.347547       8.948061       0.530645       1.173034      -0.735116       0.027156      -0.026825       0.001619       0.038205      -0.012782      -0.006375       0.002871       0.013171      -0.025364      -0.010984      -0.009298       0.020282              1.848057       1.729976      -0.464788       0.111342       2.155100      -0.366093       1.659097           0.000000
          103              H       7.696296      11.565245       6.653656       0.099368       1.265275 0.97957286E+01  0.99752258E+02                                 1.827303                            1.748527      -1.192371       2.297772                    0.996626       3.562835       9.703717       0.513903       1.170413      -0.735168      -0.035108       0.012459       0.013916       0.039768      -0.015373      -0.001988       0.000402       0.018358      -0.041019      -0.013910      -0.010928       0.024838              1.869762       2.011477       0.013482      -0.386819       1.618753      -0.225074       1.979056           0.000000
          104              H      11.638048      11.068626       4.407170       0.121556       1.135463 0.82449214E+01  0.79884155E+02                                 1.664629                            1.577491      -1.039805       2.389263                    0.998107       3.217335       8.363003       0.558539       1.131822      -0.746322       0.035537      -0.005758      -0.016099       0.039436      -0.010548      -0.005713      -0.004949       0.008686      -0.028966      -0.015644      -0.000758       0.016402              1.701403       1.862364      -0.044155      -0.374682       1.504304      -0.161329       1.737541           0.000000
          105              H      21.068610       0.031201      21.079011       0.139018       1.055122 0.73159622E+01  0.69449291E+02                                 1.656118                            1.541066      -0.805875       2.517249                    0.999721       3.099640       8.224967       0.530039       1.217312      -0.725971      -0.028677      -0.027946       0.012412       0.041921       0.012239       0.003583      -0.007533       0.012995      -0.019482      -0.017113      -0.000022       0.017135              1.770425       1.673861       0.404266      -0.270108       1.964345      -0.460043       1.673069           0.000000
          106              H      24.108127       3.517935      19.934967       0.118388       1.186392 0.85566679E+01  0.84196802E+02                                 1.751600                            1.636033      -1.065140       2.372046                    0.998007       3.347547       8.948060       0.530646       1.173034      -0.735116       0.027156       0.026825      -0.001619       0.038205       0.012782       0.006375       0.002871       0.013171      -0.025364      -0.010984      -0.009298       0.020282              1.848057       1.729976       0.464788      -0.111342       2.155099      -0.366092       1.659096           0.000000
          107              H      20.696796       1.435255      19.347344       0.099368       1.265275 0.97957284E+01  0.99752255E+02                                 1.827302                            1.748526      -1.192371       2.297772                    0.996626       3.562835       9.703717       0.513903       1.170413      -0.735168      -0.035108      -0.012459      -0.013916       0.039768       0.015373       0.001988       0.000402       0.018358      -0.041019      -0.013910      -0.010928       0.024838              1.869762       2.011476      -0.013482       0.386819       1.618753      -0.225074       1.979056           0.000000
          108              H      24.638548       1.931874      21.593831       0.121556       1.135463 0.82449230E+01  0.79884171E+02                                 1.664629                            1.577491      -1.039805       2.389263                    0.998107       3.217335       8.363002       0.558539       1.131822      -0.746322       0.035537       0.005758       0.016099       0.039436       0.010548       0.005713      -0.004949       0.008686      -0.028966      -0.015644      -0.000758       0.016402              1.701403       1.862363       0.044154       0.374682       1.504304      -0.161329       1.737542           0.000000
          109              C       1.196046      15.998415      23.452902       0.395153      34.064120 0.30562653E+03  0.66401662E+04                                 9.717501                            6.124128      -0.337700       1.930383                    0.999109      24.097928      68.631267       0.612618       0.460181      -1.028433       0.023896      -0.021479       0.006374       0.032756       0.041015      -0.039184      -0.047083       0.005881       0.016133      -0.048858      -0.036188       0.085046             15.480500      20.163792     -11.050530       3.656232      16.850006       0.208393       9.427703           0.000000
          110              C      24.680149      18.822124      23.816916      -0.092890      32.016504 0.39428844E+03  0.90705988E+04                                 8.847200                            6.678319      -0.002201       1.985887                    0.999360      28.535507      81.870572       0.627672       0.424181      -1.056433      -0.003544       0.004130      -0.010882       0.012167       0.007833      -0.000725       0.012841       0.000382       0.052774      -0.019464      -0.003489       0.022953             11.729803      14.219891      -7.818618       1.215078      12.750738       0.503809       8.218781          -0.000000
          111              C      25.384776      16.690042      21.968245      -0.102258      34.968478 0.43307529E+03  0.10199392E+05                                 9.440467                            7.028412      -0.020882       1.967291                    0.999529      29.440365      85.464395       0.608013       0.427742      -1.054223      -0.019502       0.021219      -0.006016       0.029441       0.023146      -0.011796       0.008166      -0.005972       0.032429      -0.033347       0.014653       0.018694             12.511416      15.126140      -7.838777       2.736321      13.764959       0.319893       8.643150          -0.000000
          112              C      25.673387      17.956291      24.017124      -0.098601      37.055200 0.43874643E+03  0.10404131E+05                                 9.906678                            7.134608      -0.273339       1.884557                    0.998847      29.982150      88.373062       0.593685       0.435069      -1.045972      -0.012550      -0.000204      -0.034689       0.036889       0.030265      -0.001761       0.009380      -0.016297       0.116785      -0.051370       0.010490       0.040880             14.158872      17.767848     -10.731610       1.209974      16.386732       0.521141       8.322035          -0.000000
          113              C       0.098804      16.861649      23.153890       0.009011      44.596514 0.44746973E+03  0.10560109E+05                                11.126364                            7.114640      -0.234247       1.934024                    0.998801      27.443481      78.172088       0.611826       0.424203      -1.062897      -0.018063       0.030854       0.005882       0.036233      -0.003812       0.004547       0.000888      -0.008025       0.006177      -0.008531       0.003437       0.005094             18.016361      24.359368     -14.462873       3.687537      19.761008      -0.609790       9.928706          -0.000000
          114              C      24.066526      18.645317      22.566268      -0.003938      38.431728 0.46142497E+03  0.10906765E+05                                 9.927707                            7.126844       0.069685       2.023655                    0.999411      27.351406      76.436350       0.627750       0.412786      -1.076707       0.050232      -0.007574       0.046786       0.069062      -0.011039      -0.016363       0.011408      -0.020909      -0.067821      -0.031557      -0.000516       0.032073             14.604779      17.885425     -10.528378       3.140739      16.409837      -0.345615       9.519076          -0.000000
          115              C      22.867880      19.485149      21.981245       0.629896      22.743123 0.23167265E+03  0.47137278E+04                                 7.502469                            5.441134      -0.140643       2.016781                    0.999278      21.929966      61.163898       0.628176       0.479220      -1.014363      -0.053271       0.031103      -0.023460       0.065997       0.077388      -0.082423      -0.035841      -0.000578       0.069382      -0.102055      -0.030562       0.132617             10.082104      11.903374      -5.782184       2.606899      11.078339       0.102926       7.264598           0.000000
          116              C      24.370737      17.628678      21.666633      -0.145837      35.759121 0.43703574E+03  0.10285203E+05                                 9.455239                            6.969502       0.123217       2.001788                    0.999747      29.752628      85.497311       0.624442       0.416790      -1.064271       0.027447      -0.020746       0.004711       0.034726       0.015952       0.013003       0.007552       0.011052       0.070096      -0.028608      -0.003211       0.031819             12.817811      14.990322      -8.816506       1.750078      15.182109       0.713393       8.281001          -0.000000
          117              C      11.804454      10.002585      10.452402       0.395153      34.064123 0.30562638E+03  0.66401623E+04                                 9.717501                            6.124127      -0.337700       1.930383                    0.999109      24.097928      68.631267       0.612618       0.460181      -1.028433      -0.023896       0.021479       0.006374       0.032756       0.041015       0.039184       0.047083       0.005881       0.016133      -0.048858      -0.036188       0.085046             15.480502      20.163798     -11.050533      -3.656231      16.850006      -0.208394       9.427702           0.000000
          118              C      14.321351       7.178876      10.816416      -0.092890      32.016506 0.39428844E+03  0.90705987E+04                                 8.847200                            6.678319      -0.002201       1.985887                    0.999360      28.535507      81.870573       0.627672       0.424181      -1.056433       0.003544      -0.004130      -0.010882       0.012167       0.007833       0.000725      -0.012841       0.000382       0.052774      -0.019464      -0.003489       0.022953             11.729805      14.219893      -7.818620      -1.215078      12.750740      -0.503809       8.218782          -0.000000
          119              C      13.616724       9.310958       8.967745      -0.102258      34.968488 0.43307550E+03  0.10199398E+05                                 9.440469                            7.028413      -0.020882       1.967291                    0.999529      29.440365      85.464395       0.608013       0.427742      -1.054223       0.019502      -0.021219      -0.006016       0.029441       0.023146       0.011796      -0.008166      -0.005972       0.032429      -0.033347       0.014653       0.018694             12.511420      15.126145      -7.838782      -2.736322      13.764963      -0.319890       8.643151           0.000000
          120              C      13.328113       8.044709      11.016624      -0.098601      37.055212 0.43874647E+03  0.10404133E+05                                 9.906680                            7.134609      -0.273339       1.884557                    0.998847      29.982150      88.373061       0.593685       0.435069      -1.045972       0.012550       0.000204      -0.034689       0.036889       0.030265       0.001761      -0.009380      -0.016297       0.116785      -0.051370       0.010490       0.040880             14.158878      17.767858     -10.731619      -1.209975      16.386743      -0.521139       8.322034          -0.000000
          121              C      12.901696       9.139352      10.153391       0.009011      44.596548 0.44746978E+03  0.10560110E+05                                11.126369                            7.114640      -0.234247       1.934024                    0.998801      27.443481      78.172088       0.611826       0.424203      -1.062897       0.018063      -0.030854       0.005882       0.036233      -0.003812      -0.004547      -0.000888      -0.008025       0.006177      -0.008531       0.003437       0.005094             18.016375      24.359392     -14.462892      -3.687539      19.761026       0.609794       9.928707          -0.000000
          122              C      14.934974       7.355683       9.565768      -0.003938      38.431723 0.46142510E+03  0.10906769E+05                                 9.927707                            7.126845       0.069685       2.023655                    0.999411      27.351406      76.436351       0.627750       0.412786      -1.076707      -0.050232       0.007574       0.046786       0.069062      -0.011039       0.016363      -0.011408      -0.020909      -0.067821      -0.031557      -0.000516       0.032073             14.604776      17.885420     -10.528373      -3.140737      16.409832       0.345612       9.519076          -0.000000
          123              C      16.133621       6.515851       8.980745       0.629896      22.743106 0.23167254E+03  0.47137251E+04                                 7.502466                            5.441133      -0.140643       2.016781                    0.999278      21.929966      61.163899       0.628176       0.479221      -1.014363       0.053271      -0.031103      -0.023460       0.065997       0.077388       0.082423       0.035841      -0.000578       0.069382      -0.102055      -0.030562       0.132617             10.082095      11.903359      -5.782171      -2.606898      11.078327      -0.102930       7.264598           0.000000
          124              C      14.630763       8.372322       8.666133      -0.145837      35.759117 0.43703572E+03  0.10285202E+05                                 9.455238                            6.969502       0.123217       2.001788                    0.999747      29.752628      85.497312       0.624442       0.416790      -1.064271      -0.027447       0.020746       0.004711       0.034726       0.015952      -0.013003      -0.007552       0.011052       0.070096      -0.028608      -0.003211       0.031819             12.817808      14.990318      -8.816502      -1.750078      15.182106      -0.713393       8.281001          -0.000000
          125              C      24.804954       2.997915      15.548598       0.395153      34.064119 0.30562653E+03  0.66401661E+04                                 9.717501                            6.124128      -0.337700       1.930383                    0.999109      24.097928      68.631266       0.612618       0.460181      -1.028433      -0.023896      -0.021479      -0.006374       0.032756      -0.041015      -0.039184       0.047083       0.005881       0.016133      -0.048858      -0.036188       0.085046             15.480499      20.163792      11.050528       3.656234      16.850002      -0.208392       9.427704           0.000000
          126              C       1.320851       5.821624      15.184584      -0.092890      32.016500 0.39428841E+03  0.90705980E+04                                 8.847199                            6.678319      -0.002201       1.985887                    0.999360      28.535506      81.870568       0.627672       0.424181      -1.056433       0.003544       0.004130       0.010882       0.012167      -0.007833      -0.000725      -0.012841       0.000382       0.052774      -0.019464      -0.003489       0.022953             11.729802      14.219889       7.818617       1.215077      12.750736      -0.503810       8.218781          -0.000000
          127              C       0.616224       3.689542      17.033255      -0.102258      34.968478 0.43307529E+03  0.10199392E+05                                 9.440467                            7.028412      -0.020882       1.967291                    0.999529      29.440366      85.464398       0.608013       0.427742      -1.054223       0.019502       0.021219       0.006016       0.029441      -0.023146      -0.011796      -0.008166      -0.005972       0.032429      -0.033347       0.014653       0.018694             12.511416      15.126140       7.838776       2.736321      13.764957      -0.319894       8.643150          -0.000000
          128              C       0.327613       4.955791      14.984376      -0.098601      37.055198 0.43874643E+03  0.10404131E+05                                 9.906677                            7.134608      -0.273339       1.884557                    0.998847      29.982150      88.373060       0.593685       0.435069      -1.045972       0.012550      -0.000204       0.034689       0.036889      -0.030265      -0.001761      -0.009380      -0.016297       0.116785      -0.051370       0.010490       0.040880             14.158870      17.767846      10.731608       1.209974      16.386729      -0.521141       8.322034          -0.000000
          129              C      25.902196       3.861149      15.847610       0.009011      44.596512 0.44746973E+03  0.10560109E+05                                11.126363                            7.114640      -0.234247       1.934024                    0.998801      27.443481      78.172087       0.611826       0.424203      -1.062897       0.018063       0.030854      -0.005882       0.036233       0.003812       0.004547      -0.000888      -0.008025       0.006177      -0.008531       0.003437       0.005094             18.016359      24.359367      14.462871       3.687539      19.761004       0.609791       9.928707          -0.000000
          130              C       1.934474       5.644817      16.435232      -0.003938      38.431719 0.46142508E+03  0.10906768E+05                                 9.927706                            7.126845       0.069685       2.023655                    0.999411      27.351406      76.436349       0.627750       0.412786      -1.076707      -0.050232      -0.007574      -0.046786       0.069062       0.011039      -0.016363      -0.011408      -0.020909      -0.067821      -0.031557      -0.000516       0.032073             14.604774      17.885417      10.528371       3.140737      16.409829       0.345613       9.519075           0.000000
          131              C       3.133121       6.484649      17.020255       0.629896      22.743106 0.23167254E+03  0.47137250E+04                                 7.502466                            5.441133      -0.140643       2.016781                    0.999278      21.929966      61.163897       0.628176       0.479220      -1.014363       0.053271       0.031103       0.023460       0.065997      -0.077388      -0.082423       0.035841      -0.000578       0.069382      -0.102055      -0.030562       0.132617             10.082094      11.903358       5.782171       2.606898      11.078326      -0.102930       7.264598           0.000000
          132              C       1.630263       4.628178      17.334867      -0.145837      35.759136 0.43703596E+03  0.10285209E+05                                 9.455242                            6.969504       0.123217       2.001788                    0.999747      29.752629      85.497317       0.624442       0.416790      -1.064271      -0.027447      -0.020746      -0.004711       0.034726      -0.015952       0.013003      -0.007552       0.011052       0.070096      -0.028608      -0.003211       0.031819             12.817814      14.990329       8.816507       1.750081      15.182110      -0.713392       8.281002          -0.000000
          133              C      14.196546      23.003085       2.548098       0.395153      34.064120 0.30562638E+03  0.66401623E+04                                 9.717501                            6.124127      -0.337700       1.930383                    0.999109      24.097928      68.631266       0.612618       0.460181      -1.028433       0.023896       0.021479      -0.006374       0.032756      -0.041015       0.039184      -0.047083       0.005881       0.016133      -0.048858      -0.036188       0.085046             15.480500      20.163796      11.050531      -3.656231      16.850003       0.208393       9.427701           0.000000
          134              C      11.679649      20.179376       2.184084      -0.092890      32.016507 0.39428844E+03  0.90705987E+04                                 8.847200                            6.678319      -0.002201       1.985887                    0.999360      28.535507      81.870570       0.627672       0.424181      -1.056433      -0.003544      -0.004130       0.010882       0.012167      -0.007833       0.000725       0.012841       0.000382       0.052774      -0.019464      -0.003489       0.022953             11.729805      14.219894       7.818620      -1.215079      12.750740       0.503808       8.218782          -0.000000
          135              C      12.384276      22.311458       4.032755      -0.102258      34.968493 0.43307551E+03  0.10199399E+05                                 9.440470                            7.028414      -0.020882       1.967291                    0.999529      29.440366      85.464398       0.608013       0.427742      -1.054223      -0.019502      -0.021219       0.006016       0.029441      -0.023146       0.011796       0.008166      -0.005972       0.032429      -0.033347       0.014653       0.018694             12.511422      15.126148       7.838784      -2.736323      13.764965       0.319890       8.643152          -0.000000
          136              C      12.672887      21.045209       1.983876      -0.098601      37.055212 0.43874647E+03  0.10404132E+05                                 9.906680                            7.134609      -0.273339       1.884557                    0.998847      29.982150      88.373059       0.593685       0.435069      -1.045972      -0.012550       0.000204       0.034689       0.036889      -0.030265       0.001761       0.009380      -0.016297       0.116785      -0.051370       0.010490       0.040880             14.158877      17.767857      10.731618      -1.209976      16.386741       0.521138       8.322034          -0.000000
          137              C      13.099304      22.139852       2.847109       0.009011      44.596548 0.44746978E+03  0.10560110E+05                                11.126369                            7.114640      -0.234247       1.934024                    0.998801      27.443481      78.172087       0.611826       0.424203      -1.062897      -0.018063      -0.030854      -0.005882       0.036233       0.003812      -0.004547       0.000888      -0.008025       0.006177      -0.008531       0.003437       0.005094             18.016374      24.359392      14.462891      -3.687540      19.761024      -0.609794       9.928707           0.000000
          138              C      11.066026      20.356183       3.434732      -0.003938      38.431727 0.46142496E+03  0.10906765E+05                                 9.927707                            7.126843       0.069685       2.023655                    0.999411      27.351406      76.436349       0.627750       0.412786      -1.076707       0.050232       0.007574      -0.046786       0.069062       0.011039       0.016363       0.011408      -0.020909      -0.067821      -0.031557      -0.000516       0.032073             14.604779      17.885424      10.528377      -3.140739      16.409836      -0.345615       9.519076          -0.000000
          139              C       9.867380      19.516351       4.019755       0.629896      22.743123 0.23167266E+03  0.47137279E+04                                 7.502470                            5.441134      -0.140643       2.016781                    0.999278      21.929966      61.163898       0.628176       0.479220      -1.014363      -0.053271      -0.031103       0.023460       0.065997      -0.077388       0.082423      -0.035841      -0.000578       0.069382      -0.102055      -0.030562       0.132617             10.082104      11.903374       5.782185      -2.606899      11.078340       0.102927       7.264598           0.000000
          140              C      11.370237      21.372822       4.334367      -0.145837      35.759139 0.43703593E+03  0.10285208E+05                                 9.455242                            6.969503       0.123217       2.001788                    0.999747      29.752628      85.497315       0.624442       0.416790      -1.064271       0.027447       0.020746      -0.004711       0.034726      -0.015952      -0.013003       0.007552       0.011052       0.070096      -0.028608      -0.003211       0.031819             12.817816      14.990331       8.816510      -1.750080      15.182115       0.713392       8.281003          -0.000000
          141              C      23.452902       1.196046      15.998415       0.395153      34.064120 0.30562653E+03  0.66401661E+04                                 9.717501                            6.124128      -0.337700       1.930383                    0.999109      24.097928      68.631266       0.612618       0.460181      -1.028433       0.006374       0.023896      -0.021479       0.032756      -0.039184      -0.047083       0.041015       0.005126      -0.016889      -0.048858      -0.036188       0.085046             15.480500       9.427703       3.656232       0.208393      20.163791     -11.050529      16.850005           0.000000
          142              C      23.816916      24.680149      18.822124      -0.092890      32.016504 0.39428844E+03  0.90705989E+04                                 8.847200                            6.678319      -0.002201       1.985887                    0.999360      28.535507      81.870572       0.627672       0.424181      -1.056433      -0.010882      -0.003544       0.004130       0.012167      -0.000725       0.012841       0.007833       0.026196      -0.026959      -0.019464      -0.003489       0.022953             11.729803       8.218782       1.215078       0.503809      14.219891      -7.818618      12.750738          -0.000000
          143              C      21.968245      25.384776      16.690042      -0.102258      34.968479 0.43307531E+03  0.10199393E+05                                 9.440467                            7.028412      -0.020882       1.967291                    0.999529      29.440366      85.464398       0.608013       0.427742      -1.054223      -0.006016      -0.019502       0.021219       0.029441      -0.011796       0.008166       0.023146       0.019201      -0.007256      -0.033347       0.014653       0.018694             12.511416       8.643150       2.736321       0.319893      15.126140      -7.838778      13.764959           0.000000
          144              C      24.017124      25.673387      17.956291      -0.098601      37.055201 0.43874644E+03  0.10404132E+05                                 9.906678                            7.134609      -0.273339       1.884557                    0.998847      29.982150      88.373061       0.593685       0.435069      -1.045972      -0.034689      -0.012550      -0.000204       0.036889      -0.001761       0.009380       0.030265       0.066541      -0.033947      -0.051370       0.010490       0.040880             14.158872       8.322035       1.209974       0.521141      17.767849     -10.731610      16.386732          -0.000000
          145              C      23.153890       0.098804      16.861649       0.009011      44.596514 0.44746973E+03  0.10560109E+05                                11.126364                            7.114640      -0.234247       1.934024                    0.998801      27.443481      78.172087       0.611826       0.424203      -1.062897       0.005882      -0.018063       0.030854       0.036233       0.004547       0.000888      -0.003812       0.007101       0.008949      -0.008531       0.003437       0.005094             18.016360       9.928706       3.687538      -0.609790      24.359367     -14.462873      19.761007          -0.000000
          146              C      22.566268      24.066526      18.645317      -0.003938      38.431727 0.46142497E+03  0.10906765E+05                                 9.927707                            7.126844       0.069685       2.023655                    0.999411      27.351406      76.436349       0.627750       0.412786      -1.076707       0.046786       0.050232      -0.007574       0.069062      -0.016363       0.011408      -0.011039      -0.023456       0.065274      -0.031557      -0.000516       0.032073             14.604779       9.519076       3.140738      -0.345615      17.885424     -10.528377      16.409836           0.000000
          147              C      21.981245      22.867880      19.485149       0.629896      22.743123 0.23167266E+03  0.47137279E+04                                 7.502470                            5.441134      -0.140643       2.016781                    0.999278      21.929966      61.163898       0.628176       0.479220      -1.014363      -0.023460      -0.053271       0.031103       0.065997      -0.082423      -0.035841       0.077388       0.034980      -0.033824      -0.102055      -0.030562       0.132617             10.082104       7.264598       2.606899       0.102927      11.903374      -5.782184      11.078339           0.000000
          148              C      21.666633      24.370737      17.628678      -0.145837      35.759122 0.43703574E+03  0.10285203E+05                                 9.455240                            6.969502       0.123217       2.001788                    0.999747      29.752628      85.497314       0.624442       0.416790      -1.064271       0.004711       0.027447      -0.020746       0.034726       0.013003       0.007552       0.015952       0.029522      -0.051626      -0.028608      -0.003211       0.031819             12.817811       8.281002       1.750078       0.713393      14.990323      -8.816506      15.182110          -0.000000
          149              C      10.452402      11.804454      10.002585       0.395153      34.064123 0.30562638E+03  0.66401623E+04                                 9.717501                            6.124127      -0.337700       1.930382                    0.999109      24.097928      68.631267       0.612618       0.460181      -1.028433       0.006374      -0.023896       0.021479       0.032756       0.039184       0.047083       0.041015       0.005126      -0.016889      -0.048858      -0.036188       0.085046             15.480502       9.427702      -3.656231      -0.208394      20.163798     -11.050533      16.850007           0.000000
          150              C      10.816416      14.321351       7.178876      -0.092890      32.016506 0.39428843E+03  0.90705986E+04                                 8.847200                            6.678319      -0.002201       1.985887                    0.999360      28.535507      81.870571       0.627672       0.424181      -1.056433      -0.010882       0.003544      -0.004130       0.012167       0.000725      -0.012841       0.007833       0.026196      -0.026959      -0.019464      -0.003489       0.022953             11.729805       8.218781      -1.215078      -0.503809      14.219893      -7.818620      12.750740          -0.000000
          151              C       8.967745      13.616724       9.310958      -0.102258      34.968491 0.43307553E+03  0.10199399E+05                                 9.440470                            7.028414      -0.020882       1.967291                    0.999529      29.440366      85.464399       0.608013       0.427742      -1.054223      -0.006016       0.019502      -0.021219       0.029441       0.011796      -0.008166       0.023146       0.019201      -0.007257      -0.033347       0.014653       0.018694             12.511421       8.643152      -2.736323      -0.319890      15.126147      -7.838783      13.764964          -0.000000
          152              C      11.016624      13.328113       8.044709      -0.098601      37.055212 0.43874647E+03  0.10404133E+05                                 9.906680                            7.134609      -0.273339       1.884557                    0.998847      29.982150      88.373061       0.593685       0.435069      -1.045972      -0.034689       0.012550       0.000204       0.036889       0.001761      -0.009380       0.030265       0.066541      -0.033947      -0.051370       0.010490       0.040880             14.158878       8.322033      -1.209975      -0.521138      17.767857     -10.731618      16.386743          -0.000000
          153              C      10.153391      12.901696       9.139352       0.009011      44.596548 0.44746978E+03  0.10560110E+05                                11.126369                            7.114640      -0.234247       1.934024                    0.998801      27.443481      78.172088       0.611826       0.424203      -1.062897       0.005882       0.018063      -0.030854       0.036233      -0.004547      -0.000888      -0.003812       0.007101       0.008949      -0.008531       0.003437       0.005094             18.016375       9.928707      -3.687539       0.609794      24.359392     -14.462892      19.761025           0.000000
          154              C       9.565768      14.934974       7.355683      -0.003938      38.431722 0.46142509E+03  0.10906768E+05                                 9.927706                            7.126845       0.069685       2.023655                    0.999411      27.351406      76.436348       0.627750       0.412786      -1.076707       0.046786      -0.050232       0.007574       0.069062       0.016363      -0.011408      -0.011039      -0.023456       0.065274      -0.031557      -0.000516       0.032073             14.604775       9.519076      -3.140737       0.345612      17.885419     -10.528372      16.409831          -0.000000
          155              C       8.980745      16.133621       6.515851       0.629896      22.743106 0.23167255E+03  0.47137251E+04                                 7.502465                            5.441133      -0.140643       2.016781                    0.999278      21.929966      61.163896       0.628176       0.479220      -1.014363      -0.023460       0.053271      -0.031103       0.065997       0.082423       0.035841       0.077388       0.034980      -0.033824      -0.102055      -0.030562       0.132617             10.082094       7.264597      -2.606897      -0.102930      11.903358      -5.782171      11.078326           0.000000
          156              C       8.666133      14.630763       8.372322      -0.145837      35.759118 0.43703573E+03  0.10285203E+05                                 9.455239                            6.969502       0.123217       2.001788                    0.999747      29.752628      85.497314       0.624442       0.416790      -1.064271       0.004711      -0.027447       0.020746       0.034726      -0.013003      -0.007552       0.015952       0.029522      -0.051626      -0.028608      -0.003211       0.031819             12.817809       8.281002      -1.750078      -0.713393      14.990319      -8.816503      15.182106          -0.000000
          157              C      15.548598      24.804954       2.997915       0.395153      34.064117 0.30562651E+03  0.66401656E+04                                 9.717501                            6.124128      -0.337700       1.930383                    0.999109      24.097927      68.631264       0.612617       0.460181      -1.028433      -0.006374      -0.023896      -0.021479       0.032756      -0.039184       0.047083      -0.041015       0.005126      -0.016889      -0.048858      -0.036188       0.085046             15.480499       9.427704       3.656234      -0.208392      20.163792      11.050527      16.850002           0.000000
          158              C      15.184584       1.320851       5.821624      -0.092890      32.016500 0.39428841E+03  0.90705980E+04                                 8.847199                            6.678319      -0.002201       1.985887                    0.999360      28.535506      81.870568       0.627672       0.424181      -1.056433       0.010882       0.003544       0.004130       0.012167      -0.000725      -0.012841      -0.007833       0.026196      -0.026959      -0.019464      -0.003489       0.022953             11.729802       8.218781       1.215077      -0.503810      14.219889       7.818617      12.750736          -0.000000
          159              C      17.033255       0.616224       3.689542      -0.102258      34.968477 0.43307529E+03  0.10199392E+05                                 9.440467                            7.028411      -0.020882       1.967291                    0.999529      29.440366      85.464396       0.608013       0.427742      -1.054224       0.006016       0.019502       0.021219       0.029441      -0.011796      -0.008166      -0.023146       0.019201      -0.007256      -0.033347       0.014653       0.018694             12.511415       8.643150       2.736321      -0.319894      15.126139       7.838775      13.764956          -0.000000
          160              C      14.984376       0.327613       4.955791      -0.098601      37.055196 0.43874641E+03  0.10404131E+05                                 9.906677                            7.134608      -0.273339       1.884557                    0.998847      29.982149      88.373057       0.593685       0.435069      -1.045972       0.034689       0.012550      -0.000204       0.036889      -0.001761      -0.009380      -0.030265       0.066541      -0.033947      -0.051370       0.010490       0.040880             14.158870       8.322034       1.209974      -0.521141      17.767846      10.731608      16.386729          -0.000000
          161              C      15.847610      25.902196       3.861149       0.009011      44.596512 0.44746973E+03  0.10560109E+05                                11.126363                            7.114640      -0.234247       1.934024                    0.998801      27.443481      78.172085       0.611826       0.424203      -1.062897      -0.005882       0.018063       0.030854       0.036233       0.004547      -0.000888       0.003812       0.007101       0.008949      -0.008531       0.003437       0.005094             18.016358       9.928707       3.687539       0.609791      24.359365      14.462869      19.761003          -0.000000
          162              C      16.435232       1.934474       5.644817      -0.003938      38.431719 0.46142509E+03  0.10906768E+05                                 9.927706                            7.126845       0.069685       2.023655                    0.999411      27.351406      76.436350       0.627750       0.412786      -1.076707      -0.046786      -0.050232      -0.007574       0.069062      -0.016363      -0.011408       0.011039      -0.023456       0.065274      -0.031557      -0.000516       0.032073             14.604774       9.519075       3.140737       0.345613      17.885418      10.528371      16.409829          -0.000000
          163              C      17.020255       3.133121       6.484649       0.629896      22.743106 0.23167254E+03  0.47137251E+04                                 7.502466                            5.441133      -0.140643       2.016781                    0.999278      21.929966      61.163898       0.628176       0.479220      -1.014363       0.023460       0.053271       0.031103       0.065997      -0.082423       0.035841      -0.077388       0.034980      -0.033824      -0.102055      -0.030562       0.132617             10.082094       7.264598       2.606898      -0.102930      11.903358       5.782171      11.078327           0.000000
          164              C      17.334867       1.630263       4.628178      -0.145837      35.759134 0.43703593E+03  0.10285208E+05                                 9.455241                            6.969503       0.123217       2.001788                    0.999747      29.752628      85.497314       0.624442       0.416790      -1.064271      -0.004711      -0.027447      -0.020746       0.034726       0.013003      -0.007552      -0.015952       0.029522      -0.051626      -0.028608      -0.003211       0.031819             12.817813       8.281002       1.750081      -0.713392      14.990328       8.816506      15.182109          -0.000000
          165              C       2.548098      14.196546      23.003085       0.395153      34.064120 0.30562638E+03  0.66401622E+04                                 9.717501                            6.124127      -0.337700       1.930383                    0.999109      24.097928      68.631267       0.612618       0.460181      -1.028433      -0.006374       0.023896       0.021479       0.032756       0.039184      -0.047083      -0.041015       0.005126      -0.016889      -0.048858      -0.036188       0.085046             15.480500       9.427701      -3.656231       0.208393      20.163797      11.050531      16.850003           0.000000
          166              C       2.184084      11.679649      20.179376      -0.092890      32.016508 0.39428844E+03  0.90705989E+04                                 8.847201                            6.678319      -0.002201       1.985887                    0.999360      28.535507      81.870573       0.627672       0.424181      -1.056433       0.010882      -0.003544      -0.004130       0.012167       0.000725       0.012841      -0.007833       0.026196      -0.026959      -0.019464      -0.003489       0.022953             11.729806       8.218783      -1.215079       0.503808      14.219894       7.818621      12.750741          -0.000000
          167              C       4.032755      12.384276      22.311458      -0.102258      34.968492 0.43307552E+03  0.10199399E+05                                 9.440470                            7.028413      -0.020882       1.967291                    0.999529      29.440366      85.464398       0.608013       0.427742      -1.054224       0.006016      -0.019502      -0.021219       0.029441       0.011796       0.008166      -0.023146       0.019201      -0.007256      -0.033347       0.014653       0.018694             12.511421       8.643152      -2.736322       0.319890      15.126147       7.838783      13.764965           0.000000
          168              C       1.983876      12.672887      21.045209      -0.098601      37.055213 0.43874647E+03  0.10404132E+05                                 9.906680                            7.134609      -0.273339       1.884557                    0.998847      29.982150      88.373060       0.593685       0.435069      -1.045972       0.034689      -0.012550       0.000204       0.036889       0.001761       0.009380      -0.030265       0.066541      -0.033947      -0.051370       0.010490       0.040880             14.158878       8.322034      -1.209976       0.521138      17.767858      10.731619      16.386742          -0.000000
          169              C       2.847109      13.099304      22.139852       0.009011      44.596548 0.44746978E+03  0.10560110E+05                                11.126369                            7.114640      -0.234247       1.934024                    0.998801      27.443481      78.172088       0.611826       0.424203      -1.062897      -0.005882      -0.018063      -0.030854       0.036233      -0.004547       0.000888       0.003812       0.007101       0.008949      -0.008531       0.003437       0.005094             18.016375       9.928707      -3.687540      -0.609794      24.359392      14.462891      19.761024          -0.000000
          170              C       3.434732      11.066026      20.356183      -0.003938      38.431727 0.46142497E+03  0.10906765E+05                                 9.927707                            7.126844       0.069685       2.023655                    0.999411      27.351406      76.436350       0.627750       0.412786      -1.076707      -0.046786       0.050232       0.007574       0.069062       0.016363       0.011408       0.011039      -0.023456       0.065274      -0.031557      -0.000516       0.032073             14.604779       9.519077      -3.140739      -0.345615      17.885424      10.528377      16.409837           0.000000
          171              C       4.019755       9.867380      19.516351       0.629896      22.743123 0.23167266E+03  0.47137279E+04                                 7.502470                            5.441134      -0.140643       2.016781                    0.999278      21.929966      61.163898       0.628176       0.479220      -1.014363       0.023460      -0.053271      -0.031103       0.065997       0.082423      -0.035841      -0.077388       0.034980      -0.033824      -0.102055      -0.030562       0.132617             10.082104       7.264598      -2.606899       0.102926      11.903374       5.782185      11.078340           0.000000
          172              C       4.334367      11.370237      21.372822      -0.145837      35.759138 0.43703592E+03  0.10285208E+05                                 9.455242                            6.969503       0.123217       2.001788                    0.999747      29.752628      85.497312       0.624442       0.416790      -1.064271      -0.004711       0.027447       0.020746       0.034726      -0.013003       0.007552      -0.015952       0.029522      -0.051626      -0.028608      -0.003211       0.031819             12.817815       8.281002      -1.750080       0.713392      14.990330       8.816510      15.182115          -0.000000
          173              C      15.998415      23.452902       1.196046       0.395153      34.064120 0.30562653E+03  0.66401662E+04                                 9.717501                            6.124128      -0.337700       1.930383                    0.999109      24.097928      68.631265       0.612618       0.460181      -1.028433      -0.021479       0.006374       0.023896       0.032756      -0.047083       0.041015      -0.039184      -0.011007       0.000756      -0.048858      -0.036188       0.085046             15.480499      16.850005       0.208393     -11.050529       9.427703       3.656232      20.163791           0.000000
          174              C      18.822124      23.816916      24.680149      -0.092890      32.016504 0.39428844E+03  0.90705989E+04                                 8.847200                            6.678319      -0.002201       1.985887                    0.999360      28.535507      81.870573       0.627672       0.424181      -1.056433       0.004130      -0.010882      -0.003544       0.012167       0.012841       0.007833      -0.000725      -0.026578      -0.025815      -0.019464      -0.003489       0.022953             11.729804      12.750738       0.503809      -7.818618       8.218782       1.215078      14.219891          -0.000000
          175              C      16.690042      21.968245      25.384776      -0.102258      34.968479 0.43307531E+03  0.10199393E+05                                 9.440467                            7.028411      -0.020882       1.967291                    0.999529      29.440366      85.464396       0.608013       0.427742      -1.054224       0.021219      -0.006016      -0.019502       0.029441       0.008166       0.023146      -0.011796      -0.013229      -0.025173      -0.033347       0.014653       0.018694             12.511416      13.764959       0.319893      -7.838777       8.643150       2.736321      15.126139           0.000000
          176              C      17.956291      24.017124      25.673387      -0.098601      37.055201 0.43874644E+03  0.10404132E+05                                 9.906678                            7.134609      -0.273339       1.884557                    0.998847      29.982150      88.373063       0.593685       0.435069      -1.045972      -0.000204      -0.034689      -0.012550       0.036889       0.009380       0.030265      -0.001761      -0.050244      -0.082838      -0.051370       0.010490       0.040880             14.158872      16.386733       0.521141     -10.731611       8.322035       1.209974      17.767849          -0.000000
          177              C      16.861649      23.153890       0.098804       0.009011      44.596513 0.44746973E+03  0.10560109E+05                                11.126363                            7.114640      -0.234247       1.934024                    0.998801      27.443481      78.172085       0.611826       0.424203      -1.062897       0.030854       0.005882      -0.018063       0.036233       0.000888      -0.003812       0.004547       0.000924      -0.015126      -0.008531       0.003437       0.005094             18.016359      19.761006      -0.609790     -14.462872       9.928706       3.687537      24.359366          -0.000000
          178              C      18.645317      22.566268      24.066526      -0.003938      38.431727 0.46142497E+03  0.10906765E+05                                 9.927707                            7.126844       0.069685       2.023655                    0.999411      27.351406      76.436349       0.627750       0.412786      -1.076707      -0.007574       0.046786       0.050232       0.069062       0.011408      -0.011039      -0.016363       0.044365       0.002547      -0.031557      -0.000516       0.032073             14.604778      16.409836      -0.345615     -10.528377       9.519076       3.140738      17.885424          -0.000000
          179              C      19.485149      21.981245      22.867880       0.629896      22.743123 0.23167266E+03  0.47137279E+04                                 7.502470                            5.441134      -0.140643       2.016781                    0.999278      21.929966      61.163898       0.628176       0.479220      -1.014363       0.031103      -0.023460      -0.053271       0.065997      -0.035841       0.077388      -0.082423      -0.034402      -0.035558      -0.102055      -0.030562       0.132617             10.082104      11.078339       0.102926      -5.782184       7.264598       2.606899      11.903374           0.000000
          180              C      17.628678      21.666633      24.370737      -0.145837      35.759121 0.43703574E+03  0.10285203E+05                                 9.455239                            6.969502       0.123217       2.001788                    0.999747      29.752628      85.497311       0.624442       0.416790      -1.064271      -0.020746       0.004711       0.027447       0.034726       0.007552       0.015952       0.013003      -0.040574      -0.018471      -0.028608      -0.003211       0.031819             12.817811      15.182109       0.713393      -8.816506       8.281001       1.750078      14.990322          -0.000000
          181              C      10.002585      10.452402      11.804454       0.395153      34.064123 0.30562638E+03  0.66401623E+04                                 9.717501                            6.124127      -0.337700       1.930383                    0.999109      24.097928      68.631267       0.612618       0.460181      -1.028433       0.021479       0.006374      -0.023896       0.032756       0.047083       0.041015       0.039184      -0.011007       0.000756      -0.048858      -0.036188       0.085046             15.480502      16.850007      -0.208394     -11.050533       9.427702      -3.656231      20.163798           0.000000
          182              C       7.178876      10.816416      14.321351      -0.092890      32.016506 0.39428843E+03  0.90705986E+04                                 8.847200                            6.678319      -0.002201       1.985887                    0.999360      28.535507      81.870572       0.627672       0.424181      -1.056433      -0.004130      -0.010882       0.003544       0.012167      -0.012841       0.007833       0.000725      -0.026578      -0.025815      -0.019464      -0.003489       0.022953             11.729805      12.750740      -0.503809      -7.818620       8.218782      -1.215078      14.219893          -0.000000
          183              C       9.310958       8.967745      13.616724      -0.102258      34.968490 0.43307553E+03  0.10199399E+05                                 9.440470                            7.028414      -0.020882       1.967291                    0.999529      29.440366      85.464399       0.608013       0.427742      -1.054223      -0.021219      -0.006016       0.019502       0.029441      -0.008166       0.023146       0.011796      -0.013229      -0.025173      -0.033347       0.014653       0.018694             12.511420      13.764964      -0.319890      -7.838782       8.643152      -2.736322      15.126146          -0.000000
          184              C       8.044709      11.016624      13.328113      -0.098601      37.055212 0.43874647E+03  0.10404132E+05                                 9.906680                            7.134609      -0.273339       1.884557                    0.998847      29.982150      88.373060       0.593685       0.435069      -1.045972       0.000204      -0.034689       0.012550       0.036889      -0.009380       0.030265       0.001761      -0.050244      -0.082838      -0.051370       0.010490       0.040880             14.158878      16.386743      -0.521139     -10.731618       8.322033      -1.209975      17.767857          -0.000000
          185              C       9.139352      10.153391      12.901696       0.009011      44.596548 0.44746977E+03  0.10560110E+05                                11.126369                            7.114640      -0.234247       1.934024                    0.998801      27.443481      78.172087       0.611826       0.424203      -1.062897      -0.030854       0.005882       0.018063       0.036233      -0.000888      -0.003812      -0.004547       0.000924      -0.015126      -0.008531       0.003437       0.005094             18.016374      19.761025       0.609794     -14.462891       9.928707      -3.687539      24.359391           0.000000
          186              C       7.355683       9.565768      14.934974      -0.003938      38.431723 0.46142510E+03  0.10906769E+05                                 9.927707                            7.126845       0.069685       2.023655                    0.999411      27.351406      76.436350       0.627750       0.412786      -1.076707       0.007574       0.046786      -0.050232       0.069062      -0.011408      -0.011039       0.016363       0.044365       0.002547      -0.031557      -0.000516       0.032073             14.604776      16.409832       0.345612     -10.528373       9.519076      -3.140737      17.885420          -0.000000
          187              C       6.515851       8.980745      16.133621       0.629896      22.743106 0.23167254E+03  0.47137251E+04                                 7.502466                            5.441133      -0.140643       2.016781                    0.999278      21.929966      61.163898       0.628176       0.479220      -1.014363      -0.031103      -0.023460       0.053271       0.065997       0.035841       0.077388       0.082423      -0.034402      -0.035558      -0.102055      -0.030562       0.132617             10.082094      11.078326      -0.102930      -5.782171       7.264598      -2.606898      11.903359           0.000000
          188              C       8.372322       8.666133      14.630763      -0.145837      35.759118 0.43703573E+03  0.10285202E+05                                 9.455239                            6.969502       0.123217       2.001788                    0.999747      29.752628      85.497313       0.624442       0.416790      -1.064271       0.020746       0.004711      -0.027447       0.034726      -0.007552       0.015952      -0.013003      -0.040574      -0.018471      -0.028608      -0.003211       0.031819             12.817809      15.182106      -0.713394      -8.816503       8.281001      -1.750078      14.990319          -0.000000
          189              C       2.997915      15.548598      24.804954       0.395153      34.064120 0.30562653E+03  0.66401662E+04                                 9.717501                            6.124128      -0.337700       1.930383                    0.999109      24.097928      68.631267       0.612618       0.460181      -1.028433      -0.021479      -0.006374      -0.023896       0.032756       0.047083      -0.041015      -0.039184      -0.011007       0.000756      -0.048858      -0.036188       0.085046             15.480500      16.850002      -0.208392      11.050528       9.427704       3.656234      20.163793           0.000000
          190              C       5.821624      15.184584       1.320851      -0.092890      32.016501 0.39428843E+03  0.90705987E+04                                 8.847199                            6.678319      -0.002201       1.985887                    0.999360      28.535507      81.870572       0.627672       0.424181      -1.056433       0.004130       0.010882       0.003544       0.012167      -0.012841      -0.007833      -0.000725      -0.026578      -0.025815      -0.019464      -0.003489       0.022953             11.729802      12.750737      -0.503810       7.818617       8.218781       1.215077      14.219890          -0.000000
          191              C       3.689542      17.033255       0.616224      -0.102258      34.968477 0.43307529E+03  0.10199392E+05                                 9.440467                            7.028411      -0.020882       1.967291                    0.999529      29.440366      85.464396       0.608013       0.427742      -1.054224       0.021219       0.006016       0.019502       0.029441      -0.008166      -0.023146      -0.011796      -0.013229      -0.025173      -0.033347       0.014653       0.018694             12.511415      13.764956      -0.319894       7.838775       8.643150       2.736321      15.126139          -0.000000
          192              C       4.955791      14.984376       0.327613      -0.098601      37.055198 0.43874642E+03  0.10404131E+05                                 9.906678                            7.134609      -0.273339       1.884557                    0.998847      29.982149      88.373059       0.593685       0.435069      -1.045972      -0.000204       0.034689       0.012550       0.036889      -0.009380      -0.030265      -0.001761      -0.050244      -0.082838      -0.051370       0.010490       0.040880             14.158871      16.386731      -0.521141      10.731609       8.322034       1.209974      17.767848          -0.000000
          193              C       3.861149      15.847610      25.902196       0.009011      44.596513 0.44746973E+03  0.10560109E+05                                11.126363                            7.114640      -0.234247       1.934024                    0.998801      27.443481      78.172087       0.611826       0.424203      -1.062897       0.030854      -0.005882       0.018063       0.036233      -0.000888       0.003812       0.004547       0.000924      -0.015126      -0.008531       0.003437       0.005094             18.016359      19.761004       0.609791      14.462871       9.928707       3.687539      24.359367          -0.000000
          194              C       5.644817      16.435232       1.934474      -0.003938      38.431719 0.46142509E+03  0.10906768E+05                                 9.927706                            7.126845       0.069685       2.023655                    0.999411      27.351406      76.436351       0.627750       0.412786      -1.076707      -0.007574      -0.046786      -0.050232       0.069062      -0.011408       0.011039      -0.016363       0.044365       0.002547      -0.031557      -0.000516       0.032073             14.604775      16.409830       0.345613      10.528371       9.519075       3.140737      17.885418          -0.000000
          195              C       6.484649      17.020255       3.133121       0.629896      22.743106 0.23167254E+03  0.47137250E+04                                 7.502466                            5.441133      -0.140643       2.016781                    0.999278      21.929966      61.163899       0.628176       0.479221      -1.014363       0.031103       0.023460       0.053271       0.065997       0.035841      -0.077388      -0.082423      -0.034402      -0.035558      -0.102055      -0.030562       0.132617             10.082095      11.078327      -0.102930       5.782171       7.264598       2.606898      11.903359           0.000000
          196              C       4.628178      17.334867       1.630263      -0.145837      35.759133 0.43703593E+03  0.10285208E+05                                 9.455241                            6.969503       0.123217       2.001788                    0.999747      29.752628      85.497313       0.624442       0.416790      -1.064271      -0.020746      -0.004711      -0.027447       0.034726      -0.007552      -0.015952       0.013003      -0.040574      -0.018471      -0.028608      -0.003211       0.031819             12.817813      15.182108      -0.713392       8.816506       8.281002       1.750081      14.990328          -0.000000
          197              C      23.003085       2.548098      14.196546       0.395153      34.064120 0.30562638E+03  0.66401622E+04                                 9.717501                            6.124127      -0.337700       1.930383                    0.999109      24.097928      68.631266       0.612618       0.460181      -1.028433       0.021479      -0.006374       0.023896       0.032756      -0.047083      -0.041015       0.039184      -0.011007       0.000756      -0.048858      -0.036188       0.085046             15.480500      16.850002       0.208393      11.050531       9.427701      -3.656231      20.163796           0.000000
          198              C      20.179376       2.184084      11.679649      -0.092890      32.016506 0.39428842E+03  0.90705983E+04                                 8.847200                            6.678319      -0.002201       1.985887                    0.999360      28.535506      81.870570       0.627672       0.424181      -1.056433      -0.004130       0.010882      -0.003544       0.012167       0.012841      -0.007833       0.000725      -0.026578      -0.025815      -0.019464      -0.003489       0.022953             11.729805      12.750740       0.503808       7.818620       8.218782      -1.215079      14.219894          -0.000000
          199              C      22.311458       4.032755      12.384276      -0.102258      34.968492 0.43307551E+03  0.10199398E+05                                 9.440470                            7.028413      -0.020882       1.967291                    0.999529      29.440366      85.464397       0.608013       0.427742      -1.054224      -0.021219       0.006016      -0.019502       0.029441       0.008166      -0.023146       0.011796      -0.013229      -0.025173      -0.033347       0.014653       0.018694             12.511421      13.764964       0.319891       7.838783       8.643152      -2.736322      15.126147          -0.000000
          200              C      21.045209       1.983876      12.672887      -0.098601      37.055213 0.43874648E+03  0.10404133E+05                                 9.906680                            7.134609      -0.273339       1.884557                    0.998847      29.982150      88.373061       0.593685       0.435069      -1.045972       0.000204       0.034689      -0.012550       0.036889       0.009380      -0.030265       0.001761      -0.050244      -0.082838      -0.051370       0.010490       0.040880             14.158878      16.386743       0.521138      10.731619       8.322034      -1.209976      17.767858          -0.000000
          201              C      22.139852       2.847109      13.099304       0.009011      44.596548 0.44746978E+03  0.10560110E+05                                11.126369                            7.114640      -0.234247       1.934024                    0.998801      27.443481      78.172087       0.611826       0.424203      -1.062897      -0.030854      -0.005882      -0.018063       0.036233       0.000888       0.003812      -0.004547       0.000924      -0.015126      -0.008531       0.003437       0.005094             18.016374      19.761024      -0.609794      14.462891       9.928707      -3.687539      24.359392          -0.000000
          202              C      20.356183       3.434732      11.066026      -0.003938      38.431725 0.46142494E+03  0.10906764E+05                                 9.927707                            7.126844       0.069685       2.023655                    0.999411      27.351405      76.436348       0.627750       0.412786      -1.076707       0.007574      -0.046786       0.050232       0.069062       0.011408       0.011039       0.016363       0.044365       0.002547      -0.031557      -0.000516       0.032073             14.604779      16.409837      -0.345615      10.528377       9.519077      -3.140739      17.885424          -0.000000
          203              C      19.516351       4.019755       9.867380       0.629896      22.743123 0.23167266E+03  0.47137279E+04                                 7.502470                            5.441134      -0.140643       2.016781                    0.999278      21.929966      61.163898       0.628176       0.479220      -1.014363      -0.031103       0.023460      -0.053271       0.065997      -0.035841      -0.077388       0.082423      -0.034402      -0.035558      -0.102055      -0.030562       0.132617             10.082104      11.078340       0.102926       5.782185       7.264598      -2.606899      11.903374           0.000000
          204              C      21.372822       4.334367      11.370237      -0.145837      35.759139 0.43703593E+03  0.10285208E+05                                 9.455242                            6.969503       0.123217       2.001788                    0.999747      29.752628      85.497314       0.624442       0.416790      -1.064271       0.020746      -0.004711       0.027447       0.034726       0.007552      -0.015952      -0.013003      -0.040574      -0.018471      -0.028608      -0.003211       0.031819             12.817816      15.182115       0.713392       8.816510       8.281002      -1.750080      14.990330          -0.000000
          205              C       9.498165       7.696296       9.048348       0.395153      34.064118 0.30562653E+03  0.66401662E+04                                 9.717501                            6.124128      -0.337700       1.930383                    0.999109      24.097928      68.631267       0.612618       0.460181      -1.028433      -0.021479       0.023896      -0.006374       0.032756       0.041015       0.047083       0.039184      -0.005881       0.016133      -0.048858      -0.036188       0.085046             15.480499      16.850002     -11.050528      -0.208392      20.163791      -3.656233       9.427703           0.000000
          206              C      12.321874       5.179399       8.684334      -0.092890      32.016504 0.39428844E+03  0.90705989E+04                                 8.847200                            6.678319      -0.002201       1.985887                    0.999360      28.535507      81.870573       0.627672       0.424181      -1.056433       0.004130      -0.003544       0.010882       0.012167       0.007833      -0.012841       0.000725      -0.000382       0.052774      -0.019464      -0.003489       0.022953             11.729804      12.750737      -7.818618      -0.503809      14.219891      -1.215078       8.218782          -0.000000
          207              C      10.189792       5.884026      10.533005      -0.102258      34.968478 0.43307529E+03  0.10199392E+05                                 9.440468                            7.028412      -0.020882       1.967291                    0.999529      29.440365      85.464396       0.608013       0.427742      -1.054223       0.021219      -0.019502       0.006016       0.029441       0.023146      -0.008166       0.011796       0.005972       0.032429      -0.033347       0.014653       0.018694             12.511416      13.764959      -7.838777      -0.319893      15.126140      -2.736321       8.643150          -0.000000
          208              C      11.456041       6.172637       8.484126      -0.098601      37.055200 0.43874643E+03  0.10404131E+05                                 9.906678                            7.134609      -0.273339       1.884557                    0.998847      29.982150      88.373063       0.593685       0.435069      -1.045972      -0.000204      -0.012550       0.034689       0.036889       0.030265      -0.009380       0.001761       0.016297       0.116785      -0.051370       0.010490       0.040880             14.158871      16.386731     -10.731610      -0.521140      17.767848      -1.209974       8.322035          -0.000000
          209              C      10.361399       6.599054       9.347360       0.009011      44.596512 0.44746973E+03  0.10560109E+05                                11.126364                            7.114640      -0.234247       1.934024                    0.998801      27.443481      78.172088       0.611826       0.424203      -1.062897       0.030854      -0.018063      -0.005882       0.036233      -0.003812      -0.000888      -0.004547       0.008025       0.006177      -0.008531       0.003437       0.005094             18.016359      19.761005     -14.462871       0.609790      24.359367      -3.687538       9.928707          -0.000000
          210              C      12.145067       4.565776       9.934982      -0.003938      38.431727 0.46142497E+03  0.10906765E+05                                 9.927707                            7.126844       0.069685       2.023655                    0.999411      27.351406      76.436350       0.627750       0.412786      -1.076707      -0.007574       0.050232      -0.046786       0.069062      -0.011039      -0.011408       0.016363       0.020909      -0.067821      -0.031557      -0.000516       0.032073             14.604779      16.409836     -10.528377       0.345615      17.885424      -3.140739       9.519076          -0.000000
          211              C      12.984899       3.367130      10.520005       0.629896      22.743122 0.23167266E+03  0.47137279E+04                                 7.502469                            5.441134      -0.140643       2.016781                    0.999278      21.929966      61.163898       0.628176       0.479220      -1.014363       0.031103      -0.053271       0.023460       0.065997       0.077388       0.035841       0.082423       0.000578       0.069382      -0.102055      -0.030562       0.132617             10.082104      11.078339      -5.782184      -0.102926      11.903374      -2.606899       7.264598           0.000000
          212              C      11.128428       4.869987      10.834617      -0.145837      35.759122 0.43703575E+03  0.10285203E+05                                 9.455240                            6.969502       0.123217       2.001788                    0.999747      29.752628      85.497315       0.624442       0.416790      -1.064271      -0.020746       0.027447      -0.004711       0.034726       0.015952      -0.007552      -0.013003      -0.011052       0.070096      -0.028608      -0.003211       0.031819             12.817811      15.182109      -8.816506      -0.713393      14.990323      -1.750078       8.281002          -0.000000
          213              C       3.502335      18.304704      22.048848       0.395153      34.064119 0.30562642E+03  0.66401633E+04                                 9.717501                            6.124127      -0.337700       1.930383                    0.999109      24.097928      68.631267       0.612618       0.460181      -1.028433       0.021479      -0.023896      -0.006374       0.032756       0.041015      -0.047083      -0.039184      -0.005881       0.016133      -0.048858      -0.036188       0.085046             15.480499      16.849998     -11.050528       0.208390      20.163796       3.656237       9.427704           0.000000
          214              C       0.678626      20.821601      21.684834      -0.092890      32.016499 0.39428843E+03  0.90705984E+04                                 8.847199                            6.678319      -0.002201       1.985887                    0.999360      28.535507      81.870571       0.627672       0.424181      -1.056433      -0.004130       0.003544       0.010882       0.012167       0.007833       0.012841      -0.000725      -0.000382       0.052774      -0.019464      -0.003489       0.022953             11.729801      12.750734      -7.818615       0.503809      14.219887       1.215078       8.218780          -0.000000
          215              C       2.810708      20.116974      23.533505      -0.102258      34.968484 0.43307527E+03  0.10199392E+05                                 9.440468                            7.028411      -0.020882       1.967291                    0.999529      29.440366      85.464399       0.608013       0.427742      -1.054223      -0.021219       0.019502       0.006016       0.029441       0.023146       0.008166      -0.011796       0.005972       0.032429      -0.033347       0.014653       0.018694             12.511419      13.764960      -7.838781       0.319890      15.126146       2.736324       8.643151          -0.000000
          216              C       1.544459      19.828363      21.484626      -0.098601      37.055203 0.43874659E+03  0.10404136E+05                                 9.906679                            7.134610      -0.273339       1.884557                    0.998847      29.982148      88.373055       0.593685       0.435069      -1.045972       0.000204       0.012550       0.034689       0.036889       0.030265       0.009380      -0.001761       0.016297       0.116785      -0.051370       0.010490       0.040880             14.158873      16.386734     -10.731611       0.521138      17.767851       1.209976       8.322034          -0.000000
          217              C       2.639102      19.401946      22.347860       0.009011      44.596530 0.44746973E+03  0.10560109E+05                                11.126366                            7.114640      -0.234247       1.934024                    0.998801      27.443481      78.172088       0.611826       0.424203      -1.062897      -0.030854       0.018063      -0.005882       0.036233      -0.003812       0.000888       0.004547       0.008025       0.006177      -0.008531       0.003437       0.005094             18.016366      19.761007     -14.462878      -0.609798      24.359382       3.687547       9.928709          -0.000000
          218              C       0.855433      21.435224      22.935482      -0.003938      38.431719 0.46142508E+03  0.10906768E+05                                 9.927706                            7.126845       0.069685       2.023655                    0.999411      27.351406      76.436350       0.627750       0.412786      -1.076707       0.007574      -0.050232      -0.046786       0.069062      -0.011039       0.011408      -0.016363       0.020909      -0.067821      -0.031557      -0.000516       0.032073             14.604774      16.409830     -10.528371      -0.345613      17.885418       3.140737       9.519075          -0.000000
          219              C       0.015601      22.633871      23.520505       0.629896      22.743106 0.23167254E+03  0.47137251E+04                                 7.502466                            5.441133      -0.140643       2.016781                    0.999278      21.929966      61.163898       0.628176       0.479220      -1.014363      -0.031103       0.053271       0.023460       0.065997       0.077388      -0.035841      -0.082423       0.000578       0.069382      -0.102055      -0.030562       0.132617             10.082094      11.078327      -5.782171       0.102930      11.903358       2.606898       7.264598           0.000000
          220              C       1.872072      21.131013      23.835117      -0.145837      35.759140 0.43703594E+03  0.10285208E+05                                 9.455243                            6.969503       0.123217       2.001788                    0.999747      29.752628      85.497315       0.624442       0.416790      -1.064271       0.020746      -0.027447      -0.004711       0.034726       0.015952       0.007552       0.013003      -0.011052       0.070096      -0.028608      -0.003211       0.031819             12.817816      15.182113      -8.816510       0.713391      14.990332       1.750082       8.281003          -0.000000
          221              C      22.498665       5.304204      16.952652       0.395153      34.064122 0.30562649E+03  0.66401651E+04                                 9.717501                            6.124128      -0.337700       1.930383                    0.999109      24.097928      68.631266       0.612618       0.460181      -1.028433      -0.021479      -0.023896       0.006374       0.032756      -0.041015      -0.047083       0.039184      -0.005881       0.016133      -0.048858      -0.036188       0.085046             15.480501      16.850010      11.050532       0.208397      20.163793      -3.656227       9.427701           0.000000
          222              C      25.322374       7.821101      17.316666      -0.092890      32.016507 0.39428843E+03  0.90705985E+04                                 8.847201                            6.678319      -0.002201       1.985887                    0.999360      28.535506      81.870571       0.627672       0.424181      -1.056433       0.004130       0.003544      -0.010882       0.012167      -0.007833       0.012841       0.000725      -0.000382       0.052774      -0.019464      -0.003489       0.022953             11.729806      12.750742       7.818622       0.503810      14.219895      -1.215077       8.218782          -0.000000
          223              C      23.190292       7.116474      15.467995      -0.102258      34.968485 0.43307556E+03  0.10199400E+05                                 9.440469                            7.028414      -0.020882       1.967291                    0.999529      29.440366      85.464397       0.608013       0.427742      -1.054224       0.021219       0.019502      -0.006016       0.029441      -0.023146       0.008166       0.011796       0.005972       0.032429      -0.033347       0.014653       0.018694             12.511417      13.764960       7.838777       0.319894      15.126139      -2.736319       8.643150           0.000000
          224              C      24.456541       6.827863      17.516874      -0.098601      37.055202 0.43874626E+03  0.10404126E+05                                 9.906678                            7.134607      -0.273339       1.884557                    0.998847      29.982149      88.373059       0.593685       0.435069      -1.045972      -0.000204       0.012550      -0.034689       0.036889      -0.030265       0.009380       0.001761       0.016297       0.116785      -0.051370       0.010490       0.040880             14.158875      16.386738      10.731615       0.521141      17.767853      -1.209973       8.322033          -0.000000
          225              C      23.361899       6.401446      16.653641       0.009011      44.596530 0.44746978E+03  0.10560110E+05                                11.126366                            7.114640      -0.234247       1.934024                    0.998801      27.443481      78.172086       0.611826       0.424203      -1.062897       0.030854       0.018063       0.005882       0.036233       0.003812       0.000888      -0.004547       0.008025       0.006177      -0.008531       0.003437       0.005094             18.016367      19.761022      14.462883      -0.609786      24.359375      -3.687531       9.928704          -0.000000
          226              C      25.145567       8.434724      16.066018      -0.003938      38.431720 0.46142508E+03  0.10906768E+05                                 9.927706                            7.126845       0.069685       2.023655                    0.999411      27.351406      76.436350       0.627750       0.412786      -1.076707      -0.007574      -0.050232       0.046786       0.069062       0.011039       0.011408       0.016363       0.020909      -0.067821      -0.031557      -0.000516       0.032073             14.604775      16.409830      10.528371      -0.345613      17.885418      -3.140737       9.519075           0.000000
          227              C      -0.015601       9.633371      15.480995       0.629896      22.743106 0.23167254E+03  0.47137250E+04                                 7.502466                            5.441133      -0.140643       2.016781                    0.999278      21.929966      61.163899       0.628176       0.479221      -1.014363       0.031103       0.053271      -0.023460       0.065997      -0.077388      -0.035841       0.082423       0.000578       0.069382      -0.102055      -0.030562       0.132617             10.082095      11.078327       5.782171       0.102930      11.903359      -2.606898       7.264598           0.000000
          228              C      24.128928       8.130513      15.166383      -0.145837      35.759129 0.43703593E+03  0.10285208E+05                                 9.455241                            6.969503       0.123217       2.001788                    0.999747      29.752628      85.497314       0.624442       0.416790      -1.064271      -0.020746      -0.027447       0.004711       0.034726      -0.015952       0.007552      -0.013003      -0.011052       0.070096      -0.028608      -0.003211       0.031819             12.817811      15.182107       8.816504       0.713393      14.990323      -1.750079       8.281001          -0.000000
          229              C      16.502835      20.696796       3.952152       0.395153      34.064122 0.30562639E+03  0.66401623E+04                                 9.717501                            6.124127      -0.337700       1.930383                    0.999109      24.097928      68.631265       0.612618       0.460181      -1.028433       0.021479       0.023896       0.006374       0.032756      -0.041015       0.047083      -0.039184      -0.005881       0.016133      -0.048858      -0.036188       0.085046             15.480501      16.850004      11.050532      -0.208394      20.163797       3.656230       9.427701           0.000000
          230              C      13.679126      18.179899       4.316166      -0.092890      32.016506 0.39428843E+03  0.90705986E+04                                 8.847200                            6.678319      -0.002201       1.985887                    0.999360      28.535507      81.870572       0.627672       0.424181      -1.056433      -0.004130      -0.003544      -0.010882       0.012167      -0.007833      -0.012841      -0.000725      -0.000382       0.052774      -0.019464      -0.003489       0.022953             11.729805      12.750740       7.818620      -0.503809      14.219893       1.215078       8.218782          -0.000000
          231              C      15.811208      18.884526       2.467495      -0.102258      34.968489 0.43307552E+03  0.10199399E+05                                 9.440469                            7.028413      -0.020882       1.967291                    0.999529      29.440366      85.464397       0.608013       0.427742      -1.054224      -0.021219      -0.019502      -0.006016       0.029441      -0.023146      -0.008166      -0.011796       0.005972       0.032429      -0.033347       0.014653       0.018694             12.511419      13.764962       7.838781      -0.319891      15.126144       2.736322       8.643151          -0.000000
          232              C      14.544959      19.173137       4.516374      -0.098601      37.055212 0.43874647E+03  0.10404132E+05                                 9.906680                            7.134609      -0.273339       1.884557                    0.998847      29.982150      88.373062       0.593685       0.435069      -1.045972       0.000204      -0.012550      -0.034689       0.036889      -0.030265      -0.009380      -0.001761       0.016297       0.116785      -0.051370       0.010490       0.040880             14.158878      16.386742      10.731618      -0.521139      17.767857       1.209975       8.322034          -0.000000
          233              C      15.639602      19.599554       3.653141       0.009011      44.596547 0.44746978E+03  0.10560110E+05                                11.126369                            7.114640      -0.234247       1.934024                    0.998801      27.443481      78.172086       0.611826       0.424203      -1.062897      -0.030854      -0.018063       0.005882       0.036233       0.003812      -0.000888       0.004547       0.008025       0.006177      -0.008531       0.003437       0.005094             18.016373      19.761023      14.462890       0.609793      24.359389       3.687539       9.928707          -0.000000
          234              C      13.855933      17.566276       3.065518      -0.003938      38.431723 0.46142509E+03  0.10906769E+05                                 9.927707                            7.126845       0.069685       2.023655                    0.999411      27.351406      76.436350       0.627750       0.412786      -1.076707       0.007574       0.050232       0.046786       0.069062       0.011039      -0.011408      -0.016363       0.020909      -0.067821      -0.031557      -0.000516       0.032073             14.604776      16.409831      10.528372       0.345613      17.885419       3.140737       9.519076          -0.000000
          235              C      13.016101      16.367629       2.480495       0.629896      22.743106 0.23167255E+03  0.47137251E+04                                 7.502466                            5.441133      -0.140643       2.016781                    0.999278      21.929966      61.163897       0.628176       0.479220      -1.014363      -0.031103      -0.053271      -0.023460       0.065997      -0.077388       0.035841      -0.082423       0.000578       0.069382      -0.102055      -0.030562       0.132617             10.082094      11.078326       5.782171      -0.102930      11.903359       2.606898       7.264598           0.000000
          236              C      14.872572      17.870487       2.165883      -0.145837      35.759119 0.43703574E+03  0.10285203E+05                                 9.455239                            6.969502       0.123217       2.001788                    0.999747      29.752628      85.497314       0.624442       0.416790      -1.064271       0.020746       0.027447       0.004711       0.034726      -0.015952      -0.007552       0.013003      -0.011052       0.070096      -0.028608      -0.003211       0.031819             12.817809      15.182107       8.816503      -0.713394      14.990319       1.750077       8.281002          -0.000000
          237              C      20.696796       3.952152      16.502835       0.395153      34.064122 0.30562638E+03  0.66401622E+04                                 9.717501                            6.124127      -0.337700       1.930383                    0.999109      24.097928      68.631266       0.612618       0.460181      -1.028433       0.023896       0.006374       0.021479       0.032756      -0.039184      -0.041015       0.047083      -0.005126      -0.016889      -0.048858      -0.036188       0.085046             15.480501      20.163798       3.656231      11.050533       9.427701      -0.208393      16.850005           0.000000
          238              C      18.179899       4.316166      13.679126      -0.092890      32.016506 0.39428843E+03  0.90705986E+04                                 8.847200                            6.678319      -0.002201       1.985887                    0.999360      28.535507      81.870572       0.627672       0.424181      -1.056433      -0.003544      -0.010882      -0.004130       0.012167      -0.000725      -0.007833      -0.012841      -0.026196      -0.026959      -0.019464      -0.003489       0.022953             11.729805      14.219893       1.215078       7.818620       8.218782      -0.503809      12.750740          -0.000000
          239              C      18.884526       2.467495      15.811208      -0.102258      34.968490 0.43307553E+03  0.10199399E+05                                 9.440470                            7.028413      -0.020882       1.967291                    0.999529      29.440366      85.464398       0.608013       0.427742      -1.054224      -0.019502      -0.006016      -0.021219       0.029441      -0.011796      -0.023146      -0.008166      -0.019201      -0.007256      -0.033347       0.014653       0.018694             12.511420      15.126145       2.736322       7.838782       8.643152      -0.319890      13.764963          -0.000000
          240              C      19.173137       4.516374      14.544959      -0.098601      37.055212 0.43874648E+03  0.10404133E+05                                 9.906680                            7.134609      -0.273339       1.884557                    0.998847      29.982150      88.373060       0.593685       0.435069      -1.045972      -0.012550      -0.034689       0.000204       0.036889      -0.001761      -0.030265      -0.009380      -0.066541      -0.033947      -0.051370       0.010490       0.040880             14.158878      17.767857       1.209975      10.731618       8.322034      -0.521139      16.386743          -0.000000
          241              C      19.599554       3.653141      15.639602       0.009011      44.596548 0.44746978E+03  0.10560110E+05                                11.126369                            7.114640      -0.234247       1.934024                    0.998801      27.443481      78.172088       0.611826       0.424203      -1.062897      -0.018063       0.005882      -0.030854       0.036233       0.004547       0.003812      -0.000888      -0.007101       0.008949      -0.008531       0.003437       0.005094             18.016374      24.359391       3.687539      14.462891       9.928707       0.609794      19.761025          -0.000000
          242              C      17.566276       3.065518      13.855933      -0.003938      38.431723 0.46142510E+03  0.10906769E+05                                 9.927707                            7.126845       0.069685       2.023655                    0.999411      27.351406      76.436351       0.627750       0.412786      -1.076707       0.050232       0.046786       0.007574       0.069062      -0.016363       0.011039      -0.011408       0.023456       0.065274      -0.031557      -0.000516       0.032073             14.604776      17.885420       3.140737      10.528373       9.519076       0.345612      16.409832          -0.000000
          243              C      16.367629       2.480495      13.016101       0.629896      22.743107 0.23167256E+03  0.47137254E+04                                 7.502466                            5.441133      -0.140643       2.016781                    0.999278      21.929967      61.163900       0.628176       0.479220      -1.014363      -0.053271      -0.023460      -0.031103       0.065997      -0.082423      -0.077388       0.035841      -0.034980      -0.033824      -0.102055      -0.030562       0.132617             10.082094      11.903359       2.606898       5.782171       7.264598      -0.102930      11.078326           0.000000
          244              C      17.870487       2.165883      14.872572      -0.145837      35.759120 0.43703575E+03  0.10285203E+05                                 9.455239                            6.969502       0.123217       2.001788                    0.999747      29.752629      85.497317       0.624442       0.416790      -1.064271       0.027447       0.004711       0.020746       0.034726       0.013003      -0.015952      -0.007552      -0.029522      -0.051626      -0.028608      -0.003211       0.031819             12.817809      14.990319       1.750078       8.816503       8.281002      -0.713394      15.182107          -0.000000
          245              C       5.304204      16.952652      22.498665       0.395153      34.064122 0.30562649E+03  0.66401651E+04                                 9.717501                            6.124128      -0.337700       1.930383                    0.999109      24.097928      68.631265       0.612618       0.460181      -1.028433      -0.023896       0.006374      -0.021479       0.032756       0.039184      -0.041015      -0.047083      -0.005126      -0.016889      -0.048858      -0.036188       0.085046             15.480501      20.163792      -3.656227      11.050532       9.427701       0.208397      16.850009           0.000000
          246              C       7.821101      17.316666      25.322374      -0.092890      32.016507 0.39428843E+03  0.90705985E+04                                 8.847201                            6.678319      -0.002201       1.985887                    0.999360      28.535506      81.870570       0.627672       0.424181      -1.056433       0.003544      -0.010882       0.004130       0.012167       0.000725      -0.007833       0.012841      -0.026196      -0.026959      -0.019464      -0.003489       0.022953             11.729806      14.219895      -1.215077       7.818622       8.218782       0.503810      12.750742          -0.000000
          247              C       7.116474      15.467995      23.190292      -0.102258      34.968485 0.43307555E+03  0.10199400E+05                                 9.440468                            7.028414      -0.020882       1.967291                    0.999529      29.440366      85.464397       0.608013       0.427742      -1.054224       0.019502      -0.006016       0.021219       0.029441       0.011796      -0.023146       0.008166      -0.019201      -0.007256      -0.033347       0.014653       0.018694             12.511416      15.126139      -2.736319       7.838777       8.643150       0.319894      13.764960          -0.000000
          248              C       6.827863      17.516874      24.456541      -0.098601      37.055203 0.43874627E+03  0.10404127E+05                                 9.906678                            7.134607      -0.273339       1.884557                    0.998847      29.982150      88.373059       0.593685       0.435069      -1.045972       0.012550      -0.034689      -0.000204       0.036889       0.001761      -0.030265       0.009380      -0.066541      -0.033947      -0.051370       0.010490       0.040880             14.158874      17.767851      -1.209973      10.731614       8.322033       0.521141      16.386737          -0.000000
          249              C       6.401446      16.653641      23.361899       0.009011      44.596530 0.44746978E+03  0.10560110E+05                                11.126366                            7.114640      -0.234247       1.934024                    0.998801      27.443481      78.172086       0.611826       0.424203      -1.062897       0.018063       0.005882       0.030854       0.036233      -0.004547       0.003812       0.000888      -0.007101       0.008949      -0.008531       0.003437       0.005094             18.016367      24.359375      -3.687531      14.462883       9.928704      -0.609786      19.761021          -0.000000
          250              C       8.434724      16.066018      25.145567      -0.003938      38.431719 0.46142508E+03  0.10906768E+05                                 9.927706                            7.126844       0.069685       2.023655                    0.999411      27.351406      76.436348       0.627750       0.412786      -1.076707      -0.050232       0.046786      -0.007574       0.069062       0.016363       0.011039       0.011408       0.023456       0.065274      -0.031557      -0.000516       0.032073             14.604774      17.885417      -3.140737      10.528370       9.519075      -0.345613      16.409829          -0.000000
          251              C       9.633371      15.480995      -0.015601       0.629896      22.743106 0.23167254E+03  0.47137251E+04                                 7.502466                            5.441133      -0.140643       2.016781                    0.999278      21.929966      61.163897       0.628176       0.479220      -1.014363       0.053271      -0.023460       0.031103       0.065997       0.082423      -0.077388      -0.035841      -0.034980      -0.033824      -0.102055      -0.030562       0.132617             10.082094      11.903358      -2.606897       5.782171       7.264598       0.102930      11.078326           0.000000
          252              C       8.130513      15.166383      24.128928      -0.145837      35.759128 0.43703592E+03  0.10285208E+05                                 9.455240                            6.969503       0.123217       2.001788                    0.999747      29.752628      85.497314       0.624442       0.416790      -1.064271      -0.027447       0.004711      -0.020746       0.034726      -0.013003      -0.015952       0.007552      -0.029522      -0.051626      -0.028608      -0.003211       0.031819             12.817810      14.990323      -1.750079       8.816503       8.281001       0.713393      15.182106          -0.000000
          253              C      18.304704      22.048848       3.502335       0.395153      34.064119 0.30562642E+03  0.66401633E+04                                 9.717501                            6.124127      -0.337700       1.930383                    0.999109      24.097928      68.631266       0.612618       0.460181      -1.028433      -0.023896      -0.006374       0.021479       0.032756      -0.039184       0.041015      -0.047083      -0.005126      -0.016889      -0.048858      -0.036188       0.085046             15.480499      20.163795       3.656237     -11.050528       9.427704       0.208390      16.849998           0.000000
          254              C      20.821601      21.684834       0.678626      -0.092890      32.016498 0.39428841E+03  0.90705980E+04                                 8.847199                            6.678319      -0.002201       1.985887                    0.999360      28.535506      81.870570       0.627672       0.424181      -1.056433       0.003544       0.010882      -0.004130       0.012167      -0.000725       0.007833       0.012841      -0.026196      -0.026959      -0.019464      -0.003489       0.022953             11.729801      14.219888       1.215078      -7.818615       8.218781       0.503809      12.750735          -0.000000
          255              C      20.116974      23.533505       2.810708      -0.102258      34.968484 0.43307526E+03  0.10199391E+05                                 9.440468                            7.028411      -0.020882       1.967291                    0.999529      29.440366      85.464396       0.608013       0.427742      -1.054223       0.019502       0.006016      -0.021219       0.029441      -0.011796       0.023146       0.008166      -0.019201      -0.007257      -0.033347       0.014653       0.018694             12.511419      15.126146       2.736324      -7.838781       8.643151       0.319890      13.764959          -0.000000
          256              C      19.828363      21.484626       1.544459      -0.098601      37.055205 0.43874661E+03  0.10404137E+05                                 9.906679                            7.134610      -0.273339       1.884557                    0.998847      29.982149      88.373058       0.593685       0.435069      -1.045972       0.012550       0.034689       0.000204       0.036889      -0.001761       0.030265       0.009380      -0.066541      -0.033947      -0.051370       0.010490       0.040880             14.158873      17.767852       1.209975     -10.731612       8.322034       0.521138      16.386735          -0.000000
          257              C      19.401946      22.347860       2.639102       0.009011      44.596530 0.44746973E+03  0.10560109E+05                                11.126366                            7.114640      -0.234247       1.934024                    0.998801      27.443481      78.172087       0.611826       0.424203      -1.062897       0.018063      -0.005882      -0.030854       0.036233       0.004547      -0.003812       0.000888      -0.007101       0.008949      -0.008531       0.003437       0.005094             18.016366      24.359382       3.687547     -14.462878       9.928708      -0.609798      19.761008          -0.000000
          258              C      21.435224      22.935482       0.855433      -0.003938      38.431719 0.46142509E+03  0.10906768E+05                                 9.927706                            7.126845       0.069685       2.023655                    0.999411      27.351406      76.436350       0.627750       0.412786      -1.076707      -0.050232      -0.046786       0.007574       0.069062      -0.016363      -0.011039       0.011408       0.023456       0.065274      -0.031557      -0.000516       0.032073             14.604774      17.885417       3.140737     -10.528371       9.519075      -0.345613      16.409830          -0.000000
          259              C      22.633871      23.520505       0.015601       0.629896      22.743106 0.23167254E+03  0.47137250E+04                                 7.502466                            5.441133      -0.140643       2.016781                    0.999278      21.929966      61.163898       0.628176       0.479220      -1.014363       0.053271       0.023460      -0.031103       0.065997      -0.082423       0.077388      -0.035841      -0.034980      -0.033824      -0.102055      -0.030562       0.132617             10.082094      11.903358       2.606898      -5.782171       7.264598       0.102930      11.078327           0.000000
          260              C      21.131013      23.835117       1.872072      -0.145837      35.759140 0.43703595E+03  0.10285209E+05                                 9.455242                            6.969503       0.123217       2.001788                    0.999747      29.752629      85.497316       0.624442       0.416790      -1.064271      -0.027447      -0.004711       0.020746       0.034726       0.013003       0.015952       0.007552      -0.029522      -0.051626      -0.028608      -0.003211       0.031819             12.817815      14.990331       1.750082      -8.816509       8.281003       0.713391      15.182112          -0.000000
          261              C       7.696296       9.048348       9.498165       0.395153      34.064117 0.30562653E+03  0.66401662E+04                                 9.717500                            6.124128      -0.337700       1.930383                    0.999109      24.097928      68.631265       0.612618       0.460181      -1.028433       0.023896      -0.006374      -0.021479       0.032756       0.039184       0.041015       0.047083      -0.005126      -0.016889      -0.048858      -0.036188       0.085046             15.480498      20.163790      -3.656233     -11.050527       9.427703      -0.208392      16.850001           0.000000
          262              C       5.179399       8.684334      12.321874      -0.092890      32.016504 0.39428844E+03  0.90705990E+04                                 8.847200                            6.678319      -0.002201       1.985887                    0.999360      28.535507      81.870573       0.627672       0.424181      -1.056433      -0.003544       0.010882       0.004130       0.012167       0.000725       0.007833      -0.012841      -0.026196      -0.026959      -0.019464      -0.003489       0.022953             11.729803      14.219891      -1.215078      -7.818618       8.218782      -0.503809      12.750737          -0.000000
          263              C       5.884026      10.533005      10.189792      -0.102258      34.968478 0.43307531E+03  0.10199393E+05                                 9.440467                            7.028411      -0.020882       1.967291                    0.999529      29.440366      85.464397       0.608013       0.427742      -1.054224      -0.019502       0.006016       0.021219       0.029441       0.011796       0.023146      -0.008166      -0.019201      -0.007256      -0.033347       0.014653       0.018694             12.511416      15.126139      -2.736321      -7.838777       8.643150      -0.319893      13.764958          -0.000000
          264              C       6.172637       8.484126      11.456041      -0.098601      37.055200 0.43874644E+03  0.10404132E+05                                 9.906678                            7.134609      -0.273339       1.884557                    0.998847      29.982150      88.373062       0.593685       0.435069      -1.045972      -0.012550       0.034689      -0.000204       0.036889       0.001761       0.030265      -0.009380      -0.066541      -0.033947      -0.051370       0.010490       0.040880             14.158872      17.767848      -1.209974     -10.731610       8.322035      -0.521140      16.386731          -0.000000
          265              C       6.599054       9.347360      10.361399       0.009011      44.596512 0.44746973E+03  0.10560109E+05                                11.126363                            7.114640      -0.234247       1.934024                    0.998801      27.443481      78.172087       0.611826       0.424203      -1.062897      -0.018063      -0.005882       0.030854       0.036233      -0.004547      -0.003812      -0.000888      -0.007101       0.008949      -0.008531       0.003437       0.005094             18.016359      24.359366      -3.687538     -14.462871       9.928706       0.609790      19.761004           0.000000
          266              C       4.565776       9.934982      12.145067      -0.003938      38.431726 0.46142495E+03  0.10906764E+05                                 9.927707                            7.126844       0.069685       2.023655                    0.999411      27.351405      76.436348       0.627750       0.412786      -1.076707       0.050232      -0.046786      -0.007574       0.069062       0.016363      -0.011039      -0.011408       0.023456       0.065274      -0.031557      -0.000516       0.032073             14.604779      17.885424      -3.140739     -10.528377       9.519076       0.345615      16.409836          -0.000000
          267              C       3.367130      10.520005      12.984899       0.629896      22.743122 0.23167266E+03  0.47137279E+04                                 7.502469                            5.441134      -0.140643       2.016781                    0.999278      21.929966      61.163898       0.628176       0.479220      -1.014363      -0.053271       0.023460       0.031103       0.065997       0.082423       0.077388       0.035841      -0.034980      -0.033824      -0.102055      -0.030562       0.132617             10.082104      11.903374      -2.606899      -5.782184       7.264598      -0.102926      11.078339           0.000000
          268              C       4.869987      10.834617      11.128428      -0.145837      35.759121 0.43703574E+03  0.10285203E+05                                 9.455239                            6.969502       0.123217       2.001788                    0.999747      29.752628      85.497312       0.624442       0.416790      -1.064271       0.027447      -0.004711      -0.020746       0.034726      -0.013003       0.015952      -0.007552      -0.029522      -0.051626      -0.028608      -0.003211       0.031819             12.817811      14.990322      -1.750078      -8.816505       8.281001      -0.713393      15.182108          -0.000000
          269              C      16.952652      22.498665       5.304204       0.395153      34.064122 0.30562649E+03  0.66401651E+04                                 9.717501                            6.124128      -0.337700       1.930383                    0.999109      24.097928      68.631266       0.612618       0.460181      -1.028433       0.006374      -0.021479      -0.023896       0.032756      -0.047083       0.039184      -0.041015       0.011007       0.000756      -0.048858      -0.036188       0.085046             15.480501       9.427702       0.208397      -3.656227      16.850010      11.050532      20.163793           0.000000
          270              C      17.316666      25.322374       7.821101      -0.092890      32.016508 0.39428843E+03  0.90705986E+04                                 8.847201                            6.678319      -0.002201       1.985887                    0.999360      28.535506      81.870571       0.627672       0.424181      -1.056433      -0.010882       0.004130       0.003544       0.012167       0.012841       0.000725      -0.007833       0.026578      -0.025815      -0.019464      -0.003489       0.022953             11.729807       8.218782       0.503810      -1.215077      12.750742       7.818622      14.219895          -0.000000
          271              C      15.467995      23.190292       7.116474      -0.102258      34.968484 0.43307554E+03  0.10199399E+05                                 9.440469                            7.028414      -0.020882       1.967291                    0.999529      29.440365      85.464396       0.608013       0.427742      -1.054223      -0.006016       0.021219       0.019502       0.029441       0.008166       0.011796      -0.023146       0.013229      -0.025173      -0.033347       0.014653       0.018694             12.511417       8.643151       0.319894      -2.736319      13.764961       7.838778      15.126140           0.000000
          272              C      17.516874      24.456541       6.827863      -0.098601      37.055203 0.43874627E+03  0.10404127E+05                                 9.906678                            7.134607      -0.273339       1.884557                    0.998847      29.982150      88.373059       0.593685       0.435069      -1.045972      -0.034689      -0.000204       0.012550       0.036889       0.009380       0.001761      -0.030265       0.050244      -0.082838      -0.051370       0.010490       0.040880             14.158874       8.322033       0.521141      -1.209973      16.386737      10.731614      17.767851          -0.000000
          273              C      16.653641      23.361899       6.401446       0.009011      44.596530 0.44746978E+03  0.10560110E+05                                11.126366                            7.114640      -0.234247       1.934024                    0.998801      27.443481      78.172086       0.611826       0.424203      -1.062897       0.005882       0.030854       0.018063       0.036233       0.000888      -0.004547       0.003812      -0.000924      -0.015126      -0.008531       0.003437       0.005094             18.016367       9.928704      -0.609786      -3.687531      19.761021      14.462883      24.359375          -0.000000
          274              C      16.066018      25.145567       8.434724      -0.003938      38.431720 0.46142509E+03  0.10906768E+05                                 9.927706                            7.126845       0.069685       2.023655                    0.999411      27.351406      76.436350       0.627750       0.412786      -1.076707       0.046786      -0.007574      -0.050232       0.069062       0.011408       0.016363       0.011039      -0.044365       0.002547      -0.031557      -0.000516       0.032073             14.604775       9.519075      -0.345613      -3.140737      16.409830      10.528371      17.885418          -0.000000
          275              C      15.480995      -0.015601       9.633371       0.629896      22.743106 0.23167254E+03  0.47137250E+04                                 7.502466                            5.441133      -0.140643       2.016781                    0.999278      21.929966      61.163899       0.628176       0.479221      -1.014363      -0.023460       0.031103       0.053271       0.065997      -0.035841       0.082423      -0.077388       0.034402      -0.035558      -0.102055      -0.030562       0.132617             10.082094       7.264598       0.102930      -2.606898      11.078327       5.782171      11.903358           0.000000
          276              C      15.166383      24.128928       8.130513      -0.145837      35.759129 0.43703592E+03  0.10285208E+05                                 9.455241                            6.969503       0.123217       2.001788                    0.999747      29.752628      85.497315       0.624442       0.416790      -1.064271       0.004711      -0.020746      -0.027447       0.034726       0.007552      -0.013003      -0.015952       0.040574      -0.018471      -0.028608      -0.003211       0.031819             12.817811       8.281001       0.713393      -1.750080      15.182107       8.816504      14.990323          -0.000000
          277              C       3.952152      16.502835      20.696796       0.395153      34.064122 0.30562638E+03  0.66401623E+04                                 9.717501                            6.124127      -0.337700       1.930383                    0.999109      24.097928      68.631266       0.612618       0.460181      -1.028433       0.006374       0.021479       0.023896       0.032756       0.047083      -0.039184      -0.041015       0.011007       0.000756      -0.048858      -0.036188       0.085046             15.480501       9.427701      -0.208394       3.656231      16.850005      11.050532      20.163797           0.000000
          278              C       4.316166      13.679126      18.179899      -0.092890      32.016507 0.39428844E+03  0.90705988E+04                                 8.847200                            6.678319      -0.002201       1.985887                    0.999360      28.535507      81.870573       0.627672       0.424181      -1.056433      -0.010882      -0.004130      -0.003544       0.012167      -0.012841      -0.000725      -0.007833       0.026578      -0.025815      -0.019464      -0.003489       0.022953             11.729805       8.218782      -0.503809       1.215078      12.750740       7.818620      14.219893          -0.000000
          279              C       2.467495      15.811208      18.884526      -0.102258      34.968490 0.43307553E+03  0.10199399E+05                                 9.440470                            7.028414      -0.020882       1.967291                    0.999529      29.440366      85.464399       0.608013       0.427742      -1.054223      -0.006016      -0.021219      -0.019502       0.029441      -0.008166      -0.011796      -0.023146       0.013229      -0.025173      -0.033347       0.014653       0.018694             12.511420       8.643152      -0.319890       2.736322      13.764963       7.838782      15.126145          -0.000000
          280              C       4.516374      14.544959      19.173137      -0.098601      37.055212 0.43874647E+03  0.10404132E+05                                 9.906680                            7.134609      -0.273339       1.884557                    0.998847      29.982150      88.373060       0.593685       0.435069      -1.045972      -0.034689       0.000204      -0.012550       0.036889      -0.009380      -0.001761      -0.030265       0.050244      -0.082838      -0.051370       0.010490       0.040880             14.158877       8.322034      -0.521139       1.209975      16.386742      10.731618      17.767856          -0.000000
          281              C       3.653141      15.639602      19.599554       0.009011      44.596548 0.44746978E+03  0.10560110E+05                                11.126369                            7.114640      -0.234247       1.934024                    0.998801      27.443481      78.172087       0.611826       0.424203      -1.062897       0.005882      -0.030854      -0.018063       0.036233      -0.000888       0.004547       0.003812      -0.000924      -0.015126      -0.008531       0.003437       0.005094             18.016374       9.928707       0.609793       3.687539      19.761024      14.462890      24.359390           0.000000
          282              C       3.065518      13.855933      17.566276      -0.003938      38.431723 0.46142509E+03  0.10906769E+05                                 9.927707                            7.126845       0.069685       2.023655                    0.999411      27.351406      76.436350       0.627750       0.412786      -1.076707       0.046786       0.007574       0.050232       0.069062      -0.011408      -0.016363       0.011039      -0.044365       0.002547      -0.031557      -0.000516       0.032073             14.604776       9.519076       0.345613       3.140737      16.409832      10.528372      17.885420          -0.000000
          283              C       2.480495      13.016101      16.367629       0.629896      22.743106 0.23167254E+03  0.47137250E+04                                 7.502466                            5.441133      -0.140643       2.016781                    0.999278      21.929966      61.163898       0.628176       0.479220      -1.014363      -0.023460      -0.031103      -0.053271       0.065997       0.035841      -0.082423      -0.077388       0.034402      -0.035558      -0.102055      -0.030562       0.132617             10.082094       7.264598      -0.102930       2.606898      11.078326       5.782171      11.903359           0.000000
          284              C       2.165883      14.872572      17.870487      -0.145837      35.759120 0.43703576E+03  0.10285203E+05                                 9.455239                            6.969502       0.123217       2.001788                    0.999747      29.752629      85.497316       0.624442       0.416790      -1.064271       0.004711       0.020746       0.027447       0.034726      -0.007552       0.013003      -0.015952       0.040574      -0.018471      -0.028608      -0.003211       0.031819             12.817809       8.281001      -0.713394       1.750077      15.182107       8.816503      14.990319          -0.000000
          285              C       9.048348       9.498165       7.696296       0.395153      34.064118 0.30562653E+03  0.66401662E+04                                 9.717501                            6.124128      -0.337700       1.930383                    0.999109      24.097928      68.631266       0.612618       0.460181      -1.028433      -0.006374      -0.021479       0.023896       0.032756       0.047083       0.039184       0.041015       0.011007       0.000756      -0.048858      -0.036188       0.085046             15.480498       9.427703      -0.208392      -3.656233      16.850002     -11.050527      20.163791           0.000000
          286              C       8.684334      12.321874       5.179399      -0.092890      32.016503 0.39428844E+03  0.90705987E+04                                 8.847199                            6.678319      -0.002201       1.985887                    0.999360      28.535507      81.870571       0.627672       0.424181      -1.056433       0.010882       0.004130      -0.003544       0.012167      -0.012841       0.000725       0.007833       0.026578      -0.025815      -0.019464      -0.003489       0.022953             11.729803       8.218781      -0.503809      -1.215078      12.750737      -7.818618      14.219890          -0.000000
          287              C      10.533005      10.189792       5.884026      -0.102258      34.968479 0.43307532E+03  0.10199393E+05                                 9.440468                            7.028412      -0.020882       1.967291                    0.999529      29.440366      85.464400       0.608013       0.427742      -1.054223       0.006016       0.021219      -0.019502       0.029441      -0.008166       0.011796       0.023146       0.013229      -0.025173      -0.033347       0.014653       0.018694             12.511417       8.643150      -0.319893      -2.736321      13.764959      -7.838778      15.126141          -0.000000
          288              C       8.484126      11.456041       6.172637      -0.098601      37.055200 0.43874643E+03  0.10404131E+05                                 9.906678                            7.134608      -0.273339       1.884557                    0.998847      29.982150      88.373060       0.593685       0.435069      -1.045972       0.034689      -0.000204      -0.012550       0.036889      -0.009380       0.001761       0.030265       0.050244      -0.082838      -0.051370       0.010490       0.040880             14.158871       8.322035      -0.521140      -1.209974      16.386731     -10.731609      17.767847          -0.000000
          289              C       9.347360      10.361399       6.599054       0.009011      44.596512 0.44746973E+03  0.10560109E+05                                11.126363                            7.114640      -0.234247       1.934024                    0.998801      27.443481      78.172086       0.611826       0.424203      -1.062897      -0.005882       0.030854      -0.018063       0.036233      -0.000888      -0.004547      -0.003812      -0.000924      -0.015126      -0.008531       0.003437       0.005094             18.016359       9.928706       0.609790      -3.687538      19.761004     -14.462870      24.359365           0.000000
          290              C       9.934982      12.145067       4.565776      -0.003938      38.431727 0.46142497E+03  0.10906765E+05                                 9.927707                            7.126844       0.069685       2.023655                    0.999411      27.351406      76.436349       0.627750       0.412786      -1.076707      -0.046786      -0.007574       0.050232       0.069062      -0.011408       0.016363      -0.011039      -0.044365       0.002547      -0.031557      -0.000516       0.032073             14.604778       9.519076       0.345615      -3.140738      16.409836     -10.528377      17.885424           0.000000
          291              C      10.520005      12.984899       3.367130       0.629896      22.743123 0.23167266E+03  0.47137279E+04                                 7.502469                            5.441134      -0.140643       2.016781                    0.999278      21.929966      61.163898       0.628176       0.479220      -1.014363       0.023460       0.031103      -0.053271       0.065997       0.035841       0.082423       0.077388       0.034402      -0.035558      -0.102055      -0.030562       0.132617             10.082104       7.264598      -0.102926      -2.606899      11.078339      -5.782184      11.903374           0.000000
          292              C      10.834617      11.128428       4.869987      -0.145837      35.759124 0.43703577E+03  0.10285204E+05                                 9.455240                            6.969502       0.123217       2.001788                    0.999747      29.752629      85.497318       0.624442       0.416790      -1.064271      -0.004711      -0.020746       0.027447       0.034726      -0.007552      -0.013003       0.015952       0.040574      -0.018471      -0.028608      -0.003211       0.031819             12.817812       8.281002      -0.713393      -1.750078      15.182110      -8.816507      14.990324          -0.000000
          293              C      22.048848       3.502335      18.304704       0.395153      34.064119 0.30562642E+03  0.66401633E+04                                 9.717501                            6.124127      -0.337700       1.930383                    0.999109      24.097928      68.631266       0.612618       0.460181      -1.028433      -0.006374       0.021479      -0.023896       0.032756      -0.047083      -0.039184       0.041015       0.011007       0.000756      -0.048858      -0.036188       0.085046             15.480499       9.427704       0.208390       3.656237      16.849998     -11.050527      20.163795           0.000000
          294              C      21.684834       0.678626      20.821601      -0.092890      32.016498 0.39428841E+03  0.90705980E+04                                 8.847199                            6.678319      -0.002201       1.985887                    0.999360      28.535506      81.870571       0.627672       0.424181      -1.056433       0.010882      -0.004130       0.003544       0.012167       0.012841      -0.000725       0.007833       0.026578      -0.025815      -0.019464      -0.003489       0.022953             11.729801       8.218781       0.503809       1.215078      12.750735      -7.818616      14.219888          -0.000000
          295              C      23.533505       2.810708      20.116974      -0.102258      34.968483 0.43307526E+03  0.10199391E+05                                 9.440468                            7.028411      -0.020882       1.967291                    0.999529      29.440366      85.464396       0.608013       0.427742      -1.054224       0.006016      -0.021219       0.019502       0.029441       0.008166      -0.011796       0.023146       0.013229      -0.025173      -0.033347       0.014653       0.018694             12.511418       8.643151       0.319890       2.736324      13.764959      -7.838780      15.126145          -0.000000
          296              C      21.484626       1.544459      19.828363      -0.098601      37.055207 0.43874663E+03  0.10404137E+05                                 9.906679                            7.134610      -0.273339       1.884557                    0.998847      29.982150      88.373061       0.593685       0.435069      -1.045972       0.034689       0.000204       0.012550       0.036889       0.009380      -0.001761       0.030265       0.050244      -0.082838      -0.051370       0.010490       0.040880             14.158874       8.322034       0.521138       1.209976      16.386735     -10.731612      17.767852          -0.000000
          297              C      22.347860       2.639102      19.401946       0.009011      44.596530 0.44746973E+03  0.10560109E+05                                11.126366                            7.114640      -0.234247       1.934024                    0.998801      27.443481      78.172086       0.611826       0.424203      -1.062897      -0.005882      -0.030854       0.018063       0.036233       0.000888       0.004547      -0.003812      -0.000924      -0.015126      -0.008531       0.003437       0.005094             18.016366       9.928708      -0.609798       3.687547      19.761007     -14.462878      24.359381          -0.000000
          298              C      22.935482       0.855433      21.435224      -0.003938      38.431719 0.46142508E+03  0.10906768E+05                                 9.927706                            7.126844       0.069685       2.023655                    0.999411      27.351406      76.436348       0.627750       0.412786      -1.076707      -0.046786       0.007574      -0.050232       0.069062       0.011408      -0.016363      -0.011039      -0.044365       0.002547      -0.031557      -0.000516       0.032073             14.604773       9.519075      -0.345613       3.140737      16.409829     -10.528370      17.885417           0.000000
          299              C      23.520505       0.015601      22.633871       0.629896      22.743105 0.23167254E+03  0.47137250E+04                                 7.502466                            5.441133      -0.140643       2.016781                    0.999278      21.929966      61.163898       0.628176       0.479220      -1.014363       0.023460      -0.031103       0.053271       0.065997      -0.035841      -0.082423       0.077388       0.034402      -0.035558      -0.102055      -0.030562       0.132617             10.082094       7.264598       0.102930       2.606898      11.078326      -5.782171      11.903358           0.000000
          300              C      23.835117       1.872072      21.131013      -0.145837      35.759139 0.43703594E+03  0.10285208E+05                                 9.455242                            6.969503       0.123217       2.001788                    0.999747      29.752628      85.497312       0.624442       0.416790      -1.064271      -0.004711       0.020746      -0.027447       0.034726       0.007552       0.013003       0.015952       0.040574      -0.018471      -0.028608      -0.003211       0.031819             12.817816       8.281003       0.713391       1.750081      15.182112      -8.816509      14.990331          -0.000000
          301              N       1.482057      14.929774      22.706673      -0.432736      45.656314 0.56603259E+03  0.13945343E+05                                10.657811                            7.624082       0.359931       2.107362                    0.998776      30.009183      82.961630       0.645585       0.385092      -1.106190       0.088685       0.038172       0.133741       0.164950      -0.023798      -0.127293      -0.057063      -0.085385      -0.196993      -0.181835       0.074047       0.107788             15.335978      14.454763      -9.882071      -1.801503      21.709323       5.677563       9.843848          -0.000000
          302              N      11.518443      11.071226       9.706173      -0.432736      45.656324 0.56603259E+03  0.13945343E+05                                10.657813                            7.624081       0.359931       2.107362                    0.998776      30.009183      82.961629       0.645585       0.385092      -1.106190      -0.088685      -0.038172       0.133741       0.164950      -0.023798       0.127293       0.057063      -0.085385      -0.196993      -0.181835       0.074047       0.107788             15.335982      14.454767      -9.882075       1.801504      21.709328      -5.677565       9.843850          -0.000000
          303              N      24.518943       1.929274      16.294827      -0.432736      45.656306 0.56603258E+03  0.13945343E+05                                10.657810                            7.624082       0.359931       2.107362                    0.998776      30.009183      82.961630       0.645585       0.385092      -1.106190      -0.088685       0.038172      -0.133741       0.164950       0.023798      -0.127293       0.057063      -0.085385      -0.196993      -0.181835       0.074047       0.107788             15.335973      14.454760       9.882066      -1.801500      21.709313      -5.677560       9.843847          -0.000001
          304              N      14.482557      24.071726       3.294327      -0.432736      45.656316 0.56603258E+03  0.13945343E+05                                10.657811                            7.624081       0.359931       2.107362                    0.998776      30.009183      82.961629       0.645585       0.385092      -1.106190       0.088685      -0.038172      -0.133741       0.164950       0.023798       0.127293      -0.057063      -0.085385      -0.196993      -0.181835       0.074047       0.107788             15.335978      14.454766       9.882072       1.801503      21.709320       5.677562       9.843848          -0.000000
          305              N      22.706673       1.482057      14.929774      -0.432736      45.656313 0.56603258E+03  0.13945343E+05                                10.657811                            7.624081       0.359931       2.107362                    0.998776      30.009183      82.961629       0.645585       0.385092      -1.106190       0.133741       0.088685       0.038172       0.164950      -0.127293      -0.057063      -0.023798      -0.055804       0.226574      -0.181835       0.074047       0.107788             15.335977       9.843848      -1.801502       5.677563      14.454762      -9.882071      21.709322          -0.000000
          306              N       9.706173      11.518443      11.071226      -0.432736      45.656325 0.56603261E+03  0.13945344E+05                                10.657813                            7.624081       0.359931       2.107362                    0.998776      30.009184      82.961631       0.645585       0.385092      -1.106190       0.133741      -0.088685      -0.038172       0.164950       0.127293       0.057063      -0.023798      -0.055804       0.226574      -0.181835       0.074047       0.107788             15.335982       9.843850       1.801504      -5.677565      14.454767      -9.882075      21.709328          -0.000000
          307              N      16.294827      24.518943       1.929274      -0.432736      45.656303 0.56603255E+03  0.13945342E+05                                10.657809                            7.624081       0.359931       2.107362                    0.998776      30.009183      82.961627       0.645585       0.385092      -1.106190      -0.133741      -0.088685       0.038172       0.164950      -0.127293       0.057063       0.023798      -0.055804       0.226574      -0.181835       0.074047       0.107788             15.335972       9.843846      -1.801500      -5.677559      14.454759       9.882065      21.709310          -0.000000
          308              N       3.294327      14.482557      24.071726      -0.432736      45.656317 0.56603259E+03  0.13945343E+05                                10.657812                            7.624082       0.359931       2.107362                    0.998776      30.009183      82.961630       0.645585       0.385092      -1.106190      -0.133741       0.088685      -0.038172       0.164950       0.127293      -0.057063       0.023798      -0.055804       0.226574      -0.181835       0.074047       0.107788             15.335979       9.843848       1.801503       5.677562      14.454766       9.882073      21.709321          -0.000000
          309              N      14.929774      22.706673       1.482057      -0.432736      45.656313 0.56603258E+03  0.13945343E+05                                10.657811                            7.624081       0.359931       2.107362                    0.998776      30.009183      82.961629       0.645585       0.385092      -1.106190       0.038172       0.133741       0.088685       0.164950      -0.057063      -0.023798      -0.127293       0.141189      -0.029582      -0.181835       0.074047       0.107788             15.335977      21.709322       5.677563      -9.882071       9.843848      -1.801502      14.454762          -0.000000
          310              N      11.071226       9.706173      11.518443      -0.432736      45.656325 0.56603260E+03  0.13945344E+05                                10.657813                            7.624082       0.359931       2.107362                    0.998776      30.009183      82.961630       0.645585       0.385092      -1.106190      -0.038172       0.133741      -0.088685       0.164950       0.057063      -0.023798       0.127293       0.141189      -0.029582      -0.181835       0.074047       0.107788             15.335982      21.709329      -5.677566      -9.882076       9.843851       1.801504      14.454767          -0.000000
          311              N       1.929274      16.294827      24.518943      -0.432736      45.656305 0.56603257E+03  0.13945342E+05                                10.657810                            7.624081       0.359931       2.107362                    0.998776      30.009183      82.961629       0.645585       0.385092      -1.106190       0.038172      -0.133741      -0.088685       0.164950       0.057063       0.023798      -0.127293       0.141189      -0.029582      -0.181835       0.074047       0.107788             15.335973      21.709312      -5.677560       9.882066       9.843847      -1.801500      14.454760          -0.000000
          312              N      24.071726       3.294327      14.482557      -0.432736      45.656317 0.56603260E+03  0.13945343E+05                                10.657812                            7.624082       0.359931       2.107362                    0.998776      30.009183      82.961630       0.645585       0.385092      -1.106190      -0.038172      -0.133741       0.088685       0.164950      -0.057063       0.023798       0.127293       0.141189      -0.029582      -0.181835       0.074047       0.107788             15.335979      21.709321       5.677562       9.882073       9.843848       1.801503      14.454766          -0.000000
          313              N       8.429524       7.982307       9.794577      -0.432736      45.656304 0.56603256E+03  0.13945342E+05                                10.657809                            7.624081       0.359931       2.107362                    0.998776      30.009183      82.961628       0.645585       0.385092      -1.106190       0.038172       0.088685      -0.133741       0.164950      -0.023798       0.057063       0.127293       0.085385      -0.196993      -0.181835       0.074047       0.107788             15.335973      21.709312      -9.882066      -5.677560      14.454760       1.801501       9.843846          -0.000000
          314              N       4.570976      18.018693      22.795077      -0.432736      45.656310 0.56603258E+03  0.13945343E+05                                10.657811                            7.624081       0.359931       2.107362                    0.998776      30.009183      82.961629       0.645585       0.385092      -1.106190      -0.038172      -0.088685      -0.133741       0.164950      -0.023798      -0.057063      -0.127293       0.085385      -0.196993      -0.181835       0.074047       0.107788             15.335976      21.709319      -9.882070       5.677562      14.454762      -1.801502       9.843847          -0.000000
          315              N      21.430024       5.018193      16.206423      -0.432736      45.656319 0.56603259E+03  0.13945343E+05                                10.657812                            7.624081       0.359931       2.107362                    0.998776      30.009183      82.961629       0.645585       0.385092      -1.106190       0.038172      -0.088685       0.133741       0.164950       0.023798      -0.057063       0.127293       0.085385      -0.196993      -0.181835       0.074047       0.107788             15.335979      21.709325       9.882072       5.677565      14.454763       1.801504       9.843850          -0.000000
          316              N      17.571476      20.982807       3.205923      -0.432736      45.656322 0.56603258E+03  0.13945343E+05                                10.657812                            7.624081       0.359931       2.107362                    0.998776      30.009183      82.961628       0.645585       0.385092      -1.106190      -0.038172       0.088685       0.133741       0.164950       0.023798       0.057063      -0.127293       0.085385      -0.196993      -0.181835       0.074047       0.107788             15.335980      21.709324       9.882075      -5.677563      14.454768      -1.801503       9.843849          -0.000000
          317              N      20.982807       3.205923      17.571476      -0.432736      45.656324 0.56603260E+03  0.13945344E+05                                10.657813                            7.624082       0.359931       2.107362                    0.998776      30.009183      82.961630       0.645585       0.385092      -1.106190       0.088685       0.133741      -0.038172       0.164950      -0.127293       0.023798       0.057063       0.055804       0.226574      -0.181835       0.074047       0.107788             15.335981      14.454769      -1.801503       9.882075       9.843849      -5.677563      21.709325          -0.000000
          318              N       5.018193      16.206423      21.430024      -0.432736      45.656320 0.56603260E+03  0.13945343E+05                                10.657812                            7.624082       0.359931       2.107362                    0.998776      30.009183      82.961630       0.645585       0.385092      -1.106190      -0.088685       0.133741       0.038172       0.164950       0.127293       0.023798      -0.057063       0.055804       0.226574      -0.181835       0.074047       0.107788             15.335980      14.454763       1.801504       9.882072       9.843850       5.677565      21.709325          -0.000000
          319              N      18.018693      22.795077       4.570976      -0.432736      45.656311 0.56603259E+03  0.13945343E+05                                10.657810                            7.624081       0.359931       2.107362                    0.998776      30.009184      82.961631       0.645585       0.385092      -1.106190      -0.088685      -0.133741      -0.038172       0.164950      -0.127293      -0.023798      -0.057063       0.055804       0.226574      -0.181835       0.074047       0.107788             15.335976      14.454762      -1.801502      -9.882070       9.843847       5.677562      21.709319          -0.000000
          320              N       7.982307       9.794577       8.429524      -0.432736      45.656305 0.56603257E+03  0.13945343E+05                                10.657810                            7.624081       0.359931       2.107362                    0.998776      30.009183      82.961629       0.645585       0.385092      -1.106190       0.088685      -0.133741       0.038172       0.164950       0.127293      -0.023798       0.057063       0.055804       0.226574      -0.181835       0.074047       0.107788             15.335973      14.454760       1.801500      -9.882067       9.843846      -5.677559      21.709313          -0.000000
          321              N      16.206423      21.430024       5.018193      -0.432736      45.656319 0.56603259E+03  0.13945343E+05                                10.657812                            7.624081       0.359931       2.107362                    0.998776      30.009183      82.961629       0.645585       0.385092      -1.106190       0.133741       0.038172      -0.088685       0.164950      -0.057063       0.127293       0.023798      -0.141189      -0.029582      -0.181835       0.074047       0.107788             15.335979       9.843850       5.677565       1.801503      21.709325       9.882072      14.454763          -0.000000
          322              N       3.205923      17.571476      20.982807      -0.432736      45.656322 0.56603258E+03  0.13945343E+05                                10.657812                            7.624081       0.359931       2.107362                    0.998776      30.009183      82.961628       0.645585       0.385092      -1.106190       0.133741      -0.038172       0.088685       0.164950       0.057063      -0.127293       0.023798      -0.141189      -0.029582      -0.181835       0.074047       0.107788             15.335980       9.843849      -5.677563      -1.801503      21.709324       9.882075      14.454768          -0.000000
          323              N       9.794577       8.429524       7.982307      -0.432736      45.656306 0.56603258E+03  0.13945343E+05                                10.657810                            7.624082       0.359931       2.107362                    0.998776      30.009183      82.961630       0.645585       0.385092      -1.106190      -0.133741       0.038172       0.088685       0.164950       0.057063       0.127293      -0.023798      -0.141189      -0.029582      -0.181835       0.074047       0.107788             15.335974       9.843846      -5.677560       1.801501      21.709314      -9.882067      14.454761          -0.000000
          324              N      22.795077       4.570976      18.018693      -0.432736      45.656310 0.56603258E+03  0.13945343E+05                                10.657811                            7.624082       0.359931       2.107362                    0.998776      30.009183      82.961630       0.645585       0.385092      -1.106190      -0.133741      -0.038172      -0.088685       0.164950      -0.057063      -0.127293      -0.023798      -0.141189      -0.029582      -0.181835       0.074047       0.107788             15.335977       9.843848       5.677562      -1.801502      21.709319      -9.882070      14.454763          -0.000000
          325              O      22.173653      19.240740      21.076411      -0.545794      27.702118 0.38910965E+03  0.86356905E+04                                 7.119646                            5.975061       0.476974       2.204187                    0.999113      26.466291      67.046990       0.802116       0.344068      -1.150086       0.019925       0.011973       0.038177       0.044697       0.018818      -0.004469      -0.044243       0.062458       0.010931      -0.064488       0.018181       0.046306              8.060294       9.515213      -2.109711       3.377772       6.930567      -0.330953       7.735100           0.000000
          326              O      22.680672      20.431586      22.766476      -0.642952      40.022198 0.58901655E+03  0.14503978E+05                                 9.328027                            7.502233       0.406673       2.152840                    0.996770      29.158512      77.877704       0.694163       0.358331      -1.138149       0.013420      -0.043423       0.030086       0.054506       0.055547      -0.067034       0.027452      -0.054156       0.083966      -0.112354       0.042541       0.069812             12.318899      10.712931      -6.607047      -1.615415      17.842975       3.419324       8.400791          -0.000000
          327              O      16.827847       6.760260       8.075911      -0.545794      27.702107 0.38910942E+03  0.86356840E+04                                 7.119644                            5.975059       0.476974       2.204187                    0.999113      26.466291      67.046988       0.802116       0.344068      -1.150086      -0.019925      -0.011973       0.038177       0.044697       0.018818       0.004469       0.044243       0.062458       0.010931      -0.064488       0.018181       0.046306              8.060290       9.515206      -2.109709      -3.377770       6.930565       0.330951       7.735100           0.000000
          328              O      16.320828       5.569414       9.765976      -0.642952      40.022194 0.58901648E+03  0.14503976E+05                                 9.328026                            7.502233       0.406673       2.152840                    0.996770      29.158512      77.877703       0.694163       0.358331      -1.138149      -0.013420       0.043423       0.030086       0.054506       0.055547       0.067034      -0.027452      -0.054156       0.083966      -0.112354       0.042541       0.069812             12.318895      10.712924      -6.607040       1.615413      17.842968      -3.419324       8.400791          -0.000000
          329              O       3.827347       6.240240      17.925089      -0.545794      27.702109 0.38910944E+03  0.86356848E+04                                 7.119645                            5.975059       0.476974       2.204187                    0.999113      26.466291      67.046990       0.802116       0.344068      -1.150086      -0.019925       0.011973      -0.038177       0.044697      -0.018818      -0.004469       0.044243       0.062458       0.010931      -0.064488       0.018181       0.046306              8.060291       9.515207       2.109709       3.377770       6.930566       0.330952       7.735100           0.000000
          330              O       3.320328       7.431086      16.235024      -0.642952      40.022192 0.58901646E+03  0.14503976E+05                                 9.328025                            7.502232       0.406673       2.152840                    0.996770      29.158512      77.877702       0.694163       0.358331      -1.138149      -0.013420      -0.043423      -0.030086       0.054506      -0.055547      -0.067034      -0.027452      -0.054156       0.083966      -0.112354       0.042541       0.069812             12.318894      10.712923       6.607040      -1.615412      17.842968      -3.419324       8.400791          -0.000000
          331              O       9.173153      19.760760       4.924589      -0.545794      27.702117 0.38910964E+03  0.86356901E+04                                 7.119646                            5.975061       0.476974       2.204187                    0.999113      26.466291      67.046989       0.802116       0.344068      -1.150086       0.019925      -0.011973      -0.038177       0.044697      -0.018818       0.004469      -0.044243       0.062458       0.010931      -0.064488       0.018181       0.046306              8.060294       9.515213       2.109712      -3.377772       6.930567      -0.330953       7.735100           0.000000
          332              O       9.680172      18.569914       3.234524      -0.642952      40.022197 0.58901653E+03  0.14503978E+05                                 9.328026                            7.502233       0.406673       2.152840                    0.996770      29.158512      77.877703       0.694163       0.358331      -1.138149       0.013420       0.043423      -0.030086       0.054506      -0.055547       0.067034       0.027452      -0.054156       0.083966      -0.112354       0.042541       0.069812             12.318899      10.712930       6.607048       1.615415      17.842975       3.419323       8.400790          -0.000000
          333              O      21.076411      22.173653      19.240740      -0.545794      27.702117 0.38910964E+03  0.86356900E+04                                 7.119646                            5.975060       0.476974       2.204187                    0.999113      26.466291      67.046989       0.802116       0.344068      -1.150086       0.038177       0.019925       0.011973       0.044697      -0.004469      -0.044243       0.018818      -0.025763      -0.099153      -0.064488       0.018181       0.046306              8.060293       7.735100       3.377772      -0.330953       9.515213      -2.109711       6.930567           0.000000
          334              O      22.766476      22.680672      20.431586      -0.642952      40.022197 0.58901654E+03  0.14503978E+05                                 9.328027                            7.502233       0.406673       2.152840                    0.996770      29.158512      77.877703       0.694163       0.358331      -1.138149       0.030086       0.013420      -0.043423       0.054506      -0.067034       0.027452       0.055547       0.069061       0.039252      -0.112354       0.042541       0.069812             12.318898       8.400790      -1.615415       3.419324      10.712930      -6.607047      17.842974          -0.000000
          335              O       8.075911      16.827847       6.760260      -0.545794      27.702106 0.38910940E+03  0.86356835E+04                                 7.119644                            5.975059       0.476974       2.204187                    0.999113      26.466290      67.046986       0.802116       0.344068      -1.150086       0.038177      -0.019925      -0.011973       0.044697       0.004469       0.044243       0.018818      -0.025763      -0.099153      -0.064488       0.018181       0.046306              8.060290       7.735100      -3.377770       0.330951       9.515206      -2.109709       6.930565           0.000000
          336              O       9.765976      16.320828       5.569414      -0.642952      40.022192 0.58901645E+03  0.14503975E+05                                 9.328026                            7.502233       0.406674       2.152840                    0.996770      29.158511      77.877701       0.694163       0.358331      -1.138149       0.030086      -0.013420       0.043423       0.054506       0.067034      -0.027452       0.055547       0.069061       0.039252      -0.112354       0.042541       0.069812             12.318895       8.400791       1.615413      -3.419324      10.712924      -6.607040      17.842968          -0.000000
          337              O      17.925089       3.827347       6.240240      -0.545794      27.702107 0.38910941E+03  0.86356839E+04                                 7.119644                            5.975059       0.476974       2.204187                    0.999113      26.466291      67.046988       0.802116       0.344068      -1.150086      -0.038177      -0.019925       0.011973       0.044697      -0.004469       0.044243      -0.018818      -0.025763      -0.099153      -0.064488       0.018181       0.046306              8.060290       7.735100       3.377770       0.330951       9.515206       2.109709       6.930565           0.000000
          338              O      16.235024       3.320328       7.431086      -0.642952      40.022193 0.58901648E+03  0.14503976E+05                                 9.328026                            7.502233       0.406673       2.152840                    0.996770      29.158512      77.877703       0.694163       0.358331      -1.138149      -0.030086      -0.013420      -0.043423       0.054506      -0.067034      -0.027452      -0.055547       0.069061       0.039252      -0.112354       0.042541       0.069812             12.318894       8.400791      -1.615413      -3.419324      10.712924       6.607040      17.842968          -0.000000
          339              O       4.924589       9.173153      19.760760      -0.545794      27.702117 0.38910964E+03  0.86356901E+04                                 7.119646                            5.975061       0.476974       2.204187                    0.999113      26.466291      67.046989       0.802116       0.344068      -1.150086      -0.038177       0.019925      -0.011973       0.044697       0.004469      -0.044243      -0.018818      -0.025763      -0.099153      -0.064488       0.018181       0.046306              8.060294       7.735100      -3.377772      -0.330954       9.515213       2.109712       6.930567           0.000000
          340              O       3.234524       9.680172      18.569914      -0.642952      40.022198 0.58901655E+03  0.14503978E+05                                 9.328027                            7.502233       0.406673       2.152840                    0.996770      29.158512      77.877704       0.694163       0.358331      -1.138149      -0.030086       0.013420       0.043423       0.054506       0.067034       0.027452      -0.055547       0.069061       0.039252      -0.112354       0.042541       0.069812             12.318899       8.400791       1.615415       3.419324      10.712931       6.607048      17.842976          -0.000000
          341              O      19.240740      21.076411      22.173653      -0.545794      27.702116 0.38910962E+03  0.86356895E+04                                 7.119646                            5.975060       0.476974       2.204187                    0.999113      26.466291      67.046988       0.802116       0.344068      -1.150086       0.011973       0.038177       0.019925       0.044697      -0.044243       0.018818      -0.004469      -0.036695       0.088221      -0.064488       0.018181       0.046306              8.060293       6.930567      -0.330953      -2.109711       7.735100       3.377772       9.515212           0.000000
          342              O      20.431586      22.766476      22.680672      -0.642952      40.022197 0.58901654E+03  0.14503978E+05                                 9.328026                            7.502233       0.406673       2.152840                    0.996770      29.158512      77.877703       0.694163       0.358331      -1.138149      -0.043423       0.030086       0.013420       0.054506       0.027452       0.055547      -0.067034      -0.014905      -0.123218      -0.112354       0.042541       0.069812             12.318898      17.842974       3.419324      -6.607047       8.400790      -1.615415      10.712930          -0.000000
          343              O       6.760260       8.075911      16.827847      -0.545794      27.702107 0.38910943E+03  0.86356843E+04                                 7.119644                            5.975059       0.476974       2.204187                    0.999113      26.466291      67.046989       0.802116       0.344068      -1.150086      -0.011973       0.038177      -0.019925       0.044697       0.044243       0.018818       0.004469      -0.036695       0.088221      -0.064488       0.018181       0.046306              8.060290       6.930565       0.330951      -2.109709       7.735100      -3.377770       9.515206           0.000000
          344              O       5.569414       9.765976      16.320828      -0.642952      40.022194 0.58901648E+03  0.14503976E+05                                 9.328026                            7.502233       0.406673       2.152840                    0.996770      29.158512      77.877703       0.694163       0.358331      -1.138149       0.043423       0.030086      -0.013420       0.054506      -0.027452       0.055547       0.067034      -0.014905      -0.123218      -0.112354       0.042541       0.069812             12.318895      17.842968      -3.419324      -6.607040       8.400791       1.615413      10.712924          -0.000000
          345              O       6.240240      17.925089       3.827347      -0.545794      27.702109 0.38910945E+03  0.86356849E+04                                 7.119645                            5.975059       0.476974       2.204187                    0.999113      26.466291      67.046990       0.802116       0.344068      -1.150086       0.011973      -0.038177      -0.019925       0.044697       0.044243      -0.018818      -0.004469      -0.036695       0.088221      -0.064488       0.018181       0.046306              8.060291       6.930566       0.330952       2.109709       7.735100       3.377770       9.515207           0.000000
          346              O       7.431086      16.235024       3.320328      -0.642952      40.022194 0.58901649E+03  0.14503977E+05                                 9.328026                            7.502233       0.406673       2.152840                    0.996770      29.158512      77.877704       0.694163       0.358331      -1.138149      -0.043423      -0.030086      -0.013420       0.054506      -0.027452      -0.055547      -0.067034      -0.014905      -0.123218      -0.112354       0.042541       0.069812             12.318895      17.842969      -3.419324       6.607040       8.400791      -1.615413      10.712924          -0.000000
          347              O      19.760760       4.924589       9.173153      -0.545794      27.702117 0.38910964E+03  0.86356900E+04                                 7.119646                            5.975060       0.476974       2.204187                    0.999113      26.466291      67.046989       0.802116       0.344068      -1.150086      -0.011973      -0.038177       0.019925       0.044697      -0.044243      -0.018818       0.004469      -0.036695       0.088221      -0.064488       0.018181       0.046306              8.060294       6.930567      -0.330954       2.109712       7.735100      -3.377772       9.515213           0.000000
          348              O      18.569914       3.234524       9.680172      -0.642952      40.022196 0.58901652E+03  0.14503977E+05                                 9.328026                            7.502233       0.406673       2.152840                    0.996770      29.158512      77.877702       0.694163       0.358331      -1.138149       0.043423      -0.030086       0.013420       0.054506       0.027452      -0.055547       0.067034      -0.014905      -0.123218      -0.112354       0.042541       0.069812             12.318898      17.842974       3.419323       6.607047       8.400790       1.615415      10.712930          -0.000000
          349              O      12.740490       2.672903      11.424839      -0.545794      27.702117 0.38910965E+03  0.86356905E+04                                 7.119646                            5.975061       0.476974       2.204187                    0.999113      26.466291      67.046990       0.802116       0.344068      -1.150086       0.011973       0.019925      -0.038177       0.044697       0.018818       0.044243       0.004469      -0.062458       0.010931      -0.064488       0.018181       0.046306              8.060294       6.930567      -2.109711       0.330953       9.515213      -3.377772       7.735100           0.000000
          350              O      13.931336       3.179922       9.734774      -0.642952      40.022196 0.58901654E+03  0.14503978E+05                                 9.328026                            7.502233       0.406673       2.152840                    0.996770      29.158512      77.877703       0.694163       0.358331      -1.138149      -0.043423       0.013420      -0.030086       0.054506       0.055547      -0.027452       0.067034       0.054156       0.083966      -0.112354       0.042541       0.069812             12.318898      17.842974      -6.607047      -3.419323      10.712930       1.615415       8.400790          -0.000000
          351              O       0.260010      23.328097      24.425339      -0.545794      27.702108 0.38910943E+03  0.86356844E+04                                 7.119644                            5.975059       0.476974       2.204187                    0.999113      26.466291      67.046989       0.802116       0.344068      -1.150086      -0.011973      -0.019925      -0.038177       0.044697       0.018818      -0.044243      -0.004469      -0.062458       0.010931      -0.064488       0.018181       0.046306              8.060291       6.930565      -2.109709      -0.330951       9.515206       3.377770       7.735100           0.000000
          352              O      25.070164      22.821078      22.735274      -0.642952      40.022192 0.58901648E+03  0.14503976E+05                                 9.328025                            7.502233       0.406673       2.152840                    0.996770      29.158512      77.877703       0.694163       0.358331      -1.138149       0.043423      -0.013420      -0.030086       0.054506       0.055547       0.027452      -0.067034       0.054156       0.083966      -0.112354       0.042541       0.069812             12.318894      17.842967      -6.607040       3.419324      10.712923      -1.615412       8.400791          -0.000000
          353              O      25.740990      10.327597      14.576161      -0.545794      27.702108 0.38910944E+03  0.86356847E+04                                 7.119644                            5.975059       0.476974       2.204187                    0.999113      26.466291      67.046990       0.802116       0.344068      -1.150086       0.011973      -0.019925       0.038177       0.044697      -0.018818      -0.044243       0.004469      -0.062458       0.010931      -0.064488       0.018181       0.046306              8.060291       6.930566       2.109709      -0.330951       9.515206      -3.377770       7.735100           0.000000
          354              O       0.930836       9.820578      16.266226      -0.642952      40.022194 0.58901648E+03  0.14503976E+05                                 9.328026                            7.502233       0.406673       2.152840                    0.996770      29.158512      77.877703       0.694163       0.358331      -1.138149      -0.043423      -0.013420       0.030086       0.054506      -0.055547       0.027452       0.067034       0.054156       0.083966      -0.112354       0.042541       0.069812             12.318895      17.842969       6.607040       3.419324      10.712924       1.615413       8.400791          -0.000000
          355              O      13.260510      15.673403       1.575661      -0.545794      27.702105 0.38910940E+03  0.86356835E+04                                 7.119644                            5.975058       0.476974       2.204187                    0.999113      26.466291      67.046987       0.802116       0.344068      -1.150086      -0.011973       0.019925       0.038177       0.044697      -0.018818       0.044243      -0.004469      -0.062458       0.010931      -0.064488       0.018181       0.046306              8.060290       6.930564       2.109708       0.330951       9.515205       3.377769       7.735099           0.000000
          356              O      12.069664      16.180422       3.265726      -0.642952      40.022192 0.58901646E+03  0.14503975E+05                                 9.328026                            7.502233       0.406674       2.152840                    0.996770      29.158511      77.877701       0.694163       0.358331      -1.138149       0.043423       0.013420       0.030086       0.054506      -0.055547      -0.027452      -0.067034       0.054156       0.083966      -0.112354       0.042541       0.069812             12.318895      17.842968       6.607040      -3.419324      10.712924      -1.615413       8.400791          -0.000000
          357              O      15.673403       1.575661      13.260510      -0.545794      27.702108 0.38910944E+03  0.86356848E+04                                 7.119644                            5.975059       0.476974       2.204187                    0.999113      26.466291      67.046990       0.802116       0.344068      -1.150086       0.019925       0.038177      -0.011973       0.044697      -0.004469      -0.018818       0.044243       0.025763      -0.099153      -0.064488       0.018181       0.046306              8.060291       9.515207       3.377770       2.109709       7.735100       0.330951       6.930565           0.000000
          358              O      16.180422       3.265726      12.069664      -0.642952      40.022195 0.58901649E+03  0.14503977E+05                                 9.328026                            7.502233       0.406673       2.152840                    0.996770      29.158512      77.877704       0.694163       0.358331      -1.138149       0.013420       0.030086       0.043423       0.054506      -0.067034      -0.055547      -0.027452      -0.069061       0.039252      -0.112354       0.042541       0.069812             12.318895      10.712925      -1.615413       6.607041       8.400792      -3.419324      17.842969          -0.000000
          359              O      10.327597      14.576161      25.740990      -0.545794      27.702107 0.38910943E+03  0.86356843E+04                                 7.119644                            5.975059       0.476974       2.204187                    0.999113      26.466291      67.046989       0.802116       0.344068      -1.150086      -0.019925       0.038177       0.011973       0.044697       0.004469      -0.018818      -0.044243       0.025763      -0.099153      -0.064488       0.018181       0.046306              8.060290       9.515206      -3.377770       2.109709       7.735100      -0.330951       6.930565           0.000000
          360              O       9.820578      16.266226       0.930836      -0.642952      40.022193 0.58901646E+03  0.14503976E+05                                 9.328025                            7.502232       0.406673       2.152840                    0.996770      29.158512      77.877702       0.694163       0.358331      -1.138149      -0.013420       0.030086      -0.043423       0.054506       0.067034      -0.055547       0.027452      -0.069061       0.039252      -0.112354       0.042541       0.069812             12.318894      10.712923       1.615413       6.607040       8.400791       3.419324      17.842968          -0.000000
          361              O      23.328097      24.425339       0.260010      -0.545794      27.702108 0.38910943E+03  0.86356844E+04                                 7.119644                            5.975059       0.476974       2.204187                    0.999113      26.466291      67.046989       0.802116       0.344068      -1.150086      -0.019925      -0.038177      -0.011973       0.044697      -0.004469       0.018818      -0.044243       0.025763      -0.099153      -0.064488       0.018181       0.046306              8.060291       9.515206       3.377770      -2.109709       7.735100      -0.330951       6.930565           0.000000
          362              O      22.821078      22.735274      25.070164      -0.642952      40.022192 0.58901648E+03  0.14503976E+05                                 9.328025                            7.502233       0.406673       2.152840                    0.996770      29.158512      77.877703       0.694163       0.358331      -1.138149      -0.013420      -0.030086       0.043423       0.054506      -0.067034       0.055547       0.027452      -0.069061       0.039252      -0.112354       0.042541       0.069812             12.318894      10.712923      -1.615412      -6.607040       8.400791       3.419324      17.842967          -0.000000
          363              O       2.672903      11.424839      12.740490      -0.545794      27.702117 0.38910965E+03  0.86356905E+04                                 7.119646                            5.975061       0.476974       2.204187                    0.999113      26.466291      67.046990       0.802116       0.344068      -1.150086       0.019925      -0.038177       0.011973       0.044697       0.004469       0.018818       0.044243       0.025763      -0.099153      -0.064488       0.018181       0.046306              8.060294       9.515213      -3.377772      -2.109711       7.735100       0.330953       6.930567           0.000000
          364              O       3.179922       9.734774      13.931336      -0.642952      40.022195 0.58901652E+03  0.14503977E+05                                 9.328026                            7.502233       0.406673       2.152840                    0.996770      29.158512      77.877702       0.694163       0.358331      -1.138149       0.013420      -0.030086      -0.043423       0.054506       0.067034       0.055547      -0.027452      -0.069061       0.039252      -0.112354       0.042541       0.069812             12.318897      10.712930       1.615415      -6.607047       8.400790      -3.419323      17.842973          -0.000000
          365              O      14.576161      25.740990      10.327597      -0.545794      27.702110 0.38910947E+03  0.86356856E+04                                 7.119645                            5.975059       0.476974       2.204187                    0.999113      26.466292      67.046993       0.802116       0.344068      -1.150086       0.038177       0.011973      -0.019925       0.044697      -0.044243       0.004469      -0.018818       0.036695       0.088221      -0.064488       0.018181       0.046306              8.060291       7.735100      -0.330952      -3.377770       6.930566       2.109709       9.515207           0.000000
          366              O      16.266226       0.930836       9.820578      -0.642952      40.022194 0.58901648E+03  0.14503976E+05                                 9.328026                            7.502233       0.406673       2.152840                    0.996770      29.158512      77.877703       0.694163       0.358331      -1.138149       0.030086      -0.043423      -0.013420       0.054506       0.027452       0.067034      -0.055547       0.014905      -0.123218      -0.112354       0.042541       0.069812             12.318895       8.400791       3.419324       1.615413      17.842969       6.607040      10.712924          -0.000000
          367              O       1.575661      13.260510      15.673403      -0.545794      27.702107 0.38910942E+03  0.86356841E+04                                 7.119644                            5.975059       0.476974       2.204187                    0.999113      26.466290      67.046987       0.802116       0.344068      -1.150086       0.038177      -0.011973       0.019925       0.044697       0.044243      -0.004469      -0.018818       0.036695       0.088221      -0.064488       0.018181       0.046306              8.060290       7.735100       0.330951       3.377770       6.930565       2.109709       9.515206           0.000000
          368              O       3.265726      12.069664      16.180422      -0.642952      40.022194 0.58901649E+03  0.14503977E+05                                 9.328026                            7.502233       0.406673       2.152840                    0.996770      29.158512      77.877704       0.694163       0.358331      -1.138149       0.030086       0.043423       0.013420       0.054506      -0.027452      -0.067034      -0.055547       0.014905      -0.123218      -0.112354       0.042541       0.069812             12.318895       8.400791      -3.419324      -1.615413      17.842969       6.607040      10.712925          -0.000000
          369              O      11.424839      12.740490       2.672903      -0.545794      27.702117 0.38910964E+03  0.86356901E+04                                 7.119646                            5.975061       0.476974       2.204187                    0.999113      26.466291      67.046989       0.802116       0.344068      -1.150086      -0.038177       0.011973       0.019925       0.044697       0.044243       0.004469       0.018818       0.036695       0.088221      -0.064488       0.018181       0.046306              8.060293       7.735100       0.330953      -3.377772       6.930567      -2.109711       9.515213           0.000000
          370              O       9.734774      13.931336       3.179922      -0.642952      40.022197 0.58901654E+03  0.14503978E+05                                 9.328026                            7.502233       0.406673       2.152840                    0.996770      29.158512      77.877703       0.694163       0.358331      -1.138149      -0.030086      -0.043423       0.013420       0.054506      -0.027452       0.067034       0.055547       0.014905      -0.123218      -0.112354       0.042541       0.069812             12.318898       8.400790      -3.419323       1.615415      17.842974      -6.607047      10.712930          -0.000000
          371              O      24.425339       0.260010      23.328097      -0.545794      27.702109 0.38910946E+03  0.86356853E+04                                 7.119645                            5.975059       0.476974       2.204187                    0.999113      26.466291      67.046991       0.802116       0.344068      -1.150086      -0.038177      -0.011973      -0.019925       0.044697      -0.044243      -0.004469       0.018818       0.036695       0.088221      -0.064488       0.018181       0.046306              8.060291       7.735101      -0.330952       3.377770       6.930566      -2.109709       9.515207           0.000000
          372              O      22.735274      25.070164      22.821078      -0.642952      40.022192 0.58901648E+03  0.14503976E+05                                 9.328026                            7.502233       0.406673       2.152840                    0.996770      29.158511      77.877702       0.694163       0.358331      -1.138149      -0.030086       0.043423      -0.013420       0.054506       0.027452      -0.067034       0.055547       0.014905      -0.123218      -0.112354       0.042541       0.069812             12.318894       8.400791       3.419324      -1.615412      17.842968      -6.607040      10.712924          -0.000000

******************************************************
Auxiliary information for the entire system
The total spin magnetic moment of the unit cell is   -0.000004
The total net atomic charge of the unit cell is   0.000028
Accuracy of reproducing the electrostatic potential in the unit cell:
  The inner radius (bohr) =    5.0000
  The outer radius (bohr) =   12.0000
  Valid grid points have density less than (e/(bohr^3)) =    0.0001
  The number of valid grid points were=      2751584
  The rms potential error without charges in kcal/mol is=      4.53421
  The rms potential error with partial charges in kcal/mol is=      0.50766
  The RRMSE value at monopole order=      0.11196
  The rms potential error with partial charges and cloud penetration in kcal/mol is=      0.50176
  The RRMSE value at monopole order with cloud penetration is=      0.11066
  The rms potential error with partial charges and atomic dipoles in kcal/mol is=      0.32176
  The RRMSE value at dipole order=      0.07096
  The rms potential error with partial charges, atomic dipoles and cloud penetration in kcal/mol is=      0.31267
  The RRMSE value at dipole order with cloud penetration=      0.06896

******************************************************
The electron densities and ab initio electrostatic potential were computed in VASP using the PBE functional and
projector augmented wave method. See the main text of the journal article for a description of computational details.
The atomic charges, dipoles, and quadrupoles were computed with the DDEC6 method as described in
(a) T. A. Manz and N. Gabaldon Limas, RSC Adv. 6 (2016) 47771-47801 DOI: 10.1039/c6ra04656h
(b) N. Gabaldon Limas and T. A. Manz, RSC Adv. 8 (2018) 2678-2707 DOI: 10.1039/c7ra11829e.
For each atom in the material, the electron cloud parameters were fit to the spherically averaged atom-in-material
electron density using radial positions for which this density was between 10^-4 and 10^-2 electrons per cubic bohr.
The polarizabilities, dispersion coefficients, and quantum Drude oscillator (QDO) parameters were fit using the MCLF method.
The magnetic structure of the system was optimized in VASP from the default ferromagnetic initial guess using spin polarization.
The atomic spin moments (ASMs) were computed on this optimized magnetic structure using the DDEC6 partition as inputs
to the method of T. A. Manz and D. S. Sholl, J. Chem. Theory Comput. 7 (2011) 4146-4164 DOI: 10.1021/ct200539n.
The RMSE and RRMSE were computed using a uniform grid with Ewald summation.
