# Supplementary material for: A collection of forcefield precursors for metal–organic frameworks
Source: RSC Adv. 2019 Nov 13;9(63):36492–507. doi: 10.1039/c9ra07327b (PMC9075174; doi:10.1039/c9ra07327b)
Supplement: RA-009-C9RA07327B-s5288 [file RA-009-C9RA07327B-s5288.xyz]

  134
jmolscript: load "" {1 1 1} spacegroup "x,y,z" unitcell [{      9.766900     0.000000     0.000000 }, {     -4.883564    16.659465     0.000000 }, {      0.000000    -1.170444    18.188379 }]
Zn    -1.942618    10.964173     9.388477     0.929791
Zn     2.940876     3.939626    17.894091     0.929449
Zn     6.825954     4.524848     8.799902     0.929789
Zn     1.942460    11.549395     0.294288     0.929448
Zn    -2.441782     7.744510     9.094190     1.035905
Zn     2.441668     8.329733     0.000000     1.034932
H      2.424079     8.929815    11.074904     0.119013
H      5.911847     7.510102    13.099271     0.124800
H      0.623071     7.813067     7.666402     0.116262
H      4.198706    11.408402    14.859906     0.123992
H      4.862882     7.479203    15.132731     0.115762
H      5.297483    11.448477    12.839177     0.123540
H     -1.497374    15.152425    10.578361     0.121452
H      1.019560    14.725762     7.526351     0.122061
H      7.307547     5.973984    16.207665     0.118653
H      1.028398     7.393697    14.183298     0.124680
H      5.506521     8.261176     1.427788     0.117457
H     -0.684689     3.495397    12.422663     0.122079
H     -0.020567     7.424596    12.149837     0.115915
H      0.414087     3.455322    14.443392     0.125005
H      3.386179    -0.248626    16.704207     0.121799
H      5.903104     1.348481     1.567838     0.121258
H      2.459257     6.559206     7.113475     0.119012
H     -1.028511     7.978919     5.089108     0.124799
H      4.260265     7.675954    10.521977     0.116262
H      0.684630     4.080619     3.328473     0.123995
H      0.020454     8.009818     3.055648     0.115762
H     -0.414147     4.040544     5.349202     0.123539
H      6.380710     0.336596     7.610018     0.121454
H      3.863776     0.763259    10.662028     0.122056
H     -2.424211     9.515037     1.980714     0.118652
H      3.854938     8.095324     4.005081     0.124679
H     -0.623185     7.227845    16.760591     0.117457
H      5.568025    11.993624     5.765716     0.122082
H      4.903903     8.064425     6.038542     0.115915
H      4.469249    12.033699     3.744987     0.125004
H      1.497157    15.737647     1.484172     0.121801
H     -1.019768    14.140540    16.620541     0.121254
C     -0.673034    13.270030     8.919581     0.562507
C      2.433849     8.454542    10.274615    -0.096035
C      1.340933     8.520963     9.428856    -0.003763
C      4.413591     9.451550    15.207304    -0.013544
C      5.571954     8.297811    13.455763    -0.103155
C      5.711613     9.494411    12.744597    -0.013791
C      3.689863     9.406495    16.513229     0.613038
C      1.356565     7.787644     8.237517    -0.082356
C      4.549343    10.620892    14.510689    -0.094025
C      6.417760     9.506651    11.420483     0.607043
C      4.941012     8.278284    14.665290    -0.091791
C      5.201772    10.643002    13.292067    -0.087787
C      0.161085     9.376858     9.787167     0.568771
C     -0.302879    14.707319     9.014161    -0.017170
C     -0.895735    15.520709     9.970869    -0.089262
C      0.597626    15.260899     8.157488    -0.097410
C      4.210491     2.804213     0.174608     0.567317
C      7.317310     6.449257    17.007953    -0.097963
C      6.224394     6.382836    17.853713    -0.003473
C     -0.469831     5.452249    12.075265    -0.013260
C      0.688515     6.605988    13.826806    -0.101740
C      0.828190     5.409388    14.537971    -0.013657
C     -1.193558     5.497304    10.769339     0.612810
C      6.240015     8.286599     0.856673    -0.081521
C     -0.334063     4.282907    12.771880    -0.089271
C      1.534336     5.397148    15.862085     0.606019
C      0.057574     6.625515    12.617279    -0.092634
C      0.318366     4.260797    13.990501    -0.092827
C      5.044558     5.526941    17.495402     0.567746
C      4.580667     1.366924     0.080029    -0.020890
C      3.987822    -0.616910    17.311699    -0.088141
C      5.481178     0.813344     0.936702    -0.095465
C      5.556370     2.218991     9.268798     0.562504
C      2.449487     7.034479     7.913764    -0.096027
C      3.542403     6.968058     8.759523    -0.003764
C      0.469745     6.037471     2.981075    -0.013543
C     -0.688618     7.191210     4.732616    -0.103155
C     -0.828277     5.994610     5.443782    -0.013791
C      1.193473     6.082526     1.675150     0.613038
C      3.526771     7.701377     9.950862    -0.082348
C      0.333993     4.868129     3.677690    -0.094026
C     -1.534424     5.982370     6.767896     0.607044
C     -0.057676     7.210737     3.523089    -0.091791
C     -0.318436     4.846019     4.896312    -0.087786
C      4.722251     6.112163     8.401212     0.568769
C      5.186215     0.781702     9.174218    -0.017172
C      5.779071    -0.031688     8.217510    -0.089262
C      4.285710     0.228122    10.030891    -0.097410
C      0.672845    12.684808    18.013771     0.567316
C     -2.433974     9.039764     1.180426    -0.097957
C     -1.341058     9.106185     0.334666    -0.003475
C      5.353167    10.036772     6.113114    -0.013260
C      4.194821     8.883033     4.361573    -0.101740
C      4.055146    10.079633     3.650408    -0.013658
C      6.076894     9.991717     7.419040     0.612812
C     -1.356679     7.202422    17.331706    -0.081515
C      5.217399    11.206114     5.416499    -0.089273
C      3.349000    10.091873     2.326294     0.606019
C      4.825762     8.863506     5.571100    -0.092633
C      4.564970    11.228224     4.197878    -0.092826
C     -0.161222     9.962080     0.692977     0.567749
C      0.302669    14.122097    18.108350    -0.020889
C      0.895514    16.105931     0.876680    -0.088141
C     -0.597842    14.675677    17.251677    -0.095467
O     -3.111812    10.641969    10.921212    -0.521818
O      6.741052     8.408098    10.929033    -0.535088
O      3.746518     8.357039    17.184926    -0.542110
O      0.206008    10.129320    10.763883    -0.427685
O      3.055007    10.440211    16.842075    -0.515075
O     -0.861508     9.346089     8.991607    -0.571518
O     -1.472941    12.820324     9.767160    -0.471965
O     -0.185661    12.567125     8.037445    -0.389974
O      1.771679     4.261830    16.361356    -0.521009
O      1.857613     6.495701    16.353535    -0.533954
O     -1.136916     6.546760    10.097642    -0.542342
O      5.089492     4.774479    16.518686    -0.427063
O      7.938501     4.463588    10.440493    -0.515980
O      4.021963     6.728154     0.102582    -0.571234
O      3.410580     2.083475    17.515409    -0.473826
O      4.697854     3.507118     1.056745    -0.392074
O      7.995148     4.847052     7.267167    -0.521818
O     -1.857716     7.080923     7.259346    -0.535088
O      1.136818     7.131982     1.003453    -0.542109
O      4.677328     5.359701     7.424496    -0.427683
O      1.828329     5.048810     1.346304    -0.515075
O      5.744844     6.142932     9.196772    -0.571517
O      6.356277     2.668697     8.421219    -0.471966
O      5.068997     2.921896    10.150934    -0.389969
O      3.111657    11.227191     1.827023    -0.521009
O      3.025723     8.993320     1.834844    -0.533954
O      6.020252     8.942261     8.090737    -0.542342
O     -0.206156    10.714542     1.669693    -0.427068
O     -3.055165    11.025433     7.747886    -0.515982
O      0.861373     8.760867    18.085797    -0.571234
O      1.472756    13.405546     0.672970    -0.473828
O      0.185482    11.981903    17.131634    -0.392073

The following XYZ coordinates are in angstroms. Other properties are in atomic units.
The sperically averaged electron density of each atom fit to a function of the form exp(a - br)
eigen_1, eigen_2 and eigen_3 are the three eigenvalues of traceless quadrupole moment tensor
  atom number  atomic symbol              X              Y              Z     net charge C6 coefficient C8 coefficient C10 coefficient fluctuating dipole atomic polarizability isotropic forcefield polarizability              a              b squared Pearson coefficient          <r^3>          <r^4>         wp_QDO          m_QDO          q_QDO       dipole_x       dipole_y       dipole_z         dipole            Qxy            Qxz            Qyz     Q(x^2-y^2)  Q(3z^2 - R^2)        eigen_1        eigen_2        eigen_3 static polarizability      alpha(xx)      alpha(xy)      alpha(xz)      alpha(yy)      alpha(yz)      alpha(zz) atomic spin moment
            1             Zn      -1.942618      10.964173       9.388477       0.929791      92.358158 0.18668635E+04  0.59502283E+05                                17.100050                           14.392931       0.029583       1.880130                    0.998471      45.896205     126.295336       0.461815       0.416119      -1.130189      -0.008632       0.034962       0.002547       0.036101      -0.049522      -0.018036       0.019882       0.030810       0.051267      -0.060804       0.001136       0.059668             20.900305      19.734850       3.738365       0.359104      26.301980      -2.436369      16.664086           0.044203
            2             Zn       2.940876       3.939626      17.894091       0.929449      92.333234 0.18661858E+04  0.59472544E+05                                17.093963                           14.387870       0.033071       1.881146                    0.998473      45.891174     126.253861       0.462035       0.415977      -1.130337      -0.008379      -0.035093      -0.002716       0.036182       0.049663       0.018226       0.020101       0.029514       0.049130      -0.060386       0.000415       0.059971             20.892476      19.727617      -3.736675      -0.357475      26.293308      -2.433553      16.656503           0.044210
            3             Zn       6.825954       4.524848       8.799902       0.929789      92.357718 0.18668524E+04  0.59501839E+05                                17.100000                           14.392890       0.029586       1.880133                    0.998471      45.896080     126.294891       0.461815       0.416119      -1.130189       0.008631      -0.034961      -0.002546       0.036100      -0.049521      -0.018038       0.019881       0.030812       0.051270      -0.060804       0.001135       0.059669             20.900241      19.734794       3.738362       0.359102      26.301880      -2.436368      16.664050           0.044207
            4             Zn       1.942460      11.549395       0.294288       0.929448      92.333395 0.18661894E+04  0.59472690E+05                                17.093984                           14.387884       0.033074       1.881146                    0.998473      45.891223     126.254057       0.462035       0.415977      -1.130337       0.008379       0.035093       0.002715       0.036181       0.049663       0.018229       0.020101       0.029515       0.049124      -0.060385       0.000412       0.059973             20.892506      19.727655      -3.736682      -0.357473      26.293327      -2.433564      16.656536           0.044214
            5             Zn      -2.441782       7.744510       9.094190       1.035905      83.308744 0.14783527E+04  0.44776333E+05                                17.227306                           13.900433       0.144535       1.924162                    0.998736      44.435266     122.084456       0.412597       0.490128      -1.076948       0.000000       0.000000       0.000000       0.000000       0.028365      -0.010081      -0.057101       0.130369       0.094573      -0.108055       0.033924       0.074131             21.797031      22.015946      -2.862310       1.647759      18.628136       1.132089      24.747010           0.049573
            6             Zn       2.441668       8.329733       0.000000       1.034932      83.357797 0.14796798E+04  0.44832210E+05                                17.241131                           13.912264       0.140500       1.922445                    0.998797      44.484910     122.292357       0.412121       0.490523      -1.076597       0.000000      -0.000000       0.000000       0.000000      -0.028547       0.010399      -0.056633       0.130437       0.095801      -0.107908       0.033567       0.074341             21.813975      22.037700       2.862892      -1.658056      18.644271       1.126349      24.759954           0.049859
            7              H       2.424079       8.929815      11.074904       0.119013       1.083172 0.80909915E+01  0.79427285E+02                                 1.725431                            1.651752      -0.978837       2.419952                    0.998259       3.427568       9.505645       0.493422       1.264502      -0.713101       0.001535       0.017872       0.033685       0.038164      -0.001761       0.003302       0.008387       0.006039       0.030978      -0.012231      -0.001710       0.013941              1.745348       1.594992      -0.043614       0.017272       1.529992       0.346946       2.111060           0.000684
            8              H       5.911847       7.510102      13.099271       0.124800       1.010212 0.73357175E+01  0.69751135E+02                                 1.605772                            1.541268      -0.832393       2.492246                    0.999607       3.185204       8.485681       0.530460       1.214352      -0.725712       0.012571      -0.036766      -0.013352       0.041086      -0.003840      -0.005703       0.000873      -0.027673      -0.013884      -0.015016      -0.001788       0.016805              1.625437       1.500061      -0.255800      -0.200106       1.692734       0.226537       1.683515           0.000128
            9              H       0.623071       7.813067       7.666402       0.116262       1.080202 0.76835230E+01  0.75167417E+02                                 1.773881                            1.645013      -1.202066       2.310964                    0.995157       3.645714      10.410202       0.474054       1.320716      -0.698742      -0.029966       0.001586      -0.023869       0.038343      -0.005821       0.007210       0.002095       0.002014       0.010414      -0.010654       0.001432       0.009222              1.873577       2.366354      -0.037321       0.513945       1.375287       0.058553       1.879092           0.000063
           10              H       4.198706      11.408402      14.859906       0.123992       1.099432 0.78182958E+01  0.74530200E+02                                 1.612478                            1.523400      -0.881279       2.467036                    0.999200       3.114258       7.952343       0.577217       1.113133      -0.751656      -0.015119       0.035310       0.012247       0.040316      -0.006091      -0.004460      -0.000345      -0.027810      -0.013283      -0.014856      -0.002554       0.017410              1.639467       1.447720      -0.247020      -0.225796       1.890835       0.258220       1.579847           0.000188
           11              H       4.862882       7.479203      15.132731       0.115762       1.046782 0.75991118E+01  0.74042502E+02                                 1.730544                            1.631650      -1.103872       2.359361                    0.996077       3.592674      10.195702       0.478482       1.313779      -0.700552      -0.002941      -0.036143       0.015982       0.039628      -0.001969      -0.007066      -0.001614      -0.022738      -0.010984      -0.014484       0.001048       0.013437              1.782683       1.486859       0.062303      -0.119873       1.902701      -0.499108       1.958491           0.000160
           12              H       5.297483      11.448477      12.839177       0.123540       1.087760 0.77108078E+01  0.73224677E+02                                 1.597865                            1.510298      -0.890501       2.462715                    0.999142       3.103094       7.899198       0.581423       1.109319      -0.752578       0.003504       0.036256      -0.016834       0.040127      -0.003683      -0.004360      -0.004030      -0.028776      -0.012930      -0.014965      -0.002607       0.017572              1.627476       1.341751       0.095183      -0.153358       1.888003      -0.339953       1.652672           0.000155
           13              H      -1.497374      15.152425      10.578361       0.121452       1.110735 0.78908044E+01  0.75413588E+02                                 1.623796                            1.530580      -0.871514       2.468887                    0.999301       3.136764       8.026425       0.575646       1.113325      -0.751441      -0.026540      -0.014033       0.029830       0.042322       0.001624      -0.016751       0.000983       0.000487       0.014211      -0.016056      -0.002352       0.018408              1.653331       1.613645       0.280843      -0.338275       1.734397      -0.196201       1.611953           0.000434
           14              H       1.019560      14.725762       7.526351       0.122061       1.124590 0.80311134E+01  0.77332586E+02                                 1.660381                            1.562554      -0.884057       2.467331                    0.999157       3.163074       8.206760       0.557948       1.140054      -0.744688       0.020383      -0.021486      -0.027842       0.040649      -0.000743      -0.016097       0.003345      -0.000455       0.009497      -0.015795      -0.001659       0.017454              1.694956       1.497762      -0.177131      -0.278529       1.891050       0.360567       1.696055           0.001318
           15              H       7.307547       5.973984      16.207665       0.118653       1.079945 0.80611760E+01  0.79051110E+02                                 1.721116                            1.648066      -0.972696       2.422905                    0.998360       3.422680       9.482974       0.494327       1.263519      -0.713334       0.001550      -0.018084      -0.033846       0.038405       0.001736      -0.003371       0.008354       0.005674       0.031630      -0.012146      -0.001985       0.014131              1.740856       1.591577       0.043450      -0.017262       1.526459       0.345026       2.104532           0.000683
           16              H       1.028398       7.393697      14.183298       0.124680       1.013883 0.73681577E+01  0.70133670E+02                                 1.609114                            1.544186      -0.829659       2.492590                    0.999608       3.190896       8.504052       0.530233       1.213589      -0.725859       0.012240       0.036763       0.013435       0.041010       0.003791       0.005726       0.000793      -0.027661      -0.014265      -0.015010      -0.001825       0.016835              1.628888       1.502989       0.256894       0.200892       1.696618       0.227592       1.687058           0.000129
           17              H       5.506521       8.261176       1.427788       0.117457       1.082168 0.77004122E+01  0.75394275E+02                                 1.777910                            1.648180      -1.220966       2.303495                    0.994837       3.649494      10.434417       0.472884       1.322899      -0.698266      -0.029766      -0.001782       0.023115       0.037729       0.005559      -0.007153       0.002264       0.001990       0.010827      -0.010530       0.001418       0.009112              1.878222       2.373277       0.037435      -0.516559       1.377651       0.058708       1.883739           0.000061
           18              H      -0.684689       3.495397      12.422663       0.122079       1.105179 0.78655433E+01  0.75082838E+02                                 1.617106                            1.527172      -0.877762       2.467607                    0.999243       3.122455       7.974965       0.577053       1.111932      -0.751967      -0.015489      -0.035990      -0.012329       0.041075       0.005993       0.004558      -0.000380      -0.028407      -0.012797      -0.015176      -0.002386       0.017562              1.644400       1.451501       0.248697       0.227073       1.897469       0.260021       1.584231           0.000191
           19              H      -0.020567       7.424596      12.149837       0.115915       1.047381 0.76049716E+01  0.74108767E+02                                 1.730579                            1.631794      -1.099362       2.361056                    0.996203       3.593264      10.195710       0.478707       1.312999      -0.700704      -0.002677       0.035894      -0.016045       0.039408       0.001752       0.007269      -0.001635      -0.022679      -0.011176      -0.014620       0.001205       0.013415              1.782657       1.486987      -0.062250       0.119853       1.902535      -0.498879       1.958449           0.000160
           20              H       0.414087       3.455322      14.443392       0.125005       1.078430 0.76305475E+01  0.72264532E+02                                 1.587564                            1.501517      -0.878850       2.468580                    0.999277       3.092046       7.857239       0.583715       1.107990      -0.752894       0.003515      -0.035965       0.016901       0.039894       0.003490       0.004198      -0.004011      -0.028363      -0.013457      -0.014588      -0.002831       0.017418              1.616632       1.334464      -0.093936       0.151633       1.873773      -0.335514       1.641658           0.000150
           21              H       3.386179      -0.248626      16.704207       0.121799       1.111619 0.78997323E+01  0.75535383E+02                                 1.626391                            1.532842      -0.876911       2.467108                    0.999249       3.136300       8.032428       0.574320       1.115357      -0.750948      -0.026592       0.014173      -0.029747       0.042343      -0.001599       0.016720       0.001017       0.000513       0.014068      -0.016023      -0.002340       0.018362              1.656023       1.616272      -0.281629       0.339241       1.737247      -0.196763       1.614550           0.000437
           22              H       5.903104       1.348481       1.567838       0.121258       1.128313 0.80621551E+01  0.77692353E+02                                 1.662394                            1.564239      -0.880893       2.467720                    0.999155       3.169234       8.221110       0.558461       1.138115      -0.745139       0.020587       0.021724       0.028057       0.041024       0.000770       0.016117       0.003306      -0.000216       0.009915      -0.015718      -0.001846       0.017564              1.697070       1.499417       0.177669       0.279218       1.893544       0.361546       1.698250           0.001325
           23              H       2.459257       6.559206       7.113475       0.119012       1.083170 0.80909700E+01  0.79427039E+02                                 1.725431                            1.651752      -0.978828       2.419956                    0.998259       3.427563       9.505636       0.493421       1.264505      -0.713100      -0.001535      -0.017873      -0.033685       0.038164      -0.001761       0.003302       0.008387       0.006040       0.030978      -0.012232      -0.001709       0.013941              1.745348       1.594991      -0.043614       0.017272       1.529992       0.346947       2.111061           0.000684
           24              H      -1.028511       7.978919       5.089108       0.124799       1.010214 0.73357337E+01  0.69751331E+02                                 1.605775                            1.541270      -0.832395       2.492244                    0.999607       3.185206       8.485690       0.530459       1.214353      -0.725711      -0.012571       0.036766       0.013352       0.041086      -0.003840      -0.005703       0.000873      -0.027673      -0.013884      -0.015016      -0.001788       0.016805              1.625439       1.500063      -0.255800      -0.200106       1.692736       0.226538       1.683517           0.000129
           25              H       4.260265       7.675954      10.521977       0.116262       1.080206 0.76835470E+01  0.75167706E+02                                 1.773884                            1.645015      -1.202067       2.310963                    0.995157       3.645717      10.410212       0.474053       1.320715      -0.698742       0.029966      -0.001586       0.023869       0.038343      -0.005821       0.007210       0.002095       0.002015       0.010414      -0.010654       0.001432       0.009222              1.873581       2.366360      -0.037321       0.513948       1.375288       0.058553       1.879095           0.000062
           26              H       0.684630       4.080619       3.328473       0.123995       1.099417 0.78181593E+01  0.74528502E+02                                 1.612455                            1.523380      -0.881274       2.467039                    0.999200       3.114240       7.952251       0.577225       1.113123      -0.751659       0.015120      -0.035310      -0.012247       0.040316      -0.006090      -0.004460      -0.000344      -0.027811      -0.013283      -0.014856      -0.002554       0.017410              1.639444       1.447701      -0.247015      -0.225790       1.890806       0.258214       1.579825           0.000188
           27              H       0.020454       8.009818       3.055648       0.115762       1.046782 0.75991118E+01  0.74042513E+02                                 1.730544                            1.631650      -1.103871       2.359361                    0.996077       3.592675      10.195710       0.478481       1.313780      -0.700551       0.002941       0.036143      -0.015982       0.039628      -0.001969      -0.007066      -0.001614      -0.022738      -0.010984      -0.014484       0.001048       0.013437              1.782684       1.486859       0.062303      -0.119874       1.902702      -0.499109       1.958492           0.000160
           28              H      -0.414147       4.040544       5.349202       0.123539       1.087771 0.77109059E+01  0.73225897E+02                                 1.597882                            1.510313      -0.890504       2.462714                    0.999142       3.103105       7.899261       0.581416       1.109327      -0.752576      -0.003504      -0.036256       0.016834       0.040127      -0.003682      -0.004360      -0.004030      -0.028776      -0.012930      -0.014965      -0.002607       0.017572              1.627493       1.341763       0.095185      -0.153360       1.888026      -0.339960       1.652690           0.000153
           29              H       6.380710       0.336596       7.610018       0.121454       1.110720 0.78906599E+01  0.75411782E+02                                 1.623773                            1.530559      -0.871498       2.468895                    0.999301       3.136741       8.026316       0.575654       1.113316      -0.751443       0.026540       0.014034      -0.029830       0.042322       0.001624      -0.016751       0.000983       0.000485       0.014210      -0.016056      -0.002351       0.018407              1.653308       1.613622       0.280837      -0.338268       1.734370      -0.196197       1.611931           0.000432
           30              H       3.863776       0.763259      10.662028       0.122056       1.124590 0.80311307E+01  0.77333005E+02                                 1.660404                            1.562575      -0.884023       2.467350                    0.999158       3.163071       8.206839       0.557932       1.140082      -0.744681      -0.020383       0.021487       0.027842       0.040649      -0.000742      -0.016097       0.003345      -0.000459       0.009494      -0.015796      -0.001657       0.017453              1.694980       1.497782      -0.177134      -0.278535       1.891081       0.360575       1.696079           0.001318
           31              H      -2.424211       9.515037       1.980714       0.118652       1.079957 0.80612854E+01  0.79052464E+02                                 1.721128                            1.648077      -0.972714       2.422896                    0.998360       3.422702       9.483057       0.494325       1.263520      -0.713334      -0.001551       0.018084       0.033846       0.038405       0.001735      -0.003372       0.008353       0.005674       0.031631      -0.012146      -0.001985       0.014131              1.740869       1.591589       0.043451      -0.017263       1.526469       0.345031       2.104550           0.000684
           32              H       3.854938       8.095324       4.005081       0.124679       1.013883 0.73681586E+01  0.70133674E+02                                 1.609114                            1.544186      -0.829657       2.492591                    0.999608       3.190896       8.504049       0.530233       1.213588      -0.725859      -0.012240      -0.036763      -0.013435       0.041010       0.003791       0.005726       0.000793      -0.027661      -0.014265      -0.015010      -0.001825       0.016835              1.628888       1.502989       0.256894       0.200892       1.696617       0.227591       1.687058           0.000128
           33              H      -0.623185       7.227845      16.760591       0.117457       1.082173 0.77004527E+01  0.75394769E+02                                 1.777915                            1.648184      -1.220972       2.303491                    0.994837       3.649502      10.434446       0.472884       1.322899      -0.698266       0.029766       0.001782      -0.023115       0.037729       0.005559      -0.007153       0.002264       0.001990       0.010827      -0.010530       0.001418       0.009112              1.878228       2.373285       0.037435      -0.516562       1.377654       0.058708       1.883745           0.000061
           34              H       5.568025      11.993624       5.765716       0.122082       1.105166 0.78654213E+01  0.75081288E+02                                 1.617082                            1.527151      -0.877761       2.467607                    0.999243       3.122443       7.974881       0.577063       1.111919      -0.751970       0.015489       0.035990       0.012329       0.041075       0.005993       0.004558      -0.000380      -0.028407      -0.012798      -0.015176      -0.002386       0.017562              1.644375       1.451481       0.248691       0.227067       1.897438       0.260014       1.584207           0.000192
           35              H       4.903903       8.064425       6.038542       0.115915       1.047382 0.76049844E+01  0.74108921E+02                                 1.730580                            1.631795      -1.099364       2.361055                    0.996203       3.593267      10.195719       0.478707       1.312999      -0.700704       0.002677      -0.035894       0.016045       0.039408       0.001752       0.007269      -0.001635      -0.022679      -0.011176      -0.014620       0.001205       0.013415              1.782658       1.486988      -0.062250       0.119853       1.902536      -0.498879       1.958451           0.000159
           36              H       4.469249      12.033699       3.744987       0.125004       1.078443 0.76306641E+01  0.72265949E+02                                 1.587581                            1.501531      -0.878855       2.468577                    0.999277       3.092063       7.857312       0.583710       1.107995      -0.752893      -0.003515       0.035965      -0.016901       0.039894       0.003490       0.004198      -0.004011      -0.028363      -0.013457      -0.014588      -0.002831       0.017418              1.616649       1.334477      -0.093937       0.151635       1.873795      -0.335520       1.641675           0.000151
           37              H       1.497157      15.737647       1.484172       0.121801       1.111605 0.78996033E+01  0.75533746E+02                                 1.626368                            1.532822      -0.876905       2.467111                    0.999249       3.136281       8.032325       0.574329       1.115345      -0.750951       0.026592      -0.014173       0.029747       0.042342      -0.001599       0.016719       0.001016       0.000512       0.014069      -0.016023      -0.002340       0.018362              1.655999       1.616250      -0.281622       0.339235       1.737220      -0.196759       1.614528           0.000437
           38              H      -1.019768      14.140540      16.620541       0.121254       1.128324 0.80622694E+01  0.77693905E+02                                 1.662424                            1.564265      -0.880883       2.467725                    0.999155       3.169250       8.221236       0.558447       1.138137      -0.745134      -0.020587      -0.021725      -0.028057       0.041024       0.000769       0.016117       0.003306      -0.000217       0.009915      -0.015719      -0.001845       0.017563              1.697101       1.499442       0.177673       0.279225       1.893582       0.361555       1.698279           0.001324
           39              C      -0.673034      13.270030       8.919581       0.562507      25.530251 0.25457146E+03  0.52733066E+04                                 8.046707                            5.648746      -0.022994       2.051783                    0.999599      22.119413      61.110972       0.629082       0.470030      -1.025052      -0.024624      -0.046794       0.011139       0.054037      -0.031437       0.065677      -0.023480       0.114236       0.056651      -0.075351      -0.033911       0.109262             10.768147       6.888042       3.824082      -1.635613      18.871378       0.448100       6.545019          -0.005785
           40              C       2.433849       8.454542      10.274615      -0.096035      31.733563 0.40460303E+03  0.93701817E+04                                 8.785764                            6.755916       0.108520       2.018331                    0.999714      28.688923      82.643626       0.625197       0.423030      -1.056925       0.009636      -0.010989      -0.021275       0.025811       0.022309      -0.005936       0.000336      -0.029462       0.034883      -0.033196       0.011605       0.021592             10.408860      16.055300      -3.396331       0.929970       6.370465       1.400918       8.800814           0.003680
           41              C       1.340933       8.520963       9.428856      -0.003763      35.912651 0.43453086E+03  0.10146621E+05                                 9.495074                            6.953063       0.004671       2.014760                    0.999134      26.898290      75.405476       0.628698       0.417218      -1.070809       0.033660      -0.023670      -0.013359       0.043263       0.007660       0.005181      -0.006967      -0.018241      -0.014224      -0.015055      -0.000480       0.015534             11.929255      18.404189      -5.010364       0.328932       7.954858       2.006186       9.428718           0.017277
           42              C       4.413591       9.451550      15.207304      -0.013544      36.097388 0.41826882E+03  0.96477358E+04                                 9.453360                            6.758374       0.090615       2.040914                    0.999345      26.572652      73.377304       0.648449       0.409506      -1.078766       0.022762      -0.001382      -0.037532       0.043917      -0.005714       0.008452       0.000969       0.009229      -0.014204      -0.010785      -0.002084       0.012868             12.357371       9.381580      -0.019575      -7.394946       9.188377      -1.704841      18.502156           0.010141
           43              C       5.571954       8.297811      13.455763      -0.103155      32.408198 0.40581681E+03  0.93682529E+04                                 8.837956                            6.708792       0.196213       2.041600                    0.999675      28.479686      80.859574       0.637951       0.415901      -1.065626      -0.008239       0.017148       0.012750       0.022902      -0.003488       0.011731       0.013115      -0.025658      -0.065623      -0.030590       0.003319       0.027271             10.890840       7.809333      -0.090494      -5.401457       7.849777      -1.605376      17.013410           0.001679
           44              C       5.711613       9.494411      12.744597      -0.013791      37.260758 0.42225803E+03  0.97578641E+04                                 9.673555                            6.787980       0.138458       2.055572                    0.999360      26.606691      73.415976       0.647731       0.409199      -1.079524      -0.013009      -0.000835       0.042074       0.044047       0.008215       0.005329       0.000598       0.003404      -0.021443      -0.009778      -0.003219       0.012997             12.971973       9.458972      -0.495567      -7.733238       9.038927      -0.393505      20.418020           0.014274
           45              C       3.689863       9.406495      16.513229       0.613038      23.772819 0.24084870E+03  0.49375771E+04                                 7.669906                            5.521167       0.045543       2.082880                    0.999704      21.774057      60.530476       0.629488       0.474623      -1.019008      -0.028215      -0.002369       0.058096       0.064629       0.041356       0.078492       0.025663       0.067278      -0.113010      -0.083151      -0.032858       0.116008              9.679046       7.924602      -0.979707      -4.910401       8.166733      -1.194607      12.945803          -0.000315
           46              C       1.356565       7.787644       8.237517      -0.082356      31.864319 0.41875211E+03  0.98027804E+04                                 8.920816                            6.961517      -0.053562       1.971693                    0.999158      28.852407      84.156755       0.602881       0.433992      -1.047912       0.015185      -0.006864       0.015149       0.022521       0.016677       0.009138      -0.023762      -0.017400      -0.016692      -0.033364       0.002885       0.030478             10.423728      15.005138      -3.226407      -0.172191       6.735111       2.289809       9.530935           0.005841
           47              C       4.549343      10.620892      14.510689      -0.094025      31.890527 0.38806852E+03  0.88524323E+04                                 8.702199                            6.553356       0.070237       2.003285                    0.999679      28.211238      79.430868       0.646996       0.415002      -1.066986       0.009999      -0.011715      -0.018374       0.023975      -0.009315       0.010115       0.009870      -0.012593      -0.063059      -0.028066       0.005865       0.022201             10.401449       7.532214       0.016732      -5.198731       8.921900      -1.406334      14.750232           0.003202
           48              C       6.417760       9.506651      11.420483       0.607043      24.297097 0.25013802E+03  0.51804356E+04                                 7.821812                            5.640238      -0.036063       2.049053                    0.999500      22.161046      62.064036       0.620116       0.476921      -1.017056       0.033848      -0.000594      -0.051995       0.062044      -0.004749       0.079748      -0.001903       0.087549      -0.111158      -0.081338      -0.025436       0.106774              9.985125       7.632026       0.288537      -5.253493       8.369733      -0.181943      13.953617           0.000847
           49              C       4.941012       8.278284      14.665290      -0.091791      32.867294 0.41854438E+03  0.97704565E+04                                 9.019776                            6.890983       0.050462       1.998139                    0.999679      28.803812      83.165231       0.616710       0.425454      -1.055960       0.004762       0.016824      -0.016417       0.023984       0.007566       0.011084      -0.004934      -0.024157      -0.059548      -0.026436       0.002186       0.024250             11.002528       8.254823      -0.607543      -5.558644       8.175748      -0.959342      16.577012           0.004079
           50              C       5.201772      10.643002      13.292067      -0.087787      31.495485 0.38647819E+03  0.88066272E+04                                 8.640417                            6.547446       0.107700       2.016569                    0.999660      28.086110      79.021713       0.646207       0.415959      -1.066430      -0.004357      -0.013411       0.022816       0.026822       0.005307       0.011848      -0.013881      -0.016090      -0.053033      -0.028317       0.006482       0.021835             10.301798       7.710168      -0.668647      -5.328777       8.590796       0.182045      14.604431           0.003889
           51              C       0.161085       9.376858       9.787167       0.568771      24.237743 0.27408069E+03  0.58128531E+04                                 7.833818                            5.933076      -0.189636       1.990337                    0.999184      22.967401      65.287379       0.599629       0.481629      -1.013628      -0.059833       0.024875      -0.015095       0.066533       0.060750      -0.018412      -0.065363      -0.044854       0.068726      -0.082781      -0.022320       0.105101              9.515429      13.881049      -3.639127       0.671247       7.598257       1.574814       7.066982          -0.003723
           52              C      -0.302879      14.707319       9.014161      -0.017170      38.560402 0.41253333E+03  0.94892554E+04                                 9.890541                            6.713093       0.041114       2.023943                    0.999317      26.667802      73.706047       0.650003       0.409654      -1.077918       0.008437       0.035730       0.003452       0.036874      -0.002880       0.000390      -0.002688       0.000190       0.011392      -0.005119      -0.000058       0.005176             13.791232       8.305535       4.844377      -2.081448      25.283276       0.992483       7.784887           0.008859
           53              C      -0.895735      15.520709       9.970869      -0.089262      33.830305 0.40520964E+03  0.93498693E+04                                 9.117213                            6.736403       0.069713       2.001614                    0.999652      28.497044      80.865495       0.632081       0.419960      -1.063140       0.017044       0.016537      -0.009557       0.025599       0.003458      -0.014951      -0.011557       0.030853       0.036151      -0.025097      -0.003057       0.028154             11.460352       6.942851       2.469975      -1.808043      19.994943       1.683177       7.443263           0.006458
           54              C       0.597626      15.260899       8.157488      -0.097410      33.542664 0.40032665E+03  0.92243554E+04                                 9.080244                            6.707895       0.069013       2.000516                    0.999712      28.634455      81.634958       0.630660       0.421492      -1.060433      -0.002787       0.022656       0.010702       0.025211      -0.016363      -0.009268       0.011251       0.015757       0.042647      -0.025874      -0.000911       0.026785             11.296287       7.630497       3.360678      -2.229990      18.956711       0.292056       7.301652           0.005478
           55              C       4.210491       2.804213       0.174608       0.567317      25.434199 0.25349243E+03  0.52455455E+04                                 8.028565                            5.637967      -0.021714       2.053104                    0.999649      22.069582      60.948095       0.629461       0.470231      -1.024911      -0.024672       0.047522      -0.011581       0.054783       0.031659      -0.064318      -0.023165       0.114468       0.055668      -0.075372      -0.032663       0.108035             10.739850       6.872733      -3.810326       1.633058      18.814005       0.447838       6.532811          -0.005792
           56              C       7.317310       6.449257      17.007953      -0.097963      31.842021 0.40630646E+03  0.94203855E+04                                 8.810227                            6.774159       0.100284       2.015109                    0.999711      28.745382      82.878456       0.623739       0.423534      -1.056513       0.008931       0.010713       0.019476       0.023955      -0.023093       0.006051       0.000742      -0.033373       0.036765      -0.035309       0.012506       0.022803             10.439743      16.113273       3.408662      -0.934369       6.386279       1.400877       8.819677           0.003677
           57              C       6.224394       6.382836      17.853713      -0.003473      35.897784 0.43430846E+03  0.10139457E+05                                 9.489765                            6.949255       0.011738       2.016929                    0.999168      26.892702      75.366145       0.629188       0.416975      -1.071036       0.034634       0.023219       0.012475       0.043523      -0.007789      -0.005407      -0.007492      -0.019729      -0.014103      -0.015825      -0.000579       0.016404             11.922169      18.391523       5.006798      -0.329184       7.950748       2.005186       9.424236           0.017282
           58              C      -0.469831       5.452249      12.075265      -0.013260      36.101786 0.41838342E+03  0.96510125E+04                                 9.454788                            6.759984       0.088563       2.040028                    0.999298      26.572319      73.378110       0.648275       0.409589      -1.078714       0.022435       0.000423       0.035861       0.042303       0.006132      -0.007745       0.000454       0.009888      -0.012806      -0.009937      -0.002896       0.012833             12.358534       9.382821       0.020192       7.395641       9.190056      -1.704491      18.502725           0.010068
           59              C       0.688515       6.605988      13.826806      -0.101740      32.324452 0.40456404E+03  0.93315081E+04                                 8.819964                            6.696155       0.203391       2.044190                    0.999647      28.439634      80.694829       0.638920       0.415619      -1.065876      -0.008657      -0.018007      -0.013447       0.024084       0.004057      -0.010911       0.013157      -0.024937      -0.065596      -0.030116       0.003124       0.026992             10.865772       7.791801       0.092571       5.385850       7.838189      -1.599108      16.967324           0.001685
           60              C       0.828190       5.409388      14.537971      -0.013657      37.247346 0.42206443E+03  0.97525341E+04                                 9.671750                            6.786788       0.135967       2.054977                    0.999374      26.602616      73.407954       0.647718       0.409243      -1.079466      -0.013976       0.000133      -0.041967       0.044233      -0.007848      -0.005547       0.001157       0.003244      -0.022340      -0.009843      -0.003157       0.012999             12.968985       9.457136       0.494401       7.730933       9.036319      -0.394909      20.413499           0.014328
           61              C      -1.193558       5.497304      10.769339       0.612810      23.730679 0.24040296E+03  0.49258260E+04                                 7.658765                            5.514533       0.051035       2.085049                    0.999652      21.754627      60.447146       0.630170       0.474361      -1.019217      -0.028598       0.002208      -0.058739       0.065368      -0.041460      -0.078928       0.026482       0.067844      -0.112970      -0.083491      -0.033329       0.116819              9.662809       7.911985       0.979694       4.899591       8.155904      -1.190797      12.920539          -0.000309
           62              C       6.240015       8.286599       0.856673      -0.081521      31.778623 0.41730371E+03  0.97592626E+04                                 8.899559                            6.944567      -0.048062       1.973828                    0.999127      28.806744      83.949812       0.604327       0.433380      -1.048405       0.016788       0.008034      -0.016408       0.024812      -0.015913      -0.009000      -0.023310      -0.020224      -0.015202      -0.032480       0.001822       0.030658             10.398157      14.966540       3.215628       0.164079       6.718353       2.282515       9.509580           0.005832
           63              C      -0.334063       4.282907      12.771880      -0.089271      31.741550 0.38579643E+03  0.87871426E+04                                 8.672450                            6.531569       0.077232       2.006268                    0.999712      28.134215      79.137225       0.648498       0.414675      -1.067263       0.010461       0.010195       0.019488       0.024355       0.010057      -0.008582       0.010649      -0.013157      -0.061608      -0.027322       0.004285       0.023037             10.363612       7.505690      -0.010253       5.176223       8.896653      -1.391671      14.688494           0.003226
           64              C       1.534336       5.397148      15.862085       0.606019      24.317614 0.25035810E+03  0.51859415E+04                                 7.825590                            5.642326      -0.032601       2.050097                    0.999525      22.167916      62.081435       0.620089       0.476855      -1.017129       0.033912      -0.000652       0.051447       0.061622       0.005467      -0.079556      -0.000978       0.087532      -0.108696      -0.080700      -0.025799       0.106499              9.990790       7.636459      -0.288391       5.257463       8.373553      -0.181109      13.962360           0.000860
           65              C       0.057574       6.625515      12.617279      -0.092634      32.901260 0.41911548E+03  0.97873637E+04                                 9.026879                            6.896746       0.049601       1.997595                    0.999684      28.823286      83.243330       0.616294       0.425585      -1.055852       0.004160      -0.016399       0.016470       0.023611      -0.007258      -0.010871      -0.004932      -0.023847      -0.063153      -0.027018       0.002452       0.024565             11.011127       8.261999       0.608161       5.564033       8.180410      -0.959311      16.590974           0.004065
           66              C       0.318366       4.260797      13.990501      -0.092827      31.686105 0.38940009E+03  0.88907442E+04                                 8.679598                            6.576569       0.102868       2.013923                    0.999660      28.182041      79.393628       0.644066       0.416518      -1.065974      -0.003463       0.013846      -0.022079       0.026290      -0.004991      -0.013600      -0.013123      -0.015229      -0.058043      -0.030083       0.008555       0.021528             10.351412       7.750731       0.676053       5.362208       8.619357       0.194574      14.684149           0.003860
           67              C       5.044558       5.526941      17.495402       0.567746      24.267667 0.27446590E+03  0.58230783E+04                                 7.839984                            5.937175      -0.192522       1.989176                    0.999233      22.984233      65.347166       0.599431       0.481618      -1.013632      -0.060697      -0.025237       0.015287       0.067489      -0.059787       0.017694      -0.065026      -0.044308       0.067662      -0.081907      -0.021950       0.103856              9.523758      13.895427       3.643240      -0.672675       7.604147       1.575283       7.071701          -0.003724
           68              C       4.580667       1.366924       0.080029      -0.020890      38.676649 0.41405814E+03  0.95324616E+04                                 9.905334                            6.722475       0.045587       2.024414                    0.999338      26.723990      73.876238       0.650031       0.409287      -1.078233       0.008451      -0.035401      -0.003355       0.036550       0.003459      -0.001591      -0.002726       0.001351       0.013153      -0.005849      -0.000414       0.006263             13.812552       8.317849      -4.852624       2.085207      25.323579       0.993935       7.796227           0.008802
           69              C       3.987822      -0.616910      17.311699      -0.088141      33.801833 0.40481690E+03  0.93384425E+04                                 9.111073                            6.732094       0.070519       2.001940                    0.999688      28.485519      80.819715       0.632437       0.419830      -1.063234       0.018622      -0.016585       0.010904       0.027216      -0.003552       0.015109      -0.011175       0.030228       0.036240      -0.024599      -0.003507       0.028106             11.451474       6.939299      -2.468669       1.808134      19.976088       1.680089       7.439035           0.006514
           70              C       5.481178       0.813344       0.936702      -0.095465      33.465086 0.39918189E+03  0.91912527E+04                                 9.066422                            6.698256       0.068568       2.001021                    0.999673      28.596646      81.493229       0.631129       0.421487      -1.060452      -0.002789      -0.021568      -0.010866       0.024311       0.015661       0.009245       0.011813       0.015255       0.042340      -0.025251      -0.001504       0.026755             11.277322       7.618990      -3.352191       2.227487      18.920768       0.293428       7.292207           0.005510
           71              C       5.556370       2.218991       9.268798       0.562504      25.529822 0.25456668E+03  0.52731834E+04                                 8.046627                            5.648698      -0.023002       2.051787                    0.999599      22.119184      61.110225       0.629084       0.470031      -1.025052       0.024624       0.046790      -0.011141       0.054035      -0.031432       0.065667      -0.023478       0.114225       0.056648      -0.075344      -0.033904       0.109248             10.768026       6.887983       3.824036      -1.635604      18.871131       0.448085       6.544965          -0.005788
           72              C       2.449487       7.034479       7.913764      -0.096027      31.733306 0.40459915E+03  0.93700672E+04                                 8.785709                            6.755877       0.108536       2.018338                    0.999714      28.688774      82.643026       0.625199       0.423029      -1.056925      -0.009637       0.010988       0.021275       0.025811       0.022308      -0.005937       0.000336      -0.029462       0.034882      -0.033196       0.011605       0.021591             10.408790      16.055176      -3.396306       0.929958       6.370430       1.400914       8.800764           0.003678
           73              C       3.542403       6.968058       8.759523      -0.003764      35.912650 0.43453101E+03  0.10146626E+05                                 9.495079                            6.953068       0.004673       2.014760                    0.999134      26.898277      75.405446       0.628698       0.417218      -1.070808      -0.033659       0.023668       0.013359       0.043262       0.007659       0.005181      -0.006966      -0.018241      -0.014225      -0.015054      -0.000480       0.015534             11.929261      18.404199      -5.010369       0.328927       7.954863       2.006188       9.428721           0.017276
           74              C       0.469745       6.037471       2.981075      -0.013543      36.097346 0.41826834E+03  0.96477218E+04                                 9.453354                            6.758371       0.090612       2.040913                    0.999345      26.572635      73.377241       0.648449       0.409506      -1.078766      -0.022761       0.001382       0.037532       0.043917      -0.005714       0.008452       0.000969       0.009230      -0.014205      -0.010785      -0.002084       0.012869             12.357361       9.381572      -0.019574      -7.394939       9.188366      -1.704840      18.502144           0.010141
           75              C      -0.688618       7.191210       4.732616      -0.103155      32.408177 0.40581645E+03  0.93682427E+04                                 8.837952                            6.708789       0.196213       2.041600                    0.999675      28.479674      80.859534       0.637952       0.415901      -1.065626       0.008239      -0.017148      -0.012750       0.022901      -0.003489       0.011731       0.013115      -0.025658      -0.065623      -0.030590       0.003319       0.027271             10.890836       7.809329      -0.090493      -5.401454       7.849776      -1.605378      17.013403           0.001680
           76              C      -0.828277       5.994610       5.443782      -0.013791      37.260702 0.42225747E+03  0.97578479E+04                                 9.673547                            6.787977       0.138459       2.055572                    0.999360      26.606667      73.415897       0.647731       0.409199      -1.079524       0.013009       0.000835      -0.042073       0.044046       0.008215       0.005329       0.000598       0.003405      -0.021443      -0.009779      -0.003219       0.012997             12.971958       9.458958      -0.495564      -7.733223       9.038927      -0.393512      20.417989           0.014274
           77              C       1.193473       6.082526       1.675150       0.613038      23.772803 0.24084854E+03  0.49375721E+04                                 7.669899                            5.521163       0.045541       2.082880                    0.999704      21.774040      60.530383       0.629489       0.474623      -1.019008       0.028216       0.002369      -0.058096       0.064629       0.041356       0.078492       0.025662       0.067278      -0.113009      -0.083150      -0.032857       0.116008              9.679036       7.924593      -0.979708      -4.910393       8.166726      -1.194604      12.945787          -0.000315
           78              C       3.526771       7.701377       9.950862      -0.082348      31.864112 0.41874863E+03  0.98026763E+04                                 8.920768                            6.961480      -0.053551       1.971698                    0.999158      28.852291      84.156257       0.602884       0.433991      -1.047913      -0.015185       0.006864      -0.015149       0.022521       0.016677       0.009137      -0.023762      -0.017399      -0.016692      -0.033363       0.002885       0.030478             10.423670      15.005055      -3.226387      -0.172181       6.735075       2.289792       9.530881           0.005840
           79              C       0.333993       4.868129       3.677690      -0.094026      31.890520 0.38806864E+03  0.88524333E+04                                 8.702193                            6.553355       0.070239       2.003285                    0.999679      28.211227      79.430753       0.646996       0.415002      -1.066986      -0.009997       0.011715       0.018375       0.023975      -0.009315       0.010115       0.009870      -0.012593      -0.063059      -0.028067       0.005865       0.022201             10.401441       7.532208       0.016743      -5.198726       8.921885      -1.406352      14.750230           0.003200
           80              C      -1.534424       5.982370       6.767896       0.607044      24.297041 0.25013746E+03  0.51804211E+04                                 7.821799                            5.640231      -0.036060       2.049055                    0.999500      22.161021      62.063949       0.620117       0.476921      -1.017056      -0.033847       0.000594       0.051995       0.062044      -0.004749       0.079747      -0.001903       0.087549      -0.111158      -0.081337      -0.025436       0.106773              9.985106       7.632010       0.288537      -5.253478       8.369722      -0.181945      13.953586           0.000847
           81              C      -0.057676       7.210737       3.523089      -0.091791      32.867295 0.41854445E+03  0.97704586E+04                                 9.019777                            6.890984       0.050461       1.998139                    0.999679      28.803812      83.165241       0.616709       0.425454      -1.055959      -0.004761      -0.016824       0.016417       0.023984       0.007566       0.011084      -0.004935      -0.024157      -0.059548      -0.026436       0.002186       0.024249             11.002530       8.254824      -0.607541      -5.558645       8.175748      -0.959346      16.577017           0.004080
           82              C      -0.318436       4.846019       4.896312      -0.087786      31.495408 0.38647709E+03  0.88065966E+04                                 8.640403                            6.547436       0.107701       2.016570                    0.999660      28.086081      79.021633       0.646207       0.415959      -1.066430       0.004358       0.013411      -0.022815       0.026822       0.005307       0.011848      -0.013881      -0.016089      -0.053032      -0.028317       0.006482       0.021835             10.301778       7.710147      -0.668637      -5.328757       8.590794       0.182024      14.604393           0.003887
           83              C       4.722251       6.112163       8.401212       0.568769      24.237653 0.27407956E+03  0.58128237E+04                                 7.833805                            5.933068      -0.189640       1.990337                    0.999184      22.967346      65.287213       0.599629       0.481630      -1.013628       0.059832      -0.024875       0.015097       0.066532       0.060749      -0.018411      -0.065362      -0.044852       0.068725      -0.082779      -0.022319       0.105099              9.515409      13.881014      -3.639115       0.671247       7.598242       1.574811       7.066972          -0.003724
           84              C       5.186215       0.781702       9.174218      -0.017172      38.560309 0.41253230E+03  0.94892276E+04                                 9.890540                            6.713094       0.041126       2.023948                    0.999317      26.667744      73.705919       0.650002       0.409655      -1.077917      -0.008437      -0.035729      -0.003452       0.036873      -0.002880       0.000386      -0.002686       0.000187       0.011394      -0.005118      -0.000055       0.005174             13.791231       8.305542       4.844392      -2.081453      25.283264       0.992463       7.784885           0.008859
           85              C       5.779071      -0.031688       8.217510      -0.089262      33.830117 0.40520760E+03  0.93498048E+04                                 9.117161                            6.736375       0.069718       2.001616                    0.999652      28.496964      80.865026       0.632084       0.419958      -1.063142      -0.017045      -0.016536       0.009558       0.025599       0.003459      -0.014951      -0.011557       0.030850       0.036148      -0.025096      -0.003058       0.028154             11.460270       6.942814       2.469950      -1.808035      19.994770       1.683162       7.443225           0.006456
           86              C       4.285710       0.228122      10.030891      -0.097410      33.542737 0.40032703E+03  0.92243770E+04                                 9.080304                            6.707928       0.069023       2.000522                    0.999712      28.634413      81.635201       0.630654       0.421496      -1.060429       0.002788      -0.022654      -0.010701       0.025209      -0.016361      -0.009269       0.011254       0.015747       0.042641      -0.025869      -0.000917       0.026786             11.296376       7.630543       3.360711      -2.230002      18.956891       0.292063       7.301695           0.005478
           87              C       0.672845      12.684808      18.013771       0.567316      25.434093 0.25349117E+03  0.52455139E+04                                 8.028550                            5.637958      -0.021715       2.053106                    0.999649      22.069520      60.947925       0.629461       0.470232      -1.024910       0.024673      -0.047521       0.011582       0.054783       0.031658      -0.064316      -0.023164       0.114467       0.055667      -0.075371      -0.032661       0.108032             10.739830       6.872729      -3.810329       1.633060      18.813960       0.447821       6.532801          -0.005792
           88              C      -2.433974       9.039764       1.180426      -0.097957      31.841942 0.40630503E+03  0.94203450E+04                                 8.810212                            6.774146       0.100281       2.015109                    0.999711      28.745350      82.878357       0.623740       0.423534      -1.056513      -0.008932      -0.010713      -0.019476       0.023956      -0.023094       0.006050       0.000741      -0.033372       0.036767      -0.035309       0.012506       0.022803             10.439726      16.113237       3.408654      -0.934368       6.386269       1.400879       8.819671           0.003678
           89              C      -1.341058       9.106185       0.334666      -0.003475      35.897930 0.43431042E+03  0.10139514E+05                                 9.489786                            6.949268       0.011736       2.016928                    0.999168      26.892771      75.366368       0.629188       0.416974      -1.071036      -0.034635      -0.023220      -0.012475       0.043524      -0.007790      -0.005406      -0.007493      -0.019728      -0.014102      -0.015825      -0.000579       0.016404             11.922198      18.391578       5.006811      -0.329191       7.950761       2.005187       9.424255           0.017282
           90              C       5.353167      10.036772       6.113114      -0.013260      36.101838 0.41838400E+03  0.96510293E+04                                 9.454795                            6.759988       0.088560       2.040026                    0.999298      26.572345      73.378193       0.648275       0.409589      -1.078714      -0.022435      -0.000423      -0.035862       0.042303       0.006132      -0.007745       0.000454       0.009888      -0.012805      -0.009936      -0.002896       0.012833             12.358547       9.382830       0.020189       7.395653       9.190055      -1.704497      18.502756           0.010069
           91              C       4.194821       8.883033       4.361573      -0.101740      32.324452 0.40456396E+03  0.93315063E+04                                 8.819967                            6.696156       0.203389       2.044190                    0.999647      28.439630      80.694833       0.638920       0.415619      -1.065876       0.008658       0.018007       0.013447       0.024084       0.004057      -0.010911       0.013157      -0.024936      -0.065596      -0.030116       0.003124       0.026992             10.865777       7.791804       0.092569       5.385852       7.838192      -1.599114      16.967335           0.001685
           92              C       4.055146      10.079633       3.650408      -0.013658      37.247359 0.42206465E+03  0.97525398E+04                                 9.671749                            6.786788       0.135969       2.054977                    0.999374      26.602626      73.407970       0.647719       0.409243      -1.079466       0.013977      -0.000134       0.041966       0.044233      -0.007847      -0.005547       0.001157       0.003244      -0.022339      -0.009842      -0.003156       0.012998             12.968983       9.457134       0.494398       7.730931       9.036321      -0.394916      20.413495           0.014328
           93              C       6.076894       9.991717       7.419040       0.612812      23.730709 0.24040327E+03  0.49258334E+04                                 7.658769                            5.514535       0.051033       2.085047                    0.999652      21.754639      60.447166       0.630171       0.474361      -1.019217       0.028599      -0.002208       0.058739       0.065368      -0.041460      -0.078928       0.026482       0.067844      -0.112970      -0.083491      -0.033329       0.116819              9.662816       7.911991       0.979695       4.899597       8.155906      -1.190796      12.920552          -0.000310
           94              C      -1.356679       7.202422      17.331706      -0.081515      31.778512 0.41730191E+03  0.97592086E+04                                 8.899531                            6.944546      -0.048057       1.973830                    0.999127      28.806692      83.949572       0.604329       0.433380      -1.048406      -0.016789      -0.008033       0.016408       0.024812      -0.015914      -0.009000      -0.023310      -0.020223      -0.015203      -0.032480       0.001823       0.030658             10.398122      14.966485       3.215612       0.164067       6.718330       2.282505       9.509551           0.005831
           95              C       5.217399      11.206114       5.416499      -0.089273      31.741642 0.38579785E+03  0.87871812E+04                                 8.672462                            6.531580       0.077230       2.006266                    0.999712      28.134262      79.137328       0.648498       0.414675      -1.067263      -0.010460      -0.010196      -0.019489       0.024355       0.010057      -0.008582       0.010650      -0.013158      -0.061609      -0.027322       0.004284       0.023038             10.363630       7.505701      -0.010267       5.176234       8.896654      -1.391695      14.688535           0.003230
           96              C       3.349000      10.091873       2.326294       0.606019      24.317615 0.25035814E+03  0.51859426E+04                                 7.825590                            5.642326      -0.032602       2.050097                    0.999525      22.167922      62.081457       0.620089       0.476854      -1.017129      -0.033911       0.000652      -0.051448       0.061622       0.005468      -0.079556      -0.000978       0.087533      -0.108697      -0.080700      -0.025799       0.106499              9.990790       7.636459      -0.288390       5.257464       8.373550      -0.181110      13.962361           0.000860
           97              C       4.825762       8.863506       5.571100      -0.092633      32.901271 0.41911563E+03  0.97873691E+04                                 9.026884                            6.896750       0.049596       1.997594                    0.999684      28.823294      83.243385       0.616294       0.425585      -1.055852      -0.004159       0.016398      -0.016471       0.023611      -0.007258      -0.010871      -0.004933      -0.023847      -0.063154      -0.027018       0.002453       0.024565             11.011135       8.262003       0.608159       5.564037       8.180412      -0.959316      16.590989           0.004065
           98              C       4.564970      11.228224       4.197878      -0.092826      31.686104 0.38939995E+03  0.88907414E+04                                 8.679598                            6.576567       0.102866       2.013922                    0.999660      28.182058      79.393717       0.644066       0.416518      -1.065974       0.003464      -0.013846       0.022078       0.026290      -0.004991      -0.013600      -0.013123      -0.015230      -0.058042      -0.030083       0.008555       0.021528             10.351411       7.750725       0.676044       5.362202       8.619365       0.194553      14.684143           0.003862
           99              C      -0.161222       9.962080       0.692977       0.567749      24.267816 0.27446784E+03  0.58231300E+04                                 7.840013                            5.937195      -0.192513       1.989177                    0.999233      22.984332      65.347518       0.599430       0.481618      -1.013632       0.060698       0.025239      -0.015285       0.067490      -0.059790       0.017696      -0.065029      -0.044313       0.067663      -0.081910      -0.021952       0.103862              9.523797      13.895496       3.643260      -0.672681       7.604173       1.575285       7.071722          -0.003723
          100              C       0.302669      14.122097      18.108350      -0.020889      38.676611 0.41405770E+03  0.95324494E+04                                 9.905330                            6.722473       0.045594       2.024417                    0.999338      26.723972      73.876194       0.650031       0.409288      -1.078233      -0.008451       0.035401       0.003355       0.036550       0.003458      -0.001590      -0.002726       0.001349       0.013152      -0.005848      -0.000413       0.006261             13.812546       8.317857      -4.852640       2.085213      25.323556       0.993910       7.796224           0.008801
          101              C       0.895514      16.105931       0.876680      -0.088141      33.801700 0.40481583E+03  0.93384045E+04                                 9.111022                            6.732069       0.070525       2.001941                    0.999688      28.485487      80.819363       0.632441       0.419828      -1.063236      -0.018622       0.016585      -0.010904       0.027217      -0.003552       0.015109      -0.011176       0.030228       0.036242      -0.024600      -0.003506       0.028106             11.451391       6.939263      -2.468641       1.808126      19.975911       1.680076       7.438999           0.006513
          102              C      -0.597842      14.675677      17.251677      -0.095467      33.465317 0.39918435E+03  0.91913339E+04                                 9.066504                            6.698302       0.068569       2.001023                    0.999673      28.596711      81.493822       0.631123       0.421490      -1.060449       0.002789       0.021568       0.010866       0.024311       0.015661       0.009246       0.011814       0.015252       0.042339      -0.025250      -0.001506       0.026756             11.277443       7.619057      -3.352236       2.227506      18.921006       0.293433       7.292266           0.005508
          103              O      -3.111812      10.641969      10.921212      -0.521818      32.181806 0.45955190E+03  0.10616941E+05                                 7.991367                            6.558491       0.358730       2.180198                    0.997297      26.584696      68.390133       0.755330       0.350998      -1.146017      -0.007709      -0.009060       0.013231       0.017793       0.031172       0.022550      -0.049314      -0.013213      -0.059396      -0.072026       0.017069       0.054957              9.403949       7.782132       2.664376      -3.835481       9.683969      -3.844709      10.745745           0.031055
          104              O       6.741052       8.408098      10.929033      -0.535088      39.448768 0.58382124E+03  0.14333761E+05                                 9.283108                            7.532632       0.152444       2.105979                    0.996327      27.554998      73.311389       0.684512       0.364456      -1.134166       0.000527       0.014029       0.024883       0.028570      -0.014961       0.037383       0.035502       0.012695      -0.091252      -0.068930       0.027226       0.041704             10.963441       8.834768      -2.475993      -3.460355      10.371015       4.476247      13.684540           0.039716
          105              O       3.746518       8.357039      17.184926      -0.542110      40.654131 0.60421430E+03  0.14987505E+05                                 9.526727                            7.718165      -0.006157       2.053006                    0.994427      27.908221      75.044312       0.667881       0.369716      -1.128212       0.014399       0.027749      -0.021750       0.038085       0.025638       0.051309      -0.024804      -0.005772      -0.050569      -0.073055       0.025401       0.047654             11.284913       8.969032       1.222497      -2.522388      11.724040      -5.480968      13.161667           0.050290
          106              O       0.206008      10.129320      10.763883      -0.427685      23.056116 0.36125467E+03  0.78592978E+04                                 6.283791                            5.797101       0.924523       2.374148                    0.999025      25.321231      63.228938       0.807042       0.348851      -1.147682       0.007652      -0.010196      -0.002291       0.012952       0.029739      -0.022224      -0.001945      -0.054432       0.066259      -0.056318       0.017679       0.038640              6.480936       5.683972      -0.632984       0.133285       6.642762       1.876368       7.116073           0.155259
          107              O       3.055007      10.440211      16.842075      -0.515075      30.973068 0.44028358E+03  0.10053955E+05                                 7.746915                            6.396989       0.445055       2.211393                    0.997697      26.283064      67.014491       0.769576       0.348538      -1.149117       0.012264      -0.015785      -0.009711       0.022223      -0.009982       0.009867       0.049127       0.019633      -0.079549      -0.065080       0.024954       0.040126              8.943307       8.920102      -3.119391      -4.081129       8.762330       2.144351       9.147490           0.028200
          108              O      -0.861508       9.346089       8.991607      -0.571518      40.702159 0.62750266E+03  0.15747964E+05                                 9.569176                            7.837482      -0.238332       1.964843                    0.994781      28.820897      78.519649       0.664857       0.367087      -1.127720       0.052198      -0.005808      -0.014401       0.054459       0.003707       0.044399      -0.019294       0.031249       0.057412      -0.045132      -0.014155       0.059287             11.586904      17.660872      -1.961023       3.776099       8.888529      -0.005735       8.211311           0.040765
          109              O      -1.472941      12.820324       9.767160      -0.471965      30.492732 0.40378722E+03  0.90274498E+04                                 7.756118                            6.124281       0.452921       2.226825                    0.997569      25.598239      64.680005       0.786511       0.348328      -1.148753       0.013229       0.020407      -0.005100       0.024848       0.032397      -0.015829      -0.028682       0.042437       0.022722      -0.049096      -0.003880       0.052977              9.546712       7.858924       4.681408      -2.117420      14.179284      -2.226158       6.601928           0.094103
          110              O      -0.185661      12.567125       8.037445      -0.389974      22.707030 0.33511560E+03  0.71466694E+04                                 6.231798                            5.560444       0.890787       2.367370                    0.999107      24.754078      60.966699       0.830121       0.345984      -1.151394      -0.005410       0.027306       0.014675       0.031468      -0.001537      -0.008663       0.007150      -0.003887       0.004735      -0.010582      -0.001793       0.012375              6.752009       5.060953      -0.450970      -1.105531       9.011669       2.141356       6.183406           0.277601
          111              O       1.771679       4.261830      16.361356      -0.521009      32.156987 0.45907261E+03  0.10603185E+05                                 7.988245                            6.555690       0.348673       2.177592                    0.997332      26.570855      68.347627       0.755378       0.351064      -1.145953      -0.007444       0.009199      -0.013072       0.017633      -0.031576      -0.021740      -0.049744      -0.012885      -0.059587      -0.072091       0.016455       0.055636              9.400860       7.780326      -2.663859       3.834555       9.679608      -3.843584      10.742647           0.031114
          112              O       1.857613       6.495701      16.353535      -0.533954      39.347157 0.58203276E+03  0.14277252E+05                                 9.262651                            7.517442       0.154779       2.106885                    0.996376      27.524571      73.170644       0.685780       0.364103      -1.134572       0.000003      -0.014592      -0.025723       0.029574       0.015248      -0.036940       0.036314       0.012866      -0.090592      -0.069231       0.027803       0.041427             10.936831       8.814518       2.469640       3.448195      10.349360       4.464297      13.646616           0.040001
          113              O      -1.136916       6.546760      10.097642      -0.542342      40.684090 0.60482425E+03  0.15006569E+05                                 9.531909                            7.722718      -0.003735       2.053566                    0.994452      27.919118      75.085891       0.667592       0.369779      -1.128152       0.014285      -0.027801       0.022071       0.038264      -0.025220      -0.051243      -0.024792      -0.004983      -0.049386      -0.072624       0.024901       0.047723             11.290665       8.974422      -1.222458       2.523513      11.730686      -5.482832      13.166887           0.049861
          114              O       5.089492       4.774479      16.518686      -0.427063      23.034452 0.36081650E+03  0.78473458E+04                                 6.279697                            5.793455       0.925917       2.374788                    0.998965      25.309684      63.189364       0.807327       0.348835      -1.147700       0.008104       0.011024       0.002911       0.013988      -0.029187       0.022602      -0.001885      -0.055069       0.066656      -0.056413       0.017821       0.038592              6.476637       5.679991       0.632414      -0.133016       6.638486       1.874774       7.111433           0.155317
          115              O       7.938501       4.463588      10.440493      -0.515980      31.050703 0.44161329E+03  0.10092723E+05                                 7.762382                            6.408778       0.439703       2.209302                    0.997813      26.310959      67.130909       0.768423       0.348770      -1.148835       0.011959       0.015458       0.009968       0.021939       0.009725      -0.010522       0.048988       0.019594      -0.079468      -0.065049       0.025182       0.039867              8.962275       8.938840       3.126510       4.092037       8.780150       2.148942       9.167835           0.028218
          116              O       4.021963       6.728154       0.102582      -0.571234      40.684574 0.62713623E+03  0.15736393E+05                                 9.566086                            7.834947      -0.236997       1.965236                    0.994680      28.814668      78.495520       0.664999       0.367064      -1.127743       0.053053       0.006191       0.013676       0.055136      -0.003802      -0.045153      -0.019873       0.032481       0.057567      -0.046138      -0.014235       0.060373             11.583047      17.654233       1.959844      -3.775624       8.885528      -0.005944       8.209379           0.040910
          117              O       3.410580       2.083475      17.515409      -0.473826      30.555711 0.40475683E+03  0.90548095E+04                                 7.767734                            6.132397       0.454815       2.226867                    0.997537      25.621859      64.765962       0.785821       0.348416      -1.148649       0.012550      -0.020075       0.003891       0.023993      -0.032093       0.015767      -0.028442       0.042480       0.022779      -0.048805      -0.003801       0.052606              9.562535       7.870657      -4.690523       2.121145      14.205823      -2.229906       6.611126           0.094331
          118              O       4.697854       3.507118       1.056745      -0.392074      22.749666 0.33590644E+03  0.71678111E+04                                 6.239992                            5.567260       0.883627       2.365048                    0.999132      24.776306      61.041152       0.829549       0.346016      -1.151359      -0.004407      -0.025870      -0.012541       0.029085       0.000680       0.008192       0.005804      -0.002257       0.001210      -0.009897      -0.000455       0.010352              6.761333       5.067261       0.451545       1.107800       9.024924       2.144850       6.191812           0.277461
          119              O       7.995148       4.847052       7.267167      -0.521818      32.181892 0.45955327E+03  0.10616984E+05                                 7.991396                            6.558512       0.358731       2.180199                    0.997297      26.584675      68.390169       0.755327       0.350999      -1.146015       0.007710       0.009060      -0.013231       0.017793       0.031172       0.022548      -0.049311      -0.013213      -0.059392      -0.072023       0.017067       0.054955              9.403986       7.782162       2.664388      -3.835502       9.684003      -3.844727      10.745793           0.031053
          120              O      -1.857716       7.080923       7.259346      -0.535088      39.448764 0.58382137E+03  0.14333765E+05                                 9.283108                            7.532635       0.152444       2.105979                    0.996327      27.554995      73.311391       0.684511       0.364456      -1.134166      -0.000527      -0.014029      -0.024883       0.028570      -0.014961       0.037382       0.035502       0.012695      -0.091252      -0.068929       0.027226       0.041703             10.963439       8.834766      -2.475991      -3.460351      10.371016       4.476243      13.684534           0.039717
          121              O       1.136818       7.131982       1.003453      -0.542109      40.654099 0.60421379E+03  0.14987490E+05                                 9.526725                            7.718164      -0.006157       2.053006                    0.994427      27.908206      75.044271       0.667881       0.369716      -1.128211      -0.014399      -0.027749       0.021751       0.038085       0.025636       0.051308      -0.024804      -0.005771      -0.050571      -0.073053       0.025401       0.047653             11.284909       8.969028       1.222495      -2.522387      11.724035      -5.480966      13.161665           0.050293
          122              O       4.677328       5.359701       7.424496      -0.427683      23.056080 0.36125403E+03  0.78592839E+04                                 6.283808                            5.797116       0.924506       2.374144                    0.999025      25.321090      63.228681       0.807037       0.348853      -1.147679      -0.007654       0.010197       0.002292       0.012955       0.029732      -0.022217      -0.001946      -0.054408       0.066239      -0.056300       0.017670       0.038629              6.480953       5.683988      -0.632987       0.133286       6.642779       1.876373       7.116092           0.155257
          123              O       1.828329       5.048810       1.346304      -0.515075      30.972911 0.44028097E+03  0.10053880E+05                                 7.746885                            6.396967       0.445050       2.211391                    0.997698      26.283027      67.014318       0.769578       0.348538      -1.149118      -0.012263       0.015785       0.009712       0.022223      -0.009981       0.009867       0.049124       0.019631      -0.079544      -0.065077       0.024952       0.040125              8.943269       8.920062      -3.119379      -4.081104       8.762300       2.144343       9.147446           0.028202
          124              O       5.744844       6.142932       9.196772      -0.571517      40.702029 0.62750036E+03  0.15747891E+05                                 9.569159                            7.837471      -0.238320       1.964848                    0.994781      28.820833      78.519439       0.664857       0.367087      -1.127719      -0.052199       0.005808       0.014402       0.054460       0.003707       0.044399      -0.019291       0.031247       0.057415      -0.045129      -0.014157       0.059286             11.586881      17.660833      -1.961013       3.776094       8.888512      -0.005735       8.211299           0.040765
          125              O       6.356277       2.668697       8.421219      -0.471966      30.492804 0.40378787E+03  0.90274752E+04                                 7.756175                            6.124320       0.452911       2.226823                    0.997569      25.598093      64.679848       0.786501       0.348332      -1.148749      -0.013226      -0.020414       0.005094       0.024852       0.032390      -0.015841      -0.028664       0.042424       0.022743      -0.049077      -0.003893       0.052970              9.546790       7.858988       4.681456      -2.117443      14.179403      -2.226181       6.601979           0.094104
          126              O       5.068997       2.921896      10.150934      -0.389969      22.706914 0.33511333E+03  0.71466221E+04                                 6.231877                            5.560511       0.890719       2.367356                    0.999107      24.753463      60.965560       0.830096       0.345994      -1.151383       0.005406      -0.027318      -0.014677       0.031479      -0.001493      -0.008696       0.007118      -0.003913       0.004687      -0.010625      -0.001724       0.012348              6.752098       5.061015      -0.450968      -1.105548       9.011801       2.141381       6.183478           0.277580
          127              O       3.111657      11.227191       1.827023      -0.521009      32.157110 0.45907465E+03  0.10603245E+05                                 7.988271                            6.555709       0.348669       2.177591                    0.997332      26.570880      68.347763       0.755376       0.351065      -1.145953       0.007445      -0.009199       0.013072       0.017633      -0.031577      -0.021740      -0.049745      -0.012885      -0.059589      -0.072091       0.016455       0.055636              9.400895       7.780355      -2.663869       3.834576       9.679635      -3.843600      10.742694           0.031115
          128              O       3.025723       8.993320       1.834844      -0.533954      39.347094 0.58203171E+03  0.14277219E+05                                 9.262640                            7.517435       0.154781       2.106886                    0.996376      27.524550      73.170563       0.685781       0.364103      -1.134572      -0.000003       0.014592       0.025723       0.029573       0.015248      -0.036940       0.036314       0.012866      -0.090594      -0.069231       0.027804       0.041428             10.936817       8.814508       2.469637       3.448189      10.349347       4.464289      13.646597           0.040001
          129              O       6.020252       8.942261       8.090737      -0.542342      40.684155 0.60482540E+03  0.15006605E+05                                 9.531921                            7.722727      -0.003739       2.053564                    0.994452      27.919141      75.085984       0.667592       0.369779      -1.128152      -0.014284       0.027801      -0.022071       0.038263      -0.025220      -0.051243      -0.024792      -0.004983      -0.049385      -0.072624       0.024901       0.047724             11.290683       8.974436      -1.222460       2.523521      11.730696      -5.482841      13.166916           0.049861
          130              O      -0.206156      10.714542       1.669693      -0.427068      23.034584 0.36081908E+03  0.78474091E+04                                 6.279675                            5.793436       0.925944       2.374794                    0.998965      25.309993      63.189991       0.807337       0.348830      -1.147705      -0.008102      -0.011020      -0.002909       0.013983      -0.029201       0.022615      -0.001883      -0.055114       0.066702      -0.056450       0.017838       0.038612              6.476613       5.679970       0.632410      -0.133016       6.638461       1.874765       7.111407           0.155316
          131              O      -3.055165      11.025433       7.747886      -0.515982      31.050583 0.44161131E+03  0.10092663E+05                                 7.762345                            6.408750       0.439700       2.209300                    0.997813      26.310987      67.130859       0.768427       0.348769      -1.148837      -0.011959      -0.015458      -0.009968       0.021939       0.009724      -0.010523       0.048990       0.019594      -0.079473      -0.065051       0.025183       0.039868              8.962230       8.938794       3.126494       4.092009       8.780111       2.148932       9.167785           0.028219
          132              O       0.861373       8.760867      18.085797      -0.571234      40.684670 0.62713784E+03  0.15736442E+05                                 9.566089                            7.834948      -0.236994       1.965236                    0.994680      28.814731      78.495673       0.665001       0.367063      -1.127744      -0.053052      -0.006190      -0.013675       0.055135      -0.003803      -0.045151      -0.019879       0.032483       0.057555      -0.046142      -0.014230       0.060372             11.583053      17.654250       1.959847      -3.775629       8.885529      -0.005947       8.209381           0.040907
          133              O       1.472756      13.405546       0.672970      -0.473828      30.555713 0.40475674E+03  0.90548084E+04                                 7.767742                            6.132402       0.454808       2.226865                    0.997537      25.621832      64.765927       0.785819       0.348416      -1.148648      -0.012549       0.020077      -0.003891       0.023994      -0.032091       0.015770      -0.028440       0.042480       0.022785      -0.048802      -0.003804       0.052606              9.562546       7.870671      -4.690532       2.121153      14.205830      -2.229915       6.611137           0.094321
          134              O       0.185482      11.981903      17.131634      -0.392073      22.749648 0.33590609E+03  0.71678055E+04                                 6.240017                            5.567282       0.883617       2.365048                    0.999132      24.776126      61.040815       0.829541       0.346019      -1.151356       0.004406       0.025874       0.012542       0.029089       0.000667       0.008202       0.005795      -0.002266       0.001194      -0.009909      -0.000435       0.010344              6.761360       5.067281       0.451541       1.107804       9.024969       2.144854       6.191831           0.277446

******************************************************
Auxiliary information for the entire system
The total spin magnetic moment of the unit cell is   3.460677
The total net atomic charge of the unit cell is   -0.000003
Accuracy of reproducing the electrostatic potential in the unit cell:
  The inner radius (bohr) =    5.0000
  The outer radius (bohr) =   12.0000
  Valid grid points have density less than (e/(bohr^3)) =    0.0001
  The number of valid grid points were=       222860
  The rms potential error without charges in kcal/mol is=      3.93005
  The rms potential error with partial charges in kcal/mol is=      0.54271
  The RRMSE value at monopole order=      0.13809
  The rms potential error with partial charges and cloud penetration in kcal/mol is=      0.55492
  The RRMSE value at monopole order with cloud penetration is=      0.14120
  The rms potential error with partial charges and atomic dipoles in kcal/mol is=      0.31832
  The RRMSE value at dipole order=      0.08100
  The rms potential error with partial charges, atomic dipoles and cloud penetration in kcal/mol is=      0.30259
  The RRMSE value at dipole order with cloud penetration=      0.07699

******************************************************
The electron densities and ab initio electrostatic potential were computed in VASP using the PBE functional and
projector augmented wave method. See the main text of the journal article for a description of computational details.
The atomic charges, dipoles, and quadrupoles were computed with the DDEC6 method as described in
(a) T. A. Manz and N. Gabaldon Limas, RSC Adv. 6 (2016) 47771-47801 DOI: 10.1039/c6ra04656h
(b) N. Gabaldon Limas and T. A. Manz, RSC Adv. 8 (2018) 2678-2707 DOI: 10.1039/c7ra11829e.
For each atom in the material, the electron cloud parameters were fit to the spherically averaged atom-in-material
electron density using radial positions for which this density was between 10^-4 and 10^-2 electrons per cubic bohr.
The polarizabilities, dispersion coefficients, and quantum Drude oscillator (QDO) parameters were fit using the MCLF method.
The magnetic structure of the system was optimized in VASP from the default ferromagnetic initial guess using spin polarization.
The atomic spin moments (ASMs) were computed on this optimized magnetic structure using the DDEC6 partition as inputs
to the method of T. A. Manz and D. S. Sholl, J. Chem. Theory Comput. 7 (2011) 4146-4164 DOI: 10.1021/ct200539n.
The RMSE and RRMSE were computed using a uniform grid with Ewald summation.
