# Supplementary material for: A collection of forcefield precursors for metal–organic frameworks
Source: RSC Adv. 2019 Nov 13;9(63):36492–507. doi: 10.1039/c9ra07327b (PMC9075174; doi:10.1039/c9ra07327b)
Supplement: RA-009-C9RA07327B-s5289 [file RA-009-C9RA07327B-s5289.xyz]

  166
jmolscript: load "" {1 1 1} spacegroup "x,y,z" unitcell [{     14.791700     0.000000     0.000000 }, {     -6.424091    13.323867     0.000000 }, {     -3.570221    -5.684916    15.419148 }]
Zn    -1.298317     7.110819    14.356615     1.002092
Zn    -3.956774     2.877719     8.772107     1.002092
Zn     6.095705     0.528132     1.062533     1.002092
Zn     8.754162     4.761232     6.647041     1.002092
Zn    -2.120064     4.675562    11.564361     0.967421
Zn     6.917452     2.963389     3.854787     0.967421
H      0.827048     2.508705    12.876530     0.115971
H      2.740504     1.297138    13.080063     0.120592
H      4.736501     4.616713    14.140901     0.128547
H      2.774772     5.836203    13.894194     0.118822
H     -5.303317     2.922148    14.049928     0.108826
H      7.490880     2.176878    14.925735     0.125838
H      5.655103     3.168260    11.499601     0.125647
H      7.662702     3.844814    10.622251     0.113223
H      6.949207     4.267917     0.519625     0.122467
H      7.221333     6.528943     0.151108     0.130654
H      6.524947     0.059405    12.881156     0.125273
H      6.293622    -2.197891    13.319060     0.120236
H      1.111710     2.961976    10.252192     0.115971
H      3.034070     1.764588    10.048659     0.120592
H      0.910777    -1.475044     8.987821     0.128547
H     -1.039685    -0.237613     9.234528     0.118822
H     -1.923146     8.304443     9.078794     0.108826
H      4.304735    -2.896466     8.202987     0.125838
H      2.614447    -1.673421    11.629121     0.125647
H      2.876938    -3.775629    12.506471     0.113223
H      5.756169     2.368224     7.189949     0.122467
H      3.837697     1.141130     7.558466     0.130655
H      5.792576    -1.106760    10.247566     0.125273
H      7.725408     0.081962     9.809662     0.120237
H      3.970340     5.130246     2.542618     0.115971
H      2.056884     6.341813     2.339085     0.120593
H      0.060887     3.022238     1.278247     0.128547
H      2.022616     1.802748     1.524954     0.118822
H     10.100705     4.716803     1.369220     0.108826
H     -2.693492     5.462073     0.493413     0.125838
H     -0.857715     4.470691     3.919547     0.125647
H     -2.865314     3.794137     4.796897     0.113223
H     -2.151819     3.371034    14.899523     0.122467
H     -2.423945     1.110008    15.268040     0.130655
H     -1.727559     7.579546     2.537992     0.125273
H     -1.496234     9.836842     2.100088     0.120236
H      3.685678     4.676975     5.166956     0.115971
H      1.763318     5.874363     5.370489     0.120592
H      3.886611     9.113995     6.431327     0.128547
H      5.837073     7.876564     6.184620     0.118822
H      6.720534    -0.665492     6.340354     0.108826
H      0.492653    10.535417     7.216161     0.125838
H      2.182941     9.312372     3.790027     0.125647
H      1.920450    11.414580     2.912677     0.113223
H     -0.958781     5.270727     8.229199     0.122467
H      0.959691     6.497821     7.860682     0.130655
H     -0.995188     8.745711     5.171582     0.125273
H     -2.928020     7.556989     5.609486     0.120237
C      0.307896     5.044954    13.278970     0.614950
C      1.593249     4.296366    13.385362    -0.058758
C      1.611527     2.934428    13.135572    -0.079107
C      2.754358     2.209031    13.258925    -0.196993
C      3.947277     2.811704    13.650572     0.204339
C      3.950382     4.188849    13.888027    -0.201537
C      2.769103     4.918971    13.744629    -0.085975
C     -4.679916     3.835190    11.635289     0.608815
C     -5.997645     3.436066    12.239720    -0.035741
C     -6.072707     2.952413    13.528760    -0.081704
C      7.522425     2.514455    14.060721    -0.194436
C      6.367153     2.580812    13.297473     0.198473
C      6.429376     3.099604    12.009974    -0.189539
C      7.628510     3.511030    11.490349    -0.080035
C      4.572649    -3.501487    14.856349     0.639140
C      4.766956    -2.042700    14.632771    -0.058017
C      4.002919    -1.124440    15.315840    -0.068576
C      4.154040     0.231664    15.084552    -0.193640
C      5.057049     0.678897    14.127023     0.205837
C      5.879514    -0.235357    13.484045    -0.204765
C      5.736027    -1.586372    13.743087    -0.083676
C     -1.398328     2.328108     9.849752     0.614950
C     -0.165791     1.495420     9.743360    -0.058757
C      1.068935     2.070451     9.993150    -0.079107
C      2.218683     1.356070     9.869797    -0.196992
C      2.193906     0.019785     9.478150     0.204339
C      0.954768    -0.581111     9.240695    -0.201537
C     -0.215935     0.165851     9.384093    -0.085975
C     -2.474838     7.346367    11.493433     0.608816
C     -2.687616     8.706674    10.889002    -0.035741
C     -2.284558     8.984340     9.599962    -0.081704
C      4.014357    -3.071492     9.068001    -0.194436
C      3.452847    -2.059681     9.831249     0.198473
C      3.012560    -2.341042    11.118748    -0.189540
C      3.162750    -3.599866    11.638373    -0.080035
C      8.152218     2.198314     8.272373     0.639140
C      6.922580     1.389732     8.495951    -0.058017
C      5.763618     1.679147     7.812882    -0.068576
C      4.607717     0.954061     8.044170    -0.193641
C      4.597045    -0.053574     9.001699     0.205837
C      5.777774    -0.397359     9.644677    -0.204765
C      6.932406     0.318640     9.385635    -0.083676
C      4.489492     2.593997     2.140178     0.614950
C      3.204139     3.342585     2.033786    -0.058757
C      3.185861     4.704523     2.283576    -0.079107
C      2.043030     5.429920     2.160223    -0.196993
C      0.850111     4.827247     1.768576     0.204339
C      0.847006     3.450102     1.531121    -0.201537
C      2.028285     2.719980     1.674519    -0.085975
C      9.477304     3.803761     3.783859     0.608815
C     10.795033     4.202885     3.179428    -0.035741
C     10.870095     4.686538     1.890388    -0.081704
C     -2.725037     5.124496     1.358427    -0.194436
C     -1.569765     5.058139     2.121675     0.198473
C     -1.631988     4.539347     3.409174    -0.189539
C     -2.831122     4.127921     3.928799    -0.080035
C      0.224739    11.140438     0.562799     0.639140
C      0.030432     9.681651     0.786377    -0.058017
C      0.794469     8.763391     0.103308    -0.068576
C      0.643348     7.407287     0.334596    -0.193640
C     -0.259661     6.960054     1.292125     0.205837
C     -1.082126     7.874308     1.935103    -0.204765
C     -0.938639     9.225323     1.676061    -0.083677
C      6.195716     5.310843     5.569396     0.614950
C      4.963179     6.143531     5.675788    -0.058757
C      3.728453     5.568500     5.425998    -0.079107
C      2.578705     6.282881     5.549351    -0.196993
C      2.603482     7.619166     5.940998     0.204339
C      3.842620     8.220062     6.178453    -0.201537
C      5.013323     7.473100     6.035055    -0.085975
C      7.272226     0.292584     3.925715     0.608816
C      7.485004    -1.067723     4.530146    -0.035741
C      7.081946    -1.345389     5.819186    -0.081704
C      0.783031    10.710443     6.351147    -0.194436
C      1.344541     9.698632     5.587899     0.198473
C      1.784828     9.979993     4.300400    -0.189540
C      1.634638    11.238817     3.780775    -0.080035
C     -3.354830     5.440637     7.146775     0.639140
C     -2.125192     6.249219     6.923197    -0.058017
C     -0.966230     5.959804     7.606266    -0.068576
C      0.189671     6.684890     7.374978    -0.193641
C      0.200343     7.692525     6.417449     0.205837
C     -0.980386     8.036310     5.774471    -0.204765
C     -2.135018     7.320311     6.033513    -0.083677
N      5.138018     2.065087    13.821724    -0.177848
N      3.383576    -0.728536     9.306998    -0.177848
N     -0.340630     5.573864     1.597424    -0.177848
N      1.413812     8.367487     6.112150    -0.177848
O     -0.707105     4.399610    12.911995    -0.570797
O      0.295833     6.266991    13.598147    -0.567344
O     -3.707909     3.928294    12.417040    -0.533045
O     -4.603271     4.090542    10.412551    -0.614545
O      7.172823     1.829180     0.129521    -0.589425
O      5.347966    -4.287788    14.275047    -0.547951
O     -1.257842     3.522662    10.216727    -0.570797
O     -2.504337     1.808239     9.530575    -0.567344
O     -2.136557     6.430381    10.711682    -0.533045
O     -2.671564     7.166427    12.716171    -0.614545
O      8.050019     3.225951     7.580053    -0.589425
O      9.197215     1.841427     8.853675    -0.547951
O      5.504493     3.239341     2.507153    -0.570797
O      4.501555     1.371960     1.821001    -0.567344
O      8.505297     3.710657     3.002108    -0.533045
O      9.400659     3.548409     5.006597    -0.614545
O     -2.375435     5.809771    15.289627    -0.589425
O     -0.550578    11.926739     1.144101    -0.547951
O      6.055230     4.116289     5.202421    -0.570797
O      7.301725     5.830712     5.888573    -0.567344
O      6.933945     1.208570     4.707466    -0.533045
O      7.468952     0.472524     2.702977    -0.614545
O     -3.252631     4.413000     7.839095    -0.589425
O     -4.399827     5.797524     6.565473    -0.547951

The following XYZ coordinates are in angstroms. Other properties are in atomic units.
The sperically averaged electron density of each atom fit to a function of the form exp(a - br)
eigen_1, eigen_2 and eigen_3 are the three eigenvalues of traceless quadrupole moment tensor
  atom number  atomic symbol              X              Y              Z     net charge C6 coefficient C8 coefficient C10 coefficient fluctuating dipole atomic polarizability isotropic forcefield polarizability              a              b squared Pearson coefficient          <r^3>          <r^4>         wp_QDO          m_QDO          q_QDO       dipole_x       dipole_y       dipole_z         dipole            Qxy            Qxz            Qyz     Q(x^2-y^2)  Q(3z^2 - R^2)        eigen_1        eigen_2        eigen_3 static polarizability      alpha(xx)      alpha(xy)      alpha(xz)      alpha(yy)      alpha(yz)      alpha(zz) atomic spin moment
            1             Zn      -1.298317       7.110819      14.356615       1.002092      88.305759 0.16107639E+04  0.49573882E+05                                16.621126                           13.466451       0.120501       1.916513                    0.999573      44.347494     120.658700       0.471389       0.422188      -1.123981       0.029022      -0.024410      -0.010781       0.039425       0.043950       0.065671      -0.043438       0.030533       0.023415      -0.102126       0.026825       0.075301             20.572589      14.388533      -1.993597      -2.878151      29.650106       0.648820      17.679128          -0.000004
            2             Zn      -3.956774       2.877719       8.772107       1.002092      88.305737 0.16107635E+04  0.49573867E+05                                16.621123                           13.466449       0.120500       1.916513                    0.999573      44.347491     120.658686       0.471389       0.422188      -1.123981       0.034592      -0.015541       0.010781       0.039425       0.015426      -0.067648       0.040289      -0.087790       0.023416      -0.102127       0.026825       0.075302             20.572583      28.331260       4.728884       1.834418      15.707356      -2.310767      17.679134          -0.000004
            3             Zn       6.095705       0.528132       1.062533       1.002092      88.305757 0.16107639E+04  0.49573881E+05                                16.621126                           13.466450       0.120501       1.916513                    0.999573      44.347494     120.658699       0.471389       0.422188      -1.123981      -0.029022       0.024410       0.010781       0.039425       0.043950       0.065671      -0.043438       0.030533       0.023415      -0.102127       0.026825       0.075301             20.572588      14.388533      -1.993596      -2.878151      29.650105       0.648820      17.679127          -0.000004
            4             Zn       8.754162       4.761232       6.647041       1.002092      88.305739 0.16107635E+04  0.49573868E+05                                16.621123                           13.466449       0.120500       1.916513                    0.999573      44.347492     120.658688       0.471389       0.422188      -1.123981      -0.034592       0.015541      -0.010781       0.039425       0.015426      -0.067648       0.040289      -0.087790       0.023416      -0.102127       0.026825       0.075302             20.572583      28.331261       4.728884       1.834418      15.707356      -2.310767      17.679134          -0.000004
            5             Zn      -2.120064       4.675562      11.564361       0.967421      88.182186 0.17665576E+04  0.55512263E+05                                16.494082                           13.976112       0.115013       1.912923                    0.999308      44.835701     122.354448       0.470077       0.414645      -1.131618       0.033350      -0.020944      -0.000000       0.039381      -0.026261      -0.031824      -0.050673       0.025325       0.049659      -0.076082       0.020878       0.055204             19.581835      21.237551      -0.262212       1.153616      20.984707       1.836917      16.523247          -0.000002
            6             Zn       6.917452       2.963389       3.854787       0.967421      88.182183 0.17665575E+04  0.55512262E+05                                16.494082                           13.976112       0.115013       1.912923                    0.999308      44.835700     122.354447       0.470077       0.414645      -1.131618      -0.033350       0.020944       0.000000       0.039381      -0.026261      -0.031824      -0.050673       0.025325       0.049659      -0.076082       0.020878       0.055204             19.581835      21.237551      -0.262212       1.153616      20.984707       1.836917      16.523247          -0.000002
            7              H       0.827048       2.508705      12.876530       0.115971       1.111385 0.81963199E+01  0.80278271E+02                                 1.717515                            1.632427      -1.033357       2.391002                    0.997543       3.384121       9.207247       0.512917       1.219214      -0.723609      -0.033148      -0.021106      -0.010632       0.040710       0.009356       0.003496       0.002655      -0.003828      -0.041003      -0.014351      -0.002627       0.016979              1.750653       2.199761       0.128509       0.224860       1.533279       0.120397       1.518919          -0.000003
            8              H       2.740504       1.297138      13.080063       0.120592       1.057767 0.78730422E+01  0.76823064E+02                                 1.699839                            1.628740      -1.039858       2.385689                    0.997833       3.456254       9.581234       0.496781       1.263549      -0.712667      -0.007064      -0.033676      -0.008905       0.035542       0.006045       0.001529       0.008221      -0.001539      -0.048112      -0.018516       0.002714       0.015802              1.730504       1.523006      -0.181278       0.077245       2.211817       0.115855       1.456688          -0.000004
            9              H       4.736501       4.616713      14.140901       0.128547       1.115371 0.81012404E+01  0.78365236E+02                                 1.667644                            1.582756      -0.930755       2.446824                    0.998735       3.182652       8.341520       0.546043       1.159598      -0.739754       0.029422       0.021906       0.012025       0.038603       0.004888       0.008865       0.004714      -0.008705      -0.047640      -0.019540       0.002956       0.016583              1.694860       2.133701       0.223277       0.193637       1.583865       0.138873       1.367014           0.000006
           10              H       2.774772       5.836203      13.894194       0.118822       1.150070 0.82562547E+01  0.79948592E+02                                 1.674824                            1.576190      -0.889191       2.459998                    0.998975       3.195842       8.280110       0.560549       1.128405      -0.747567       0.002807       0.040753       0.006131       0.041307       0.007041       0.006136       0.004843      -0.011691      -0.041772      -0.016299      -0.001392       0.017691              1.704625       1.516114      -0.113047       0.020160       2.268184       0.177488       1.329578           0.000007
           11              H      -5.303317       2.922148      14.049928       0.108826       1.089904 0.76637998E+01  0.75073538E+02                                 1.787904                            1.642906      -1.359092       2.230289                    0.992952       3.803416      10.937599       0.473424       1.320726      -0.697370       0.029201      -0.000779       0.020492       0.035682       0.000732       0.003018      -0.005937       0.011448       0.014292      -0.010659       0.002252       0.008406              1.886863       2.345602       0.107999       0.577379       1.360757      -0.064658       1.954230          -0.000001
           12              H       7.490880       2.176878      14.925735       0.125838       1.135858 0.83711382E+01  0.82806438E+02                                 1.778293                            1.677535      -1.017287       2.405485                    0.997523       3.425379       9.508355       0.491175       1.260636      -0.714278       0.000712      -0.010473       0.033668       0.035267       0.002863      -0.002043      -0.007135       0.015421       0.027697      -0.014738       0.002497       0.012242              1.827295       1.612942       0.071202       0.103286       1.553142      -0.399169       2.315800          -0.000002
           13              H       5.655103       3.168260      11.499601       0.125647       1.097686 0.81340239E+01  0.79679148E+02                                 1.726376                            1.645323      -0.866586       2.473838                    0.999323       3.324272       9.105688       0.501001       1.248039      -0.717924      -0.027224       0.004875      -0.024646       0.037045       0.003547       0.007973      -0.011293       0.016261       0.017483      -0.018691       0.003579       0.015112              1.767307       2.217605       0.011452       0.327524       1.356402      -0.027940       1.727913          -0.000003
           14              H       7.662702       3.844814      10.622251       0.113223       1.184969 0.87450645E+01  0.87309251E+02                                 1.814479                            1.702658      -1.048172       2.385058                    0.996730       3.488010       9.674058       0.493498       1.243149      -0.717978      -0.000750       0.015394      -0.037474       0.040520      -0.000934       0.006343      -0.011320       0.009593       0.023008      -0.014725      -0.001226       0.015950              1.870157       1.627146       0.112009      -0.126154       1.509002      -0.300353       2.474323          -0.000000
           15              H       6.949207       4.267917       0.519625       0.122467       1.007466 0.69857586E+01  0.66588538E+02                                 1.680825                            1.559227      -1.113115       2.358426                    0.996543       3.493599       9.777230       0.492361       1.305078      -0.702355      -0.025823      -0.010517       0.029954       0.040923      -0.002275      -0.010019       0.002330      -0.001317      -0.005359      -0.010849       0.000371       0.010478              1.755906       1.772100       0.231396      -0.475869       1.603728      -0.290116       1.891891          -0.000002
           16              H       7.221333       6.528943       0.151108       0.130654       1.061770 0.78043453E+01  0.74970828E+02                                 1.630838                            1.568026      -0.876264       2.474176                    0.999253       3.148394       8.287558       0.539696       1.181412      -0.734558      -0.020255       0.020813       0.024944       0.038283      -0.000323      -0.015919       0.003436      -0.007572       0.000731      -0.018076       0.003153       0.014923              1.644840       1.585363      -0.290185      -0.230366       1.755594       0.137667       1.593563          -0.000004
           17              H       6.524947       0.059405      12.881156       0.125273       1.089454 0.80321551E+01  0.78584778E+02                                 1.720840                            1.635849      -1.059019       2.380450                    0.997841       3.410244       9.394295       0.501088       1.249354      -0.716356       0.027688       0.004650      -0.024169       0.037046      -0.006450      -0.017404       0.000429       0.003578      -0.015415      -0.019099      -0.000151       0.019250              1.767882       1.749067       0.284058      -0.377896       1.692862      -0.245896       1.861717          -0.000003
           18              H       6.293622      -2.197891      13.319060       0.120236       1.091419 0.80489656E+01  0.77691372E+02                                 1.640310                            1.576190      -0.860976       2.474941                    0.999309       3.171464       8.288467       0.548233       1.157467      -0.740497       0.026867      -0.025647      -0.018809       0.041634      -0.004740      -0.015274       0.002903       0.002988      -0.009030      -0.015612      -0.001702       0.017314              1.651372       1.536539      -0.224407      -0.179654       1.852582       0.194328       1.564995          -0.000003
           19              H       1.111710       2.961976      10.252192       0.115971       1.111385 0.81963237E+01  0.80278321E+02                                 1.717516                            1.632427      -1.033357       2.391002                    0.997543       3.384122       9.207252       0.512917       1.219214      -0.723609       0.004615       0.039025       0.010632       0.040710       0.007324       0.000873       0.004302      -0.012256      -0.041003      -0.014351      -0.002627       0.016979              1.750654       1.558445      -0.180702       0.010791       2.174598       0.254836       1.518919          -0.000003
           20              H       3.034070       1.764588      10.048659       0.120592       1.057767 0.78730440E+01  0.76823077E+02                                 1.699839                            1.628739      -1.039860       2.385688                    0.997833       3.456252       9.581225       0.496781       1.263548      -0.712668       0.027266       0.020988       0.008905       0.035542       0.004366       0.006741       0.004948      -0.008501      -0.048112      -0.018516       0.002714       0.015801              1.730503       2.223728       0.156574       0.070811       1.511095       0.119896       1.456688          -0.000004
           21              H       0.910777      -1.475044       8.987821       0.128547       1.115371 0.81012434E+01  0.78365277E+02                                 1.667645                            1.582756      -0.930745       2.446828                    0.998735       3.182653       8.341525       0.546042       1.159599      -0.739754      -0.006954      -0.036017      -0.012025       0.038603       0.006450       0.000396       0.010032      -0.002228      -0.047639      -0.019540       0.002956       0.016583              1.694861       1.512880      -0.076051       0.040995       2.204687       0.234735       1.367014           0.000006
           22              H      -1.039685      -0.237613       9.234528       0.118822       1.150069 0.82562456E+01  0.79948472E+02                                 1.674822                            1.576188      -0.889191       2.459998                    0.998975       3.195841       8.280102       0.560549       1.128404      -0.747567      -0.035490      -0.020228      -0.006131       0.041307       0.008959       0.001698       0.007631      -0.003738      -0.041772      -0.016299      -0.001392       0.017691              1.704623       2.214775       0.223813       0.151120       1.569518       0.095243       1.329577           0.000007
           23              H      -1.923146       8.304443       9.078794       0.108826       1.089905 0.76638044E+01  0.75073593E+02                                 1.787905                            1.642907      -1.359092       2.230289                    0.992952       3.803416      10.937599       0.473424       1.320726      -0.697370       0.013383      -0.025965      -0.020492       0.035682      -0.004023      -0.006658       0.000140      -0.008275       0.014292      -0.010659       0.002252       0.008406              1.886864       1.462019      -0.318020      -0.309000       2.244341       0.492002       1.954231          -0.000001
           24              H       4.304735      -2.896466       8.202987       0.125838       1.135860 0.83711486E+01  0.82806564E+02                                 1.778294                            1.677536      -1.017288       2.405485                    0.997523       3.425381       9.508361       0.491175       1.260636      -0.714278       0.009743       0.003907      -0.033668       0.035267      -0.004250      -0.005539      -0.004939      -0.014084       0.027697      -0.014738       0.002497       0.012242              1.827296       1.508713       0.020948      -0.404416       1.657373      -0.080324       2.315802          -0.000002
           25              H       2.614447      -1.673421      11.629121       0.125647       1.097686 0.81340230E+01  0.79679137E+02                                 1.726376                            1.645323      -0.866587       2.473838                    0.999323       3.324272       9.105688       0.501001       1.248039      -0.717924      -0.016215       0.022405       0.024646       0.037045      -0.004153      -0.013635       0.002278      -0.015677       0.017483      -0.018691       0.003579       0.015112              1.767307       1.509881      -0.329776      -0.167412       2.064125       0.282888       1.727913          -0.000003
           26              H       2.876938      -3.775629      12.506471       0.113223       1.184969 0.87450670E+01  0.87309275E+02                                 1.814478                            1.702658      -1.048171       2.385058                    0.996730       3.488010       9.674055       0.493499       1.243148      -0.717978      -0.014193      -0.006010       0.037474       0.040520      -0.004335      -0.012951       0.000798      -0.004512       0.023008      -0.014725      -0.001226       0.015950              1.870156       1.443649       0.023536      -0.215759       1.692498      -0.244079       2.474322          -0.000001
           27              H       5.756169       2.368224       7.189949       0.122467       1.007465 0.69857545E+01  0.66588490E+02                                 1.680825                            1.559227      -1.113115       2.358426                    0.996543       3.493599       9.777230       0.492361       1.305078      -0.702355      -0.001742       0.027828      -0.029954       0.040923      -0.000902       0.006450      -0.008013       0.004379      -0.005359      -0.010849       0.000371       0.010478              1.755906       1.454439       0.078236      -0.054655       1.921387      -0.554645       1.891891          -0.000002
           28              H       3.837697       1.141130       7.558466       0.130655       1.061769 0.78043347E+01  0.74970691E+02                                 1.630836                            1.568024      -0.876265       2.474176                    0.999253       3.148393       8.287550       0.539697       1.181410      -0.734559      -0.027544       0.009206      -0.024944       0.038283       0.002761       0.010009      -0.012847       0.005221       0.000731      -0.018076       0.003153       0.014923              1.644838       1.950526      -0.114120       0.224054       1.390426      -0.147717       1.593560          -0.000004
           29              H       5.792576      -1.106760      10.247566       0.125273       1.089454 0.80321579E+01  0.78584811E+02                                 1.720840                            1.635849      -1.059020       2.380450                    0.997841       3.410243       9.394292       0.501088       1.249354      -0.716356       0.007836      -0.026960       0.024169       0.037046      -0.005417       0.007945      -0.015490       0.007865      -0.015415      -0.019099      -0.000151       0.019250              1.767883       1.481214       0.154913      -0.057373       1.960717      -0.447190       1.861717          -0.000003
           30              H       7.725408       0.081962       9.809662       0.120237       1.091418 0.80489649E+01  0.77691363E+02                                 1.640310                            1.576190      -0.860975       2.474942                    0.999309       3.171463       8.288464       0.548233       1.157466      -0.740497       0.034770      -0.013062       0.018809       0.041634      -0.004121       0.009249      -0.012497       0.005557      -0.009030      -0.015612      -0.001702       0.017314              1.651372       1.968548      -0.016114       0.253068       1.420572      -0.077429       1.564995          -0.000003
           31              H       3.970340       5.130246       2.542618       0.115971       1.111385 0.81963187E+01  0.80278251E+02                                 1.717515                            1.632426      -1.033356       2.391002                    0.997543       3.384121       9.207245       0.512917       1.219213      -0.723609       0.033148       0.021106       0.010632       0.040710       0.009356       0.003496       0.002655      -0.003828      -0.041003      -0.014351      -0.002627       0.016979              1.750652       2.199760       0.128509       0.224860       1.533279       0.120397       1.518918          -0.000003
           32              H       2.056884       6.341813       2.339085       0.120593       1.057767 0.78730427E+01  0.76823070E+02                                 1.699839                            1.628739      -1.039858       2.385689                    0.997833       3.456254       9.581234       0.496781       1.263548      -0.712667       0.007064       0.033676       0.008905       0.035542       0.006045       0.001529       0.008221      -0.001539      -0.048112      -0.018516       0.002714       0.015802              1.730504       1.523006      -0.181278       0.077245       2.211817       0.115855       1.456688          -0.000004
           33              H       0.060887       3.022238       1.278247       0.128547       1.115372 0.81012436E+01  0.78365272E+02                                 1.667644                            1.582756      -0.930755       2.446823                    0.998735       3.182653       8.341522       0.546043       1.159598      -0.739754      -0.029423      -0.021906      -0.012025       0.038603       0.004888       0.008865       0.004714      -0.008705      -0.047640      -0.019540       0.002956       0.016583              1.694860       2.133701       0.223277       0.193637       1.583865       0.138873       1.367014           0.000006
           34              H       2.022616       1.802748       1.524954       0.118822       1.150070 0.82562539E+01  0.79948580E+02                                 1.674824                            1.576189      -0.889191       2.459998                    0.998975       3.195842       8.280109       0.560549       1.128405      -0.747567      -0.002807      -0.040753      -0.006131       0.041307       0.007041       0.006136       0.004844      -0.011691      -0.041772      -0.016299      -0.001392       0.017691              1.704625       1.516114      -0.113047       0.020160       2.268183       0.177488       1.329578           0.000007
           35              H      10.100705       4.716803       1.369220       0.108826       1.089904 0.76637998E+01  0.75073539E+02                                 1.787904                            1.642906      -1.359092       2.230289                    0.992952       3.803416      10.937599       0.473424       1.320726      -0.697370      -0.029201       0.000779      -0.020492       0.035682       0.000732       0.003018      -0.005937       0.011448       0.014292      -0.010659       0.002252       0.008406              1.886863       2.345602       0.107999       0.577379       1.360757      -0.064658       1.954231          -0.000001
           36              H      -2.693492       5.462073       0.493413       0.125838       1.135858 0.83711328E+01  0.82806371E+02                                 1.778292                            1.677534      -1.017287       2.405485                    0.997523       3.425378       9.508351       0.491176       1.260636      -0.714278      -0.000712       0.010473      -0.033668       0.035267       0.002863      -0.002043      -0.007135       0.015421       0.027697      -0.014738       0.002497       0.012242              1.827294       1.612942       0.071202       0.103286       1.553142      -0.399168       2.315799          -0.000002
           37              H      -0.857715       4.470691       3.919547       0.125647       1.097686 0.81340239E+01  0.79679148E+02                                 1.726376                            1.645323      -0.866586       2.473838                    0.999323       3.324272       9.105688       0.501001       1.248039      -0.717924       0.027224      -0.004875       0.024646       0.037045       0.003547       0.007973      -0.011293       0.016261       0.017483      -0.018691       0.003579       0.015112              1.767307       2.217605       0.011452       0.327524       1.356402      -0.027940       1.727913          -0.000003
           38              H      -2.865314       3.794137       4.796897       0.113223       1.184969 0.87450645E+01  0.87309251E+02                                 1.814479                            1.702658      -1.048172       2.385058                    0.996730       3.488010       9.674058       0.493498       1.243149      -0.717978       0.000750      -0.015394       0.037474       0.040520      -0.000934       0.006343      -0.011320       0.009593       0.023008      -0.014725      -0.001226       0.015950              1.870157       1.627146       0.112009      -0.126154       1.509002      -0.300353       2.474323          -0.000001
           39              H      -2.151819       3.371034      14.899523       0.122467       1.007466 0.69857580E+01  0.66588533E+02                                 1.680826                            1.559227      -1.113115       2.358425                    0.996543       3.493599       9.777231       0.492361       1.305078      -0.702355       0.025823       0.010517      -0.029954       0.040923      -0.002275      -0.010019       0.002330      -0.001317      -0.005359      -0.010849       0.000371       0.010478              1.755906       1.772100       0.231396      -0.475869       1.603728      -0.290116       1.891891          -0.000002
           40              H      -2.423945       1.110008      15.268040       0.130655       1.061769 0.78043411E+01  0.74970772E+02                                 1.630837                            1.568025      -0.876264       2.474176                    0.999253       3.148394       8.287555       0.539696       1.181411      -0.734558       0.020255      -0.020813      -0.024944       0.038283      -0.000323      -0.015919       0.003436      -0.007572       0.000731      -0.018076       0.003153       0.014923              1.644839       1.585362      -0.290184      -0.230366       1.755593       0.137666       1.593561          -0.000004
           41              H      -1.727559       7.579546       2.537992       0.125273       1.089454 0.80321551E+01  0.78584779E+02                                 1.720840                            1.635849      -1.059019       2.380450                    0.997841       3.410244       9.394295       0.501088       1.249354      -0.716356      -0.027688      -0.004650       0.024169       0.037046      -0.006450      -0.017404       0.000429       0.003578      -0.015415      -0.019099      -0.000151       0.019250              1.767882       1.749067       0.284058      -0.377896       1.692862      -0.245896       1.861717          -0.000003
           42              H      -1.496234       9.836842       2.100088       0.120236       1.091418 0.80489632E+01  0.77691338E+02                                 1.640309                            1.576190      -0.860976       2.474942                    0.999309       3.171464       8.288465       0.548233       1.157466      -0.740497      -0.026867       0.025647       0.018809       0.041634      -0.004740      -0.015274       0.002903       0.002988      -0.009030      -0.015612      -0.001702       0.017314              1.651371       1.536538      -0.224407      -0.179654       1.852581       0.194328       1.564995          -0.000003
           43              H       3.685678       4.676975       5.166956       0.115971       1.111385 0.81963237E+01  0.80278319E+02                                 1.717516                            1.632427      -1.033356       2.391002                    0.997543       3.384122       9.207251       0.512917       1.219214      -0.723609      -0.004615      -0.039025      -0.010632       0.040710       0.007324       0.000873       0.004302      -0.012256      -0.041003      -0.014351      -0.002627       0.016979              1.750654       1.558445      -0.180702       0.010791       2.174598       0.254836       1.518919          -0.000003
           44              H       1.763318       5.874363       5.370489       0.120592       1.057767 0.78730408E+01  0.76823041E+02                                 1.699839                            1.628739      -1.039860       2.385689                    0.997833       3.456251       9.581223       0.496781       1.263548      -0.712667      -0.027266      -0.020988      -0.008905       0.035542       0.004366       0.006741       0.004948      -0.008501      -0.048112      -0.018516       0.002714       0.015801              1.730503       2.223728       0.156574       0.070811       1.511095       0.119896       1.456688          -0.000004
           45              H       3.886611       9.113995       6.431327       0.128547       1.115371 0.81012409E+01  0.78365243E+02                                 1.667644                            1.582756      -0.930744       2.446828                    0.998735       3.182653       8.341523       0.546043       1.159598      -0.739754       0.006954       0.036017       0.012025       0.038603       0.006450       0.000396       0.010032      -0.002228      -0.047639      -0.019540       0.002956       0.016583              1.694860       1.512879      -0.076051       0.040994       2.204686       0.234734       1.367014           0.000006
           46              H       5.837073       7.876564       6.184620       0.118822       1.150069 0.82562453E+01  0.79948475E+02                                 1.674823                            1.576189      -0.889191       2.459998                    0.998975       3.195840       8.280102       0.560549       1.128405      -0.747567       0.035490       0.020228       0.006131       0.041307       0.008959       0.001698       0.007631      -0.003738      -0.041772      -0.016299      -0.001392       0.017691              1.704624       2.214776       0.223813       0.151120       1.569518       0.095243       1.329577           0.000007
           47              H       6.720534      -0.665492       6.340354       0.108826       1.089905 0.76638060E+01  0.75073609E+02                                 1.787904                            1.642907      -1.359092       2.230289                    0.992952       3.803416      10.937597       0.473425       1.320725      -0.697370      -0.013383       0.025965       0.020492       0.035682      -0.004023      -0.006658       0.000140      -0.008275       0.014292      -0.010659       0.002252       0.008406              1.886863       1.462019      -0.318020      -0.309000       2.244341       0.492002       1.954230          -0.000001
           48              H       0.492653      10.535417       7.216161       0.125838       1.135859 0.83711444E+01  0.82806516E+02                                 1.778294                            1.677536      -1.017287       2.405485                    0.997523       3.425380       9.508359       0.491175       1.260637      -0.714278      -0.009743      -0.003907       0.033668       0.035267      -0.004250      -0.005539      -0.004939      -0.014084       0.027697      -0.014738       0.002497       0.012242              1.827296       1.508713       0.020948      -0.404416       1.657373      -0.080324       2.315802          -0.000002
           49              H       2.182941       9.312372       3.790027       0.125647       1.097686 0.81340230E+01  0.79679140E+02                                 1.726376                            1.645323      -0.866587       2.473838                    0.999323       3.324272       9.105689       0.501001       1.248039      -0.717924       0.016215      -0.022406      -0.024646       0.037045      -0.004153      -0.013635       0.002278      -0.015677       0.017483      -0.018691       0.003579       0.015112              1.767307       1.509881      -0.329776      -0.167412       2.064126       0.282888       1.727913          -0.000003
           50              H       1.920450      11.414580       2.912677       0.113223       1.184969 0.87450670E+01  0.87309277E+02                                 1.814479                            1.702658      -1.048172       2.385058                    0.996730       3.488010       9.674056       0.493498       1.243148      -0.717978       0.014193       0.006010      -0.037474       0.040520      -0.004335      -0.012951       0.000798      -0.004512       0.023008      -0.014725      -0.001226       0.015950              1.870157       1.443649       0.023536      -0.215759       1.692498      -0.244079       2.474322          -0.000000
           51              H      -0.958781       5.270727       8.229199       0.122467       1.007465 0.69857545E+01  0.66588490E+02                                 1.680825                            1.559227      -1.113115       2.358426                    0.996543       3.493599       9.777230       0.492361       1.305078      -0.702355       0.001742      -0.027828       0.029954       0.040923      -0.000902       0.006450      -0.008013       0.004379      -0.005359      -0.010849       0.000371       0.010478              1.755906       1.454439       0.078236      -0.054655       1.921387      -0.554645       1.891891          -0.000002
           52              H       0.959691       6.497821       7.860682       0.130655       1.061768 0.78043313E+01  0.74970654E+02                                 1.630836                            1.568024      -0.876264       2.474176                    0.999253       3.148392       8.287548       0.539696       1.181411      -0.734558       0.027544      -0.009206       0.024944       0.038283       0.002761       0.010009      -0.012847       0.005221       0.000731      -0.018076       0.003153       0.014923              1.644837       1.950526      -0.114120       0.224054       1.390426      -0.147717       1.593560          -0.000004
           53              H      -0.995188       8.745711       5.171582       0.125273       1.089454 0.80321569E+01  0.78584795E+02                                 1.720840                            1.635848      -1.059019       2.380450                    0.997841       3.410243       9.394290       0.501089       1.249353      -0.716356      -0.007836       0.026960      -0.024169       0.037046      -0.005417       0.007945      -0.015490       0.007865      -0.015415      -0.019099      -0.000151       0.019250              1.767882       1.481213       0.154912      -0.057373       1.960716      -0.447190       1.861717          -0.000003
           54              H      -2.928020       7.556989       5.609486       0.120237       1.091418 0.80489630E+01  0.77691339E+02                                 1.640309                            1.576190      -0.860975       2.474942                    0.999309       3.171463       8.288463       0.548233       1.157466      -0.740497      -0.034770       0.013062      -0.018809       0.041634      -0.004121       0.009249      -0.012497       0.005557      -0.009030      -0.015612      -0.001702       0.017314              1.651371       1.968548      -0.016114       0.253068       1.420572      -0.077429       1.564994          -0.000003
           55              C       0.307896       5.044954      13.278970       0.614950      25.545516 0.25284048E+03  0.52406409E+04                                 8.029087                            5.636086       0.008670       2.058423                    0.999641      22.176115      61.751430       0.627232       0.471129      -1.022085      -0.058141       0.038072      -0.005188       0.069690       0.037938      -0.034464      -0.043380      -0.039743       0.239275      -0.083093      -0.025509       0.108602             10.302239      14.365580      -4.256318       1.045924      11.196174       1.473958       5.344965          -0.000002
           56              C       1.593249       4.296366      13.385362      -0.058758      39.725439 0.43861370E+03  0.10243706E+05                                10.038817                            6.898814       0.040188       2.013376                    0.999411      27.413353      76.313735       0.644515       0.406910      -1.079865       0.042766      -0.027545       0.003830       0.051013       0.003062       0.004280       0.006024      -0.013407      -0.033947      -0.013741      -0.001089       0.014830             13.287601      20.735985      -6.511826       1.566042      13.433505       0.908598       5.693313          -0.000002
           57              C       1.611527       2.934428      13.135572      -0.079107      33.235487 0.40574162E+03  0.94059887E+04                                 9.064514                            6.774522      -0.044420       1.961819                    0.999621      28.895483      83.362487       0.622891       0.424169      -1.055896       0.027547       0.004953       0.005224       0.028472       0.028883      -0.004836      -0.000487       0.009058       0.033516      -0.034990       0.010162       0.024828             11.036383      15.450929      -5.288032       1.409438      12.069764       0.778922       5.588457          -0.000007
           58              C       2.754358       2.209031      13.258925      -0.196993      36.198636 0.45221460E+03  0.10753460E+05                                 9.521039                            7.101041       0.094596       1.996284                    0.999645      30.177210      87.695217       0.615987       0.418149      -1.061447      -0.029748       0.014257       0.000323       0.032989       0.007654      -0.000552       0.008316      -0.045688      -0.005096      -0.023417      -0.003809       0.027226             11.662409      17.798702      -4.728364       2.389958      11.364237       0.125338       5.824287          -0.000006
           59              C       3.947277       2.811704      13.650572       0.204339      34.505922 0.38174163E+03  0.86720337E+04                                 9.395860                            6.624897      -0.037112       2.004681                    0.999580      25.625292      71.990574       0.625367       0.431142      -1.056901       0.034530      -0.025126       0.007891       0.043427      -0.027760      -0.006778      -0.013357       0.024967      -0.074450      -0.036720      -0.006164       0.042884             12.035432      18.215773      -5.119870       1.559541      12.692197       0.150576       5.198327          -0.000002
           60              C       3.950382       4.188849      13.888027      -0.201537      35.977397 0.45170909E+03  0.10711686E+05                                 9.417491                            7.062866       0.085945       1.987780                    0.999616      30.240655      87.045738       0.623696       0.414128      -1.066671      -0.023353       0.026181      -0.005301       0.035481       0.023328       0.020927       0.014724       0.018198      -0.057475      -0.029394      -0.015453       0.044847             11.162893      15.619846      -4.556469       1.004534      12.682991       0.878897       5.185843           0.000008
           61              C       2.769103       4.918971      13.744629      -0.085975      33.643889 0.40880275E+03  0.94686839E+04                                 9.056638                            6.758196      -0.031594       1.960058                    0.999626      28.999049      82.876426       0.631177       0.418966      -1.062077       0.014150      -0.025935      -0.000951       0.029559       0.012266       0.002705       0.007822      -0.049605      -0.029040      -0.022891      -0.011169       0.034060             10.709615      16.243901      -3.554625       1.560783      10.793561       0.690500       5.091383           0.000005
           62              C      -4.679916       3.835190      11.635289       0.608815      24.480854 0.24640774E+03  0.50787359E+04                                 7.769223                            5.556436      -0.005753       2.055758                    0.999653      22.120432      61.591093       0.632463       0.469861      -1.021923       0.051837       0.027307      -0.020867       0.062195      -0.044441       0.018071       0.015270      -0.176569      -0.120453      -0.088155      -0.031483       0.119639              9.731740      13.519103       3.064535      -1.347572       5.053081      -1.018245      10.623037          -0.000002
           63              C      -5.997645       3.436066      12.239720      -0.035741      37.650569 0.42819120E+03  0.99370585E+04                                 9.674585                            6.819613       0.077457       2.032820                    0.999292      26.948059      74.700111       0.647997       0.407299      -1.079964      -0.037550      -0.009632       0.016902       0.042290       0.004036       0.007724       0.005132      -0.006153       0.012523      -0.009639      -0.002606       0.012245             12.393488      18.441702       4.113021      -2.624132       6.431879      -2.781485      12.306883          -0.000002
           64              C      -6.072707       2.952413      13.528760      -0.081704      34.972833 0.42638613E+03  0.10026672E+05                                 9.447228                            6.998130      -0.140104       1.931707                    0.999401      29.364636      85.844438       0.604728       0.430717      -1.049898      -0.033403       0.002109      -0.005861       0.033979      -0.007458       0.010648       0.012121      -0.013584      -0.026693      -0.022696       0.005423       0.017273             11.340039      15.354606       3.494632      -1.025494       6.429304      -2.749014      12.236207          -0.000003
           65              C       7.522425       2.514455      14.060721      -0.194436      36.177637 0.44507009E+03  0.10545821E+05                                 9.507503                            7.032141       0.102028       1.998816                    0.999531      30.188857      87.689427       0.620406       0.416656      -1.061962       0.035169       0.006374      -0.006851       0.036393       0.004050      -0.008933      -0.004084      -0.031311       0.077468      -0.030340       0.002221       0.028119             11.530463      17.763944       3.504365       0.497855       6.595127      -2.111785      10.232318          -0.000003
           66              C       6.367153       2.580812      13.297473       0.198473      35.262958 0.38863303E+03  0.88729851E+04                                 9.547748                            6.698496      -0.134560       1.974364                    0.999483      25.739474      72.621783       0.619626       0.432958      -1.055217      -0.044295      -0.018791       0.017463       0.051187       0.013115      -0.029409      -0.008476       0.036761      -0.095872      -0.043399      -0.006584       0.049982             12.301289      19.307976       3.961677      -1.482784       7.342194      -2.743727      10.253698          -0.000001
           67              C       6.429376       3.099604      12.009974      -0.189539      34.606709 0.44574524E+03  0.10565064E+05                                 9.245026                            7.055013       0.139820       2.012645                    0.999569      30.078767      87.362599       0.617135       0.418736      -1.060717       0.024989       0.016254      -0.019036       0.035369      -0.002866       0.029099       0.001670       0.014274      -0.003641      -0.026665      -0.006072       0.032737             10.943665      15.298824       2.984813      -2.765238       6.297950      -2.708126      11.234222          -0.000002
           68              C       7.628510       3.511030      11.490349      -0.080035      33.251053 0.41150806E+03  0.95863288E+04                                 9.106272                            6.852734      -0.065806       1.956327                    0.999570      29.103529      84.540147       0.614400       0.427938      -1.052140      -0.012303      -0.012463       0.020731       0.027138      -0.008924       0.004533      -0.008790      -0.033141       0.047789      -0.026910       0.003495       0.023416             10.858564      16.060921       3.156833      -1.405928       5.834018      -1.862594      10.680753           0.000000
           69              C       4.572649      -3.501487      14.856349       0.639140      23.991466 0.24036770E+03  0.49417420E+04                                 7.775041                            5.562699      -0.110203       2.027587                    0.999454      22.004099      61.929347       0.617129       0.482754      -1.011304      -0.006527      -0.061533       0.019889       0.064996      -0.010576       0.054913       0.011785       0.101074       0.217976      -0.090185      -0.015568       0.105753              9.653750       6.695251       1.040618      -2.526953      14.853558      -0.662758       7.412440           0.000000
           70              C       4.766956      -2.042700      14.632771      -0.058017      38.375854 0.45771738E+03  0.10825750E+05                                 9.879588                            7.110804       0.023069       2.014531                    0.999221      27.538291      77.646031       0.625136       0.414258      -1.072925       0.010170       0.049656      -0.001760       0.050717      -0.001897      -0.013712      -0.001162       0.008796      -0.001879      -0.012456      -0.003582       0.016038             12.527580       7.770477       2.223556      -2.756732      20.848968      -2.120592       8.963296           0.000001
           71              C       4.002919      -1.124440      15.315840      -0.068576      32.134459 0.41442731E+03  0.96623859E+04                                 8.908593                            6.888681      -0.038906       1.970411                    0.999556      28.752109      83.299725       0.611808       0.429393      -1.052230       0.022504       0.019561      -0.001422       0.029851       0.005948      -0.000974       0.002853       0.035541       0.042172      -0.025989       0.011616       0.014372             10.315962       7.088482       0.395908      -2.498629      15.352269      -1.921536       8.507134          -0.000004
           72              C       4.154040       0.231664      15.084552      -0.193640      34.020904 0.43962344E+03  0.10354832E+05                                 9.073700                            6.963425       0.173691       2.023942                    0.999688      29.727244      85.284052       0.628706       0.413615      -1.066982      -0.008510      -0.027993       0.015106       0.032928      -0.021814      -0.013683       0.013498      -0.002548       0.044404      -0.029265      -0.004573       0.033838             10.598264       7.392183       0.820341      -2.626242      15.445312      -3.708192       8.957297          -0.000006
           73              C       5.057049       0.678897      14.127023       0.205837      32.541984 0.38218617E+03  0.86937934E+04                                 9.062589                            6.656904      -0.015517       2.012382                    0.999561      25.638766      72.324713       0.619257       0.434811      -1.053556       0.002832       0.041480      -0.011671       0.043183       0.004881       0.006955      -0.016766      -0.040277      -0.089397      -0.035926      -0.003411       0.039336             11.063958       7.954846       0.252948      -2.528352      16.977640      -3.719938       8.259387          -0.000001
           74              C       5.879514      -0.235357      13.484045      -0.204765      33.634257 0.45724180E+03  0.10888841E+05                                 9.011468                            7.111039       0.203113       2.028435                    0.999796      30.232622      87.545258       0.620182       0.414717      -1.065028       0.006282      -0.033088       0.008306       0.034688      -0.000575      -0.019993      -0.007040       0.024845       0.030369      -0.020809      -0.008464       0.029273             10.345932       7.292929       0.783925      -2.206696      15.941837      -1.977412       7.803029          -0.000003
           75              C       5.736027      -1.586372      13.743087      -0.083676      31.827573 0.41505100E+03  0.96572522E+04                                 8.768694                            6.838259       0.090145       2.003583                    0.999740      28.887645      82.951355       0.623065       0.422494      -1.059050      -0.007755       0.025592       0.008545       0.028073      -0.017673      -0.008810       0.016033       0.022873       0.016391      -0.027317      -0.001851       0.029168             10.190590       7.005368       1.823058      -2.285555      15.433027      -2.501583       8.133375          -0.000003
           76              C      -1.398328       2.328108       9.849752       0.614950      25.545533 0.25284063E+03  0.52406457E+04                                 8.029097                            5.636093       0.008670       2.058423                    0.999641      22.176123      61.751501       0.627231       0.471130      -1.022085      -0.059544       0.035837       0.005188       0.069690       0.039174      -0.024108      -0.049884      -0.034616       0.239276      -0.083093      -0.025509       0.108602             10.302254      15.124209      -3.890565       0.873445      10.437582       1.582280       5.344971          -0.000002
           77              C      -0.165791       1.495420       9.743360      -0.058757      39.725423 0.43861343E+03  0.10243698E+05                                10.038814                            6.898811       0.040188       2.013376                    0.999411      27.413349      76.313717       0.644516       0.406909      -1.079865       0.043385      -0.026559      -0.003830       0.051013       0.007152       0.003567       0.006472       0.003557      -0.033947      -0.013741      -0.001088       0.014830             13.287598      19.905827      -6.912081       0.138296      14.263655       1.805246       5.693311          -0.000002
           78              C       1.068935       2.070451       9.993150      -0.079107      33.235466 0.40574108E+03  0.94059733E+04                                 9.064510                            6.774517      -0.044420       1.961819                    0.999621      28.895482      83.362488       0.622891       0.424169      -1.055896       0.007503      -0.026964      -0.005224       0.028472       0.014444       0.001662      -0.004568      -0.050837       0.033515      -0.034989       0.010162       0.024828             11.036380      16.844932      -4.615909       0.089501      10.675752       1.607864       5.588455          -0.000007
           79              C       2.218683       1.356070       9.869797      -0.196992      36.198681 0.45221488E+03  0.10753468E+05                                 9.521046                            7.101043       0.094595       1.996284                    0.999645      30.177210      87.695219       0.615987       0.418149      -1.061447      -0.025762       0.020604      -0.000323       0.032989       0.022640       0.007731       0.003115       0.016475      -0.005096      -0.023417      -0.003809       0.027226             11.662422      16.277458      -5.461859      -0.925071      12.885518       2.207231       5.824290          -0.000006
           80              C       2.193906       0.019785       9.478150       0.204339      34.505941 0.38174166E+03  0.86720347E+04                                 9.395863                            6.624897      -0.037112       2.004681                    0.999580      25.625294      71.990583       0.625367       0.431142      -1.056901       0.037629      -0.020191      -0.007891       0.043427      -0.027055      -0.009088      -0.011906       0.027891      -0.074450      -0.036720      -0.006164       0.042884             12.035441      17.739914      -5.349328      -0.541685      13.168079       1.470178       5.198329          -0.000002
           81              C       0.954768      -0.581111       9.240695      -0.201537      35.977413 0.45170940E+03  0.10711695E+05                                 9.417494                            7.062868       0.085944       1.987780                    0.999616      30.240658      87.045750       0.623696       0.414128      -1.066671      -0.033725       0.009665       0.005301       0.035481       0.007408       0.004174       0.025245      -0.047837      -0.057475      -0.029394      -0.015453       0.044847             11.162897      16.801979      -3.986512       0.355406      11.500867       1.286560       5.185844           0.000008
           82              C      -0.215935       0.165851       9.384093      -0.085975      33.643884 0.40880261E+03  0.94686794E+04                                 9.056636                            6.758195      -0.031593       1.960058                    0.999626      28.999045      82.876404       0.631177       0.418966      -1.062077       0.029507      -0.001482       0.000951       0.029559       0.027045       0.005871       0.005834       0.011698      -0.029040      -0.022891      -0.011169       0.034060             10.709614      14.602780      -4.345889      -0.055876      12.434680       1.705789       5.091383           0.000005
           83              C      -2.474838       7.346367      11.493433       0.608816      24.480842 0.24640760E+03  0.50787324E+04                                 7.769221                            5.556434      -0.005753       2.055758                    0.999653      22.120430      61.591087       0.632463       0.469861      -1.021923      -0.002084      -0.058553       0.020867       0.062195       0.041399       0.005906       0.022910       0.179503      -0.120453      -0.088155      -0.031483       0.119639              9.731737       4.252209      -1.403491      -0.331946      14.319968      -1.656075      10.623033          -0.000002
           84              C      -2.687616       8.706674      10.889002      -0.035741      37.650568 0.42819117E+03  0.99370576E+04                                 9.674585                            6.819612       0.077457       2.032820                    0.999292      26.948060      74.700115       0.647997       0.407299      -1.079964      -0.007632       0.038007      -0.016902       0.042290       0.004920       0.001268       0.009187      -0.002484       0.012523      -0.009639      -0.002607       0.012245             12.393488       5.479089      -2.136893      -1.365794      19.394496      -3.571741      12.306880          -0.000002
           85              C      -2.284558       8.984340       9.599962      -0.081704      34.972852 0.42638631E+03  0.10026677E+05                                 9.447232                            6.998132      -0.140104       1.931707                    0.999401      29.364633      85.844429       0.604728       0.430717      -1.049898      -0.016407       0.029172       0.005861       0.033979       0.000669       0.006293       0.014856       0.020130      -0.026693      -0.022696       0.005424       0.017272             11.340045       5.378551      -1.315320      -2.030842      16.405375      -2.117643      12.236209          -0.000003
           86              C       4.014357      -3.071492       9.068001      -0.194436      36.177633 0.44506979E+03  0.10545813E+05                                 9.507502                            7.032138       0.102029       1.998816                    0.999531      30.188855      87.689419       0.620406       0.416656      -1.061962       0.009532      -0.034447       0.006851       0.036393       0.014771       0.000201      -0.009820       0.013161       0.077468      -0.030340       0.002221       0.028119             11.530463       5.959926      -2.186932      -2.118444      18.399146      -0.468705      10.232318          -0.000003
           87              C       3.452847      -2.059681       9.831249       0.198473      35.262949 0.38863285E+03  0.88729802E+04                                 9.547746                            6.698495      -0.134560       1.974364                    0.999483      25.739473      72.621779       0.619626       0.432958      -1.055217      -0.002311       0.048060      -0.017463       0.051187      -0.006214       0.005137      -0.030172      -0.043416      -0.095872      -0.043399      -0.006584       0.049982             12.301287       6.499510      -2.213919      -1.827477      20.150658      -2.527244      10.253695          -0.000001
           88              C       3.012560      -2.341042      11.118748      -0.189540      34.606706 0.44574540E+03  0.10565069E+05                                 9.245025                            7.055015       0.139820       2.012645                    0.999569      30.078773      87.362619       0.617135       0.418736      -1.060717      -0.003789      -0.029568       0.019036       0.035369      -0.007369      -0.011134       0.026937      -0.004405      -0.003641      -0.026665      -0.006072       0.032737             10.943663       5.660339      -1.662377      -1.238436      15.936428      -3.666977      11.234222          -0.000002
           89              C       3.162750      -3.599866      11.638373      -0.080035      33.251047 0.41150807E+03  0.95863288E+04                                 9.106270                            6.852734      -0.065806       1.956327                    0.999570      29.103524      84.540121       0.614400       0.427938      -1.052140       0.005883       0.016495      -0.020731       0.027138       0.007407      -0.009886       0.000266       0.034603       0.047789      -0.026910       0.003494       0.023416             10.858561       5.293068      -2.034878      -1.067161      16.601866      -2.075342      10.680750           0.000000
           90              C       8.152218       2.198314       8.272373       0.639140      23.991467 0.24036771E+03  0.49417423E+04                                 7.775041                            5.562699      -0.110203       2.027587                    0.999454      22.004099      61.929347       0.617129       0.482754      -1.011304       0.052592       0.032603      -0.019889       0.064996      -0.046127      -0.013233       0.054582      -0.046396       0.217976      -0.090185      -0.015568       0.105753              9.653749      12.500542       3.839636       0.500472       9.048264      -2.564037       7.412442           0.000000
           91              C       6.922580       1.389732       8.495951      -0.058017      38.375861 0.45771751E+03  0.10825754E+05                                 9.879590                            7.110806       0.023068       2.014531                    0.999221      27.538294      77.646050       0.625135       0.414258      -1.072925      -0.040312      -0.030726       0.001760       0.050717      -0.004623       0.004909      -0.012856      -0.002509      -0.001878      -0.012457      -0.003582       0.016039             12.527582      16.642371       6.501132      -0.712900      11.977079      -3.404153       8.963297           0.000001
           92              C       5.763618       1.679147       7.812882      -0.068576      32.134455 0.41442735E+03  0.96623872E+04                                 8.908594                            6.888683      -0.038906       1.970411                    0.999556      28.752109      83.299733       0.611808       0.429393      -1.052230      -0.007846      -0.028767       0.001422       0.029851      -0.010200       0.002993       0.000361      -0.031441       0.042172      -0.025989       0.011617       0.014372             10.315961      13.483791       3.479400      -0.645691       8.956957      -3.085211       8.507135          -0.000004
           93              C       4.607717       0.954061       8.044170      -0.193641      34.020942 0.43962416E+03  0.10354853E+05                                 9.073708                            6.963431       0.173692       2.023942                    0.999688      29.727260      85.284113       0.628706       0.413615      -1.066982       0.021520       0.019824      -0.015107       0.032929      -0.012588       0.018101      -0.006462       0.035725       0.044408      -0.029267      -0.004572       0.033839             10.598272      13.284500       3.661314      -2.199632       9.553013      -3.976115       8.957304          -0.000006
           94              C       4.597045      -0.053574       9.001699       0.205837      32.541981 0.38218627E+03  0.86937962E+04                                 9.062590                            6.656906      -0.015517       2.012382                    0.999561      25.638763      72.324705       0.619257       0.434811      -1.053556      -0.036134      -0.020566       0.011670       0.043183       0.018796      -0.018122      -0.001016       0.017444      -0.089397      -0.035926      -0.003410       0.039336             11.063957      15.077855       3.687297      -2.252720       9.854629      -3.893036       8.259387          -0.000001
           95              C       5.777774      -0.397359       9.644677      -0.204765      33.634202 0.45724084E+03  0.10888811E+05                                 9.011450                            7.111025       0.203131       2.028440                    0.999796      30.232590      87.545074       0.620183       0.414716      -1.065029       0.032532       0.008712      -0.008306       0.034688      -0.010078       0.002342      -0.021066      -0.014572       0.030368      -0.020809      -0.008464       0.029273             10.345910      13.697098       3.871693      -0.822808       9.537617      -2.846511       7.803014          -0.000003
           96              C       6.932406       0.318640       9.385635      -0.083676      31.827598 0.41505140E+03  0.96572639E+04                                 8.768700                            6.838264       0.090145       2.003583                    0.999740      28.887648      82.951375       0.623064       0.422495      -1.059049      -0.026420      -0.004129      -0.008545       0.028073      -0.019954       0.018268      -0.000973       0.013411       0.016391      -0.027317      -0.001851       0.029167             10.190597      12.417030       4.432285      -1.260720      10.021381      -3.145200       8.133379          -0.000003
           97              C       4.489492       2.593997       2.140178       0.614950      25.545516 0.25284048E+03  0.52406411E+04                                 8.029087                            5.636087       0.008670       2.058423                    0.999641      22.176115      61.751430       0.627232       0.471129      -1.022085       0.058141      -0.038072       0.005188       0.069690       0.037938      -0.034464      -0.043380      -0.039743       0.239275      -0.083093      -0.025509       0.108602             10.302239      14.365580      -4.256318       1.045924      11.196174       1.473958       5.344965          -0.000002
           98              C       3.204139       3.342585       2.033786      -0.058757      39.725432 0.43861362E+03  0.10243704E+05                                10.038815                            6.898813       0.040188       2.013376                    0.999411      27.413350      76.313722       0.644515       0.406910      -1.079865      -0.042766       0.027545      -0.003830       0.051013       0.003062       0.004280       0.006024      -0.013407      -0.033947      -0.013741      -0.001089       0.014830             13.287598      20.735981      -6.511824       1.566042      13.433502       0.908598       5.693312          -0.000002
           99              C       3.185861       4.704523       2.283576      -0.079107      33.235488 0.40574164E+03  0.94059892E+04                                 9.064515                            6.774522      -0.044420       1.961819                    0.999621      28.895483      83.362488       0.622891       0.424169      -1.055896      -0.027547      -0.004953      -0.005224       0.028472       0.028883      -0.004836      -0.000487       0.009058       0.033516      -0.034990       0.010162       0.024828             11.036384      15.450930      -5.288032       1.409438      12.069765       0.778922       5.588458          -0.000007
          100              C       2.043030       5.429920       2.160223      -0.196993      36.198634 0.45221458E+03  0.10753459E+05                                 9.521038                            7.101041       0.094596       1.996284                    0.999645      30.177209      87.695211       0.615987       0.418149      -1.061447       0.029748      -0.014257      -0.000323       0.032989       0.007654      -0.000552       0.008316      -0.045688      -0.005096      -0.023417      -0.003809       0.027226             11.662408      17.798701      -4.728363       2.389958      11.364236       0.125338       5.824287          -0.000006
          101              C       0.850111       4.827247       1.768576       0.204339      34.505920 0.38174160E+03  0.86720329E+04                                 9.395860                            6.624897      -0.037112       2.004681                    0.999580      25.625291      71.990571       0.625367       0.431142      -1.056901      -0.034530       0.025126      -0.007891       0.043427      -0.027760      -0.006778      -0.013357       0.024967      -0.074450      -0.036720      -0.006164       0.042884             12.035432      18.215772      -5.119870       1.559541      12.692196       0.150576       5.198327          -0.000002
          102              C       0.847006       3.450102       1.531121      -0.201537      35.977399 0.45170913E+03  0.10711687E+05                                 9.417491                            7.062866       0.085945       1.987780                    0.999616      30.240657      87.045743       0.623696       0.414128      -1.066671       0.023353      -0.026181       0.005301       0.035481       0.023328       0.020927       0.014724       0.018198      -0.057475      -0.029394      -0.015453       0.044847             11.162893      15.619846      -4.556468       1.004534      12.682991       0.878897       5.185843           0.000008
          103              C       2.028285       2.719980       1.674519      -0.085975      33.643879 0.40880261E+03  0.94686798E+04                                 9.056636                            6.758195      -0.031593       1.960059                    0.999626      28.999043      82.876404       0.631177       0.418966      -1.062077      -0.014150       0.025935       0.000951       0.029559       0.012266       0.002705       0.007822      -0.049605      -0.029040      -0.022891      -0.011169       0.034060             10.709613      16.243898      -3.554624       1.560783      10.793559       0.690500       5.091383           0.000005
          104              C       9.477304       3.803761       3.783859       0.608815      24.480852 0.24640772E+03  0.50787355E+04                                 7.769223                            5.556436      -0.005753       2.055758                    0.999653      22.120431      61.591092       0.632463       0.469861      -1.021923      -0.051837      -0.027307       0.020867       0.062195      -0.044441       0.018071       0.015270      -0.176569      -0.120453      -0.088155      -0.031483       0.119639              9.731740      13.519103       3.064535      -1.347572       5.053081      -1.018245      10.623037          -0.000002
          105              C      10.795033       4.202885       3.179428      -0.035741      37.650565 0.42819115E+03  0.99370570E+04                                 9.674584                            6.819612       0.077457       2.032820                    0.999292      26.948057      74.700105       0.647997       0.407299      -1.079964       0.037550       0.009632      -0.016902       0.042290       0.004036       0.007724       0.005132      -0.006153       0.012523      -0.009639      -0.002606       0.012245             12.393488      18.441701       4.113021      -2.624132       6.431879      -2.781485      12.306882          -0.000002
          106              C      10.870095       4.686538       1.890388      -0.081704      34.972833 0.42638613E+03  0.10026672E+05                                 9.447229                            6.998130      -0.140104       1.931706                    0.999401      29.364636      85.844440       0.604728       0.430717      -1.049898       0.033403      -0.002109       0.005861       0.033979      -0.007458       0.010648       0.012121      -0.013584      -0.026693      -0.022696       0.005423       0.017273             11.340039      15.354607       3.494632      -1.025494       6.429304      -2.749014      12.236207          -0.000003
          107              C      -2.725037       5.124496       1.358427      -0.194436      36.177638 0.44507012E+03  0.10545822E+05                                 9.507503                            7.032141       0.102028       1.998816                    0.999531      30.188857      87.689427       0.620406       0.416656      -1.061962      -0.035169      -0.006374       0.006851       0.036393       0.004050      -0.008933      -0.004084      -0.031311       0.077468      -0.030340       0.002221       0.028119             11.530463      17.763945       3.504366       0.497855       6.595127      -2.111785      10.232318          -0.000004
          108              C      -1.569765       5.058139       2.121675       0.198473      35.262956 0.38863300E+03  0.88729842E+04                                 9.547748                            6.698496      -0.134560       1.974364                    0.999483      25.739473      72.621780       0.619626       0.432958      -1.055217       0.044295       0.018791      -0.017463       0.051187       0.013115      -0.029409      -0.008476       0.036761      -0.095872      -0.043399      -0.006584       0.049982             12.301289      19.307975       3.961677      -1.482785       7.342194      -2.743727      10.253697          -0.000001
          109              C      -1.631988       4.539347       3.409174      -0.189539      34.606713 0.44574531E+03  0.10565066E+05                                 9.245026                            7.055013       0.139820       2.012645                    0.999569      30.078770      87.362607       0.617135       0.418736      -1.060717      -0.024989      -0.016254       0.019036       0.035369      -0.002866       0.029099       0.001670       0.014274      -0.003641      -0.026665      -0.006072       0.032737             10.943666      15.298824       2.984813      -2.765238       6.297950      -2.708126      11.234222          -0.000002
          110              C      -2.831122       4.127921       3.928799      -0.080035      33.251053 0.41150805E+03  0.95863287E+04                                 9.106272                            6.852734      -0.065806       1.956327                    0.999570      29.103529      84.540146       0.614400       0.427938      -1.052140       0.012303       0.012463      -0.020731       0.027138      -0.008924       0.004533      -0.008790      -0.033141       0.047789      -0.026910       0.003495       0.023416             10.858564      16.060921       3.156832      -1.405928       5.834018      -1.862594      10.680752           0.000000
          111              C       0.224739      11.140438       0.562799       0.639140      23.991468 0.24036773E+03  0.49417425E+04                                 7.775042                            5.562699      -0.110203       2.027587                    0.999454      22.004100      61.929350       0.617129       0.482754      -1.011304       0.006527       0.061533      -0.019889       0.064996      -0.010576       0.054913       0.011785       0.101074       0.217976      -0.090185      -0.015568       0.105753              9.653750       6.695251       1.040618      -2.526953      14.853559      -0.662758       7.412440           0.000000
          112              C       0.030432       9.681651       0.786377      -0.058017      38.375849 0.45771732E+03  0.10825748E+05                                 9.879587                            7.110803       0.023069       2.014531                    0.999221      27.538289      77.646024       0.625136       0.414258      -1.072925      -0.010170      -0.049656       0.001760       0.050717      -0.001897      -0.013712      -0.001162       0.008796      -0.001879      -0.012456      -0.003582       0.016038             12.527579       7.770477       2.223556      -2.756731      20.848966      -2.120592       8.963295           0.000001
          113              C       0.794469       8.763391       0.103308      -0.068576      32.134458 0.41442729E+03  0.96623854E+04                                 8.908593                            6.888682      -0.038906       1.970411                    0.999556      28.752108      83.299724       0.611808       0.429393      -1.052230      -0.022504      -0.019561       0.001422       0.029851       0.005948      -0.000974       0.002853       0.035541       0.042172      -0.025989       0.011616       0.014372             10.315962       7.088482       0.395909      -2.498630      15.352268      -1.921537       8.507135          -0.000004
          114              C       0.643348       7.407287       0.334596      -0.193640      34.020910 0.43962353E+03  0.10354835E+05                                 9.073702                            6.963426       0.173691       2.023942                    0.999688      29.727246      85.284059       0.628706       0.413615      -1.066982       0.008510       0.027993      -0.015106       0.032928      -0.021814      -0.013683       0.013498      -0.002548       0.044404      -0.029265      -0.004573       0.033838             10.598266       7.392184       0.820342      -2.626243      15.445315      -3.708194       8.957298          -0.000006
          115              C      -0.259661       6.960054       1.292125       0.205837      32.541984 0.38218617E+03  0.86937933E+04                                 9.062589                            6.656904      -0.015517       2.012382                    0.999561      25.638766      72.324712       0.619257       0.434811      -1.053556      -0.002832      -0.041480       0.011671       0.043183       0.004881       0.006955      -0.016766      -0.040277      -0.089397      -0.035926      -0.003411       0.039336             11.063957       7.954845       0.252948      -2.528352      16.977640      -3.719938       8.259387          -0.000001
          116              C      -1.082126       7.874308       1.935103      -0.204765      33.634257 0.45724179E+03  0.10888841E+05                                 9.011468                            7.111038       0.203113       2.028435                    0.999796      30.232622      87.545258       0.620182       0.414717      -1.065028      -0.006282       0.033088      -0.008306       0.034688      -0.000575      -0.019993      -0.007040       0.024845       0.030369      -0.020809      -0.008464       0.029273             10.345931       7.292929       0.783925      -2.206696      15.941837      -1.977413       7.803029          -0.000003
          117              C      -0.938639       9.225323       1.676061      -0.083677      31.827580 0.41505110E+03  0.96572553E+04                                 8.768696                            6.838261       0.090145       2.003583                    0.999740      28.887648      82.951370       0.623064       0.422494      -1.059050       0.007755      -0.025592      -0.008545       0.028073      -0.017673      -0.008810       0.016033       0.022873       0.016391      -0.027317      -0.001851       0.029168             10.190592       7.005370       1.823059      -2.285555      15.433031      -2.501585       8.133377          -0.000003
          118              C       6.195716       5.310843       5.569396       0.614950      25.545532 0.25284062E+03  0.52406456E+04                                 8.029097                            5.636093       0.008670       2.058423                    0.999641      22.176123      61.751501       0.627231       0.471130      -1.022085       0.059544      -0.035837      -0.005188       0.069690       0.039174      -0.024108      -0.049884      -0.034616       0.239276      -0.083093      -0.025509       0.108602             10.302254      15.124209      -3.890565       0.873445      10.437582       1.582280       5.344971          -0.000002
          119              C       4.963179       6.143531       5.675788      -0.058757      39.725429 0.43861350E+03  0.10243700E+05                                10.038815                            6.898811       0.040188       2.013376                    0.999411      27.413351      76.313725       0.644516       0.406910      -1.079865      -0.043385       0.026559       0.003830       0.051013       0.007152       0.003567       0.006472       0.003557      -0.033947      -0.013741      -0.001088       0.014830             13.287599      19.905829      -6.912082       0.138296      14.263656       1.805246       5.693311          -0.000002
          120              C       3.728453       5.568500       5.425998      -0.079107      33.235462 0.40574102E+03  0.94059716E+04                                 9.064509                            6.774516      -0.044420       1.961819                    0.999621      28.895480      83.362478       0.622891       0.424169      -1.055896      -0.007503       0.026964       0.005224       0.028472       0.014444       0.001662      -0.004568      -0.050837       0.033515      -0.034989       0.010162       0.024828             11.036378      16.844931      -4.615908       0.089501      10.675750       1.607864       5.588454          -0.000007
          121              C       2.578705       6.282881       5.549351      -0.196993      36.198681 0.45221489E+03  0.10753468E+05                                 9.521046                            7.101043       0.094596       1.996284                    0.999645      30.177210      87.695217       0.615987       0.418149      -1.061447       0.025762      -0.020604       0.000323       0.032989       0.022640       0.007731       0.003115       0.016475      -0.005096      -0.023417      -0.003809       0.027226             11.662422      16.277458      -5.461859      -0.925071      12.885518       2.207231       5.824290          -0.000006
          122              C       2.603482       7.619166       5.940998       0.204339      34.505941 0.38174166E+03  0.86720346E+04                                 9.395863                            6.624897      -0.037112       2.004681                    0.999580      25.625294      71.990582       0.625367       0.431142      -1.056901      -0.037629       0.020191       0.007891       0.043427      -0.027055      -0.009088      -0.011906       0.027891      -0.074450      -0.036720      -0.006164       0.042884             12.035441      17.739914      -5.349328      -0.541685      13.168079       1.470178       5.198329          -0.000002
          123              C       3.842620       8.220062       6.178453      -0.201537      35.977416 0.45170944E+03  0.10711696E+05                                 9.417495                            7.062869       0.085944       1.987779                    0.999616      30.240659      87.045753       0.623696       0.414128      -1.066671       0.033725      -0.009665      -0.005301       0.035481       0.007408       0.004175       0.025246      -0.047837      -0.057475      -0.029394      -0.015453       0.044847             11.162898      16.801982      -3.986512       0.355406      11.500867       1.286560       5.185844           0.000008
          124              C       5.013323       7.473100       6.035055      -0.085975      33.643883 0.40880259E+03  0.94686788E+04                                 9.056636                            6.758194      -0.031594       1.960058                    0.999626      28.999045      82.876403       0.631177       0.418966      -1.062077      -0.029507       0.001482      -0.000951       0.029559       0.027045       0.005871       0.005834       0.011698      -0.029040      -0.022891      -0.011169       0.034060             10.709613      14.602780      -4.345888      -0.055876      12.434678       1.705789       5.091382           0.000005
          125              C       7.272226       0.292584       3.925715       0.608816      24.480842 0.24640760E+03  0.50787323E+04                                 7.769221                            5.556434      -0.005753       2.055758                    0.999653      22.120430      61.591087       0.632463       0.469861      -1.021923       0.002084       0.058553      -0.020867       0.062195       0.041399       0.005906       0.022910       0.179503      -0.120453      -0.088155      -0.031483       0.119639              9.731737       4.252209      -1.403491      -0.331946      14.319968      -1.656075      10.623033          -0.000002
          126              C       7.485004      -1.067723       4.530146      -0.035741      37.650568 0.42819117E+03  0.99370576E+04                                 9.674584                            6.819612       0.077457       2.032820                    0.999292      26.948060      74.700114       0.647997       0.407299      -1.079964       0.007632      -0.038007       0.016902       0.042290       0.004920       0.001268       0.009187      -0.002484       0.012523      -0.009639      -0.002606       0.012245             12.393488       5.479089      -2.136893      -1.365794      19.394496      -3.571741      12.306880          -0.000002
          127              C       7.081946      -1.345389       5.819186      -0.081704      34.972852 0.42638630E+03  0.10026677E+05                                 9.447232                            6.998132      -0.140104       1.931707                    0.999401      29.364633      85.844428       0.604728       0.430717      -1.049898       0.016407      -0.029172      -0.005861       0.033979       0.000669       0.006293       0.014856       0.020131      -0.026693      -0.022696       0.005424       0.017272             11.340045       5.378550      -1.315320      -2.030842      16.405375      -2.117643      12.236208          -0.000003
          128              C       0.783031      10.710443       6.351147      -0.194436      36.177637 0.44506984E+03  0.10545814E+05                                 9.507502                            7.032139       0.102029       1.998816                    0.999531      30.188856      87.689425       0.620406       0.416656      -1.061962      -0.009532       0.034447      -0.006851       0.036393       0.014771       0.000201      -0.009820       0.013161       0.077468      -0.030340       0.002221       0.028119             11.530464       5.959926      -2.186933      -2.118444      18.399147      -0.468705      10.232319          -0.000003
          129              C       1.344541       9.698632       5.587899       0.198473      35.262949 0.38863284E+03  0.88729799E+04                                 9.547747                            6.698495      -0.134560       1.974364                    0.999483      25.739473      72.621781       0.619626       0.432958      -1.055217       0.002311      -0.048060       0.017463       0.051187      -0.006214       0.005137      -0.030172      -0.043416      -0.095872      -0.043399      -0.006584       0.049982             12.301288       6.499510      -2.213919      -1.827477      20.150658      -2.527244      10.253695          -0.000001
          130              C       1.784828       9.979993       4.300400      -0.189540      34.606707 0.44574541E+03  0.10565069E+05                                 9.245026                            7.055015       0.139820       2.012645                    0.999569      30.078773      87.362624       0.617135       0.418736      -1.060717       0.003789       0.029568      -0.019036       0.035369      -0.007369      -0.011134       0.026937      -0.004405      -0.003640      -0.026665      -0.006072       0.032737             10.943664       5.660339      -1.662377      -1.238436      15.936430      -3.666977      11.234223          -0.000002
          131              C       1.634638      11.238817       3.780775      -0.080035      33.251045 0.41150804E+03  0.95863282E+04                                 9.106270                            6.852734      -0.065806       1.956327                    0.999570      29.103523      84.540119       0.614400       0.427938      -1.052140      -0.005883      -0.016495       0.020731       0.027138       0.007407      -0.009886       0.000266       0.034603       0.047789      -0.026910       0.003494       0.023416             10.858561       5.293067      -2.034878      -1.067161      16.601866      -2.075342      10.680750           0.000000
          132              C      -3.354830       5.440637       7.146775       0.639140      23.991468 0.24036773E+03  0.49417427E+04                                 7.775042                            5.562699      -0.110203       2.027587                    0.999454      22.004100      61.929350       0.617129       0.482754      -1.011304      -0.052592      -0.032603       0.019889       0.064996      -0.046127      -0.013233       0.054582      -0.046396       0.217976      -0.090185      -0.015568       0.105753              9.653750      12.500542       3.839636       0.500472       9.048265      -2.564037       7.412442           0.000000
          133              C      -2.125192       6.249219       6.923197      -0.058017      38.375863 0.45771753E+03  0.10825754E+05                                 9.879590                            7.110806       0.023068       2.014531                    0.999221      27.538295      77.646054       0.625135       0.414258      -1.072925       0.040312       0.030726      -0.001760       0.050717      -0.004623       0.004909      -0.012856      -0.002509      -0.001878      -0.012457      -0.003582       0.016039             12.527583      16.642372       6.501133      -0.712900      11.977080      -3.404153       8.963297           0.000001
          134              C      -0.966230       5.959804       7.606266      -0.068576      32.134455 0.41442735E+03  0.96623870E+04                                 8.908593                            6.888682      -0.038906       1.970411                    0.999556      28.752109      83.299732       0.611808       0.429393      -1.052230       0.007846       0.028767      -0.001422       0.029851      -0.010200       0.002993       0.000361      -0.031441       0.042172      -0.025989       0.011617       0.014372             10.315961      13.483790       3.479400      -0.645691       8.956957      -3.085211       8.507135          -0.000004
          135              C       0.189671       6.684890       7.374978      -0.193641      34.020944 0.43962420E+03  0.10354855E+05                                 9.073708                            6.963431       0.173692       2.023942                    0.999688      29.727261      85.284117       0.628706       0.413615      -1.066982      -0.021520      -0.019824       0.015107       0.032929      -0.012588       0.018101      -0.006462       0.035725       0.044407      -0.029267      -0.004572       0.033839             10.598273      13.284501       3.661314      -2.199632       9.553013      -3.976115       8.957304          -0.000006
          136              C       0.200343       7.692525       6.417449       0.205837      32.541981 0.38218627E+03  0.86937961E+04                                 9.062590                            6.656906      -0.015517       2.012382                    0.999561      25.638763      72.324706       0.619257       0.434811      -1.053556       0.036134       0.020566      -0.011670       0.043183       0.018796      -0.018123      -0.001016       0.017444      -0.089397      -0.035926      -0.003410       0.039336             11.063957      15.077856       3.687297      -2.252721       9.854630      -3.893036       8.259387          -0.000001
          137              C      -0.980386       8.036310       5.774471      -0.204765      33.634204 0.45724087E+03  0.10888811E+05                                 9.011450                            7.111025       0.203130       2.028440                    0.999796      30.232591      87.545076       0.620183       0.414716      -1.065029      -0.032532      -0.008712       0.008306       0.034688      -0.010078       0.002342      -0.021066      -0.014572       0.030368      -0.020809      -0.008464       0.029273             10.345910      13.697098       3.871693      -0.822808       9.537617      -2.846511       7.803014          -0.000003
          138              C      -2.135018       7.320311       6.033513      -0.083677      31.827603 0.41505149E+03  0.96572664E+04                                 8.768701                            6.838265       0.090145       2.003583                    0.999740      28.887651      82.951388       0.623064       0.422495      -1.059049       0.026421       0.004129       0.008545       0.028073      -0.019954       0.018268      -0.000973       0.013411       0.016391      -0.027317      -0.001851       0.029167             10.190599      12.417032       4.432286      -1.260720      10.021383      -3.145201       8.133381          -0.000003
          139              N       5.138018       2.065087      13.821724      -0.177848      43.768315 0.43592335E+03  0.10059873E+05                                10.338514                            6.660410      -0.191230       1.989967                    0.998192      25.981521      69.491176       0.695506       0.381613      -1.108824      -0.002212      -0.009645      -0.039991       0.041197      -0.004194      -0.027148      -0.045340       0.015170      -0.285701      -0.113413       0.051908       0.061506             13.944959      19.256353      -1.033492      -1.628462      15.723027      -3.551379       6.855496          -0.000002
          140              N       3.383576      -0.728536       9.306998      -0.177848      43.768327 0.43592342E+03  0.10059875E+05                                10.338515                            6.660411      -0.191229       1.989967                    0.998192      25.981523      69.491181       0.695506       0.381613      -1.108824       0.007728       0.006181       0.039991       0.041197      -0.008547      -0.029051      -0.044146      -0.002883      -0.285701      -0.113414       0.051908       0.061505             13.944962      17.198102      -2.025893      -2.491713      17.781289      -3.009238       6.855496          -0.000002
          141              N      -0.340630       5.573864       1.597424      -0.177848      43.768316 0.43592335E+03  0.10059874E+05                                10.338514                            6.660411      -0.191230       1.989967                    0.998192      25.981521      69.491177       0.695505       0.381613      -1.108824       0.002212       0.009645       0.039991       0.041197      -0.004194      -0.027148      -0.045340       0.015170      -0.285701      -0.113413       0.051908       0.061506             13.944959      19.256353      -1.033492      -1.628462      15.723028      -3.551379       6.855497          -0.000002
          142              N       1.413812       8.367487       6.112150      -0.177848      43.768330 0.43592345E+03  0.10059876E+05                                10.338516                            6.660411      -0.191229       1.989967                    0.998192      25.981524      69.491185       0.695506       0.381613      -1.108824      -0.007728      -0.006181      -0.039991       0.041197      -0.008547      -0.029051      -0.044146      -0.002883      -0.285701      -0.113414       0.051908       0.061505             13.944963      17.198103      -2.025893      -2.491713      17.781290      -3.009238       6.855496          -0.000002
          143              O      -0.707105       4.399610      12.911995      -0.570797      39.017517 0.56652963E+03  0.13782368E+05                                 9.121692                            7.343947       0.239792       2.132712                    0.995685      27.573910      72.634870       0.705240       0.357000      -1.141920       0.015157      -0.000111       0.027541       0.031437       0.063129       0.003191      -0.017359       0.053464       0.115956      -0.089937       0.036879       0.053058             10.639922      16.035364       0.646441       4.036769       7.139650       0.940517       8.744753          -0.000004
          144              O       0.295833       6.266991      13.598147      -0.567344      32.511750 0.44821231E+03  0.10281174E+05                                 7.997607                            6.420733       0.560177       2.235594                    0.997899      26.942260      68.858617       0.774159       0.344919      -1.152076       0.009616      -0.021108      -0.035081       0.042056      -0.016803      -0.033654       0.005069      -0.112982       0.048392      -0.078325       0.024133       0.054192              9.535120       8.558938      -4.177538      -1.258288      14.004322       2.849869       6.042100          -0.000007
          145              O      -3.707909       3.928294      12.417040      -0.533045      35.121027 0.49951369E+03  0.11780374E+05                                 8.503010                            6.878093       0.452653       2.215527                    0.995890      26.745580      69.460799       0.731264       0.355157      -1.142927      -0.022233      -0.002171       0.000048       0.022339      -0.009798       0.044880       0.019293       0.002705      -0.119517      -0.068928       0.023911       0.045016             10.067598      14.924413       3.081763       2.586857       5.936562       0.188428       9.341820          -0.000003
          146              O      -4.603271       4.090542      10.412551      -0.614545      38.186525 0.57163442E+03  0.13985176E+05                                 9.046879                            7.429846       0.269523       2.115275                    0.997170      28.827951      77.001819       0.691328       0.362137      -1.133992      -0.017764       0.029896       0.031276       0.046771      -0.024200      -0.022830      -0.006199      -0.151815       0.112323      -0.102348       0.041061       0.061287             10.579876       8.354164       1.277871      -2.206611       6.042098      -0.773290      17.343366          -0.000003
          147              O       7.172823       1.829180       0.129521      -0.589425      43.537562 0.58545993E+03  0.14407088E+05                                 9.866089                            7.510623       0.148556       2.089643                    0.996127      28.331810      75.860047       0.688876       0.361315      -1.134807       0.035282       0.036875       0.001699       0.051064       0.022760       0.024480      -0.017978       0.120142       0.117981      -0.087842       0.023381       0.064461             11.905417      10.804382       4.296723      -5.836737      11.867214      -4.492805      13.044654          -0.000001
          148              O       5.347966      -4.287788      14.275047      -0.547951      34.032350 0.46652210E+03  0.10825400E+05                                 8.312579                            6.605631       0.443444       2.201580                    0.997847      26.916357      69.537894       0.752570       0.350742      -1.145507      -0.009962       0.026644      -0.008438       0.029671      -0.046598       0.017707       0.038015      -0.003484       0.054467      -0.072908       0.022542       0.050366              9.978183       6.340242      -2.284124      -1.262350      16.321529       3.023535       7.272778          -0.000005
          149              O      -1.257842       3.522662      10.216727      -0.570797      39.017518 0.56652974E+03  0.13782370E+05                                 9.121690                            7.343946       0.239777       2.132707                    0.995685      27.573919      72.634888       0.705241       0.356999      -1.141921       0.006683      -0.013605      -0.027541       0.031437       0.018399      -0.017023      -0.004665      -0.132082       0.115957      -0.089937       0.036879       0.053058             10.639920       8.311773      -3.077481      -0.905997      14.863237       4.044655       8.744749          -0.000004
          150              O      -2.504337       1.808239       9.530575      -0.567344      32.511733 0.44821203E+03  0.10281165E+05                                 7.997603                            6.420730       0.560178       2.235594                    0.997899      26.942256      68.858597       0.774160       0.344919      -1.152076       0.023190       0.000506       0.035081       0.042056       0.033735       0.019182      -0.028113       0.096654       0.048392      -0.078325       0.024133       0.054191              9.535115      16.245764      -0.471337       3.113544       6.317483       0.104285       6.042097          -0.000007
          151              O      -2.136557       6.430381      10.711682      -0.533045      35.121025 0.49951358E+03  0.11780371E+05                                 8.503010                            6.878093       0.452652       2.215526                    0.995890      26.745583      69.460811       0.731264       0.355157      -1.142927      -0.007701       0.020970      -0.000048       0.022339      -0.007160      -0.002114       0.048805       0.013647      -0.119517      -0.068928       0.023911       0.045017             10.067598       5.220638      -1.596904      -0.953753      15.640333       2.411988       9.341822          -0.000003
          152              O      -2.671564       7.166427      12.716171      -0.614545      38.186525 0.57163452E+03  0.13985179E+05                                 9.046879                            7.429847       0.269523       2.115275                    0.997170      28.827951      77.001819       0.691328       0.362137      -1.133992      -0.034644       0.003018      -0.031276       0.046771       0.044320       0.004331      -0.023256       0.132412       0.112323      -0.102347       0.041061       0.061287             10.579875       5.478378      -0.108686       0.261783       8.917885      -2.323483      17.343363          -0.000003
          153              O       8.050019       3.225951       7.580053      -0.589425      43.537556 0.58545947E+03  0.14407074E+05                                 9.866088                            7.510619       0.148556       2.089643                    0.996127      28.331807      75.860035       0.688876       0.361315      -1.134807      -0.017892      -0.047796      -0.001699       0.051064      -0.032826      -0.026826       0.014243      -0.110436       0.117981      -0.087842       0.023381       0.064461             11.905416       8.304931       3.091618      -1.512054      14.366664      -7.208782      13.044654          -0.000001
          154              O       9.197215       1.841427       8.853675      -0.547951      34.032346 0.46652232E+03  0.10825407E+05                                 8.312578                            6.605633       0.443444       2.201580                    0.997847      26.916357      69.537892       0.752570       0.350742      -1.145507      -0.028326      -0.002598       0.008438       0.029670      -0.027657       0.026552       0.032460       0.075087       0.054467      -0.072908       0.022542       0.050366              9.978180      16.225979       2.482276       3.271740       6.435784       0.176048       7.272778          -0.000005
          155              O       5.504493       3.239341       2.507153      -0.570797      39.017516 0.56652962E+03  0.13782367E+05                                 9.121691                            7.343946       0.239792       2.132712                    0.995685      27.573910      72.634868       0.705241       0.357000      -1.141920      -0.015157       0.000111      -0.027541       0.031436       0.063129       0.003191      -0.017359       0.053464       0.115956      -0.089937       0.036879       0.053058             10.639922      16.035363       0.646441       4.036769       7.139649       0.940517       8.744752          -0.000004
          156              O       4.501555       1.371960       1.821001      -0.567344      32.511747 0.44821227E+03  0.10281172E+05                                 7.997606                            6.420733       0.560177       2.235593                    0.997899      26.942260      68.858615       0.774160       0.344919      -1.152076      -0.009616       0.021108       0.035081       0.042056      -0.016803      -0.033654       0.005069      -0.112982       0.048392      -0.078325       0.024133       0.054192              9.535119       8.558936      -4.177538      -1.258287      14.004321       2.849869       6.042099          -0.000007
          157              O       8.505297       3.710657       3.002108      -0.533045      35.121027 0.49951370E+03  0.11780374E+05                                 8.503010                            6.878093       0.452653       2.215527                    0.995890      26.745580      69.460799       0.731264       0.355157      -1.142927       0.022233       0.002171      -0.000048       0.022339      -0.009798       0.044880       0.019293       0.002705      -0.119517      -0.068928       0.023911       0.045016             10.067598      14.924412       3.081763       2.586857       5.936562       0.188428       9.341820          -0.000003
          158              O       9.400659       3.548409       5.006597      -0.614545      38.186525 0.57163442E+03  0.13985176E+05                                 9.046879                            7.429846       0.269523       2.115275                    0.997170      28.827951      77.001819       0.691328       0.362137      -1.133992       0.017764      -0.029896      -0.031276       0.046771      -0.024200      -0.022830      -0.006199      -0.151815       0.112323      -0.102348       0.041061       0.061287             10.579876       8.354164       1.277871      -2.206611       6.042098      -0.773290      17.343366          -0.000003
          159              O      -2.375435       5.809771      15.289627      -0.589425      43.537559 0.58545988E+03  0.14407086E+05                                 9.866089                            7.510622       0.148556       2.089643                    0.996127      28.331809      75.860043       0.688876       0.361315      -1.134807      -0.035282      -0.036875      -0.001699       0.051064       0.022760       0.024480      -0.017978       0.120142       0.117981      -0.087842       0.023381       0.064461             11.905416      10.804382       4.296723      -5.836737      11.867214      -4.492805      13.044653          -0.000001
          160              O      -0.550578      11.926739       1.144101      -0.547951      34.032348 0.46652208E+03  0.10825400E+05                                 8.312579                            6.605631       0.443444       2.201580                    0.997847      26.916357      69.537893       0.752570       0.350742      -1.145507       0.009962      -0.026644       0.008438       0.029670      -0.046598       0.017707       0.038015      -0.003484       0.054467      -0.072909       0.022542       0.050366              9.978182       6.340241      -2.284124      -1.262350      16.321528       3.023535       7.272778          -0.000005
          161              O       6.055230       4.116289       5.202421      -0.570797      39.017519 0.56652975E+03  0.13782371E+05                                 9.121690                            7.343945       0.239777       2.132707                    0.995685      27.573920      72.634889       0.705241       0.356999      -1.141921      -0.006683       0.013605       0.027541       0.031437       0.018399      -0.017023      -0.004665      -0.132082       0.115957      -0.089937       0.036879       0.053058             10.639919       8.311773      -3.077480      -0.905997      14.863237       4.044655       8.744749          -0.000004
          162              O       7.301725       5.830712       5.888573      -0.567344      32.511738 0.44821211E+03  0.10281168E+05                                 7.997604                            6.420731       0.560178       2.235594                    0.997899      26.942257      68.858603       0.774160       0.344919      -1.152076      -0.023190      -0.000506      -0.035081       0.042056       0.033735       0.019182      -0.028113       0.096654       0.048392      -0.078325       0.024133       0.054191              9.535116      16.245767      -0.471337       3.113544       6.317484       0.104285       6.042098          -0.000007
          163              O       6.933945       1.208570       4.707466      -0.533045      35.121024 0.49951357E+03  0.11780371E+05                                 8.503009                            6.878092       0.452652       2.215526                    0.995890      26.745583      69.460810       0.731264       0.355157      -1.142927       0.007701      -0.020970       0.000048       0.022339      -0.007160      -0.002114       0.048805       0.013647      -0.119517      -0.068928       0.023911       0.045017             10.067597       5.220638      -1.596904      -0.953753      15.640333       2.411988       9.341822          -0.000003
          164              O       7.468952       0.472524       2.702977      -0.614545      38.186527 0.57163456E+03  0.13985181E+05                                 9.046879                            7.429847       0.269523       2.115275                    0.997170      28.827951      77.001821       0.691328       0.362137      -1.133992       0.034644      -0.003018       0.031276       0.046771       0.044320       0.004331      -0.023256       0.132412       0.112323      -0.102347       0.041061       0.061287             10.579876       5.478378      -0.108686       0.261783       8.917886      -2.323484      17.343365          -0.000003
          165              O      -3.252631       4.413000       7.839095      -0.589425      43.537556 0.58545947E+03  0.14407073E+05                                 9.866087                            7.510619       0.148556       2.089643                    0.996127      28.331808      75.860035       0.688876       0.361315      -1.134807       0.017892       0.047796       0.001699       0.051064      -0.032826      -0.026826       0.014243      -0.110436       0.117981      -0.087842       0.023381       0.064461             11.905416       8.304931       3.091618      -1.512054      14.366663      -7.208781      13.044653          -0.000001
          166              O      -4.399827       5.797524       6.565473      -0.547951      34.032348 0.46652235E+03  0.10825407E+05                                 8.312579                            6.605633       0.443444       2.201580                    0.997847      26.916357      69.537893       0.752570       0.350742      -1.145507       0.028326       0.002598      -0.008438       0.029670      -0.027657       0.026552       0.032460       0.075087       0.054467      -0.072908       0.022542       0.050366              9.978181      16.225981       2.482276       3.271740       6.435784       0.176048       7.272778          -0.000005

******************************************************
Auxiliary information for the entire system
The total spin magnetic moment of the unit cell is   -0.000312
The total net atomic charge of the unit cell is   -0.000000
Accuracy of reproducing the electrostatic potential in the unit cell:
  The inner radius (bohr) =    5.0000
  The outer radius (bohr) =   12.0000
  Valid grid points have density less than (e/(bohr^3)) =    0.0001
  The number of valid grid points were=       202944
  The rms potential error without charges in kcal/mol is=      2.31649
  The rms potential error with partial charges in kcal/mol is=      0.50309
  The RRMSE value at monopole order=      0.21718
  The rms potential error with partial charges and cloud penetration in kcal/mol is=      0.50574
  The RRMSE value at monopole order with cloud penetration is=      0.21832
  The rms potential error with partial charges and atomic dipoles in kcal/mol is=      0.49154
  The RRMSE value at dipole order=      0.21219
  The rms potential error with partial charges, atomic dipoles and cloud penetration in kcal/mol is=      0.47761
  The RRMSE value at dipole order with cloud penetration=      0.20618

******************************************************
The electron densities and ab initio electrostatic potential were computed in VASP using the PBE functional and
projector augmented wave method. See the main text of the journal article for a description of computational details.
The atomic charges, dipoles, and quadrupoles were computed with the DDEC6 method as described in
(a) T. A. Manz and N. Gabaldon Limas, RSC Adv. 6 (2016) 47771-47801 DOI: 10.1039/c6ra04656h
(b) N. Gabaldon Limas and T. A. Manz, RSC Adv. 8 (2018) 2678-2707 DOI: 10.1039/c7ra11829e.
For each atom in the material, the electron cloud parameters were fit to the spherically averaged atom-in-material
electron density using radial positions for which this density was between 10^-4 and 10^-2 electrons per cubic bohr.
The polarizabilities, dispersion coefficients, and quantum Drude oscillator (QDO) parameters were fit using the MCLF method.
The magnetic structure of the system was optimized in VASP from the default ferromagnetic initial guess using spin polarization.
The atomic spin moments (ASMs) were computed on this optimized magnetic structure using the DDEC6 partition as inputs
to the method of T. A. Manz and D. S. Sholl, J. Chem. Theory Comput. 7 (2011) 4146-4164 DOI: 10.1021/ct200539n.
The RMSE and RRMSE were computed using a uniform grid with Ewald summation.
