# Supplementary material for: A collection of forcefield precursors for metal–organic frameworks
Source: RSC Adv. 2019 Nov 13;9(63):36492–507. doi: 10.1039/c9ra07327b (PMC9075174; doi:10.1039/c9ra07327b)
Supplement: RA-009-C9RA07327B-s5290 [file RA-009-C9RA07327B-s5290.xyz]

  166
jmolscript: load "" {1 1 1} spacegroup "x,y,z" unitcell [{     14.811200     0.000000     0.000000 }, {     -6.491409    13.312898     0.000000 }, {     -3.675927    -5.882027    15.036173 }]
Zn    -5.561719     0.276162    14.076715     1.000501
Zn     0.120102     9.367917     8.477545     1.000501
Zn    10.205583     7.154709     0.959458     1.000501
Zn     4.523762    -1.937046     6.558628     1.000501
Zn     8.417899    -2.139009    11.277130     0.965448
Zn    -3.774035     9.569880     3.759043     0.965448
H     11.375285    -4.317706    12.568737     0.115799
H     -7.989518     7.782547    12.765711     0.122541
H      0.453407    -2.180115    13.839294     0.127760
H     -1.495374    -0.975552    13.601722     0.119379
H      5.257324    -3.968442    13.728026     0.110205
H      3.223037    -4.682949    14.601628     0.124086
H      1.382799    -3.574884    11.210971     0.126266
H      3.403878    -2.900471    10.334362     0.113908
H     -3.733083    10.934176     0.509726     0.123211
H     -3.462075    13.206957     0.178930     0.133099
H     -4.228779     6.567012    12.544679     0.124653
H     -4.449046     4.309063    12.956670     0.121484
H     11.672354    -3.842352     9.985522     0.115799
H     -7.690986     8.260243     9.788549     0.122541
H      4.964193     5.037811     8.714966     0.127760
H      3.027378     6.261521     8.952537     0.119379
H      8.677060     1.503642     8.826234     0.110205
H      8.427706     3.645292     7.952632     0.124086
H      6.625198     4.813732    11.343289     0.126266
H      6.904801     2.701525    12.219898     0.113908
H     -4.982371     8.935130     7.008360     0.123212
H     -6.906461     7.695430     7.339156     0.133099
H     -4.950168     5.412682    10.009580     0.124653
H     -3.017171     6.600274     9.597589     0.121486
H     -6.731421    11.748577     2.467436     0.115799
H     12.633382    -0.351676     2.270462     0.122541
H      4.190457     9.610986     1.196879     0.127760
H      6.139238     8.406423     1.434451     0.119379
H     -0.613460    11.399313     1.308147     0.110205
H      1.420827    12.113820     0.434545     0.124086
H      3.261065    11.005755     3.825202     0.126266
H      1.239986    10.331342     4.701811     0.113908
H      8.376947    -3.503305    14.526447     0.123211
H      8.105939    -5.776086    14.857243     0.133099
H      8.872643     0.863859     2.491494     0.124653
H      9.092910     3.121808     2.079503     0.121484
H     -7.028490    11.273223     5.050651     0.115799
H     12.334850    -0.829372     5.247624     0.122541
H     -0.320329     2.393060     6.321207     0.127760
H      1.616486     1.169350     6.083636     0.119379
H     -4.033196     5.927229     6.209939     0.110205
H     -3.783842     3.785579     7.083541     0.124086
H     -1.981334     2.617139     3.692884     0.126266
H     -2.260937     4.729346     2.816275     0.113908
H      9.626235    -1.504259     8.027813     0.123211
H     11.550325    -0.264559     7.697017     0.133099
H      9.594032     2.018189     5.026593     0.124653
H      7.661035     0.830597     5.438584     0.121486
C     -3.966356    -1.781167    12.959678     0.610987
C     -2.675328    -2.519528    13.075456    -0.061156
C     -2.652274    -3.887581    12.824352    -0.079255
C     -1.491413    -4.619031    12.947649    -0.203072
C     -0.306106    -3.997432    13.346107     0.207697
C     -0.327812    -2.614423    13.585182    -0.200780
C     -1.498427    -1.891945    13.445346    -0.083737
C      5.865642    -2.969920    11.343289     0.605296
C      4.541215    -3.379000    11.935714    -0.036953
C      4.482845    -3.901372    13.218300    -0.083048
C      3.260070    -4.327915    13.743062    -0.195081
C      2.103752    -4.222934    12.989750     0.198638
C      2.161296    -3.669178    11.711675    -0.190609
C      3.369597    -3.260109    11.191424    -0.081481
C     -6.173063     2.986608    14.472317     0.630869
C     -5.975405     4.440494    14.267825    -0.055917
C     -6.768449     5.356657    14.944452    -0.067597
C     -6.620261     6.719062    14.736953    -0.196269
C     -5.682017     7.179957    13.798696     0.207725
C     -4.870407     6.267906    13.147630    -0.204146
C     -5.008897     4.911065    13.388208    -0.082486
C      2.668522     8.835621     9.594582     0.610987
C      3.898019     7.998800     9.478803    -0.061156
C      5.137783     8.577664     9.729908    -0.079255
C      6.304019     7.854814     9.606611    -0.203072
C      6.264793     6.516980     9.208152     0.207697
C      5.012176     5.930349     8.969077    -0.200780
C      3.849730     6.665899     9.108914    -0.083737
C      8.046160     0.519232    11.210971     0.605297
C      7.833392     1.888970    10.618545    -0.036953
C      8.277338     2.170379     9.335960    -0.083048
C      8.124818     3.456402     8.811197    -0.195081
C      7.523670     4.449736     9.564510     0.198638
C      7.051151     4.155314    10.842584    -0.190609
C      7.213034     2.889960    11.362836    -0.081481
C     -2.584093     8.729491     8.081943     0.630869
C     -3.804275     7.914623     8.286435    -0.055916
C     -4.975332     8.225910     7.609807    -0.067597
C     -6.134969     7.495601     7.817306    -0.196268
C     -6.138028     6.450270     8.755564     0.207725
C     -4.962531     6.120494     9.406630    -0.204146
C     -3.803645     6.839647     9.166051    -0.082487
C      8.610220     9.212038     2.076495     0.610987
C      7.319192     9.950399     1.960717    -0.061156
C      7.296138    11.318452     2.211821    -0.079255
C      6.135277    12.049902     2.088524    -0.203072
C      4.949970    11.428303     1.690066     0.207697
C      4.971676    10.045294     1.450991    -0.200780
C      6.142291     9.322816     1.590827    -0.083737
C     -1.221778    10.400791     3.692884     0.605296
C      0.102649    10.809871     3.100459    -0.036954
C      0.161019    11.332243     1.817873    -0.083048
C      1.383794    11.758786     1.293111    -0.195082
C      2.540112    11.653805     2.046423     0.198638
C      2.482568    11.100049     3.324498    -0.190609
C      1.274267    10.690980     3.844749    -0.081481
C     10.816927     4.444263     0.563856     0.630869
C     10.619269     2.990377     0.768348    -0.055917
C     11.412313     2.074214     0.091721    -0.067597
C     11.264125     0.711809     0.299220    -0.196269
C     10.325881     0.250914     1.237477     0.207725
C      9.514271     1.162965     1.888543    -0.204146
C      9.652761     2.519806     1.647965    -0.082486
C      1.975342    -1.404750     5.441591     0.610987
C      0.745845    -0.567929     5.557370    -0.061156
C     -0.493919    -1.146793     5.306265    -0.079255
C     -1.660155    -0.423943     5.429562    -0.203072
C     -1.620929     0.913891     5.828021     0.207697
C     -0.368312     1.500522     6.067096    -0.200780
C      0.794134     0.764972     5.927259    -0.083737
C     -3.402296     6.911639     3.825202     0.605296
C     -3.189528     5.541901     4.417628    -0.036954
C     -3.633474     5.260492     5.700213    -0.083048
C     -3.480954     3.974469     6.224976    -0.195082
C     -2.879806     2.981135     5.471663     0.198638
C     -2.407287     3.275557     4.193589    -0.190609
C     -2.569170     4.540911     3.673337    -0.081481
C      7.227957    -1.298620     6.954230     0.630869
C      8.448139    -0.483752     6.749738    -0.055916
C      9.619196    -0.795039     7.426366    -0.067597
C     10.778833    -0.064730     7.218867    -0.196268
C     10.781892     0.980601     6.280609     0.207725
C      9.606395     1.310377     5.629543    -0.204146
C      8.447509     0.591224     5.870122    -0.082487
N      0.877818    -4.738429    13.511505    -0.175929
N      7.449718     5.777584     9.042754    -0.175929
N      3.766046    12.169300     1.524668    -0.175929
N     -2.805854     1.653287     5.993419    -0.175929
O      9.832428    -2.438010    12.621364    -0.561583
O     -3.975921    -0.540366    13.231832    -0.571679
O      6.838096    -2.906009    12.126674    -0.528463
O      5.947234    -2.700480    10.117841    -0.619527
O     -3.495793     8.507781     0.106757    -0.587646
O     -5.356898     2.206983    13.926503    -0.540416
O      9.306609    -3.279398     9.932896    -0.561582
O      1.549049     8.300404     9.322427    -0.571679
O      8.414919    -0.382860    10.427586    -0.528463
O      7.839736     0.327804    12.436419    -0.619527
O     -2.697432     9.785278     7.411330    -0.587646
O     -1.525629     8.337581     8.627756    -0.540416
O     -5.188564     9.868881     2.414809    -0.561583
O      8.619785     7.971237     1.804341    -0.571679
O     -2.194232    10.336880     2.909499    -0.528463
O     -1.303370    10.131351     4.918332    -0.619527
O      8.139657    -1.076910    14.929416    -0.587646
O     10.000762     5.223888     1.109670    -0.540416
O     -4.662745    10.710269     5.103277    -0.561583
O      3.094815    -0.869533     5.713746    -0.571679
O     -3.771055     7.813731     4.608587    -0.528463
O     -3.195872     7.103067     2.599754    -0.619527
O      7.341296    -2.354407     7.624843    -0.587646
O      6.169493    -0.906710     6.408417    -0.540416

The following XYZ coordinates are in angstroms. Other properties are in atomic units.
The sperically averaged electron density of each atom fit to a function of the form exp(a - br)
eigen_1, eigen_2 and eigen_3 are the three eigenvalues of traceless quadrupole moment tensor
  atom number  atomic symbol              X              Y              Z     net charge C6 coefficient C8 coefficient C10 coefficient fluctuating dipole atomic polarizability isotropic forcefield polarizability              a              b squared Pearson coefficient          <r^3>          <r^4>         wp_QDO          m_QDO          q_QDO       dipole_x       dipole_y       dipole_z         dipole            Qxy            Qxz            Qyz     Q(x^2-y^2)  Q(3z^2 - R^2)        eigen_1        eigen_2        eigen_3 static polarizability      alpha(xx)      alpha(xy)      alpha(xz)      alpha(yy)      alpha(yz)      alpha(zz) atomic spin moment
            1             Zn      -5.561719       0.276162      14.076715       1.000501      87.328287 0.16234265E+04  0.50075772E+05                                16.543311                           13.542273       0.115956       1.913873                    0.999510      44.471665     121.245129       0.468737       0.423625      -1.122706       0.033725      -0.025379      -0.006668       0.042731       0.043508       0.071189      -0.039139       0.018442       0.060110      -0.103137       0.021552       0.081584             20.304088      14.376922      -1.760002      -2.839064      29.329754       0.637908      17.205589          -0.000003
            2             Zn       0.120102       9.367917       8.477545       1.000501      87.328290 0.16234267E+04  0.50075778E+05                                16.543311                           13.542274       0.115956       1.913873                    0.999510      44.471667     121.245136       0.468737       0.423625      -1.122706       0.037593      -0.019190       0.006668       0.042731       0.019528      -0.066380       0.046834      -0.079916       0.060110      -0.103136       0.021552       0.081584             20.304087      27.844183       4.806672       1.817675      15.862483      -2.272283      17.205593          -0.000003
            3             Zn      10.205583       7.154709       0.959458       1.000501      87.328284 0.16234265E+04  0.50075770E+05                                16.543310                           13.542273       0.115957       1.913873                    0.999510      44.471665     121.245127       0.468737       0.423625      -1.122706      -0.033725       0.025379       0.006668       0.042731       0.043508       0.071189      -0.039139       0.018442       0.060110      -0.103137       0.021552       0.081584             20.304087      14.376921      -1.760001      -2.839064      29.329752       0.637908      17.205588          -0.000003
            4             Zn       4.523762      -1.937046       6.558628       1.000501      87.328277 0.16234264E+04  0.50075766E+05                                16.543309                           13.542272       0.115957       1.913873                    0.999510      44.471664     121.245123       0.468737       0.423625      -1.122706      -0.037593       0.019190      -0.006668       0.042731       0.019528      -0.066380       0.046834      -0.079916       0.060110      -0.103136       0.021552       0.081584             20.304084      27.844180       4.806671       1.817675      15.862482      -2.272283      17.205591          -0.000003
            5             Zn       8.417899      -2.139009      11.277130       0.965448      87.410049 0.17709160E+04  0.55677856E+05                                16.397116                           13.983952       0.117511       1.914357                    0.999177      44.823710     122.312591       0.470466       0.414089      -1.132113       0.030941      -0.019336      -0.000000       0.036486      -0.025045      -0.030465      -0.048748       0.024424       0.041802      -0.072890       0.020897       0.051994             19.380588      21.039602      -0.313899       1.050869      20.733464       1.681549      16.368698          -0.000001
            6             Zn      -3.774035       9.569880       3.759043       0.965448      87.410053 0.17709160E+04  0.55677859E+05                                16.397116                           13.983953       0.117511       1.914357                    0.999177      44.823711     122.312595       0.470466       0.414089      -1.132113      -0.030941       0.019336       0.000000       0.036486      -0.025045      -0.030465      -0.048748       0.024424       0.041802      -0.072890       0.020897       0.051994             19.380588      21.039602      -0.313899       1.050868      20.733465       1.681549      16.368698          -0.000001
            7              H      11.375285      -4.317706      12.568737       0.115799       1.106723 0.81921679E+01  0.80276257E+02                                 1.715667                            1.634295      -1.045606       2.384691                    0.997450       3.398422       9.266777       0.511239       1.222626      -0.722664      -0.033610      -0.021711      -0.010012       0.041246       0.009386       0.003539       0.002127      -0.003674      -0.041815      -0.014584      -0.002440       0.017024              1.746117       2.186262       0.128292       0.215847       1.533347       0.118939       1.518742          -0.000002
            8              H      -7.989518       7.782547      12.765711       0.122541       1.043552 0.77697227E+01  0.75633456E+02                                 1.689038                            1.621491      -1.049671       2.382233                    0.997759       3.462991       9.616847       0.495841       1.268980      -0.711259      -0.006643      -0.034133      -0.009256       0.035984       0.005998       0.001174       0.008196      -0.001585      -0.047121      -0.018225       0.002703       0.015522              1.718108       1.514958      -0.182708       0.078367       2.184136       0.110016       1.455228          -0.000003
            9              H       0.453407      -2.180115      13.839294       0.127760       1.113634 0.80942497E+01  0.78288077E+02                                 1.666483                            1.582408      -0.930918       2.446845                    0.998701       3.184901       8.349470       0.545878       1.160089      -0.739606       0.028358       0.022334       0.011845       0.037991       0.004537       0.008883       0.004929      -0.008914      -0.048125      -0.019752       0.003241       0.016511              1.692593       2.123208       0.224298       0.194487       1.586544       0.142603       1.368028           0.000004
           10              H      -1.495374      -0.975552      13.601722       0.119379       1.154712 0.82901858E+01  0.80395824E+02                                 1.683038                            1.582253      -0.911235       2.451527                    0.998826       3.199615       8.308261       0.557722       1.132450      -0.746561       0.002559       0.040582       0.006343       0.041154       0.007224       0.006159       0.005380      -0.011464      -0.041081      -0.016192      -0.001699       0.017891              1.713840       1.520413      -0.119632       0.020433       2.283738       0.187322       1.337369           0.000005
           11              H       5.257324      -3.968442      13.728026       0.110205       1.095104 0.77194864E+01  0.75845720E+02                                 1.799828                            1.653535      -1.452298       2.185611                    0.992474       3.844745      11.115890       0.469347       1.328218      -0.695561       0.030003      -0.002517       0.019499       0.035871      -0.000244       0.002249      -0.006339       0.010883       0.012020      -0.010296       0.002421       0.007875              1.899498       2.360881       0.075373       0.585469       1.371493      -0.090275       1.966119          -0.000001
           12              H       3.223037      -4.682949      14.601628       0.124086       1.144523 0.84920788E+01  0.84398411E+02                                 1.793578                            1.694166      -1.057792       2.385910                    0.996933       3.469295       9.688063       0.486247       1.267445      -0.712524       0.000050      -0.011318       0.033818       0.035662       0.002005      -0.002434      -0.007130       0.014724       0.028833      -0.014384       0.001800       0.012584              1.842497       1.633469       0.069608       0.111763       1.582380      -0.413751       2.311641          -0.000002
           13              H       1.382799      -3.574884      11.210971       0.126266       1.099127 0.81763268E+01  0.80248964E+02                                 1.733218                            1.653997      -0.894215       2.463112                    0.999092       3.328291       9.144691       0.497373       1.254707      -0.716508      -0.027607       0.005607      -0.024027       0.037026       0.002756       0.008119      -0.012004       0.014939       0.015670      -0.018463       0.003051       0.015412              1.771662       2.225503      -0.011893       0.318471       1.366269      -0.041321       1.723213          -0.000002
           14              H       3.403878      -2.900471      10.334362       0.113908       1.184125 0.87681837E+01  0.87678408E+02                                 1.818591                            1.708707      -1.085783       2.367606                    0.996390       3.510990       9.774783       0.490531       1.248697      -0.716520      -0.000727       0.016398      -0.036935       0.040418      -0.001396       0.006827      -0.011970       0.009294       0.017403      -0.014915      -0.001018       0.015933              1.872854       1.625654       0.109778      -0.122139       1.532731      -0.320218       2.460177          -0.000000
           15              H      -3.733083      10.934176       0.509726       0.123211       1.003676 0.69741082E+01  0.66462476E+02                                 1.677272                            1.558456      -1.130601       2.350582                    0.996339       3.497701       9.793728       0.492138       1.305965      -0.702101      -0.026959      -0.011696       0.028980       0.041273      -0.002688      -0.009466       0.002425      -0.000279      -0.005960      -0.010139      -0.000278       0.010416              1.750283       1.787851       0.242202      -0.465522       1.608725      -0.287568       1.854273          -0.000002
           16              H      -3.462075      13.206957       0.178930       0.133099       1.051983 0.77261486E+01  0.74102684E+02                                 1.627248                            1.565340      -0.904580       2.464640                    0.999064       3.140664       8.286107       0.536970       1.189284      -0.732650      -0.021293       0.020372       0.024578       0.038373       0.000026      -0.015590       0.003511      -0.005983      -0.001215      -0.017515       0.002894       0.014620              1.640852       1.593985      -0.294037      -0.228301       1.747830       0.127902       1.580742          -0.000003
           17              H      -4.228779       6.567012      12.544679       0.124653       1.077107 0.79375720E+01  0.77528514E+02                                 1.714531                            1.631095      -1.060636       2.378452                    0.997686       3.431035       9.482999       0.498919       1.256904      -0.714366       0.027350       0.004862      -0.024302       0.036909      -0.006105      -0.017294       0.000425       0.003018      -0.014652      -0.018923       0.000073       0.018850              1.761774       1.733676       0.282708      -0.370452       1.684827      -0.243581       1.866818          -0.000003
           18              H      -4.449046       4.309063      12.956670       0.121484       1.079094 0.79663181E+01  0.76783704E+02                                 1.636824                            1.575457      -0.848989       2.483033                    0.999424       3.159736       8.282959       0.543886       1.168387      -0.737912       0.026746      -0.025700      -0.018723       0.041549      -0.004460      -0.015111       0.003093       0.003034      -0.007886      -0.015271      -0.001871       0.017142              1.646517       1.532144      -0.217727      -0.181765       1.832795       0.193668       1.574613          -0.000003
           19              H      11.672354      -3.842352       9.985522       0.115799       1.106724 0.81921756E+01  0.80276351E+02                                 1.715668                            1.634296      -1.045606       2.384691                    0.997450       3.398423       9.266781       0.511239       1.222626      -0.722664       0.004784       0.039725       0.010012       0.041246       0.007227       0.000360       0.004113      -0.012528      -0.041815      -0.014584      -0.002440       0.017024              1.746117       1.557685      -0.178204       0.012306       2.161926       0.246139       1.518742          -0.000002
           20              H      -7.690986       8.260243       9.788549       0.122541       1.043553 0.77697273E+01  0.75633515E+02                                 1.689039                            1.621492      -1.049672       2.382232                    0.997759       3.462992       9.616852       0.495841       1.268980      -0.711259       0.027768       0.020931       0.009256       0.035984       0.004318       0.006853       0.004647      -0.008476      -0.047120      -0.018225       0.002703       0.015522              1.718109       2.199551       0.151102       0.064541       1.499547       0.118657       1.455229          -0.000003
           21              H       4.964193       5.037811       8.714966       0.127760       1.113634 0.80942455E+01  0.78288025E+02                                 1.666482                            1.582407      -0.930918       2.446845                    0.998701       3.184901       8.349469       0.545878       1.160089      -0.739606      -0.007646      -0.035278      -0.011845       0.037991       0.006305       0.000537       0.010144      -0.001659      -0.048125      -0.019752       0.003241       0.016511              1.692593       1.512909      -0.073286       0.042938       2.196841       0.237311       1.368027           0.000004
           22              H       3.027378       6.261521       8.952537       0.119379       1.154712 0.82901864E+01  0.80395839E+02                                 1.683039                            1.582254      -0.911235       2.451527                    0.998826       3.199615       8.308264       0.557722       1.132450      -0.746561      -0.035355      -0.020086      -0.006343       0.041154       0.008965       0.002137       0.007894      -0.004324      -0.041081      -0.016192      -0.001699       0.017891              1.713841       2.231370       0.227032       0.159418       1.572783       0.100465       1.337370           0.000005
           23              H       8.677060       1.503642       8.826234       0.110205       1.095103 0.77194839E+01  0.75845692E+02                                 1.799828                            1.653535      -1.452297       2.185611                    0.992474       3.844745      11.115891       0.469347       1.328219      -0.695561       0.015412      -0.025865      -0.019499       0.035871      -0.004437      -0.006683      -0.000756      -0.006317       0.012020      -0.010296       0.002421       0.007875              1.899498       1.502157      -0.343344      -0.337740       2.230216       0.486677       1.966119          -0.000001
           24              H       8.427706       3.645292       7.952632       0.124086       1.144521 0.84920596E+01  0.84398176E+02                                 1.793576                            1.694164      -1.057792       2.385910                    0.996933       3.469294       9.688059       0.486247       1.267445      -0.712524       0.010195       0.004915      -0.033818       0.035662      -0.004566      -0.005342      -0.005312      -0.012226       0.028833      -0.014384       0.001800       0.012584              1.842495       1.537349       0.022741      -0.420879       1.678497      -0.080880       2.311639          -0.000002
           25              H       6.625198       4.813732      11.343289       0.126266       1.099128 0.81763342E+01  0.80249050E+02                                 1.733218                            1.653997      -0.894215       2.463111                    0.999092       3.328291       9.144690       0.497374       1.254707      -0.716508      -0.017140       0.022357       0.024027       0.037026      -0.004188      -0.014348       0.002037      -0.013542       0.015670      -0.018463       0.003051       0.015412              1.771662       1.540687      -0.345811      -0.176720       2.051085       0.268144       1.723213          -0.000002
           26              H       6.904801       2.701525      12.219898       0.113908       1.184126 0.87681978E+01  0.87678604E+02                                 1.818595                            1.708710      -1.085783       2.367606                    0.996390       3.510992       9.774799       0.490529       1.248699      -0.716520      -0.015058      -0.006533       0.036935       0.040418      -0.004521      -0.013751       0.000891      -0.003524       0.017403      -0.014915      -0.001018       0.015933              1.872858       1.464090       0.030999      -0.234295       1.694300      -0.250129       2.460183          -0.000000
           27              H      -4.982371       8.935130       7.008360       0.123212       1.003676 0.69741117E+01  0.66462542E+02                                 1.677274                            1.558458      -1.130603       2.350581                    0.996339       3.497705       9.793753       0.492136       1.305968      -0.702101      -0.001303       0.029358      -0.028981       0.041273      -0.001546       0.006328      -0.007445       0.004408      -0.005961      -0.010139      -0.000278       0.010416              1.750286       1.452308       0.078590      -0.054450       1.944272      -0.544466       1.854277          -0.000002
           28              H      -6.906461       7.695430       7.339156       0.133099       1.051984 0.77261570E+01  0.74102781E+02                                 1.627248                            1.565340      -0.904581       2.464640                    0.999064       3.140666       8.286112       0.536970       1.189283      -0.732651      -0.027643       0.010211      -0.024578       0.038373       0.002373       0.009989      -0.012474       0.003644      -0.001215      -0.017515       0.002894       0.014620              1.640853       1.949945      -0.120470       0.215022       1.391871      -0.149149       1.580743          -0.000003
           29              H      -4.950168       5.412682      10.009580       0.124653       1.077106 0.79375666E+01  0.77528454E+02                                 1.714531                            1.631095      -1.060635       2.378452                    0.997686       3.431035       9.483001       0.498919       1.256905      -0.714366       0.007617      -0.026715       0.024302       0.036909      -0.004948       0.007962      -0.015359       0.007762      -0.014652      -0.018923       0.000073       0.018850              1.761774       1.471470       0.154855      -0.056580       1.947033      -0.439733       1.866818          -0.000003
           30              H      -3.017171       6.600274       9.597589       0.121486       1.079088 0.79662601E+01  0.76783016E+02                                 1.636818                            1.575452      -0.849000       2.483030                    0.999424       3.159726       8.282930       0.543887       1.168388      -0.737912       0.034822      -0.012775       0.018724       0.041550      -0.003941       0.009404      -0.012226       0.005159      -0.007885      -0.015270      -0.001871       0.017142              1.646512       1.946580      -0.015643       0.253739       1.418348      -0.078497       1.574608          -0.000003
           31              H      -6.731421      11.748577       2.467436       0.115799       1.106723 0.81921667E+01  0.80276240E+02                                 1.715667                            1.634295      -1.045606       2.384691                    0.997450       3.398422       9.266776       0.511240       1.222625      -0.722664       0.033610       0.021711       0.010012       0.041246       0.009386       0.003539       0.002127      -0.003674      -0.041815      -0.014584      -0.002440       0.017024              1.746117       2.186262       0.128292       0.215847       1.533347       0.118939       1.518741          -0.000002
           32              H      12.633382      -0.351676       2.270462       0.122541       1.043552 0.77697191E+01  0.75633418E+02                                 1.689038                            1.621491      -1.049671       2.382233                    0.997759       3.462990       9.616846       0.495841       1.268981      -0.711258       0.006643       0.034133       0.009256       0.035984       0.005998       0.001174       0.008196      -0.001585      -0.047120      -0.018225       0.002703       0.015522              1.718108       1.514958      -0.182708       0.078367       2.184137       0.110016       1.455228          -0.000003
           33              H       4.190457       9.610986       1.196879       0.127760       1.113634 0.80942458E+01  0.78288031E+02                                 1.666483                            1.582407      -0.930917       2.446845                    0.998701       3.184900       8.349467       0.545878       1.160089      -0.739606      -0.028358      -0.022334      -0.011845       0.037991       0.004537       0.008883       0.004929      -0.008914      -0.048125      -0.019752       0.003241       0.016511              1.692593       2.123208       0.224298       0.194487       1.586543       0.142603       1.368028           0.000004
           34              H       6.139238       8.406423       1.434451       0.119379       1.154712 0.82901850E+01  0.80395812E+02                                 1.683038                            1.582253      -0.911234       2.451527                    0.998826       3.199615       8.308260       0.557722       1.132449      -0.746561      -0.002559      -0.040581      -0.006343       0.041154       0.007224       0.006159       0.005380      -0.011464      -0.041081      -0.016192      -0.001699       0.017891              1.713840       1.520413      -0.119632       0.020433       2.283737       0.187322       1.337369           0.000005
           35              H      -0.613460      11.399313       1.308147       0.110205       1.095104 0.77194864E+01  0.75845720E+02                                 1.799828                            1.653535      -1.452298       2.185611                    0.992474       3.844745      11.115890       0.469347       1.328218      -0.695561      -0.030003       0.002517      -0.019499       0.035871      -0.000244       0.002249      -0.006339       0.010883       0.012020      -0.010296       0.002421       0.007875              1.899498       2.360881       0.075373       0.585469       1.371493      -0.090275       1.966119          -0.000001
           36              H       1.420827      12.113820       0.434545       0.124086       1.144522 0.84920747E+01  0.84398360E+02                                 1.793577                            1.694165      -1.057792       2.385910                    0.996933       3.469294       9.688060       0.486247       1.267445      -0.712524      -0.000050       0.011318      -0.033818       0.035662       0.002005      -0.002434      -0.007130       0.014724       0.028833      -0.014384       0.001800       0.012584              1.842497       1.633469       0.069608       0.111763       1.582380      -0.413751       2.311641          -0.000002
           37              H       3.261065      11.005755       3.825202       0.126266       1.099127 0.81763267E+01  0.80248958E+02                                 1.733217                            1.653996      -0.894215       2.463112                    0.999092       3.328291       9.144689       0.497374       1.254706      -0.716508       0.027607      -0.005607       0.024027       0.037026       0.002756       0.008119      -0.012004       0.014939       0.015670      -0.018463       0.003051       0.015412              1.771661       2.225503      -0.011893       0.318471       1.366269      -0.041321       1.723213          -0.000002
           38              H       1.239986      10.331342       4.701811       0.113908       1.184125 0.87681825E+01  0.87678389E+02                                 1.818591                            1.708707      -1.085783       2.367606                    0.996390       3.510990       9.774781       0.490531       1.248696      -0.716520       0.000727      -0.016398       0.036935       0.040418      -0.001396       0.006827      -0.011970       0.009294       0.017403      -0.014915      -0.001018       0.015933              1.872853       1.625653       0.109778      -0.122139       1.532730      -0.320218       2.460177          -0.000000
           39              H       8.376947      -3.503305      14.526447       0.123211       1.003676 0.69741082E+01  0.66462476E+02                                 1.677272                            1.558456      -1.130601       2.350582                    0.996339       3.497701       9.793728       0.492138       1.305965      -0.702101       0.026959       0.011696      -0.028980       0.041273      -0.002688      -0.009466       0.002425      -0.000279      -0.005960      -0.010139      -0.000278       0.010416              1.750283       1.787851       0.242202      -0.465522       1.608725      -0.287568       1.854273          -0.000002
           40              H       8.105939      -5.776086      14.857243       0.133099       1.051983 0.77261486E+01  0.74102684E+02                                 1.627248                            1.565340      -0.904580       2.464640                    0.999064       3.140664       8.286107       0.536970       1.189284      -0.732650       0.021293      -0.020372      -0.024578       0.038373       0.000026      -0.015590       0.003511      -0.005983      -0.001215      -0.017515       0.002894       0.014620              1.640852       1.593985      -0.294037      -0.228301       1.747830       0.127902       1.580742          -0.000003
           41              H       8.872643       0.863859       2.491494       0.124653       1.077107 0.79375710E+01  0.77528499E+02                                 1.714531                            1.631095      -1.060635       2.378452                    0.997686       3.431035       9.482998       0.498919       1.256904      -0.714366      -0.027350      -0.004862       0.024302       0.036909      -0.006105      -0.017294       0.000425       0.003018      -0.014652      -0.018923       0.000073       0.018850              1.761773       1.733676       0.282707      -0.370452       1.684827      -0.243581       1.866818          -0.000003
           42              H       9.092910       3.121808       2.079503       0.121484       1.079094 0.79663125E+01  0.76783634E+02                                 1.636823                            1.575456      -0.848989       2.483034                    0.999424       3.159735       8.282955       0.543886       1.168387      -0.737912      -0.026746       0.025700       0.018723       0.041549      -0.004460      -0.015111       0.003093       0.003034      -0.007886      -0.015271      -0.001871       0.017142              1.646517       1.532144      -0.217727      -0.181765       1.832794       0.193668       1.574612          -0.000003
           43              H      -7.028490      11.273223       5.050651       0.115799       1.106724 0.81921743E+01  0.80276334E+02                                 1.715668                            1.634296      -1.045606       2.384691                    0.997450       3.398423       9.266780       0.511239       1.222625      -0.722664      -0.004784      -0.039725      -0.010012       0.041246       0.007227       0.000360       0.004113      -0.012528      -0.041815      -0.014584      -0.002440       0.017024              1.746117       1.557684      -0.178204       0.012306       2.161925       0.246139       1.518741          -0.000002
           44              H      12.334850      -0.829372       5.247624       0.122541       1.043553 0.77697273E+01  0.75633515E+02                                 1.689039                            1.621492      -1.049672       2.382232                    0.997759       3.462992       9.616852       0.495841       1.268980      -0.711259      -0.027768      -0.020931      -0.009256       0.035984       0.004318       0.006853       0.004647      -0.008476      -0.047120      -0.018225       0.002703       0.015522              1.718109       2.199551       0.151102       0.064541       1.499547       0.118657       1.455229          -0.000003
           45              H      -0.320329       2.393060       6.321207       0.127760       1.113634 0.80942473E+01  0.78288049E+02                                 1.666483                            1.582407      -0.930918       2.446844                    0.998701       3.184901       8.349470       0.545878       1.160089      -0.739606       0.007646       0.035278       0.011845       0.037991       0.006305       0.000537       0.010144      -0.001659      -0.048125      -0.019752       0.003241       0.016511              1.692593       1.512910      -0.073286       0.042938       2.196842       0.237311       1.368027           0.000004
           46              H       1.616486       1.169350       6.083636       0.119379       1.154712 0.82901864E+01  0.80395839E+02                                 1.683039                            1.582254      -0.911235       2.451527                    0.998826       3.199615       8.308264       0.557722       1.132450      -0.746561       0.035355       0.020086       0.006343       0.041154       0.008965       0.002137       0.007894      -0.004324      -0.041081      -0.016192      -0.001699       0.017891              1.713841       2.231370       0.227032       0.159418       1.572783       0.100465       1.337370           0.000005
           47              H      -4.033196       5.927229       6.209939       0.110205       1.095103 0.77194839E+01  0.75845692E+02                                 1.799828                            1.653535      -1.452297       2.185611                    0.992474       3.844745      11.115891       0.469347       1.328219      -0.695561      -0.015412       0.025865       0.019499       0.035871      -0.004437      -0.006683      -0.000756      -0.006317       0.012020      -0.010296       0.002421       0.007875              1.899498       1.502157      -0.343344      -0.337740       2.230216       0.486677       1.966119          -0.000001
           48              H      -3.783842       3.785579       7.083541       0.124086       1.144521 0.84920584E+01  0.84398159E+02                                 1.793575                            1.694164      -1.057791       2.385910                    0.996933       3.469294       9.688058       0.486247       1.267445      -0.712524      -0.010195      -0.004915       0.033818       0.035662      -0.004566      -0.005342      -0.005312      -0.012226       0.028833      -0.014384       0.001800       0.012584              1.842495       1.537349       0.022741      -0.420878       1.678497      -0.080880       2.311638          -0.000002
           49              H      -1.981334       2.617139       3.692884       0.126266       1.099128 0.81763341E+01  0.80249047E+02                                 1.733218                            1.653997      -0.894215       2.463112                    0.999092       3.328291       9.144689       0.497374       1.254706      -0.716508       0.017140      -0.022357      -0.024027       0.037026      -0.004188      -0.014348       0.002037      -0.013542       0.015670      -0.018463       0.003051       0.015412              1.771662       1.540687      -0.345811      -0.176720       2.051085       0.268144       1.723213          -0.000002
           50              H      -2.260937       4.729346       2.816275       0.113908       1.184126 0.87681979E+01  0.87678603E+02                                 1.818595                            1.708710      -1.085783       2.367606                    0.996390       3.510992       9.774798       0.490529       1.248699      -0.716520       0.015058       0.006533      -0.036935       0.040418      -0.004521      -0.013751       0.000891      -0.003524       0.017403      -0.014915      -0.001018       0.015933              1.872858       1.464090       0.030999      -0.234295       1.694300      -0.250129       2.460182          -0.000000
           51              H       9.626235      -1.504259       8.027813       0.123211       1.003676 0.69741109E+01  0.66462532E+02                                 1.677274                            1.558458      -1.130603       2.350581                    0.996339       3.497705       9.793753       0.492136       1.305968      -0.702101       0.001303      -0.029358       0.028981       0.041273      -0.001546       0.006328      -0.007445       0.004408      -0.005961      -0.010139      -0.000278       0.010416              1.750286       1.452308       0.078590      -0.054450       1.944272      -0.544466       1.854277          -0.000002
           52              H      11.550325      -0.264559       7.697017       0.133099       1.051984 0.77261536E+01  0.74102743E+02                                 1.627248                            1.565340      -0.904580       2.464640                    0.999064       3.140665       8.286110       0.536970       1.189284      -0.732650       0.027643      -0.010211       0.024578       0.038373       0.002373       0.009989      -0.012474       0.003644      -0.001215      -0.017515       0.002894       0.014620              1.640853       1.949945      -0.120470       0.215022       1.391871      -0.149149       1.580743          -0.000003
           53              H       9.594032       2.018189       5.026593       0.124653       1.077106 0.79375658E+01  0.77528440E+02                                 1.714531                            1.631094      -1.060635       2.378452                    0.997686       3.431035       9.482999       0.498919       1.256904      -0.714366      -0.007617       0.026715      -0.024302       0.036909      -0.004948       0.007962      -0.015359       0.007762      -0.014652      -0.018923       0.000073       0.018850              1.761773       1.471470       0.154855      -0.056580       1.947033      -0.439733       1.866818          -0.000003
           54              H       7.661035       0.830597       5.438584       0.121486       1.079087 0.79662559E+01  0.76782960E+02                                 1.636817                            1.575451      -0.848999       2.483031                    0.999424       3.159726       8.282927       0.543887       1.168387      -0.737912      -0.034822       0.012775      -0.018724       0.041550      -0.003941       0.009404      -0.012226       0.005159      -0.007885      -0.015270      -0.001871       0.017142              1.646511       1.946578      -0.015643       0.253738       1.418348      -0.078497       1.574607          -0.000003
           55              C      -3.966356      -1.781167      12.959678       0.610987      25.561607 0.25544263E+03  0.53083925E+04                                 8.030314                            5.663089       0.018247       2.059290                    0.999685      22.286174      62.148239       0.626025       0.470809      -1.022212      -0.055983       0.039765      -0.008025       0.069136       0.036617      -0.034491      -0.040810      -0.039181       0.251007      -0.083915      -0.025486       0.109401             10.259059      14.419210      -4.153160       1.061492      11.129510       1.316942       5.228456          -0.000002
           56              C      -2.675328      -2.519528      13.075456      -0.061156      40.043181 0.44470198E+03  0.10418729E+05                                10.084156                            6.942830       0.045336       2.013247                    0.999406      27.524007      76.670123       0.643169       0.406476      -1.080466       0.045290      -0.026024       0.003225       0.052334       0.003666       0.004705       0.004258      -0.012654      -0.042029      -0.015723       0.000410       0.015313             13.305628      20.894998      -6.421257       1.670125      13.292011       0.881715       5.729875          -0.000002
           57              C      -2.652274      -3.887581      12.824352      -0.079255      33.500066 0.41531204E+03  0.96787264E+04                                 9.110658                            6.850943      -0.051131       1.957941                    0.999571      29.028323      83.813727       0.620162       0.423797      -1.056717       0.027591       0.002692       0.003475       0.027939       0.027292      -0.004119      -0.001087       0.010233       0.025947      -0.032172       0.007777       0.024395             11.056820      15.487004      -5.272797       1.397829      12.052613       0.791949       5.630844          -0.000005
           58              C      -1.491413      -4.619031      12.947649      -0.203072      36.659297 0.46621862E+03  0.11166741E+05                                 9.608599                            7.214195       0.077778       1.988625                    0.999592      30.406937      88.563457       0.610874       0.418618      -1.061584      -0.032286       0.011575      -0.000798       0.034308       0.004593      -0.000205       0.006972      -0.043413      -0.009064      -0.020729      -0.004653       0.025381             11.731428      17.849158      -4.719589       2.415945      11.441899       0.127116       5.903229          -0.000005
           59              C      -0.306106      -3.997432      13.346107       0.207697      34.467444 0.38022253E+03  0.86294846E+04                                 9.389935                            6.614393      -0.045226       2.003117                    0.999580      25.573138      71.826004       0.625440       0.431493      -1.056617       0.036109      -0.024090       0.008329       0.044199      -0.025980      -0.005604      -0.013319       0.027434      -0.074297      -0.035734      -0.006096       0.041830             12.007914      18.071530      -5.167482       1.467684      12.771030       0.213831       5.181181          -0.000002
           60              C      -0.327812      -2.614423      13.585182      -0.200780      36.129297 0.44915049E+03  0.10638071E+05                                 9.443010                            7.044486       0.085230       1.987570                    0.999598      30.216681      86.981931       0.624162       0.414322      -1.066328      -0.023804       0.021150      -0.005861       0.032378       0.024938       0.021164       0.014456       0.015408      -0.057369      -0.029291      -0.016482       0.045773             11.211437      15.661476      -4.697073       0.973029      12.774542       0.919129       5.198293           0.000005
           61              C      -1.498427      -1.891945      13.445346      -0.083737      33.533188 0.40471412E+03  0.93514664E+04                                 9.029360                            6.720369      -0.032375       1.960770                    0.999608      28.920806      82.582627       0.633440       0.418475      -1.062274       0.012132      -0.025353      -0.002619       0.028228       0.013930       0.002857       0.007402      -0.047794      -0.022456      -0.023963      -0.008981       0.032944             10.670111      16.184555      -3.538702       1.577566      10.733810       0.725561       5.091970           0.000004
           62              C       5.865642      -2.969920      11.343289       0.605296      24.439293 0.24871608E+03  0.51399209E+04                                 7.762467                            5.583272      -0.005084       2.054908                    0.999649      22.228211      62.038056       0.630592       0.470008      -1.021517       0.052257       0.026138      -0.019529       0.061607      -0.043551       0.015900       0.016732      -0.178821      -0.117737      -0.087620      -0.032486       0.120105              9.669920      13.360349       2.997173      -1.208561       5.042188      -1.068756      10.607223          -0.000001
           63              C       4.541215      -3.379000      11.935714      -0.036953      37.795798 0.43712757E+03  0.10200313E+05                                 9.711923                            6.900529       0.071653       2.028885                    0.999288      27.132457      75.499007       0.642559       0.408496      -1.078818      -0.038828      -0.011395       0.013999       0.042818       0.003212       0.006562       0.005759      -0.006408       0.011512      -0.008592      -0.002950       0.011541             12.344254      18.308025       3.970844      -2.366870       6.488459      -2.871238      12.236278          -0.000002
           64              C       4.482845      -3.901372      13.218300      -0.083048      35.376701 0.43802187E+03  0.10368478E+05                                 9.529301                            7.098527      -0.174479       1.919333                    0.999256      29.565915      86.680824       0.599812       0.431392      -1.049627      -0.032485       0.002508      -0.004849       0.032940      -0.006987       0.006279       0.012100      -0.013520      -0.031001      -0.019766       0.001672       0.018094             11.399850      15.459177       3.341919      -0.790565       6.508190      -2.868181      12.232183          -0.000003
           65              C       3.260070      -4.327915      13.743062      -0.195081      36.578940 0.45386808E+03  0.10807692E+05                                 9.584702                            7.104638       0.077843       1.989279                    0.999514      30.373827      88.462815       0.616762       0.417047      -1.061649       0.035335       0.006999      -0.007079       0.036710       0.005062      -0.010338      -0.004577      -0.031161       0.084908      -0.032055       0.000983       0.031072             11.609252      18.003116       3.367824       0.653399       6.648016      -2.171648      10.176624          -0.000003
           66              C       2.103752      -4.222934      12.989750       0.198638      35.027979 0.38719734E+03  0.88342921E+04                                 9.510219                            6.690158      -0.139579       1.973276                    0.999507      25.733966      72.642671       0.619291       0.433483      -1.054627      -0.044878      -0.018020       0.015816       0.050881       0.012333      -0.029735      -0.007810       0.037334      -0.091014      -0.042208      -0.007178       0.049386             12.189265      19.110622       3.753894      -1.321836       7.334654      -2.803747      10.122520          -0.000001
           67              C       2.161296      -3.669178      11.711675      -0.190609      34.679809 0.45152450E+03  0.10732912E+05                                 9.249533                            7.093840       0.153500       2.015888                    0.999567      30.167680      87.649599       0.616534       0.417939      -1.061584       0.025010       0.016012      -0.019953       0.035777      -0.003172       0.029307       0.000050       0.016116      -0.003928      -0.026262      -0.007312       0.033574             10.889557      15.205321       2.860955      -2.714434       6.351267      -2.782501      11.112083          -0.000003
           68              C       3.369597      -3.260109      11.191424      -0.081481      33.367353 0.41826421E+03  0.97847490E+04                                 9.136130                            6.916051      -0.096693       1.945769                    0.999465      29.251559      85.185325       0.610534       0.428842      -1.051448      -0.010433      -0.013085       0.020040       0.026109      -0.007785       0.005382      -0.009979      -0.030329       0.043797      -0.024579       0.001071       0.023509             10.830813      15.962804       3.012940      -1.345270       5.873579      -1.947913      10.656058           0.000000
           69              C      -6.173063       2.986608      14.472317       0.630869      24.253151 0.24780241E+03  0.51358897E+04                                 7.844841                            5.654282      -0.139987       2.013971                    0.999410      22.279992      63.053707       0.610823       0.483817      -1.010286      -0.005639      -0.062112       0.020357       0.065605      -0.010438       0.049192       0.013383       0.094217       0.236703      -0.090082      -0.014205       0.104287              9.701385       6.859392       1.070750      -2.440907      15.002082      -0.674484       7.242681           0.000000
           70              C      -5.975405       4.440494      14.267825      -0.055917      38.404025 0.46051418E+03  0.10913497E+05                                 9.897012                            7.140797      -0.018104       2.001977                    0.998964      27.587386      77.978138       0.622449       0.415223      -1.071810       0.010288       0.048144       0.001988       0.049271      -0.003213      -0.013426      -0.001192       0.011451      -0.004486      -0.012617      -0.004040       0.016656             12.521283       7.848973       2.308115      -2.709025      20.805131      -2.097598       8.909744           0.000000
           71              C      -6.768449       5.356657      14.944452      -0.067597      32.268257 0.42110723E+03  0.98566326E+04                                 8.942581                            6.952121      -0.053348       1.965614                    0.999522      28.831100      83.669413       0.607991       0.430401      -1.051701       0.024237       0.016897      -0.000668       0.029553       0.003123      -0.000070       0.003395       0.036946       0.041170      -0.025886       0.011852       0.014034             10.317751       7.221035       0.387948      -2.452476      15.363718      -1.863172       8.368500          -0.000004
           72              C      -6.620261       6.719062      14.736953      -0.196269      34.076657 0.44609174E+03  0.10540152E+05                                 9.074943                            7.007977       0.183921       2.026477                    0.999692      29.801990      85.487484       0.627901       0.412850      -1.068030      -0.010299      -0.026551       0.015636       0.032488      -0.020975      -0.012437       0.011021      -0.002155       0.043750      -0.028350      -0.002376       0.030727             10.551870       7.498010       0.748622      -2.553427      15.432252      -3.580941       8.725347          -0.000005
           73              C      -5.682017       7.179957      13.798696       0.207725      32.463988 0.38583151E+03  0.87958869E+04                                 9.052215                            6.692087      -0.012467       2.013591                    0.999566      25.657270      72.410650       0.617259       0.435268      -1.053481       0.001084       0.042378      -0.008730       0.043281       0.006901       0.004935      -0.017587      -0.039430      -0.088623      -0.035455      -0.004220       0.039675             10.995608       8.017308       0.204937      -2.457700      16.936533      -3.490858       8.032982          -0.000001
           74              C      -4.870407       6.267906      13.147630      -0.204146      33.610272 0.45822283E+03  0.10923201E+05                                 9.023466                            7.131322       0.196730       2.027242                    0.999698      30.253076      87.783698       0.617360       0.416193      -1.063581       0.004843      -0.036816       0.008316       0.038053       0.000609      -0.018312      -0.008269       0.026153       0.028937      -0.021127      -0.007046       0.028173             10.351989       7.258430       0.780170      -2.167256      15.959558      -1.899314       7.837977          -0.000003
           75              C      -5.008897       4.911065      13.388208      -0.082486      31.720461 0.41467077E+03  0.96505353E+04                                 8.764554                            6.845042       0.089840       2.005000                    0.999734      28.868708      83.028051       0.621124       0.423721      -1.057806      -0.005871       0.026217       0.008373       0.028141      -0.017309      -0.007486       0.015081       0.024311       0.021446      -0.027907       0.000350       0.027557             10.183503       7.000516       1.892842      -2.250950      15.413026      -2.467658       8.136965          -0.000004
           76              C       2.668522       8.835621       9.594582       0.610987      25.561597 0.25544264E+03  0.53083927E+04                                 8.030313                            5.663089       0.018247       2.059290                    0.999685      22.286176      62.148247       0.626025       0.470809      -1.022212      -0.060278       0.032892       0.008025       0.069136       0.037985      -0.021565      -0.048887      -0.033571       0.251007      -0.083915      -0.025486       0.109401             10.259054      15.033605      -3.853566       0.718495      10.515098       1.531299       5.228457          -0.000002
           77              C       3.898019       7.998800       9.478803      -0.061156      40.043159 0.44470195E+03  0.10418728E+05                                10.084153                            6.942830       0.045335       2.013247                    0.999406      27.524008      76.670129       0.643169       0.406476      -1.080466       0.043241      -0.029303      -0.003225       0.052334       0.007243       0.001765       0.006095       0.002016      -0.042030      -0.015723       0.000410       0.015313             13.305616      19.811611      -6.949487       0.060548      14.375364       1.887610       5.729873          -0.000002
           78              C       5.137783       8.577664       9.729908      -0.079255      33.500064 0.41531220E+03  0.96787314E+04                                 9.110659                            6.850947      -0.051132       1.957941                    0.999571      29.028326      83.813746       0.620161       0.423797      -1.056717       0.009673      -0.025980      -0.003475       0.027939       0.012776       0.000829      -0.004179      -0.049308       0.025947      -0.032172       0.007777       0.024395             11.056819      16.866656      -4.600064       0.099205      10.672955       1.603515       5.630845          -0.000005
           79              C       6.304019       7.854814       9.606611      -0.203072      36.659076 0.46621586E+03  0.11166653E+05                                 9.608538                            7.214156       0.077776       1.988625                    0.999592      30.406853      88.562967       0.610879       0.418615      -1.061586      -0.024554       0.023947       0.000798       0.034307       0.019931       0.006356       0.002871       0.019498      -0.009064      -0.020729      -0.004653       0.025381             11.731343      16.391007      -5.430466      -0.944581      12.899829       2.227243       5.903194          -0.000005
           80              C       6.264793       6.516980       9.208152       0.207697      34.467454 0.38022294E+03  0.86294961E+04                                 9.389939                            6.614398      -0.045226       2.003116                    0.999580      25.573139      71.826012       0.625440       0.431493      -1.056616       0.037479      -0.021898      -0.008329       0.044199      -0.026806      -0.009515      -0.010875       0.024044      -0.074297      -0.035734      -0.006096       0.041830             12.007914      17.860556      -5.270347      -0.451050      12.982001       1.412930       5.181184          -0.000002
           81              C       5.012176       5.930349       8.969077      -0.200780      36.129291 0.44915052E+03  0.10638073E+05                                 9.443010                            7.044487       0.085230       1.987570                    0.999598      30.216683      86.981939       0.624161       0.414322      -1.066328      -0.029444       0.012126       0.005861       0.032378       0.009288       0.003719       0.025359      -0.048785      -0.057370      -0.029291      -0.016482       0.045773             11.211435      17.029818      -4.029861       0.399692      11.406194       1.277429       5.198293           0.000005
           82              C       3.849730       6.665899       9.108914      -0.083737      33.533182 0.40471415E+03  0.93514675E+04                                 9.029359                            6.720369      -0.032376       1.960769                    0.999608      28.920811      82.582649       0.633440       0.418475      -1.062274       0.028105       0.000207       0.002619       0.028228       0.027406       0.005402       0.005812       0.007483      -0.022456      -0.023963      -0.008981       0.032944             10.670109      14.568896      -4.326490      -0.039247      12.349460       1.735978       5.091970           0.000004
           83              C       8.046160       0.519232      11.210971       0.605297      24.439304 0.24871628E+03  0.51399260E+04                                 7.762469                            5.583274      -0.005084       2.054908                    0.999649      22.228211      62.038054       0.630592       0.470008      -1.021517      -0.000591      -0.058426       0.019529       0.061607       0.043625       0.008071       0.021625       0.178749      -0.117737      -0.087620      -0.032486       0.120105              9.669922       4.278579      -1.431124      -0.430957      14.123959      -1.554722      10.607228          -0.000001
           84              C       7.833392       1.888970      10.618545      -0.036953      37.795792 0.43712757E+03  0.10200313E+05                                 9.711922                            6.900529       0.071653       2.028885                    0.999288      27.132458      75.499010       0.642559       0.408496      -1.078818      -0.006775       0.039894      -0.013999       0.042818       0.004503       0.002301       0.008422      -0.001115       0.011513      -0.008591      -0.002950       0.011541             12.344251       5.630285      -2.210853      -1.543442      19.166179      -3.385843      12.236290          -0.000002
           85              C       8.277338       2.170379       9.335960      -0.083048      35.376687 0.43802160E+03  0.10368470E+05                                 9.529298                            7.098524      -0.174479       1.919333                    0.999256      29.565915      86.680823       0.599812       0.431392      -1.049627      -0.016492       0.028099       0.004849       0.032940       0.001023       0.008124       0.010947       0.019335      -0.031001      -0.019766       0.001671       0.018094             11.399845       5.594517      -1.468113      -2.231551      16.372832      -1.967656      12.232188          -0.000003
           86              C       8.124818       3.456402       8.811197      -0.195081      36.578912 0.45386793E+03  0.10807688E+05                                 9.584698                            7.104637       0.077843       1.989279                    0.999514      30.373828      88.462818       0.616762       0.417048      -1.061649       0.009195      -0.034828       0.007079       0.036710       0.015393       0.000417      -0.011298       0.011213       0.084908      -0.032055       0.000983       0.031072             11.609244       6.175729      -2.399235      -2.238334      18.475376      -0.364487      10.176625          -0.000004
           87              C       7.523670       4.449736       9.564510       0.198638      35.027962 0.38719734E+03  0.88342920E+04                                 9.510216                            6.690157      -0.139579       1.973276                    0.999507      25.733965      72.642665       0.619292       0.433483      -1.054627      -0.003472       0.048236      -0.015816       0.050881      -0.007113       0.006012      -0.030150      -0.042424      -0.091014      -0.042208      -0.007178       0.049386             12.189257       6.639033      -2.327275      -1.940793      19.806215      -2.416942      10.122524          -0.000001
           88              C       7.051151       4.155314      10.842584      -0.190609      34.679831 0.45152477E+03  0.10732920E+05                                 9.249537                            7.093842       0.153500       2.015888                    0.999567      30.167680      87.649600       0.616534       0.417939      -1.061584      -0.003431      -0.029497       0.019953       0.035777      -0.008302      -0.012800       0.026364      -0.004927      -0.003927      -0.026262      -0.007312       0.033574             10.889561       5.797922      -1.726118      -1.311354      15.758667      -3.659356      11.112093          -0.000003
           89              C       7.213034       2.889960      11.362836      -0.081481      33.367355 0.41826441E+03  0.97847547E+04                                 9.136128                            6.916052      -0.096692       1.945769                    0.999465      29.251558      85.185317       0.610535       0.428842      -1.051448       0.007189       0.015113      -0.020040       0.026109       0.007153      -0.011328       0.000464       0.030945       0.043797      -0.024579       0.001071       0.023508             10.830811       5.437745      -2.119104      -1.161264      16.398621      -2.062917      10.656066           0.000000
           90              C      -2.584093       8.729491       8.081943       0.630869      24.253140 0.24780233E+03  0.51358876E+04                                 7.844839                            5.654282      -0.139987       2.013971                    0.999410      22.279992      63.053707       0.610823       0.483817      -1.010286       0.053357       0.032291      -0.020357       0.065605      -0.043544      -0.009530       0.050081      -0.041573       0.236703      -0.090082      -0.014204       0.104287              9.701380      12.594348       3.867129       0.463542       9.267115      -2.489594       7.242677           0.000000
           91              C      -3.804275       7.914623       8.286435      -0.055916      38.403977 0.46051362E+03  0.10913480E+05                                 9.897003                            7.140792      -0.018095       2.001979                    0.998964      27.587371      77.978080       0.622449       0.415223      -1.071810      -0.038766      -0.030347      -0.001988       0.049271      -0.006492       0.004813      -0.012590      -0.001990      -0.004489      -0.012617      -0.004041       0.016657             12.521269      16.497874       6.525350      -0.698100      12.156194      -3.354309       8.909739           0.000000
           92              C      -4.975332       8.225910       7.609807      -0.067597      32.268266 0.42110780E+03  0.98566492E+04                                 8.942581                            6.952124      -0.053344       1.965615                    0.999522      28.831118      83.669473       0.607991       0.430401      -1.051701      -0.004565      -0.029192       0.000668       0.029554      -0.012632       0.003082       0.001424      -0.027671       0.041169      -0.025886       0.011852       0.014034             10.317748      13.493943       3.446639      -0.599826       9.090795      -3.020972       8.368506          -0.000004
           93              C      -6.134969       7.495601       7.817306      -0.196268      34.076657 0.44609218E+03  0.10540165E+05                                 9.074945                            7.007981       0.183915       2.026476                    0.999692      29.801993      85.487502       0.627900       0.412850      -1.068030       0.019352       0.020894      -0.015636       0.032489      -0.012068       0.015357      -0.006349       0.034379       0.043750      -0.028350      -0.002376       0.030727             10.551868      13.318351       3.586637      -2.099581       9.611901      -3.864570       8.725353          -0.000005
           94              C      -6.138028       6.450270       8.755564       0.207725      32.463976 0.38583146E+03  0.87958856E+04                                 9.052213                            6.692086      -0.012467       2.013591                    0.999566      25.657271      72.410652       0.617259       0.435268      -1.053481      -0.037616      -0.019547       0.008730       0.043281       0.019783      -0.017971      -0.003273       0.013408      -0.088623      -0.035455      -0.004220       0.039675             10.995602      15.061795       3.639848      -2.060559       9.892032      -3.739038       8.032979          -0.000001
           95              C      -4.962531       6.120494       9.406630      -0.204146      33.610256 0.45822242E+03  0.10923189E+05                                 9.023463                            7.131318       0.196729       2.027242                    0.999698      30.253080      87.783713       0.617360       0.416193      -1.063581       0.035214       0.011783      -0.008316       0.038053      -0.009928       0.000594      -0.020084      -0.017065       0.028937      -0.021127      -0.007046       0.028173             10.351985      13.673495       3.908178      -0.757320       9.544484      -2.780444       7.837976          -0.000003
           96              C      -3.803645       6.839647       9.166051      -0.082487      31.720543 0.41467195E+03  0.96505694E+04                                 8.764569                            6.845052       0.089830       2.004997                    0.999734      28.868736      83.028157       0.621123       0.423721      -1.057806      -0.026141      -0.006214      -0.008375       0.028144      -0.020237       0.016832      -0.000120       0.012300       0.021443      -0.027905       0.000351       0.027554             10.183524      12.305779       4.479711      -1.231502      10.107812      -3.104772       8.136980          -0.000004
           97              C       8.610220       9.212038       2.076495       0.610987      25.561608 0.25544266E+03  0.53083930E+04                                 8.030314                            5.663089       0.018247       2.059290                    0.999685      22.286175      62.148239       0.626025       0.470809      -1.022212       0.055983      -0.039765       0.008025       0.069136       0.036617      -0.034491      -0.040809      -0.039181       0.251007      -0.083915      -0.025486       0.109401             10.259059      14.419209      -4.153159       1.061492      11.129510       1.316942       5.228456          -0.000002
           98              C       7.319192       9.950399       1.960717      -0.061156      40.043179 0.44470197E+03  0.10418729E+05                                10.084156                            6.942830       0.045336       2.013247                    0.999406      27.524007      76.670119       0.643169       0.406476      -1.080466      -0.045290       0.026024      -0.003225       0.052334       0.003666       0.004705       0.004258      -0.012654      -0.042029      -0.015723       0.000410       0.015313             13.305627      20.894996      -6.421256       1.670125      13.292010       0.881715       5.729874          -0.000002
           99              C       7.296138      11.318452       2.211821      -0.079255      33.500064 0.41531202E+03  0.96787257E+04                                 9.110657                            6.850943      -0.051131       1.957941                    0.999571      29.028322      83.813720       0.620162       0.423797      -1.056717      -0.027591      -0.002692      -0.003475       0.027939       0.027292      -0.004119      -0.001087       0.010233       0.025947      -0.032172       0.007777       0.024395             11.056820      15.487003      -5.272797       1.397828      12.052612       0.791948       5.630844          -0.000005
          100              C       6.135277      12.049902       2.088524      -0.203072      36.659295 0.46621861E+03  0.11166741E+05                                 9.608599                            7.214195       0.077778       1.988625                    0.999592      30.406936      88.563453       0.610874       0.418617      -1.061584       0.032286      -0.011575       0.000798       0.034308       0.004593      -0.000205       0.006972      -0.043413      -0.009064      -0.020729      -0.004653       0.025381             11.731428      17.849156      -4.719589       2.415945      11.441899       0.127116       5.903228          -0.000005
          101              C       4.949970      11.428303       1.690066       0.207697      34.467444 0.38022253E+03  0.86294846E+04                                 9.389936                            6.614393      -0.045226       2.003116                    0.999580      25.573138      71.826006       0.625440       0.431493      -1.056616      -0.036109       0.024090      -0.008330       0.044199      -0.025980      -0.005604      -0.013319       0.027434      -0.074297      -0.035734      -0.006096       0.041830             12.007914      18.071531      -5.167482       1.467684      12.771031       0.213831       5.181182          -0.000002
          102              C       4.971676      10.045294       1.450991      -0.200780      36.129297 0.44915050E+03  0.10638072E+05                                 9.443010                            7.044486       0.085230       1.987570                    0.999598      30.216681      86.981930       0.624162       0.414322      -1.066328       0.023804      -0.021150       0.005861       0.032378       0.024938       0.021164       0.014456       0.015408      -0.057369      -0.029291      -0.016482       0.045773             11.211437      15.661475      -4.697073       0.973029      12.774542       0.919129       5.198293           0.000005
          103              C       6.142291       9.322816       1.590827      -0.083737      33.533187 0.40471411E+03  0.93514660E+04                                 9.029359                            6.720369      -0.032375       1.960770                    0.999608      28.920806      82.582623       0.633440       0.418475      -1.062274      -0.012132       0.025353       0.002619       0.028228       0.013930       0.002857       0.007402      -0.047794      -0.022455      -0.023963      -0.008981       0.032944             10.670111      16.184553      -3.538702       1.577566      10.733809       0.725560       5.091970           0.000004
          104              C      -1.221778      10.400791       3.692884       0.605296      24.439293 0.24871608E+03  0.51399209E+04                                 7.762466                            5.583272      -0.005084       2.054908                    0.999649      22.228211      62.038055       0.630592       0.470008      -1.021517      -0.052257      -0.026138       0.019529       0.061607      -0.043551       0.015900       0.016732      -0.178821      -0.117737      -0.087620      -0.032486       0.120105              9.669920      13.360348       2.997172      -1.208561       5.042188      -1.068756      10.607223          -0.000001
          105              C       0.102649      10.809871       3.100459      -0.036954      37.795798 0.43712757E+03  0.10200313E+05                                 9.711924                            6.900529       0.071653       2.028885                    0.999288      27.132457      75.499008       0.642559       0.408496      -1.078818       0.038828       0.011395      -0.013999       0.042818       0.003212       0.006562       0.005759      -0.006408       0.011512      -0.008592      -0.002950       0.011541             12.344255      18.308026       3.970844      -2.366870       6.488459      -2.871239      12.236279          -0.000002
          106              C       0.161019      11.332243       1.817873      -0.083048      35.376702 0.43802187E+03  0.10368478E+05                                 9.529302                            7.098527      -0.174479       1.919333                    0.999256      29.565915      86.680827       0.599812       0.431392      -1.049627       0.032485      -0.002508       0.004849       0.032940      -0.006987       0.006279       0.012100      -0.013520      -0.031001      -0.019766       0.001671       0.018094             11.399851      15.459178       3.341920      -0.790565       6.508190      -2.868181      12.232184          -0.000003
          107              C       1.383794      11.758786       1.293111      -0.195082      36.578945 0.45386815E+03  0.10807694E+05                                 9.584703                            7.104638       0.077843       1.989279                    0.999514      30.373829      88.462821       0.616762       0.417047      -1.061649      -0.035335      -0.006999       0.007079       0.036710       0.005062      -0.010338      -0.004577      -0.031161       0.084908      -0.032055       0.000983       0.031072             11.609253      18.003119       3.367825       0.653399       6.648017      -2.171648      10.176624          -0.000004
          108              C       2.540112      11.653805       2.046423       0.198638      35.027974 0.38719728E+03  0.88342906E+04                                 9.510219                            6.690158      -0.139579       1.973276                    0.999507      25.733964      72.642666       0.619291       0.433483      -1.054627       0.044878       0.018020      -0.015816       0.050881       0.012333      -0.029735      -0.007810       0.037334      -0.091014      -0.042208      -0.007178       0.049386             12.189265      19.110621       3.753894      -1.321836       7.334654      -2.803747      10.122520          -0.000001
          109              C       2.482568      11.100049       3.324498      -0.190609      34.679805 0.45152445E+03  0.10732910E+05                                 9.249532                            7.093839       0.153500       2.015888                    0.999567      30.167678      87.649590       0.616534       0.417939      -1.061584      -0.025010      -0.016012       0.019953       0.035777      -0.003172       0.029307       0.000050       0.016116      -0.003928      -0.026262      -0.007312       0.033574             10.889556      15.205319       2.860955      -2.714433       6.351267      -2.782501      11.112082          -0.000003
          110              C       1.274267      10.690980       3.844749      -0.081481      33.367348 0.41826414E+03  0.97847469E+04                                 9.136128                            6.916050      -0.096692       1.945769                    0.999465      29.251557      85.185310       0.610535       0.428842      -1.051448       0.010433       0.013085      -0.020040       0.026109      -0.007785       0.005382      -0.009979      -0.030329       0.043797      -0.024579       0.001071       0.023509             10.830811      15.962800       3.012939      -1.345269       5.873578      -1.947913      10.656056          -0.000000
          111              C      10.816927       4.444263       0.563856       0.630869      24.253152 0.24780241E+03  0.51358898E+04                                 7.844841                            5.654282      -0.139987       2.013971                    0.999410      22.279992      63.053706       0.610823       0.483817      -1.010286       0.005639       0.062112      -0.020357       0.065605      -0.010438       0.049192       0.013383       0.094217       0.236703      -0.090082      -0.014205       0.104287              9.701385       6.859392       1.070750      -2.440907      15.002081      -0.674484       7.242681           0.000000
          112              C      10.619269       2.990377       0.768348      -0.055917      38.404023 0.46051415E+03  0.10913496E+05                                 9.897011                            7.140796      -0.018104       2.001977                    0.998964      27.587385      77.978133       0.622449       0.415223      -1.071810      -0.010288      -0.048144      -0.001988       0.049271      -0.003213      -0.013426      -0.001192       0.011451      -0.004486      -0.012617      -0.004040       0.016656             12.521282       7.848973       2.308115      -2.709025      20.805129      -2.097597       8.909744           0.000000
          113              C      11.412313       2.074214       0.091721      -0.067597      32.268258 0.42110725E+03  0.98566332E+04                                 8.942581                            6.952121      -0.053348       1.965614                    0.999522      28.831101      83.669414       0.607991       0.430401      -1.051701      -0.024237      -0.016897       0.000668       0.029553       0.003123      -0.000070       0.003395       0.036946       0.041170      -0.025886       0.011852       0.014034             10.317751       7.221035       0.387948      -2.452476      15.363717      -1.863172       8.368500          -0.000004
          114              C      11.264125       0.711809       0.299220      -0.196269      34.076658 0.44609176E+03  0.10540153E+05                                 9.074943                            7.007977       0.183921       2.026477                    0.999692      29.801991      85.487487       0.627901       0.412850      -1.068030       0.010299       0.026551      -0.015636       0.032488      -0.020975      -0.012437       0.011020      -0.002155       0.043750      -0.028350      -0.002376       0.030727             10.551870       7.498010       0.748622      -2.553427      15.432252      -3.580941       8.725347          -0.000005
          115              C      10.325881       0.250914       1.237477       0.207725      32.463987 0.38583151E+03  0.87958868E+04                                 9.052215                            6.692087      -0.012467       2.013591                    0.999566      25.657270      72.410649       0.617259       0.435268      -1.053481      -0.001084      -0.042378       0.008730       0.043281       0.006901       0.004935      -0.017587      -0.039430      -0.088623      -0.035455      -0.004220       0.039675             10.995607       8.017308       0.204937      -2.457700      16.936533      -3.490858       8.032982          -0.000001
          116              C       9.514271       1.162965       1.888543      -0.204146      33.610272 0.45822283E+03  0.10923201E+05                                 9.023466                            7.131322       0.196730       2.027242                    0.999698      30.253076      87.783699       0.617360       0.416193      -1.063581      -0.004843       0.036816      -0.008316       0.038053       0.000609      -0.018312      -0.008269       0.026153       0.028937      -0.021127      -0.007046       0.028173             10.351989       7.258431       0.780170      -2.167256      15.959559      -1.899314       7.837977          -0.000003
          117              C       9.652761       2.519806       1.647965      -0.082486      31.720464 0.41467083E+03  0.96505369E+04                                 8.764555                            6.845042       0.089840       2.005000                    0.999734      28.868709      83.028056       0.621124       0.423721      -1.057806       0.005871      -0.026217      -0.008373       0.028141      -0.017309      -0.007486       0.015081       0.024311       0.021446      -0.027907       0.000350       0.027557             10.183504       7.000517       1.892843      -2.250950      15.413028      -2.467658       8.136966          -0.000004
          118              C       1.975342      -1.404750       5.441591       0.610987      25.561597 0.25544264E+03  0.53083927E+04                                 8.030313                            5.663089       0.018247       2.059290                    0.999685      22.286176      62.148248       0.626025       0.470809      -1.022212       0.060278      -0.032892      -0.008025       0.069136       0.037985      -0.021565      -0.048887      -0.033571       0.251007      -0.083915      -0.025486       0.109401             10.259054      15.033605      -3.853566       0.718494      10.515099       1.531299       5.228458          -0.000002
          119              C       0.745845      -0.567929       5.557370      -0.061156      40.043163 0.44470200E+03  0.10418730E+05                                10.084153                            6.942831       0.045335       2.013247                    0.999406      27.524010      76.670136       0.643169       0.406476      -1.080466      -0.043241       0.029303       0.003225       0.052334       0.007243       0.001765       0.006095       0.002016      -0.042030      -0.015724       0.000410       0.015313             13.305617      19.811613      -6.949488       0.060548      14.375366       1.887611       5.729873          -0.000002
          120              C      -0.493919      -1.146793       5.306265      -0.079255      33.500064 0.41531220E+03  0.96787312E+04                                 9.110659                            6.850947      -0.051132       1.957941                    0.999571      29.028326      83.813742       0.620161       0.423797      -1.056717      -0.009673       0.025980       0.003475       0.027939       0.012776       0.000829      -0.004179      -0.049308       0.025947      -0.032172       0.007777       0.024395             11.056818      16.866655      -4.600064       0.099205      10.672954       1.603514       5.630844          -0.000005
          121              C      -1.660155      -0.423943       5.429562      -0.203072      36.659074 0.46621583E+03  0.11166652E+05                                 9.608538                            7.214156       0.077777       1.988625                    0.999592      30.406852      88.562961       0.610879       0.418615      -1.061586       0.024554      -0.023947      -0.000798       0.034307       0.019931       0.006356       0.002871       0.019498      -0.009064      -0.020729      -0.004653       0.025381             11.731343      16.391006      -5.430465      -0.944581      12.899828       2.227243       5.903193          -0.000005
          122              C      -1.620929       0.913891       5.828021       0.207697      34.467452 0.38022292E+03  0.86294954E+04                                 9.389939                            6.614398      -0.045226       2.003116                    0.999580      25.573138      71.826009       0.625440       0.431493      -1.056616      -0.037479       0.021898       0.008329       0.044199      -0.026806      -0.009515      -0.010875       0.024044      -0.074297      -0.035734      -0.006096       0.041830             12.007913      17.860556      -5.270346      -0.451050      12.982001       1.412930       5.181183          -0.000002
          123              C      -0.368312       1.500522       6.067096      -0.200780      36.129293 0.44915055E+03  0.10638073E+05                                 9.443010                            7.044487       0.085230       1.987570                    0.999598      30.216684      86.981945       0.624161       0.414322      -1.066328       0.029444      -0.012126      -0.005861       0.032378       0.009288       0.003719       0.025358      -0.048785      -0.057369      -0.029291      -0.016482       0.045773             11.211435      17.029819      -4.029862       0.399692      11.406195       1.277430       5.198293           0.000005
          124              C       0.794134       0.764972       5.927259      -0.083737      33.533179 0.40471410E+03  0.93514661E+04                                 9.029359                            6.720369      -0.032376       1.960769                    0.999608      28.920809      82.582643       0.633440       0.418475      -1.062274      -0.028105      -0.000207      -0.002619       0.028228       0.027406       0.005402       0.005812       0.007483      -0.022456      -0.023963      -0.008982       0.032944             10.670108      14.568895      -4.326490      -0.039247      12.349460       1.735978       5.091970           0.000004
          125              C      -3.402296       6.911639       3.825202       0.605296      24.439306 0.24871630E+03  0.51399263E+04                                 7.762469                            5.583274      -0.005084       2.054908                    0.999649      22.228212      62.038058       0.630592       0.470008      -1.021517       0.000591       0.058426      -0.019529       0.061607       0.043625       0.008071       0.021625       0.178749      -0.117737      -0.087620      -0.032486       0.120105              9.669923       4.278580      -1.431124      -0.430957      14.123960      -1.554723      10.607229          -0.000001
          126              C      -3.189528       5.541901       4.417628      -0.036954      37.795797 0.43712762E+03  0.10200315E+05                                 9.711923                            6.900529       0.071652       2.028885                    0.999288      27.132460      75.499019       0.642559       0.408496      -1.078818       0.006775      -0.039894       0.013999       0.042818       0.004503       0.002301       0.008422      -0.001115       0.011512      -0.008591      -0.002950       0.011541             12.344253       5.630285      -2.210853      -1.543442      19.166182      -3.385844      12.236292          -0.000002
          127              C      -3.633474       5.260492       5.700213      -0.083048      35.376685 0.43802157E+03  0.10368469E+05                                 9.529298                            7.098524      -0.174478       1.919333                    0.999256      29.565914      86.680821       0.599812       0.431392      -1.049627       0.016492      -0.028099      -0.004849       0.032940       0.001023       0.008124       0.010947       0.019335      -0.031001      -0.019766       0.001671       0.018094             11.399845       5.594517      -1.468113      -2.231551      16.372832      -1.967656      12.232187          -0.000003
          128              C      -3.480954       3.974469       6.224976      -0.195082      36.578917 0.45386800E+03  0.10807690E+05                                 9.584699                            7.104638       0.077843       1.989279                    0.999514      30.373830      88.462827       0.616761       0.417048      -1.061649      -0.009195       0.034828      -0.007079       0.036710       0.015393       0.000417      -0.011298       0.011213       0.084908      -0.032055       0.000983       0.031072             11.609246       6.175730      -2.399235      -2.238334      18.475380      -0.364487      10.176626          -0.000004
          129              C      -2.879806       2.981135       5.471663       0.198638      35.027962 0.38719733E+03  0.88342918E+04                                 9.510216                            6.690158      -0.139579       1.973275                    0.999507      25.733965      72.642668       0.619291       0.433483      -1.054627       0.003472      -0.048236       0.015816       0.050881      -0.007113       0.006012      -0.030150      -0.042424      -0.091014      -0.042208      -0.007178       0.049386             12.189258       6.639033      -2.327275      -1.940793      19.806217      -2.416942      10.122524          -0.000001
          130              C      -2.407287       3.275557       4.193589      -0.190609      34.679831 0.45152477E+03  0.10732920E+05                                 9.249536                            7.093842       0.153500       2.015888                    0.999567      30.167680      87.649597       0.616534       0.417939      -1.061584       0.003431       0.029497      -0.019953       0.035777      -0.008302      -0.012800       0.026364      -0.004927      -0.003928      -0.026262      -0.007312       0.033574             10.889560       5.797922      -1.726118      -1.311354      15.758667      -3.659355      11.112092          -0.000003
          131              C      -2.569170       4.540911       3.673337      -0.081481      33.367354 0.41826439E+03  0.97847542E+04                                 9.136129                            6.916052      -0.096692       1.945769                    0.999465      29.251557      85.185316       0.610534       0.428842      -1.051448      -0.007189      -0.015113       0.020040       0.026109       0.007153      -0.011328       0.000464       0.030945       0.043797      -0.024579       0.001071       0.023508             10.830811       5.437745      -2.119104      -1.161264      16.398621      -2.062917      10.656066           0.000000
          132              C       7.227957      -1.298620       6.954230       0.630869      24.253142 0.24780235E+03  0.51358882E+04                                 7.844839                            5.654282      -0.139988       2.013971                    0.999410      22.279993      63.053709       0.610823       0.483817      -1.010286      -0.053357      -0.032291       0.020357       0.065605      -0.043544      -0.009530       0.050081      -0.041573       0.236703      -0.090082      -0.014204       0.104287              9.701380      12.594349       3.867129       0.463542       9.267115      -2.489595       7.242677           0.000000
          133              C       8.448139      -0.483752       6.749738      -0.055916      38.403977 0.46051362E+03  0.10913480E+05                                 9.897003                            7.140792      -0.018095       2.001979                    0.998964      27.587371      77.978078       0.622449       0.415223      -1.071810       0.038766       0.030347       0.001988       0.049271      -0.006492       0.004813      -0.012590      -0.001990      -0.004489      -0.012617      -0.004041       0.016657             12.521269      16.497873       6.525350      -0.698100      12.156194      -3.354309       8.909738           0.000000
          134              C       9.619196      -0.795039       7.426366      -0.067597      32.268265 0.42110780E+03  0.98566490E+04                                 8.942581                            6.952124      -0.053344       1.965615                    0.999522      28.831118      83.669471       0.607991       0.430401      -1.051701       0.004565       0.029192      -0.000668       0.029554      -0.012632       0.003082       0.001424      -0.027671       0.041169      -0.025886       0.011852       0.014034             10.317748      13.493942       3.446639      -0.599826       9.090795      -3.020972       8.368505          -0.000004
          135              C      10.778833      -0.064730       7.218867      -0.196268      34.076659 0.44609222E+03  0.10540166E+05                                 9.074945                            7.007981       0.183915       2.026476                    0.999692      29.801994      85.487504       0.627900       0.412850      -1.068030      -0.019352      -0.020894       0.015636       0.032489      -0.012068       0.015357      -0.006349       0.034379       0.043750      -0.028350      -0.002376       0.030727             10.551868      13.318350       3.586637      -2.099581       9.611902      -3.864570       8.725353          -0.000005
          136              C      10.781892       0.980601       6.280609       0.207725      32.463976 0.38583146E+03  0.87958855E+04                                 9.052213                            6.692086      -0.012467       2.013591                    0.999566      25.657271      72.410652       0.617259       0.435268      -1.053481       0.037616       0.019547      -0.008730       0.043281       0.019783      -0.017971      -0.003273       0.013408      -0.088623      -0.035455      -0.004220       0.039675             10.995602      15.061795       3.639849      -2.060559       9.892033      -3.739038       8.032979          -0.000001
          137              C       9.606395       1.310377       5.629543      -0.204146      33.610256 0.45822243E+03  0.10923189E+05                                 9.023463                            7.131318       0.196729       2.027242                    0.999698      30.253080      87.783713       0.617360       0.416193      -1.063581      -0.035214      -0.011783       0.008316       0.038053      -0.009928       0.000594      -0.020084      -0.017065       0.028937      -0.021127      -0.007046       0.028173             10.351985      13.673495       3.908178      -0.757320       9.544484      -2.780444       7.837977          -0.000003
          138              C       8.447509       0.591224       5.870122      -0.082487      31.720545 0.41467198E+03  0.96505703E+04                                 8.764570                            6.845053       0.089830       2.004997                    0.999734      28.868736      83.028159       0.621123       0.423721      -1.057806       0.026141       0.006214       0.008375       0.028144      -0.020237       0.016832      -0.000120       0.012300       0.021443      -0.027905       0.000351       0.027554             10.183525      12.305780       4.479712      -1.231502      10.107813      -3.104773       8.136981          -0.000004
          139              N       0.877818      -4.738429      13.511505      -0.175929      43.300076 0.43226972E+03  0.99564934E+04                                10.261484                            6.629393      -0.182437       1.992642                    0.998228      25.958800      69.407365       0.697478       0.381262      -1.108867      -0.002137      -0.010941      -0.041845       0.043305      -0.002227      -0.026257      -0.042119       0.012229      -0.279638      -0.109496       0.049254       0.060242             13.790121      19.245817      -1.146874      -1.538972      15.448174      -3.327588       6.676371          -0.000002
          140              N       7.449718       5.777584       9.042754      -0.175929      43.300056 0.43226985E+03  0.99564973E+04                                10.261480                            6.629395      -0.182437       1.992642                    0.998228      25.958800      69.407364       0.697478       0.381262      -1.108867       0.008897       0.006716       0.041845       0.043305      -0.006189      -0.026350      -0.042061      -0.004022      -0.279638      -0.109496       0.049254       0.060242             13.790111      17.081250      -2.202314      -2.316471      17.612713      -2.841695       6.676370          -0.000002
          141              N       3.766046      12.169300       1.524668      -0.175929      43.300077 0.43226972E+03  0.99564936E+04                                10.261484                            6.629394      -0.182437       1.992642                    0.998228      25.958800      69.407367       0.697478       0.381262      -1.108867       0.002137       0.010941       0.041845       0.043305      -0.002227      -0.026257      -0.042119       0.012229      -0.279638      -0.109496       0.049254       0.060242             13.790121      19.245819      -1.146874      -1.538972      15.448175      -3.327588       6.676371          -0.000002
          142              N      -2.805854       1.653287       5.993419      -0.175929      43.300059 0.43226989E+03  0.99564981E+04                                10.261481                            6.629395      -0.182437       1.992642                    0.998228      25.958801      69.407367       0.697478       0.381262      -1.108867      -0.008897      -0.006716      -0.041845       0.043305      -0.006189      -0.026350      -0.042061      -0.004022      -0.279638      -0.109496       0.049254       0.060242             13.790111      17.081250      -2.202314      -2.316471      17.612714      -2.841695       6.676370          -0.000002
          143              O       9.832428      -2.438010      12.621364      -0.561583      38.481034 0.56220056E+03  0.13653971E+05                                 9.047152                            7.324675       0.204136       2.124286                    0.995589      27.446196      72.291413       0.704728       0.357863      -1.140970       0.014711       0.001244       0.026950       0.030729       0.061037       0.000686      -0.015600       0.053696       0.118868      -0.087914       0.035529       0.052385             10.508575      15.952223       0.684098       3.720105       7.101225       0.865696       8.472276          -0.000004
          144              O      -3.975921      -0.540366      13.231832      -0.571679      32.395987 0.45409584E+03  0.10449812E+05                                 7.976305                            6.465444       0.565054       2.234990                    0.998006      27.080271      69.315906       0.771018       0.345208      -1.151872       0.009970      -0.017851      -0.040468       0.045340      -0.018587      -0.033110       0.005569      -0.116500       0.042007      -0.079142       0.021813       0.057329              9.429383       8.460032      -4.042079      -1.173205      13.885160       2.606845       5.942956          -0.000006
          145              O       6.838096      -2.906009      12.126674      -0.528463      35.325546 0.50596501E+03  0.11973703E+05                                 8.549289                            6.936363       0.394377       2.198756                    0.995454      26.737284      69.612894       0.725811       0.356594      -1.141502      -0.021524      -0.004634       0.001677       0.022081      -0.009636       0.044800       0.020088       0.001630      -0.116103      -0.068558       0.024170       0.044389             10.085349      14.768351       2.952177       2.640939       5.915885       0.089301       9.571810          -0.000003
          146              O       5.947234      -2.700480      10.117841      -0.619527      39.183990 0.59432077E+03  0.14684163E+05                                 9.221219                            7.591612       0.234290       2.099942                    0.997094      29.113076      78.178634       0.681710       0.363646      -1.132676      -0.016686       0.026624       0.030888       0.044061      -0.021391      -0.026594      -0.005977      -0.152781       0.108397      -0.102709       0.041191       0.061518             10.778393       8.513177       1.370668      -2.133960       6.207892      -0.944615      17.614110          -0.000003
          147              O      -3.495793       8.507781       0.106757      -0.587646      44.164388 0.60596890E+03  0.15040353E+05                                 9.982273                            7.655686       0.113815       2.076166                    0.995920      28.528252      76.709097       0.680376       0.362701      -1.133746       0.036253       0.038519       0.007214       0.053386       0.026125       0.019617      -0.017905       0.115584       0.115832      -0.086524       0.028059       0.058465             12.010836      11.076850       4.489748      -5.697378      12.184717      -4.400029      12.770942          -0.000002
          148              O      -5.356898       2.206983      13.926503      -0.540416      33.589030 0.46823314E+03  0.10875815E+05                                 8.247501                            6.626180       0.435542       2.201131                    0.997653      26.868232      69.463681       0.749913       0.351638      -1.144696      -0.009061       0.026285      -0.013676       0.030985      -0.048168       0.014922       0.036321      -0.005403       0.055177      -0.071994       0.020646       0.051348              9.812082       6.408642      -2.324851      -1.177759      16.010408       2.711431       7.017198          -0.000005
          149              O       9.306609      -3.279398       9.932896      -0.561582      38.481027 0.56220050E+03  0.13653969E+05                                 9.047150                            7.324674       0.204136       2.124286                    0.995590      27.446197      72.291415       0.704728       0.357863      -1.140970       0.005329      -0.013768      -0.026950       0.030729       0.016435      -0.014322      -0.006220      -0.129248       0.118868      -0.087914       0.035528       0.052385             10.508570       8.262393      -3.065480      -0.852313      14.791042       3.723193       8.472276          -0.000004
          150              O       1.549049       8.300404       9.322427      -0.571679      32.395984 0.45409573E+03  0.10449809E+05                                 7.976304                            6.465443       0.565053       2.234990                    0.998006      27.080272      69.315910       0.771018       0.345208      -1.151872       0.020415      -0.001138       0.040468       0.045340       0.034448       0.019518      -0.027320       0.101033       0.042007      -0.079142       0.021813       0.057329              9.429380      16.027738      -0.352039       2.857328       6.317447       0.087998       5.942957          -0.000006
          151              O       8.414919      -0.382860      10.427586      -0.528463      35.325546 0.50596531E+03  0.11973711E+05                                 8.549290                            6.936366       0.394377       2.198756                    0.995454      26.737283      69.612893       0.725811       0.356594      -1.141502      -0.005269       0.021378      -0.001677       0.022081      -0.006576      -0.001578       0.049072       0.014179      -0.116103      -0.068558       0.024170       0.044389             10.085348       5.290361      -1.669319      -1.077196      15.393874       2.412918       9.571808          -0.000003
          152              O       7.839736       0.327804      12.436419      -0.619527      39.183993 0.59432085E+03  0.14684165E+05                                 9.221219                            7.591612       0.234290       2.099942                    0.997094      29.113076      78.178634       0.681710       0.363646      -1.132676      -0.031244       0.003329      -0.030888       0.044061       0.047014       0.006283      -0.026523       0.127794       0.108397      -0.102709       0.041191       0.061518             10.778394       5.570784      -0.064050       0.086205       9.150289      -2.332094      17.614110          -0.000003
          153              O      -2.697432       9.785278       7.411330      -0.587646      44.164386 0.60596906E+03  0.15040358E+05                                 9.982273                            7.655687       0.113815       2.076166                    0.995920      28.528252      76.709099       0.680376       0.362701      -1.133746      -0.018733      -0.049468      -0.007214       0.053386      -0.029445      -0.024692       0.009785      -0.112346       0.115832      -0.086524       0.028059       0.058465             12.010834       8.434516       3.201334      -1.457888      14.827044      -7.049462      12.770941          -0.000002
          154              O      -1.525629       8.337581       8.627756      -0.540416      33.589006 0.46823268E+03  0.10875802E+05                                 8.247496                            6.626176       0.435553       2.201134                    0.997654      26.868228      69.463665       0.749913       0.351638      -1.144696      -0.027597      -0.003375       0.013676       0.030985      -0.027535       0.026106       0.029331       0.079228       0.055178      -0.071994       0.020646       0.051348              9.812076      15.997734       2.350819       2.953325       6.421302       0.129741       7.017191          -0.000005
          155              O      -5.188564       9.868881       2.414809      -0.561583      38.481035 0.56220058E+03  0.13653971E+05                                 9.047152                            7.324675       0.204136       2.124286                    0.995590      27.446197      72.291415       0.704728       0.357863      -1.140970      -0.014711      -0.001245      -0.026950       0.030729       0.061037       0.000686      -0.015600       0.053696       0.118868      -0.087914       0.035529       0.052385             10.508574      15.952223       0.684098       3.720105       7.101224       0.865696       8.472276          -0.000004
          156              O       8.619785       7.971237       1.804341      -0.571679      32.395983 0.45409578E+03  0.10449810E+05                                 7.976304                            6.465443       0.565054       2.234990                    0.998006      27.080271      69.315903       0.771018       0.345208      -1.151872      -0.009970       0.017851       0.040468       0.045340      -0.018587      -0.033110       0.005569      -0.116500       0.042007      -0.079142       0.021813       0.057329              9.429381       8.460031      -4.042078      -1.173205      13.885158       2.606845       5.942956          -0.000006
          157              O      -2.194232      10.336880       2.909499      -0.528463      35.325548 0.50596504E+03  0.11973704E+05                                 8.549290                            6.936364       0.394377       2.198756                    0.995454      26.737284      69.612897       0.725811       0.356594      -1.141502       0.021524       0.004634      -0.001677       0.022081      -0.009636       0.044800       0.020088       0.001631      -0.116103      -0.068558       0.024170       0.044389             10.085350      14.768353       2.952177       2.640939       5.915885       0.089301       9.571811          -0.000003
          158              O      -1.303370      10.131351       4.918332      -0.619527      39.183988 0.59432073E+03  0.14684162E+05                                 9.221219                            7.591611       0.234290       2.099942                    0.997094      29.113075      78.178631       0.681710       0.363646      -1.132676       0.016686      -0.026624      -0.030888       0.044061      -0.021391      -0.026594      -0.005977      -0.152781       0.108397      -0.102709       0.041191       0.061518             10.778393       8.513176       1.370668      -2.133960       6.207892      -0.944615      17.614110          -0.000003
          159              O       8.139657      -1.076910      14.929416      -0.587646      44.164385 0.60596886E+03  0.15040352E+05                                 9.982273                            7.655686       0.113816       2.076166                    0.995920      28.528251      76.709094       0.680376       0.362701      -1.133746      -0.036253      -0.038519      -0.007214       0.053386       0.026125       0.019617      -0.017905       0.115584       0.115832      -0.086524       0.028059       0.058465             12.010836      11.076850       4.489748      -5.697378      12.184716      -4.400028      12.770942          -0.000002
          160              O      10.000762       5.223888       1.109670      -0.540416      33.589028 0.46823311E+03  0.10875814E+05                                 8.247500                            6.626179       0.435542       2.201131                    0.997653      26.868231      69.463678       0.749913       0.351638      -1.144696       0.009061      -0.026285       0.013676       0.030985      -0.048168       0.014922       0.036321      -0.005403       0.055177      -0.071994       0.020646       0.051348              9.812082       6.408642      -2.324851      -1.177759      16.010407       2.711431       7.017197          -0.000005
          161              O      -4.662745      10.710269       5.103277      -0.561583      38.481029 0.56220054E+03  0.13653970E+05                                 9.047151                            7.324675       0.204136       2.124286                    0.995590      27.446198      72.291418       0.704728       0.357863      -1.140970      -0.005329       0.013768       0.026950       0.030729       0.016435      -0.014322      -0.006220      -0.129248       0.118868      -0.087914       0.035528       0.052385             10.508571       8.262393      -3.065480      -0.852313      14.791043       3.723194       8.472277          -0.000004
          162              O       3.094815      -0.869533       5.713746      -0.571679      32.395985 0.45409575E+03  0.10449809E+05                                 7.976304                            6.465443       0.565054       2.234990                    0.998006      27.080272      69.315911       0.771018       0.345208      -1.151872      -0.020415       0.001138      -0.040468       0.045340       0.034448       0.019518      -0.027320       0.101033       0.042007      -0.079142       0.021813       0.057329              9.429381      16.027738      -0.352039       2.857329       6.317447       0.087998       5.942957          -0.000006
          163              O      -3.771055       7.813731       4.608587      -0.528463      35.325546 0.50596530E+03  0.11973711E+05                                 8.549289                            6.936366       0.394377       2.198756                    0.995454      26.737283      69.612892       0.725811       0.356594      -1.141502       0.005269      -0.021378       0.001677       0.022081      -0.006576      -0.001578       0.049072       0.014179      -0.116103      -0.068558       0.024170       0.044389             10.085348       5.290361      -1.669319      -1.077196      15.393874       2.412918       9.571807          -0.000003
          164              O      -3.195872       7.103067       2.599754      -0.619527      39.183995 0.59432088E+03  0.14684166E+05                                 9.221220                            7.591612       0.234290       2.099942                    0.997094      29.113076      78.178636       0.681710       0.363646      -1.132676       0.031244      -0.003329       0.030888       0.044061       0.047014       0.006283      -0.026523       0.127794       0.108397      -0.102709       0.041191       0.061518             10.778395       5.570784      -0.064050       0.086205       9.150290      -2.332095      17.614112          -0.000003
          165              O       7.341296      -2.354407       7.624843      -0.587646      44.164384 0.60596902E+03  0.15040357E+05                                 9.982273                            7.655687       0.113815       2.076166                    0.995920      28.528251      76.709096       0.680376       0.362701      -1.133746       0.018733       0.049468       0.007214       0.053386      -0.029445      -0.024692       0.009785      -0.112346       0.115832      -0.086524       0.028059       0.058465             12.010833       8.434516       3.201334      -1.457888      14.827043      -7.049461      12.770941          -0.000002
          166              O       6.169493      -0.906710       6.408417      -0.540416      33.589003 0.46823264E+03  0.10875801E+05                                 8.247496                            6.626176       0.435553       2.201134                    0.997654      26.868228      69.463663       0.749913       0.351638      -1.144696       0.027597       0.003375      -0.013676       0.030985      -0.027535       0.026106       0.029331       0.079228       0.055178      -0.071994       0.020646       0.051348              9.812075      15.997732       2.350819       2.953325       6.421302       0.129741       7.017191          -0.000005

******************************************************
Auxiliary information for the entire system
The total spin magnetic moment of the unit cell is   -0.000311
The total net atomic charge of the unit cell is   -0.000003
Accuracy of reproducing the electrostatic potential in the unit cell:
  The inner radius (bohr) =    5.0000
  The outer radius (bohr) =   12.0000
  Valid grid points have density less than (e/(bohr^3)) =    0.0001
  The number of valid grid points were=       191984
  The rms potential error without charges in kcal/mol is=      2.40532
  The rms potential error with partial charges in kcal/mol is=      0.53757
  The RRMSE value at monopole order=      0.22349
  The rms potential error with partial charges and cloud penetration in kcal/mol is=      0.54005
  The RRMSE value at monopole order with cloud penetration is=      0.22452
  The rms potential error with partial charges and atomic dipoles in kcal/mol is=      0.49588
  The RRMSE value at dipole order=      0.20616
  The rms potential error with partial charges, atomic dipoles and cloud penetration in kcal/mol is=      0.48123
  The RRMSE value at dipole order with cloud penetration=      0.20007

******************************************************
The electron densities and ab initio electrostatic potential were computed in VASP using the PBE functional and
projector augmented wave method. See the main text of the journal article for a description of computational details.
The atomic charges, dipoles, and quadrupoles were computed with the DDEC6 method as described in
(a) T. A. Manz and N. Gabaldon Limas, RSC Adv. 6 (2016) 47771-47801 DOI: 10.1039/c6ra04656h
(b) N. Gabaldon Limas and T. A. Manz, RSC Adv. 8 (2018) 2678-2707 DOI: 10.1039/c7ra11829e.
For each atom in the material, the electron cloud parameters were fit to the spherically averaged atom-in-material
electron density using radial positions for which this density was between 10^-4 and 10^-2 electrons per cubic bohr.
The polarizabilities, dispersion coefficients, and quantum Drude oscillator (QDO) parameters were fit using the MCLF method.
The magnetic structure of the system was optimized in VASP from the default ferromagnetic initial guess using spin polarization.
The atomic spin moments (ASMs) were computed on this optimized magnetic structure using the DDEC6 partition as inputs
to the method of T. A. Manz and D. S. Sholl, J. Chem. Theory Comput. 7 (2011) 4146-4164 DOI: 10.1021/ct200539n.
The RMSE and RRMSE were computed using a uniform grid with Ewald summation.
