# Supplementary material for: A collection of forcefield precursors for metal–organic frameworks
Source: RSC Adv. 2019 Nov 13;9(63):36492–507. doi: 10.1039/c9ra07327b (PMC9075174; doi:10.1039/c9ra07327b)
Supplement: RA-009-C9RA07327B-s5291 [file RA-009-C9RA07327B-s5291.xyz]

  166
jmolscript: load "" {1 1 1} spacegroup "x,y,z" unitcell [{     14.720100     0.000000     0.000000 }, {     -6.420982    13.245842     0.000000 }, {     -3.610131    -5.761965    15.362510 }]
Zn    -1.512102     6.957920    14.106932     0.980247
Zn    -4.036731     2.928476     8.936833     0.980247
Zn     6.201089     0.525957     1.255578     0.980247
Zn     8.725718     4.555401     6.425677     0.980247
Zn    -2.180986     4.571387    11.521882     0.950825
Zn     6.869973     2.912490     3.840628     0.950825
H      0.691420     2.433308    12.858421     0.116182
H      2.622344     1.192258    13.013582     0.120437
H      4.614296     4.423208    14.224148     0.128574
H      2.674502     5.673596    14.022899     0.119694
H     -5.358984     2.770916    14.013682     0.109914
H      7.342924     2.026048    14.880127     0.124166
H      5.516655     3.077024    11.498839     0.127292
H      7.534961     3.789182    10.627784     0.118286
H      6.791019     4.208806     0.471629     0.119273
H      7.074065     6.460209     0.098320     0.127912
H      6.415103    -0.107940    12.881465     0.123053
H      6.212771    -2.352688    13.385355     0.117305
H      0.995917     2.919302    10.185344     0.116182
H      2.954951     1.723116    10.030183     0.120436
H      0.916489    -1.478693     8.819617     0.128574
H     -1.054818    -0.278600     9.020866     0.119694
H     -1.947096     8.216475     9.030083     0.109914
H      4.263808    -2.888388     8.163638     0.124166
H      2.521462    -1.703466    11.544926     0.127292
H      2.761024    -3.830280    12.415981     0.118286
H      5.669047     2.418077     7.209626     0.119273
H      3.766594     1.181305     7.582935     0.127912
H      5.779351    -1.122634    10.162300     0.123053
H      7.711023     0.038603     9.658410     0.117305
H      3.997567     5.050569     2.504089     0.116182
H      2.066643     6.291619     2.348928     0.120437
H      0.074691     3.060669     1.138362     0.128574
H      2.014485     1.810281     1.339611     0.119694
H     10.047971     4.712961     1.348828     0.109914
H     -2.653937     5.457829     0.482383     0.124167
H     -0.827668     4.406853     3.863671     0.127292
H     -2.845974     3.694695     4.734726     0.118286
H     -2.102032     3.275071    14.890881     0.119273
H     -2.385078     1.023668    15.264190     0.127912
H     -1.726116     7.591817     2.481045     0.123053
H     -1.523784     9.836565     1.977155     0.117305
H      3.693070     4.564575     5.177166     0.116182
H      1.734036     5.760761     5.332327     0.120436
H      3.772498     8.962570     6.542893     0.128574
H      5.743805     7.762477     6.341644     0.119694
H      6.636083    -0.732598     6.332427     0.109914
H      0.425179    10.372265     7.198872     0.124167
H      2.167525     9.187343     3.817584     0.127292
H      1.927963    11.314157     2.946529     0.118286
H     -0.980060     5.065800     8.152884     0.119273
H      0.922393     6.302572     7.779575     0.127912
H     -1.090364     8.606511     5.200210     0.123053
H     -3.022036     7.445274     5.704100     0.117305
C      0.221964     4.953467    13.314687     0.611760
C      1.483493     4.178188    13.437587    -0.051802
C      1.481218     2.841504    13.131874    -0.080146
C      2.641200     2.096333    13.227121    -0.199716
C      3.818488     2.670486    13.632691     0.208083
C      3.827736     4.015952    13.941478    -0.197977
C      2.658501     4.764680    13.829332    -0.083876
C     -4.753344     3.766682    11.627884     0.608026
C     -6.064073     3.343238    12.223949    -0.040509
C     -6.129990     2.822655    13.497501    -0.080575
C      7.378284     2.372872    14.018290    -0.190420
C      6.242880     2.443990    13.259382     0.207502
C      6.294473     2.995277    12.004265    -0.185314
C      7.505052     3.431324    11.486549    -0.083527
C      4.439392    -3.657862    14.840185     0.632040
C      4.649012    -2.188063    14.628182    -0.055849
C      3.840104    -1.265982    15.245755    -0.069291
C      3.992932     0.083101    15.004564    -0.198419
C      4.934533     0.530593    14.081277     0.206671
C      5.764273    -0.390190    13.482139    -0.207220
C      5.630506    -1.740803    13.774026    -0.086139
C     -1.476621     2.242433     9.729078     0.611760
C     -0.228703     1.445431     9.606178    -0.051802
C      0.973116     2.030546     9.911891    -0.080146
C      2.149647     1.311787     9.816644    -0.199716
C      2.146535     0.001959     9.411074     0.208083
C      0.939855    -0.593262     9.102287    -0.197977
C     -0.243912     0.132272     9.214433    -0.083876
C     -2.578950     7.237133    11.415881     0.608026
C     -2.769662     8.601297    10.819816    -0.040509
C     -2.329970     8.887694     9.546264    -0.080575
C      3.967144    -3.071493     9.025475    -0.190420
C      3.407879    -2.080824     9.784383     0.207502
C      2.934310    -2.367725    11.039500    -0.185314
C      3.069995    -3.647267    11.557216    -0.083527
C      8.111924     2.203698     8.203580     0.632040
C      6.880767     1.373938     8.415583    -0.055849
C      5.698184     1.699615     7.798010    -0.069291
C      4.550880     0.973617     8.039201    -0.198419
C      4.558936    -0.068879     8.962488     0.206671
C      5.749438    -0.413868     9.561626    -0.207220
C      6.906433     0.295646     9.269739    -0.086139
C      4.467023     2.530410     2.047823     0.611760
C      3.205494     3.305689     1.924923    -0.051802
C      3.207769     4.642373     2.230636    -0.080146
C      2.047787     5.387544     2.135389    -0.199716
C      0.870499     4.813391     1.729819     0.208083
C      0.861251     3.467925     1.421032    -0.197977
C      2.030486     2.719197     1.533178    -0.083875
C      9.442331     3.717195     3.734626     0.608026
C     10.753060     4.140639     3.138561    -0.040509
C     10.818977     4.661222     1.865009    -0.080575
C     -2.689297     5.111005     1.344220    -0.190420
C     -1.553893     5.039887     2.103128     0.207502
C     -1.605486     4.488600     3.358245    -0.185314
C     -2.816065     4.052553     3.875961    -0.083527
C      0.249595    11.141739     0.522325     0.632040
C      0.039975     9.671940     0.734328    -0.055849
C      0.848883     8.749859     0.116755    -0.069291
C      0.696055     7.400776     0.357946    -0.198419
C     -0.245546     6.953284     1.281233     0.206671
C     -1.075286     7.874067     1.880371    -0.207220
C     -0.941519     9.224680     1.588484    -0.086139
C      6.165608     5.241444     5.633432     0.611760
C      4.917690     6.038446     5.756332    -0.051802
C      3.715871     5.453331     5.450619    -0.080146
C      2.539340     6.172090     5.545866    -0.199716
C      2.542452     7.481918     5.951436     0.208083
C      3.749132     8.077139     6.260223    -0.197977
C      4.932899     7.351605     6.148077    -0.083875
C      7.267937     0.246744     3.946629     0.608026
C      7.458649    -1.117420     4.542694    -0.040509
C      7.018957    -1.403817     5.816246    -0.080575
C      0.721843    10.555370     6.337035    -0.190420
C      1.281108     9.564701     5.578127     0.207502
C      1.754677     9.851602     4.323010    -0.185314
C      1.618992    11.131144     3.805294    -0.083527
C     -3.422937     5.280179     7.158930     0.632040
C     -2.191780     6.109939     6.946927    -0.055849
C     -1.009197     5.784262     7.564500    -0.069291
C      0.138107     6.510260     7.323309    -0.198419
C      0.130051     7.552756     6.400022     0.206671
C     -1.060451     7.897745     5.800884    -0.207220
C     -2.217446     7.188231     6.092771    -0.086139
N      5.012737     1.911405    13.765731    -0.185103
N      3.350530    -0.741568     9.278034    -0.185103
N     -0.323750     5.572472     1.596779    -0.185103
N      1.338457     8.225445     6.084476    -0.185103
O     -0.783142     4.345881    12.853812    -0.581791
O      0.211110     6.154546    13.693066    -0.546747
O     -3.773336     3.850703    12.412140    -0.523550
O     -4.684295     4.020202    10.407025    -0.592296
O      6.944030     1.750731    -0.029035    -0.599610
O      5.325044    -4.436311    14.483467    -0.541951
O     -1.368319     3.411908    10.189953    -0.581791
O     -2.562143     1.728284     9.350699    -0.546747
O     -2.227071     6.318624    10.631625    -0.523550
O     -2.776960     7.064413    12.636740    -0.592296
O      7.947683     3.352615     7.710290    -0.599610
O      9.198734     1.746309     8.560298    -0.541951
O      5.472129     3.137996     2.508698    -0.581791
O      4.477877     1.329331     1.669444    -0.546747
O      8.462323     3.633174     2.950370    -0.523550
O      9.373282     3.463675     4.955485    -0.592296
O      1.355088    11.495111     0.029035    -0.599610
O     -0.636057    11.920188     0.879043    -0.541951
O      6.057306     4.071969     5.172557    -0.581791
O      7.251130     5.755593     6.011811    -0.546747
O      6.916058     1.165253     4.730885    -0.523550
O      7.465947     0.419464     2.725770    -0.592296
O     -3.258696     4.131262     7.652220    -0.599610
O     -4.509747     5.737568     6.802212    -0.541951

The following XYZ coordinates are in angstroms. Other properties are in atomic units.
The sperically averaged electron density of each atom fit to a function of the form exp(a - br)
eigen_1, eigen_2 and eigen_3 are the three eigenvalues of traceless quadrupole moment tensor
  atom number  atomic symbol              X              Y              Z     net charge C6 coefficient C8 coefficient C10 coefficient fluctuating dipole atomic polarizability isotropic forcefield polarizability              a              b squared Pearson coefficient          <r^3>          <r^4>         wp_QDO          m_QDO          q_QDO       dipole_x       dipole_y       dipole_z         dipole            Qxy            Qxz            Qyz     Q(x^2-y^2)  Q(3z^2 - R^2)        eigen_1        eigen_2        eigen_3 static polarizability      alpha(xx)      alpha(xy)      alpha(xz)      alpha(yy)      alpha(yz)      alpha(zz) atomic spin moment
            1             Zn      -1.512102       6.957920      14.106932       0.980247      90.058256 0.16922936E+04  0.52680295E+05                                16.776644                           13.731412       0.122924       1.916581                    0.999487      44.688326     121.905063       0.470921       0.417817      -1.127972       0.017449      -0.009548       0.009801       0.022174       0.029493       0.052901      -0.048693       0.060501      -0.067714      -0.094977       0.023589       0.071387             20.788608      13.734543      -2.716022      -1.944096      28.543228       0.744112      20.088051          -0.000003
            2             Zn      -4.036731       2.928476       8.936833       0.980247      90.058270 0.16922940E+04  0.52680311E+05                                16.776645                           13.731413       0.122924       1.916581                    0.999487      44.688328     121.905068       0.470921       0.417817      -1.127972       0.016203      -0.011537      -0.009801       0.022174      -0.005478      -0.066892       0.026363      -0.083783      -0.067714      -0.094977       0.023589       0.071388             20.788610      27.857678       4.130235       1.517612      14.420091      -1.424805      20.088060          -0.000003
            3             Zn       6.201089       0.525957       1.255578       0.980247      90.058253 0.16922935E+04  0.52680293E+05                                16.776643                           13.731411       0.122924       1.916581                    0.999487      44.688325     121.905060       0.470921       0.417817      -1.127972      -0.017449       0.009548      -0.009801       0.022174       0.029493       0.052901      -0.048693       0.060501      -0.067714      -0.094977       0.023589       0.071387             20.788607      13.734543      -2.716022      -1.944096      28.543228       0.744112      20.088051          -0.000003
            4             Zn       8.725718       4.555401       6.425677       0.980247      90.058264 0.16922939E+04  0.52680305E+05                                16.776645                           13.731413       0.122924       1.916581                    0.999487      44.688326     121.905062       0.470921       0.417817      -1.127972      -0.016203       0.011537       0.009801       0.022174      -0.005478      -0.066892       0.026363      -0.083783      -0.067714      -0.094977       0.023589       0.071388             20.788609      27.857677       4.130234       1.517612      14.420090      -1.424805      20.088060          -0.000003
            5             Zn      -2.180986       4.571387      11.521882       0.950825      90.195077 0.17949541E+04  0.56662504E+05                                16.712424                           14.073921       0.150967       1.915555                    0.999615      45.425283     124.480203       0.468873       0.413817      -1.131533       0.043935      -0.027527       0.000000       0.051846      -0.030142      -0.038439      -0.061351       0.029223       0.035785      -0.090589       0.027533       0.063056             19.827291      21.176365      -0.265503       1.375184      20.918978       2.194874      17.386531          -0.000002
            6             Zn       6.869973       2.912490       3.840628       0.950825      90.195079 0.17949542E+04  0.56662506E+05                                16.712424                           14.073921       0.150967       1.915555                    0.999615      45.425284     124.480205       0.468873       0.413817      -1.131533      -0.043935       0.027527      -0.000000       0.051846      -0.030142      -0.038439      -0.061351       0.029223       0.035785      -0.090589       0.027533       0.063056             19.827291      21.176365      -0.265503       1.375184      20.918978       2.194874      17.386531          -0.000002
            7              H       0.691420       2.433308      12.858421       0.116182       1.102048 0.80982629E+01  0.79033351E+02                                 1.704669                            1.620304      -1.006076       2.403353                    0.997909       3.358877       9.104762       0.516244       1.215716      -0.724552      -0.034482      -0.019728      -0.011234       0.041284       0.009369       0.003718       0.004035      -0.001648      -0.041454      -0.014786      -0.002496       0.017282              1.737385       2.185004       0.116745       0.223649       1.515277       0.115356       1.511874          -0.000003
            8              H       2.622344       1.192258      13.013582       0.120437       1.054872 0.78402372E+01  0.76389667E+02                                 1.692557                            1.622010      -1.030806       2.389251                    0.997945       3.455934       9.559559       0.499564       1.258372      -0.713712      -0.006083      -0.033537      -0.009673       0.035430       0.005535       0.001442       0.008905      -0.000885      -0.047015      -0.018626       0.003293       0.015333              1.722144       1.509608      -0.165397       0.073011       2.185478       0.147770       1.471346          -0.000003
            9              H       4.614296       4.423208      14.224148       0.128574       1.108303 0.80157137E+01  0.77306327E+02                                 1.658603                            1.572718      -0.925013       2.450039                    0.998824       3.168104       8.281835       0.548836       1.157152      -0.740395       0.028666       0.020319       0.013336       0.037583       0.004381       0.009525       0.006170      -0.006991      -0.045965      -0.019763       0.003300       0.016463              1.687377       2.127750       0.210846       0.213369       1.559541       0.148348       1.374841           0.000006
           10              H       2.674502       5.673596      14.022899       0.119694       1.148157 0.82190818E+01  0.79503917E+02                                 1.674273                            1.573652      -0.908903       2.453397                    0.998834       3.185057       8.249476       0.560422       1.129862      -0.747279       0.002619       0.039895       0.008420       0.040858       0.006812       0.006292       0.006866      -0.010898      -0.040245      -0.016415      -0.001575       0.017991              1.704914       1.512828      -0.101833       0.020548       2.256436       0.221673       1.345480           0.000006
           11              H      -5.358984       2.770916      14.013682       0.109914       1.103733 0.77929868E+01  0.76668961E+02                                 1.804867                            1.658510      -1.354026       2.233159                    0.992960       3.805364      10.971604       0.470356       1.323621      -0.696896       0.030128      -0.001611       0.020679       0.036578      -0.000365       0.003489      -0.006472       0.012206       0.012176      -0.011004       0.001898       0.009106              1.902843       2.361400       0.093786       0.584570       1.375331      -0.080750       1.971797          -0.000001
           12              H       7.342924       2.026048      14.880127       0.124166       1.142783 0.84283130E+01  0.83483678E+02                                 1.782056                            1.680398      -1.019164       2.402085                    0.997455       3.437641       9.537461       0.492187       1.256363      -0.715144      -0.000375      -0.010249       0.034384       0.035881       0.002545      -0.002248      -0.007287       0.014592       0.028684      -0.014491       0.001867       0.012624              1.831057       1.616198       0.069765       0.107540       1.567067      -0.411540       2.309906          -0.000002
           13              H       5.516655       3.077024      11.498839       0.127292       1.092597 0.80681400E+01  0.78875947E+02                                 1.722127                            1.639522      -0.863672       2.476758                    0.999310       3.307684       9.052217       0.501468       1.249373      -0.717707      -0.027504       0.005131      -0.023550       0.036570       0.002987       0.008224      -0.011788       0.015848       0.015528      -0.018683       0.003290       0.015392              1.763304       2.208067       0.003651       0.332420       1.352315      -0.038296       1.729529          -0.000002
           14              H       7.534961       3.789182      10.627784       0.118286       1.145572 0.83675631E+01  0.82554402E+02                                 1.768615                            1.661301      -1.038729       2.393031                    0.997126       3.420462       9.404711       0.501922       1.236884      -0.719490      -0.001107       0.017782      -0.037510       0.041526      -0.000016       0.006195      -0.012454       0.008376       0.016345      -0.015305       0.000062       0.015243              1.821418       1.586788       0.107576      -0.108630       1.486011      -0.313642       2.391456          -0.000000
           15              H       6.791019       4.208806       0.471629       0.119273       1.018497 0.70929210E+01  0.67901383E+02                                 1.697154                            1.574271      -1.089360       2.367779                    0.996761       3.516641       9.878840       0.488301       1.310284      -0.701310      -0.027639      -0.010177       0.026615       0.039696      -0.002577      -0.010221       0.001944       0.001154      -0.009999      -0.011139       0.000048       0.011091              1.771698       1.837389       0.244376      -0.496660       1.613280      -0.284431       1.864426          -0.000002
           16              H       7.074065       6.460209       0.098320       0.127912       1.076243 0.79390276E+01  0.76621476E+02                                 1.646070                            1.581417      -0.897445       2.460914                    0.999063       3.188919       8.424592       0.537237       1.181291      -0.734290      -0.021556       0.020920       0.023277       0.038002      -0.000306      -0.016261       0.003519      -0.005469      -0.003621      -0.018171       0.002934       0.015237              1.661917       1.622630      -0.312687      -0.229087       1.789153       0.116527       1.573969          -0.000004
           17              H       6.415103      -0.107940      12.881465       0.123053       1.093420 0.80753350E+01  0.79006387E+02                                 1.716275                            1.633683      -1.034336       2.389463                    0.998057       3.398565       9.320843       0.505124       1.239385      -0.718762       0.027017       0.004618      -0.023944       0.036395      -0.007013      -0.017267      -0.000187       0.002505      -0.015016      -0.019437       0.000532       0.018905              1.759201       1.752010       0.271103      -0.375615       1.675334      -0.237785       1.850258          -0.000003
           18              H       6.212771      -2.352688      13.385355       0.117305       1.111494 0.82527605E+01  0.80170390E+02                                 1.662026                            1.597442      -0.889670       2.459792                    0.999102       3.199111       8.391786       0.543762       1.159531      -0.740053       0.028284      -0.025213      -0.016198       0.041208      -0.004746      -0.014779       0.002229       0.004636      -0.011760      -0.015244      -0.001787       0.017031              1.671435       1.583636      -0.249990      -0.176055       1.877667       0.182190       1.553001          -0.000002
           19              H       0.995917       2.919302      10.185344       0.116182       1.102048 0.80982712E+01  0.79033447E+02                                 1.704669                            1.620304      -1.006076       2.403353                    0.997909       3.358877       9.104761       0.516244       1.215716      -0.724552       0.002711       0.039634       0.011234       0.041284       0.006450       0.002009       0.005106      -0.013688      -0.041454      -0.014786      -0.002496       0.017282              1.737385       1.551060      -0.190562       0.006246       2.149221       0.251569       1.511874          -0.000003
           20              H       2.954951       1.723116      10.030183       0.120436       1.054872 0.78402375E+01  0.76389666E+02                                 1.692556                            1.622010      -1.030806       2.389250                    0.997945       3.455935       9.559560       0.499565       1.258372      -0.713712       0.027525       0.020103       0.009673       0.035430       0.003776       0.007385       0.005182      -0.008143      -0.047015      -0.018626       0.003293       0.015333              1.722144       2.186719       0.162836       0.101123       1.508367       0.130156       1.471345          -0.000003
           21              H       0.916489      -1.478693       8.819617       0.128574       1.108302 0.80157103E+01  0.77306281E+02                                 1.658602                            1.572717      -0.925013       2.450039                    0.998824       3.168104       8.281832       0.548837       1.157151      -0.740395      -0.005780      -0.034659      -0.013336       0.037583       0.005457       0.001397       0.011262      -0.002548      -0.045965      -0.019763       0.003300       0.016463              1.687376       1.502134      -0.092424       0.040418       2.185154       0.256710       1.374840           0.000005
           22              H      -1.054818      -0.278600       9.020866       0.119694       1.148157 0.82190820E+01  0.79503917E+02                                 1.674272                            1.573652      -0.908903       2.453397                    0.998834       3.185057       8.249475       0.560422       1.129862      -0.747279      -0.034757      -0.019759      -0.008420       0.040858       0.008497       0.003434       0.008657      -0.003945      -0.040245      -0.016415      -0.001575       0.017991              1.704914       2.194889       0.228799       0.190508       1.574374       0.115185       1.345479           0.000006
           23              H      -1.947096       8.216475       9.030083       0.109914       1.103732 0.77929820E+01  0.76668906E+02                                 1.804867                            1.658510      -1.354026       2.233159                    0.992960       3.805363      10.971603       0.470356       1.323622      -0.696895       0.014592      -0.026408      -0.020679       0.036578      -0.005017      -0.007346       0.000316      -0.006988       0.012176      -0.011004       0.001898       0.009106              1.902843       1.489330      -0.328954      -0.327655       2.247402       0.490800       1.971796          -0.000001
           24              H       4.263808      -2.888388       8.163638       0.124166       1.142783 0.84283198E+01  0.83483771E+02                                 1.782057                            1.680400      -1.019164       2.402085                    0.997455       3.437642       9.537469       0.492186       1.256364      -0.715144       0.009059       0.004808      -0.034384       0.035881      -0.004151      -0.005576      -0.005202      -0.013035       0.028684      -0.014491       0.001867       0.012624              1.831059       1.521649       0.023931      -0.417233       1.661619      -0.082746       2.309909          -0.000002
           25              H       2.521462      -1.703466      11.544926       0.127292       1.092597 0.80681402E+01  0.78875947E+02                                 1.722126                            1.639521      -0.863672       2.476758                    0.999310       3.307684       9.052216       0.501468       1.249373      -0.717707      -0.016614       0.022511       0.023550       0.036570      -0.004370      -0.014195       0.002258      -0.014506       0.015528      -0.018683       0.003290       0.015392              1.763303       1.512277      -0.333637      -0.179463       2.048104       0.282422       1.729528          -0.000002
           26              H       2.761024      -3.830280      12.415981       0.118286       1.145572 0.83675683E+01  0.82554468E+02                                 1.768616                            1.661302      -1.038729       2.393031                    0.997126       3.420463       9.404715       0.501921       1.236884      -0.719490      -0.016484      -0.006760       0.037510       0.041526      -0.003298      -0.013910       0.000142      -0.005164       0.016345      -0.015305       0.000062       0.015243              1.821419       1.420736       0.027081      -0.234846       1.652064      -0.234563       2.391457          -0.000000
           27              H       5.669047       2.418077       7.209626       0.119273       1.018497 0.70929223E+01  0.67901397E+02                                 1.697154                            1.574271      -1.089360       2.367779                    0.996761       3.516641       9.878839       0.488301       1.310283      -0.701310      -0.002898       0.029310      -0.026615       0.039696      -0.002049       0.006208      -0.008349       0.003331      -0.009999      -0.011139       0.000048       0.011091              1.771698       1.464078       0.063413      -0.039299       1.986590      -0.570988       1.864426          -0.000002
           28              H       3.766594       1.181305       7.582935       0.127912       1.076243 0.79390208E+01  0.76621398E+02                                 1.646069                            1.581417      -0.897445       2.460914                    0.999063       3.188918       8.424590       0.537237       1.181291      -0.734290      -0.028227       0.010272      -0.023277       0.038002       0.001957       0.010260      -0.013098       0.003869      -0.003621      -0.018171       0.002934       0.015237              1.661917       2.002938      -0.128330       0.204785       1.408844      -0.155313       1.573969          -0.000004
           29              H       5.779351      -1.122634      10.162300       0.123053       1.093419 0.80753281E+01  0.79006305E+02                                 1.716274                            1.633682      -1.034335       2.389463                    0.998057       3.398564       9.320840       0.505124       1.239385      -0.718762       0.007630      -0.026326       0.023944       0.036395      -0.005328       0.007364      -0.015620       0.009459      -0.015016      -0.019437       0.000532       0.018905              1.759200       1.477098       0.137838      -0.050125       1.950245      -0.441719       1.850257          -0.000003
           30              H       7.711023       0.038603       9.658410       0.117305       1.111493 0.82527532E+01  0.80170298E+02                                 1.662025                            1.597441      -0.889669       2.459792                    0.999102       3.199110       8.391781       0.543762       1.159531      -0.740053       0.035026      -0.014454       0.016198       0.041208      -0.004760       0.008453      -0.012326       0.004580      -0.011760      -0.015243      -0.001787       0.017031              1.671433       2.017969      -0.039444       0.240739       1.443331      -0.078951       1.553000          -0.000002
           31              H       3.997567       5.050569       2.504089       0.116182       1.102048 0.80982629E+01  0.79033348E+02                                 1.704669                            1.620304      -1.006076       2.403353                    0.997909       3.358877       9.104761       0.516244       1.215716      -0.724552       0.034482       0.019728       0.011234       0.041284       0.009368       0.003718       0.004035      -0.001648      -0.041454      -0.014786      -0.002496       0.017282              1.737385       2.185004       0.116745       0.223649       1.515276       0.115356       1.511874          -0.000003
           32              H       2.066643       6.291619       2.348928       0.120437       1.054872 0.78402363E+01  0.76389654E+02                                 1.692556                            1.622010      -1.030806       2.389251                    0.997945       3.455934       9.559558       0.499565       1.258372      -0.713712       0.006083       0.033537       0.009673       0.035430       0.005535       0.001442       0.008905      -0.000885      -0.047015      -0.018626       0.003293       0.015333              1.722144       1.509608      -0.165397       0.073011       2.185478       0.147770       1.471345          -0.000003
           33              H       0.074691       3.060669       1.138362       0.128574       1.108302 0.80157080E+01  0.77306257E+02                                 1.658602                            1.572717      -0.925012       2.450040                    0.998824       3.168103       8.281831       0.548836       1.157152      -0.740395      -0.028666      -0.020319      -0.013336       0.037583       0.004381       0.009525       0.006170      -0.006991      -0.045965      -0.019763       0.003300       0.016463              1.687376       2.127749       0.210846       0.213369       1.559540       0.148348       1.374840           0.000005
           34              H       2.014485       1.810281       1.339611       0.119694       1.148157 0.82190821E+01  0.79503918E+02                                 1.674272                            1.573652      -0.908903       2.453397                    0.998834       3.185057       8.249475       0.560422       1.129862      -0.747279      -0.002619      -0.039895      -0.008420       0.040858       0.006812       0.006292       0.006866      -0.010898      -0.040245      -0.016415      -0.001575       0.017991              1.704914       1.512828      -0.101833       0.020548       2.256435       0.221673       1.345479           0.000006
           35              H      10.047971       4.712961       1.348828       0.109914       1.103732 0.77929808E+01  0.76668892E+02                                 1.804867                            1.658510      -1.354026       2.233159                    0.992960       3.805363      10.971603       0.470356       1.323622      -0.696895      -0.030128       0.001611      -0.020679       0.036578      -0.000365       0.003489      -0.006472       0.012206       0.012176      -0.011004       0.001898       0.009106              1.902843       2.361400       0.093786       0.584570       1.375331      -0.080750       1.971796          -0.000001
           36              H      -2.653937       5.457829       0.482383       0.124167       1.142782 0.84283103E+01  0.83483649E+02                                 1.782056                            1.680398      -1.019163       2.402086                    0.997455       3.437640       9.537460       0.492187       1.256364      -0.715144       0.000375       0.010249      -0.034384       0.035881       0.002545      -0.002248      -0.007287       0.014592       0.028684      -0.014491       0.001867       0.012624              1.831057       1.616198       0.069765       0.107540       1.567067      -0.411540       2.309906          -0.000002
           37              H      -0.827668       4.406853       3.863671       0.127292       1.092597 0.80681400E+01  0.78875944E+02                                 1.722126                            1.639521      -0.863672       2.476758                    0.999310       3.307684       9.052216       0.501468       1.249373      -0.717707       0.027504      -0.005131       0.023550       0.036570       0.002987       0.008224      -0.011788       0.015848       0.015528      -0.018683       0.003290       0.015392              1.763304       2.208067       0.003651       0.332420       1.352315      -0.038296       1.729529          -0.000002
           38              H      -2.845974       3.694695       4.734726       0.118286       1.145572 0.83675632E+01  0.82554400E+02                                 1.768615                            1.661301      -1.038729       2.393031                    0.997126       3.420462       9.404710       0.501922       1.236884      -0.719490       0.001107      -0.017782       0.037510       0.041526      -0.000016       0.006195      -0.012455       0.008376       0.016345      -0.015305       0.000062       0.015243              1.821418       1.586788       0.107576      -0.108630       1.486011      -0.313642       2.391456          -0.000000
           39              H      -2.102032       3.275071      14.890881       0.119273       1.018497 0.70929210E+01  0.67901383E+02                                 1.697154                            1.574271      -1.089360       2.367779                    0.996761       3.516641       9.878840       0.488301       1.310284      -0.701310       0.027639       0.010177      -0.026615       0.039696      -0.002577      -0.010221       0.001944       0.001154      -0.009999      -0.011139       0.000048       0.011091              1.771698       1.837389       0.244376      -0.496660       1.613280      -0.284431       1.864426          -0.000002
           40              H      -2.385078       1.023668      15.264190       0.127912       1.076243 0.79390259E+01  0.76621454E+02                                 1.646069                            1.581417      -0.897445       2.460914                    0.999063       3.188919       8.424591       0.537237       1.181291      -0.734290       0.021556      -0.020920      -0.023277       0.038002      -0.000306      -0.016261       0.003519      -0.005469      -0.003621      -0.018171       0.002934       0.015237              1.661917       1.622629      -0.312687      -0.229086       1.789153       0.116527       1.573969          -0.000004
           41              H      -1.726116       7.591817       2.481045       0.123053       1.093420 0.80753320E+01  0.79006356E+02                                 1.716275                            1.633683      -1.034335       2.389463                    0.998057       3.398564       9.320842       0.505124       1.239386      -0.718762      -0.027017      -0.004618       0.023944       0.036395      -0.007013      -0.017267      -0.000187       0.002505      -0.015016      -0.019437       0.000532       0.018905              1.759201       1.752010       0.271103      -0.375615       1.675334      -0.237785       1.850258          -0.000003
           42              H      -1.523784       9.836565       1.977155       0.117305       1.111494 0.82527561E+01  0.80170330E+02                                 1.662025                            1.597441      -0.889669       2.459792                    0.999102       3.199111       8.391783       0.543763       1.159530      -0.740053      -0.028284       0.025213       0.016198       0.041208      -0.004746      -0.014779       0.002229       0.004636      -0.011760      -0.015244      -0.001787       0.017031              1.671434       1.583635      -0.249990      -0.176055       1.877665       0.182189       1.553000          -0.000002
           43              H       3.693070       4.564575       5.177166       0.116182       1.102048 0.80982712E+01  0.79033447E+02                                 1.704669                            1.620304      -1.006076       2.403353                    0.997909       3.358877       9.104761       0.516244       1.215716      -0.724552      -0.002711      -0.039634      -0.011234       0.041284       0.006450       0.002009       0.005106      -0.013688      -0.041454      -0.014786      -0.002496       0.017282              1.737385       1.551060      -0.190562       0.006246       2.149221       0.251569       1.511874          -0.000003
           44              H       1.734036       5.760761       5.332327       0.120436       1.054872 0.78402375E+01  0.76389666E+02                                 1.692556                            1.622010      -1.030806       2.389250                    0.997945       3.455935       9.559560       0.499565       1.258372      -0.713712      -0.027525      -0.020103      -0.009673       0.035430       0.003776       0.007385       0.005182      -0.008143      -0.047015      -0.018626       0.003293       0.015333              1.722144       2.186719       0.162836       0.101123       1.508367       0.130156       1.471345          -0.000003
           45              H       3.772498       8.962570       6.542893       0.128574       1.108302 0.80157059E+01  0.77306230E+02                                 1.658602                            1.572716      -0.925012       2.450040                    0.998824       3.168103       8.281830       0.548837       1.157152      -0.740395       0.005780       0.034659       0.013336       0.037583       0.005457       0.001397       0.011262      -0.002548      -0.045964      -0.019763       0.003300       0.016463              1.687376       1.502134      -0.092424       0.040418       2.185154       0.256710       1.374840           0.000005
           46              H       5.743805       7.762477       6.341644       0.119694       1.148158 0.82190859E+01  0.79503965E+02                                 1.674273                            1.573652      -0.908903       2.453397                    0.998834       3.185058       8.249478       0.560422       1.129862      -0.747279       0.034757       0.019759       0.008420       0.040858       0.008497       0.003434       0.008657      -0.003945      -0.040245      -0.016415      -0.001575       0.017991              1.704914       2.194889       0.228799       0.190508       1.574375       0.115185       1.345480           0.000006
           47              H       6.636083      -0.732598       6.332427       0.109914       1.103732 0.77929827E+01  0.76668913E+02                                 1.804867                            1.658510      -1.354026       2.233159                    0.992960       3.805363      10.971602       0.470356       1.323622      -0.696895      -0.014592       0.026408       0.020679       0.036578      -0.005017      -0.007346       0.000316      -0.006988       0.012176      -0.011004       0.001898       0.009106              1.902843       1.489330      -0.328954      -0.327655       2.247401       0.490800       1.971796          -0.000001
           48              H       0.425179      10.372265       7.198872       0.124167       1.142783 0.84283146E+01  0.83483708E+02                                 1.782057                            1.680399      -1.019163       2.402086                    0.997455       3.437641       9.537466       0.492186       1.256364      -0.715144      -0.009059      -0.004808       0.034384       0.035881      -0.004151      -0.005576      -0.005202      -0.013035       0.028684      -0.014491       0.001867       0.012624              1.831058       1.521648       0.023931      -0.417233       1.661618      -0.082746       2.309907          -0.000002
           49              H       2.167525       9.187343       3.817584       0.127292       1.092597 0.80681428E+01  0.78875976E+02                                 1.722126                            1.639521      -0.863672       2.476758                    0.999310       3.307685       9.052218       0.501468       1.249372      -0.717708       0.016614      -0.022511      -0.023550       0.036570      -0.004370      -0.014195       0.002258      -0.014506       0.015528      -0.018683       0.003290       0.015392              1.763303       1.512277      -0.333637      -0.179463       2.048104       0.282422       1.729528          -0.000002
           50              H       1.927963      11.314157       2.946529       0.118286       1.145573 0.83675725E+01  0.82554516E+02                                 1.768616                            1.661302      -1.038729       2.393031                    0.997126       3.420464       9.404717       0.501922       1.236884      -0.719490       0.016484       0.006760      -0.037510       0.041526      -0.003298      -0.013910       0.000142      -0.005164       0.016345      -0.015305       0.000062       0.015243              1.821419       1.420736       0.027081      -0.234846       1.652064      -0.234563       2.391458          -0.000000
           51              H      -0.980060       5.065800       8.152884       0.119273       1.018497 0.70929217E+01  0.67901391E+02                                 1.697154                            1.574271      -1.089360       2.367779                    0.996761       3.516641       9.878840       0.488301       1.310283      -0.701310       0.002898      -0.029310       0.026615       0.039696      -0.002049       0.006208      -0.008349       0.003331      -0.009999      -0.011139       0.000048       0.011091              1.771698       1.464079       0.063413      -0.039299       1.986590      -0.570988       1.864426          -0.000002
           52              H       0.922393       6.302572       7.779575       0.127912       1.076243 0.79390221E+01  0.76621407E+02                                 1.646069                            1.581416      -0.897445       2.460914                    0.999063       3.188919       8.424590       0.537238       1.181290      -0.734290       0.028227      -0.010272       0.023277       0.038002       0.001957       0.010260      -0.013098       0.003869      -0.003621      -0.018171       0.002934       0.015237              1.661916       2.002937      -0.128330       0.204785       1.408843      -0.155313       1.573968          -0.000004
           53              H      -1.090364       8.606511       5.200210       0.123053       1.093419 0.80753270E+01  0.79006289E+02                                 1.716274                            1.633682      -1.034335       2.389463                    0.998057       3.398564       9.320839       0.505124       1.239385      -0.718762      -0.007630       0.026326      -0.023944       0.036395      -0.005328       0.007364      -0.015620       0.009459      -0.015016      -0.019437       0.000532       0.018905              1.759200       1.477098       0.137838      -0.050125       1.950244      -0.441719       1.850257          -0.000003
           54              H      -3.022036       7.445274       5.704100       0.117305       1.111493 0.82527513E+01  0.80170273E+02                                 1.662024                            1.597441      -0.889669       2.459792                    0.999102       3.199110       8.391780       0.543763       1.159530      -0.740053      -0.035026       0.014454      -0.016198       0.041208      -0.004760       0.008453      -0.012326       0.004580      -0.011760      -0.015243      -0.001787       0.017031              1.671433       2.017969      -0.039444       0.240739       1.443331      -0.078951       1.552999          -0.000002
           55              C       0.221964       4.953467      13.314687       0.611760      25.710207 0.25261837E+03  0.52339886E+04                                 8.057823                            5.631197       0.007856       2.057972                    0.999600      22.163529      61.669721       0.628016       0.470726      -1.022480      -0.057050       0.030033       0.000258       0.064473       0.043660      -0.040115      -0.037988      -0.032678       0.234697      -0.086690      -0.021303       0.107993             10.356258      14.264575      -4.475264       1.188183      11.229339       1.561914       5.574859          -0.000002
           56              C       1.483493       4.178188      13.437587      -0.051802      38.756917 0.42382337E+03  0.98153956E+04                                 9.873937                            6.779103       0.043831       2.018363                    0.999356      27.115033      75.207453       0.650418       0.406622      -1.079876       0.040838      -0.025268       0.006558       0.048469       0.002863       0.001708       0.008101      -0.007734      -0.011437      -0.008433      -0.002802       0.011235             13.052262      20.297570      -6.456619       1.684630      13.137883       0.949292       5.721334          -0.000002
           57              C       1.481218       2.841504      13.131874      -0.080146      33.178502 0.40750740E+03  0.94467108E+04                                 9.036231                            6.772693      -0.000476       1.975765                    0.999677      28.809165      82.812232       0.625954       0.422103      -1.058358       0.028179       0.000862       0.004215       0.028506       0.024086      -0.001006      -0.001638       0.015127       0.023316      -0.029146       0.007557       0.021589             10.992772      15.396531      -5.270096       1.255973      11.961757       0.950441       5.620029          -0.000006
           58              C       2.641200       2.096333      13.227121      -0.199716      36.290526 0.45492185E+03  0.10833136E+05                                 9.546814                            7.128211       0.075760       1.990242                    0.999648      30.204632      87.814297       0.614092       0.418847      -1.061087      -0.033537       0.014314       0.001254       0.036486       0.002211      -0.001319       0.007898      -0.049623      -0.002715      -0.024582      -0.002942       0.027524             11.690965      17.772067      -4.754996       2.269757      11.397517       0.326401       5.903311          -0.000006
           59              C       3.818488       2.670486      13.632691       0.208083      33.627056 0.37020707E+03  0.83520689E+04                                 9.239495                            6.526008      -0.044720       2.004322                    0.999576      25.457143      71.448073       0.629325       0.431402      -1.055941       0.036212      -0.028216       0.007007       0.046439      -0.027760      -0.008300      -0.015029       0.022947      -0.068723      -0.038004      -0.003523       0.041527             11.790070      17.727876      -4.977521       1.378826      12.468414       0.443380       5.173921          -0.000002
           60              C       3.827736       4.015952      13.941478      -0.197977      35.463463 0.44049059E+03  0.10380730E+05                                 9.322759                            6.971012       0.108414       1.997342                    0.999681      29.988239      86.065262       0.628244       0.413701      -1.066890      -0.023822       0.024212      -0.002146       0.034034       0.022544       0.020871       0.012888       0.020760      -0.041642      -0.024582      -0.017858       0.042440             11.063993      15.361141      -4.581981       0.892828      12.592647       1.172034       5.238190           0.000007
           61              C       2.658501       4.764680      13.829332      -0.083876      33.335263 0.40070625E+03  0.92313775E+04                                 8.988870                            6.681379      -0.000418       1.972552                    0.999632      28.756131      81.860805       0.636397       0.417770      -1.063237       0.011549      -0.028384       0.000022       0.030644       0.010646       0.001441       0.011501      -0.046996      -0.017548      -0.022944      -0.009281       0.032225             10.657641      16.102933      -3.651221       1.533821      10.718343       0.886318       5.151647           0.000005
           62              C      -4.753344       3.766682      11.627884       0.608026      24.576902 0.24758881E+03  0.51032803E+04                                 7.770818                            5.560060       0.043518       2.071644                    0.999708      22.039770      61.136424       0.634641       0.468230      -1.023995       0.048865       0.037192      -0.024271       0.066032      -0.048385       0.020966       0.010332      -0.179095      -0.118633      -0.091995      -0.029711       0.121705              9.716440      13.362156       3.098518      -1.408040       5.063844      -1.044453      10.723318          -0.000002
           63              C      -6.064073       3.343238      12.223949      -0.040509      37.014740 0.42034922E+03  0.97111959E+04                                 9.552282                            6.748147       0.099118       2.039946                    0.999382      26.875713      74.359375       0.652610       0.406247      -1.080540      -0.039137      -0.005964       0.021724       0.045157       0.005347       0.007015       0.003306      -0.004834       0.013323      -0.009643      -0.001474       0.011117             12.198345      18.078062       4.088800      -2.548659       6.463751      -2.886142      12.053223          -0.000002
           64              C      -6.129990       2.822655      13.497501      -0.080575      34.986214 0.42849321E+03  0.10084670E+05                                 9.447808                            7.012083      -0.134516       1.934236                    0.999375      29.329453      85.667135       0.604793       0.430310      -1.050561      -0.032939       0.006888      -0.006340       0.034243      -0.008249       0.010535       0.013231      -0.010621      -0.029030      -0.023742       0.006414       0.017328             11.329646      15.342472       3.486205      -0.902177       6.534655      -2.867062      12.111811          -0.000003
           65              C       7.378284       2.372872      14.018290      -0.190420      35.923118 0.44022667E+03  0.10402736E+05                                 9.467622                            6.996275       0.112580       2.004527                    0.999536      30.026503      87.104085       0.621650       0.416954      -1.061754       0.034621       0.008682      -0.005137       0.036061       0.004797      -0.011302      -0.004598      -0.030710       0.076156      -0.030775       0.001948       0.028827             11.479124      17.683824       3.490001       0.592757       6.629181      -2.155753      10.124366          -0.000003
           66              C       6.242880       2.443990      13.259382       0.207502      34.342558 0.37414152E+03  0.84701932E+04                                 9.395765                            6.582126      -0.148142       1.973037                    0.999510      25.514673      71.928606       0.623047       0.434238      -1.053338      -0.045172      -0.020391       0.019391       0.053219       0.013527      -0.028107      -0.005402       0.027107      -0.097981      -0.043437      -0.002175       0.045611             12.073453      18.775132       3.931244      -1.346986       7.336764      -2.822594      10.108462          -0.000001
           67              C       6.294473       2.995277      12.004265      -0.185314      34.413708 0.44165799E+03  0.10439753E+05                                 9.207569                            7.019458       0.157480       2.020758                    0.999607      29.874312      86.532886       0.619369       0.418362      -1.061396       0.028680       0.020625      -0.020853       0.041022      -0.000239       0.026899       0.001581       0.017795      -0.003924      -0.023444      -0.008136       0.031580             10.901532      15.146191       3.031956      -2.624417       6.408225      -2.847381      11.150178          -0.000002
           68              C       7.505052       3.431324      11.486549      -0.083527      33.077228 0.40946089E+03  0.95186465E+04                                 9.061344                            6.827049      -0.015228       1.973448                    0.999593      28.963040      83.810444       0.617246       0.426859      -1.053701      -0.015563      -0.009191       0.022688       0.029008      -0.005887       0.004091      -0.010110      -0.036398       0.041707      -0.026242       0.002477       0.023765             10.798081      15.962799       3.187338      -1.315514       5.901786      -1.974501      10.529657           0.000000
           69              C       4.439392      -3.657862      14.840185       0.632040      23.527141 0.24671818E+03  0.51033659E+04                                 7.701151                            5.643151      -0.107402       2.027619                    0.999541      22.133059      62.398375       0.611754       0.484031      -1.011055      -0.010382      -0.062154       0.019192       0.065873      -0.008154       0.048755       0.009608       0.085377       0.243201      -0.085418      -0.019056       0.104474              9.467619       7.110476       0.840746      -2.089668      14.954739      -0.774012       6.337641           0.000000
           70              C       4.649012      -2.188063      14.628182      -0.055849      37.851527 0.45619830E+03  0.10792217E+05                                 9.815227                            7.120005      -0.016856       2.002346                    0.999082      27.588287      78.063722       0.621314       0.416714      -1.070213       0.007652       0.048850       0.001975       0.049485      -0.004434      -0.004584      -0.003971       0.021102      -0.024439      -0.012841      -0.003268       0.016109             12.350283       7.922418       2.004347      -2.688854      20.541414      -2.106165       8.587018           0.000000
           71              C       3.840104      -1.265982      15.245755      -0.069291      32.044923 0.41251839E+03  0.96105626E+04                                 8.889684                            6.870471      -0.024555       1.974657                    0.999641      28.775737      83.443560       0.612688       0.429102      -1.051994       0.021015       0.018014      -0.004817       0.028095       0.006580      -0.002170       0.004648       0.038640       0.046287      -0.028678       0.012198       0.016480             10.280951       7.354246       0.295207      -2.543460      15.284912      -2.014309       8.203697          -0.000003
           72              C       3.992932       0.083101      15.004564      -0.198419      34.265256 0.44242025E+03  0.10439884E+05                                 9.118145                            6.985648       0.166053       2.019184                    0.999703      29.868817      85.839954       0.627532       0.413628      -1.066704      -0.007839      -0.026877       0.011961       0.030445      -0.022710      -0.014569       0.014103      -0.001042       0.033387      -0.028290      -0.006344       0.034634             10.658528       7.629236       0.792117      -2.643951      15.658223      -3.745087       8.688125          -0.000006
           73              C       4.934533       0.530593      14.081277       0.206671      32.315964 0.37749104E+03  0.85621822E+04                                 9.016851                            6.612170       0.013837       2.021983                    0.999536      25.590155      72.129632       0.621750       0.434323      -1.053644       0.001008       0.042838      -0.010479       0.044113       0.006535       0.005165      -0.019001      -0.037688      -0.088702      -0.036259      -0.003205       0.039464             11.005066       8.049249       0.221617      -2.457987      17.036121      -3.645744       7.929829          -0.000001
           74              C       5.764273      -0.390190      13.482139      -0.207220      33.580001 0.45560388E+03  0.10842749E+05                                 9.006467                            7.101833       0.200641       2.027562                    0.999773      30.253094      87.645707       0.619968       0.415131      -1.064503       0.004405      -0.037333       0.008474       0.038535       0.000977      -0.022408      -0.008935       0.024190       0.025826      -0.021563      -0.010099       0.031663             10.328316       7.336819       0.608370      -2.139434      15.932273      -2.117984       7.715856          -0.000003
           75              C       5.630506      -1.740803      13.774026      -0.086139      31.596086 0.41390674E+03  0.96303910E+04                                 8.727453                            6.829898       0.091502       2.002622                    0.999742      28.982850      83.404845       0.622884       0.422627      -1.058262      -0.005494       0.029916       0.008789       0.031661      -0.020257      -0.008074       0.013634       0.026757       0.012181      -0.028611      -0.001149       0.029760             10.088968       7.137336       1.691167      -2.238408      15.223323      -2.547623       7.906246          -0.000003
           76              C      -1.476621       2.242433       9.729078       0.611760      25.710222 0.25261842E+03  0.52339898E+04                                 8.057826                            5.631198       0.007856       2.057972                    0.999600      22.163530      61.669725       0.628016       0.470726      -1.022480      -0.051911       0.038235      -0.000258       0.064473       0.039872      -0.016685      -0.052668      -0.048308       0.234697      -0.086690      -0.021303       0.107993             10.356264      15.320126      -3.963594       0.887193      10.173807       1.750497       5.574860          -0.000002
           77              C      -0.228703       1.445431       9.606178      -0.051802      38.756919 0.42382323E+03  0.98153916E+04                                 9.873937                            6.779102       0.043830       2.018363                    0.999356      27.115031      75.207444       0.650418       0.406622      -1.079876       0.040551      -0.025726      -0.006558       0.048469       0.004809       0.006545       0.005071       0.000295      -0.011437      -0.008433      -0.002802       0.011235             13.052264      19.568878      -6.809860       0.119376      13.866580       1.929994       5.721333          -0.000002
           78              C       0.973116       2.030546       9.911891      -0.080146      33.178535 0.40750794E+03  0.94467259E+04                                 9.036237                            6.772697      -0.000476       1.975765                    0.999677      28.809165      82.812232       0.625954       0.422103      -1.058358       0.011516      -0.025733      -0.004216       0.028506       0.008982      -0.001035      -0.001620      -0.047187       0.023316      -0.029146       0.007557       0.021589             10.992780      16.752541      -4.612772       0.307393      10.605767       1.544771       5.620032          -0.000006
           79              C       2.149647       1.311787       9.816644      -0.199716      36.290499 0.45492171E+03  0.10833131E+05                                 9.546809                            7.128210       0.075761       1.990243                    0.999648      30.204629      87.814280       0.614092       0.418847      -1.061088      -0.027509       0.023934      -0.001254       0.036486       0.020848       0.007682       0.002258       0.027267      -0.002715      -0.024582      -0.002942       0.027524             11.690957      16.343267      -5.447598      -0.696366      12.826294       2.184810       5.903309          -0.000006
           80              C       2.146535       0.001959       9.411074       0.208083      33.627055 0.37020730E+03  0.83520750E+04                                 9.239496                            6.526010      -0.044720       2.004322                    0.999576      25.457143      71.448073       0.629325       0.431402      -1.055941       0.041186      -0.020278      -0.007007       0.046439      -0.026203      -0.009904      -0.014024       0.029371      -0.068723      -0.038004      -0.003523       0.041527             11.790069      17.376688      -5.147755      -0.202474      12.819599       1.434136       5.173921          -0.000002
           81              C       0.939855      -0.593262       9.102287      -0.197977      35.463458 0.44049050E+03  0.10380727E+05                                 9.322757                            6.971011       0.108414       1.997342                    0.999681      29.988236      86.065243       0.628244       0.413701      -1.066890      -0.032178       0.010875       0.002146       0.034034       0.005816       0.002493       0.024402      -0.048255      -0.041642      -0.024582      -0.017858       0.042440             11.063991      16.716437      -3.924996       0.665194      11.237345       1.314655       5.238190           0.000007
           82              C      -0.243912       0.132272       9.214433      -0.083876      33.335266 0.40070632E+03  0.92313793E+04                                 8.988870                            6.681379      -0.000418       1.972552                    0.999632      28.756130      81.860795       0.636397       0.417770      -1.063237       0.030579       0.001989      -0.000022       0.030644       0.025041       0.009720       0.006314       0.012396      -0.017548      -0.022944      -0.009281       0.032225             10.657641      14.609235      -4.375299       0.128490      12.212041       1.766820       5.151647           0.000005
           83              C      -2.578950       7.237133      11.415881       0.608026      24.576918 0.24758897E+03  0.51032844E+04                                 7.770821                            5.560062       0.043519       2.071645                    0.999708      22.039770      61.136423       0.634641       0.468230      -1.023995      -0.012152      -0.060195       0.024271       0.066032       0.040326       0.000152       0.023373       0.186908      -0.118632      -0.091995      -0.029711       0.121705              9.716445       4.210359      -1.337861      -0.325654      14.215658      -1.722619      10.723318          -0.000002
           84              C      -2.769662       8.601297      10.819816      -0.040509      37.014748 0.42034918E+03  0.97111947E+04                                 9.552284                            6.748147       0.099119       2.039946                    0.999382      26.875712      74.359373       0.652610       0.406247      -1.080540      -0.011705       0.037819      -0.021724       0.045157       0.005210      -0.000086       0.007755      -0.005401       0.013323      -0.009643      -0.001474       0.011117             12.198350       5.463809      -2.026017      -1.485349      19.078012      -3.552362      12.053228          -0.000002
           85              C      -2.329970       8.887694       9.546264      -0.080575      34.986220 0.42849307E+03  0.10084666E+05                                 9.447808                            7.012081      -0.134516       1.934236                    0.999375      29.329453      85.667134       0.604793       0.430310      -1.050561      -0.020566       0.026635       0.006340       0.034243      -0.000941       0.007311       0.015252       0.019531      -0.029030      -0.023742       0.006414       0.017328             11.329648       5.473764      -1.297692      -2.186383      16.403367      -2.062459      12.111812          -0.000003
           86              C       3.967144      -3.071493       9.025475      -0.190420      35.923119 0.44022665E+03  0.10402735E+05                                 9.467622                            6.996274       0.112580       2.004527                    0.999536      30.026506      87.104098       0.621650       0.416954      -1.061754       0.007289      -0.034941       0.005137       0.036061       0.015025       0.000793      -0.012176       0.011492       0.076156      -0.030775       0.001948       0.028827             11.479124       5.992824      -2.177260      -2.198411      18.320183      -0.406969      10.124366          -0.000003
           87              C       3.407879      -2.080824       9.784383       0.207502      34.342576 0.37414159E+03  0.84701950E+04                                 9.395768                            6.582127      -0.148142       1.973037                    0.999510      25.514673      71.928605       0.623047       0.434238      -1.053338      -0.001356       0.049542      -0.019391       0.053219      -0.002261       0.007399      -0.027649      -0.038030      -0.097982      -0.043436      -0.002175       0.045611             12.073460       6.427032      -2.054549      -1.952341      19.684884      -2.443326      10.108462          -0.000001
           88              C       2.934310      -2.367725      11.039500      -0.185314      34.413719 0.44165804E+03  0.10439755E+05                                 9.207571                            7.019459       0.157480       2.020758                    0.999607      29.874312      86.532886       0.619369       0.418362      -1.061396      -0.006050      -0.034804       0.020853       0.041022      -0.007133      -0.010311       0.024895      -0.010647      -0.003924      -0.023444      -0.008136       0.031580             10.901536       5.690647      -1.551661      -1.417424      15.863781      -3.603625      11.150180          -0.000002
           89              C       3.069995      -3.647267      11.557216      -0.083527      33.077220 0.40946069E+03  0.95186406E+04                                 9.061342                            6.827046      -0.015228       1.973448                    0.999593      28.963037      83.810428       0.617246       0.426859      -1.053701       0.001481       0.018014      -0.022688       0.029008       0.010640      -0.010882      -0.000728       0.031790       0.041707      -0.026242       0.002477       0.023765             10.798079       5.313969      -1.974730      -1.202915      16.550612      -2.045051      10.529656           0.000000
           90              C       8.111924       2.203698       8.203580       0.632040      23.527122 0.24671793E+03  0.51033596E+04                                 7.701147                            5.643149      -0.107402       2.027619                    0.999541      22.133060      62.398380       0.611754       0.484031      -1.011055       0.051401       0.036455      -0.019192       0.065873      -0.038563      -0.012621       0.048063      -0.040084       0.243200      -0.085418      -0.019056       0.104473              9.467613      12.802142       3.599807       0.215031       9.263056      -2.218012       6.337640           0.000000
           91              C       6.880767       1.373938       8.415583      -0.055849      37.851547 0.45619847E+03  0.10792222E+05                                 9.815230                            7.120006      -0.016856       2.002346                    0.999082      27.588282      78.063703       0.621314       0.416714      -1.070213      -0.040620      -0.028194      -0.001975       0.049485      -0.011030      -0.001574      -0.005857      -0.006111      -0.024439      -0.012841      -0.003268       0.016109             12.350291      16.566863       6.194788      -0.722342      11.896990      -3.338279       8.587019           0.000000
           92              C       5.698184       1.699615       7.798010      -0.069291      32.044938 0.41251853E+03  0.96105664E+04                                 8.889686                            6.870472      -0.024555       1.974657                    0.999641      28.775737      83.443557       0.612688       0.429102      -1.051994      -0.007043      -0.026768       0.004817       0.028095      -0.011091       0.005129       0.000075      -0.034266       0.046287      -0.028678       0.012198       0.016480             10.280955      13.544165       3.295803      -0.703108       9.095003      -3.167378       8.203698          -0.000003
           93              C       4.550880       0.973617       8.039201      -0.198419      34.265248 0.44241994E+03  0.10439875E+05                                 9.118144                            6.985645       0.166053       2.019184                    0.999703      29.868815      85.839948       0.627532       0.413628      -1.066704       0.020766       0.018778      -0.011961       0.030445      -0.013658       0.019046      -0.006958       0.036301       0.033387      -0.028290      -0.006344       0.034634             10.658528      13.508670       3.642204      -2.216705       9.778791      -4.012778       8.688123          -0.000006
           94              C       4.558936      -0.068879       8.962488       0.206671      32.315987 0.37749122E+03  0.85621873E+04                                 9.016856                            6.612172       0.013837       2.021983                    0.999536      25.590154      72.129630       0.621750       0.434323      -1.053644      -0.038108      -0.019593       0.010479       0.044113       0.018841      -0.019351      -0.003641       0.013085      -0.088702      -0.036259      -0.003205       0.039464             11.005075      15.152176       3.664801      -2.208436       9.933215      -3.802110       7.929832          -0.000001
           95              C       5.749438      -0.413868       9.561626      -0.207220      33.580008 0.45560397E+03  0.10842752E+05                                 9.006469                            7.101834       0.200640       2.027562                    0.999773      30.253098      87.645725       0.619968       0.415131      -1.064503       0.035516       0.012321      -0.008474       0.038535      -0.008890       0.001734      -0.024061      -0.016519       0.025826      -0.021563      -0.010099       0.031663             10.328319      13.819187       3.750733      -0.972636       9.449913      -2.849038       7.715857          -0.000003
           96              C       6.906433       0.295646       9.269739      -0.086139      31.596099 0.41390681E+03  0.96303931E+04                                 8.727456                            6.829899       0.091501       2.002622                    0.999742      28.982853      83.404858       0.622884       0.422627      -1.058262      -0.029317      -0.008106      -0.008789       0.031661      -0.023051       0.015790      -0.001318       0.015231       0.012181      -0.028611      -0.001149       0.029760             10.088973      12.357139       4.221495      -1.316073      10.003531      -3.125515       7.906248          -0.000003
           97              C       4.467023       2.530410       2.047823       0.611760      25.710209 0.25261839E+03  0.52339889E+04                                 8.057823                            5.631197       0.007856       2.057972                    0.999600      22.163530      61.669724       0.628016       0.470726      -1.022480       0.057050      -0.030033      -0.000258       0.064473       0.043660      -0.040115      -0.037988      -0.032678       0.234697      -0.086690      -0.021303       0.107993             10.356258      14.264575      -4.475264       1.188183      11.229340       1.561914       5.574859          -0.000002
           98              C       3.205494       3.305689       1.924923      -0.051802      38.756918 0.42382339E+03  0.98153962E+04                                 9.873937                            6.779103       0.043831       2.018363                    0.999356      27.115034      75.207453       0.650418       0.406622      -1.079876      -0.040838       0.025268      -0.006558       0.048469       0.002863       0.001708       0.008101      -0.007734      -0.011438      -0.008433      -0.002802       0.011235             13.052262      20.297569      -6.456619       1.684630      13.137883       0.949292       5.721333          -0.000002
           99              C       3.207769       4.642373       2.230636      -0.080146      33.178503 0.40750743E+03  0.94467114E+04                                 9.036231                            6.772693      -0.000476       1.975765                    0.999677      28.809166      82.812234       0.625954       0.422103      -1.058358      -0.028179      -0.000862      -0.004216       0.028506       0.024086      -0.001006      -0.001638       0.015127       0.023316      -0.029146       0.007557       0.021589             10.992773      15.396531      -5.270097       1.255973      11.961758       0.950441       5.620029          -0.000006
          100              C       2.047787       5.387544       2.135389      -0.199716      36.290526 0.45492186E+03  0.10833136E+05                                 9.546814                            7.128211       0.075760       1.990242                    0.999648      30.204632      87.814294       0.614092       0.418847      -1.061088       0.033537      -0.014314      -0.001254       0.036486       0.002211      -0.001319       0.007898      -0.049623      -0.002715      -0.024582      -0.002942       0.027524             11.690965      17.772067      -4.754996       2.269757      11.397516       0.326401       5.903311          -0.000005
          101              C       0.870499       4.813391       1.729819       0.208083      33.627054 0.37020705E+03  0.83520682E+04                                 9.239495                            6.526007      -0.044720       2.004322                    0.999576      25.457142      71.448067       0.629325       0.431402      -1.055941      -0.036212       0.028216      -0.007007       0.046439      -0.027760      -0.008300      -0.015029       0.022947      -0.068723      -0.038004      -0.003523       0.041527             11.790069      17.727874      -4.977521       1.378826      12.468413       0.443380       5.173921          -0.000002
          102              C       0.861251       3.467925       1.421032      -0.197977      35.463460 0.44049056E+03  0.10380729E+05                                 9.322758                            6.971012       0.108414       1.997342                    0.999681      29.988237      86.065251       0.628244       0.413701      -1.066890       0.023822      -0.024212       0.002146       0.034034       0.022544       0.020871       0.012888       0.020760      -0.041642      -0.024582      -0.017858       0.042440             11.063991      15.361138      -4.581981       0.892828      12.592646       1.172033       5.238190           0.000007
          103              C       2.030486       2.719197       1.533178      -0.083875      33.335255 0.40070615E+03  0.92313745E+04                                 8.988868                            6.681378      -0.000418       1.972552                    0.999632      28.756128      81.860787       0.636397       0.417770      -1.063237      -0.011549       0.028384      -0.000022       0.030644       0.010646       0.001441       0.011501      -0.046995      -0.017548      -0.022944      -0.009281       0.032225             10.657638      16.102927      -3.651219       1.533820      10.718340       0.886318       5.151646           0.000005
          104              C       9.442331       3.717195       3.734626       0.608026      24.576902 0.24758881E+03  0.51032802E+04                                 7.770818                            5.560060       0.043518       2.071644                    0.999708      22.039770      61.136422       0.634641       0.468230      -1.023995      -0.048865      -0.037192       0.024271       0.066032      -0.048385       0.020966       0.010332      -0.179095      -0.118633      -0.091995      -0.029711       0.121705              9.716439      13.362155       3.098518      -1.408040       5.063844      -1.044453      10.723318          -0.000002
          105              C      10.753060       4.140639       3.138561      -0.040509      37.014741 0.42034923E+03  0.97111962E+04                                 9.552282                            6.748148       0.099118       2.039946                    0.999382      26.875713      74.359378       0.652610       0.406247      -1.080540       0.039137       0.005964      -0.021724       0.045157       0.005347       0.007015       0.003306      -0.004834       0.013323      -0.009643      -0.001474       0.011117             12.198346      18.078063       4.088800      -2.548659       6.463751      -2.886142      12.053224          -0.000002
          106              C      10.818977       4.661222       1.865009      -0.080575      34.986215 0.42849323E+03  0.10084670E+05                                 9.447808                            7.012083      -0.134516       1.934236                    0.999375      29.329453      85.667134       0.604793       0.430310      -1.050561       0.032939      -0.006888       0.006340       0.034243      -0.008249       0.010535       0.013231      -0.010620      -0.029030      -0.023742       0.006414       0.017328             11.329646      15.342471       3.486205      -0.902177       6.534655      -2.867062      12.111811          -0.000003
          107              C      -2.689297       5.111005       1.344220      -0.190420      35.923122 0.44022674E+03  0.10402738E+05                                 9.467623                            6.996275       0.112580       2.004527                    0.999536      30.026505      87.104093       0.621650       0.416954      -1.061754      -0.034621      -0.008682       0.005137       0.036061       0.004797      -0.011302      -0.004598      -0.030710       0.076156      -0.030775       0.001948       0.028827             11.479124      17.683825       3.490001       0.592757       6.629181      -2.155754      10.124367          -0.000003
          108              C      -1.553893       5.039887       2.103128       0.207502      34.342558 0.37414152E+03  0.84701931E+04                                 9.395765                            6.582126      -0.148142       1.973037                    0.999510      25.514673      71.928606       0.623047       0.434238      -1.053338       0.045172       0.020391      -0.019391       0.053219       0.013527      -0.028107      -0.005402       0.027107      -0.097981      -0.043437      -0.002175       0.045611             12.073453      18.775131       3.931244      -1.346986       7.336764      -2.822594      10.108462          -0.000001
          109              C      -1.605486       4.488600       3.358245      -0.185314      34.413706 0.44165796E+03  0.10439753E+05                                 9.207569                            7.019459       0.157480       2.020758                    0.999607      29.874311      86.532883       0.619369       0.418362      -1.061396      -0.028680      -0.020625       0.020853       0.041022      -0.000239       0.026899       0.001581       0.017795      -0.003924      -0.023444      -0.008136       0.031580             10.901531      15.146191       3.031956      -2.624417       6.408225      -2.847381      11.150178          -0.000002
          110              C      -2.816065       4.052553       3.875961      -0.083527      33.077224 0.40946084E+03  0.95186448E+04                                 9.061343                            6.827048      -0.015227       1.973448                    0.999593      28.963038      83.810435       0.617246       0.426859      -1.053701       0.015563       0.009191      -0.022688       0.029008      -0.005887       0.004091      -0.010110      -0.036398       0.041707      -0.026242       0.002477       0.023765             10.798080      15.962797       3.187337      -1.315514       5.901786      -1.974500      10.529656           0.000001
          111              C       0.249595      11.141739       0.522325       0.632040      23.527141 0.24671818E+03  0.51033659E+04                                 7.701151                            5.643152      -0.107402       2.027619                    0.999541      22.133059      62.398378       0.611754       0.484031      -1.011055       0.010382       0.062154      -0.019192       0.065873      -0.008154       0.048755       0.009608       0.085377       0.243201      -0.085418      -0.019056       0.104474              9.467620       7.110477       0.840746      -2.089668      14.954741      -0.774012       6.337642           0.000000
          112              C       0.039975       9.671940       0.734328      -0.055849      37.851523 0.45619823E+03  0.10792216E+05                                 9.815226                            7.120004      -0.016856       2.002346                    0.999082      27.588285      78.063715       0.621314       0.416714      -1.070213      -0.007652      -0.048850      -0.001975       0.049485      -0.004434      -0.004584      -0.003971       0.021102      -0.024439      -0.012841      -0.003268       0.016109             12.350283       7.922418       2.004347      -2.688853      20.541413      -2.106164       8.587017           0.000000
          113              C       0.848883       8.749859       0.116755      -0.069291      32.044922 0.41251839E+03  0.96105625E+04                                 8.889683                            6.870471      -0.024555       1.974657                    0.999641      28.775737      83.443558       0.612688       0.429102      -1.051994      -0.021015      -0.018014       0.004817       0.028095       0.006580      -0.002170       0.004648       0.038640       0.046287      -0.028678       0.012198       0.016480             10.280951       7.354246       0.295207      -2.543459      15.284911      -2.014309       8.203697          -0.000003
          114              C       0.696055       7.400776       0.357946      -0.198419      34.265258 0.44242027E+03  0.10439885E+05                                 9.118146                            6.985648       0.166053       2.019184                    0.999703      29.868817      85.839958       0.627532       0.413628      -1.066704       0.007839       0.026877      -0.011961       0.030445      -0.022710      -0.014569       0.014103      -0.001042       0.033387      -0.028290      -0.006344       0.034634             10.658529       7.629237       0.792118      -2.643951      15.658224      -3.745088       8.688126          -0.000006
          115              C      -0.245546       6.953284       1.281233       0.206671      32.315964 0.37749104E+03  0.85621822E+04                                 9.016851                            6.612170       0.013837       2.021983                    0.999536      25.590155      72.129632       0.621750       0.434323      -1.053644      -0.001008      -0.042838       0.010479       0.044113       0.006535       0.005165      -0.019001      -0.037688      -0.088702      -0.036259      -0.003205       0.039464             11.005066       8.049249       0.221617      -2.457987      17.036120      -3.645744       7.929829          -0.000001
          116              C      -1.075286       7.874067       1.880371      -0.207220      33.580000 0.45560388E+03  0.10842749E+05                                 9.006467                            7.101833       0.200641       2.027562                    0.999773      30.253094      87.645706       0.619968       0.415131      -1.064503      -0.004405       0.037333      -0.008474       0.038535       0.000977      -0.022408      -0.008935       0.024190       0.025826      -0.021563      -0.010099       0.031663             10.328315       7.336819       0.608371      -2.139434      15.932271      -2.117984       7.715856          -0.000003
          117              C      -0.941519       9.224680       1.588484      -0.086139      31.596091 0.41390683E+03  0.96303934E+04                                 8.727454                            6.829899       0.091501       2.002622                    0.999742      28.982852      83.404853       0.622884       0.422627      -1.058262       0.005494      -0.029916      -0.008789       0.031661      -0.020257      -0.008074       0.013634       0.026757       0.012181      -0.028611      -0.001149       0.029760             10.088970       7.137337       1.691168      -2.238408      15.223325      -2.547624       7.906247          -0.000003
          118              C       6.165608       5.241444       5.633432       0.611760      25.710221 0.25261840E+03  0.52339892E+04                                 8.057827                            5.631198       0.007856       2.057972                    0.999600      22.163529      61.669725       0.628016       0.470726      -1.022480       0.051911      -0.038235       0.000258       0.064473       0.039872      -0.016685      -0.052668      -0.048308       0.234697      -0.086690      -0.021303       0.107993             10.356264      15.320126      -3.963594       0.887193      10.173807       1.750497       5.574860          -0.000002
          119              C       4.917690       6.038446       5.756332      -0.051802      38.756920 0.42382326E+03  0.98153923E+04                                 9.873937                            6.779102       0.043830       2.018363                    0.999356      27.115032      75.207445       0.650418       0.406622      -1.079876      -0.040551       0.025726       0.006558       0.048469       0.004809       0.006545       0.005071       0.000295      -0.011437      -0.008433      -0.002802       0.011235             13.052263      19.568878      -6.809861       0.119375      13.866580       1.929994       5.721333          -0.000003
          120              C       3.715871       5.453331       5.450619      -0.080146      33.178538 0.40750799E+03  0.94467273E+04                                 9.036237                            6.772698      -0.000476       1.975765                    0.999677      28.809167      82.812239       0.625954       0.422103      -1.058358      -0.011516       0.025733       0.004215       0.028506       0.008982      -0.001035      -0.001620      -0.047187       0.023316      -0.029146       0.007557       0.021589             10.992781      16.752542      -4.612773       0.307393      10.605768       1.544771       5.620032          -0.000006
          121              C       2.539340       6.172090       5.545866      -0.199716      36.290501 0.45492174E+03  0.10833132E+05                                 9.546810                            7.128210       0.075760       1.990243                    0.999648      30.204630      87.814286       0.614092       0.418847      -1.061088       0.027509      -0.023934       0.001254       0.036486       0.020848       0.007682       0.002258       0.027267      -0.002715      -0.024582      -0.002942       0.027524             11.690958      16.343269      -5.447599      -0.696366      12.826295       2.184810       5.903309          -0.000005
          122              C       2.542452       7.481918       5.951436       0.208083      33.627054 0.37020729E+03  0.83520747E+04                                 9.239496                            6.526010      -0.044720       2.004322                    0.999576      25.457143      71.448074       0.629325       0.431402      -1.055941      -0.041186       0.020278       0.007007       0.046439      -0.026203      -0.009904      -0.014024       0.029371      -0.068723      -0.038004      -0.003523       0.041527             11.790069      17.376688      -5.147755      -0.202474      12.819599       1.434136       5.173921          -0.000002
          123              C       3.749132       8.077139       6.260223      -0.197977      35.463466 0.44049063E+03  0.10380731E+05                                 9.322759                            6.971012       0.108414       1.997342                    0.999681      29.988239      86.065259       0.628244       0.413701      -1.066890       0.032178      -0.010875      -0.002146       0.034034       0.005816       0.002493       0.024402      -0.048255      -0.041642      -0.024582      -0.017858       0.042440             11.063993      16.716442      -3.924997       0.665195      11.237347       1.314655       5.238191           0.000007
          124              C       4.932899       7.351605       6.148077      -0.083875      33.335261 0.40070623E+03  0.92313769E+04                                 8.988869                            6.681379      -0.000418       1.972552                    0.999632      28.756127      81.860786       0.636397       0.417770      -1.063237      -0.030579      -0.001989       0.000022       0.030644       0.025041       0.009720       0.006314       0.012396      -0.017548      -0.022944      -0.009281       0.032225             10.657640      14.609234      -4.375298       0.128491      12.212039       1.766820       5.151647           0.000005
          125              C       7.267937       0.246744       3.946629       0.608026      24.576918 0.24758897E+03  0.51032845E+04                                 7.770822                            5.560062       0.043519       2.071645                    0.999708      22.039770      61.136425       0.634641       0.468230      -1.023995       0.012152       0.060195      -0.024271       0.066032       0.040326       0.000152       0.023373       0.186908      -0.118632      -0.091995      -0.029711       0.121705              9.716446       4.210359      -1.337861      -0.325654      14.215659      -1.722619      10.723319          -0.000002
          126              C       7.458649      -1.117420       4.542694      -0.040509      37.014750 0.42034921E+03  0.97111954E+04                                 9.552284                            6.748147       0.099119       2.039946                    0.999382      26.875713      74.359375       0.652610       0.406247      -1.080540       0.011705      -0.037819       0.021724       0.045157       0.005210      -0.000086       0.007755      -0.005401       0.013323      -0.009643      -0.001474       0.011117             12.198350       5.463809      -2.026017      -1.485349      19.078012      -3.552362      12.053228          -0.000002
          127              C       7.018957      -1.403817       5.816246      -0.080575      34.986219 0.42849307E+03  0.10084666E+05                                 9.447808                            7.012081      -0.134516       1.934236                    0.999375      29.329453      85.667134       0.604793       0.430310      -1.050561       0.020566      -0.026635      -0.006340       0.034243      -0.000941       0.007311       0.015252       0.019531      -0.029030      -0.023742       0.006414       0.017328             11.329648       5.473764      -1.297692      -2.186383      16.403367      -2.062459      12.111812          -0.000003
          128              C       0.721843      10.555370       6.337035      -0.190420      35.923121 0.44022668E+03  0.10402736E+05                                 9.467622                            6.996275       0.112580       2.004527                    0.999536      30.026506      87.104098       0.621650       0.416954      -1.061754      -0.007289       0.034941      -0.005137       0.036061       0.015025       0.000793      -0.012176       0.011492       0.076156      -0.030775       0.001948       0.028827             11.479125       5.992824      -2.177260      -2.198411      18.320184      -0.406969      10.124366          -0.000003
          129              C       1.281108       9.564701       5.578127       0.207502      34.342576 0.37414158E+03  0.84701948E+04                                 9.395769                            6.582127      -0.148142       1.973037                    0.999510      25.514673      71.928606       0.623047       0.434238      -1.053338       0.001356      -0.049542       0.019391       0.053219      -0.002261       0.007399      -0.027649      -0.038030      -0.097981      -0.043436      -0.002175       0.045611             12.073460       6.427032      -2.054549      -1.952341      19.684885      -2.443326      10.108462          -0.000001
          130              C       1.754677       9.851602       4.323010      -0.185314      34.413720 0.44165804E+03  0.10439755E+05                                 9.207572                            7.019460       0.157480       2.020758                    0.999607      29.874312      86.532890       0.619369       0.418362      -1.061396       0.006050       0.034804      -0.020853       0.041022      -0.007133      -0.010311       0.024895      -0.010647      -0.003924      -0.023444      -0.008136       0.031580             10.901537       5.690648      -1.551661      -1.417424      15.863783      -3.603626      11.150181          -0.000002
          131              C       1.618992      11.131144       3.805294      -0.083527      33.077220 0.40946068E+03  0.95186402E+04                                 9.061342                            6.827046      -0.015227       1.973448                    0.999593      28.963037      83.810429       0.617246       0.426859      -1.053701      -0.001481      -0.018014       0.022688       0.029008       0.010640      -0.010882      -0.000728       0.031790       0.041707      -0.026242       0.002477       0.023765             10.798079       5.313969      -1.974731      -1.202915      16.550613      -2.045051      10.529656           0.000000
          132              C      -3.422937       5.280179       7.158930       0.632040      23.527122 0.24671793E+03  0.51033596E+04                                 7.701147                            5.643149      -0.107402       2.027619                    0.999541      22.133060      62.398381       0.611754       0.484031      -1.011055      -0.051401      -0.036455       0.019192       0.065873      -0.038563      -0.012621       0.048063      -0.040084       0.243200      -0.085418      -0.019056       0.104473              9.467613      12.802142       3.599807       0.215031       9.263056      -2.218012       6.337640           0.000000
          133              C      -2.191780       6.109939       6.946927      -0.055849      37.851551 0.45619853E+03  0.10792224E+05                                 9.815231                            7.120007      -0.016856       2.002346                    0.999082      27.588284      78.063709       0.621314       0.416714      -1.070213       0.040620       0.028194       0.001975       0.049485      -0.011030      -0.001574      -0.005857      -0.006110      -0.024439      -0.012841      -0.003268       0.016109             12.350291      16.566864       6.194789      -0.722342      11.896991      -3.338279       8.587019           0.000000
          134              C      -1.009197       5.784262       7.564500      -0.069291      32.044936 0.41251850E+03  0.96105657E+04                                 8.889686                            6.870472      -0.024555       1.974657                    0.999641      28.775736      83.443556       0.612688       0.429102      -1.051994       0.007043       0.026768      -0.004817       0.028095      -0.011091       0.005129       0.000075      -0.034266       0.046287      -0.028678       0.012198       0.016480             10.280955      13.544165       3.295803      -0.703108       9.095004      -3.167378       8.203698          -0.000003
          135              C       0.138107       6.510260       7.323309      -0.198419      34.265253 0.44242000E+03  0.10439877E+05                                 9.118146                            6.985646       0.166053       2.019184                    0.999703      29.868817      85.839958       0.627532       0.413628      -1.066704      -0.020766      -0.018778       0.011961       0.030445      -0.013658       0.019046      -0.006958       0.036301       0.033387      -0.028290      -0.006344       0.034634             10.658530      13.508672       3.642205      -2.216706       9.778793      -4.012778       8.688125          -0.000006
          136              C       0.130051       7.552756       6.400022       0.206671      32.315987 0.37749122E+03  0.85621872E+04                                 9.016856                            6.612171       0.013837       2.021983                    0.999536      25.590154      72.129630       0.621750       0.434323      -1.053644       0.038108       0.019593      -0.010479       0.044113       0.018841      -0.019351      -0.003641       0.013085      -0.088702      -0.036259      -0.003205       0.039464             11.005075      15.152177       3.664801      -2.208436       9.933215      -3.802110       7.929832          -0.000001
          137              C      -1.060451       7.897745       5.800884      -0.207220      33.580010 0.45560400E+03  0.10842753E+05                                 9.006469                            7.101834       0.200640       2.027562                    0.999773      30.253099      87.645728       0.619968       0.415131      -1.064503      -0.035516      -0.012321       0.008474       0.038535      -0.008890       0.001734      -0.024061      -0.016519       0.025826      -0.021563      -0.010099       0.031663             10.328319      13.819188       3.750733      -0.972636       9.449913      -2.849038       7.715857          -0.000003
          138              C      -2.217446       7.188231       6.092771      -0.086139      31.596103 0.41390689E+03  0.96303954E+04                                 8.727456                            6.829900       0.091501       2.002622                    0.999742      28.982856      83.404868       0.622884       0.422627      -1.058262       0.029317       0.008106       0.008789       0.031661      -0.023051       0.015790      -0.001318       0.015231       0.012181      -0.028611      -0.001149       0.029760             10.088974      12.357140       4.221496      -1.316073      10.003532      -3.125515       7.906249          -0.000003
          139              N       5.012737       1.911405      13.765731      -0.185103      44.498213 0.44183640E+03  0.10228706E+05                                10.451893                            6.707978      -0.188127       1.990708                    0.998061      26.043877      69.723331       0.692778       0.381903      -1.108833      -0.003701      -0.007504      -0.034269       0.035276      -0.004051      -0.029061      -0.043348       0.017396      -0.293824      -0.115293       0.051267       0.064026             14.122795      19.423047      -0.868178      -1.797654      16.067921      -3.558212       6.877417          -0.000002
          140              N       3.350530      -0.741568       9.278034      -0.185103      44.498194 0.44183606E+03  0.10228696E+05                                10.451890                            6.707975      -0.188127       1.990708                    0.998061      26.043876      69.723328       0.692778       0.381903      -1.108833       0.005138       0.006604       0.034269       0.035276      -0.009338      -0.026330      -0.045059      -0.004415      -0.293824      -0.115293       0.051267       0.064026             14.122790      17.387849      -1.854727      -2.417702      18.103104      -3.169731       6.877418          -0.000002
          141              N      -0.323750       5.572472       1.596779      -0.185103      44.498213 0.44183640E+03  0.10228706E+05                                10.451893                            6.707978      -0.188127       1.990708                    0.998061      26.043877      69.723331       0.692778       0.381903      -1.108833       0.003701       0.007504       0.034269       0.035276      -0.004051      -0.029061      -0.043348       0.017396      -0.293824      -0.115293       0.051267       0.064026             14.122795      19.423047      -0.868178      -1.797654      16.067921      -3.558212       6.877417          -0.000002
          142              N       1.338457       8.225445       6.084476      -0.185103      44.498197 0.44183609E+03  0.10228697E+05                                10.451891                            6.707975      -0.188127       1.990708                    0.998061      26.043877      69.723331       0.692778       0.381903      -1.108833      -0.005138      -0.006604      -0.034269       0.035276      -0.009338      -0.026330      -0.045059      -0.004415      -0.293824      -0.115293       0.051267       0.064026             14.122791      17.387850      -1.854727      -2.417702      18.103105      -3.169731       6.877418          -0.000002
          143              O      -0.783142       4.345881      12.853812      -0.581791      40.463764 0.58118309E+03  0.14228865E+05                                 9.330078                            7.428493       0.225533       2.123677                    0.995927      27.800509      73.455409       0.702634       0.356057      -1.142719       0.022235      -0.007525       0.027522       0.036174       0.065144       0.005641      -0.017281       0.056720       0.119889      -0.093343       0.040224       0.053119             10.937245      16.116632       0.437971       4.711833       7.222215       1.041410       9.472887          -0.000004
          144              O       0.211110       6.154546      13.693066      -0.546747      31.401734 0.43105769E+03  0.97913789E+04                                 7.806319                            6.293217       0.536873       2.235409                    0.997968      26.550091      67.518292       0.782630       0.344541      -1.152427       0.010843      -0.019074      -0.005848       0.022706      -0.016089      -0.039682       0.011089      -0.106713       0.058770      -0.080066       0.023201       0.056864              9.258889       8.436039      -3.988744      -1.121682      13.500764       2.756752       5.839864          -0.000006
          145              O      -3.773336       3.850703      12.412140      -0.523550      34.579784 0.49662543E+03  0.11691502E+05                                 8.413863                            6.861032       0.442092       2.214566                    0.995908      26.629196      69.024134       0.731954       0.355452      -1.143060      -0.019661      -0.004202       0.008038       0.021652      -0.013623       0.046590       0.017913       0.005371      -0.128721      -0.072185       0.023561       0.048624              9.900427      14.548677       3.014496       2.522237       5.874848       0.167903       9.277757          -0.000003
          146              O      -4.684295       4.020202      10.407025      -0.592296      35.832221 0.52464539E+03  0.12563737E+05                                 8.619165                            7.071546       0.266268       2.128231                    0.996810      28.023971      74.066628       0.715581       0.357433      -1.137662      -0.030011       0.041411       0.030288       0.059438      -0.031549      -0.016846      -0.005373      -0.139309       0.124903      -0.099479       0.043595       0.055884             10.031244       7.821780       1.057885      -2.242190       5.690430      -0.505933      16.581523          -0.000003
          147              O       6.944030       1.750731      -0.029035      -0.599610      39.044228 0.56219417E+03  0.13682856E+05                                 9.140039                            7.318829       0.257112       2.126705                    0.995945      28.180151      74.821648       0.704348       0.357296      -1.138997       0.017623       0.027872      -0.017572       0.037366       0.036150       0.013300      -0.008893       0.123158       0.092267      -0.088018       0.028079       0.059940             10.712945      10.312516       3.536367      -4.846674      10.588713      -3.533748      11.237605          -0.000002
          148              O       5.325044      -4.436311      14.483467      -0.541951      31.646914 0.43934134E+03  0.10049153E+05                                 7.908172                            6.402561       0.509800       2.229585                    0.997999      26.579261      68.315350       0.765318       0.349894      -1.145479       0.001230       0.018289       0.019206       0.026549      -0.053041       0.023840       0.024889      -0.009358       0.079044      -0.077784       0.036443       0.041341              9.367534       6.565742      -2.404122      -0.976691      15.257741       2.564759       6.279119          -0.000004
          149              O      -1.368319       3.411908      10.189953      -0.581791      40.463785 0.58118343E+03  0.14228876E+05                                 9.330081                            7.428495       0.225533       2.123677                    0.995927      27.800509      73.455411       0.702634       0.356057      -1.142719       0.016471      -0.016726      -0.027522       0.036174       0.018089      -0.018011      -0.002462      -0.137416       0.119889      -0.093343       0.040224       0.053119             10.937251       8.570779      -3.219921      -1.118217      14.768082       4.694202       9.472890          -0.000004
          150              O      -2.562143       1.728284       9.350699      -0.546747      31.401738 0.43105762E+03  0.97913771E+04                                 7.806320                            6.293216       0.536873       2.235409                    0.997968      26.550093      67.518301       0.782630       0.344541      -1.152427       0.021893      -0.001437       0.005848       0.022706       0.031921       0.027287      -0.030870       0.091363       0.058770      -0.080065       0.023201       0.056864              9.258891      15.668385      -0.482835       2.969940       6.268422       0.193166       5.839864          -0.000006
          151              O      -2.227071       6.318624      10.631625      -0.523550      34.579807 0.49662586E+03  0.11691515E+05                                 8.413868                            6.861035       0.442092       2.214566                    0.995908      26.629198      69.024145       0.731953       0.355452      -1.143060      -0.004795       0.019525      -0.008038       0.021652      -0.010547      -0.004204       0.049737       0.018063      -0.128721      -0.072185       0.023561       0.048624              9.900434       5.158776      -1.537306      -0.949127      15.264770       2.342868       9.277756          -0.000003
          152              O      -2.776960       7.064413      12.636740      -0.592296      35.832220 0.52464550E+03  0.12563740E+05                                 8.619165                            7.071547       0.266268       2.128231                    0.996810      28.023972      74.066633       0.715581       0.357433      -1.137662      -0.050355       0.008941      -0.030288       0.059438       0.035138       0.002514      -0.017503       0.135828       0.124903      -0.099479       0.043595       0.055884             10.031244       5.265495      -0.181286       0.522791       8.246717      -2.238319      16.581521          -0.000003
          153              O       7.947683       3.352615       7.710290      -0.599610      39.044231 0.56219395E+03  0.13682849E+05                                 9.140039                            7.318827       0.257112       2.126705                    0.995945      28.180151      74.821646       0.704349       0.357296      -1.138997      -0.017393      -0.028016       0.017572       0.037366      -0.025949      -0.013804       0.008089      -0.133048       0.092267      -0.088019       0.028079       0.059940             10.712946       7.759984       2.299015      -1.065689      13.141247      -5.902708      11.237606          -0.000002
          154              O       9.198734       1.746309       8.560298      -0.541951      31.646903 0.43934122E+03  0.10049149E+05                                 7.908171                            6.402560       0.509800       2.229585                    0.997999      26.579261      68.315353       0.765318       0.349894      -1.145479      -0.015921      -0.009084      -0.019206       0.026549      -0.029183       0.011997       0.032309       0.089075       0.079044      -0.077784       0.036443       0.041341              9.367531      15.491185       1.922527       2.733927       6.332289       0.239886       6.279118          -0.000004
          155              O       5.472129       3.137996       2.508698      -0.581791      40.463766 0.58118312E+03  0.14228867E+05                                 9.330079                            7.428493       0.225532       2.123677                    0.995927      27.800509      73.455413       0.702634       0.356057      -1.142719      -0.022235       0.007525      -0.027522       0.036174       0.065144       0.005641      -0.017281       0.056720       0.119889      -0.093343       0.040224       0.053119             10.937246      16.116633       0.437971       4.711834       7.222216       1.041410       9.472888          -0.000004
          156              O       4.477877       1.329331       1.669444      -0.546747      31.401738 0.43105775E+03  0.97913808E+04                                 7.806320                            6.293217       0.536873       2.235409                    0.997968      26.550093      67.518299       0.782630       0.344541      -1.152427      -0.010843       0.019074       0.005848       0.022706      -0.016089      -0.039682       0.011089      -0.106713       0.058770      -0.080066       0.023201       0.056864              9.258890       8.436040      -3.988744      -1.121682      13.500765       2.756752       5.839864          -0.000006
          157              O       8.462323       3.633174       2.950370      -0.523550      34.579784 0.49662543E+03  0.11691502E+05                                 8.413863                            6.861032       0.442092       2.214566                    0.995908      26.629196      69.024134       0.731954       0.355452      -1.143060       0.019661       0.004202      -0.008038       0.021652      -0.013623       0.046590       0.017913       0.005371      -0.128721      -0.072185       0.023561       0.048624              9.900427      14.548677       3.014496       2.522237       5.874848       0.167903       9.277757          -0.000003
          158              O       9.373282       3.463675       4.955485      -0.592296      35.832223 0.52464542E+03  0.12563738E+05                                 8.619166                            7.071546       0.266268       2.128231                    0.996810      28.023971      74.066630       0.715581       0.357433      -1.137662       0.030011      -0.041411      -0.030288       0.059438      -0.031549      -0.016846      -0.005373      -0.139309       0.124903      -0.099479       0.043595       0.055884             10.031245       7.821781       1.057886      -2.242190       5.690431      -0.505933      16.581524          -0.000003
          159              O       1.355088      11.495111       0.029035      -0.599610      39.044227 0.56219415E+03  0.13682855E+05                                 9.140038                            7.318829       0.257112       2.126705                    0.995945      28.180151      74.821646       0.704348       0.357296      -1.138997      -0.017623      -0.027872       0.017572       0.037366       0.036150       0.013300      -0.008893       0.123158       0.092267      -0.088018       0.028079       0.059940             10.712944      10.312516       3.536367      -4.846674      10.588712      -3.533748      11.237604          -0.000002
          160              O      -0.636057      11.920188       0.879043      -0.541951      31.646916 0.43934136E+03  0.10049153E+05                                 7.908173                            6.402561       0.509800       2.229585                    0.997999      26.579261      68.315352       0.765318       0.349894      -1.145479      -0.001230      -0.018289      -0.019206       0.026549      -0.053041       0.023840       0.024889      -0.009358       0.079044      -0.077784       0.036443       0.041341              9.367535       6.565742      -2.404122      -0.976691      15.257742       2.564759       6.279119          -0.000004
          161              O       6.057306       4.071969       5.172557      -0.581791      40.463787 0.58118347E+03  0.14228877E+05                                 9.330082                            7.428495       0.225532       2.123677                    0.995927      27.800510      73.455414       0.702634       0.356057      -1.142719      -0.016471       0.016726       0.027522       0.036174       0.018089      -0.018011      -0.002462      -0.137416       0.119889      -0.093343       0.040224       0.053119             10.937251       8.570779      -3.219922      -1.118217      14.768083       4.694202       9.472891          -0.000004
          162              O       7.251130       5.755593       6.011811      -0.546747      31.401741 0.43105767E+03  0.97913785E+04                                 7.806321                            6.293217       0.536873       2.235409                    0.997968      26.550093      67.518303       0.782630       0.344541      -1.152427      -0.021893       0.001437      -0.005848       0.022706       0.031921       0.027287      -0.030870       0.091363       0.058770      -0.080065       0.023201       0.056864              9.258891      15.668387      -0.482835       2.969940       6.268423       0.193167       5.839864          -0.000006
          163              O       6.916058       1.165253       4.730885      -0.523550      34.579807 0.49662586E+03  0.11691515E+05                                 8.413868                            6.861035       0.442092       2.214566                    0.995908      26.629198      69.024145       0.731953       0.355452      -1.143060       0.004795      -0.019525       0.008038       0.021652      -0.010547      -0.004204       0.049737       0.018063      -0.128721      -0.072185       0.023561       0.048624              9.900434       5.158776      -1.537306      -0.949127      15.264770       2.342868       9.277755          -0.000003
          164              O       7.465947       0.419464       2.725770      -0.592296      35.832220 0.52464550E+03  0.12563740E+05                                 8.619165                            7.071547       0.266268       2.128231                    0.996810      28.023972      74.066633       0.715581       0.357433      -1.137662       0.050355      -0.008941       0.030288       0.059438       0.035138       0.002514      -0.017503       0.135828       0.124903      -0.099479       0.043595       0.055884             10.031244       5.265495      -0.181286       0.522791       8.246717      -2.238319      16.581520          -0.000003
          165              O      -3.258696       4.131262       7.652220      -0.599610      39.044232 0.56219395E+03  0.13682849E+05                                 9.140039                            7.318827       0.257112       2.126705                    0.995945      28.180151      74.821646       0.704349       0.357296      -1.138997       0.017393       0.028016      -0.017572       0.037366      -0.025949      -0.013804       0.008089      -0.133048       0.092267      -0.088019       0.028079       0.059940             10.712946       7.759984       2.299015      -1.065689      13.141247      -5.902708      11.237606          -0.000002
          166              O      -4.509747       5.737568       6.802212      -0.541951      31.646903 0.43934121E+03  0.10049149E+05                                 7.908170                            6.402560       0.509800       2.229585                    0.997999      26.579261      68.315352       0.765318       0.349894      -1.145479       0.015921       0.009084       0.019206       0.026549      -0.029183       0.011997       0.032309       0.089075       0.079044      -0.077784       0.036443       0.041341              9.367530      15.491185       1.922527       2.733927       6.332289       0.239886       6.279117          -0.000004

******************************************************
Auxiliary information for the entire system
The total spin magnetic moment of the unit cell is   -0.000292
The total net atomic charge of the unit cell is   0.000008
Accuracy of reproducing the electrostatic potential in the unit cell:
  The inner radius (bohr) =    5.0000
  The outer radius (bohr) =   12.0000
  Valid grid points have density less than (e/(bohr^3)) =    0.0001
  The number of valid grid points were=       196694
  The rms potential error without charges in kcal/mol is=      2.94240
  The rms potential error with partial charges in kcal/mol is=      0.66574
  The RRMSE value at monopole order=      0.22626
  The rms potential error with partial charges and cloud penetration in kcal/mol is=      0.66456
  The RRMSE value at monopole order with cloud penetration is=      0.22585
  The rms potential error with partial charges and atomic dipoles in kcal/mol is=      0.49184
  The RRMSE value at dipole order=      0.16716
  The rms potential error with partial charges, atomic dipoles and cloud penetration in kcal/mol is=      0.48017
  The RRMSE value at dipole order with cloud penetration=      0.16319

******************************************************
The electron densities and ab initio electrostatic potential were computed in VASP using the PBE functional and
projector augmented wave method. See the main text of the journal article for a description of computational details.
The atomic charges, dipoles, and quadrupoles were computed with the DDEC6 method as described in
(a) T. A. Manz and N. Gabaldon Limas, RSC Adv. 6 (2016) 47771-47801 DOI: 10.1039/c6ra04656h
(b) N. Gabaldon Limas and T. A. Manz, RSC Adv. 8 (2018) 2678-2707 DOI: 10.1039/c7ra11829e.
For each atom in the material, the electron cloud parameters were fit to the spherically averaged atom-in-material
electron density using radial positions for which this density was between 10^-4 and 10^-2 electrons per cubic bohr.
The polarizabilities, dispersion coefficients, and quantum Drude oscillator (QDO) parameters were fit using the MCLF method.
The magnetic structure of the system was optimized in VASP from the default ferromagnetic initial guess using spin polarization.
The atomic spin moments (ASMs) were computed on this optimized magnetic structure using the DDEC6 partition as inputs
to the method of T. A. Manz and D. S. Sholl, J. Chem. Theory Comput. 7 (2011) 4146-4164 DOI: 10.1021/ct200539n.
The RMSE and RRMSE were computed using a uniform grid with Ewald summation.
