# Supplementary material for: A collection of forcefield precursors for metal–organic frameworks
Source: RSC Adv. 2019 Nov 13;9(63):36492–507. doi: 10.1039/c9ra07327b (PMC9075174; doi:10.1039/c9ra07327b)
Supplement: RA-009-C9RA07327B-s5292 [file RA-009-C9RA07327B-s5292.xyz]

  162
jmolscript: load "" {1 1 1} spacegroup "x,y,z" unitcell [{     16.037100     0.000000     0.000000 }, {     -5.345642    15.119943     0.000000 }, {     -5.345642    -7.559848    13.094326 }]
Cd    -1.336345     3.780078     9.820745     1.047164
Cd    -4.009210    11.339988     3.273582     1.047166
Cd     9.355004    -0.944950     4.910372     1.047164
Cd     1.336454     4.724998     1.636791     1.047164
Cd     4.009340    -2.834881    11.457535     1.047167
Cd     6.682205     6.615052     8.183954     1.047165
Cd    -3.553754     0.644202     9.820745     1.058412
Cd     3.553841    -0.644079     3.273582     1.058208
Cd     7.137632     0.623014     7.626135     1.058383
Cd    -1.791816    -4.402814    12.015354     1.058244
Cd     1.791932    -1.266969     8.741772     1.058411
Cd    -7.137487     5.047140    10.899717     1.058207
Cd     9.810482     8.204112     3.273582     1.058411
Cd     0.881063     6.915955     9.820745     1.058207
Cd     4.464796     8.182965     5.468191     1.058412
Cd    11.572391     3.157054     1.078972     1.058208
Cd    -0.880918     6.292961     4.352554     1.058384
Cd     6.226734    12.607029     2.194609     1.058243
C     -0.383757     0.754573     9.307447     0.488898
C      0.898145     1.580877     9.209239     0.475504
C     -4.506342     3.669708    10.334042     0.489124
C     -4.154589     5.153731    10.432250     0.475743
C      2.026051    -1.915642     5.798168     0.488959
C      1.129043    -3.014101     6.367771     0.475664
C     -2.481421    12.611552     0.748995     0.488962
C     -3.218066    11.399683     0.179392     0.475727
C     10.307631     0.123301     7.787196     0.488861
C     11.589523    -0.374907     7.120694     0.475515
C      6.185005    -0.445238     4.749312     0.489118
C      6.536740    -1.102212     3.415000     0.475808
C     -3.319607    -1.580678    11.854293     0.488995
C     -4.216607    -0.538152    12.520795     0.475646
C      2.864245     1.902862     1.797851     0.488971
C      2.127617     2.015518     3.132163     0.475666
C      4.961936    -0.877627     9.094009     0.488869
C      6.243838    -1.205722     9.858718     0.475494
C      0.839336    -3.224223    11.105298     0.489148
C      1.191088    -4.051272    12.341402     0.475747
C      7.371790     3.496567     8.536191     0.488953
C      6.474774     3.552499     7.300087     0.475706
C     -7.827073     8.165625    10.547480     0.488959
C     -8.563711     9.264837     9.782771     0.475684
C     -3.056614     8.314492     3.786879     0.488869
C     -1.774712     9.140798     3.885087     0.475495
C      8.857886    11.229608     2.760284     0.489147
C      9.209638    12.713629     2.662076     0.475745
C     -0.646760     5.644344     7.296158     0.488954
C     -1.543776     4.545874     6.726555     0.475706
C      0.191477     5.051689    12.345331     0.488958
C     -0.545161     3.839831    12.914934     0.475682
C      7.634793     7.683249     5.307130     0.488898
C      8.916695     7.185053     5.973632     0.475502
C      3.512208     7.114768     8.345014     0.489124
C      3.863961     6.457819     9.679326     0.475741
C     10.044601     5.979193     1.240033     0.488959
C      9.147593     7.021707     0.573531     0.475663
C      5.537129    -5.657020    11.296475     0.488962
C      4.800484    -5.544389     9.962163     0.475727
C      2.289081     6.682297     4.000317     0.488861
C      3.570973     6.354187     3.235608     0.475515
C     -1.833545     4.335662     1.989028     0.489119
C     -1.481810     3.508590     0.752924     0.475808
C      4.698943    11.056501     4.558135     0.488994
C      3.801943    11.112457     5.794239     0.475645
C     10.882795     0.605578     2.546846     0.488971
C     10.146167     1.704805     3.311555     0.475665
O     -1.431509     1.391125     9.598141    -0.485416
O      0.794444     2.813154     9.416130    -0.425374
O      1.960866     0.960956     8.918545    -0.430838
O     -0.322822    -0.472413     9.054726    -0.413029
O     -3.556951     2.894052    10.043348    -0.486381
O     -2.958221     5.466712    10.225359    -0.425065
O     -5.093289     5.949043    10.722944    -0.431845
O     -5.683465     3.318171    10.586763    -0.412595
O      2.312572    -2.013933     4.575158    -0.486292
O     -4.594015    11.213758     5.571636    -0.424918
O      0.829692    -2.933953     7.593400    -0.431805
O      2.377807    -0.980466     6.556329    -0.412949
O     -2.669580    12.848946     1.972005    -0.486246
O     -3.933318    10.746509     0.975527    -0.425130
O     -8.388379     3.584296    12.048089    -0.431997
O     -1.716988    13.254898    -0.009166    -0.412517
O      9.259869     0.056767     7.090578    -0.485391
O     11.485807    -0.811885     5.950062    -0.425386
O     -3.384847    -0.316689     7.802909    -0.430857
O     -5.668519     0.517943     8.976160    -0.413030
O      7.134407    -0.309150     5.566398    -0.486403
O      7.733106    -1.437876     3.247393    -0.425108
O      5.598029    -1.248127     2.580892    -0.431921
O      5.007884    -0.050605     4.927395    -0.412646
O     -3.033077    -2.590684    12.550911    -0.486328
O      0.751635     6.778276     0.597101    -0.424889
O     -4.515967     0.483194    11.838580    -0.431787
O     -2.967867    -1.391690    10.665329    -0.412936
O      2.676075     2.843315     0.980765    -0.486222
O      1.412367     3.031580     3.299770    -0.425088
O      2.302958     1.081869     3.966271    -0.431929
O      3.628675     0.924600     1.619768    -0.412479
O      3.914179    -1.447645     9.499934    -0.485397
O      6.140135    -2.001022    10.822460    -0.425348
O      7.306563    -0.644020     9.467198    -0.430841
O      5.022874    -0.045283     8.157765    -0.412933
O      1.788732    -2.584654    10.578906    -0.486387
O      2.387459    -4.028589    12.715900    -0.425068
O      0.252385    -4.700669    12.884817    -0.431828
O     -0.337790    -3.267319    10.674495    -0.412665
O      7.658328     4.604864     9.062583    -0.486318
O      6.097369     4.688004     6.925589    -0.424911
O      6.175407     2.451006     6.756672    -0.431859
O      7.723536     2.372404     8.966994    -0.412904
O     -8.015248     6.987777    10.141555    -0.486199
O      6.758127     8.901950     8.819029    -0.425127
O     -3.042723    -4.665918    10.174291    -0.431925
O     -1.716988    -6.619403    11.483724    -0.412565
O     -4.104371     8.951039     3.496185    -0.485397
O     -1.878415    10.373072     3.678196    -0.425350
O     -0.711987     8.520883     4.175781    -0.430843
O     -2.995676     7.087511     4.039600    -0.412936
O      9.807282    10.453957     3.050978    -0.486387
O     -5.631091    13.026614     2.868967    -0.425065
O      8.270935    13.508935     2.371382    -0.431828
O      7.680760    10.878067     2.507563    -0.412663
O     -0.360222     5.546075     8.519168    -0.486318
O     -1.921181     3.653805     7.522690    -0.424913
O     -1.843143     4.625998     5.500926    -0.431859
O     -0.295014     6.579505     6.537997    -0.412907
O      0.003302     5.289061    11.122321    -0.486199
O     -1.260423     3.186642    12.118799    -0.425126
O      4.975827    11.144164     1.046237    -0.431925
O      6.301562    13.254898     0.009166    -0.412565
O      6.587041     7.616728     6.003748    -0.485416
O      8.812994     6.748098     7.144264    -0.425374
O      9.979416     7.243259     5.291417    -0.430837
O      7.695728     8.077868     4.118166    -0.413028
O      4.461599     7.250840     7.527928    -0.486381
O      5.060329     6.122158     9.846933    -0.425064
O      2.925261     6.311919    10.513434    -0.431845
O      2.335085     7.509397     8.166931    -0.412595
O     10.331122     4.969174     0.543415    -0.486292
O      3.424535    -0.781583    12.497225    -0.424918
O      8.848242     8.043066     1.255746    -0.431804
O     10.396357     6.168204     2.428997    -0.412948
O      5.348970    -4.716552    12.113561    -0.486246
O      4.085232    -4.528331     9.794556    -0.425131
O     -0.369829     8.641890     9.128055    -0.431997
O      6.301562    -6.635279    11.474558    -0.412517
O      1.241319     6.112271     3.594392    -0.485391
O      3.467257     5.558868     2.271866    -0.425385
O      4.633703     6.915896     3.627128    -0.430858
O      2.350031     7.514658     4.936561    -0.413029
O     -0.884143     4.975241     2.515420    -0.486404
O     -0.285444     3.531266     0.378426    -0.425110
O     13.616579     2.859183     0.209509    -0.431921
O     -3.010666     4.292575     2.419831    -0.412647
O      4.985473    12.164788     4.031743    -0.486328
O      8.770185    -2.871975     6.168737    -0.424888
O      3.502583    10.010974     6.337654    -0.431786
O      5.050683     9.932329     4.127332    -0.412935
O     10.694625    -0.572262     2.952771    -0.486222
O      9.430917     1.341935     4.275297    -0.425088
O     10.321508     2.893985     2.920035    -0.431928
O     11.647225     0.940476     1.610602    -0.412478

The following XYZ coordinates are in angstroms. Other properties are in atomic units.
The sperically averaged electron density of each atom fit to a function of the form exp(a - br)
eigen_1, eigen_2 and eigen_3 are the three eigenvalues of traceless quadrupole moment tensor
  atom number  atomic symbol              X              Y              Z     net charge C6 coefficient C8 coefficient C10 coefficient fluctuating dipole atomic polarizability isotropic forcefield polarizability              a              b squared Pearson coefficient          <r^3>          <r^4>         wp_QDO          m_QDO          q_QDO       dipole_x       dipole_y       dipole_z         dipole            Qxy            Qxz            Qyz     Q(x^2-y^2)  Q(3z^2 - R^2)        eigen_1        eigen_2        eigen_3 static polarizability      alpha(xx)      alpha(xy)      alpha(xz)      alpha(yy)      alpha(yz)      alpha(zz) atomic spin moment
            1             Cd      -1.336345       3.780078       9.820745       1.047164     153.452203 0.38493412E+04  0.14196835E+06                                22.730873                           20.232257       0.772905       1.974428                    0.997195      74.966988     197.958137       0.416454       0.398780      -1.182923       0.000015       0.000068       0.000019       0.000072       0.048975       0.000208       0.000210      -0.034526      -0.102862      -0.034790      -0.034283       0.069073             25.092813      25.093210      -0.672915      -0.000390      24.616138      -0.000648      25.569090           0.088028
            2             Cd      -4.009210      11.339988       3.273582       1.047166     153.452136 0.38493400E+04  0.14196829E+06                                22.730862                           20.232251       0.772896       1.974427                    0.997195      74.966891     197.957812       0.416455       0.398780      -1.182923       0.000015       0.000073      -0.000025       0.000079       0.048970       0.000155       0.000301      -0.034562      -0.102858      -0.034791      -0.034283       0.069074             25.092797      25.093561      -0.672710       0.000134      24.615684       0.000360      25.569145           0.088028
            3             Cd       9.355004      -0.944950       4.910372       1.047164     153.452090 0.38493360E+04  0.14196816E+06                                22.730896                           20.232270       0.772893       1.974424                    0.997194      74.967019     197.958419       0.416453       0.398781      -1.182922      -0.000004      -0.000014      -0.000063       0.000064      -0.024294      -0.042097       0.030215       0.017351       0.052328      -0.034855      -0.034222       0.069076             25.092846      25.093868       0.336113       0.582991      25.331149      -0.412297      24.853521           0.088029
            4             Cd       1.336454       4.724998       1.636791       1.047164     153.452135 0.38493374E+04  0.14196822E+06                                22.730899                           20.232273       0.772902       1.974426                    0.997194      74.967078     197.958594       0.416453       0.398781      -1.182922      -0.000004      -0.000047      -0.000043       0.000064      -0.024311      -0.042088       0.030194       0.017387       0.052439      -0.034854      -0.034223       0.069077             25.092849      25.093868       0.336835       0.582573      25.329978      -0.412965      24.854700           0.088027
            5             Cd       4.009340      -2.834881      11.457535       1.047167     153.452150 0.38493403E+04  0.14196830E+06                                22.730860                           20.232249       0.772898       1.974427                    0.997195      74.966893     197.957799       0.416455       0.398780      -1.182923       0.000015      -0.000058       0.000051       0.000079      -0.024350       0.042487      -0.029602       0.017232       0.052524      -0.034791      -0.034283       0.069074             25.092794      25.093554       0.336461      -0.582522      25.330476       0.413028      24.854352           0.088028
            6             Cd       6.682205       6.615052       8.183954       1.047165     153.452110 0.38493378E+04  0.14196820E+06                                22.730867                           20.232250       0.772897       1.974427                    0.997195      74.966932     197.957967       0.416454       0.398780      -1.182923       0.000015      -0.000016       0.000069       0.000072      -0.024307       0.042518      -0.029640       0.017177       0.052247      -0.034790      -0.034283       0.069073             25.092807      25.093203       0.336113      -0.582962      25.331422       0.412315      24.853797           0.088029
            7             Cd      -3.553754       0.644202       9.820745       1.058412     156.512520 0.38496552E+04  0.14132202E+06                                21.605998                           18.964892       0.789082       1.999885                    0.996692      73.063376     189.573059       0.476220       0.350356      -1.227547       0.025614       0.036426       0.000122       0.044530      -0.016948      -0.035784       0.025673       0.012217      -0.111305      -0.057682       0.000537       0.057145             24.103983      23.139091       2.509190       3.175860      24.915028      -2.245847      24.257831           0.093631
            8             Cd       3.553841      -0.644079       3.273582       1.058208     156.514978 0.38497545E+04  0.14132653E+06                                21.606102                           18.965050       0.789491       1.999982                    0.996694      73.065285     189.578382       0.476222       0.350353      -1.227550      -0.025792      -0.036462       0.000029       0.044662       0.017870      -0.035837       0.025555      -0.012586       0.110604      -0.057837       0.000511       0.057325             24.103980      25.068504       1.145462       3.174969      25.879095      -2.245194      21.364341           0.092796
            9             Cd       7.137632       0.623014       7.626135       1.058383     156.512507 0.38496813E+04  0.14132316E+06                                21.605983                           18.964954       0.789153       1.999899                    0.996692      73.064088     189.574777       0.476220       0.350356      -1.227548       0.025620      -0.018131      -0.031628       0.044558      -0.022522       0.032809       0.008959       0.071592       0.066820      -0.057862       0.000535       0.057327             24.103875      23.139038       1.495736      -3.760934      26.366956       1.407487      22.805631           0.093608
           10             Cd      -1.791816      -4.402814      12.015354       1.058244     156.514128 0.38497105E+04  0.14132455E+06                                21.606040                           18.964948       0.789419       1.999970                    0.996694      73.064417     189.576078       0.476223       0.350354      -1.227550      -0.025777       0.018261       0.031546       0.044644      -0.039967       0.002688      -0.033654      -0.027226       0.066755      -0.057645       0.000510       0.057135             24.103966      25.068373       2.176879      -2.579525      24.437357       3.077491      22.806167           0.092828
           11             Cd       1.791932      -1.266969       8.741772       1.058411     156.512254 0.38496473E+04  0.14132165E+06                                21.605975                           18.964873       0.789088       1.999887                    0.996692      73.063309     189.572811       0.476221       0.350357      -1.227547       0.025620      -0.018293       0.031487       0.044525       0.039690       0.003338      -0.034118       0.027425      -0.065540      -0.057682       0.000538       0.057144             24.103957      23.139257      -4.004827       0.585294      22.476839       0.838609      26.695774           0.093617
           12             Cd      -7.137487       5.047140      10.899717       1.058207     156.515018 0.38497597E+04  0.14132676E+06                                21.606101                           18.965061       0.789480       1.999979                    0.996694      73.065349     189.578546       0.476222       0.350353      -1.227550      -0.025797       0.018176      -0.031606       0.044663       0.022294       0.033502       0.008604      -0.071199      -0.065236      -0.057831       0.000507       0.057324             24.103968      25.068766      -3.322381      -0.595388      20.548576      -0.832208      26.694561           0.092799
           13             Cd       9.810482       8.204112       3.273582       1.058411     156.512309 0.38496484E+04  0.14132170E+06                                21.605982                           18.964878       0.789086       1.999887                    0.996692      73.063309     189.572832       0.476220       0.350357      -1.227547       0.025621       0.036414      -0.000099       0.044524      -0.016953       0.036042      -0.025312       0.012171      -0.111300      -0.057682       0.000538       0.057144             24.103966      23.139271       2.509264      -3.175668      24.914828       2.246143      24.257800           0.093616
           14             Cd       0.881063       6.915955       9.820745       1.058207     156.515118 0.38497623E+04  0.14132688E+06                                21.606111                           18.965068       0.789478       1.999979                    0.996694      73.065365     189.578609       0.476222       0.350353      -1.227550      -0.025798      -0.036459      -0.000062       0.044663       0.017867       0.036058      -0.025237      -0.012583       0.110607      -0.057831       0.000507       0.057324             24.103980      25.068777       1.145525      -3.174985      25.878831       2.245146      21.364332           0.092800
           15             Cd       4.464796       8.182965       5.468191       1.058412     156.512496 0.38496548E+04  0.14132200E+06                                21.605998                           18.964892       0.789081       1.999885                    0.996692      73.063368     189.573046       0.476220       0.350357      -1.227547       0.025613      -0.018109       0.031607       0.044530      -0.022516      -0.032570      -0.008617       0.071606       0.066868      -0.057682       0.000537       0.057145             24.103983      23.139085       1.495812       3.760935      26.367061      -1.407543      22.805803           0.093631
           16             Cd      11.572391       3.157054       1.078972       1.058208     156.514980 0.38497548E+04  0.14132654E+06                                21.606097                           18.965047       0.789497       1.999984                    0.996694      73.065307     189.578418       0.476222       0.350353      -1.227551      -0.025792       0.018256      -0.031563       0.044662      -0.039971      -0.002442       0.033999      -0.027212       0.066726      -0.057837       0.000512       0.057325             24.103973      25.068492       2.176895       2.579463      24.437359      -3.077560      22.806067           0.092795
           17             Cd      -0.880918       6.292961       4.352554       1.058384     156.512437 0.38496790E+04  0.14132305E+06                                21.605970                           18.964943       0.789159       1.999901                    0.996692      73.064088     189.574721       0.476220       0.350356      -1.227548       0.025620      -0.018326      -0.031515       0.044558       0.039673      -0.003100       0.034446       0.027446      -0.065619      -0.057862       0.000535       0.057326             24.103860      23.139026      -4.004944      -0.585082      22.477021      -0.838307      26.695532           0.093604
           18             Cd       6.226734      12.607029       2.194609       1.058243     156.514179 0.38497118E+04  0.14132461E+06                                21.606046                           18.964953       0.789417       1.999969                    0.996694      73.064425     189.576116       0.476223       0.350354      -1.227550      -0.025777       0.018189       0.031587       0.044644       0.022311      -0.033269      -0.008270      -0.071195      -0.065151      -0.057646       0.000510       0.057136             24.103974      25.068385      -3.322364       0.595509      20.548788       0.832476      26.694748           0.092831
           19              C      -0.383757       0.754573       9.307447       0.488898      23.725368 0.26508696E+03  0.55377539E+04                                 7.424558                            5.687309       0.319558       2.160420                    0.999634      22.613003      62.399231       0.640773       0.457569      -1.033680      -0.112360      -0.046470       0.005468       0.121714      -0.006803       0.041243      -0.038851      -0.012615       0.453444      -0.088967      -0.075910       0.164876              8.402864      10.268850      -1.545776      -1.296714      10.542275       1.209121       4.397468           0.001391
           20              C       0.898145       1.580877       9.209239       0.475504      24.598475 0.27210856E+03  0.56945071E+04                                 7.504216                            5.704800       0.253654       2.135304                    0.999575      22.534471      61.276185       0.652563       0.448508      -1.043824       0.099541       0.070219      -0.014409       0.122666       0.000289       0.037459      -0.031638       0.027074       0.443635      -0.092667      -0.065685       0.158352              8.518669       9.849699      -1.905449      -1.274519      11.272050       1.369256       4.434258          -0.000001
           21              C      -4.506342       3.669708      10.334042       0.489124      23.721122 0.26503295E+03  0.55363105E+04                                 7.423546                            5.686630       0.319841       2.160534                    0.999634      22.610447      62.389184       0.640832       0.457553      -1.033695      -0.006303      -0.121261      -0.005460       0.121547      -0.001298       0.050461      -0.025797       0.018161       0.453003      -0.088806      -0.075939       0.164745              8.401665      11.481493      -1.116356      -1.571870       9.326573       0.819381       4.396928           0.001753
           22              C      -4.154589       5.153731      10.432250       0.475743      24.596039 0.27207058E+03  0.56935085E+04                                 7.503679                            5.704346       0.253791       2.135353                    0.999573      22.533120      61.271238       0.652599       0.448499      -1.043830       0.032999       0.117107       0.014371       0.122514      -0.008244       0.042369      -0.024681      -0.021547       0.443219      -0.092671      -0.065547       0.158218              8.518124      12.310773      -1.035405      -1.715682       8.809612       0.745225       4.433986           0.000523
           23              C       2.026051      -1.915642       5.798168       0.488959      23.721522 0.26503829E+03  0.55363656E+04                                 7.422998                            5.686227       0.319778       2.160500                    0.999635      22.611334      62.388209       0.640942       0.457479      -1.033752       0.063816       0.080792      -0.064836       0.121669      -0.106100       0.050568      -0.025683       0.091970      -0.213488      -0.088871      -0.075827       0.164698              8.401026       5.703513       2.086667      -1.062428       7.684877       1.539560      11.814689           0.001495
           24              C       1.129043      -3.014101       6.367771       0.475664      24.598982 0.27210723E+03  0.56945263E+04                                 7.504541                            5.704919       0.252971       2.135074                    0.999574      22.534847      61.279358       0.652527       0.448529      -1.043802      -0.078004      -0.085387       0.040698       0.122605      -0.105102       0.032483      -0.038659       0.083328      -0.208813      -0.092579      -0.065681       0.158260              8.519156       5.596544       2.025602      -0.741475       7.839509       2.123405      12.121414           0.000233
           25              C      -2.481421      12.611552       0.748995       0.488962      23.723268 0.26506131E+03  0.55370384E+04                                 7.423896                            5.686871       0.319887       2.160535                    0.999634      22.611702      62.392949       0.640830       0.457543      -1.033703       0.054880       0.087052       0.064873       0.121648      -0.111414       0.041153      -0.038981       0.061904      -0.213543      -0.088739      -0.075957       0.164695              8.402071       6.153877       2.245939      -1.805915       7.236034       0.488584      11.816303           0.001526
           26              C      -3.218066      11.399683       0.179392       0.475727      24.597293 0.27208595E+03  0.56939389E+04                                 7.504031                            5.704575       0.253234       2.135158                    0.999576      22.534024      61.275274       0.652571       0.448510      -1.043819      -0.054536      -0.101986      -0.040717       0.122610      -0.107895       0.047333      -0.017650       0.067272      -0.208766      -0.092659      -0.065551       0.158210              8.518541       6.316666       2.280121      -2.248865       7.118376      -0.008610      12.120581           0.000342
           27              C      10.307631       0.123301       7.787196       0.488861      23.724151 0.26507346E+03  0.55373119E+04                                 7.423787                            5.686792       0.319183       2.160307                    0.999635      22.612399      62.393363       0.640876       0.457509      -1.033730      -0.112307       0.028011       0.037540       0.121683       0.039114      -0.014641      -0.075873      -0.211607      -0.143484      -0.088963      -0.075832       0.164795              8.401938      10.267747      -0.350093       1.986696       4.886095       2.055988      10.051972           0.001388
           28              C      11.589523      -0.374907       7.120694       0.475515      24.599411 0.27211763E+03  0.56947950E+04                                 7.504651                            5.705058       0.253141       2.135152                    0.999574      22.535024      61.279992       0.652514       0.448533      -1.043800       0.099551      -0.047584      -0.053603       0.122670       0.032308      -0.018912      -0.086032      -0.176804      -0.168084      -0.092598      -0.065690       0.158288              8.519223       9.850277      -0.150967       2.287755       4.958202       2.276449      10.749192          -0.000002
           29              C       6.185005      -0.445238       4.749312       0.489118      23.721371 0.26503770E+03  0.55364421E+04                                 7.423637                            5.686710       0.319858       2.160539                    0.999635      22.610638      62.390179       0.640822       0.457558      -1.033691      -0.006314       0.055932       0.107749       0.121565       0.044315      -0.024033      -0.088970      -0.180925      -0.144110      -0.088697      -0.075946       0.164643              8.401753      11.481687      -0.803123       1.752697       4.919810       1.724931       8.803762           0.001785
           30              C       6.536740      -1.102212       3.415000       0.475808      24.595448 0.27206454E+03  0.56933606E+04                                 7.503667                            5.704361       0.253501       2.135268                    0.999577      22.532603      61.270072       0.652583       0.448511      -1.043821       0.032986      -0.046116      -0.108636       0.122542       0.040811      -0.013969      -0.078871      -0.201010      -0.095207      -0.092670      -0.065456       0.158126              8.518093      12.310757      -0.968126       1.754473       4.882528       1.522101       8.360995           0.000553
           31              C      -3.319607      -1.580678      11.854293       0.488995      23.722722 0.26505147E+03  0.55367986E+04                                 7.423760                            5.686737       0.320073       2.160589                    0.999634      22.611935      62.394029       0.640841       0.457538      -1.033702       0.063799      -0.096610      -0.037522       0.121703       0.096840       0.066709       0.039281       0.115264      -0.143455      -0.088878      -0.075906       0.164785              8.401944       5.704006      -1.963641      -1.275975       9.449983      -2.558428      10.051841           0.001491
           32              C      -4.216607      -0.538152      12.520795       0.475646      24.598167 0.27209966E+03  0.56942779E+04                                 7.504128                            5.704674       0.253311       2.135170                    0.999576      22.534373      61.275811       0.652575       0.448503      -1.043827      -0.078007       0.077928       0.053605       0.122602       0.080689       0.074815       0.046580       0.096947      -0.168112      -0.092648      -0.065679       0.158327              8.518627       5.596244      -1.654928      -1.383355       9.211484      -2.915445      10.748152           0.000228
           33              C       2.864245       1.902862       1.797851       0.488971      23.723082 0.26505732E+03  0.55369314E+04                                 7.423846                            5.686818       0.319810       2.160510                    0.999634      22.611541      62.392266       0.640836       0.457541      -1.033704       0.054843       0.012656      -0.107814       0.121622       0.091354       0.076017       0.052435       0.084924      -0.144183      -0.088842      -0.075951       0.164793              8.402033       6.153788      -2.686921      -1.042041      10.248051      -2.227617       8.804260           0.001499
           34              C       2.127617       2.015518       3.132163       0.475666      24.597769 0.27209044E+03  0.56940475E+04                                 7.504031                            5.704553       0.253418       2.135211                    0.999573      22.534450      61.276200       0.652585       0.448499      -1.043827      -0.054527       0.015746       0.108643       0.122574       0.094950       0.069819       0.039555       0.105074      -0.095492      -0.092662      -0.065630       0.158292              8.518557       6.316629      -3.087664      -0.850174      10.877523      -2.161708       8.361519           0.000320
           35              C       4.961936      -0.877627       9.094009       0.488869      23.725266 0.26508611E+03  0.55377063E+04                                 7.424407                            5.687209       0.319468       2.160392                    0.999635      22.612886      62.397807       0.640797       0.457554      -1.033693      -0.112323       0.018467      -0.042965       0.121669      -0.032232      -0.026458       0.114931      -0.144145       0.058857      -0.088934      -0.075946       0.164880              8.402682      10.268681       1.895833      -0.690320       6.980566      -3.265225       7.958798           0.001394
           36              C       6.243838      -1.205722       9.858718       0.475494      24.598220 0.27210398E+03  0.56943905E+04                                 7.504161                            5.704743       0.253593       2.135292                    0.999574      22.534441      61.276098       0.652567       0.448506      -1.043825       0.099543      -0.022641       0.068016       0.122669      -0.032537      -0.018468       0.117776      -0.121985      -0.003527      -0.092689      -0.065676       0.158365              8.518619       9.849650       2.056520      -1.012972       7.329425      -3.645446       8.376783           0.000008
           37              C       0.839336      -3.224223      11.105298       0.489148      23.721169 0.26503335E+03  0.55363452E+04                                 7.423697                            5.686735       0.319818       2.160529                    0.999634      22.610458      62.390253       0.640806       0.457569      -1.033681      -0.006315       0.065363      -0.102331       0.121589      -0.042955      -0.026308       0.114991      -0.136081      -0.009661      -0.088841      -0.075904       0.164744              8.401844      11.481801       1.919477      -0.180843       6.338997      -2.544307       7.384735           0.001750
           38              C       1.191088      -4.051272      12.341402       0.475747      24.596104 0.27207328E+03  0.56935726E+04                                 7.503689                            5.704379       0.253716       2.135324                    0.999576      22.533028      61.270800       0.652597       0.448500      -1.043831       0.032993      -0.071005       0.094223       0.122508      -0.032528      -0.028285       0.103662      -0.158241       0.033158      -0.092650      -0.065556       0.158206              8.518112      12.310716       2.003457      -0.038818       6.173223      -2.267317       7.070398           0.000516
           39              C       7.371790       3.496567       8.536191       0.488953      23.723111 0.26505851E+03  0.55369643E+04                                 7.423737                            5.686741       0.320126       2.160602                    0.999635      22.612181      62.394140       0.640855       0.457527      -1.033712       0.063789       0.015795       0.102412       0.121683       0.009345      -0.117116      -0.013438       0.159893      -0.009600      -0.088731      -0.075961       0.164692              8.401892       5.704035      -0.123224       2.338547      12.116957       1.018603       7.384686           0.001524
           40              C       6.474774       3.552499       7.300087       0.475706      24.597184 0.27208746E+03  0.56939704E+04                                 7.504030                            5.704612       0.253072       2.135110                    0.999577      22.533736      61.274214       0.652566       0.448513      -1.043818      -0.078024       0.007447      -0.094323       0.122638       0.024463      -0.107226      -0.007781       0.163929       0.032938      -0.092667      -0.065580       0.158247              8.518511       5.596204      -0.370561       2.124838      12.888691       0.792334       7.070636           0.000261
           41              C      -7.827073       8.165625      10.547480       0.488959      23.721907 0.26504419E+03  0.55365250E+04                                 7.423239                            5.686416       0.319481       2.160414                    0.999636      22.610942      62.387533       0.640910       0.457499      -1.033740       0.054874      -0.099677       0.043011       0.121641       0.020159      -0.117051      -0.013260       0.152578       0.058740      -0.088877      -0.075837       0.164715              8.401300       6.153373       0.440917       2.847721      11.093302       1.738735       7.957225           0.001486
           42              C      -8.563711       9.264837       9.782771       0.475684      24.598762 0.27210194E+03  0.56943934E+04                                 7.504476                            5.704843       0.252907       2.135053                    0.999575      22.534918      61.279627       0.652534       0.448525      -1.043803      -0.054521       0.086231      -0.067951       0.122579       0.012996      -0.117081      -0.021767       0.135733      -0.003568      -0.092572      -0.065654       0.158226              8.519103       6.317071       0.807688       3.099355      10.863264       2.170564       8.376975           0.000300
           43              C      -3.056614       8.314492       3.786879       0.488869      23.725251 0.26508593E+03  0.55377016E+04                                 7.424403                            5.687206       0.319469       2.160392                    0.999635      22.612878      62.397776       0.640797       0.457554      -1.033693      -0.112323      -0.046442      -0.005489       0.121670      -0.006798      -0.041143       0.039002      -0.012630       0.453405      -0.088934      -0.075946       0.164881              8.402678      10.268679      -1.545738       1.296695      10.541976      -1.209084       4.397378           0.001396
           44              C      -1.774712       9.140798       3.885087       0.475495      24.598223 0.27210405E+03  0.56943919E+04                                 7.504161                            5.704744       0.253594       2.135293                    0.999574      22.534434      61.276073       0.652567       0.448506      -1.043825       0.099543       0.070225       0.014400       0.122669       0.000274      -0.037412       0.031716       0.027079       0.443665      -0.092689      -0.065677       0.158366              8.518620       9.849649      -1.905508       1.274530      11.271970      -1.369269       4.434242           0.000010
           45              C       8.857886      11.229608       2.760284       0.489147      23.721189 0.26503367E+03  0.55363537E+04                                 7.423702                            5.686740       0.319816       2.160528                    0.999634      22.610468      62.390295       0.640806       0.457569      -1.033681      -0.006314      -0.121302       0.005441       0.121588      -0.001307      -0.050354       0.025944       0.018156       0.453050      -0.088840      -0.075904       0.164744              8.401850      11.481805      -1.116340       1.571906       9.326729      -0.819384       4.397016           0.001748
           46              C       9.209638      12.713629       2.662076       0.475745      24.596130 0.27207351E+03  0.56935792E+04                                 7.503695                            5.704382       0.253714       2.135323                    0.999576      22.533044      61.270863       0.652597       0.448500      -1.043831       0.032993       0.117102      -0.014382       0.122508      -0.008232      -0.042312       0.024751      -0.021562       0.443195      -0.092651      -0.065556       0.158206              8.518120      12.310731      -1.035332       1.715650       8.809649      -0.745212       4.433980           0.000513
           47              C      -0.646760       5.644344       7.296158       0.488954      23.723104 0.26505846E+03  0.55369625E+04                                 7.423733                            5.686739       0.320132       2.160603                    0.999635      22.612178      62.394110       0.640855       0.457526      -1.033712       0.063790       0.080795       0.064883       0.121684      -0.106101      -0.050466       0.025820       0.091897      -0.213594      -0.088733      -0.075961       0.164694              8.401887       5.704030       2.086861       1.062536       7.685586      -1.539797      11.816044           0.001527
           48              C      -1.543776       4.545874       6.726555       0.475706      24.597192 0.27208755E+03  0.56939726E+04                                 7.504029                            5.704612       0.253076       2.135111                    0.999577      22.533748      61.274237       0.652566       0.448513      -1.043819      -0.078024      -0.085411      -0.040711       0.122639      -0.105095      -0.032427       0.038732       0.083366      -0.208756      -0.092667      -0.065583       0.158250              8.518509       5.596202       2.025450       0.741481       7.838929      -2.123087      12.120395           0.000265
           49              C       0.191477       5.051689      12.345331       0.488958      23.721896 0.26504405E+03  0.55365218E+04                                 7.423237                            5.686415       0.319480       2.160413                    0.999636      22.610943      62.387540       0.640910       0.457499      -1.033740       0.054874       0.087086      -0.064818       0.121641      -0.111449      -0.041067       0.039121       0.061849      -0.213445      -0.088877      -0.075837       0.164714              8.401297       6.153370       2.245755       1.805682       7.235444      -0.488556      11.815078           0.001484
           50              C      -0.545161       3.839831      12.914934       0.475682      24.598784 0.27210214E+03  0.56943988E+04                                 7.504481                            5.704846       0.252906       2.135052                    0.999575      22.534926      61.279657       0.652534       0.448525      -1.043803      -0.054521      -0.101962       0.040703       0.122579      -0.107894      -0.047285       0.017730       0.067320      -0.208806      -0.092572      -0.065654       0.158225              8.519110       6.317074       2.280298       2.249138       7.118785       0.008738      12.121471           0.000299
           51              C       7.634793       7.683249       5.307130       0.488898      23.725356 0.26508677E+03  0.55377490E+04                                 7.424555                            5.687307       0.319556       2.160420                    0.999634      22.613003      62.399234       0.640773       0.457569      -1.033680      -0.112360       0.027969      -0.037510       0.121713       0.039119       0.014730       0.076015      -0.211573      -0.143431      -0.088967      -0.075910       0.164876              8.402862      10.268843      -0.350116      -1.987034       4.886501      -2.056172      10.053242           0.001390
           52              C       8.916695       7.185053       5.973632       0.475502      24.598483 0.27210862E+03  0.56945090E+04                                 7.504219                            5.704801       0.253653       2.135304                    0.999575      22.534477      61.276212       0.652563       0.448508      -1.043824       0.099541      -0.047588       0.053607       0.122665       0.032296       0.018980       0.086091      -0.176842      -0.168116      -0.092667      -0.065685       0.158351              8.518672       9.849698      -0.151060      -2.287426       4.957856      -2.276173      10.748463          -0.000001
           53              C       3.512208       7.114768       8.345014       0.489124      23.721116 0.26503287E+03  0.55363087E+04                                 7.423546                            5.686630       0.319838       2.160533                    0.999634      22.610444      62.389186       0.640832       0.457553      -1.033695      -0.006303       0.055901      -0.107745       0.121547       0.044349       0.024107       0.089109      -0.180868      -0.144082      -0.088805      -0.075938       0.164743              8.401665      11.481495      -0.803117      -1.752722       4.919702      -1.724872       8.803798           0.001751
           54              C       3.863961       6.457819       9.679326       0.475741      24.596028 0.27207034E+03  0.56935027E+04                                 7.503677                            5.704344       0.253788       2.135352                    0.999573      22.533116      61.271231       0.652599       0.448499      -1.043830       0.032999      -0.046107       0.108603       0.122513       0.040814       0.014045       0.078951      -0.201048      -0.095285      -0.092671      -0.065545       0.158215              8.518122      12.310777      -0.968136      -1.754520       4.882479      -1.522055       8.361112           0.000521
           55              C      10.044601       5.979193       1.240033       0.488959      23.721520 0.26503818E+03  0.55363628E+04                                 7.422997                            5.686226       0.319778       2.160501                    0.999635      22.611332      62.388201       0.640942       0.457479      -1.033752       0.063816      -0.096545       0.037551       0.121669       0.096842      -0.066602      -0.039151       0.115298      -0.143504      -0.088871      -0.075827       0.164698              8.401026       5.703512      -1.963409       1.275912       9.448986       2.558051      10.050580           0.001496
           56              C       9.147593       7.021707       0.573531       0.475663      24.598985 0.27210732E+03  0.56945285E+04                                 7.504541                            5.704919       0.252970       2.135074                    0.999574      22.534851      61.279367       0.652527       0.448529      -1.043802      -0.078004       0.077938      -0.053599       0.122605       0.080681      -0.074780      -0.046498       0.096906      -0.168078      -0.092579      -0.065681       0.158260              8.519155       5.596544      -1.654923       1.383503       9.212068       2.915834      10.748852           0.000233
           57              C       5.537129      -5.657020      11.296475       0.488962      23.723285 0.26506160E+03  0.55370457E+04                                 7.423899                            5.686874       0.319890       2.160535                    0.999634      22.611707      62.392959       0.640830       0.457543      -1.033703       0.054880       0.012657       0.107826       0.121649       0.091346      -0.075913      -0.052322       0.085011      -0.144225      -0.088740      -0.075957       0.164696              8.402074       6.153877      -2.686927       1.042109      10.248152       2.227596       8.804194           0.001527
           58              C       4.800484      -5.544389       9.962163       0.475727      24.597304 0.27208594E+03  0.56939387E+04                                 7.504032                            5.704575       0.253236       2.135159                    0.999576      22.534038      61.275318       0.652571       0.448510      -1.043819      -0.054537       0.015730      -0.108682       0.122611       0.094939      -0.069775      -0.039460       0.105048      -0.095441      -0.092659      -0.065552       0.158211              8.518543       6.316668      -3.087630       0.850237      10.877531       2.161691       8.361429           0.000343
           59              C       2.289081       6.682297       4.000317       0.488861      23.724178 0.26507382E+03  0.55373207E+04                                 7.423791                            5.686795       0.319186       2.160308                    0.999635      22.612411      62.393392       0.640876       0.457509      -1.033730      -0.112308       0.018506       0.043028       0.121684      -0.032236       0.026554      -0.114817      -0.144156       0.058877      -0.088964      -0.075832       0.164796              8.401943      10.267750       1.895584       0.690145       6.980031       3.264898       7.958047           0.001389
           60              C       3.570973       6.354187       3.235608       0.475515      24.599452 0.27211822E+03  0.56948103E+04                                 7.504659                            5.705064       0.253143       2.135152                    0.999574      22.535051      61.280082       0.652514       0.448533      -1.043800       0.099551      -0.022631      -0.068011       0.122670      -0.032531       0.018525      -0.117689      -0.121978      -0.003596      -0.092598      -0.065692       0.158290              8.519232       9.850294       2.056752       1.013118       7.330058       3.645808       8.377344          -0.000001
           61              C      -1.833545       4.335662       1.989028       0.489119      23.721376 0.26503765E+03  0.55364408E+04                                 7.423636                            5.686708       0.319861       2.160540                    0.999635      22.610644      62.390189       0.640822       0.457557      -1.033691      -0.006314       0.065349       0.102313       0.121566      -0.042970       0.026363      -0.114859      -0.136085      -0.009592      -0.088698      -0.075946       0.164644              8.401752      11.481687       1.919441       0.180804       6.338988       2.544277       7.384582           0.001788
           62              C      -1.481810       3.508590       0.752924       0.475808      24.595486 0.27206513E+03  0.56933760E+04                                 7.503674                            5.704366       0.253503       2.135268                    0.999577      22.532627      61.270148       0.652583       0.448511      -1.043821       0.032987      -0.071025      -0.094255       0.122543      -0.032503       0.028360      -0.103571      -0.158231       0.033127      -0.092670      -0.065457       0.158127              8.518100      12.310759       2.003479       0.038793       6.173250       2.267285       7.070292           0.000555
           63              C       4.698943      11.056501       4.558135       0.488994      23.722716 0.26505139E+03  0.55367969E+04                                 7.423762                            5.686738       0.320068       2.160588                    0.999634      22.611922      62.394002       0.640841       0.457538      -1.033702       0.063798       0.015809      -0.102427       0.121702       0.009353       0.117219       0.013538       0.159853      -0.009683      -0.088877      -0.075906       0.164783              8.401946       5.704007      -0.123227      -2.338550      12.117026      -1.018648       7.384805           0.001489
           64              C       3.801943      11.112457       5.794239       0.475645      24.598134 0.27209930E+03  0.56942688E+04                                 7.504125                            5.704672       0.253307       2.135170                    0.999576      22.534352      61.275760       0.652575       0.448503      -1.043826      -0.078007       0.007459       0.094289       0.122601       0.024448       0.107283       0.007883       0.163973       0.032969      -0.092648      -0.065677       0.158325              8.518623       5.596242      -0.370575      -2.124885      12.888810      -0.792382       7.070816           0.000226
           65              C      10.882795       0.605578       2.546846       0.488971      23.723097 0.26505748E+03  0.55369355E+04                                 7.423848                            5.686820       0.319812       2.160511                    0.999634      22.611547      62.392279       0.640836       0.457541      -1.033704       0.054843      -0.099698      -0.042946       0.121622       0.020157       0.117124       0.013388       0.152557       0.058715      -0.088843      -0.075951       0.164794              8.402036       6.153791       0.441002      -2.847970      11.094348      -1.739022       7.957969           0.001500
           66              C      10.146167       1.704805       3.311555       0.475665      24.597791 0.27209079E+03  0.56940567E+04                                 7.504035                            5.704557       0.253420       2.135211                    0.999573      22.534467      61.276260       0.652585       0.448499      -1.043827      -0.054528       0.086215       0.067958       0.122575       0.012992       0.117140       0.021852       0.135738      -0.003505      -0.092662      -0.065631       0.158294              8.518562       6.316633       0.807531      -3.099092      10.862580      -2.170337       8.376471           0.000321
           67              O      -1.431509       1.391125       9.598141      -0.485416      41.620833 0.57286755E+03  0.14016493E+05                                 9.648943                            7.511904      -0.084209       2.038887                    0.994732      27.212166      72.580512       0.677710       0.369383      -1.128905       0.023128      -0.038103      -0.017908       0.048036      -0.054259      -0.002701       0.003901       0.013085       0.077926      -0.067653       0.024735       0.042919             11.224821      15.923404      -3.864121      -2.199910      11.460452       1.389896       6.290607           0.066638
           68              O       0.794444       2.813154       9.416130      -0.425374      29.729397 0.42086446E+03  0.94950329E+04                                 7.527813                            6.298425       0.556789       2.250796                    0.998727      25.637405      64.802185       0.768067       0.353470      -1.146018       0.040265      -0.039043      -0.010158       0.056999      -0.042468       0.004751       0.011126      -0.063592       0.067451      -0.065271       0.020602       0.044669              8.314271       6.275198      -1.719086      -0.451831      13.522414       1.494567       5.145202           0.141736
           69              O       1.960866       0.960956       8.918545      -0.430838      29.781857 0.41242723E+03  0.92532365E+04                                 7.542417                            6.216878       0.610765       2.274104                    0.998758      25.468722      64.096692       0.776839       0.351422      -1.148237      -0.005298       0.051435      -0.008540       0.052407      -0.072684      -0.006785       0.011156      -0.029842       0.068979      -0.085726       0.019180       0.066546              8.445545      10.851616      -4.081126      -1.588331       9.241445       1.357287       5.243575           0.103353
           70              O      -0.322822      -0.472413       9.054726      -0.413029      31.069638 0.45109036E+03  0.10359648E+05                                 7.830218                            6.578628       0.434463       2.223553                    0.997198      25.518160      65.173618       0.741287       0.359781      -1.140442      -0.052924       0.012947       0.000058       0.054484      -0.033652       0.009907       0.006527      -0.079333       0.061229      -0.063808       0.021635       0.042173              8.656103       7.657293      -2.373947      -0.831368      12.908497       1.463493       5.402519           0.113471
           71              O      -3.556951       2.894052      10.043348      -0.486381      41.649137 0.57334964E+03  0.14031265E+05                                 9.652953                            7.514868      -0.083579       2.038925                    0.994736      27.223948      72.620084       0.677602       0.369364      -1.128918      -0.043493       0.009016       0.017943       0.047905      -0.046676      -0.004366       0.001448       0.058089       0.078692      -0.068098       0.025025       0.043073             11.229623      14.390955      -4.409632      -2.044451      13.005015       1.611419       6.292900           0.065004
           72              O      -2.958221       5.466712      10.225359      -0.425065      29.718767 0.42067159E+03  0.94895743E+04                                 7.526184                            6.297086       0.556972       2.250986                    0.998727      25.631376      64.782726       0.768131       0.353482      -1.146011      -0.050256       0.025168       0.010212       0.057126      -0.012887      -0.008792      -0.007948       0.101835       0.066386      -0.064523       0.020261       0.044261              8.312493      13.794650       0.940094      -1.559418       5.998622      -0.072183       5.144207           0.142444
           73              O      -5.093289       5.949043      10.722944      -0.431845      29.806574 0.41284232E+03  0.92649142E+04                                 7.546436                            6.219932       0.610963       2.273993                    0.998757      25.480459      64.135201       0.776659       0.351413      -1.148240       0.049938       0.012275       0.008596       0.052138      -0.047811      -0.012765       0.002737       0.114842       0.070213      -0.086451       0.019582       0.066869              8.450255      11.992795      -3.682562      -1.810251       8.111928       1.045703       5.246041           0.101333
           74              O      -5.683465       3.318171      10.586763      -0.412595      31.053296 0.45079829E+03  0.10351243E+05                                 7.827728                            6.576696       0.434382       2.223735                    0.997194      25.509462      65.145625       0.741364       0.359803      -1.140427       0.029866      -0.045806      -0.000003       0.054682      -0.001069      -0.002718      -0.011324       0.103181       0.060295      -0.063199       0.021317       0.041882              8.653225      13.812279      -0.195933      -1.656187       6.746466       0.295785       5.400929           0.114134
           75              O       2.312572      -2.013933       4.575158      -0.486292      41.645297 0.57327684E+03  0.14028954E+05                                 9.652193                            7.514265      -0.083422       2.038985                    0.994737      27.222477      72.613366       0.677650       0.369352      -1.128934      -0.004366       0.024926       0.040781       0.047995      -0.044347       0.003259       0.012307       0.028253       0.122392      -0.068234       0.024912       0.043321             11.228758       7.425346       1.466907      -2.593824       8.175680       0.834322      18.085249           0.064911
           76              O      -4.594015      11.213758       5.571636      -0.424918      29.723568 0.42075218E+03  0.94919085E+04                                 7.527226                            6.297866       0.557057       2.250965                    0.998728      25.632454      64.788591       0.768046       0.353502      -1.145987      -0.003397       0.012964       0.055583       0.057176      -0.033240       0.023143       0.037260      -0.001136       0.054917      -0.064628       0.020155       0.044473              8.313717       5.687050       1.726195       1.297401       8.942786       3.968340      10.311317           0.143054
           77              O       0.829692      -2.933953       7.593400      -0.431805      29.808531 0.41287342E+03  0.92658587E+04                                 7.547017                            6.220353       0.611229       2.274074                    0.998756      25.480897      64.138793       0.776592       0.351435      -1.148213      -0.029394      -0.026679      -0.033732       0.052092      -0.048513       0.012358       0.038265       0.023343       0.157796      -0.086545       0.019523       0.067022              8.450959       5.295171       0.260330      -1.352339       5.885285       1.693726      14.172421           0.101505
           78              O       2.377807      -0.980466       6.556329      -0.412949      31.067024 0.45104613E+03  0.10358411E+05                                 7.830033                            6.578541       0.433755       2.223398                    0.997193      25.516158      65.168461       0.741250       0.359807      -1.140418       0.011635       0.016451      -0.050934       0.054775      -0.026422       0.031429       0.036959      -0.004392       0.024984      -0.063256       0.021248       0.042008              8.655841       5.900851       1.419828       0.641922       8.421151       3.546644      11.645521           0.113921
           79              O      -2.669580      12.848946       1.972005      -0.486246      41.644117 0.57326349E+03  0.14028624E+05                                 9.652251                            7.514351      -0.084204       2.038769                    0.994722      27.221839      72.612996       0.677619       0.369369      -1.128915       0.024880       0.004128      -0.040749       0.047922      -0.043334      -0.010429      -0.007031       0.033717       0.122408      -0.068156       0.024862       0.043294             11.228776       7.170219       1.376693      -1.651019       8.430917       2.167561      18.085191           0.064865
           80              O      -3.933318      10.746509       0.975527      -0.425130      29.725829 0.42079277E+03  0.94930108E+04                                 7.527389                            6.298016       0.557453       2.251060                    0.998731      25.634130      64.792515       0.768068       0.353485      -1.146006       0.013259       0.001081      -0.055650       0.057218      -0.025489      -0.027255      -0.034136       0.042701       0.054504      -0.064469       0.020233       0.044236              8.313872       7.496264       2.365811      -3.308982       7.133815      -2.545940      10.311536           0.142676
           81              O      -8.388379       3.584296      12.048089      -0.431997      29.807561 0.41285881E+03  0.92653941E+04                                 7.546524                            6.219963       0.611198       2.274022                    0.998757      25.482554      64.141248       0.776673       0.351403      -1.148246      -0.015370      -0.036580       0.033693       0.052053      -0.045155      -0.031862      -0.024260       0.042923       0.158059      -0.086583       0.019567       0.067015              8.450391       5.655687       0.387881      -2.047396       5.524024       0.710451      14.171461           0.101044
           82              O      -1.716988      13.254898      -0.009166      -0.412517      31.052922 0.45079295E+03  0.10351083E+05                                 7.827577                            6.576586       0.434215       2.223644                    0.997195      25.509938      65.146588       0.741382       0.359795      -1.140434       0.011548       0.016392       0.050858       0.054667      -0.019099      -0.024279      -0.041724       0.036659       0.025061      -0.062998       0.021161       0.041836              8.653028       7.246681       1.895713      -3.128853       7.071039      -1.786943      11.641365           0.114458
           83              O       9.259869       0.056767       7.090578      -0.485391      41.618129 0.57283191E+03  0.14015282E+05                                 9.648170                            7.511410      -0.084006       2.038928                    0.994738      27.212055      72.577304       0.677773       0.369358      -1.128934       0.023181       0.003550       0.042015       0.048116       0.024802       0.048493      -0.021527      -0.017593      -0.014515      -0.067723       0.024629       0.043094             11.223832      15.922165       0.026844       4.445825       6.378899       1.543460      11.370433           0.066625
           84              O      11.485807      -0.811885       5.950062      -0.425386      29.735072 0.42095846E+03  0.94977311E+04                                 7.528994                            6.299300       0.557251       2.250927                    0.998727      25.638608      64.808249       0.767978       0.353490      -1.145997       0.040312       0.010712       0.038897       0.057033       0.025371       0.034478      -0.006257      -0.055455       0.092129      -0.065328       0.020544       0.044784              8.315678       6.276272       0.468430       1.715304       5.946053       2.880767      12.724708           0.141768
           85              O      -3.384847      -0.316689       7.802909      -0.430857      29.786856 0.41250711E+03  0.92555677E+04                                 7.543600                            6.217741       0.610745       2.274085                    0.998757      25.470026      64.103894       0.776729       0.351451      -1.148202      -0.005286      -0.033107      -0.040252       0.052385       0.030464       0.066431      -0.013950      -0.034836       0.053912      -0.085761       0.019107       0.066654              8.446973      10.853402       0.665226       4.329478       5.068328       1.052785       9.419190           0.103351
           86              O      -5.668519       0.517943       8.976160      -0.413030      31.069564 0.45109356E+03  0.10359736E+05                                 7.830190                            6.578664       0.434374       2.223524                    0.997199      25.518435      65.174281       0.741283       0.359783      -1.140441      -0.052945      -0.006458      -0.011228       0.054507       0.025414       0.024294       0.000830      -0.066901       0.098434      -0.063821       0.021503       0.042317              8.656013       7.657295       0.466956       2.471469       6.011617       2.518443      12.299127           0.113510
           87              O       7.134407      -0.309150       5.566398      -0.486403      41.650298 0.57337533E+03  0.14032058E+05                                 9.653138                            7.515047      -0.084352       2.038671                    0.994724      27.224448      72.621966       0.677592       0.369365      -1.128916      -0.043512       0.011016      -0.016816       0.047931       0.019560       0.042770      -0.030180       0.008093      -0.071250      -0.068096       0.024861       0.043235             11.229793      14.391301       0.434272       4.841022       6.575533       2.100772      12.722546           0.064893
           88              O       7.733106      -1.437876       3.247393      -0.425108      29.719666 0.42068888E+03  0.94900359E+04                                 7.526253                            6.297153       0.557672       2.251191                    0.998730      25.631667      64.783129       0.768140       0.353475      -1.146020      -0.050265      -0.003762      -0.026975       0.057170      -0.001171       0.015571      -0.032313       0.031769      -0.143464      -0.064410       0.020205       0.044204              8.312563      13.794752      -1.820587      -0.034519       5.420388       0.406090       5.722548           0.142472
           89              O       5.598029      -1.248127       2.580892      -0.431921      29.804099 0.41280676E+03  0.92639307E+04                                 7.545960                            6.219592       0.611017       2.273994                    0.998757      25.481138      64.136588       0.776693       0.351405      -1.148245       0.049918       0.001315      -0.014932       0.052120       0.012869       0.047879      -0.041318       0.047815      -0.130801      -0.086410       0.019488       0.066921              8.449678      11.991970       0.273552       4.093937       5.056650       0.718053       8.300414           0.101230
           90              O       5.007884      -0.050605       4.927395      -0.412646      31.054460 0.45081916E+03  0.10351847E+05                                 7.827910                            6.576835       0.434237       2.223678                    0.997192      25.510190      65.147965       0.741358       0.359801      -1.140428       0.029833       0.022892       0.039680       0.054667      -0.001844       0.002359      -0.029587       0.032006      -0.152934      -0.063068       0.021222       0.041846              8.653434      13.812675      -1.336408       0.997755       5.481267       0.434743       6.666361           0.114071
           91              O      -3.033077      -2.590684      12.550911      -0.486328      41.648309 0.57331766E+03  0.14030320E+05                                 9.653001                            7.514784      -0.083655       2.038932                    0.994731      27.222721      72.616967       0.677587       0.369376      -1.128905      -0.004357       0.022804      -0.041913       0.047914       0.025016       0.036851      -0.038584      -0.017501      -0.014948      -0.068173       0.025030       0.043143             11.229793       7.425916      -2.980028       0.026545      14.886619      -4.708705      11.376843           0.064908
           92              O       0.751635       6.778276       0.597101      -0.424889      29.717513 0.42065124E+03  0.94890119E+04                                 7.525969                            6.296927       0.556441       2.250787                    0.998727      25.631114      64.781963       0.768141       0.353481      -1.146010      -0.003369       0.041613      -0.039015       0.057141       0.036634       0.017321      -0.030159       0.010969       0.091124      -0.064580       0.020216       0.044364              8.312225       5.686168       0.260399      -2.143172       6.531298      -2.575994      12.719209           0.143030
           93              O      -4.515967       0.483194      11.838580      -0.431787      29.803825 0.41279845E+03  0.92636666E+04                                 7.545889                            6.219533       0.611171       2.274067                    0.998756      25.479689      64.131974       0.776699       0.351406      -1.148248      -0.029395      -0.015889       0.039991       0.052114       0.034972       0.035901      -0.058235      -0.011420       0.053425      -0.086519       0.019605       0.066914              8.449595       5.294488      -1.301200       0.450712      10.632177      -4.434322       9.422120           0.101496
           94              O      -2.967867      -1.391690      10.665329      -0.412936      31.066858 0.45103824E+03  0.10358186E+05                                 7.830010                            6.578460       0.433825       2.223421                    0.997193      25.515809      65.167464       0.741258       0.359804      -1.140420       0.011659      -0.052303       0.011233       0.054752       0.040424       0.007291      -0.022781       0.019894       0.097979      -0.063248       0.021377       0.041870              8.655874       5.900745      -0.153983      -1.550471       7.767936      -3.169625      12.298940           0.113905
           95              O       2.676075       2.843315       0.980765      -0.486222      41.642633 0.57323198E+03  0.14027649E+05                                 9.652008                            7.514124      -0.083491       2.039004                    0.994732      27.221218      72.610616       0.677632       0.369367      -1.128917       0.024883      -0.037329       0.016765       0.047893       0.012649       0.042835      -0.030072      -0.030873      -0.071672      -0.068154       0.025031       0.043123             11.228542       7.170017      -2.118151      -0.366618      13.794147      -5.264196      12.721462           0.064972
           96              O       1.412367       3.031580       3.299770      -0.425088      29.724886 0.42077459E+03  0.94925280E+04                                 7.527335                            6.297962       0.556631       2.250820                    0.998727      25.633720      64.791899       0.768054       0.353494      -1.145995       0.013272      -0.048720       0.026822       0.057177      -0.010899       0.035810      -0.003918      -0.023388      -0.143526      -0.064557       0.020270       0.044287              8.313821       7.496177      -4.048533      -0.394347      11.721920      -0.103021       5.723366           0.142639
           97              O       2.302958       1.081869       3.966271      -0.431929      29.809764 0.41288975E+03  0.92662455E+04                                 7.546946                            6.220261       0.611047       2.273991                    0.998756      25.481795      64.139509       0.776644       0.351410      -1.148242      -0.015383       0.047487       0.014833       0.052074      -0.005028       0.055119      -0.031253      -0.053438      -0.131130      -0.086624       0.019666       0.066958              8.450905       5.655982      -1.967242       0.687862      11.395066      -4.099982       8.301668           0.101119
           98              O       3.628675       0.924600       1.619768      -0.412479      31.052412 0.45078355E+03  0.10350819E+05                                 7.827541                            6.576560       0.434317       2.223683                    0.997199      25.509380      65.145123       0.741376       0.359800      -1.140430       0.011549       0.035880      -0.039618       0.054684      -0.011484       0.028780       0.007621      -0.022694      -0.152870      -0.063120       0.021248       0.041872              8.652991       7.246614      -3.657470      -0.077323      12.046284      -1.085536       6.666074           0.114522
           99              O       3.914179      -1.447645       9.499934      -0.485397      41.618898 0.57283729E+03  0.14015541E+05                                 9.648581                            7.511655      -0.084087       2.038937                    0.994733      27.211739      72.578378       0.677729       0.369378      -1.128911       0.023130       0.034569      -0.024034       0.048038       0.029556      -0.045608       0.017833      -0.024273      -0.034142      -0.067662       0.024749       0.042914             11.224375      15.922891       3.837068      -2.246379       8.786308      -2.933333       8.963925           0.066627
          100              O       6.140135      -2.001022      10.822460      -0.425348      29.730711 0.42088464E+03  0.94956236E+04                                 7.528148                            6.298669       0.556958       2.250862                    0.998727      25.637364      64.803029       0.768033       0.353481      -1.146007       0.040286       0.028320      -0.028738       0.057016       0.017189      -0.039104      -0.004666      -0.074575       0.034513      -0.065238       0.020622       0.044616              8.314671       6.275518       1.250975      -1.263016       8.534200      -4.374976      10.134295           0.141775
          101              O       7.306563      -0.644020       9.467198      -0.430841      29.784097 0.41246210E+03  0.92542379E+04                                 7.542910                            6.217236       0.610720       2.274090                    0.998758      25.469055      64.098817       0.776797       0.351432      -1.148226      -0.005287      -0.018310       0.048808       0.052397       0.042305      -0.059537       0.002962      -0.054085      -0.003794      -0.085753       0.019205       0.066548              8.446142      10.852375       3.416399      -2.740474       7.418988      -2.410021       7.067063           0.103324
          102              O       5.022874      -0.045283       8.157765      -0.412933      31.066818 0.45104093E+03  0.10358228E+05                                 7.829776                            6.578300       0.434541       2.223606                    0.997200      25.516788      65.169184       0.741300       0.359785      -1.140439      -0.052928      -0.006535       0.011223       0.054498       0.008331      -0.034065      -0.007121      -0.078043       0.065048      -0.063772       0.021609       0.042163              8.655568       7.656807       1.906770      -1.640082       8.545825      -3.981624       9.764070           0.113575
          103              O       1.788732      -2.584654      10.578906      -0.486387      41.650189 0.57336713E+03  0.14031815E+05                                 9.653158                            7.515016      -0.083689       2.038881                    0.994735      27.224098      72.621063       0.677590       0.369367      -1.128914      -0.043498      -0.020037      -0.001158       0.047905       0.027223      -0.038170       0.028967       0.005640      -0.078552      -0.068096       0.025021       0.043075             11.229866      14.391400       3.975382      -2.796642       9.366507      -3.712149       9.931689           0.065015
          104              O       2.387459      -4.028589      12.715900      -0.425068      29.716631 0.42063785E+03  0.94885991E+04                                 7.525713                            6.296742       0.556776       2.250919                    0.998726      25.631047      64.780633       0.768170       0.353472      -1.146022      -0.050243      -0.021424       0.016671       0.057108       0.014132      -0.006732       0.040446       0.045737      -0.101909      -0.064544       0.020237       0.044307              8.311932      13.793604       0.880279       1.593783       5.294981      -0.333851       5.847212           0.142427
          105              O       0.252385      -4.700669      12.884817      -0.431828      29.803711 0.41279775E+03  0.92636371E+04                                 7.545830                            6.219495       0.611117       2.274048                    0.998756      25.479891      64.132208       0.776708       0.351402      -1.148252       0.049951      -0.013570       0.006329       0.052147       0.035006      -0.034967       0.038750       0.043174      -0.144779      -0.086434       0.019568       0.066866              8.449518      11.991612       3.408588      -2.283889       6.867531      -1.763655       6.489412           0.101358
          106              O      -0.337790      -3.267319      10.674495      -0.412665      31.055051 0.45082907E+03  0.10352123E+05                                 7.827979                            6.576876       0.434302       2.223688                    0.997191      25.510421      65.148539       0.741361       0.359798      -1.140431       0.029828       0.022925      -0.039669       0.054671       0.002980       0.000493       0.041128       0.051750      -0.093817      -0.063226       0.021346       0.041880              8.653535      13.812825       1.532351       0.658417       5.993648      -0.730551       6.154132           0.114066
          107              O       7.658328       4.604864       9.062583      -0.486318      41.647109 0.57330548E+03  0.14029931E+05                                 9.652770                            7.514674      -0.084238       2.038754                    0.994721      27.222611      72.616150       0.677597       0.369373      -1.128909      -0.004391      -0.047731       0.001174       0.047947       0.019433      -0.039947       0.026529      -0.038794      -0.078714      -0.068165       0.024868       0.043298             11.229452       7.425812       1.512942       2.567450      16.331536       3.873986       9.931007           0.064792
          108              O       6.097369       4.688004       6.925589      -0.424911      29.719905 0.42069225E+03  0.94901656E+04                                 7.526411                            6.297272       0.557408       2.251086                    0.998731      25.631421      64.783463       0.768113       0.353486      -1.146007      -0.003416      -0.054636      -0.016600       0.057205      -0.003339      -0.040294      -0.006937      -0.053305      -0.101902      -0.064432       0.020179       0.044253              8.312738       5.686479      -1.986389       0.846133      13.404034      -1.391499       5.847700           0.143108
          109              O       6.175407       2.451006       6.756672      -0.431859      29.803474 0.41279603E+03  0.92636374E+04                                 7.545896                            6.219545       0.611173       2.274052                    0.998758      25.480617      64.135273       0.776689       0.351409      -1.148241      -0.029395       0.042541      -0.006234       0.052083       0.013628      -0.048165       0.020171      -0.077624      -0.145117      -0.086496       0.019529       0.066966              8.449602       5.294497       1.040915       0.901491      13.564926       2.741090       6.489384           0.101380
          110              O       7.723536       2.372404       8.966994      -0.412904      31.065505 0.45101505E+03  0.10357525E+05                                 7.829806                            6.578316       0.433788       2.223425                    0.997192      25.515286      65.165829       0.741262       0.359807      -1.140417       0.011658       0.035886       0.039674       0.054751      -0.013900      -0.038537      -0.013996      -0.043994      -0.093736      -0.063082       0.021257       0.041825              8.655611       5.900644      -1.265774       0.908570      13.910685      -0.377187       6.155504           0.113918
          111              O      -8.015248       6.987777      10.141555      -0.486199      41.640983 0.57321389E+03  0.14026994E+05                                 9.651450                            7.513785      -0.083384       2.039008                    0.994737      27.221253      72.608450       0.677682       0.369345      -1.128942       0.024910       0.033250       0.023994       0.047977       0.030777      -0.032298       0.037391      -0.018571      -0.034599      -0.068214       0.024910       0.043305             11.227806       7.169672       0.741411       2.017536      17.547302       3.096276       8.966445           0.064996
          112              O       6.758127       8.901950       8.819029      -0.425127      29.729085 0.42084625E+03  0.94945710E+04                                 7.528139                            6.298565       0.556909       2.250879                    0.998727      25.634968      64.797003       0.768004       0.353501      -1.145987       0.013282       0.047608       0.028769       0.057189       0.036472      -0.008385       0.038261       0.035886       0.034185      -0.064672       0.020216       0.044456              8.314774       7.497004       1.683055       3.703824       7.313111       2.649403      10.134206           0.142622
          113              O      -3.042723      -4.665918      10.174291      -0.431925      29.811939 0.41292563E+03  0.92673169E+04                                 7.547534                            6.220694       0.611108       2.274003                    0.998755      25.482521      64.143723       0.776581       0.351429      -1.148219      -0.015383      -0.010903      -0.048529       0.052063       0.050238      -0.023111       0.055686      -0.011289      -0.004688      -0.086629       0.019564       0.067065              8.451611       5.656436       1.579553       1.359946      12.626732       3.389887       7.071665           0.101190
          114              O      -1.716988      -6.619403      11.483724      -0.412565      31.054359 0.45082270E+03  0.10351931E+05                                 7.827788                            6.576798       0.434168       2.223612                    0.997196      25.510789      65.149141       0.741372       0.359794      -1.140435       0.011584      -0.052252      -0.011251       0.054691       0.030667      -0.004382       0.034326       0.049710       0.064513      -0.063180       0.021163       0.042017              8.653238       7.246856       1.761762       3.206215       8.951498       2.872453       9.761359           0.114457
          115              O      -4.104371       8.951039       3.496185      -0.485397      41.618894 0.57283718E+03  0.14015537E+05                                 9.648580                            7.511654      -0.084087       2.038937                    0.994733      27.211739      72.578375       0.677729       0.369378      -1.128911       0.023130      -0.038098       0.017921       0.048038      -0.054276       0.002792      -0.003730       0.013077       0.077909      -0.067663       0.024749       0.042914             11.224374      15.922894      -3.863932       2.199846      11.459830      -1.389805       6.290398           0.066626
          116              O      -1.878415      10.373072       3.678196      -0.425350      29.730762 0.42088564E+03  0.94956515E+04                                 7.528156                            6.298676       0.556956       2.250861                    0.998727      25.637384      64.803093       0.768033       0.353481      -1.146007       0.040286      -0.039048       0.010157       0.057016      -0.042460      -0.004666      -0.011007      -0.063594       0.067462      -0.065239       0.020623       0.044616              8.314681       6.275526      -1.719290       0.451885      13.523100      -1.494707       5.145418           0.141769
          117              O      -0.711987       8.520883       4.175781      -0.430843      29.784153 0.41246308E+03  0.92542654E+04                                 7.542918                            6.217242       0.610718       2.274089                    0.998758      25.469085      64.098909       0.776797       0.351432      -1.148226      -0.005287       0.051424       0.008546       0.052397      -0.072713       0.006869      -0.011050      -0.029814       0.069020      -0.085754       0.019206       0.066548              8.446152      10.852385      -4.081509       1.588491       9.242172      -1.357438       5.243898           0.103321
          118              O      -2.995676       7.087511       4.039600      -0.412936      31.066890 0.45104233E+03  0.10358268E+05                                 7.829787                            6.578310       0.434537       2.223604                    0.997200      25.516825      65.169300       0.741299       0.359785      -1.140439      -0.052928       0.012986      -0.000048       0.054498      -0.033666      -0.009818      -0.006374      -0.079339       0.061170      -0.063774       0.021610       0.042164              8.655580       7.656821      -2.373735       0.831294      12.907684      -1.463371       5.402234           0.113570
          119              O       9.807282      10.453957       3.050978      -0.486387      41.650185 0.57336710E+03  0.14031815E+05                                 9.653158                            7.515016      -0.083689       2.038881                    0.994735      27.224094      72.621058       0.677590       0.369367      -1.128914      -0.043498       0.009016      -0.017932       0.047905      -0.046667       0.004492      -0.001302       0.058068       0.078732      -0.068096       0.025020       0.043075             11.229866      14.391397      -4.409636       2.044503      13.005182      -1.611408       6.293019           0.065016
          120              O      -5.631091      13.026614       2.868967      -0.425065      29.716594 0.42063711E+03  0.94885782E+04                                 7.525707                            6.296737       0.556778       2.250920                    0.998726      25.631025      64.780562       0.768171       0.353472      -1.146022      -0.050243       0.025150      -0.010219       0.057108      -0.012896       0.008873       0.008062       0.101827       0.066362      -0.064543       0.020236       0.044307              8.311926      13.793593       0.940131       1.559228       5.998273       0.072190       5.143911           0.142434
          121              O       8.270935      13.508935       2.371382      -0.431828      29.803712 0.41279758E+03  0.92636327E+04                                 7.545831                            6.219495       0.611115       2.274047                    0.998756      25.479889      64.132210       0.776708       0.351402      -1.148252       0.049951       0.012266      -0.008587       0.052147      -0.047784       0.012833      -0.002622       0.114834       0.070203      -0.086434       0.019568       0.066866              8.449520      11.991617      -3.682184       1.810016       8.111291      -1.045585       5.245652           0.101360
          122              O       7.680760      10.878067       2.507563      -0.412663      31.054991 0.45082809E+03  0.10352095E+05                                 7.827970                            6.576870       0.434306       2.223689                    0.997191      25.510392      65.148448       0.741362       0.359798      -1.140431       0.029828      -0.045817       0.000019       0.054671      -0.001063       0.002827       0.011456       0.103141       0.060358      -0.063225       0.021345       0.041880              8.653524      13.812805      -0.195951       1.656265       6.746673      -0.295796       5.401095           0.114073
          123              O      -0.360222       5.546075       8.519168      -0.486318      41.647111 0.57330570E+03  0.14029936E+05                                 9.652765                            7.514672      -0.084240       2.038753                    0.994721      27.222624      72.616164       0.677597       0.369373      -1.128910      -0.004391       0.024882      -0.040750       0.047947      -0.044313      -0.003144      -0.012175       0.028249       0.122409      -0.068167       0.024870       0.043297             11.229444       7.425808       1.467027       2.593954       8.176150      -0.834430      18.086375           0.064790
          124              O      -1.921181       3.653805       7.522690      -0.424913      29.719930 0.42069263E+03  0.94901731E+04                                 7.526397                            6.297259       0.557415       2.251088                    0.998731      25.631509      64.783611       0.768117       0.353484      -1.146009      -0.003415       0.012943      -0.055615       0.057203      -0.033231      -0.023044      -0.037077      -0.001110       0.054677      -0.064442       0.020185       0.044257              8.312720       5.686468       1.725951      -1.297211       8.941764      -3.967717      10.309928           0.143102
          125              O      -1.843143       4.625998       5.500926      -0.431859      29.803454 0.41279574E+03  0.92636279E+04                                 7.545884                            6.219537       0.611171       2.274051                    0.998758      25.480641      64.135290       0.776691       0.351408      -1.148241      -0.029395      -0.026668       0.033724       0.052082      -0.048530      -0.012279      -0.038137       0.023376       0.157876      -0.086499       0.019533       0.066966              8.449588       5.294489       0.260268       1.352198       5.884376      -1.693174      14.169899           0.101379
          126              O      -0.295014       6.579505       6.537997      -0.412907      31.065608 0.45101695E+03  0.10357576E+05                                 7.829808                            6.578318       0.433792       2.223425                    0.997192      25.515377      65.166024       0.741264       0.359806      -1.140418       0.011657       0.016415       0.050913       0.054750      -0.026428      -0.031311      -0.036822      -0.004466       0.024843      -0.063091       0.021262       0.041829              8.655613       5.900645       1.419725      -0.641919       8.420888      -3.546656      11.645305           0.113911
          127              O       0.003302       5.289061      11.122321      -0.486199      41.640969 0.57321358E+03  0.14026985E+05                                 9.651448                            7.513783      -0.083383       2.039009                    0.994737      27.221254      72.608454       0.677682       0.369345      -1.128942       0.024910       0.004155       0.040792       0.047977      -0.043359       0.010506       0.007185       0.033749       0.122363      -0.068214       0.024909       0.043305             11.227803       7.169669       1.376546       1.650835       8.430164      -2.167396      18.083577           0.064997
          128              O      -1.260423       3.186642      12.118799      -0.425126      29.729051 0.42084564E+03  0.94945534E+04                                 7.528133                            6.298560       0.556911       2.250880                    0.998727      25.634950      64.796939       0.768004       0.353501      -1.145987       0.013282       0.001111       0.055614       0.057189      -0.025497       0.027393       0.034301       0.042743       0.054758      -0.064671       0.020215       0.044456              8.314767       7.496996       2.366106       3.309456       7.134524       2.546300      10.312781           0.142624
          129              O       4.975827      11.144164       1.046237      -0.431925      29.811913 0.41292499E+03  0.92672992E+04                                 7.547530                            6.220690       0.611111       2.274004                    0.998755      25.482509      64.143686       0.776581       0.351429      -1.148219      -0.015383      -0.036576      -0.033706       0.052063      -0.045132       0.031953       0.024385       0.042927       0.157960      -0.086629       0.019564       0.067065              8.451607       5.656433       0.387991       2.047901       5.524686      -0.710386      14.173702           0.101190
          130              O       6.301562      13.254898       0.009166      -0.412565      31.054373 0.45082302E+03  0.10351940E+05                                 7.827793                            6.576803       0.434165       2.223611                    0.997196      25.510785      65.149153       0.741371       0.359795      -1.140435       0.011584       0.016382      -0.050878       0.054691      -0.019128       0.024367       0.041892       0.036603       0.025193      -0.063179       0.021163       0.042016              8.653244       7.246860       1.895812       3.128823       7.071313       1.786949      11.641558           0.114459
          131              O       6.587041       7.616728       6.003748      -0.485416      41.620831 0.57286752E+03  0.14016492E+05                                 9.648944                            7.511905      -0.084209       2.038887                    0.994732      27.212161      72.580503       0.677710       0.369383      -1.128905       0.023129       0.003542      -0.041952       0.048036       0.024790      -0.048340       0.021654      -0.017666      -0.014327      -0.067653       0.024734       0.042918             11.224822      15.923406       0.026841      -4.446384       6.379356      -1.543615      11.371706           0.066638
          132              O       8.812994       6.748098       7.144264      -0.425374      29.729384 0.42086406E+03  0.94950225E+04                                 7.527815                            6.298425       0.556787       2.250795                    0.998727      25.637386      64.802151       0.768066       0.353471      -1.146018       0.040266       0.010724      -0.038891       0.056999       0.025347      -0.034403       0.006398      -0.055402       0.092011      -0.065269       0.020601       0.044668              8.314274       6.275199       0.468232      -1.714694       5.945120      -2.880096      12.722502           0.141737
          133              O       9.979416       7.243259       5.291417      -0.430837      29.781834 0.41242684E+03  0.92532256E+04                                 7.542414                            6.216876       0.610765       2.274104                    0.998758      25.468708      64.096651       0.776839       0.351422      -1.148237      -0.005298      -0.033113       0.040274       0.052407       0.030465      -0.066339       0.014051      -0.034857       0.053935      -0.085725       0.019179       0.066546              8.445542      10.851611       0.664989      -4.328529       5.067576      -1.052446       9.417439           0.103353
          134              O       7.695728       8.077868       4.118166      -0.413028      31.069598 0.45108940E+03  0.10359622E+05                                 7.830214                            6.578622       0.434462       2.223553                    0.997198      25.518139      65.173565       0.741287       0.359781      -1.140442      -0.052924      -0.006423       0.011241       0.054485       0.025405      -0.024190      -0.000656      -0.066889       0.098552      -0.063807       0.021634       0.042172              8.656098       7.657287       0.466965      -2.471585       6.011541      -2.518379      12.299466           0.113472
          135              O       4.461599       7.250840       7.527928      -0.486381      41.649119 0.57334926E+03  0.14031254E+05                                 9.652954                            7.514868      -0.083577       2.038925                    0.994736      27.223934      72.620059       0.677601       0.369364      -1.128917      -0.043493       0.011031       0.016780       0.047905       0.019556      -0.042605       0.030337       0.008052      -0.071425      -0.068096       0.025023       0.043073             11.229625      14.390955       0.434223      -4.841084       6.575362      -2.100666      12.722559           0.065005
          136              O       5.060329       6.122158       9.846933      -0.425064      29.718779 0.42067158E+03  0.94895768E+04                                 7.526200                            6.297098       0.556967       2.250985                    0.998727      25.631325      64.782667       0.768128       0.353483      -1.146009      -0.050256      -0.003740       0.026904       0.057127      -0.001170      -0.015558       0.032442       0.031867      -0.143496      -0.064516       0.020257       0.044259              8.312512      13.794688      -1.820545       0.034450       5.420324      -0.406062       5.722524           0.142445
          137              O       2.925261       6.311919      10.513434      -0.431845      29.806572 0.41284211E+03  0.92649090E+04                                 7.546440                            6.219934       0.610966       2.273994                    0.998757      25.480439      64.135170       0.776658       0.351414      -1.148239       0.049938       0.001307       0.014928       0.052138       0.012848      -0.047787       0.041432       0.047820      -0.130864      -0.086449       0.019579       0.066869              8.450260      11.992807       0.273520      -4.094324       5.056896      -0.718084       8.301077           0.101334
          138              O       2.335085       7.509397       8.166931      -0.412595      31.053302 0.45079832E+03  0.10351246E+05                                 7.827740                            6.576705       0.434375       2.223733                    0.997194      25.509434      65.145609       0.741362       0.359804      -1.140426       0.029867       0.022900      -0.039672       0.054684      -0.001819      -0.002287       0.029728       0.032069      -0.153025      -0.063193       0.021314       0.041879              8.653238      13.812303      -1.336344      -0.997768       5.481153      -0.434731       6.666258           0.114136
          139              O      10.331122       4.969174       0.543415      -0.486292      41.645292 0.57327670E+03  0.14028949E+05                                 9.652190                            7.514263      -0.083420       2.038986                    0.994737      27.222474      72.613344       0.677650       0.369351      -1.128934      -0.004366       0.022855       0.041977       0.047995       0.024996      -0.036777       0.038769      -0.017582      -0.015112      -0.068234       0.024913       0.043322             11.228756       7.425344      -2.979769      -0.026506      14.885401       4.708097      11.375522           0.064912
          140              O       3.424535      -0.781583      12.497225      -0.424918      29.723549 0.42075176E+03  0.94918972E+04                                 7.527224                            6.297864       0.557056       2.250965                    0.998728      25.632443      64.788566       0.768046       0.353502      -1.145987      -0.003397       0.041655       0.039019       0.057176       0.036661      -0.017215       0.030275       0.010962       0.091216      -0.064627       0.020154       0.044473              8.313715       5.687048       0.260505       2.143627       6.532547       2.576819      12.721549           0.143055
          141              O       8.848242       8.043066       1.255746      -0.431804      29.808523 0.41287341E+03  0.92658586E+04                                 7.547017                            6.220354       0.611230       2.274075                    0.998756      25.480890      64.138775       0.776592       0.351435      -1.148213      -0.029393      -0.015874      -0.039971       0.052092       0.034959      -0.035834       0.058350      -0.011447       0.053428      -0.086545       0.019523       0.067022              8.450958       5.295171      -1.301329      -0.450705      10.633912       4.435285       9.423792           0.101505
          142              O      10.396357       6.168204       2.428997      -0.412948      31.067001 0.45104548E+03  0.10358392E+05                                 7.830029                            6.578536       0.433754       2.223397                    0.997193      25.516146      65.168424       0.741250       0.359807      -1.140418       0.011635      -0.052336      -0.011220       0.054775       0.040428      -0.007167       0.022939       0.019892       0.097838      -0.063255       0.021247       0.042008              8.655838       5.900848      -0.153977       1.550570       7.768002       3.169561      12.298663           0.113923
          143              O       5.348970      -4.716552      12.113561      -0.486246      41.644131 0.57326376E+03  0.14028632E+05                                 9.652249                            7.514350      -0.084205       2.038769                    0.994722      27.221852      72.613016       0.677619       0.369368      -1.128915       0.024880      -0.037354      -0.016799       0.047922       0.012636      -0.042744       0.030287      -0.030919      -0.071502      -0.068157       0.024863       0.043295             11.228773       7.170218      -2.118166       0.366763      13.794549       5.264192      12.721552           0.064864
          144              O       4.085232      -4.528331       9.794556      -0.425131      29.725860 0.42079317E+03  0.94930207E+04                                 7.527386                            6.298012       0.557457       2.251061                    0.998731      25.634174      64.792602       0.768070       0.353484      -1.146007       0.013260      -0.048735      -0.026887       0.057217      -0.010860      -0.035704       0.003975      -0.023313      -0.143553      -0.064474       0.020236       0.044238              8.313869       7.496263      -4.048565       0.394399      11.721953       0.102968       5.723392           0.142673
          145              O      -0.369829       8.641890       9.128055      -0.431997      29.807574 0.41285879E+03  0.92653931E+04                                 7.546522                            6.219960       0.611196       2.274021                    0.998757      25.482574      64.141286       0.776674       0.351403      -1.148247      -0.015369       0.047469      -0.014833       0.052053      -0.005015      -0.055038       0.031384      -0.053456      -0.131078      -0.086584       0.019569       0.067015              8.450389       5.655686      -1.967046      -0.687765      11.394410       4.099646       8.301072           0.101043
          146              O       6.301562      -6.635279      11.474558      -0.412517      31.052954 0.45079372E+03  0.10351104E+05                                 7.827576                            6.576586       0.434219       2.223645                    0.997195      25.509971      65.146649       0.741384       0.359794      -1.140434       0.011548       0.035848       0.039623       0.054667      -0.011478      -0.028681      -0.007501      -0.022619      -0.152784      -0.063002       0.021164       0.041838              8.653027       7.246678      -3.657519       0.077343      12.046340       1.085487       6.666062           0.114456
          147              O       1.241319       6.112271       3.594392      -0.485391      41.618165 0.57283257E+03  0.14015301E+05                                 9.648170                            7.511410      -0.084008       2.038928                    0.994738      27.212074      72.577335       0.677774       0.369357      -1.128935       0.023181       0.034611       0.024082       0.048116       0.029596       0.045727      -0.017717      -0.024195      -0.034322      -0.067725       0.024630       0.043095             11.223833      15.922158       3.836794       2.246128       8.785932       2.933134       8.963408           0.066624
          148              O       3.467257       5.558868       2.271866      -0.425385      29.735093 0.42095903E+03  0.94977446E+04                                 7.528985                            6.299294       0.557256       2.250928                    0.998727      25.638663      64.808337       0.767981       0.353488      -1.145998       0.040310       0.028330       0.028726       0.057032       0.017173       0.039213       0.004811      -0.074637       0.034625      -0.065335       0.020548       0.044786              8.315667       6.276265       1.251293       1.263310       8.535305       4.375636      10.135431           0.141771
          149              O       4.633703       6.915896       3.627128      -0.430858      29.786853 0.41250702E+03  0.92555643E+04                                 7.543594                            6.217737       0.610742       2.274084                    0.998757      25.470047      64.103926       0.776730       0.351451      -1.148202      -0.005286      -0.018306      -0.048796       0.052385       0.042300       0.059599      -0.002848      -0.054071      -0.003795      -0.085764       0.019110       0.066654              8.446966      10.853397       3.416848       2.740806       7.419773       2.410363       7.067729           0.103349
          150              O       2.350031       7.514658       4.936561      -0.413029      31.069549 0.45109332E+03  0.10359727E+05                                 7.830176                            6.578653       0.434383       2.223527                    0.997199      25.518462      65.174288       0.741285       0.359782      -1.140442      -0.052944      -0.006495      -0.011207       0.054505       0.008332       0.034157       0.007242      -0.078014       0.065124      -0.063826       0.021506       0.042319              8.655997       7.657279       1.906885       1.640107       8.546274       3.981797       9.764439           0.113512
          151              O      -0.884143       4.975241       2.515420      -0.486404      41.650346 0.57337607E+03  0.14032079E+05                                 9.653141                            7.515049      -0.084354       2.038670                    0.994724      27.224470      72.622016       0.677592       0.369365      -1.128917      -0.043512      -0.020071       0.001132       0.047931       0.027261       0.038326      -0.028765       0.005639      -0.078608      -0.068098       0.024863       0.043235             11.229797      14.391306       3.975342       2.796565       9.366547       3.712128       9.931538           0.064891
          152              O      -0.285444       3.531266       0.378426      -0.425110      29.719715 0.42068991E+03  0.94900629E+04                                 7.526250                            6.297151       0.557677       2.251192                    0.998730      25.631736      64.783270       0.768142       0.353474      -1.146021      -0.050266      -0.021479      -0.016744       0.057169       0.014069       0.006770      -0.040344       0.045675      -0.101764      -0.064416       0.020209       0.044207              8.312558      13.794741       0.880380      -1.593945       5.295328       0.333890       5.847605           0.142468
          153              O      13.616579       2.859183       0.209509      -0.431921      29.804142 0.41280771E+03  0.92639565E+04                                 7.545963                            6.219596       0.611016       2.273993                    0.998757      25.481174      64.136676       0.776693       0.351405      -1.148245       0.049917      -0.013588      -0.006327       0.052119       0.035031       0.035086      -0.038628       0.043150      -0.144788      -0.086413       0.019491       0.066921              8.449681      11.991970       3.408699       2.283841       6.867657       1.763616       6.489415           0.101228
          154              O      -3.010666       4.292575       2.419831      -0.412647      31.054487 0.45081953E+03  0.10351855E+05                                 7.827903                            6.576828       0.434244       2.223680                    0.997192      25.510238      65.148041       0.741360       0.359800      -1.140429       0.029832       0.022917       0.039664       0.054666       0.002964      -0.000418      -0.040979       0.051735      -0.093763      -0.063073       0.021225       0.041848              8.653426      13.812665       1.532273      -0.658501       5.993596       0.730533       6.154018           0.114066
          155              O       4.985473      12.164788       4.031743      -0.486328      41.648254 0.57331672E+03  0.14030292E+05                                 9.652996                            7.514781      -0.083651       2.038934                    0.994731      27.222694      72.616894       0.677586       0.369377      -1.128905      -0.004357      -0.047700      -0.001207       0.047914       0.019405       0.040088      -0.026316      -0.038749      -0.078684      -0.068171       0.025028       0.043143             11.229788       7.425912       1.512977      -2.567520      16.332064      -3.874187       9.931386           0.064910
          156              O       8.770185      -2.871975       6.168737      -0.424888      29.717484 0.42065083E+03  0.94890035E+04                                 7.525984                            6.296940       0.556432       2.250786                    0.998727      25.631023      64.781813       0.768137       0.353483      -1.146008      -0.003370      -0.054595       0.016533       0.057142      -0.003312       0.040379       0.007019      -0.053432      -0.102075      -0.064569       0.020210       0.044360              8.312243       5.686179      -1.986253      -0.846058      13.403163       1.391379       5.847386           0.143030
          157              O       3.502583      10.010974       6.337654      -0.431786      29.803809 0.41279819E+03  0.92636605E+04                                 7.545894                            6.219536       0.611173       2.274068                    0.998756      25.479657      64.131918       0.776697       0.351406      -1.148248      -0.029396       0.042578       0.006235       0.052114       0.013604       0.048234      -0.020022      -0.077607      -0.145128      -0.086516       0.019601       0.066914              8.449600       5.294491       1.040920      -0.901528      13.564825      -2.741202       6.489484           0.101498
          158              O       5.050683       9.932329       4.127332      -0.412935      31.066823 0.45103769E+03  0.10358173E+05                                 7.830021                            6.578470       0.433815       2.223419                    0.997193      25.515738      65.167348       0.741255       0.359806      -1.140418       0.011660       0.035880      -0.039681       0.054754      -0.013895       0.038649       0.014125      -0.044036      -0.093807      -0.063239       0.021373       0.041867              8.655887       5.900752      -1.265765      -0.908577      13.911194       0.377095       6.155713           0.113905
          159              O      10.694625      -0.572262       2.952771      -0.486222      41.642607 0.57323164E+03  0.14027638E+05                                 9.652002                            7.514121      -0.083492       2.039004                    0.994732      27.221210      72.610573       0.677633       0.369366      -1.128917       0.024883       0.033183      -0.023946       0.047893       0.030772       0.032372      -0.037237      -0.018460      -0.034436      -0.068154       0.025032       0.043122             11.228535       7.170013       0.741557      -2.017688      17.548487      -3.096666       8.967104           0.064972
          160              O       9.430917       1.341935       4.275297      -0.425088      29.724881 0.42077453E+03  0.94925247E+04                                 7.527326                            6.297954       0.556635       2.250822                    0.998727      25.633751      64.791937       0.768056       0.353493      -1.145996       0.013273       0.047587      -0.028782       0.057176       0.036465       0.008467      -0.038099       0.035820       0.034083      -0.064563       0.020273       0.044289              8.313810       7.496169       1.682715      -3.703317       7.312164      -2.648930      10.133097           0.142640
          161              O      10.321508       2.893985       2.920035      -0.431928      29.809733 0.41288939E+03  0.92662347E+04                                 7.546938                            6.220255       0.611047       2.273991                    0.998756      25.481795      64.139483       0.776645       0.351410      -1.148243      -0.015383      -0.010897       0.048541       0.052073       0.050249       0.023206      -0.055586      -0.011290      -0.004688      -0.086625       0.019667       0.066958              8.450894       5.655975       1.579311      -1.359762      12.625626      -3.389514       7.071080           0.101120
          162              O      11.647225       0.940476       1.610602      -0.412478      31.052411 0.45078343E+03  0.10350813E+05                                 7.827530                            6.576550       0.434322       2.223685                    0.997199      25.509411      65.145150       0.741378       0.359799      -1.140430       0.011549      -0.052249       0.011265       0.054683       0.030668       0.004445      -0.034201       0.049750       0.064448      -0.063125       0.021251       0.041874              8.652979       7.246606       1.761739      -3.206136       8.951161      -2.872457       9.761171           0.114522

******************************************************
Auxiliary information for the entire system
The total spin magnetic moment of the unit cell is   11.857629
The total net atomic charge of the unit cell is   0.000007
Accuracy of reproducing the electrostatic potential in the unit cell:
  The inner radius (bohr) =    5.0000
  The outer radius (bohr) =   12.0000
  Valid grid points have density less than (e/(bohr^3)) =    0.0001
  The number of valid grid points were=       103892
  The rms potential error without charges in kcal/mol is=      5.22077
  The rms potential error with partial charges in kcal/mol is=      0.53116
  The RRMSE value at monopole order=      0.10174
  The rms potential error with partial charges and cloud penetration in kcal/mol is=      0.54339
  The RRMSE value at monopole order with cloud penetration is=      0.10408
  The rms potential error with partial charges and atomic dipoles in kcal/mol is=      0.64378
  The RRMSE value at dipole order=      0.12331
  The rms potential error with partial charges, atomic dipoles and cloud penetration in kcal/mol is=      0.62723
  The RRMSE value at dipole order with cloud penetration=      0.12014

******************************************************
The electron densities and ab initio electrostatic potential were computed in VASP using the PBE functional and
projector augmented wave method. See the main text of the journal article for a description of computational details.
The atomic charges, dipoles, and quadrupoles were computed with the DDEC6 method as described in
(a) T. A. Manz and N. Gabaldon Limas, RSC Adv. 6 (2016) 47771-47801 DOI: 10.1039/c6ra04656h
(b) N. Gabaldon Limas and T. A. Manz, RSC Adv. 8 (2018) 2678-2707 DOI: 10.1039/c7ra11829e.
For each atom in the material, the electron cloud parameters were fit to the spherically averaged atom-in-material
electron density using radial positions for which this density was between 10^-4 and 10^-2 electrons per cubic bohr.
The polarizabilities, dispersion coefficients, and quantum Drude oscillator (QDO) parameters were fit using the MCLF method.
The magnetic structure of the system was optimized in VASP from the default ferromagnetic initial guess using spin polarization.
The atomic spin moments (ASMs) were computed on this optimized magnetic structure using the DDEC6 partition as inputs
to the method of T. A. Manz and D. S. Sholl, J. Chem. Theory Comput. 7 (2011) 4146-4164 DOI: 10.1021/ct200539n.
The RMSE and RRMSE were computed using a uniform grid with Ewald summation.
