# Supplementary material for: A collection of forcefield precursors for metal–organic frameworks
Source: RSC Adv. 2019 Nov 13;9(63):36492–507. doi: 10.1039/c9ra07327b (PMC9075174; doi:10.1039/c9ra07327b)
Supplement: RA-009-C9RA07327B-s5293 [file RA-009-C9RA07327B-s5293.xyz]

  296
jmolscript: load "" {1 1 1} spacegroup "x,y,z" unitcell [{     13.840000     0.000000     0.000000 }, {      6.919974    14.039978     0.000000 }, {      6.920004     3.087867    18.863042 }]
Co     4.430737     2.755593     9.526779     1.063094
Co    15.508826     3.760805    10.499924     0.934517
Co    18.270731     8.896197    18.767784     1.057842
Co    15.508822     7.890985    17.794639     0.935414
Co    23.249241    14.372252     9.336263     1.029496
Co    12.171152    13.367040     8.363118     0.946875
Co     9.409247     8.231648     0.095258     1.000933
Co    12.171156     9.236860     1.068403     0.935840
H     13.464933     3.986468     8.305397     0.109101
H     11.203477     3.837349     8.020565     0.126516
H     10.802119     3.860038    12.010099     0.126625
H     13.082951     3.941321    12.189298     0.099896
H      8.708126     4.339548    11.663019     0.128763
H      6.474351     3.891234    11.463071     0.102622
H      6.989200     2.292927     7.943227     0.099351
H      9.246503     2.692444     8.033770     0.128297
H      6.113124     3.977465     5.806044     0.110090
H      7.015488     5.224018     4.089508     0.113532
H      5.708989     6.807050     3.021859     0.098039
H     17.359501     7.094953     3.614159     0.112657
H     11.553624     6.609857     7.332064     0.125261
H      9.312928     6.458116     7.854571     0.099279
H      7.701950     6.941816     6.238008     0.104807
H      8.367652     7.690698     4.174391     0.111213
H      5.804488     6.510046     8.780746     0.119593
H      6.540772     8.497676     7.843253     0.104601
H     18.928953    10.267678     7.643305     0.094534
H     16.739466    10.057610     8.246922     0.118908
H     15.762369     5.549808     6.251212     0.295741
H     12.880876     7.565482     4.327182     0.294758
H     15.313952     7.253419     9.676741     0.298731
H      6.544928     4.577455     1.126124     0.108705
H      4.283472     4.726573     1.410956     0.126310
H     10.802114     7.791752    16.284464     0.127060
H     13.082946     7.710469    16.105265     0.099886
H      8.708123     7.312241    16.631544     0.129137
H     20.314346     7.760556    16.831492     0.103585
H     13.909189     6.270995     1.488294     0.100283
H     16.166494     5.871478     1.397751     0.128834
H     13.033121     4.586458     3.625477     0.109807
H     13.935493     3.339904     5.342013     0.112654
H     12.629000     1.756872     6.409662     0.098592
H     10.439512     1.468969     5.817362     0.112330
H      4.633629     1.954065     2.099457     0.124994
H      2.392933     2.105807     1.576950     0.099425
H     14.621959     1.622106     3.193513     0.106467
H     15.287665     0.873225     5.257130     0.113213
H     12.724493     2.053876     0.650775     0.119064
H     20.380759    14.106225     1.588268     0.106184
H     18.928946    12.336223     1.788216     0.094718
H     16.739457    12.546291     1.184599     0.120308
H      8.842372     3.014114     3.180309     0.295258
H      5.960889     0.998441     5.104339     0.293983
H     15.313961     4.398371    18.617822     0.299081
H     14.215045    13.141377    10.557645     0.109368
H     16.476501    13.290496    10.842477     0.126661
H     16.877859    13.267807     6.852943     0.126515
H     14.597027    13.186524     6.673744     0.099571
H     18.971852    12.788297     7.200023     0.128893
H     21.205627    13.236611     7.399971     0.102928
H     20.690778    14.834918    10.919815     0.100386
H     18.433475    14.435401    10.829272     0.128613
H     21.566854    13.150380    13.056998     0.109872
H     20.664490    11.903827    14.773534     0.113479
H     21.970989    10.320795    15.841183     0.097954
H     10.320477    10.032892    15.248883     0.112636
H     16.126354    10.517988    11.530978     0.125249
H     18.367050    10.669729    11.008471     0.099243
H     19.978028    10.186029    12.625034     0.104706
H     19.312326     9.437147    14.688651     0.111215
H     21.875490    10.617799    10.082296     0.119818
H     21.139206     8.630169    11.019789     0.104993
H      8.751025     6.860167    11.219737     0.094817
H     10.940512     7.070235    10.616120     0.119155
H     11.917609    11.578037    12.611830     0.295549
H     14.799102     9.562363    14.535860     0.294714
H     12.366026     9.874426     9.186301     0.298617
H     21.135050    12.550390    17.736918     0.109045
H     23.396506    12.401272    17.452086     0.126659
H     16.877864     9.336093     2.578578     0.127128
H     14.597032     9.417376     2.757777     0.099961
H     18.971855     9.815604     2.231498     0.129824
H      7.365632     9.367289     2.031550     0.105221
H     13.770789    10.856850    17.374748     0.102191
H     11.513484    11.256367    17.465291     0.129752
H     14.646857    12.541387    15.237565     0.109520
H     13.744485    13.787941    13.521029     0.112865
H     15.050978    15.370973    12.453380     0.098384
H     17.240466    15.658876    13.045680     0.112063
H     23.046349    15.173780    16.763585     0.124540
H     25.287045    15.022038    17.286092     0.098947
H     13.058019    15.505739    15.669529     0.106159
H      5.472339     2.214642    13.605912     0.113024
H     14.955485    15.073969    18.212267     0.119125
H      7.299219     3.021620    17.274774     0.106458
H      8.751032     4.791622    17.074826     0.094908
H     10.940521     4.581554    17.678443     0.120476
H     18.837606    14.113731    15.682733     0.295243
H     21.719089    16.129404    13.758703     0.293988
H     12.366017    12.729474     0.245220     0.299004
C     12.921021     3.927435     9.058033     0.119660
C     11.563317     3.843063     8.878834    -0.176297
C     10.724614     3.765822     9.990244     0.099026
C     11.326655     3.847181    11.241996    -0.177422
C     12.699583     3.910222    11.342347     0.115192
C      9.261727     3.550363     9.867069     0.101853
C      8.385654     3.915466    10.900952    -0.201169
C      7.043175     3.641160    10.770797     0.104568
C      7.344887     2.700639     8.699635     0.106639
C      8.705359     2.939457     8.746793    -0.183219
C     17.561572     3.862007     6.851245     0.573250
C      4.251642     4.739569     5.742665    -0.124164
C      5.578898     4.596509     5.362763    -0.100201
C      6.128344     5.349636     4.342272    -0.095900
C      5.344998     6.289223     3.700929    -0.074337
C     17.874350     6.461307     4.057440    -0.212787
C     17.298608     5.699476     5.077931     0.245264
C     14.999782     6.603322     4.904391     0.409079
C     13.707127     6.602832     5.723047     0.397937
C     11.319725     7.177223     5.411807     0.255172
C     10.915599     6.805803     6.685062    -0.198307
C      9.573119     6.721183     7.000075    -0.063799
C      8.607086     7.028734     6.039946    -0.114802
C      9.012597     7.457968     4.802530    -0.081986
C     10.352308     7.558324     4.454130    -0.124782
C     10.660939     8.095319     3.091087     0.614867
C     17.330442     5.732695     9.625810     0.612057
C     17.717960     7.065678     9.078782    -0.135470
C     19.050751     7.220025     8.675113    -0.087853
C     19.497781     8.411400     8.122426    -0.111344
C     18.624475     9.459632     7.990385    -0.066906
C     17.317979     9.340442     8.360100    -0.199480
C     16.840501     8.150668     8.907128     0.260494
C     14.487700     8.862847     9.158007     0.409131
C      6.001016     4.636488     0.373488     0.121713
C      4.643312     4.720859     0.552687    -0.179228
C     10.724611     7.885967    18.304319     0.098773
C     11.326650     7.804608    17.052567    -0.180548
C     12.699578     7.741568    16.952216     0.117434
C      9.261722     8.101427    18.427494     0.103702
C     22.225651     7.736323    17.393611    -0.202965
C     20.883170     8.010630    17.523766     0.105133
C     14.264878     5.863283     0.731886     0.105201
C     15.625350     5.624466     0.684728    -0.182875
C     10.641569     4.701915     2.580276     0.573516
C     11.171643     3.824353     3.688856    -0.122962
C     12.498899     3.967413     4.068758    -0.101192
C     13.048349     3.214287     5.089249    -0.094558
C     12.265007     2.274700     5.730592    -0.076297
C     10.954359     2.102615     5.374081    -0.212623
C     10.378613     2.864447     4.353590     0.244165
C      8.079791     1.960601     4.527130     0.405325
C      6.787134     1.961090     3.708474     0.398245
C      4.399736     1.386699     4.019714     0.253325
C      3.995606     1.758119     2.746459    -0.194147
C      2.653126     1.842740     2.431446    -0.061723
C     15.527095     1.535189     3.391575    -0.116641
C      2.092608     1.105954     4.628991    -0.083844
C      3.432321     1.005599     4.977391    -0.123360
C     10.660928    14.508582     6.340434     0.616164
C     17.330447     5.919094    18.668753     0.614803
C     10.797965     1.498245     0.352739    -0.136213
C     12.130758     1.343898     0.756408    -0.084418
C     19.497766    14.192500     1.309095    -0.115463
C     18.624464    13.144269     1.441136    -0.065871
C     17.317968    13.263458     1.071421    -0.200092
C      9.920512     0.413255     0.524393     0.260555
C     14.487687    13.741053     0.273514     0.409730
C     14.758957    13.200410     9.805009     0.119505
C     16.116661    13.284782     9.984208    -0.175834
C     16.955364    13.362023     8.872798     0.099082
C     16.353323    13.280664     7.621046    -0.177666
C     14.980395    13.217623     7.520695     0.115211
C     18.418251    13.577482     8.995973     0.099796
C     19.294324    13.212379     7.962090    -0.200578
C     20.636803    13.486685     8.092245     0.101064
C     20.335091    14.427206    10.163407     0.104418
C     18.974619    14.188388    10.116249    -0.182353
C     10.118406    13.265838    12.011797     0.573506
C     23.428336    12.388276    13.120377    -0.123979
C     22.101080    12.531336    13.500279    -0.100864
C     21.551634    11.778209    14.520770    -0.095893
C     22.334980    10.838622    15.162113    -0.074743
C      9.805628    10.666538    14.805602    -0.213175
C     10.381370    11.428369    13.785111     0.245739
C     12.680196    10.524523    13.958651     0.409015
C     13.972851    10.525013    13.139995     0.398187
C     16.360253     9.950622    13.451235     0.255571
C     16.764379    10.322042    12.177980    -0.198161
C     18.106859    10.406662    11.862967    -0.063553
C     19.072892    10.099111    12.823096    -0.114864
C     18.667381     9.669877    14.060512    -0.081555
C     17.327670     9.569521    14.408912    -0.125143
C     17.019039     9.032526    15.771955     0.617432
C     10.349536    11.395150     9.237232     0.613299
C      9.962018    10.062167     9.784260    -0.135561
C      8.629227     9.907820    10.187929    -0.087383
C      8.182197     8.716445    10.740616    -0.110762
C      9.055503     7.668213    10.872657    -0.065706
C     10.361999     7.787403    10.502942    -0.199298
C     10.839477     8.977177     9.955914     0.261259
C     13.192278     8.264998     9.705035     0.409499
C     21.678962    12.491357    18.489554     0.122185
C     23.036666    12.406986    18.310355    -0.178572
C     16.955367     9.241878     0.558723     0.099348
C     16.353328     9.323237     1.810475    -0.180743
C     14.980400     9.386277     1.910826     0.117642
C      4.578256     9.026418     0.435548     0.102182
C      5.454327     9.391522     1.469431    -0.201810
C      6.796808     9.117215     1.339276     0.101293
C     13.415100    11.264562    18.131156     0.102865
C     12.054628    11.503379    18.178314    -0.181247
C     17.038409    12.425930    16.282766     0.572181
C     16.508335    13.303492    15.174186    -0.122839
C     15.181079    13.160432    14.794284    -0.101490
C     14.631629    13.913558    13.773793    -0.094465
C     15.414971    14.853145    13.132450    -0.076926
C     16.725619    15.025230    13.488961    -0.213073
C     17.301365    14.263398    14.509452     0.243799
C     19.600187    15.167244    14.335912     0.405269
C     20.892844    15.166755    15.154568     0.397897
C     23.280242    15.741146    14.843328     0.252241
C     23.684372    15.369726    16.116583    -0.194645
C     25.026852    15.285105    16.431596    -0.063709
C     12.152883    15.592656    15.471467    -0.117065
C     25.587370    16.021891    14.234051    -0.084121
C     24.247657    16.122246    13.885651    -0.122195
C     17.019050     2.619263    12.522608     0.615184
C     10.349531    11.208751     0.194289     0.613445
C     16.882013    15.629600    18.510303    -0.135786
C     15.549220    15.783947    18.106634    -0.084549
C      8.182212     2.935345    17.553947    -0.115031
C      9.055514     3.983576    17.421906    -0.065569
C     10.362010     3.864387    17.791621    -0.200168
C     17.759466    16.714590    18.338649     0.260618
C     13.192291     3.386792    18.589528     0.409658
N     13.502025     3.927973    10.271492    -0.234762
N      6.513934     3.034949     9.705790    -0.218391
N     15.974120     5.914222     5.501218    -0.386572
N     12.678813     7.163189     5.060200    -0.390241
N     15.507710     7.998651     9.297593    -0.390891
N     13.502022     7.723816    18.023071    -0.240406
N     20.353928     8.616841    18.588773    -0.212574
N      9.054125     2.649701     3.930303    -0.383072
N      5.758824     1.400733     4.371321    -0.388610
N      8.587719     0.565271     0.133928    -0.391377
N     14.177953    13.199872     8.591550    -0.238684
N     21.166044    14.092896     9.157252    -0.206831
N     11.705858    11.213623    13.361824    -0.386451
N     15.001165     9.964656    13.802842    -0.390291
N     12.172268     9.129194     9.565449    -0.391138
N     14.177956     9.404029     0.839971    -0.239655
N      7.326050     8.511004     0.274269    -0.188846
N     18.625853    14.478144    14.932739    -0.383048
N     21.921154    15.727112    14.491721    -0.388407
N     19.092259    16.562574    18.729114    -0.391438
O     11.478182    14.728890     9.561110    -0.748010
O      4.569274     3.123116     7.445809    -0.564784
O     16.341715     3.906360     7.134191    -0.490675
O     11.855191     8.494933     2.858883    -0.558723
O      9.734488     8.167034     2.246966    -0.555757
O     13.684984     6.132106     6.847662    -0.442116
O     15.048221     7.143134     3.810712    -0.474855
O     16.123041     5.561391    10.010805    -0.538263
O     18.201810     4.849696     9.686549    -0.568912
O     14.526450     9.982362     8.682658    -0.449481
O     18.398193    10.962877    18.733453    -0.738648
O     11.489267     5.440807     1.985712    -0.563665
O      9.421711     4.657563     2.297330    -0.494799
O     11.855183    14.108967     6.572638    -0.555496
O      9.734479    14.436866     7.184555    -0.549225
O      6.764989     2.431816     2.583859    -0.440584
O      8.128232     1.420788     5.620809    -0.473858
O     16.123045     6.090398    18.283758    -0.537745
O     18.201811     6.802094    18.608014    -0.566918
O     14.526441    12.621538     0.748863    -0.449088
O     16.201796     2.398955     9.301932    -0.749697
O     23.110704    14.004729    11.417233    -0.555217
O     11.338263    13.221485    11.728851    -0.499984
O     15.824787     8.632912    16.004159    -0.557266
O     17.945490     8.960811    16.616076    -0.562150
O     13.994994    10.995739    12.015380    -0.442004
O     12.631757     9.984711    15.052330    -0.475319
O     11.556937    11.566454     8.852237    -0.539514
O      9.478168    12.278149     9.176493    -0.561508
O     13.153528     7.145483    10.180384    -0.449084
O      9.281785     6.164968     0.129589    -0.750306
O     16.190711    11.687038    16.877330    -0.561208
O     18.258267    12.470282    16.565712    -0.497456
O     15.824795     3.018878    12.290404    -0.556444
O     17.945499     2.690979    11.678487    -0.560158
O     20.914989    14.696029    16.279183    -0.441587
O     19.551746    15.707057    13.242233    -0.474498
O     11.556933    11.037447     0.579284    -0.538730
O      9.478167    10.325751     0.255028    -0.556144
O     13.153537     4.506307    18.114179    -0.448734

The following XYZ coordinates are in angstroms. Other properties are in atomic units.
The sperically averaged electron density of each atom fit to a function of the form exp(a - br)
eigen_1, eigen_2 and eigen_3 are the three eigenvalues of traceless quadrupole moment tensor
  atom number  atomic symbol              X              Y              Z     net charge C6 coefficient C8 coefficient C10 coefficient fluctuating dipole atomic polarizability isotropic forcefield polarizability              a              b squared Pearson coefficient          <r^3>          <r^4>         wp_QDO          m_QDO          q_QDO       dipole_x       dipole_y       dipole_z         dipole            Qxy            Qxz            Qyz     Q(x^2-y^2)  Q(3z^2 - R^2)        eigen_1        eigen_2        eigen_3 static polarizability      alpha(xx)      alpha(xy)      alpha(xz)      alpha(yy)      alpha(yz)      alpha(zz) atomic spin moment
            1             Co       4.430737       2.755593       9.526779       1.063094      84.198134 0.16125058E+04  0.49202056E+05                                15.946761                           13.307376       0.744065       2.115532                    0.994577      44.733174     117.720711       0.487427       0.411827      -1.141072      -0.048993      -0.024289       0.007359       0.055177       0.014109       0.018400      -0.072932      -0.181738       0.180477      -0.125654      -0.007789       0.133442             18.809047      17.881211       1.083347      -0.490242      21.548281      -3.517403      16.997651           3.099957
            2             Co      15.508826       3.760805      10.499924       0.934517     102.180590 0.21856235E+04  0.71393610E+05                                16.433610                           14.102177       0.605009       2.059939                    0.996933      46.246871     122.728839       0.549533       0.341215      -1.205455       0.051574      -0.007607      -0.023991       0.057387      -0.018190      -0.016228      -0.018592      -0.170005       0.218773      -0.125056       0.041925       0.083131             18.676813      20.464924      -1.747965       1.121595      20.264998      -3.911108      15.300517           2.834016
            3             Co      18.270731       8.896197      18.767784       1.057842      84.174828 0.16126977E+04  0.49218066E+05                                15.954508                           13.316658       0.728092       2.110589                    0.994555      44.769366     117.896089       0.486705       0.412353      -1.140506      -0.051336       0.026606      -0.007491       0.058304      -0.054867      -0.017658      -0.070586      -0.197211       0.203948      -0.152801       0.013293       0.139508             18.815378      17.882153      -1.084641       0.491885      21.555466      -3.517506      17.008516           2.983420
            4             Co      15.508822       7.890985      17.794639       0.935414     102.064214 0.21820832E+04  0.71239986E+05                                16.410942                           14.082067       0.621326       2.064750                    0.996842      46.231704     122.604732       0.550504       0.340795      -1.205981       0.054844       0.005969       0.020240       0.058763       0.005327       0.007101      -0.003784      -0.193848       0.274933      -0.143114       0.050934       0.092180             18.651680      20.444040       1.753827      -1.122944      20.232561      -3.902724      15.278440           2.870555
            5             Co      23.249241      14.372252       9.336263       1.029496      84.605976 0.16237460E+04  0.49686256E+05                                16.052991                           13.396481       0.665274       2.088259                    0.994792      45.247211     119.676123       0.482940       0.414471      -1.137983       0.058903       0.031132      -0.002312       0.066664      -0.002498       0.011410      -0.029062      -0.267003       0.299944      -0.183957       0.061636       0.122321             18.931691      17.989624       1.085704      -0.487967      21.714156      -3.537618      17.091295          -2.517197
            6             Co      12.171152      13.367040       8.363118       0.946875     101.185098 0.21583247E+04  0.70247130E+05                                16.302462                           13.993135       0.634893       2.071302                    0.996790      46.005956     121.678619       0.553159       0.340208      -1.206923      -0.064848      -0.001895       0.012369       0.066044      -0.000932      -0.008078       0.008815      -0.156296       0.300333      -0.128491       0.027029       0.101462             18.525302      20.293075      -1.729492       1.111634      20.097956      -3.879745      15.184875           2.940587
            7             Co       9.409247       8.231648       0.095258       1.000933      85.406513 0.16431868E+04  0.50442055E+05                                16.148937                           13.473004       0.686812       2.090281                    0.994612      45.731189     121.236594       0.481645       0.414260      -1.137879       0.055813      -0.026701       0.004986       0.062071      -0.025572      -0.039407      -0.031434      -0.207425       0.217524      -0.151413       0.049251       0.102162             19.047067      18.065764      -1.080569       0.499666      21.856007      -3.570301      17.219429           2.355481
            8             Co      12.171156       9.236860       1.068403       0.935840     101.923879 0.21782528E+04  0.71073004E+05                                16.387310                           14.062800       0.632337       2.068528                    0.996770      46.198158     122.419452       0.551370       0.340460      -1.206458      -0.057401      -0.004448      -0.018376       0.060434       0.009047       0.007368      -0.006644      -0.184349       0.256607      -0.135653       0.048788       0.086865             18.624311      20.404252       1.745678      -1.120402      20.204749      -3.907890      15.263932           2.879682
            9              H      13.464933       3.986468       8.305397       0.109101       0.946320 0.65999385E+01  0.62563735E+02                                 1.667425                            1.559314      -1.063031       2.383451                    0.996885       3.590952      10.309795       0.467697       1.381523      -0.686453       0.029328       0.005135      -0.040428       0.050209      -0.001084      -0.005669       0.004401       0.020618       0.025249      -0.015333       0.001686       0.013647              1.716585       1.763636       0.065014      -0.422245       1.373047      -0.108408       2.013070           0.000700
           10              H      11.203477       3.837349       8.020565       0.126516       0.929312 0.68262314E+01  0.65514363E+02                                 1.667822                            1.602527      -1.262041       2.289984                    0.994320       3.700368      10.828428       0.452365       1.410786      -0.680178      -0.013613       0.004019      -0.032007       0.035012       0.002516       0.003060      -0.003309       0.019036       0.021056      -0.014007       0.004352       0.009655              1.686320       1.583208       0.029013       0.258334       1.377275      -0.027196       2.098478           0.000280
           11              H      10.802119       3.860038      12.010099       0.126625       1.060615 0.77175502E+01  0.74592344E+02                                 1.679987                            1.597500      -0.906131       2.456739                    0.998812       3.294891       8.956942       0.511043       1.240034      -0.719275      -0.017032       0.000881       0.031275       0.035623       0.001844      -0.002514       0.003959       0.016848       0.037335      -0.015485       0.002026       0.013459              1.699043       1.736174       0.000292      -0.303572       1.435917      -0.080097       1.925037           0.000270
           12              H      13.082951       3.941321      12.189298       0.099896       1.228106 0.87714179E+01  0.87212138E+02                                 1.827296                            1.682048      -1.005726       2.401114                    0.997865       3.418332       9.311843       0.509285       1.209589      -0.726439       0.016552       0.002943       0.047508       0.050395       0.002652       0.003683       0.009491       0.018776       0.047503      -0.019956       0.000587       0.019369              1.895184       1.757461      -0.028629       0.460313       1.538655      -0.094798       2.389437           0.000500
           13              H       8.708126       4.339548      11.663019       0.128763       1.042800 0.75420689E+01  0.72050205E+02                                 1.624394                            1.550581      -0.859579       2.479321                    0.999300       3.192233       8.462023       0.536329       1.195445      -0.730203       0.010297       0.016043       0.029494       0.035118       0.002628      -0.001987       0.011703       0.013332       0.022232      -0.016711       0.003456       0.013255              1.639363       1.563550       0.131361       0.212757       1.585502       0.241356       1.769038           0.000262
           14              H       6.474351       3.891234      11.463071       0.102622       1.165022 0.83241505E+01  0.81467886E+02                                 1.747918                            1.625357      -0.965745       2.422962                    0.998231       3.321267       8.897060       0.525861       1.190115      -0.731374      -0.029243       0.015960       0.036184       0.049185      -0.002203      -0.004164       0.014869       0.008603       0.028684      -0.017311      -0.001622       0.018932              1.795950       1.994364      -0.112609      -0.484073       1.468206       0.103078       1.925279           0.000259
           15              H       6.989200       2.292927       7.943227       0.099351       0.996915 0.70850942E+01  0.68692441E+02                                 1.748477                            1.630768      -1.327817       2.247954                    0.993703       3.872698      11.421830       0.448821       1.407570      -0.679992      -0.017635      -0.018117      -0.040214       0.047501       0.005802       0.002552       0.009787       0.007988       0.019869      -0.013551      -0.000087       0.013638              1.802944       1.729770       0.139310       0.376528       1.584768       0.304621       2.094295           0.000152
           16              H       9.246503       2.692444       8.033770       0.128297       0.927779 0.68184337E+01  0.65484715E+02                                 1.672485                            1.606918      -1.294684       2.277246                    0.994169       3.706407      10.884492       0.449073       1.420150      -0.678392       0.019027      -0.008513      -0.027126       0.034210      -0.000552      -0.003397       0.005173       0.015251       0.006533      -0.010813       0.001854       0.008959              1.684680       1.770867      -0.066770      -0.332639       1.417717       0.169427       1.865456           0.000244
           17              H       6.113124       3.977465       5.806044       0.110090       0.973041 0.72713061E+01  0.70649551E+02                                 1.697219                            1.635733      -1.211156       2.303641                    0.994756       3.737170      10.878796       0.456841       1.379888      -0.686347       0.024154      -0.024078       0.018542       0.038820      -0.007853       0.003297      -0.007394       0.016421      -0.019961      -0.013577      -0.002676       0.016252              1.714872       1.736996      -0.323421       0.176654       1.772035      -0.277558       1.635586           0.000200
           18              H       7.015488       5.224018       4.089508       0.113532       0.941906 0.66268914E+01  0.62731791E+02                                 1.645655                            1.549606      -1.005396       2.403070                    0.997144       3.570618      10.163889       0.476172       1.358827      -0.690966       0.036510      -0.004516      -0.012790       0.038948      -0.005671      -0.004906      -0.014000       0.010036      -0.004430      -0.019201       0.008001       0.011200              1.691764       2.273821      -0.088820      -0.230013       1.391901       0.028810       1.409572           0.000026
           19              H       5.708989       6.807050       3.021859       0.098039       0.985017 0.68975949E+01  0.65525651E+02                                 1.653089                            1.547980      -0.887299       2.445100                    0.998679       3.541276       9.886937       0.494912       1.302759      -0.702818       0.018076       0.015357      -0.026161       0.035313      -0.004576      -0.007990      -0.009297       0.020656      -0.009355      -0.018084       0.002726       0.015358              1.701347       1.539385       0.209003      -0.269228       1.658728      -0.454160       1.905927          -0.000026
           20              H      17.359501       7.094953       3.614159       0.112657       1.040474 0.76046679E+01  0.74324875E+02                                 1.730933                            1.637176      -1.244040       2.275055                    0.996321       3.765322      10.803713       0.474144       1.321728      -0.697475      -0.015064       0.022245      -0.016743       0.031656      -0.003534      -0.007442      -0.010638      -0.004995       0.011131      -0.014444       0.000808       0.013636              1.757941       1.799613      -0.331454       0.206831       1.789300      -0.373942       1.684909           0.000077
           21              H      11.553624       6.609857       7.332064       0.125261       0.910100 0.66588764E+01  0.63575215E+02                                 1.647391                            1.583405      -1.228649       2.296191                    0.995139       3.751451      10.984448       0.454365       1.411935      -0.679373       0.020498      -0.004471       0.027748       0.034787       0.004391       0.001190      -0.005319       0.008373       0.038590      -0.013587      -0.000428       0.014016              1.664772       1.822092      -0.108087       0.319349       1.359234      -0.076842       1.812988           0.000052
           22              H       9.312928       6.458116       7.854571       0.099279       0.990534 0.71564459E+01  0.68619349E+02                                 1.661190                            1.579113      -0.896504       2.444021                    0.998520       3.552363       9.966747       0.488874       1.306653      -0.702236      -0.012049      -0.009490       0.033817       0.037133       0.000488      -0.002440      -0.009369       0.029074       0.011264      -0.020101       0.006467       0.013633              1.684154       1.474599       0.051189      -0.228121       1.398865      -0.180457       2.178998           0.000037
           23              H       7.701950       6.941816       6.238008       0.104807       1.014553 0.71308039E+01  0.68256965E+02                                 1.680254                            1.568228      -0.990385       2.399591                    0.997617       3.567183       9.973431       0.494751       1.293336      -0.704606      -0.034911      -0.006047       0.008921       0.036537      -0.000397      -0.004237      -0.011688       0.023228       0.024609      -0.020618       0.005700       0.014918              1.733948       2.399415       0.098169      -0.251769       1.312484       0.028638       1.489944           0.000068
           24              H       8.367652       7.690698       4.174391       0.111213       1.061097 0.77895542E+01  0.76067604E+02                                 1.721898                            1.634414      -1.011258       2.398549                    0.997595       3.540573       9.929873       0.487727       1.286005      -0.707096      -0.028092       0.005463      -0.027181       0.039469      -0.002917       0.007207      -0.002881       0.017484      -0.005609      -0.008976      -0.004860       0.013835              1.748115       1.930468      -0.093795       0.374070       1.403519      -0.199994       1.910357           0.000008
           25              H       5.804488       6.510046       8.780746       0.119593       0.929358 0.67182512E+01  0.63360076E+02                                 1.593352                            1.532635      -0.844471       2.484154                    0.999396       3.377471       9.374684       0.495329       1.311151      -0.702166       0.027359      -0.031660       0.002386       0.041911      -0.010453      -0.004654      -0.001785       0.009986      -0.033619      -0.013590      -0.003915       0.017505              1.607539       1.709155      -0.316107       0.008632       1.826248      -0.058540       1.287214           0.000034
           26              H       6.540772       8.497676       7.843253       0.104601       1.111769 0.79588623E+01  0.77738663E+02                                 1.744322                            1.626590      -0.941292       2.422926                    0.998252       3.489945       9.625770       0.503018       1.246628      -0.716293       0.034209       0.004720      -0.011373       0.036358      -0.001693      -0.007877      -0.010640      -0.004329      -0.050386      -0.022663       0.008305       0.014358              1.793179       2.444051       0.042293      -0.333334       1.441174       0.041949       1.494313           0.000094
           27              H      18.928953      10.267678       7.643305       0.094534       1.099926 0.77899208E+01  0.75055274E+02                                 1.675186                            1.566100      -0.864186       2.453872                    0.998783       3.383447       9.020291       0.538420       1.180693      -0.732148       0.013570       0.029563      -0.013271       0.035132      -0.001619      -0.008254      -0.011006       0.007840      -0.041855      -0.021408       0.007625       0.013784              1.711382       1.465871       0.277079      -0.120071       2.262425      -0.256090       1.405849           0.000038
           28              H      16.739466      10.057610       8.246922       0.118908       1.081527 0.80005352E+01  0.78933159E+02                                 1.756092                            1.664331      -1.240196       2.279395                    0.996578       3.713735      10.591959       0.478161       1.298350      -0.702894      -0.017323       0.027180      -0.005086       0.032630       0.000739      -0.004050      -0.008472      -0.013488      -0.015540      -0.010838      -0.002719       0.013557              1.783593       1.873065      -0.403580      -0.014983       2.089364      -0.041136       1.388351           0.000068
           29              H      15.762369       5.549808       6.251212       0.295741       0.576737 0.37374993E+01  0.31193674E+02                                 1.264541                            1.223445      -1.389424       2.290667                    0.998457       2.974598       8.411311       0.488655       1.501823      -0.662374      -0.003367      -0.006020       0.020916       0.022024      -0.000749       0.000300       0.000470       0.015917       0.017438      -0.010914       0.004995       0.005919              1.284690       1.260717      -0.060614      -0.051050       1.186756      -0.196789       1.406598           0.000271
           30              H      12.880876       7.565482       4.327182       0.294758       0.603837 0.38846159E+01  0.32587801E+02                                 1.283779                            1.232268      -1.302327       2.338026                    0.998871       2.904413       8.112768       0.498088       1.465863      -0.669430       0.003400       0.013049      -0.019882       0.024023       0.002146      -0.001286      -0.002310       0.005569      -0.004599      -0.004181      -0.000738       0.004919              1.307828       1.273629      -0.017629      -0.045403       1.168083      -0.235008       1.481772           0.000182
           31              H      15.313952       7.253419       9.676741       0.298731       0.578503 0.37142293E+01  0.30890024E+02                                 1.260792                            1.214698      -1.291789       2.345050                    0.998729       2.898342       8.128590       0.494376       1.489700      -0.665030      -0.003585      -0.019276       0.009840       0.021937       0.000121      -0.001369      -0.001921       0.007062      -0.002401      -0.004254      -0.000100       0.004354              1.282373       1.260354      -0.039249      -0.041528       1.516459      -0.131672       1.070304           0.000190
           32              H       6.544928       4.577455       1.126124       0.108705       0.949407 0.66275876E+01  0.62917634E+02                                 1.673696                            1.564543      -1.075776       2.377663                    0.996705       3.603453      10.367286       0.465841       1.385004      -0.685737       0.029102      -0.005481       0.040333       0.050037       0.001115       0.005785       0.004425       0.020888       0.025222      -0.015468       0.001657       0.013811              1.723315       1.770713      -0.065466       0.425325       1.377329      -0.109163       2.021901           0.000696
           33              H       4.283472       4.726573       1.410956       0.126310       0.930617 0.68371046E+01  0.65621799E+02                                 1.666803                            1.601794      -1.251190       2.293978                    0.994483       3.699216      10.812908       0.453480       1.407254      -0.680844      -0.013710      -0.004098       0.031853       0.034920      -0.002620      -0.003044      -0.003168       0.018847       0.021780      -0.014013       0.004318       0.009695              1.685185       1.582529      -0.029041      -0.257612       1.376836      -0.027141       2.096189           0.000254
           34              H      10.802114       7.791752      16.284464       0.127060       1.058283 0.76997057E+01  0.74398680E+02                                 1.679925                            1.597602      -0.910027       2.456259                    0.998765       3.292231       8.957032       0.509942       1.243067      -0.718625      -0.016856      -0.000945      -0.031154       0.035434      -0.001946       0.002453       0.003885       0.016789       0.036888      -0.015389       0.002113       0.013275              1.698934       1.736105      -0.000307       0.303046       1.436155      -0.080062       1.924541           0.000242
           35              H      13.082946       7.710469      16.105265       0.099886       1.232965 0.88126885E+01  0.87732738E+02                                 1.832579                            1.686329      -1.010526       2.398609                    0.997847       3.424927       9.338238       0.508447       1.210061      -0.726307       0.016524      -0.003102      -0.047012       0.049928      -0.002643      -0.003652       0.009390       0.019033       0.048204      -0.020122       0.000626       0.019496              1.900906       1.762432       0.028762      -0.462825       1.542349      -0.095223       2.397938           0.000454
           36              H       8.708123       7.312241      16.631544       0.129137       1.038506 0.75028592E+01  0.71569463E+02                                 1.618587                            1.545499      -0.850214       2.483255                    0.999395       3.185989       8.434275       0.537852       1.193829      -0.730581       0.010439      -0.016117      -0.029659       0.035333      -0.002778       0.001926       0.011863       0.013265       0.022342      -0.016852       0.003453       0.013400              1.633382       1.558278      -0.130390      -0.211176       1.579936       0.239557       1.761932           0.000154
           37              H      20.314346       7.760556      16.831492       0.103585       1.165152 0.83251858E+01  0.81493892E+02                                 1.749426                            1.626518      -0.966105       2.423449                    0.998326       3.319954       8.899167       0.525073       1.191667      -0.731016      -0.029232      -0.015869      -0.036043       0.049045       0.002096       0.004254       0.015146       0.008686       0.029012      -0.017596      -0.001627       0.019223              1.797630       1.996465       0.112821       0.484998       1.469258       0.103285       1.927166           0.000129
           38              H      13.909189       6.270995       1.488294       0.100283       0.991968 0.70435295E+01  0.68203492E+02                                 1.744662                            1.627560      -1.328655       2.248594                    0.993680       3.863119      11.394267       0.448513       1.410312      -0.679518      -0.017589       0.018601       0.040282       0.047729      -0.006003      -0.002405       0.009659       0.008118       0.019324      -0.013595       0.000157       0.013438              1.798863       1.726000      -0.138770      -0.375058       1.581580       0.303422       2.089009           0.000113
           39              H      16.166494       5.871478       1.397751       0.128834       0.929818 0.68351467E+01  0.65669330E+02                                 1.672849                            1.607182      -1.290421       2.278521                    0.994284       3.707787      10.881833       0.449861       1.417142      -0.678918       0.018781       0.008831       0.027022       0.034073       0.000480       0.003561       0.005242       0.015628       0.006647      -0.011045       0.001831       0.009215              1.685050       1.771217       0.066836       0.332926       1.417921       0.169581       1.866011           0.000153
           40              H      13.033121       4.586458       3.625477       0.109807       0.975035 0.72888872E+01  0.70843103E+02                                 1.697284                            1.635931      -1.206769       2.304706                    0.994854       3.738719      10.875000       0.457688       1.376893      -0.686914       0.024253       0.024116      -0.018507       0.038889       0.008053      -0.003249      -0.007299       0.016257      -0.019947      -0.013491      -0.002816       0.016307              1.714868       1.736977       0.323129      -0.176421       1.771966      -0.277367       1.635661           0.000153
           41              H      13.935493       3.339904       5.342013       0.112654       0.945760 0.66613057E+01  0.63155448E+02                                 1.651650                            1.554726      -1.016970       2.397525                    0.996967       3.583199      10.216159       0.474761       1.360755      -0.690545       0.036298       0.004804       0.012841       0.038801       0.005659       0.004833      -0.014468       0.010333      -0.004267      -0.019654       0.008035       0.011619              1.698177       2.284265       0.089445       0.231621       1.396203       0.028975       1.414064           0.000045
           42              H      12.629000       1.756872       6.409662       0.098592       0.984581 0.68946873E+01  0.65495648E+02                                 1.653020                            1.547966      -0.893781       2.442151                    0.998616       3.541183       9.888727       0.494730       1.303286      -0.702699       0.017683      -0.015631       0.026198       0.035261       0.004609       0.007950      -0.008992       0.020805      -0.009432      -0.017845       0.002435       0.015410              1.701275       1.539304      -0.208923       0.269122       1.658732      -0.454138       1.905789           0.000040
           43              H      10.439512       1.468969       5.817362       0.112330       1.041279 0.76104584E+01  0.74380621E+02                                 1.730309                            1.636619      -1.232681       2.279313                    0.996439       3.764903      10.795335       0.474834       1.319822      -0.697868      -0.015053      -0.022449       0.016558       0.031698       0.003546       0.007275      -0.010440      -0.004781       0.010902      -0.014202       0.000870       0.013332              1.757311       1.798922       0.331151      -0.206613       1.788627      -0.373755       1.684383           0.000096
           44              H       4.633629       1.954065       2.099457       0.124994       0.912633 0.66817005E+01  0.63850149E+02                                 1.650422                            1.586056      -1.230656       2.294680                    0.995151       3.758149      11.010344       0.453994       1.411827      -0.679360       0.020527       0.004552      -0.028043       0.035050      -0.004489      -0.001237      -0.005361       0.008412       0.038830      -0.013724      -0.000383       0.014108              1.667889       1.825707       0.108519      -0.320846       1.361234      -0.077181       1.816727          -0.000054
           45              H       2.392933       2.105807       1.576950       0.099425       0.988147 0.71372404E+01  0.68418893E+02                                 1.661855                            1.579646      -0.903201       2.442216                    0.998422       3.551285       9.976654       0.487349       1.311054      -0.701342      -0.012240       0.009582      -0.034048       0.037429      -0.000503       0.002476      -0.009326       0.028971       0.010416      -0.019943       0.006239       0.013704              1.684817       1.474920      -0.051286       0.228405       1.399244      -0.180695       2.180287           0.000010
           46              H      14.621959       1.622106       3.193513       0.106467       1.008980 0.70861466E+01  0.67758981E+02                                 1.678140                            1.566496      -1.004761       2.395292                    0.997456       3.560492       9.966800       0.493253       1.298613      -0.703516      -0.034713       0.005815      -0.008835       0.036288       0.000271       0.004383      -0.011765       0.022870       0.024468      -0.020501       0.005440       0.015060              1.731629       2.395510      -0.097968       0.250972       1.311175       0.028615       1.488203           0.000041
           47              H      15.287665       0.873225       5.257130       0.113213       1.052043 0.77094461E+01  0.75119878E+02                                 1.715553                            1.628803      -1.012124       2.400453                    0.997439       3.524517       9.886379       0.487113       1.290461      -0.706214      -0.028153      -0.005371       0.026678       0.039156       0.002992      -0.006994      -0.002977       0.016792      -0.003993      -0.008906      -0.004439       0.013344              1.741534       1.922736       0.093200      -0.371889       1.399100      -0.198830       1.902765           0.000040
           48              H      12.724493       2.053876       0.650775       0.119064       0.931539 0.67361517E+01  0.63566275E+02                                 1.595238                            1.534160      -0.840873       2.485225                    0.999367       3.380846       9.384451       0.495371       1.310270      -0.702338       0.027400       0.031575      -0.002212       0.041864       0.010442       0.004690      -0.001839       0.009768      -0.034419      -0.013819      -0.003756       0.017576              1.609535       1.711492       0.317388      -0.008743       1.828881      -0.058664       1.288233          -0.000017
           49              H      20.380759      14.106225       1.588268       0.106184       1.105385 0.79057796E+01  0.77099892E+02                                 1.738644                            1.621992      -0.941071       2.424349                    0.998291       3.480001       9.594441       0.503284       1.247912      -0.716027       0.033659      -0.004614       0.011496       0.035866       0.001697       0.007821      -0.010893      -0.004242      -0.050535      -0.022818       0.008321       0.014496              1.787019       2.433497      -0.041965       0.331047       1.437473       0.041796       1.490086           0.000047
           50              H      18.928946      12.336223       1.788216       0.094718       1.096874 0.77611265E+01  0.74689193E+02                                 1.670242                            1.561780      -0.810715       2.478251                    0.999174       3.377128       8.990455       0.540041       1.178546      -0.732672       0.013851      -0.029701       0.013395       0.035403       0.001681       0.008148      -0.010883       0.007967      -0.041654      -0.021250       0.007552       0.013698              1.706184       1.461819      -0.275792       0.119544       2.254516      -0.255008       1.402217           0.000019
           51              H      16.739457      12.546291       1.184599       0.120308       1.077860 0.79697051E+01  0.78586417E+02                                 1.755554                            1.663823      -1.256325       2.273841                    0.996431       3.708920      10.590006       0.476867       1.302576      -0.702025      -0.016974      -0.026878       0.004772       0.032145      -0.000751       0.004202      -0.008623      -0.013367      -0.015219      -0.010972      -0.002654       0.013626              1.783040       1.872334       0.403506       0.014921       2.088798      -0.041143       1.387989           0.000017
           52              H       8.842372       3.014114       3.180309       0.295258       0.579370 0.37597497E+01  0.31434345E+02                                 1.269419                            1.227824      -1.402241       2.283982                    0.998378       2.986638       8.460104       0.487210       1.503643      -0.661997      -0.003297       0.005710      -0.020987       0.021998       0.000677      -0.000167       0.000509       0.016083       0.017468      -0.010997       0.005129       0.005868              1.289752       1.265200       0.060894       0.051568       1.191082      -0.198489       1.412976           0.000232
           53              H       5.960889       0.998441       5.104339       0.293983       0.604891 0.38932142E+01  0.32680283E+02                                 1.285707                            1.233977      -1.305299       2.336451                    0.998816       2.907615       8.126104       0.497498       1.466686      -0.669289       0.003525      -0.012920       0.019894       0.023982      -0.002327       0.001106      -0.002501       0.005435      -0.004328      -0.004383      -0.000534       0.004918              1.309836       1.275334       0.017603       0.045611       1.169695      -0.235778       1.484478           0.000150
           54              H      15.313961       4.398371      18.617822       0.299081       0.579164 0.37193946E+01  0.30939456E+02                                 1.260879                            1.214841      -1.289512       2.345825                    0.998817       2.898844       8.127180       0.494843       1.487983      -0.665314      -0.003283       0.019240      -0.010035       0.021947      -0.000120       0.001327      -0.001774       0.006859      -0.002669      -0.004038      -0.000227       0.004266              1.282462       1.260700       0.039435       0.041498       1.516293      -0.131462       1.070393           0.000130
           55              H      14.215045      13.141377      10.557645       0.109368       0.946063 0.65980348E+01  0.62545045E+02                                 1.667531                            1.559402      -1.065096       2.382562                    0.996883       3.591068      10.312157       0.467514       1.382079      -0.686342      -0.029267      -0.005179       0.040546       0.050273      -0.001373      -0.005890       0.004409       0.020085       0.025020      -0.015048       0.001261       0.013786              1.716692       1.763709       0.065008      -0.422247       1.373142      -0.108407       2.013226           0.000631
           56              H      16.476501      13.290496      10.842477       0.126661       0.928747 0.68206193E+01  0.65446089E+02                                 1.667097                            1.601836      -1.261535       2.290352                    0.994331       3.698469      10.821164       0.452483       1.410730      -0.680195       0.013634      -0.004053       0.032027       0.035043       0.002528       0.003086      -0.003326       0.019101       0.020987      -0.014038       0.004353       0.009685              1.685577       1.582467       0.028973       0.258243       1.376703      -0.027157       2.097561           0.000267
           57              H      16.877859      13.267807       6.852943       0.126515       1.060901 0.77203151E+01  0.74627062E+02                                 1.680392                            1.597866      -0.905575       2.456880                    0.998814       3.295793       8.960389       0.510938       1.240158      -0.719244       0.017104      -0.000905      -0.031207       0.035598       0.001821      -0.002505       0.003954       0.016926       0.037319      -0.015512       0.002061       0.013451              1.699450       1.736670       0.000283      -0.303701       1.436221      -0.080118       1.925459           0.000277
           58              H      14.597027      13.186524       6.673744       0.099571       1.228569 0.87763548E+01  0.87278464E+02                                 1.828121                            1.682820      -1.001949       2.402650                    0.997893       3.420272       9.319779       0.509003       1.210020      -0.726333      -0.016470      -0.003021      -0.047377       0.050249       0.002731       0.003552       0.009395       0.018963       0.047629      -0.020031       0.000722       0.019308              1.896026       1.758286      -0.028669       0.460447       1.539403      -0.094891       2.390388           0.000578
           59              H      18.971852      12.788297       7.200023       0.128893       1.042641 0.75411213E+01  0.72043900E+02                                 1.624736                            1.550883      -0.860318       2.479141                    0.999294       3.192336       8.464380       0.536033       1.196062      -0.730058      -0.010451      -0.016139      -0.029491       0.035205       0.002659      -0.001997       0.011715       0.013405       0.022209      -0.016757       0.003505       0.013252              1.639730       1.563983       0.131444       0.212836       1.585886       0.241412       1.769320          -0.000109
           60              H      21.205627      13.236611       7.399971       0.102928       1.166457 0.83397498E+01  0.81670796E+02                                 1.750215                            1.627559      -0.970484       2.420741                    0.998174       3.325151       8.914494       0.525098       1.191110      -0.731113       0.029104      -0.015880      -0.036126       0.049033      -0.002138      -0.004168       0.014995       0.008630       0.029281      -0.017458      -0.001677       0.019135              1.798335       1.997312      -0.112515      -0.484290       1.470229       0.103010       1.927463          -0.000006
           61              H      20.690778      14.834918      10.919815       0.100386       0.993011 0.70517568E+01  0.68290555E+02                                 1.744375                            1.627343      -1.323852       2.250471                    0.993751       3.863122      11.388064       0.449108       1.408291      -0.679886       0.017771       0.018333       0.039932       0.047397       0.006387       0.002150       0.009836       0.008022       0.019229      -0.013940       0.000388       0.013552              1.798595       1.725919       0.138650       0.374813       1.581355       0.303128       2.088510           0.000131
           62              H      18.433475      14.435401      10.829272       0.128613       0.926514 0.68068806E+01  0.65348579E+02                                 1.671328                            1.605854      -1.295087       2.277401                    0.994169       3.703699      10.875820       0.449079       1.420677      -0.678303      -0.019168       0.008468       0.027197       0.034333      -0.000574      -0.003402       0.005152       0.015223       0.006448      -0.010777       0.001819       0.008958              1.683494       1.769476      -0.066700      -0.332226       1.416839       0.169259       1.864167          -0.000119
           63              H      21.566854      13.150380      13.056998       0.109872       0.974838 0.72885405E+01  0.70858360E+02                                 1.699060                            1.637450      -1.214993       2.301524                    0.994732       3.741786      10.895127       0.456697       1.379517      -0.686398      -0.024224       0.024060      -0.018326       0.038750      -0.007835       0.003357      -0.007309       0.016535      -0.020448      -0.013545      -0.002803       0.016348              1.716732       1.739004      -0.323969       0.176933       1.773956      -0.277919       1.637236          -0.000050
           64              H      20.664490      11.903827      14.773534       0.113479       0.942016 0.66279041E+01  0.62743813E+02                                 1.645769                            1.549713      -1.005464       2.402993                    0.997141       3.571083      10.165431       0.476161       1.358806      -0.690969      -0.036512       0.004591       0.012751       0.038947      -0.005688      -0.004907      -0.014003       0.010036      -0.004453      -0.019211       0.008010       0.011202              1.691875       2.273977      -0.088827      -0.230041       1.391990       0.028815       1.409659           0.000025
           65              H      21.970989      10.320795      15.841183       0.097954       0.984986 0.68971544E+01  0.65518125E+02                                 1.652810                            1.547738      -0.886758       2.445270                    0.998683       3.541126       9.885135       0.495061       1.302435      -0.702887      -0.018065      -0.015396       0.026142       0.035310      -0.004574      -0.008023      -0.009322       0.020672      -0.009349      -0.018121       0.002733       0.015388              1.701049       1.539143       0.208949      -0.269181       1.658453      -0.454026       1.905552          -0.000048
           66              H      10.320477      10.032892      15.248883       0.112636       1.040801 0.76076615E+01  0.74360289E+02                                 1.731146                            1.637373      -1.244790       2.274654                    0.996316       3.765999      10.805552       0.474177       1.321526      -0.697513       0.015056      -0.022256       0.016726       0.031651      -0.003532      -0.007454      -0.010644      -0.004981       0.011089      -0.014454       0.000817       0.013638              1.758146       1.799835      -0.331498       0.206804       1.789517      -0.374017       1.685088          -0.000022
           67              H      16.126354      10.517988      11.530978       0.125249       0.910024 0.66579830E+01  0.63563015E+02                                 1.647144                            1.583179      -1.227979       2.296482                    0.995149       3.750848      10.981497       0.454460       1.411719      -0.679415      -0.020480       0.004465      -0.027747       0.034775       0.004381       0.001195      -0.005313       0.008330       0.038630      -0.013570      -0.000457       0.014027              1.664518       1.821805      -0.108076       0.319319       1.359031      -0.076821       1.812719           0.000061
           68              H      18.367050      10.669729      11.008471       0.099243       0.990564 0.71566229E+01  0.68620851E+02                                 1.661161                            1.579080      -0.896483       2.444010                    0.998520       3.552344       9.966385       0.488908       1.306566      -0.702254       0.012025       0.009477      -0.033824       0.037128       0.000499      -0.002431      -0.009343       0.029022       0.011268      -0.020060       0.006455       0.013605              1.684121       1.474508       0.051190      -0.228114       1.398814      -0.180460       2.179041           0.000046
           69              H      19.978028      10.186029      12.625034       0.104706       1.014860 0.71334501E+01  0.68286127E+02                                 1.680321                            1.568309      -0.990189       2.399574                    0.997620       3.567421       9.973183       0.494855       1.292990      -0.704679       0.034888       0.006074      -0.008897       0.036514      -0.000404      -0.004246      -0.011682       0.023230       0.024583      -0.020614       0.005698       0.014916              1.733987       2.399476       0.098207      -0.251721       1.312524       0.028637       1.489961           0.000070
           70              H      19.312326       9.437147      14.688651       0.111215       1.060666 0.77851753E+01  0.76012581E+02                                 1.721346                            1.633894      -1.009833       2.399292                    0.997601       3.539197       9.924541       0.487841       1.285910      -0.707124       0.028056      -0.005495       0.027212       0.039469      -0.002873       0.007166      -0.002961       0.017451      -0.005452      -0.009032      -0.004746       0.013779              1.747558       1.929766      -0.093771       0.373988       1.403109      -0.199940       1.909799          -0.000023
           71              H      21.875490      10.617799      10.082296       0.119818       0.928655 0.67120545E+01  0.63289858E+02                                 1.592921                            1.532237      -0.844167       2.484588                    0.999400       3.375858       9.370702       0.495222       1.311680      -0.702064      -0.027499       0.031693      -0.002296       0.042023      -0.010506      -0.004619      -0.001759       0.009954      -0.033682      -0.013581      -0.003970       0.017551              1.607093       1.708767      -0.316047       0.008646       1.825618      -0.058473       1.286896           0.000052
           72              H      21.139206       8.630169      11.019789       0.104993       1.109791 0.79410129E+01  0.77518545E+02                                 1.742175                            1.624724      -0.940159       2.423796                    0.998271       3.485448       9.609619       0.503341       1.246564      -0.716323      -0.034273      -0.004751       0.011401       0.036431      -0.001657      -0.007860      -0.010644      -0.004282      -0.050350      -0.022643       0.008297       0.014346              1.790901       2.440566       0.042263      -0.332701       1.439518       0.041873       1.492619           0.000089
           73              H       8.751025       6.860167      11.219737       0.094817       1.097659 0.77691798E+01  0.74799709E+02                                 1.672492                            1.563721      -0.861967       2.455207                    0.998809       3.378297       9.000908       0.539022       1.180251      -0.732274      -0.013609      -0.029562       0.013359       0.035179      -0.001571      -0.008223      -0.010988       0.007884      -0.041524      -0.021303       0.007539       0.013764              1.708554       1.463587       0.276477      -0.119809       2.258251      -0.255567       1.403825           0.000043
           74              H      10.940512       7.070235      10.616120       0.119155       1.080341 0.79892028E+01  0.78790102E+02                                 1.754584                            1.662986      -1.239484       2.279895                    0.996592       3.710394      10.578873       0.478446       1.298090      -0.702959       0.017324      -0.027188       0.005169       0.032650       0.000732      -0.004014      -0.008474      -0.013531      -0.015381      -0.010790      -0.002768       0.013557              1.782018       1.871314      -0.403063      -0.014927       2.087411      -0.041094       1.387328          -0.000003
           75              H      11.917609      11.578037      12.611830       0.295549       0.577763 0.37455307E+01  0.31275039E+02                                 1.265480                            1.224279      -1.389545       2.289972                    0.998469       2.977569       8.419491       0.488813       1.500647      -0.662556       0.003493       0.005914      -0.020798       0.021903      -0.000633       0.000211       0.000643       0.016098       0.017476      -0.011011       0.005114       0.005897              1.285686       1.261666      -0.060714      -0.051118       1.187632      -0.197090       1.407761           0.000060
           76              H      14.799102       9.562363      14.535860       0.294714       0.603889 0.38849773E+01  0.32590426E+02                                 1.283672                            1.232186      -1.301904       2.338201                    0.998874       2.904092       8.110873       0.498207       1.465531      -0.669492      -0.003407      -0.013026       0.019890       0.024019       0.002148      -0.001274      -0.002317       0.005565      -0.004530      -0.004187      -0.000719       0.004906              1.307704       1.273533      -0.017617      -0.045397       1.167985      -0.234965       1.481596           0.000192
           77              H      12.366026       9.874426       9.186301       0.298617       0.578745 0.37161910E+01  0.30910105E+02                                 1.261081                            1.214965      -1.290251       2.345630                    0.998741       2.898982       8.130610       0.494359       1.489570      -0.665051       0.003665       0.019268      -0.009715       0.021887       0.000137      -0.001384      -0.001839       0.006956      -0.002547      -0.004136      -0.000195       0.004331              1.282674       1.260659      -0.039269      -0.041551       1.516847      -0.131720       1.070515           0.000112
           78              H      21.135050      12.550390      17.736918       0.109045       0.948342 0.66179404E+01  0.62802704E+02                                 1.672496                            1.563443      -1.075308       2.378112                    0.996732       3.600237      10.355855       0.465991       1.385073      -0.685733      -0.029087       0.005469      -0.040447       0.050119       0.001315       0.005864       0.004439       0.020609       0.024997      -0.015307       0.001460       0.013847              1.722048       1.769263      -0.065396       0.425040       1.376364      -0.109050       2.020518           0.000608
           79              H      23.396506      12.401272      17.452086       0.126659       0.929240 0.68241961E+01  0.65466408E+02                                 1.665197                            1.600331      -1.250286       2.294707                    0.994506       3.695277      10.798496       0.453669       1.407342      -0.680839       0.013746       0.004145      -0.031906       0.034987      -0.002653      -0.003077      -0.003161       0.018890       0.021712      -0.014032       0.004310       0.009722              1.683522       1.580852      -0.028945      -0.257250       1.375668      -0.027096       2.094046           0.000234
           80              H      16.877864       9.336093       2.578578       0.127128       1.057594 0.76937214E+01  0.74328003E+02                                 1.679398                            1.597152      -0.908707       2.456957                    0.998777       3.291124       8.953874       0.509921       1.243332      -0.718571       0.016902       0.000944       0.031137       0.035441      -0.001911       0.002465       0.003885       0.016887       0.036805      -0.015414       0.002156       0.013258              1.698378       1.735478      -0.000302       0.302919       1.435769      -0.080017       1.923887           0.000230
           81              H      14.597032       9.417376       2.757777       0.099961       1.233222 0.88153632E+01  0.87771142E+02                                 1.833292                            1.686944      -1.009775       2.399033                    0.997856       3.425440       9.342043       0.508162       1.210576      -0.726187      -0.016526       0.003104       0.047037       0.049953      -0.002643      -0.003632       0.009392       0.019059       0.048303      -0.020150       0.000634       0.019516              1.901655       1.763091       0.028796      -0.463080       1.542902      -0.095295       2.398973           0.000470
           82              H      18.971855       9.815604       2.231498       0.129824       1.035792 0.74787418E+01  0.71287693E+02                                 1.616498                            1.543611      -0.849605       2.484238                    0.999403       3.181006       8.420223       0.537826       1.194754      -0.730381      -0.010672       0.016223       0.029758       0.035534      -0.002817       0.001900       0.011883       0.013330       0.022381      -0.016903       0.003488       0.013415              1.631247       1.556231      -0.130117      -0.210750       1.577939       0.239090       1.759571           0.000067
           83              H       7.365632       9.367289       2.031550       0.105221       1.162701 0.83066356E+01  0.81285156E+02                                 1.748655                            1.626032      -0.971369       2.421916                    0.998298       3.316293       8.894366       0.524392       1.193615      -0.730554       0.029247       0.015893       0.036185       0.049167       0.002047       0.004207       0.015350       0.008662       0.029399      -0.017779      -0.001656       0.019435              1.796814       1.995608       0.112505       0.484050       1.468931       0.102984       1.925901          -0.000101
           84              H      13.770789      10.856850      17.374748       0.102191       0.987058 0.70027297E+01  0.67721969E+02                                 1.740344                            1.624000      -1.330528       2.248905                    0.993702       3.853152      11.364175       0.448443       1.412330      -0.679155       0.017768      -0.018707      -0.040300       0.047851      -0.006124      -0.002266       0.009839       0.008289       0.019034      -0.013843       0.000356       0.013487              1.794297       1.722099      -0.138006      -0.373226       1.577985       0.301754       2.082807          -0.000071
           85              H      11.513484      11.256367      17.465291       0.129752       0.926163 0.68017723E+01  0.65274084E+02                                 1.669320                            1.603973      -1.289221       2.279932                    0.994334       3.698969      10.852644       0.449971       1.418414      -0.678710      -0.019029      -0.008805      -0.027113       0.034275       0.000505       0.003573       0.005191       0.015597       0.006515      -0.010982       0.001766       0.009215              1.681434       1.767161       0.066660       0.331815       1.415239       0.169043       1.861902           0.000062
           86              H      14.646857      12.541387      15.237565       0.109520       0.977253 0.73097705E+01  0.71094242E+02                                 1.699358                            1.637843      -1.210525       2.302464                    0.994840       3.744043      10.892842       0.457618       1.376171      -0.687030      -0.024260      -0.024035       0.018408       0.038795       0.008076      -0.003295      -0.007159       0.016347      -0.020360      -0.013401      -0.002994       0.016395              1.716992       1.739263       0.323728      -0.176697       1.774144      -0.277811       1.637569           0.000133
           87              H      13.744485      13.787941      13.521029       0.112865       0.944225 0.66474527E+01  0.62988514E+02                                 1.649687                            1.552984      -1.014722       2.398792                    0.996998       3.579087      10.200071       0.475105       1.360536      -0.690603      -0.036397      -0.004783      -0.012842       0.038891       0.005650       0.004911      -0.014468       0.010415      -0.004224      -0.019694       0.008095       0.011599              1.696116       2.281098       0.089243       0.231203       1.394701       0.028937       1.412549           0.000022
           88              H      15.050978      15.370973      12.453380       0.098384       0.984741 0.68955544E+01  0.65500195E+02                                 1.652606                            1.547602      -0.891845       2.442870                    0.998628       3.540762       9.884439       0.495054       1.302508      -0.702865      -0.017727       0.015625      -0.026123       0.035225       0.004625       0.008006      -0.009022       0.020871      -0.009491      -0.017915       0.002432       0.015483              1.700846       1.539017      -0.208850       0.269050       1.658269      -0.453885       1.905253           0.000005
           89              H      17.240466      15.658876      13.045680       0.112063       1.042496 0.76214535E+01  0.74512307E+02                                 1.731303                            1.637509      -1.233425       2.278699                    0.996433       3.767541      10.803394       0.474848       1.319352      -0.697955       0.015073       0.022420      -0.016512       0.031663       0.003554       0.007285      -0.010461      -0.004757       0.010900      -0.014227       0.000878       0.013349              1.758336       1.800009       0.331393      -0.206730       1.789637      -0.374065       1.685362           0.000092
           90              H      23.046349      15.173780      16.763585       0.124540       0.913927 0.66935491E+01  0.63989454E+02                                 1.651656                            1.587192      -1.230551       2.294346                    0.995153       3.761556      11.021302       0.453963       1.411347      -0.679441      -0.020539      -0.004521       0.027971       0.034995      -0.004488      -0.001205      -0.005362       0.008495       0.038883      -0.013755      -0.000367       0.014122              1.669162       1.827229       0.108637      -0.321148       1.362124      -0.077237       1.818133           0.000033
           91              H      25.287045      15.022038      17.286092       0.098947       0.990054 0.71549701E+01  0.68630860E+02                                 1.663775                            1.581415      -0.904053       2.441293                    0.998409       3.556315       9.993582       0.487169       1.310735      -0.701390       0.012218      -0.009507       0.033964       0.037326      -0.000512       0.002443      -0.009320       0.029177       0.010481      -0.020034       0.006267       0.013767              1.686792       1.476631      -0.051348       0.228723       1.400728      -0.180921       2.183017          -0.000006
           92              H      13.058019      15.505739      15.669529       0.106159       1.009988 0.70950040E+01  0.67864366E+02                                 1.679149                            1.567380      -1.004644       2.395098                    0.997450       3.562961       9.974991       0.493162       1.298457      -0.703543       0.034689      -0.005831       0.008777       0.036254       0.000275       0.004377      -0.011754       0.022932       0.024500      -0.020522       0.005464       0.015058              1.732709       2.397168      -0.098077       0.251173       1.311867       0.028616       1.489093           0.000051
           93              H       5.472339       2.214642      13.605912       0.113024       1.053521 0.77225032E+01  0.75272614E+02                                 1.716405                            1.629572      -1.014446       2.399054                    0.997425       3.526952       9.892168       0.487312       1.289497      -0.706405       0.027959       0.005345      -0.026723       0.039044       0.002939      -0.006918      -0.002954       0.016847      -0.003941      -0.008919      -0.004361       0.013280              1.742426       1.923649       0.093217      -0.372038       1.399732      -0.198997       1.903899          -0.000006
           94              H      14.955485      15.073969      18.212267       0.119125       0.932087 0.67415497E+01  0.63632559E+02                                 1.596096                            1.534958      -0.842861       2.484288                    0.999360       3.382211       9.390628       0.495133       1.310583      -0.702267      -0.027472      -0.031577       0.001999       0.041902       0.010503       0.004668      -0.001707       0.009823      -0.034456      -0.013751      -0.003907       0.017658              1.610405       1.712563       0.317619      -0.008720       1.829807      -0.058671       1.288844          -0.000052
           95              H       7.299219       3.021620      17.274774       0.106458       1.104051 0.78937791E+01  0.76954282E+02                                 1.737401                            1.620890      -0.940449       2.424889                    0.998304       3.477248       9.585337       0.503390       1.248112      -0.715992      -0.033686       0.004588      -0.011577       0.035914       0.001669       0.007770      -0.010884      -0.004236      -0.050496      -0.022774       0.008288       0.014486              1.785723       2.431551      -0.041955       0.330728       1.436518       0.041742       1.489100           0.000041
           96              H       8.751032       4.791622      17.074826       0.094908       1.096044 0.77535314E+01  0.74597042E+02                                 1.669379                            1.560999      -0.810916       2.478315                    0.999178       3.375309       8.984151       0.540191       1.178520      -0.732684      -0.013866       0.029698      -0.013476       0.035438       0.001658       0.008149      -0.010859       0.008026      -0.041575      -0.021214       0.007496       0.013718              1.705295       1.461080      -0.275645       0.119463       2.253273      -0.254846       1.401532           0.000006
           97              H      10.940521       4.581554      17.678443       0.120476       1.077070 0.79623054E+01  0.78494010E+02                                 1.754640                            1.663011      -1.256178       2.274039                    0.996433       3.706916      10.582441       0.477008       1.302515      -0.702045       0.016980       0.026896      -0.004883       0.032180      -0.000746       0.004187      -0.008623      -0.013391      -0.015223      -0.010964      -0.002669       0.013633              1.782088       1.871257       0.403169       0.014895       2.087659      -0.041120       1.387347           0.000000
           98              H      18.837606      14.113731      15.682733       0.295243       0.579597 0.37616632E+01  0.31454996E+02                                 1.269799                            1.228164      -1.403989       2.283085                    0.998363       2.987999       8.465159       0.487115       1.503711      -0.661976       0.003283      -0.005753       0.020958       0.021980       0.000681      -0.000186       0.000525       0.016094       0.017313      -0.010978       0.005148       0.005830              1.290160       1.265623       0.060957       0.051573       1.191443      -0.198588       1.413413           0.000309
           99              H      21.719089      16.129404      13.758703       0.293988       0.605271 0.38962634E+01  0.32711689E+02                                 1.286094                            1.234336      -1.307418       2.335401                    0.998804       2.908573       8.129024       0.497510       1.466392      -0.669334      -0.003436       0.012993      -0.019900       0.024013      -0.002276       0.001107      -0.002555       0.005468      -0.004541      -0.004437      -0.000494       0.004931              1.310231       1.275760       0.017631       0.045606       1.170029      -0.235874       1.484903           0.000157
          100              H      12.366017      12.729474       0.245220       0.299004       0.579459 0.37218677E+01  0.30966072E+02                                 1.261411                            1.215317      -1.289987       2.345479                    0.998811       2.900358       8.132989       0.494688       1.488159      -0.665275       0.003323      -0.019238       0.009961       0.021917      -0.000132       0.001337      -0.001771       0.006899      -0.002617      -0.004051      -0.000234       0.004285              1.283029       1.261264       0.039494       0.041525       1.517030      -0.131555       1.070793           0.000137
          101              C      12.921021       3.927435       9.058033       0.119660      26.410985 0.34601946E+03  0.77568720E+04                                 8.027914                            6.460289      -0.104512       1.996870                    0.997982      26.214780      75.907092       0.604067       0.452308      -1.032592       0.005665       0.023344       0.054903       0.059928      -0.005493      -0.013765       0.003620      -0.066418      -0.013539      -0.037002       0.000501       0.036501              8.857953      11.813780       0.283502       0.827988       4.869723      -0.707935       9.890356           0.000999
          102              C      11.563317       3.843063       8.878834      -0.176297      32.521592 0.46409588E+03  0.11129466E+05                                 8.947251                            7.279754      -0.001786       1.981845                    0.997991      29.847924      87.661690       0.596462       0.428210      -1.053099       0.000776       0.018313       0.006520       0.019454       0.006184       0.012360      -0.002426      -0.029737       0.001390      -0.023075       0.007203       0.015872              9.802604      13.853381       0.728888      -0.390972       5.276431      -0.689347      10.277999           0.001702
          103              C      10.724614       3.765822       9.990244       0.099026      33.872477 0.41310852E+03  0.95536544E+04                                 9.190902                            6.855501       0.078283       2.043138                    0.999393      26.178044      73.746843       0.620805       0.426624      -1.061690       0.006157       0.004197      -0.000772       0.007491       0.000251       0.000359       0.005769      -0.003857      -0.009375      -0.006472      -0.000382       0.006855             10.771370      17.137493       1.530857       0.656066       5.385718      -0.329662       9.790900          -0.002458
          104              C      11.326655       3.847181      11.241996      -0.177422      32.010052 0.44093818E+03  0.10414974E+05                                 8.791817                            7.057959       0.185409       2.040758                    0.999218      29.418867      85.088058       0.612088       0.423655      -1.058423       0.009370      -0.003148       0.000726       0.009911      -0.002293      -0.017802      -0.000073      -0.030175       0.022008      -0.027890       0.011342       0.016548              9.624833      13.368282       0.198110       1.609638       5.407034      -0.448965      10.099182           0.001507
          105              C      12.699583       3.910222      11.342347       0.115192      25.946653 0.32787964E+03  0.72252414E+04                                 7.772718                            6.176639      -0.000261       2.022185                    0.999354      25.947389      73.599338       0.637011       0.436336      -1.045764       0.007074      -0.002298      -0.043916       0.044541       0.004505       0.003833       0.000956      -0.092891       0.032628      -0.052328       0.011059       0.041268              8.508159      11.119800       0.079417       0.370353       4.865366      -0.653522       9.539312           0.000361
          106              C       9.261727       3.550363       9.867069       0.101853      33.720317 0.41341765E+03  0.95559237E+04                                 9.150843                            6.845297       0.049604       2.031034                    0.999227      26.197286      73.614293       0.623441       0.425037      -1.063421      -0.008158      -0.000597       0.001846       0.008386       0.001772      -0.000821      -0.011797       0.011070       0.020128      -0.015312       0.002039       0.013273             10.706107      17.518931       1.752131       0.603315       6.068409       1.658846       8.530981          -0.002900
          107              C       8.385654       3.915466      10.900952      -0.201169      32.757526 0.44968706E+03  0.10629422E+05                                 8.796557                            7.033841       0.330192       2.076242                    0.999810      29.524800      84.267935       0.628060       0.412578      -1.069917      -0.002302      -0.005449      -0.004162       0.007233      -0.002751       0.014649       0.010212      -0.017011       0.053749      -0.024379      -0.001731       0.026110              9.691634      14.637700       1.193795      -0.641311       6.287548       1.371435       8.149655           0.001583
          108              C       7.043175       3.641160      10.770797       0.104568      25.580209 0.31870843E+03  0.69430113E+04                                 7.578025                            5.994960       0.228766       2.094660                    0.999789      25.496194      70.883715       0.664877       0.422873      -1.058619      -0.005541      -0.019422      -0.046896       0.051060      -0.018406      -0.012015      -0.015304      -0.065900       0.026751      -0.046653       0.008153       0.038500              8.369365      12.219832       1.061445       0.033608       5.200133       1.321954       7.688130          -0.000969
          109              C       7.344887       2.700639       8.699635       0.106639      27.320228 0.35520114E+03  0.80110826E+04                                 8.170008                            6.503669      -0.136056       1.976686                    0.998592      26.623314      77.200276       0.608157       0.446554      -1.036410      -0.013232       0.024595       0.039639       0.048490      -0.014415       0.003417      -0.018097      -0.079610       0.029919      -0.047322       0.000717       0.046605              9.086908      13.185860       0.786672       0.061908       5.548042       1.650835       8.526821          -0.001449
          110              C       8.705359       2.939457       8.746793      -0.183219      33.233786 0.46861310E+03  0.11264702E+05                                 9.078556                            7.306394       0.004092       1.978622                    0.998533      30.099099      88.496479       0.596455       0.427192      -1.053758      -0.007641       0.003451       0.001336       0.008490      -0.010125      -0.010748      -0.009290      -0.010018       0.020952      -0.021694       0.007236       0.014458             10.039649      14.846394       1.825644       1.085584       6.222526       1.877329       9.050027           0.001289
          111              C      17.561572       3.862007       6.851245       0.573250      21.520486 0.26456840E+03  0.55841445E+04                                 7.216439                            5.840563      -0.130591       2.009209                    0.999184      23.193581      66.639560       0.600184       0.483507      -1.008587      -0.001367      -0.048582       0.044389       0.065821       0.016363       0.000937       0.051546      -0.065672       0.001687      -0.045130      -0.027200       0.072330              8.042336       8.322545      -0.698571      -0.395852       7.163147      -3.334583       8.641316           0.001723
          112              C       4.251642       4.739569       5.742665      -0.124164      38.764913 0.51492635E+03  0.12562306E+05                                 9.904287                            7.559246       0.025252       1.998796                    0.999073      29.047893      83.606358       0.603308       0.416143      -1.070039       0.035173       0.000426      -0.014787       0.038157       0.003400      -0.004072       0.012741       0.023071      -0.001870      -0.020525       0.007454       0.013070             11.405875      12.865474      -1.571360      -1.783065       9.895640      -4.795197      11.456509           0.004812
          113              C       5.578898       4.596509       5.362763      -0.100201      31.377643 0.45449937E+03  0.10884948E+05                                 8.823858                            7.271794      -0.113255       1.935442                    0.999477      30.103836      89.488590       0.586181       0.436296      -1.044103      -0.021586       0.013268      -0.006145       0.026072      -0.006506       0.021224       0.004666      -0.003374       0.017164      -0.024047       0.001617       0.022429              9.579993      11.673133      -0.256993      -2.831639       7.729052      -2.899797       9.337794           0.000393
          114              C       6.128344       5.349636       4.342272      -0.095900      29.994637 0.42880185E+03  0.10077820E+05                                 8.476682                            6.993624       0.178847       2.047331                    0.998914      28.754949      83.498429       0.609280       0.427739      -1.053799      -0.025030       0.001796       0.001823       0.025161       0.003797      -0.007855      -0.002448       0.024338      -0.005051      -0.012101      -0.005017       0.017118              9.119693      11.119008      -0.729000      -1.407628       7.680445      -2.905363       8.559626           0.000193
          115              C       5.344998       6.289223       3.700929      -0.074337      29.590948 0.40972149E+03  0.95168931E+04                                 8.347987                            6.798776       0.248007       2.061180                    0.999793      28.624469      82.532257       0.623298       0.423062      -1.057093      -0.012543      -0.018606       0.019224       0.029548       0.005081      -0.015866      -0.008109       0.016130       0.009834      -0.014258      -0.009117       0.023375              8.994720      11.222027      -1.114829      -1.218963       7.306330      -2.828972       8.455803          -0.000064
          116              C      17.874350       6.461307       4.057440      -0.212787      34.084640 0.47929899E+03  0.11590330E+05                                 9.176983                            7.365490       0.028961       1.969389                    0.999419      30.991178      91.484350       0.596745       0.424451      -1.055124       0.024081      -0.004927      -0.003073       0.024771      -0.026450       0.004501       0.000102       0.001938      -0.023176      -0.023271      -0.007323       0.030594              9.985110      12.976978      -0.700713      -2.579686       7.374749      -2.941777       9.603602           0.000302
          117              C      17.298608       5.699476       5.077931       0.245264      30.720881 0.36533550E+03  0.82380406E+04                                 8.756995                            6.555504      -0.053453       2.010711                    0.999187      25.161173      71.251025       0.615776       0.441115      -1.047132      -0.072055       0.016468       0.016118       0.075649      -0.016374      -0.021796      -0.006762       0.098104      -0.078524      -0.045349      -0.023871       0.069220             10.129355      14.164842      -2.240056      -1.741219       7.650742      -2.782185       8.572482           0.000473
          118              C      14.999782       6.603322       4.904391       0.409079      25.953897 0.27603574E+03  0.57944243E+04                                 7.792949                            5.701427       0.316540       2.159182                    0.999543      22.666559      61.625622       0.660736       0.441604      -1.048423       0.087272      -0.003983      -0.049671       0.100496       0.023379       0.029482       0.047937      -0.073782      -0.080820      -0.059709      -0.024414       0.084123              9.154866      12.741495      -2.545503      -0.070615       5.930110      -2.157006       8.792992          -0.000045
          119              C      13.707127       6.602832       5.723047       0.397937      25.624637 0.28982719E+03  0.61704338E+04                                 7.789083                            5.883890       0.157288       2.101994                    0.999369      23.161256      63.817744       0.642256       0.447941      -1.042680      -0.088579       0.003987       0.045262       0.099553       0.014489       0.022574       0.036367      -0.080985      -0.113286      -0.058362      -0.017686       0.076049              9.008933      13.005868      -2.189444       0.195260       5.237822      -1.332921       8.783110          -0.000013
          120              C      11.319725       7.177223       5.411807       0.255172      29.846990 0.35747902E+03  0.80204952E+04                                 8.606574                            6.496467      -0.113234       1.995888                    0.999508      24.977379      70.648152       0.616624       0.442726      -1.045747       0.069665      -0.007823      -0.014135       0.071513       0.008292      -0.014287      -0.009857       0.104277      -0.061763      -0.045775      -0.019947       0.065722              9.843944      13.480938      -1.206870      -0.324380       4.928894      -1.449329      11.122000           0.000818
          121              C      10.915599       6.805803       6.685062      -0.198307      32.854831 0.48062707E+03  0.11636996E+05                                 9.025973                            7.421707      -0.053872       1.954631                    0.998576      30.603571      90.562012       0.588630       0.429765      -1.051260      -0.023016      -0.000468       0.007618       0.024249      -0.000512       0.015930       0.009988       0.009128      -0.032967      -0.023031       0.003308       0.019723              9.730081      12.388932      -0.103689      -1.652137       5.022229      -0.986649      11.779082           0.000164
          122              C       9.573119       6.721183       7.000075      -0.063799      29.022070 0.41801086E+03  0.97427847E+04                                 8.215880                            6.841307       0.217903       2.048975                    0.999805      28.602843      82.186501       0.625877       0.419877      -1.060765       0.016029       0.009690      -0.022780       0.029491       0.006928      -0.009458      -0.008254       0.017316       0.036630      -0.018083      -0.003088       0.021171              8.702819      11.214000      -0.143334      -0.145960       4.690943      -1.025459      10.203515           0.000480
          123              C       8.607086       7.028734       6.039946      -0.114802      30.731196 0.42659727E+03  0.99883430E+04                                 8.518884                            6.893283       0.187511       2.035488                    0.999818      29.050816      83.520965       0.626275       0.417701      -1.062701       0.025018      -0.007140      -0.007370       0.027040       0.003626      -0.011649      -0.005685       0.037561       0.006164      -0.021215      -0.003516       0.024731              9.240103      11.772906       0.366341      -0.702202       4.801023      -1.384232      11.146380           0.000328
          124              C       9.012597       7.457968       4.802530      -0.081986      31.346379 0.42535502E+03  0.99983907E+04                                 8.761999                            6.983355      -0.118908       1.935092                    0.999581      29.476507      86.210927       0.606066       0.429940      -1.050160       0.026881      -0.019077       0.002364       0.033046      -0.005398       0.024459       0.009605      -0.016406      -0.015586      -0.032466       0.012153       0.020313              9.638095      11.684025       0.565866      -2.223054       5.102180      -1.996208      12.128079           0.000659
          125              C      10.352308       7.558324       4.454130      -0.124782      39.947431 0.48807926E+03  0.11729167E+05                                10.084274                            7.328409      -0.045873       1.983204                    0.998366      28.534299      81.062759       0.617688       0.412629      -1.074123      -0.030911      -0.016499       0.009824       0.036390       0.016003      -0.012164       0.015242       0.006098      -0.036884      -0.030748       0.008305       0.022443             12.007712      12.932181      -0.292268      -0.404975       6.429120      -3.806831      16.661836           0.005386
          126              C      10.660939       8.095319       3.091087       0.614867      23.353917 0.25799027E+03  0.54017450E+04                                 7.614498                            5.751328      -0.221788       1.981185                    0.999186      22.688634      64.560213       0.608431       0.480800      -1.011760       0.019342       0.008365      -0.048982       0.053323      -0.030293      -0.008001       0.051172      -0.080693      -0.166590      -0.074097      -0.021459       0.095556              8.837151       8.557747       0.986761      -0.021952       5.600906      -2.894532      12.352800           0.004519
          127              C      17.330442       5.732695       9.625810       0.612057      22.492964 0.24845722E+03  0.51469419E+04                                 7.376937                            5.619922      -0.094530       2.026525                    0.999419      22.336318      62.960875       0.620252       0.476695      -1.015204      -0.016350      -0.044102       0.021293       0.051631       0.000158       0.032354       0.044203       0.049213       0.225979      -0.076637      -0.020475       0.097113              8.430286       8.402917      -0.427259      -1.081875      12.090431      -1.779558       4.797509           0.004230
          128              C      17.717960       7.065678       9.078782      -0.135470      39.541498 0.49265151E+03  0.11862150E+05                                 9.993671                            7.353870       0.117026       2.032276                    0.999274      28.589333      81.197136       0.617958       0.411645      -1.075174       0.030957       0.009005      -0.014587       0.035386       0.010644      -0.011811       0.000143       0.037999       0.007125      -0.023392      -0.002713       0.026106             11.750886      12.719870      -0.773794      -1.745435      16.560862      -2.117071       5.971926           0.004875
          129              C      19.050751       7.220025       8.675113      -0.087853      31.071687 0.44768671E+03  0.10634789E+05                                 8.684393                            7.160039       0.022975       1.978847                    0.999688      29.479002      86.037444       0.600432       0.429425      -1.052847      -0.025287       0.009145      -0.003584       0.027127      -0.023391       0.005694       0.006275      -0.002829      -0.011025      -0.024951      -0.000336       0.025287              9.324097      11.418922       1.419725      -1.916203      11.036168      -1.553136       5.517202           0.000486
          130              C      19.497781       8.411400       8.122426      -0.111344      29.855146 0.41984335E+03  0.97989800E+04                                 8.361793                            6.853529       0.193983       2.039266                    0.999753      28.996782      83.453073       0.625518       0.419539      -1.060678      -0.025167      -0.003590       0.004872       0.025885       0.004671      -0.016038      -0.005562       0.015249      -0.070829      -0.029371       0.002887       0.026484              8.916199      11.159154      -0.296152      -1.750505      10.293090      -0.862368       5.296353           0.000389
          131              C      18.624475       9.459632       7.990385      -0.066906      28.668734 0.39057977E+03  0.89504879E+04                                 8.106591                            6.589822       0.207715       2.043806                    0.999794      28.391263      80.896974       0.641062       0.416936      -1.062604      -0.013577      -0.020360       0.011861       0.027194       0.011143      -0.008402      -0.014959      -0.006357      -0.035104      -0.019833      -0.005455       0.025288              8.609659      10.628749      -0.554957      -1.622861      10.169558      -0.798700       5.030670           0.000104
          132              C      17.317979       9.340442       8.360100      -0.199480      32.385682 0.46253457E+03  0.11096298E+05                                 8.918694                            7.275408      -0.053734       1.953704                    0.998847      30.536805      90.062615       0.594936       0.429143      -1.051235       0.020176       0.000254      -0.006206       0.021110      -0.013927       0.002005       0.011269       0.010335      -0.006810      -0.020031       0.002626       0.017405              9.500356      12.102567       0.591248      -2.067967      10.751266      -1.090863       5.647235           0.000224
          133              C      16.840501       8.150668       8.907128       0.260494      29.975760 0.35596007E+03  0.79798000E+04                                 8.646981                            6.493944       0.031080       2.041978                    0.999306      24.848273      70.307996       0.614990       0.444270      -1.044591      -0.067890      -0.000525       0.014596       0.069443       0.002302      -0.026715      -0.009580       0.074706      -0.104915      -0.045271      -0.017191       0.062462              9.908832      13.627552      -1.114005      -1.974511      10.903009      -0.809024       5.195934           0.000462
          134              C      14.487700       8.862847       9.158007       0.409131      25.982254 0.29001003E+03  0.61836347E+04                                 7.929424                            5.925163       0.102997       2.090149                    0.999232      23.066354      63.884979       0.632785       0.453961      -1.037806       0.087975       0.031187      -0.030503       0.098197      -0.010390       0.027205       0.048632       0.007143       0.152894      -0.063460      -0.014676       0.078136              9.217720      13.388413      -2.324626      -1.239440       9.457786      -0.517179       4.806961           0.000066
          135              C       6.001016       4.636488       0.373488       0.121713      26.344677 0.34484182E+03  0.77240371E+04                                 8.012635                            6.446798      -0.108652       1.996219                    0.997945      26.183234      75.789014       0.605037       0.451959      -1.032771       0.006066      -0.023167      -0.055964       0.060873       0.005092       0.014016       0.003801      -0.065349      -0.013673      -0.036678       0.000701       0.035977              8.841279      11.790569      -0.283733      -0.818878       4.859589      -0.706422       9.873680           0.000686
          136              C       4.643312       4.720859       0.552687      -0.179228      32.656455 0.46644561E+03  0.11201309E+05                                 8.975738                            7.301706      -0.007781       1.978923                    0.997961      29.933734      88.009530       0.595058       0.428626      -1.052716       0.000937      -0.018844      -0.006694       0.020019      -0.006412      -0.012840      -0.001450      -0.030183       0.006101      -0.023828       0.008294       0.015534              9.834852      13.905123      -0.732038       0.395371       5.292237      -0.691914      10.307195           0.001650
          137              C      10.724611       7.885967      18.304319       0.098773      33.867652 0.41295510E+03  0.95495442E+04                                 9.190233                            6.853847       0.077680       2.042939                    0.999418      26.180615      73.760100       0.620911       0.426577      -1.061683       0.006528      -0.004038       0.001009       0.007742       0.000300       0.000344       0.006043      -0.001227      -0.007036      -0.006667       0.000525       0.006142             10.771547      17.139402      -1.530890      -0.655338       5.385008      -0.329393       9.790231          -0.002923
          138              C      11.326650       7.804608      17.052567      -0.180548      32.148933 0.44331715E+03  0.10485860E+05                                 8.817221                            7.076939       0.184551       2.039371                    0.999247      29.502264      85.405069       0.611236       0.423650      -1.058365       0.009318       0.003002      -0.000558       0.009805       0.002456       0.018046      -0.000496      -0.029022       0.021270      -0.027628       0.011028       0.016600              9.653769      13.412368      -0.198589      -1.618110       5.421838      -0.450697      10.127102           0.001527
          139              C      12.699578       7.741568      16.952216       0.117434      25.872509 0.32662682E+03  0.71909842E+04                                 7.757734                            6.164001       0.000150       2.022619                    0.999301      25.908650      73.463354       0.637771       0.436219      -1.045800       0.007099       0.002566       0.045498       0.046120      -0.004263      -0.003574       0.001395      -0.092376       0.029716      -0.051537       0.010029       0.041509              8.491981      11.096340      -0.079021      -0.373900       4.855060      -0.651225       9.524544          -0.000073
          140              C       9.261722       8.101427      18.427494       0.103702      33.677968 0.41271935E+03  0.95360294E+04                                 9.145440                            6.840720       0.051025       2.031646                    0.999214      26.172839      73.538115       0.623467       0.425187      -1.063296      -0.008831       0.000642      -0.002371       0.009166      -0.001403       0.001606      -0.011152       0.010864       0.021558      -0.014722       0.001480       0.013242             10.700431      17.511215      -1.751623      -0.603136       6.064829       1.657690       8.525250          -0.002912
          141              C      22.225651       7.736323      17.393611      -0.202965      32.851755 0.45133940E+03  0.10679221E+05                                 8.817982                            7.050937       0.323939       2.073752                    0.999795      29.573225      84.473297       0.626683       0.413068      -1.069504      -0.002218       0.004832       0.002437       0.005848       0.002696      -0.014368       0.009709      -0.016612       0.051660      -0.023722      -0.001454       0.025177              9.715942      14.682477      -1.194932       0.649274       6.301479       1.371014       8.163869           0.000680
          142              C      20.883170       8.010630      17.523766       0.105133      25.555737 0.31831429E+03  0.69320471E+04                                 7.572764                            5.990616       0.228380       2.095078                    0.999821      25.475817      70.807149       0.665247       0.422784      -1.058711      -0.004690       0.019898       0.047763       0.051954       0.018651       0.012299      -0.014921      -0.064886       0.030654      -0.046981       0.009449       0.037532              8.363621      12.210656      -1.059424      -0.029830       5.196522       1.321274       7.683684          -0.001196
          143              C      14.264878       5.863283       0.731886       0.105201      27.357910 0.35589592E+03  0.80302505E+04                                 8.177227                            6.510144      -0.136579       1.976600                    0.998604      26.636494      77.241992       0.607870       0.446570      -1.036455      -0.013304      -0.023987      -0.039162       0.047813       0.012999      -0.004256      -0.017833      -0.080075       0.029548      -0.047057       0.000723       0.046334              9.094673      13.199608      -0.787255      -0.060153       5.552565       1.651161       8.531845          -0.001495
          144              C      15.625350       5.624466       0.684728      -0.182875      33.186324 0.46775542E+03  0.11238339E+05                                 9.068587                            7.298848       0.003578       1.978861                    0.998567      30.071838      88.378411       0.596900       0.427092      -1.053876      -0.008411      -0.003156      -0.001070       0.009047       0.008922       0.010682      -0.010208      -0.007259       0.016736      -0.020594       0.006254       0.014339             10.027903      14.825912      -1.823295      -1.083822       6.216220       1.876152       9.041578           0.000749
          145              C      10.641569       4.701915       2.580276       0.573516      21.512454 0.26447085E+03  0.55816731E+04                                 7.215084                            5.839700      -0.126919       2.010097                    0.999157      23.192186      66.637073       0.600185       0.483542      -1.008550      -0.001371       0.050319      -0.044136       0.066946      -0.016876      -0.001340       0.052138      -0.067676       0.003566      -0.045729      -0.027957       0.073685              8.040645       8.320183       0.697971       0.396952       7.162270      -3.333952       8.639481           0.001614
          146              C      11.171643       3.824353       3.688856      -0.122962      38.693333 0.51385035E+03  0.12529155E+05                                 9.891262                            7.550642       0.028492       2.000028                    0.999087      29.016498      83.485453       0.603752       0.416066      -1.070118       0.035040      -0.000726       0.015201       0.038202      -0.003159       0.003925       0.013804       0.022307       0.001534      -0.021203       0.008769       0.012434             11.389528      12.846822       1.565762       1.784079       9.881432      -4.787013      11.440328           0.004960
          147              C      12.498899       3.967413       4.068758      -0.101192      31.425674 0.45536658E+03  0.10911941E+05                                 8.837135                            7.282590      -0.117325       1.933827                    0.999451      30.136062      89.637448       0.585226       0.436759      -1.043728      -0.022497      -0.011947       0.006234       0.026225       0.006183      -0.020899       0.004840      -0.003198       0.014911      -0.023649       0.001821       0.021827              9.594561      11.692405       0.255510       2.839078       7.739413      -2.903728       9.351866           0.000286
          148              C      13.048349       3.214287       5.089249      -0.094558      29.953435 0.42793673E+03  0.10051628E+05                                 8.464071                            6.981895       0.183049       2.048774                    0.998975      28.732725      83.388372       0.610451       0.427168      -1.054233      -0.025438      -0.001343      -0.001819       0.025539      -0.003981       0.008260      -0.002965       0.024922      -0.005411      -0.012526      -0.005264       0.017791              9.106664      11.107746       0.729564       1.406547       7.667818      -2.899450       8.544427           0.000149
          149              C      12.265007       2.274700       5.730592      -0.076297      29.638560 0.41054723E+03  0.95403882E+04                                 8.354192                            6.803513       0.247361       2.060752                    0.999784      28.655937      82.627934       0.623403       0.422800      -1.057310      -0.013594       0.018676      -0.019323       0.030116      -0.005063       0.015909      -0.007752       0.015773       0.010055      -0.013869      -0.009349       0.023218              9.001643      11.230892       1.116215       1.219765       7.312073      -2.831852       8.461964          -0.000014
          150              C      10.954359       2.102615       5.374081      -0.212623      34.093340 0.47940808E+03  0.11594544E+05                                 9.181576                            7.368922       0.022647       1.967597                    0.999423      30.999359      91.538353       0.596244       0.424750      -1.054855       0.024090       0.005253       0.003873       0.024958       0.026677      -0.005020       0.000033       0.001242      -0.022639      -0.023694      -0.007097       0.030791              9.990322      12.982471       0.699755       2.582055       7.378586      -2.944140       9.609910           0.000342
          151              C      10.378613       2.864447       4.353590       0.244165      30.788124 0.36632432E+03  0.82664259E+04                                 8.771234                            6.565750      -0.055063       2.009377                    0.999137      25.195852      71.389749       0.615063       0.441300      -1.046958      -0.071580      -0.016070      -0.015439       0.074968       0.016273       0.022260      -0.006856       0.096971      -0.079237      -0.045183      -0.023779       0.068962             10.146123      14.189047       2.242354       1.747575       7.661850      -2.787155       8.587473           0.000513
          152              C       8.079791       1.960601       4.527130       0.405325      26.032535 0.27705795E+03  0.58210993E+04                                 7.806768                            5.711007       0.312437       2.157324                    0.999563      22.711221      61.769209       0.660367       0.441455      -1.048540       0.086654       0.004255       0.050065       0.100167      -0.023432      -0.029535       0.049360      -0.073731      -0.080397      -0.060267      -0.024925       0.085192              9.171270      12.764653       2.551645       0.068940       5.940292      -2.161781       8.808865          -0.000017
          153              C       6.787134       1.961090       3.708474       0.398245      25.629857 0.28996367E+03  0.61742035E+04                                 7.791455                            5.886540       0.155668       2.101401                    0.999352      23.162517      63.830324       0.641890       0.448134      -1.042545      -0.087701      -0.003709      -0.044786       0.098544      -0.014185      -0.023032       0.037208      -0.081235      -0.112516      -0.058953      -0.017581       0.076534              9.010606      13.006287       2.189470      -0.195109       5.239183      -1.333572       8.786348           0.000054
          154              C       4.399736       1.386699       4.019714       0.253325      29.884841 0.35817053E+03  0.80389095E+04                                 8.609820                            6.500081      -0.114729       1.994901                    0.999508      24.997184      70.688658       0.616907       0.442363      -1.046089       0.069581       0.007644       0.015336       0.071660      -0.008603       0.014190      -0.009004       0.104496      -0.062762      -0.045234      -0.020741       0.065975              9.846487      13.484804       1.206792       0.325109       4.930179      -1.448867      11.124478           0.000184
          155              C       3.995606       1.758119       2.746459      -0.194147      32.715321 0.47812266E+03  0.11560889E+05                                 9.001729                            7.403003      -0.052343       1.956282                    0.998615      30.514831      90.229881       0.589313       0.429841      -1.051246      -0.022763       0.000409      -0.007182       0.023872       0.000330      -0.015122       0.010211       0.009495      -0.032848      -0.022544       0.003252       0.019293              9.702621      12.352951       0.103664       1.641006       5.009791      -0.984458      11.745120          -0.000307
          156              C       2.653126       1.842740       2.431446      -0.061723      28.944354 0.41670264E+03  0.97034558E+04                                 8.198209                            6.827484       0.226656       2.052546                    0.999807      28.545981      81.951861       0.627017       0.419495      -1.061141       0.013903      -0.009622       0.022011       0.027756      -0.006285       0.008947      -0.007676       0.014999       0.035062      -0.016410      -0.003423       0.019833              8.683358      11.187796       0.142876       0.144114       4.681565      -1.023308      10.180713           0.000790
          157              C      15.527095       1.535189       3.391575      -0.116641      30.762969 0.42737892E+03  0.10010865E+05                                 8.523599                            6.898523       0.187612       2.035319                    0.999802      29.071059      83.586970       0.626206       0.417571      -1.062822       0.025839       0.007525       0.008776       0.028307      -0.003724       0.012293      -0.004429       0.034653       0.004845      -0.019122      -0.005017       0.024139              9.244011      11.777217      -0.366478       0.700330       4.803893      -1.383738      11.150922           0.000191
          158              C       2.092608       1.105954       4.628991      -0.083844      31.375211 0.42604341E+03  0.10017756E+05                                 8.765169                            6.987420      -0.113513       1.936765                    0.999609      29.488833      86.236348       0.606148       0.429745      -1.050370       0.026652       0.019017      -0.003779       0.032958       0.005926      -0.023594       0.010602      -0.017747      -0.014823      -0.032390       0.012396       0.019994              9.640277      11.688488      -0.567134       2.226072       5.104267      -1.995312      12.128078           0.001123
          159              C       3.432321       1.005599       4.977391      -0.123360      39.829353 0.48666699E+03  0.11685519E+05                                10.062314                            7.316284      -0.042362       1.984663                    0.998352      28.488812      80.871911       0.618457       0.412459      -1.074348      -0.031116       0.015883      -0.010897       0.036596      -0.016352       0.012182       0.014502       0.007183      -0.031464      -0.029936       0.007943       0.021994             11.977563      12.904901       0.291504       0.404200       6.415605      -3.793877      16.612184           0.000419
          160              C      10.660928      14.508582       6.340434       0.616164      23.323556 0.25765800E+03  0.53926550E+04                                 7.608212                            5.748061      -0.215581       1.983833                    0.999190      22.657226      64.442663       0.608579       0.480873      -1.011795       0.018136      -0.009121       0.049266       0.053285       0.030572       0.007630       0.051371      -0.078978      -0.170730      -0.075498      -0.020090       0.095588              8.828441       8.552958      -0.984812       0.019124       5.595507      -2.889575      12.336857           0.000937
          161              C      17.330447       5.919094      18.668753       0.614803      22.452422 0.24795756E+03  0.51344312E+04                                 7.372699                            5.617505      -0.101176       2.024925                    0.999427      22.306009      62.879205       0.619798       0.477244      -1.014828      -0.016568       0.044697      -0.021001       0.052090      -0.000390      -0.032766       0.044146       0.049304       0.225190      -0.076522      -0.020600       0.097122              8.424905       8.397809       0.428844       1.080404      12.082292      -1.777692       4.794614           0.005028
          162              C      10.797965       1.498245       0.352739      -0.136213      39.598994 0.49358393E+03  0.11890787E+05                                10.005374                            7.362231       0.114249       2.031207                    0.999204      28.613572      81.299790       0.617401       0.411803      -1.075020       0.029877      -0.008698       0.014727       0.034426      -0.011160       0.011624      -0.000411       0.036791       0.007976      -0.023172      -0.002585       0.025757             11.764910      12.737954       0.777111       1.747803      16.579034      -2.118084       5.977742           0.003697
          163              C      12.130758       1.343898       0.756408      -0.084418      30.937612 0.44525187E+03  0.10562426E+05                                 8.659557                            7.140194       0.030302       1.982004                    0.999711      29.399722      85.744159       0.601316       0.429384      -1.052884      -0.025134      -0.009390       0.003793       0.027098       0.023338      -0.006089       0.005753      -0.003356      -0.011502      -0.024824      -0.000491       0.025315              9.296586      11.385769      -1.408017       1.908160      11.002572      -1.547256       5.501419           0.000750
          164              C      19.497766      14.192500       1.309095      -0.115463      29.981205 0.42235680E+03  0.98733026E+04                                 8.388932                            6.877685       0.190100       2.037197                    0.999781      29.077542      83.777973       0.623860       0.419987      -1.060294      -0.025624       0.002944      -0.005085       0.026289      -0.005551       0.015297      -0.005135       0.014321      -0.067528      -0.027909       0.002194       0.025714              8.943953      11.190898       0.296492       1.754291      10.328072      -0.864159       5.312891           0.000209
          165              C      18.624464      13.144269       1.441136      -0.065871      28.637249 0.39010087E+03  0.89363411E+04                                 8.099619                            6.585362       0.209232       2.044620                    0.999774      28.372586      80.816681       0.641371       0.416883      -1.062689      -0.012913       0.021020      -0.011529       0.027230      -0.010146       0.007319      -0.014986      -0.008704      -0.034201      -0.019315      -0.005097       0.024412              8.601455      10.620098       0.555656       1.621060      10.156997      -0.797237       5.027271           0.000434
          166              C      17.317968      13.263458       1.071421      -0.200092      32.385336 0.46261068E+03  0.11097637E+05                                 8.914946                            7.272707      -0.047961       1.955377                    0.998812      30.534351      90.028413       0.595502       0.428754      -1.051563       0.021179       0.001208       0.006428       0.022166       0.013948      -0.002488       0.011586       0.011117      -0.004381      -0.020729       0.003642       0.017087              9.496045      12.096947      -0.588978       2.066570      10.746293      -1.090096       5.644895           0.000010
          167              C       9.920512       0.413255       0.524393       0.260555      29.967831 0.35584838E+03  0.79769037E+04                                 8.645922                            6.493052       0.027353       2.040856                    0.999320      24.847555      70.310956       0.614997       0.444287      -1.044550      -0.067763       0.000778      -0.014180       0.069236      -0.002627       0.025780      -0.008965       0.073483      -0.104137      -0.044235      -0.017099       0.061334              9.907661      13.627423       1.114951       1.974408      10.900211      -0.808337       5.195348           0.000688
          168              C      14.487687      13.741053       0.273514       0.409730      25.981885 0.28997536E+03  0.61824362E+04                                 7.928000                            5.923502       0.106382       2.091135                    0.999204      23.063924      63.866611       0.633112       0.453761      -1.037966       0.088301      -0.030624       0.030082       0.098183       0.011359      -0.027448       0.049019       0.005528       0.151901      -0.064190      -0.014008       0.078198              9.216905      13.389274       2.326846       1.239456       9.455469      -0.516623       4.805973           0.000048
          169              C      14.758957      13.200410       9.805009       0.119505      26.423480 0.34624138E+03  0.77634814E+04                                 8.031457                            6.463227      -0.107559       1.995589                    0.998026      26.229707      75.970779       0.603778       0.452430      -1.032471      -0.005293      -0.023322      -0.054982       0.059957      -0.005787      -0.014466       0.003877      -0.068725      -0.013471      -0.038500       0.000757       0.037743              8.861551      11.816739       0.283664       0.826866       4.872218      -0.708419       9.895695           0.000021
          170              C      16.116661      13.284782       9.984208      -0.175834      32.498890 0.46368012E+03  0.11116864E+05                                 8.943020                            7.276448      -0.001698       1.982105                    0.997986      29.832404      87.602130       0.596610       0.428205      -1.053116      -0.000998      -0.018320      -0.006563       0.019486       0.006074       0.012583      -0.002452      -0.029475       0.001225      -0.023127       0.007391       0.015736              9.797784      13.846138       0.728270      -0.390288       5.273963      -0.688700      10.273251           0.003380
          171              C      16.955364      13.362023       8.872798       0.099082      33.874503 0.41310134E+03  0.95533295E+04                                 9.190781                            6.855057       0.078705       2.043223                    0.999394      26.178036      73.743244       0.620885       0.426576      -1.061732      -0.006089      -0.004374       0.000697       0.007529       0.000241       0.000346       0.005912      -0.003165      -0.008974      -0.006607      -0.000104       0.006711             10.771381      17.139173       1.530934       0.656294       5.385613      -0.329400       9.789357          -0.002563
          172              C      16.353323      13.280664       7.621046      -0.177666      32.016806 0.44102373E+03  0.10417566E+05                                 8.792561                            7.058142       0.186039       2.040881                    0.999218      29.424265      85.107764       0.612141       0.423594      -1.058454      -0.009416       0.003226      -0.000445       0.009963      -0.002633      -0.018209      -0.000350      -0.028929       0.022082      -0.027784       0.010810       0.016974              9.625728      13.371549       0.198119       1.609142       5.407302      -0.448799      10.098334           0.003511
          173              C      14.980395      13.217623       7.520695       0.115211      25.973421 0.32829088E+03  0.72376629E+04                                 7.782299                            6.183852      -0.008081       2.019561                    0.999328      25.971088      73.719983       0.636028       0.436808      -1.045324      -0.007241       0.001402       0.044374       0.044983       0.005900       0.004241       0.000450      -0.092445       0.033512      -0.052461       0.011431       0.041030              8.518652      11.133521       0.079232       0.370973       4.871689      -0.654865       9.550748           0.000380
          174              C      18.418251      13.577482       8.995973       0.099796      33.761625 0.41399631E+03  0.95724570E+04                                 9.156282                            6.848716       0.050425       2.031042                    0.999233      26.219305      73.683574       0.623485       0.424867      -1.063548       0.008225       0.000364      -0.001875       0.008444       0.002064      -0.000928      -0.011107       0.012493       0.021045      -0.015400       0.002548       0.012852             10.712368      17.529885       1.753418       0.602745       6.071813       1.659926       8.535407           0.004754
          175              C      19.294324      13.212379       7.962090      -0.200578      32.769055 0.44983210E+03  0.10634317E+05                                 8.799073                            7.035120       0.328298       2.075405                    0.999812      29.536271      84.322256       0.627947       0.412595      -1.069845       0.002461       0.005253       0.004475       0.007326      -0.002336       0.014967       0.010659      -0.016187       0.053676      -0.024184      -0.002401       0.026585              9.694482      14.643015       1.194070      -0.644177       6.289562       1.371476       8.150868          -0.002222
          176              C      20.636803      13.486685       8.092245       0.101064      25.717423 0.32076169E+03  0.70002412E+04                                 7.610788                            6.018871       0.213991       2.088896                    0.999778      25.581439      71.226586       0.662669       0.423525      -1.058019       0.005347       0.019366       0.047014       0.051127      -0.018407      -0.012824      -0.014768      -0.064966       0.028175      -0.046811       0.009290       0.037520              8.406855      12.279414       1.069295       0.036384       5.221835       1.328528       7.719318           0.003084
          177              C      20.335091      14.427206      10.163407       0.104418      27.399413 0.35654846E+03  0.80497674E+04                                 8.191411                            6.521018      -0.147421       1.972948                    0.998505      26.663931      77.379383       0.606594       0.447243      -1.035923       0.013529      -0.024310      -0.039932       0.048668      -0.012598       0.003586      -0.017407      -0.078173       0.029135      -0.045936       0.000821       0.045115              9.110600      13.223139       0.789629       0.059635       5.561483       1.653959       8.547176           0.003257
          178              C      18.974619      14.188388      10.116249      -0.182353      33.230845 0.46865478E+03  0.11266438E+05                                 9.078659                            7.307364       0.002159       1.977907                    0.998536      30.103345      88.524253       0.596311       0.427267      -1.053666       0.007889      -0.003795      -0.001128       0.008826      -0.010161      -0.011058      -0.009207      -0.008912       0.021142      -0.021739       0.007269       0.014470             10.038386      14.839862       1.826471       1.087241       6.223514       1.878005       9.051783          -0.002236
          179              C      10.118406      13.265838      12.011797       0.573506      21.519978 0.26455185E+03  0.55834518E+04                                 7.215993                            5.840111      -0.131382       2.009137                    0.999157      23.186175      66.606261       0.600277       0.483462      -1.008657       0.000991       0.049357      -0.044223       0.066278       0.016353       0.000774       0.051501      -0.065699       0.004228      -0.045253      -0.027024       0.072276              8.041826       8.322295      -0.700368      -0.394670       7.163751      -3.334815       8.639432          -0.001890
          180              C      23.428336      12.388276      13.120377      -0.123979      38.760550 0.51494626E+03  0.12562728E+05                                 9.902643                            7.558833       0.025387       1.998730                    0.999081      29.048705      83.604463       0.603400       0.416082      -1.070094      -0.034199      -0.000263       0.015572       0.037579       0.003794      -0.004413       0.013192       0.022996      -0.003103      -0.021067       0.007695       0.013372             11.402859      12.868237      -1.569184      -1.787292       9.890929      -4.789730      11.449411          -0.001936
          181              C      22.101080      12.531336      13.500279      -0.100864      31.397319 0.45485343E+03  0.10895835E+05                                 8.827489                            7.274654      -0.113817       1.935050                    0.999477      30.121470      89.558605       0.586047       0.436299      -1.044073       0.021411      -0.013009       0.006963       0.026003      -0.006379       0.021419       0.005059      -0.003197       0.015161      -0.024279       0.001910       0.022370              9.583674      11.680686      -0.258548      -2.831783       7.731982      -2.899475       9.338354          -0.000075
          182              C      21.551634      11.778209      14.520770      -0.095893      29.997307 0.42885895E+03  0.10079724E+05                                 8.477688                            6.994515       0.177768       2.046939                    0.998914      28.759002      83.518658       0.609172       0.427791      -1.053743       0.025104      -0.001567      -0.001899       0.025224       0.003712      -0.007780      -0.002414       0.024321      -0.005748      -0.011961      -0.005132       0.017092              9.120528      11.120600      -0.729332      -1.407638       7.681549      -2.905423       8.559435           0.000127
          183              C      22.334980      10.838622      15.162113      -0.074743      29.603472 0.40993015E+03  0.95228188E+04                                 8.349422                            6.799852       0.248496       2.061129                    0.999795      28.633718      82.559833       0.623347       0.422981      -1.057158       0.012658       0.018539      -0.019338       0.029629       0.005112      -0.015956      -0.008358       0.015997       0.009529      -0.014471      -0.009045       0.023516              8.996202      11.224384      -1.115144      -1.219507       7.307714      -2.829411       8.456509          -0.000230
          184              C       9.805628      10.666538      14.805602      -0.213175      34.095816 0.47948484E+03  0.11595872E+05                                 9.178194                            7.366363       0.029544       1.969416                    0.999424      30.999772      91.511887       0.596781       0.424387      -1.055171      -0.024151       0.004941       0.003107       0.024846      -0.026471       0.004513      -0.000057       0.001871      -0.023906      -0.023143      -0.007610       0.030753              9.986418      12.979614      -0.700660      -2.580824       7.375661      -2.941974       9.603979          -0.000095
          185              C      10.381370      11.428369      13.785111       0.245739      30.719293 0.36532670E+03  0.82380069E+04                                 8.757661                            6.556144      -0.057414       2.009441                    0.999180      25.161206      71.257892       0.615628       0.441212      -1.047047       0.072024      -0.016001      -0.016060       0.075508      -0.016232      -0.021759      -0.006686       0.097742      -0.078967      -0.045107      -0.023962       0.069069             10.130072      14.166975      -2.239237      -1.743594       7.650729      -2.781645       8.572511          -0.000572
          186              C      12.680196      10.524523      13.958651       0.409015      25.956344 0.27605892E+03  0.57950907E+04                                 7.793782                            5.701908       0.316355       2.159135                    0.999545      22.667821      61.632030       0.660660       0.441642      -1.048390      -0.087042       0.004193       0.049850       0.100394       0.023427       0.029381       0.047834      -0.074132      -0.081044      -0.059643      -0.024523       0.084167              9.156006      12.743153      -2.546097      -0.070554       5.931079      -2.157518       8.793785           0.000040
          187              C      13.972851      10.525013      13.139995       0.398187      25.620558 0.28978133E+03  0.61692458E+04                                 7.788631                            5.883712       0.156446       2.101771                    0.999368      23.158521      63.810205       0.642216       0.447985      -1.042649       0.088584      -0.003713      -0.045110       0.099477       0.014365       0.022630       0.036328      -0.081161      -0.113424      -0.058459      -0.017611       0.076070              9.008415      13.005303      -2.189320       0.194899       5.237542      -1.332620       8.782400           0.000016
          188              C      16.360253       9.950622      13.451235       0.255571      29.836065 0.35734052E+03  0.80165736E+04                                 8.604744                            6.495460      -0.113852       1.995795                    0.999507      24.970867      70.625063       0.616639       0.442761      -1.045731      -0.069556       0.007934       0.014213       0.071435       0.008303      -0.014234      -0.009689       0.104015      -0.061975      -0.045529      -0.020079       0.065609              9.841589      13.478086      -1.206766      -0.323627       4.927948      -1.448579      11.118734           0.000765
          189              C      16.764379      10.322042      12.177980      -0.198161      32.841683 0.48041723E+03  0.11630388E+05                                 9.023116                            7.419802      -0.053096       1.954985                    0.998576      30.594717      90.523327       0.588753       0.429732      -1.051303       0.023023       0.000462      -0.007638       0.024261      -0.000512       0.015897       0.010097       0.008896      -0.032971      -0.023079       0.003426       0.019653              9.726637      12.384155      -0.103700      -1.651130       5.020812      -0.985966      11.774944           0.000177
          190              C      18.106859      10.406662      11.862967      -0.063553      29.009481 0.41779950E+03  0.97364152E+04                                 8.213028                            6.839242       0.218957       2.049406                    0.999805      28.594189      82.149702       0.626031       0.419836      -1.060814      -0.016068      -0.009691       0.022754       0.029493       0.006976      -0.009408      -0.008118       0.016977       0.036603      -0.017913      -0.003132       0.021045              8.699557      11.209022      -0.143215      -0.145320       4.689480      -1.024905      10.200168           0.000445
          191              C      19.072892      10.099111      12.823096      -0.114864      30.726345 0.42654187E+03  0.99865063E+04                                 8.517329                            6.892427       0.188218       2.035713                    0.999819      29.048471      83.506080       0.626383       0.417651      -1.062755      -0.025052       0.007253       0.007432       0.027119       0.003691      -0.011639      -0.005660       0.037538       0.006105      -0.021188      -0.003541       0.024729              9.237996      11.769608       0.366334      -0.700851       4.800297      -1.383803      11.144082           0.000339
          192              C      18.667381       9.669877      14.060512      -0.081555      31.323872 0.42501693E+03  0.99882684E+04                                 8.757754                            6.980590      -0.117733       1.935668                    0.999580      29.462003      86.153800       0.606196       0.429941      -1.050179      -0.027008       0.019080      -0.002311       0.033148      -0.005400       0.024438       0.009410      -0.016697      -0.015372      -0.032426       0.012249       0.020177              9.632858      11.676456       0.565296      -2.220241       5.100079      -1.995232      12.122039           0.000565
          193              C      17.327670       9.569521      14.408912      -0.125143      39.933037 0.48795270E+03  0.11724973E+05                                10.081054                            7.326954      -0.044316       1.983827                    0.998360      28.528589      81.033707       0.617834       0.412573      -1.074196       0.031048       0.016706      -0.010038       0.036658       0.015868      -0.011938       0.015139       0.006020      -0.037139      -0.030484       0.008135       0.022350             12.003148      12.927189      -0.293288      -0.401147       6.427262      -3.805135      16.654992           0.005264
          194              C      17.019039       9.032526      15.771955       0.617432      23.312759 0.25748158E+03  0.53885450E+04                                 7.607100                            5.746748      -0.227009       1.979760                    0.999171      22.663272      64.477099       0.608487       0.480983      -1.011643      -0.018391      -0.008654       0.049515       0.053525      -0.030895      -0.007951       0.051268      -0.080271      -0.169399      -0.074973      -0.021102       0.096075              8.827938       8.550716       0.985580      -0.022062       5.595849      -2.890889      12.337249           0.004091
          195              C      10.349536      11.395150       9.237232       0.613299      22.469765 0.24817677E+03  0.51399054E+04                                 7.375607                            5.619441      -0.086524       2.029613                    0.999420      22.313052      62.896768       0.619806       0.477152      -1.014917       0.016800       0.043762      -0.020211       0.051048       0.000271       0.032210       0.044883       0.049421       0.225567      -0.077024      -0.020251       0.097275              8.428324       8.402202      -0.430048      -1.080890      12.086607      -1.778017       4.796164           0.000711
          196              C       9.962018      10.062167       9.784260      -0.135561      39.525813 0.49258984E+03  0.11860109E+05                                 9.990791                            7.353270       0.116084       2.032109                    0.999262      28.585586      81.180458       0.618011       0.411630      -1.075201      -0.030433      -0.008756       0.014907       0.035001       0.011064      -0.012308      -0.000250       0.037695       0.006089      -0.023274      -0.003397       0.026671             11.745915      12.719541      -0.773185      -1.745505      16.547771      -2.114190       5.970434           0.000807
          197              C       8.629227       9.907820      10.187929      -0.087383      31.053046 0.44742626E+03  0.10627044E+05                                 8.681632                            7.158595       0.023394       1.979223                    0.999690      29.465751      85.992160       0.600412       0.429502      -1.052801       0.025190      -0.009208       0.004158       0.027140      -0.023439       0.005928       0.006723      -0.002248      -0.010759      -0.025340       0.000059       0.025281              9.320589      11.417802       1.417615      -1.915324      11.028313      -1.550939       5.515652           0.000605
          198              C       8.182197       8.716445      10.740616      -0.110762      29.817832 0.41928412E+03  0.97822566E+04                                 8.354983                            6.849292       0.195041       2.040070                    0.999751      28.968770      83.345376       0.625693       0.419579      -1.060697       0.025067       0.003648      -0.004695       0.025762       0.004727      -0.015789      -0.005569       0.014704      -0.070322      -0.029105       0.002999       0.026106              8.908192      11.149279      -0.295584      -1.748385      10.282645      -0.861205       5.292653           0.000420
          199              C       9.055503       7.668213      10.872657      -0.065706      28.614370 0.38972385E+03  0.89252767E+04                                 8.095507                            6.582118       0.211321       2.045480                    0.999794      28.351017      80.736288       0.641558       0.416875      -1.062726       0.013492       0.020263      -0.011511       0.026928       0.011155      -0.008141      -0.014686      -0.005902      -0.033207      -0.019156      -0.005646       0.024802              8.597255      10.613738      -0.554112      -1.620128      10.153327      -0.797373       5.024700           0.000056
          200              C      10.361999       7.787403      10.502942      -0.199298      32.360880 0.46217341E+03  0.11084959E+05                                 8.913643                            7.272390      -0.052727       1.954276                    0.998845      30.518224      89.983459       0.595109       0.429122      -1.051296      -0.019946      -0.000208       0.006601       0.021011      -0.013676       0.002111       0.011274       0.010379      -0.006068      -0.019955       0.002911       0.017044              9.494364      12.094335       0.590964      -2.066254      10.744129      -1.089843       5.644627          -0.000019
          201              C      10.839477       8.977177       9.955914       0.261259      29.956920 0.35573911E+03  0.79735862E+04                                 8.643944                            6.492360       0.031211       2.042166                    0.999306      24.838086      70.272968       0.615006       0.444329      -1.044559       0.067727       0.000585      -0.014264       0.069215       0.002221      -0.026423      -0.009416       0.074664      -0.104232      -0.044886      -0.017303       0.062189              9.904867      13.623193      -1.113515      -1.973870      10.896947      -0.808058       5.194460          -0.000328
          202              C      13.192278       8.264998       9.705035       0.409499      25.974914 0.28991833E+03  0.61812035E+04                                 7.928406                            5.924536       0.102831       2.090171                    0.999233      23.061321      63.869014       0.632768       0.454009      -1.037776      -0.087930      -0.030921       0.030728       0.098143      -0.010544       0.027361       0.048693       0.006913       0.153462      -0.063678      -0.014681       0.078359              9.216408      13.386064      -2.324036      -1.239184       9.456704      -0.517247       4.806456           0.000059
          203              C      21.678962      12.491357      18.489554       0.122185      26.307910 0.34430192E+03  0.77080522E+04                                 8.002682                            6.439960      -0.101756       1.998759                    0.997987      26.152831      75.653958       0.605679       0.451708      -1.033031      -0.005833       0.023329       0.055890       0.060843       0.005419       0.014035       0.003942      -0.066310      -0.013929      -0.037095       0.000512       0.036583              8.829113      11.770327      -0.283717      -0.816291       4.854254      -0.705343       9.862757           0.000684
          204              C      23.036666      12.406986      18.310355      -0.178572      32.623183 0.46596222E+03  0.11186513E+05                                 8.970178                            7.298638      -0.008705       1.979031                    0.997942      29.909878      87.919497       0.595111       0.428711      -1.052691      -0.001035       0.018955       0.006537       0.020077      -0.006357      -0.012765      -0.001505      -0.030202       0.005152      -0.023705       0.008056       0.015649              9.827283      13.890267      -0.731124       0.395980       5.289837      -0.691692      10.301743           0.001253
          205              C      16.955367       9.241878       0.558723       0.099348      33.845265 0.41269971E+03  0.95420719E+04                                 9.186204                            6.851900       0.078729       2.043424                    0.999421      26.170523      73.723335       0.620981       0.426598      -1.061680      -0.006304       0.004096      -0.001010       0.007585       0.000363       0.000334       0.006066      -0.001369      -0.006819      -0.006628       0.000411       0.006217             10.764789      17.124218      -1.529419      -0.655299       5.383149      -0.329426       9.787001          -0.002620
          206              C      16.353328       9.323237       1.810475      -0.180743      32.146244 0.44331230E+03  0.10485569E+05                                 8.816404                            7.076696       0.184839       2.039519                    0.999242      29.500258      85.394608       0.611282       0.423626      -1.058395      -0.009278      -0.003049       0.000587       0.009784       0.002559       0.018084      -0.000569      -0.028475       0.021099      -0.027451       0.010806       0.016645              9.652164      13.408533      -0.198378      -1.618645       5.421776      -0.450744      10.126182           0.001098
          207              C      14.980400       9.386277       1.910826       0.117642      25.869343 0.32659543E+03  0.71902104E+04                                 7.757823                            6.164253      -0.000706       2.022446                    0.999295      25.905834      73.457958       0.637665       0.436297      -1.045740      -0.007074      -0.002631      -0.045615       0.046235      -0.004376      -0.003601       0.001343      -0.092178       0.030071      -0.051511       0.010153       0.041358              8.491659      11.094847      -0.079033      -0.374321       4.855399      -0.651507       9.524730           0.000298
          208              C       4.578256       9.026418       0.435548       0.102182      33.692848 0.41303141E+03  0.95447522E+04                                 9.146476                            6.842419       0.052764       2.032186                    0.999227      26.182477      73.563706       0.623529       0.425077      -1.063397       0.008607      -0.000546       0.002326       0.008933      -0.001412       0.001753      -0.010643       0.011097       0.022960      -0.014507       0.001319       0.013188             10.699181      17.504996      -1.751085      -0.602571       6.065799       1.657991       8.526746          -0.004146
          209              C       5.454327       9.391522       1.469431      -0.201810      32.826467 0.45102810E+03  0.10669980E+05                                 8.813003                            7.048295       0.323085       2.073556                    0.999796      29.561894      84.432612       0.626831       0.413044      -1.069523       0.002579      -0.004624      -0.002197       0.005732       0.002382      -0.014281       0.009842      -0.015267       0.050817      -0.022979      -0.002072       0.025051              9.708645      14.668237      -1.191501       0.654001       6.298326       1.369168       8.159374          -0.000028
          210              C       6.796808       9.117215       1.339276       0.101293      25.660435 0.31994535E+03  0.69767037E+04                                 7.597299                            6.009341       0.221335       2.092524                    0.999814      25.525091      70.998175       0.663625       0.423262      -1.058377       0.004302      -0.019696      -0.047452       0.051556       0.018220       0.012600      -0.014155      -0.062760       0.031850      -0.046131       0.010250       0.035881              8.391136      12.253261      -1.065373      -0.032727       5.212756       1.326502       7.707391          -0.002701
          211              C      13.415100      11.264562      18.131156       0.102865      27.447163 0.35746338E+03  0.80750324E+04                                 8.202075                            6.530663      -0.153338       1.971432                    0.998478      26.670147      77.401878       0.606009       0.447419      -1.035893       0.013309       0.023923       0.038902       0.047569       0.012611      -0.004405      -0.017320      -0.077527       0.029177      -0.045678       0.000769       0.044909              9.122178      13.244075      -0.789859      -0.058543       5.567783       1.654309       8.554676          -0.002952
          212              C      12.054628      11.503379      18.178314      -0.181247      33.144446 0.46722848E+03  0.11222703E+05                                 9.062053                            7.295808       0.001388       1.978524                    0.998549      30.049331      88.305359       0.596883       0.427217      -1.053781       0.008443       0.003144       0.000549       0.009026       0.008694       0.010394      -0.010349      -0.006464       0.015788      -0.020182       0.006037       0.014145             10.018083      14.803675      -1.823057      -1.087683       6.213732       1.875405       9.036840           0.000039
          213              C      17.038409      12.425930      16.282766       0.572181      21.534149 0.26476058E+03  0.55893441E+04                                 7.219424                            5.842471      -0.128994       2.009375                    0.999110      23.209465      66.697036       0.600105       0.483472      -1.008582       0.002021      -0.049278       0.044498       0.066426      -0.016819      -0.001259       0.052106      -0.067736       0.008219      -0.045885      -0.027784       0.073668              8.046040       8.324067       0.699467       0.396656       7.168157      -3.337859       8.645897           0.001939
          214              C      16.508335      13.303492      15.174186      -0.122839      38.706079 0.51398177E+03  0.12533393E+05                                 9.893593                            7.551686       0.027555       1.999549                    0.999098      29.022948      83.512515       0.603690       0.416075      -1.070093      -0.035002       0.000724      -0.015165       0.038153      -0.003339       0.003941       0.014151       0.022341       0.001335      -0.021572       0.009100       0.012472             11.392847      12.852068       1.565568       1.786310       9.883811      -4.788148      11.442661           0.005390
          215              C      15.181079      13.160432      14.794284      -0.101490      31.446504 0.45569446E+03  0.10922035E+05                                 8.840919                            7.285129      -0.119256       1.932931                    0.999457      30.153344      89.705349       0.585119       0.436749      -1.043708       0.022435       0.012018      -0.006204       0.026196       0.006105      -0.020818       0.005090      -0.003107       0.014082      -0.023627       0.001973       0.021654              9.599087      11.699307       0.256355       2.839916       7.743152      -2.905020       9.354802           0.000375
          216              C      14.631629      13.913558      13.773793      -0.094465      29.949418 0.42786040E+03  0.10049125E+05                                 8.462785                            6.980972       0.184112       2.049145                    0.998981      28.727640      83.363555       0.610547       0.427131      -1.054284       0.025344       0.001570       0.001970       0.025469      -0.003978       0.008321      -0.002843       0.025111      -0.005717      -0.012521      -0.005398       0.017919              9.105333      11.105434       0.728863       1.406138       7.667209      -2.899392       8.543357           0.000220
          217              C      15.414971      14.853145      13.132450      -0.076926      29.657704 0.41085110E+03  0.95489692E+04                                 8.356334                            6.805040       0.248371       2.060768                    0.999786      28.669383      82.666309       0.623485       0.422677      -1.057415       0.013451      -0.018622       0.019595       0.030194      -0.005121       0.016111      -0.008038       0.016185       0.009958      -0.014270      -0.009340       0.023609              9.004183      11.234909       1.116119       1.220716       7.313587      -2.832323       8.464052          -0.000031
          218              C      16.725619      15.025230      13.488961      -0.213073      34.118230 0.47979246E+03  0.11606235E+05                                 9.185300                            7.371367       0.022443       1.967219                    0.999430      31.017331      91.602646       0.596203       0.424692      -1.054885      -0.024100      -0.005316      -0.003702       0.024956       0.026837      -0.005135      -0.000127       0.001518      -0.022993      -0.023783      -0.007266       0.031049              9.994808      12.988932       0.700054       2.583565       7.381593      -2.945612       9.613899           0.000332
          219              C      17.301365      14.263398      14.509452       0.243799      30.797385 0.36642386E+03  0.82691898E+04                                 8.772395                            6.566176      -0.054790       2.009364                    0.999135      25.200936      71.405149       0.615112       0.441238      -1.047000       0.071646       0.016113       0.015462       0.075046       0.016184       0.022310      -0.006999       0.097170      -0.079224      -0.045348      -0.023693       0.069041             10.148011      14.192001       2.242773       1.748348       7.663192      -2.787849       8.588842           0.000447
          220              C      19.600187      15.167244      14.335912       0.405269      26.040336 0.27713109E+03  0.58231213E+04                                 7.808490                            5.711800       0.311505       2.156913                    0.999563      22.716161      61.788725       0.660303       0.441461      -1.048518      -0.086613      -0.004230      -0.050193       0.100195      -0.023415      -0.029526       0.049267      -0.073760      -0.080515      -0.060246      -0.024881       0.085127              9.173845      12.769518       2.552821       0.069384       5.941638      -2.162091       8.810379          -0.000014
          221              C      20.892844      15.166755      15.154568       0.397897      25.638917 0.29006461E+03  0.61769125E+04                                 7.792762                            5.887135       0.155695       2.101275                    0.999352      23.169439      63.853044       0.641926       0.448069      -1.042579       0.087657       0.003520       0.044997       0.098594      -0.014128      -0.022871       0.037149      -0.080996      -0.112588      -0.058812      -0.017553       0.076364              9.012664      13.010956       2.190526      -0.194868       5.240045      -1.333465       8.786991          -0.000058
          222              C      23.280242      15.741146      14.843328       0.252241      29.908473 0.35845000E+03  0.80467284E+04                                 8.613559                            6.502062      -0.113344       1.995200                    0.999510      25.009424      70.729412       0.616894       0.442288      -1.046137      -0.069853      -0.007578      -0.015281       0.071905      -0.008724       0.014457      -0.009316       0.105171      -0.062322      -0.045780      -0.020572       0.066352              9.851519      13.492339       1.207921       0.324627       4.932178      -1.450154      11.130038           0.000399
          223              C      23.684372      15.369726      16.116583      -0.194645      32.750111 0.47867925E+03  0.11577990E+05                                 9.007319                            7.406668      -0.051948       1.955926                    0.998635      30.542156      90.331900       0.589230       0.429766      -1.051266       0.022871      -0.000259       0.006994       0.023918       0.000435      -0.015436       0.010155       0.010293      -0.032433      -0.022664       0.002938       0.019726              9.709129      12.362997       0.103946       1.642399       5.012255      -0.985001      11.752135           0.000210
          224              C      25.026852      15.285105      16.431596      -0.063709      29.010820 0.41784587E+03  0.97369527E+04                                 8.209103                            6.835518       0.225754       2.051409                    0.999806      28.597058      82.133247       0.626818       0.419332      -1.061221      -0.013990       0.009730      -0.022290       0.028058      -0.006433       0.009084      -0.008046       0.016299       0.037348      -0.017493      -0.003161       0.020654              8.695383      11.203690       0.143098       0.144201       4.686937      -1.024715      10.195522          -0.000082
          225              C      12.152883      15.592656      15.471467      -0.117065      30.795022 0.42786150E+03  0.10025286E+05                                 8.529129                            6.902035       0.186473       2.034534                    0.999804      29.094797      83.676105       0.626081       0.417525      -1.062821      -0.025961      -0.007680      -0.008869       0.028489      -0.003805       0.012322      -0.004352       0.035455       0.004289      -0.019404      -0.005085       0.024489              9.250620      11.785265      -0.366812       0.700205       4.806646      -1.385253      11.159949           0.000337
          226              C      25.587370      16.021891      14.234051      -0.084121      31.394765 0.42629819E+03  0.10025568E+05                                 8.769624                            6.990122      -0.116282       1.935761                    0.999606      29.501128      86.289238       0.605931       0.429821      -1.050290      -0.026766      -0.019046       0.003413       0.033027       0.005709      -0.023384       0.010304      -0.017895      -0.012988      -0.031922       0.012033       0.019889              9.646009      11.692065      -0.567927       2.227985       5.106890      -1.997980      12.139074           0.000257
          227              C      24.247657      16.122246      13.885651      -0.122195      39.807364 0.48616804E+03  0.11670707E+05                                10.059577                            7.313097      -0.040580       1.985387                    0.998371      28.473636      80.822671       0.618511       0.412522      -1.074292       0.031417      -0.015569       0.010635       0.036640      -0.016359       0.011647       0.014529       0.006979      -0.032243      -0.029674       0.007573       0.022101             11.976069      12.899150       0.291969       0.401193       6.414983      -3.796067      16.614073           0.004804
          228              C      17.019050       2.619263      12.522608       0.615184      23.350648 0.25796378E+03  0.54005069E+04                                 7.611493                            5.749649      -0.229175       1.978837                    0.999151      22.681668      64.515048       0.608801       0.480568      -1.011983      -0.017520       0.010025      -0.049352       0.053320       0.030293       0.007458       0.051047      -0.079260      -0.170689      -0.075267      -0.020061       0.095328              8.833384       8.555189      -0.985938       0.021546       5.598836      -2.893646      12.346128           0.003059
          229              C      10.349531      11.208751       0.194289       0.613445      22.480206 0.24831991E+03  0.51439858E+04                                 7.380106                            5.622579      -0.100024       2.025299                    0.999424      22.319900      62.937862       0.619337       0.477409      -1.014706       0.017034      -0.044464       0.020143       0.051700      -0.000561      -0.032589       0.044169       0.048132       0.223509      -0.075765      -0.020856       0.096621              8.433837       8.404819       0.430099       1.081375      12.097918      -1.779983       4.798774           0.004921
          230              C      16.882013      15.629600      18.510303      -0.135786      39.600865 0.49363925E+03  0.11892613E+05                                10.005827                            7.362668       0.111904       2.030358                    0.999202      28.616642      81.313775       0.617371       0.411805      -1.075004      -0.029260       0.008321      -0.015249       0.034028      -0.011572       0.011971      -0.000569       0.036822       0.007848      -0.023388      -0.002845       0.026233             11.765114      12.741207       0.773188       1.749303      16.575737      -2.118233       5.978398           0.002733
          231              C      15.549220      15.783947      18.106634      -0.084549      30.947403 0.44541685E+03  0.10567522E+05                                 8.661902                            7.141860       0.028833       1.981476                    0.999711      29.406093      85.772919       0.601191       0.429425      -1.052838       0.025086       0.009289      -0.004675       0.027156       0.023372      -0.006134       0.006258      -0.002730      -0.011066      -0.025142      -0.000118       0.025260              9.299405      11.392081      -1.408637       1.909345      11.003257      -1.547006       5.502875           0.000872
          232              C       8.182212       2.935345      17.553947      -0.115031      29.958826 0.42198728E+03  0.98623103E+04                                 8.384941                            6.874810       0.191142       2.037801                    0.999780      29.060397      83.713154       0.623984       0.420004      -1.060304       0.025660      -0.003197       0.004501       0.026247      -0.005554       0.015114      -0.005040       0.014044      -0.067212      -0.027708       0.002250       0.025458              8.939609      11.185366       0.295801       1.753326      10.322903      -0.863802       5.310560           0.000193
          233              C       9.055514       3.983576      17.421906      -0.065569      28.618860 0.38980934E+03  0.89276877E+04                                 8.095660                            6.582557       0.210750       2.045274                    0.999774      28.358738      80.759254       0.641580       0.416839      -1.062753       0.013027      -0.021137       0.010963       0.027141      -0.010124       0.007271      -0.014837      -0.008513      -0.033904      -0.019140      -0.005082       0.024222              8.597120      10.614407       0.554603       1.619978      10.152129      -0.796964       5.024825           0.000535
          234              C      10.362010       3.864387      17.791621      -0.200168      32.378276 0.46250627E+03  0.11094160E+05                                 8.912900                            7.271366      -0.046333       1.955929                    0.998818      30.528655      89.998500       0.595640       0.428692      -1.051634      -0.021027      -0.001366      -0.007084       0.022230       0.013858      -0.002519       0.011553       0.010979      -0.004452      -0.020631       0.003652       0.016979              9.493784      12.093504      -0.589921       2.065923      10.744362      -1.090055       5.643487          -0.000078
          235              C      17.759466      16.714590      18.338649       0.260618      29.966351 0.35583724E+03  0.79765717E+04                                 8.645599                            6.492903       0.027532       2.040915                    0.999321      24.847092      70.308708       0.615012       0.444281      -1.044556       0.067827      -0.001031       0.013563       0.069177      -0.002573       0.025822      -0.008924       0.073437      -0.104143      -0.044238      -0.017089       0.061328              9.907186      13.626850       1.113809       1.974501      10.899542      -0.808565       5.195166           0.000632
          236              C      13.192291       3.386792      18.589528       0.409658      25.981937 0.28997268E+03  0.61822774E+04                                 7.927757                            5.923280       0.107233       2.091424                    0.999206      23.062759      63.859917       0.633164       0.453731      -1.037998      -0.088197       0.030376      -0.030565       0.098161       0.011362      -0.027472       0.049048       0.005452       0.151940      -0.064212      -0.014028       0.078240              9.216591      13.388107       2.326650       1.239329       9.455924      -0.516808       4.805741           0.000056
          237              N      13.502025       3.927973      10.271492      -0.234762      36.208643 0.52037919E+03  0.12567624E+05                                 9.108236                            7.372383       0.162430       2.084512                    0.998356      27.668578      76.004123       0.647509       0.391676      -1.100305      -0.154426       0.015503      -0.023673       0.156998      -0.002774      -0.022169      -0.009901      -0.077811       0.200077      -0.075928       0.004453       0.071474             10.119750      13.082508      -0.412470       0.574722       5.827338      -0.827008      11.449405           0.038531
          238              N       6.513934       3.034949       9.705790      -0.218391      36.033348 0.51859586E+03  0.12513457E+05                                 9.125258                            7.393507       0.019090       2.037475                    0.998682      27.576920      75.711783       0.642177       0.395279      -1.097821       0.152458       0.037607       0.011074       0.157418      -0.028371      -0.015829       0.002142      -0.136675       0.173637      -0.104340       0.043373       0.060967             10.168493      13.907499       0.464428      -0.154845       6.456194       2.009209      10.141787           0.030275
          239              N      15.974120       5.914222       5.501218      -0.386572      40.563664 0.47647636E+03  0.11409235E+05                                10.134921                            7.231617      -0.382739       1.893666                    0.999110      29.234508      83.560465       0.621484       0.411586      -1.072206       0.063091       0.015452      -0.071204       0.096380      -0.013661      -0.000292      -0.018203       0.028222       0.038175      -0.032513       0.009491       0.023022             12.243578      20.480192      -5.175280       0.780339       7.853458      -1.853416       8.397086           0.000594
          240              N      12.678813       7.163189       5.060200      -0.390241      38.536496 0.47448778E+03  0.11358752E+05                                 9.808798                            7.233979      -0.561936       1.838552                    0.998251      29.363514      84.136347       0.618643       0.413581      -1.070062      -0.060837      -0.021737       0.065620       0.092085      -0.007235       0.004410      -0.027893       0.042559       0.050737      -0.043169       0.010652       0.032516             11.465913      19.061740      -3.175456       1.260152       6.604008      -1.681453       8.731991           0.000607
          241              N      15.507710       7.998651       9.297593      -0.390891      40.225239 0.47550881E+03  0.11392879E+05                                10.136085                            7.252129      -0.502379       1.860279                    0.998502      29.269943      83.989754       0.616350       0.414767      -1.068961       0.055111       0.054501      -0.042035       0.088173      -0.015576      -0.012548      -0.028492      -0.006723      -0.081312      -0.046944       0.012458       0.034486             12.189664      20.139490      -4.796046      -2.020605      10.555925       0.139135       5.873577           0.000791
          242              N      13.502022       7.723816      18.023071      -0.240406      36.469261 0.52495262E+03  0.12705584E+05                                 9.146429                            7.400695       0.174871       2.085813                    0.998410      27.800620      76.444582       0.646808       0.391252      -1.100626      -0.154423      -0.015811       0.024191       0.157104       0.003235       0.022383      -0.009945      -0.081540       0.197138      -0.077398       0.006788       0.070610             10.164440      13.151316       0.416781      -0.579671       5.849369      -0.830967      11.492636           0.037672
          243              N      20.353928       8.616841      18.588773      -0.212574      35.868765 0.51578002E+03  0.12426381E+05                                 9.092655                            7.369690       0.032209       2.042395                    0.998762      27.497405      75.391760       0.643815       0.394880      -1.098292       0.149921      -0.036354      -0.010249       0.154606       0.028194       0.015975       0.003440      -0.133251       0.171958      -0.102411       0.041255       0.061156             10.129440      13.843922      -0.462198       0.155649       6.435112       2.003401      10.109287           0.020219
          244              N       9.054125       2.649701       3.930303      -0.383072      40.360759 0.47377202E+03  0.11327025E+05                                10.094741                            7.205441      -0.372863       1.897467                    0.999175      29.158858      83.248336       0.623414       0.410944      -1.072750       0.062484      -0.015330       0.072020       0.096572       0.014239       0.001129      -0.018866       0.029040       0.037264      -0.033620       0.010582       0.023038             12.191603      20.379903       5.146655      -0.773139       7.822842      -1.849377       8.372065           0.000513
          245              N       5.758824       1.400733       4.371321      -0.388610      38.416266 0.47285147E+03  0.11309430E+05                                 9.787516                            7.220547      -0.557196       1.840799                    0.998205      29.313366      83.945815       0.619360       0.413473      -1.070168      -0.059892       0.021412      -0.065607       0.091377       0.007301      -0.003803      -0.028881       0.043290       0.051188      -0.044301       0.011341       0.032959             11.438740      19.010842       3.165044      -1.253586       6.590677      -1.678097       8.714700           0.000473
          246              N       8.587719       0.565271       0.133928      -0.391377      40.303333 0.47643462E+03  0.11423219E+05                                10.159559                            7.266908      -0.509023       1.858088                    0.998465      29.301385      84.172698       0.614602       0.415650      -1.068150       0.055634      -0.055236       0.042293       0.089078       0.015125       0.012221      -0.028251      -0.005653      -0.083130      -0.046876       0.012850       0.034025             12.220226      20.195388       4.813109       2.026589      10.579383       0.142091       5.885907           0.000678
          247              N      14.177953      13.199872       8.591550      -0.238684      36.391211 0.52366120E+03  0.12664210E+05                                 9.125919                            7.385878       0.191951       2.090864                    0.998596      27.769697      76.283504       0.648326       0.390648      -1.101252       0.155604      -0.018852       0.022865       0.158400       0.000987      -0.020603      -0.007419      -0.079725       0.203521      -0.076720       0.005090       0.071630             10.139695      13.110690      -0.413662       0.575688       5.838505      -0.829264      11.469890           0.041018
          248              N      21.166044      14.092896       9.157252      -0.206831      35.738272 0.51354097E+03  0.12354419E+05                                 9.052483                            7.338922       0.090434       2.059683                    0.999018      27.453072      75.124586       0.647349       0.393297      -1.099802      -0.150576      -0.036001      -0.010950       0.155206      -0.027418      -0.015812       0.004117      -0.138970       0.174981      -0.105198       0.042678       0.062520             10.081632      13.763479       0.461949      -0.153657       6.409847       1.997953      10.071571          -0.019252
          249              N      11.705858      11.213623      13.361824      -0.386451      40.564619 0.47649129E+03  0.11409452E+05                                10.133583                            7.230544      -0.380558       1.894056                    0.999129      29.238933      83.567113       0.621696       0.411451      -1.072316      -0.062940      -0.014895       0.071382       0.096326      -0.013494      -0.000271      -0.017704       0.028192       0.037493      -0.032025       0.009513       0.022511             12.242054      20.475882      -5.174236       0.779093       7.853176      -1.854062       8.397104           0.000050
          250              N      15.001165       9.964656      13.802842      -0.390291      38.532348 0.47445949E+03  0.11357790E+05                                 9.807763                            7.233577      -0.562208       1.838478                    0.998248      29.362498      84.129595       0.618690       0.413560      -1.070086       0.060787       0.021884      -0.065527       0.092021      -0.007239       0.004349      -0.027864       0.042458       0.050427      -0.043085       0.010679       0.032406             11.464572      19.060222      -3.174962       1.259509       6.603331      -1.680732       8.730163           0.000636
          251              N      12.172268       9.129194       9.565449      -0.391138      40.222097 0.47550412E+03  0.11392562E+05                                10.135002                            7.251623      -0.501274       1.860622                    0.998507      29.269469      83.983383       0.616441       0.414713      -1.069013      -0.054705      -0.054432       0.042439       0.088071      -0.015449      -0.012651      -0.028215      -0.006657      -0.081594      -0.046810       0.012574       0.034236             12.188283      20.137332      -4.795012      -2.020539      10.554323       0.139288       5.873193           0.000416
          252              N      14.177956       9.404029       0.839971      -0.239655      36.427210 0.52429679E+03  0.12684488E+05                                 9.136727                            7.394195       0.182811       2.088476                    0.998455      27.779347      76.345639       0.647403       0.391053      -1.100875       0.153765       0.016301      -0.023947       0.156470       0.002781       0.022001      -0.009904      -0.080682       0.196381      -0.076699       0.006427       0.070272             10.152090      13.129782       0.414604      -0.577692       5.844021      -0.830299      11.482465           0.036135
          253              N       7.326050       8.511004       0.274269      -0.188846      35.199068 0.50425464E+03  0.12073849E+05                                 8.964650                            7.274695       0.072641       2.058259                    0.999004      27.179230      74.160670       0.649979       0.393560      -1.099796      -0.141441       0.034682       0.009480       0.145939       0.026298       0.015979       0.005862      -0.124367       0.169550      -0.097147       0.035706       0.061440              9.977003      13.592656      -0.453270       0.155883       6.352493       1.981363       9.985859           0.000731
          254              N      18.625853      14.478144      14.932739      -0.383048      40.369724 0.47383249E+03  0.11329013E+05                                10.096592                            7.206081      -0.373423       1.897234                    0.999175      29.162432      83.264869       0.623353       0.410965      -1.072719      -0.062535       0.015104      -0.072043       0.096587       0.014226       0.001091      -0.018958       0.028985       0.037027      -0.033621       0.010529       0.023093             12.194750      20.385639       5.148763      -0.773320       7.824882      -1.850182       8.373730           0.000686
          255              N      21.921154      15.727112      14.491721      -0.388407      38.427051 0.47292811E+03  0.11312050E+05                                 9.790227                            7.221790      -0.558524       1.840342                    0.998201      29.317778      83.969347       0.619204       0.413548      -1.070088       0.060264      -0.021206       0.065579       0.091554       0.007459      -0.003948      -0.029163       0.043152       0.051290      -0.044481       0.011172       0.033309             11.442723      19.019177       3.166907      -1.253884       6.592543      -1.678814       8.716447           0.000469
          256              N      19.092259      16.562574      18.729114      -0.391438      40.310435 0.47653247E+03  0.11426268E+05                                10.160885                            7.267722      -0.509127       1.857982                    0.998469      29.305544      84.190061       0.614552       0.415657      -1.068134      -0.055455       0.055031      -0.042847       0.089104       0.015123       0.012245      -0.028239      -0.005566      -0.082941      -0.046847       0.012883       0.033964             12.221888      20.197569       4.813805       2.026753      10.581535       0.141829       5.886558           0.000690
          257              O      11.478182      14.728890       9.561110      -0.748010      53.779712 0.11430696E+04  0.33004530E+05                                11.280455                           10.434457       0.153496       2.001108                    0.997923      34.325673      97.172680       0.593891       0.357189      -1.146545       0.028919      -0.007895       0.105948       0.110107      -0.017872       0.033513      -0.002492       0.075093       0.133298      -0.064057      -0.003492       0.067549             12.284916      11.040120      -0.694012      -1.013991      15.878981       0.272823       9.935649           0.299803
          258              O       4.569274       3.123116       7.445809      -0.564784      41.512983 0.68255992E+03  0.17449711E+05                                 9.668921                            8.232775      -0.104677       2.010438                    0.993730      28.734613      78.365752       0.643392       0.372377      -1.126524      -0.047716       0.003392      -0.025410       0.054166      -0.022496       0.027181       0.003013      -0.022720      -0.007073      -0.040812       0.008658       0.032154             10.904615       9.265927      -2.768096       2.935509      10.287423      -4.353204      13.160496           0.052657
          259              O      16.341715       3.906360       7.134191      -0.490675      30.994965 0.52723033E+03  0.12567542E+05                                 7.759544                            7.126767       0.533318       2.253372                    0.994180      26.303775      68.049290       0.711279       0.361257      -1.141286       0.017435      -0.038550       0.031575       0.052793       0.005917      -0.009713       0.016362      -0.005748      -0.078569      -0.034556       0.012363       0.022193              8.116369      10.779043      -0.487764      -0.934362       6.439249      -1.174215       7.130815           0.024731
          260              O      11.855191       8.494933       2.858883      -0.558723      35.096155 0.54547212E+03  0.13193446E+05                                 8.555074                            7.265874       0.097225       2.082189                    0.995453      27.871756      74.091764       0.697728       0.362940      -1.133045      -0.026796      -0.030051       0.004828       0.040551       0.009700      -0.019591      -0.000344       0.009407      -0.059929      -0.029209       0.001974       0.027235              9.409186      10.773927       2.256690      -2.286883       7.335966      -2.985220      10.117666           0.055310
          261              O       9.734488       8.167034       2.246966      -0.555757      41.730174 0.62279323E+03  0.15576964E+05                                 9.719761                            7.854599      -0.045165       2.025159                    0.995635      28.565349      77.311799       0.659222       0.371480      -1.126060       0.012664      -0.029166       0.008881       0.033014      -0.033397       0.047197       0.049717      -0.076169      -0.044741      -0.094677       0.020710       0.073967             11.122075      10.306625      -0.952310       4.747730       6.943795      -2.597062      16.115806           0.036733
          262              O      13.684984       6.132106       6.847662      -0.442116      29.484312 0.46730826E+03  0.10792050E+05                                 7.438499                            6.680030       0.805537       2.357778                    0.995210      25.292918      64.092276       0.740663       0.358084      -1.145520      -0.014703       0.018382      -0.034535       0.041794       0.020151       0.024259       0.002591      -0.116455       0.087116      -0.081159       0.031412       0.049747              7.752470       6.792528      -0.367723      -0.001470       5.681319      -1.409007      10.783563           0.000091
          263              O      15.048221       7.143134       3.810712      -0.474855      31.216563 0.45249697E+03  0.10367987E+05                                 7.736791                            6.549833       0.912348       2.385729                    0.996104      25.531851      64.479837       0.751885       0.355530      -1.147372       0.011404      -0.032765       0.038660       0.051944       0.029818       0.035878       0.003420      -0.116201       0.088833      -0.089904       0.032334       0.057571              8.351995       6.611716      -0.154516      -0.388456       6.585800      -3.338747      11.858470          -0.000081
          264              O      16.123041       5.561391      10.010805      -0.538263      34.522085 0.53482575E+03  0.12857566E+05                                 8.438804                            7.185096       0.097010       2.088076                    0.996625      27.397657      72.338414       0.703843       0.361980      -1.135099       0.021876       0.013282      -0.020688       0.032908       0.021447       0.001075       0.012233       0.031856      -0.002652      -0.030103       0.001434       0.028669              9.171956      10.688597       1.497500      -1.837208      10.990836      -1.660231       5.836436           0.052226
          265              O      18.201810       4.849696       9.686549      -0.568912      41.057794 0.60411651E+03  0.14993616E+05                                 9.562149                            7.692426       0.004771       2.033263                    0.997660      28.639414      77.186028       0.671867       0.367314      -1.129363      -0.010045       0.029847       0.002233       0.031571      -0.036193       0.036134       0.034350      -0.018049       0.138669      -0.079964       0.013835       0.066129             11.014201       9.887929      -4.728078       0.347012      16.965891      -1.290655       6.188782           0.037579
          266              O      14.526450       9.982362       8.682658      -0.449481      27.307456 0.41707509E+03  0.94018036E+04                                 7.111818                            6.326464       0.746988       2.329612                    0.996441      25.532096      64.813280       0.755040       0.359865      -1.139253       0.011710      -0.037269       0.029354       0.048865      -0.004121       0.028165       0.019317      -0.106934       0.083830      -0.075864       0.020292       0.055572              7.407144       6.401024      -0.301153      -0.207053      10.812395      -1.064781       5.008014           0.000193
          267              O      18.398193      10.962877      18.733453      -0.738648      53.405887 0.11334424E+04  0.32664585E+05                                11.242692                           10.402561       0.122383       1.994036                    0.997922      34.170833      96.711875       0.593630       0.358024      -1.145625       0.034256       0.008254      -0.106394       0.112077       0.004938      -0.014428      -0.010235       0.049510       0.139828      -0.049388      -0.002692       0.052081             12.241318      11.000400       0.693357       1.010971      15.817081       0.274088       9.906475           0.254407
          268              O      11.489267       5.440807       1.985712      -0.563665      41.401754 0.68034529E+03  0.17377424E+05                                 9.648694                            8.216929      -0.101868       2.012020                    0.993746      28.694094      78.197295       0.644361       0.372153      -1.126794      -0.049952      -0.003030       0.025436       0.056137       0.017836      -0.028767       0.003076      -0.026700      -0.010291      -0.040980       0.011402       0.029579             10.880069       9.248352       2.762399      -2.927255      10.265707      -4.340507      13.126149           0.056719
          269              O       9.421711       4.657563       2.297330      -0.494799      31.157327 0.53084049E+03  0.12676334E+05                                 7.788540                            7.152679       0.524459       2.249354                    0.994216      26.380412      68.328751       0.709695       0.361414      -1.141060       0.017278       0.040807      -0.032365       0.054874      -0.006175       0.011632       0.020236      -0.007362      -0.085540      -0.039501       0.013751       0.025750              8.147502      10.816513       0.490218       0.938677       6.465167      -1.182652       7.160825           0.024039
          270              O      11.855183      14.108967       6.572638      -0.555496      35.001943 0.54376472E+03  0.13142202E+05                                 8.543702                            7.257636       0.077029       2.076993                    0.995264      27.822100      73.938359       0.697651       0.363254      -1.132769      -0.024935       0.030742      -0.005488       0.039962      -0.008999       0.019389      -0.000918       0.008191      -0.061823      -0.029457       0.002801       0.026656              9.395711      10.759754      -2.252013       2.282195       7.325851      -2.978434      10.101529           0.052138
          271              O       9.734479      14.436866       7.184555      -0.549225      41.479473 0.61834861E+03  0.15438239E+05                                 9.686693                            7.831013      -0.063446       2.021903                    0.995331      28.452502      76.939508       0.659642       0.371906      -1.125729       0.011498       0.028794      -0.011846       0.033191       0.030445      -0.044570       0.049821      -0.073001      -0.039815      -0.090329       0.017953       0.072376             11.081530      10.278266       0.950754      -4.733465       6.921473      -2.584148      16.044853          -0.016100
          272              O       6.764989       2.431816       2.583859      -0.440584      29.402828 0.46565958E+03  0.10743701E+05                                 7.422603                            6.666324       0.812257       2.360462                    0.995240      25.259267      63.961320       0.741797       0.357878      -1.145767      -0.014691      -0.017642       0.034360       0.041324      -0.019827      -0.024811       0.002535      -0.116436       0.087847      -0.081391       0.031795       0.049596              7.735423       6.776054       0.365775       0.003335       5.670399      -1.406434      10.759816           0.000060
          273              O       8.128232       1.420788       5.620809      -0.473858      31.180603 0.45183162E+03  0.10348756E+05                                 7.730017                            6.544346       0.914454       2.386420                    0.996211      25.519361      64.432263       0.752328       0.355457      -1.147451       0.012352       0.033500      -0.039821       0.053484      -0.029577      -0.035851       0.003382      -0.116358       0.091335      -0.090192       0.032822       0.057370              8.344524       6.604847       0.153527       0.388916       6.580050      -3.334949      11.848675           0.000002
          274              O      16.123045       6.090398      18.283758      -0.537745      34.459926 0.53370904E+03  0.12823561E+05                                 8.428584                            7.177519       0.107400       2.092252                    0.996561      27.368498      72.232859       0.704250       0.361972      -1.135145       0.021916      -0.011050       0.020488       0.031971      -0.021033      -0.001920       0.010715       0.033310       0.004969      -0.030154       0.002492       0.027662              9.160127      10.674207      -1.495575       1.834298      10.976498      -1.657508       5.829675           0.050060
          275              O      18.201811       6.802094      18.608014      -0.566918      40.987022 0.60297945E+03  0.14957721E+05                                 9.550318                            7.684072       0.050550       2.048235                    0.997766      28.613337      77.085420       0.672406       0.367208      -1.129492      -0.011449      -0.027978      -0.002747       0.030355       0.034869      -0.035403       0.033050      -0.020989       0.141202      -0.078450       0.012442       0.066008             10.999782       9.874645       4.720879      -0.347491      16.942571      -1.289395       6.182132           0.033103
          276              O      14.526441      12.621538       0.748863      -0.449088      27.259818 0.41614423E+03  0.93750118E+04                                 7.101557                            6.317687       0.752589       2.331616                    0.996536      25.514892      64.736706       0.755918       0.359669      -1.139477       0.011354       0.036567      -0.028841       0.047936       0.004325      -0.028426       0.019595      -0.106267       0.084732      -0.075860       0.020148       0.055711              7.396283       6.391805       0.301840       0.206363      10.795700      -1.063608       5.001344           0.000075
          277              O      16.201796       2.398955       9.301932      -0.749697      53.900507 0.11464334E+04  0.33134543E+05                                11.310242                           10.459730       0.085588       1.982295                    0.997503      34.348288      97.367162       0.592176       0.357868      -1.145704      -0.027311       0.006798      -0.099705       0.103601      -0.030192       0.003586      -0.028753      -0.030942       0.210820      -0.070155      -0.009677       0.079832             12.318837      11.067248      -0.696221      -1.018311      15.929725       0.276961       9.959538           0.159803
          278              O      23.110704      14.004729      11.417233      -0.555217      41.058639 0.67320013E+03  0.17149800E+05                                 9.600079                            8.176807      -0.112387       2.011517                    0.993569      28.543673      77.688238       0.645560       0.372438      -1.126564       0.052605      -0.002735       0.023959       0.057869      -0.023295       0.024899      -0.000175      -0.028758       0.008814      -0.040298       0.007582       0.032716             10.823410       9.207245      -2.751306       2.914986      10.214830      -4.315316      13.048154          -0.043319
          279              O      11.338263      13.221485      11.728851      -0.499984      31.204583 0.53187435E+03  0.12706083E+05                                 7.791758                            7.155878       0.534454       2.251538                    0.994344      26.419110      68.422947       0.710159       0.361034      -1.141460      -0.014880       0.039933      -0.032340       0.053497       0.008566      -0.009460       0.022087      -0.002396      -0.077306      -0.038532       0.013214       0.025318              8.150753      10.820463      -0.490229      -0.938896       6.467835      -1.182701       7.163961           0.004043
          280              O      15.824787       8.632912      16.004159      -0.557266      35.011709 0.54391713E+03  0.13145841E+05                                 8.540469                            7.254746       0.099671       2.083673                    0.995423      27.835205      73.955314       0.698405       0.362863      -1.133157       0.026243       0.030132      -0.004967       0.040265       0.009095      -0.019983       0.000670       0.007434      -0.062912      -0.030530       0.003991       0.026538              9.391952      10.758118       2.251677      -2.281272       7.321438      -2.976307      10.096301           0.055625
          281              O      17.945490       8.960811      16.616076      -0.562150      41.904046 0.62608553E+03  0.15678832E+05                                 9.743053                            7.873051      -0.049862       2.022459                    0.995543      28.641131      77.546931       0.658783       0.371265      -1.126304      -0.011348       0.027272      -0.013245       0.032372      -0.035345       0.047089       0.050704      -0.076203      -0.052097      -0.096361       0.020770       0.075591             11.150625      10.332694      -0.956160       4.759951       6.961705      -2.608382      16.157477           0.036560
          282              O      13.994994      10.995739      12.015380      -0.442004      29.473624 0.46709886E+03  0.10785873E+05                                 7.436365                            6.678244       0.805909       2.358015                    0.995201      25.288259      64.073923       0.740820       0.358053      -1.145558       0.014522      -0.017948       0.034700       0.041678       0.020028       0.024224       0.002561      -0.116550       0.086944      -0.081130       0.031405       0.049725              7.750173       6.790591      -0.367705      -0.002100       5.679772      -1.408247      10.780157           0.000144
          283              O      12.631757       9.984711      15.052330      -0.475319      31.227743 0.45269507E+03  0.10373634E+05                                 7.738319                            6.550986       0.913361       2.385898                    0.996110      25.538380      64.499231       0.751869       0.355499      -1.147400      -0.011440       0.032806      -0.038891       0.052150       0.029813       0.035847       0.003294      -0.116271       0.088417      -0.089876       0.032387       0.057490              8.353737       6.613373      -0.154465      -0.388941       6.587264      -3.339987      11.860574          -0.000178
          284              O      11.556937      11.566454       8.852237      -0.539514      34.527881 0.53499052E+03  0.12862936E+05                                 8.442667                            7.188686       0.100949       2.090013                    0.996420      27.395418      72.344140       0.703279       0.362230      -1.134866      -0.021396      -0.012220       0.022542       0.033395       0.021089       0.001630       0.010734       0.031861       0.006354      -0.030001       0.002969       0.027032              9.176275      10.692555       1.498813      -1.838000      10.997141      -1.661116       5.839128           0.048268
          285              O       9.478168      12.278149       9.176493      -0.561508      40.796347 0.59944085E+03  0.14848074E+05                                 9.522312                            7.662066       0.042947       2.046987                    0.997833      28.532702      76.811583       0.673295       0.367263      -1.129450       0.012758      -0.027412      -0.000066       0.030236      -0.034405       0.036508       0.033478      -0.023180       0.134748      -0.078433       0.013314       0.065119             10.966088       9.848308      -4.708450       0.347344      16.885402      -1.283355       6.164554          -0.018533
          286              O      13.153528       7.145483      10.180384      -0.449084      27.292409 0.41678543E+03  0.93935853E+04                                 7.109108                            6.324115       0.746453       2.329549                    0.996443      25.525570      64.789601       0.755212       0.359847      -1.139274      -0.011255       0.037278      -0.028817       0.048444      -0.004099       0.028394       0.019286      -0.106522       0.085485      -0.076006       0.020453       0.055553              7.404255       6.398249      -0.300842      -0.206847      10.808019      -1.064509       5.006497          -0.000042
          287              O       9.281785       6.164968       0.129589      -0.750306      54.019012 0.11494676E+04  0.33244041E+05                                11.322229                           10.469355       0.118987       1.989920                    0.997889      34.408089      97.567171       0.592263       0.357581      -1.145940      -0.032599      -0.006670       0.103754       0.108960       0.012165      -0.009492      -0.020535      -0.026755       0.158914      -0.044592      -0.015807       0.060400             12.332910      11.075018       0.704997       1.020534      15.951299       0.275798       9.972413           0.267343
          288              O      16.190711      11.687038      16.877330      -0.561208      41.299389 0.67808532E+03  0.17304839E+05                                 9.629813                            8.200189      -0.092160       2.015174                    0.993966      28.661446      78.068031       0.645399       0.371873      -1.127035       0.051169       0.002889      -0.020202       0.055088       0.021208      -0.028486       0.002621      -0.028709       0.003157      -0.042725       0.011074       0.031652             10.858533       9.230174       2.758573      -2.919862      10.248423      -4.334291      13.097003           0.050541
          289              O      18.258267      12.470282      16.565712      -0.497456      31.257818 0.53308460E+03  0.12743782E+05                                 7.804703                            7.167437       0.528226       2.249118                    0.994380      26.435999      68.517505       0.708991       0.361379      -1.141049      -0.018436      -0.040222       0.031998       0.054604      -0.006442       0.010332       0.019444      -0.006421      -0.087309      -0.038944       0.013608       0.025336              8.164477      10.837886       0.492770       0.940021       6.478891      -1.185847       7.176654           0.033400
          290              O      15.824795       3.018878      12.290404      -0.556444      34.989077 0.54351125E+03  0.13132534E+05                                 8.532257                            7.248387       0.100705       2.083411                    0.995445      27.841760      73.943650       0.699295       0.362498      -1.133533       0.025304      -0.029078       0.006805       0.039142      -0.009020       0.020153       0.001442       0.011729      -0.058275      -0.029409       0.002123       0.027287              9.382254      10.746711      -2.247712       2.276867       7.314785      -2.972717      10.085266           0.050647
          291              O      17.945499       2.690979      11.678487      -0.560158      41.827566 0.62461894E+03  0.15632009E+05                                 9.729173                            7.862304      -0.038277       2.026321                    0.995614      28.615393      77.437224       0.659463       0.371121      -1.126480      -0.010051      -0.026996       0.014246       0.032137       0.031085      -0.047647       0.050980      -0.076787      -0.053467      -0.094967       0.019490       0.075477             11.134213      10.319456       0.954652      -4.753768       6.952316      -2.603657      16.130867           0.036940
          292              O      20.914989      14.696029      16.279183      -0.441587      29.438067 0.46637790E+03  0.10764562E+05                                 7.428524                            6.671528       0.812378       2.360097                    0.995256      25.276888      64.021439       0.741487       0.357885      -1.145746       0.014807       0.017797      -0.034807       0.041804      -0.019663      -0.024734       0.002533      -0.116056       0.087733      -0.081122       0.031740       0.049383              7.741671       6.782850       0.366782       0.002921       5.674223      -1.406939      10.767940          -0.000062
          293              O      19.551746      15.707057      13.242233      -0.474498      31.210299 0.45235765E+03  0.10364031E+05                                 7.735342                            6.548479       0.913164       2.385717                    0.996214      25.532496      64.479786       0.752020       0.355492      -1.147399      -0.012234      -0.033523       0.040131       0.053702      -0.029434      -0.035827       0.003298      -0.116242       0.090893      -0.090028       0.032827       0.057201              8.350515       6.610348       0.154017       0.389596       6.584183      -3.337563      11.857014          -0.000005
          294              O      11.556933      11.037447       0.579284      -0.538730      34.540970 0.53528522E+03  0.12872087E+05                                 8.444593                            7.190507       0.096360       2.088304                    0.996495      27.399828      72.366981       0.703198       0.362214      -1.134853      -0.021933       0.010473      -0.020951       0.032089      -0.020729      -0.001595       0.010654       0.032918       0.005207      -0.029894       0.002756       0.027138              9.178227      10.690592      -1.499839       1.838259      11.003123      -1.663395       5.840966           0.050254
          295              O       9.478167      10.325751       0.255028      -0.556144      40.677207 0.59731905E+03  0.14783016E+05                                 9.506005                            7.649901       0.051252       2.050220                    0.997930      28.480801      76.649792       0.673617       0.367398      -1.129299       0.015995       0.021696       0.001860       0.027019       0.033644      -0.036259       0.032340      -0.029034       0.132737      -0.077782       0.013712       0.064070             10.946302       9.827137       4.696309      -0.346576      16.855905      -1.281413       6.155865           0.020890
          296              O      13.153537       4.506307      18.114179      -0.448734      27.239671 0.41574081E+03  0.93634904E+04                                 7.097655                            6.314207       0.754077       2.332270                    0.996540      25.505974      64.702005       0.756214       0.359622      -1.139534      -0.011249      -0.036566       0.028331       0.047606       0.004280      -0.028444       0.019619      -0.106477       0.085047      -0.075999       0.020181       0.055818              7.392273       6.387492       0.301185       0.206175      10.790644      -1.063123       4.998682           0.000079

******************************************************
Auxiliary information for the entire system
The total spin magnetic moment of the unit cell is   19.504875
The total net atomic charge of the unit cell is   -0.000010
Accuracy of reproducing the electrostatic potential in the unit cell:
  The inner radius (bohr) =    5.0000
  The outer radius (bohr) =   12.0000
  Valid grid points have density less than (e/(bohr^3)) =    0.0001
  The number of valid grid points were=        50297
  The rms potential error without charges in kcal/mol is=      7.16811
  The rms potential error with partial charges in kcal/mol is=      1.36431
  The RRMSE value at monopole order=      0.19033
  The rms potential error with partial charges and cloud penetration in kcal/mol is=      1.37912
  The RRMSE value at monopole order with cloud penetration is=      0.19240
  The rms potential error with partial charges and atomic dipoles in kcal/mol is=      0.58128
  The RRMSE value at dipole order=      0.08109
  The rms potential error with partial charges, atomic dipoles and cloud penetration in kcal/mol is=      0.56958
  The RRMSE value at dipole order with cloud penetration=      0.07946

******************************************************
The electron densities and ab initio electrostatic potential were computed in VASP using the PBE functional and
projector augmented wave method. See the main text of the journal article for a description of computational details.
The atomic charges, dipoles, and quadrupoles were computed with the DDEC6 method as described in
(a) T. A. Manz and N. Gabaldon Limas, RSC Adv. 6 (2016) 47771-47801 DOI: 10.1039/c6ra04656h
(b) N. Gabaldon Limas and T. A. Manz, RSC Adv. 8 (2018) 2678-2707 DOI: 10.1039/c7ra11829e.
For each atom in the material, the electron cloud parameters were fit to the spherically averaged atom-in-material
electron density using radial positions for which this density was between 10^-4 and 10^-2 electrons per cubic bohr.
The polarizabilities, dispersion coefficients, and quantum Drude oscillator (QDO) parameters were fit using the MCLF method.
The magnetic structure of the system was optimized in VASP from the default ferromagnetic initial guess using spin polarization.
The atomic spin moments (ASMs) were computed on this optimized magnetic structure using the DDEC6 partition as inputs
to the method of T. A. Manz and D. S. Sholl, J. Chem. Theory Comput. 7 (2011) 4146-4164 DOI: 10.1021/ct200539n.
The RMSE and RRMSE were computed using a uniform grid with Ewald summation.
