# Supplementary material for: A collection of forcefield precursors for metal–organic frameworks
Source: RSC Adv. 2019 Nov 13;9(63):36492–507. doi: 10.1039/c9ra07327b (PMC9075174; doi:10.1039/c9ra07327b)
Supplement: RA-009-C9RA07327B-s5294 [file RA-009-C9RA07327B-s5294.xyz]

   94
jmolscript: load "" {1 1 1} spacegroup "x,y,z" unitcell [{      8.581000     0.000000     0.000000 }, {      3.280181    11.903104     0.000000 }, {     -3.280223    -2.470530    11.643887 }]
Mn     6.435711     8.692400    10.730191     0.941615
Mn     2.145247     0.740174     0.913696     0.941667
H      0.284046     2.008455    11.016281     0.112087
H      6.178059     5.486368    10.113880     0.091600
H     -1.173718     3.566780     9.971825     0.126010
H      0.812731     7.658211    10.329292     0.093943
H      2.138507     5.809144    10.118538     0.121917
H      3.578602     0.152567     9.715659     0.111926
H      3.020388     4.045381     8.911067     0.114034
H      4.303413     2.123189     8.674696     0.102323
H      4.006399    10.359536     4.251183     0.112091
H      6.693377     8.754932     7.466060     0.091594
H      5.464162     9.014387     5.558792     0.126004
H      3.477697     8.514880     9.635316     0.093945
H      2.151928     8.692495     7.782774     0.121932
H      9.292855     9.472431     2.165763     0.112010
H      1.270059     7.877392     5.806806     0.114028
H      8.568042     8.045126     3.877414     0.102320
H      8.296912     7.424119     0.627606     0.112087
H      2.402899     3.946206     1.530007     0.091600
H      9.754676     5.865794     1.672062     0.126010
H      7.768227     1.774363     1.314595     0.093943
H      6.442451     3.623430     1.525349     0.121917
H      5.002356     9.280007     1.928228     0.111926
H      5.560570     5.387193     2.732820     0.114034
H      4.277545     7.309385     2.969191     0.102323
H      4.574559    -0.926962     7.392704     0.112091
H      1.887581     0.677642     4.177827     0.091595
H      3.116796     0.418187     6.085095     0.126004
H      5.103261     0.917694     2.008571     0.093945
H      6.429030     0.740079     3.861113     0.121932
H     -0.711897    -0.039857     9.478124     0.112010
H      7.310899     1.555182     5.837081     0.114028
H      0.012916     1.387448     7.766473     0.102320
C      1.871579     0.892877    10.488464    -0.020828
C      1.442870    -0.374368    11.190474     0.596577
C      1.092952     2.038885    10.559259    -0.169355
C      1.493141     3.237334     9.961578     0.065974
C      0.658725     4.446414    10.052633     0.121191
C      7.105526     5.551058    10.140545     0.082775
C     -0.741342     4.387492    10.043668    -0.206308
C      0.405458     6.825080    10.256518     0.098907
C      1.213740     5.709041    10.139846    -0.197244
C      3.058970     0.920681     9.785756    -0.110131
C      3.476282     2.098795     9.182369    -0.079043
C      2.714062     3.253468     9.290308    -0.152999
C      2.418872    10.074754     3.050349    -0.020800
C      2.847582    11.024499     1.956406     0.596571
C      3.197495     9.906150     4.186094    -0.169373
C      2.797304     9.072741     5.234393     0.065992
C      3.631716     8.910865     6.436042     0.121152
C      5.765910     8.767590     7.534876     0.082766
C      5.031783     8.914324     6.376542    -0.206268
C      3.884973     8.616610     8.805224     0.098912
C      3.076695     8.734116     7.689274    -0.197242
C      9.812484     9.381577     2.931698    -0.110260
C      9.395170     8.546808     3.958922    -0.079020
C      1.576386     8.412740     5.110851    -0.152996
C      6.709379     8.539697     1.155423    -0.020828
C      7.138088     9.806942     0.453413     0.596577
C      7.488006     7.393689     1.084628    -0.169357
C      7.087817     6.195240     1.682309     0.065973
C      7.922233     4.986160     1.591254     0.121188
C      1.475432     3.881516     1.503342     0.082774
C      9.322300     5.045082     1.600219    -0.206310
C      8.175500     2.607494     1.387369     0.098907
C      7.367218     3.723533     1.504041    -0.197243
C      5.521988     8.511893     1.858131    -0.110129
C      5.104676     7.333779     2.461518    -0.079041
C      5.866896     6.179106     2.353579    -0.152999
C      6.162086    -0.642180     8.593538    -0.020799
C      5.733376    -1.591925     9.687481     0.596571
C      5.383463    -0.473576     7.457793    -0.169375
C      5.783654     0.359833     6.409494     0.065991
C      4.949242     0.521709     5.207845     0.121150
C      2.815048     0.664984     4.109011     0.082764
C      3.549175     0.518250     5.267345    -0.206270
C      4.695985     0.815964     2.838663     0.098911
C      5.504263     0.698458     3.954613    -0.197241
C     -1.231526     0.050997     8.712189    -0.110258
C     -0.814212     0.885766     7.684965    -0.079019
C      7.004572     1.019834     6.533036    -0.152995
N      7.651829     6.769508    10.269908    -0.235435
N      5.219602     8.641243     8.753641    -0.235440
N      0.929129     2.663066     1.373979    -0.235440
N      3.361356     0.791331     2.890246    -0.235444
O      3.615117     2.131522     0.140658    -0.580005
O      2.221407    -1.342189    11.178597    -0.558742
O      0.675375    -0.304809     2.114297    -0.579996
O     10.650049    11.213755     1.007196    -0.558728
O      4.965841     7.301052    11.503229    -0.580015
O      6.359551    10.774763     0.465290    -0.558735
O      7.905583     9.737383     9.529590    -0.580007
O     -2.069091    -1.781181    10.636691    -0.558720

The following XYZ coordinates are in angstroms. Other properties are in atomic units.
The sperically averaged electron density of each atom fit to a function of the form exp(a - br)
eigen_1, eigen_2 and eigen_3 are the three eigenvalues of traceless quadrupole moment tensor
  atom number  atomic symbol              X              Y              Z     net charge C6 coefficient C8 coefficient C10 coefficient fluctuating dipole atomic polarizability isotropic forcefield polarizability              a              b squared Pearson coefficient          <r^3>          <r^4>         wp_QDO          m_QDO          q_QDO       dipole_x       dipole_y       dipole_z         dipole            Qxy            Qxz            Qyz     Q(x^2-y^2)  Q(3z^2 - R^2)        eigen_1        eigen_2        eigen_3 static polarizability      alpha(xx)      alpha(xy)      alpha(xz)      alpha(yy)      alpha(yz)      alpha(zz) atomic spin moment
            1             Mn       6.435711       8.692400      10.730191       0.941615     148.367445 0.28503704E+04  0.10160657E+06                                23.694541                           18.340265       0.342724       1.864752                    0.999825      56.969515     169.128304       0.388279       0.442528      -1.106160      -0.000010       0.073054       0.090174       0.116052       0.045802      -0.037115      -0.027770      -0.019838      -0.003766      -0.050764      -0.023745       0.074509             29.119774      29.528784      -2.423922       1.963691      29.655360      -3.488621      28.175178           4.676045
            2             Mn       2.145247       0.740174       0.913696       0.941667     148.366183 0.28503385E+04  0.10160506E+06                                23.694331                           18.340102       0.342744       1.864762                    0.999825      56.969066     169.126156       0.388283       0.442526      -1.106162       0.000010      -0.073053      -0.090172       0.116051       0.045800      -0.037113      -0.027772      -0.019842      -0.003763      -0.050762      -0.023745       0.074507             29.119518      29.528507      -2.423906       1.963677      29.655109      -3.488587      28.174939           4.676027
            3              H       0.284046       2.008455      11.016281       0.112087       0.985643 0.73901026E+01  0.72286240E+02                                 1.723325                            1.656802      -1.330340       2.243195                    0.994128       3.867340      11.393484       0.449551       1.392906      -0.682929      -0.030537      -0.002148       0.016253       0.034659      -0.003294      -0.006903       0.002038       0.009590      -0.009320      -0.006773      -0.004261       0.011034              1.740051       2.036654      -0.008621      -0.319398       1.619511      -0.045356       1.563986          -0.000016
            4              H       6.178059       5.486368      10.113880       0.091600       1.182293 0.84534090E+01  0.84015663E+02                                 1.836172                            1.690905      -0.995781       2.399112                    0.997808       3.574947      10.021081       0.485892       1.268347      -0.711571      -0.045563      -0.004794      -0.001483       0.045839       0.007208       0.006100       0.000641       0.007171      -0.052435      -0.018704       0.001037       0.017668              1.897560       2.690808      -0.021948      -0.063941       1.559395       0.017381       1.442476           0.000167
            5              H      -1.173718       3.566780       9.971825       0.126010       1.019304 0.74110792E+01  0.71785696E+02                                 1.705913                            1.618465      -1.049413       2.389964                    0.997421       3.508432       9.939153       0.477082       1.325429      -0.698752      -0.016599      -0.030555      -0.002027       0.034832       0.002241       0.001327       0.001482       0.001759      -0.055521      -0.018639       0.006854       0.011785              1.734804       1.647677       0.290714       0.040106       2.221551       0.119911       1.335184           0.000169
            6              H       0.812731       7.658211      10.329292       0.093943       1.001374 0.69145802E+01  0.66623377E+02                                 1.755525                            1.609768      -1.245759       2.280036                    0.994424       3.870310      11.374402       0.452327       1.405375      -0.680348       0.021774       0.038293       0.005167       0.044353       0.004845      -0.004626      -0.001366       0.005370      -0.031185      -0.011502      -0.000229       0.011731              1.850755       1.632946       0.354268       0.002642       2.533435       0.001695       1.385885           0.000060
            7              H       2.138507       5.809144      10.118538       0.121917       0.993738 0.74012699E+01  0.72165511E+02                                 1.719179                            1.649610      -1.208980       2.314401                    0.994423       3.665656      10.657521       0.455612       1.378757      -0.687115       0.035056       0.004383       0.000956       0.035342       0.002287      -0.002600       0.001979       0.006474      -0.053509      -0.018258       0.005258       0.013000              1.737764       2.214933       0.092592       0.024231       1.614958       0.027977       1.383402           0.000143
            8              H       3.578602       0.152567       9.715659       0.111926       0.992696 0.71435044E+01  0.69611944E+02                                 1.759052                            1.648448      -1.483104       2.170894                    0.992489       3.984660      11.899319       0.440619       1.426496      -0.675672       0.020254      -0.030135      -0.002210       0.036377      -0.004818      -0.001130       0.000512       0.003051      -0.016806      -0.005729      -0.002235       0.007964              1.821524       1.844358      -0.517138      -0.156727       2.142856       0.082000       1.477358          -0.000350
            9              H       3.020388       4.045381       8.911067       0.114034       1.092189 0.80609296E+01  0.78352452E+02                                 1.679908                            1.607618      -0.868826       2.466553                    0.999115       3.282960       8.797991       0.524115       1.202298      -0.728659       0.015855       0.029972      -0.014765       0.036983       0.002027      -0.011503      -0.007671      -0.002376      -0.026439      -0.017186       0.002811       0.014375              1.687228       1.492008       0.165882      -0.144788       2.112960      -0.219172       1.456715           0.000069
           10              H       4.303413       2.123189       8.674696       0.102323       1.247532 0.93382353E+01  0.94853607E+02                                 1.880753                            1.759733      -1.019418       2.378755                    0.997108       3.636303      10.200784       0.484905       1.243541      -0.717316       0.034524       0.002499      -0.020749       0.040357      -0.000103      -0.012531      -0.008699      -0.003110      -0.031268      -0.019945       0.005700       0.014245              1.925763       2.366558      -0.096552      -0.577621       1.577111       0.100131       1.833620           0.000020
           11              H       4.006399      10.359536       4.251183       0.112091       0.985654 0.73901659E+01  0.72286613E+02                                 1.723297                            1.656775      -1.330440       2.243144                    0.994127       3.867289      11.393108       0.449571       1.392849      -0.682939       0.030539       0.016345       0.001274       0.034661       0.006070       0.004658       0.001890       0.010289      -0.007219      -0.006775      -0.004261       0.011036              1.740021       2.036617       0.310647       0.074722       1.584772      -0.052719       1.598675          -0.000016
           12              H       6.693377       8.754932       7.466060       0.091594       1.182302 0.84534851E+01  0.84016605E+02                                 1.836180                            1.690912      -0.995671       2.399161                    0.997810       3.574973      10.021164       0.485891       1.268346      -0.711571       0.045565      -0.000457      -0.004999       0.045841      -0.004469      -0.008317      -0.004009       0.029087       0.013315      -0.018703       0.001035       0.017668              1.897568       2.690817       0.057993       0.034745       1.440461      -0.007854       1.561424           0.000167
           13              H       5.464162       9.014387       5.558792       0.126004       1.019288 0.74109439E+01  0.71784211E+02                                 1.705914                            1.618466      -1.049378       2.389975                    0.997422       3.508412       9.939154       0.477074       1.325455      -0.698747       0.016601       0.004359      -0.030311       0.034833      -0.000832      -0.002468      -0.004104       0.028085       0.023456      -0.018640       0.006855       0.011785              1.734806       1.647679       0.021107      -0.292710       1.324675      -0.070382       2.232064           0.000169
           14              H       3.477697       8.514880       9.635316       0.093945       1.001357 0.69144429E+01  0.66621710E+02                                 1.755505                            1.609753      -1.245743       2.280047                    0.994424       3.870266      11.374236       0.452330       1.405376      -0.680348      -0.021776      -0.002892       0.038533       0.044354       0.005531      -0.003778      -0.003869       0.017167       0.004208      -0.011503      -0.000227       0.011731              1.850733       1.632930       0.070944      -0.347095       1.434618      -0.231437       2.484652           0.000060
           15              H       2.151928       8.692495       7.782774       0.121932       0.993765 0.74015120E+01  0.72168468E+02                                 1.719205                            1.649632      -1.209197       2.314308                    0.994419       3.665702      10.657702       0.455611       1.378749      -0.687116      -0.035050       0.000027       0.004487       0.035336       0.003018      -0.001696      -0.002966       0.029783       0.016417      -0.018258       0.005259       0.012999              1.737792       2.214980      -0.004486      -0.095606       1.382032      -0.021448       1.616363           0.000143
           16              H       9.292855       9.472431       2.165763       0.112010       0.992403 0.71409441E+01  0.69580468E+02                                 1.758689                            1.648144      -1.482751       2.171093                    0.992494       3.983880      11.896270       0.440665       1.426480      -0.675677      -0.020238       0.004078      -0.029927       0.036357       0.000098       0.004950      -0.000929       0.009835       0.003549      -0.005724      -0.002241       0.007965              1.821130       1.843952       0.045970       0.538192       1.472477      -0.060162       2.146963          -0.000350
           17              H       1.270059       7.877392       5.806806       0.114028       1.092196 0.80609780E+01  0.78352954E+02                                 1.679904                            1.607615      -0.868846       2.466541                    0.999115       3.282981       8.798018       0.524120       1.202286      -0.728661      -0.015856      -0.020665       0.026256       0.036983       0.011676       0.000404      -0.009937       0.008293       0.005568      -0.017187       0.002808       0.014379              1.687224       1.492005       0.176065      -0.132218       1.573981      -0.333528       1.995686           0.000069
           18              H       8.568042       8.045126       3.877414       0.102320       1.247535 0.93382151E+01  0.94853464E+02                                 1.880767                            1.759740      -1.019347       2.378790                    0.997108       3.636310      10.200847       0.484900       1.243553      -0.717313      -0.034524      -0.020814      -0.001861       0.040356       0.012237       0.002701      -0.011438       0.009801       0.007479      -0.019943       0.005698       0.014245              1.925781       2.366587       0.545018       0.214346       1.781924       0.143589       1.628831           0.000020
           19              H       8.296912       7.424119       0.627606       0.112087       0.985642 0.73900979E+01  0.72286173E+02                                 1.723324                            1.656801      -1.330338       2.243196                    0.994128       3.867337      11.393469       0.449552       1.392905      -0.682929       0.030536       0.002148      -0.016253       0.034659      -0.003294      -0.006903       0.002038       0.009590      -0.009320      -0.006773      -0.004261       0.011034              1.740049       2.036653      -0.008621      -0.319398       1.619510      -0.045356       1.563985          -0.000016
           20              H       2.402899       3.946206       1.530007       0.091600       1.182293 0.84534049E+01  0.84015636E+02                                 1.836174                            1.690907      -0.995785       2.399110                    0.997808       3.574948      10.021094       0.485891       1.268349      -0.711571       0.045563       0.004794       0.001483       0.045839       0.007208       0.006100       0.000641       0.007170      -0.052434      -0.018704       0.001037       0.017668              1.897561       2.690810      -0.021948      -0.063941       1.559396       0.017381       1.442477           0.000167
           21              H       9.754676       5.865794       1.672062       0.126010       1.019301 0.74110498E+01  0.71785339E+02                                 1.705909                            1.618462      -1.049407       2.389968                    0.997421       3.508425       9.939128       0.477083       1.325429      -0.698752       0.016600       0.030555       0.002027       0.034832       0.002242       0.001327       0.001482       0.001759      -0.055521      -0.018639       0.006854       0.011785              1.734800       1.647674       0.290714       0.040106       2.221546       0.119911       1.335182           0.000169
           22              H       7.768227       1.774363       1.314595       0.093943       1.001373 0.69145758E+01  0.66623325E+02                                 1.755524                            1.609768      -1.245759       2.280036                    0.994424       3.870309      11.374399       0.452327       1.405376      -0.680348      -0.021774      -0.038293      -0.005167       0.044353       0.004845      -0.004626      -0.001366       0.005370      -0.031185      -0.011502      -0.000229       0.011731              1.850755       1.632946       0.354268       0.002642       2.533433       0.001695       1.385885           0.000060
           23              H       6.442451       3.623430       1.525349       0.121917       0.993740 0.74012837E+01  0.72165672E+02                                 1.719180                            1.649611      -1.208980       2.314401                    0.994423       3.665658      10.657525       0.455612       1.378756      -0.687115      -0.035056      -0.004383      -0.000956       0.035342       0.002287      -0.002600       0.001979       0.006474      -0.053509      -0.018258       0.005258       0.012999              1.737765       2.214935       0.092592       0.024231       1.614958       0.027977       1.383403           0.000143
           24              H       5.002356       9.280007       1.928228       0.111926       0.992702 0.71435522E+01  0.69612530E+02                                 1.759058                            1.648453      -1.483114       2.170889                    0.992489       3.984675      11.899377       0.440618       1.426495      -0.675672      -0.020254       0.030136       0.002210       0.036377      -0.004818      -0.001130       0.000512       0.003052      -0.016806      -0.005729      -0.002235       0.007964              1.821531       1.844365      -0.517141      -0.156728       2.142864       0.082000       1.477363          -0.000350
           25              H       5.560570       5.387193       2.732820       0.114034       1.092189 0.80609280E+01  0.78352427E+02                                 1.679907                            1.607618      -0.868827       2.466553                    0.999115       3.282960       8.797989       0.524115       1.202297      -0.728659      -0.015855      -0.029973       0.014765       0.036983       0.002027      -0.011503      -0.007671      -0.002376      -0.026439      -0.017186       0.002811       0.014375              1.687227       1.492008       0.165882      -0.144788       2.112959      -0.219172       1.456715           0.000069
           26              H       4.277545       7.309385       2.969191       0.102323       1.247538 0.93382836E+01  0.94854218E+02                                 1.880757                            1.759737      -1.019423       2.378752                    0.997108       3.636312      10.200815       0.484905       1.243540      -0.717316      -0.034524      -0.002499       0.020749       0.040357      -0.000104      -0.012531      -0.008699      -0.003110      -0.031269      -0.019945       0.005700       0.014244              1.925768       2.366565      -0.096552      -0.577624       1.577115       0.100131       1.833624           0.000021
           27              H       4.574559      -0.926962       7.392704       0.112091       0.985653 0.73901494E+01  0.72286403E+02                                 1.723294                            1.656773      -1.330436       2.243146                    0.994127       3.867283      11.393082       0.449571       1.392849      -0.682939      -0.030539      -0.016345      -0.001274       0.034661       0.006070       0.004658       0.001890       0.010289      -0.007219      -0.006775      -0.004261       0.011036              1.740019       2.036613       0.310646       0.074722       1.584769      -0.052719       1.598673          -0.000016
           28              H       1.887581       0.677642       4.177827       0.091595       1.182303 0.84534949E+01  0.84016743E+02                                 1.836182                            1.690914      -0.995676       2.399159                    0.997810       3.574977      10.021184       0.485891       1.268347      -0.711571      -0.045565       0.000458       0.004999       0.045841      -0.004469      -0.008317      -0.004009       0.029087       0.013315      -0.018703       0.001035       0.017668              1.897570       2.690820       0.057993       0.034745       1.440463      -0.007854       1.561426           0.000167
           29              H       3.116796       0.418187       6.085095       0.126004       1.019285 0.74109107E+01  0.71783808E+02                                 1.705911                            1.618463      -1.049371       2.389979                    0.997423       3.508404       9.939125       0.477074       1.325455      -0.698747      -0.016601      -0.004359       0.030311       0.034833      -0.000832      -0.002468      -0.004104       0.028085       0.023456      -0.018640       0.006855       0.011785              1.734802       1.647675       0.021107      -0.292709       1.324673      -0.070382       2.232058           0.000169
           30              H       5.103261       0.917694       2.008571       0.093945       1.001356 0.69144359E+01  0.66621625E+02                                 1.755504                            1.609752      -1.245743       2.280047                    0.994424       3.870264      11.374228       0.452330       1.405376      -0.680348       0.021775       0.002892      -0.038533       0.044354       0.005531      -0.003778      -0.003869       0.017166       0.004209      -0.011503      -0.000227       0.011731              1.850732       1.632929       0.070944      -0.347095       1.434617      -0.231437       2.484650           0.000060
           31              H       6.429030       0.740079       3.861113       0.121932       0.993768 0.74015375E+01  0.72168769E+02                                 1.719207                            1.649634      -1.209198       2.314307                    0.994419       3.665707      10.657715       0.455611       1.378747      -0.687116       0.035050      -0.000027      -0.004487       0.035336       0.003018      -0.001696      -0.002966       0.029783       0.016417      -0.018258       0.005259       0.012999              1.737794       2.214983      -0.004486      -0.095606       1.382033      -0.021448       1.616365           0.000143
           32              H      -0.711897      -0.039857       9.478124       0.112010       0.992409 0.71409954E+01  0.69581099E+02                                 1.758696                            1.648149      -1.482760       2.171088                    0.992493       3.983896      11.896332       0.440664       1.426480      -0.675677       0.020238      -0.004078       0.029927       0.036357       0.000098       0.004950      -0.000929       0.009835       0.003548      -0.005724      -0.002241       0.007965              1.821138       1.843959       0.045971       0.538196       1.472482      -0.060163       2.146972          -0.000350
           33              H       7.310899       1.555182       5.837081       0.114028       1.092196 0.80609787E+01  0.78352959E+02                                 1.679904                            1.607615      -0.868847       2.466541                    0.999115       3.282981       8.798016       0.524120       1.202285      -0.728661       0.015856       0.020664      -0.026255       0.036983       0.011676       0.000404      -0.009937       0.008293       0.005568      -0.017187       0.002808       0.014379              1.687224       1.492004       0.176065      -0.132218       1.573980      -0.333527       1.995686           0.000069
           34              H       0.012916       1.387448       7.766473       0.102320       1.247538 0.93382425E+01  0.94853815E+02                                 1.880770                            1.759742      -1.019349       2.378788                    0.997108       3.636315      10.200866       0.484900       1.243553      -0.717313       0.034524       0.020814       0.001862       0.040356       0.012237       0.002701      -0.011438       0.009801       0.007479      -0.019943       0.005698       0.014245              1.925784       2.366591       0.545019       0.214347       1.781927       0.143589       1.628833           0.000020
           35              C       1.871579       0.892877      10.488464      -0.020828      36.584931 0.45303585E+03  0.10712427E+05                                 9.581182                            7.104504       0.024953       2.013860                    0.999435      27.492021      78.097738       0.619990       0.417798      -1.068156       0.009494       0.044599      -0.021285       0.050322      -0.003643       0.008140       0.014031       0.018000      -0.006020      -0.021397       0.006570       0.014827             11.375641      10.804693      -0.608799      -2.470616      15.896354      -2.965216       7.425878           0.001690
           36              C       1.442870      -0.374368      11.190474       0.596577      23.447322 0.24280972E+03  0.50038792E+04                                 7.545775                            5.545630       0.090944       2.092986                    0.999625      22.305939      62.825151       0.625746       0.474971      -1.015564      -0.023226      -0.061822       0.029521       0.072339       0.015726       0.052619       0.043216       0.026124       0.149667      -0.057059      -0.038397       0.095456              8.866599       9.439633      -0.605283      -1.772669      10.921547      -2.242912       6.238617           0.017377
           37              C       1.092952       2.038885      10.559259      -0.169355      36.672755 0.49236817E+03  0.12024549E+05                                 9.805289                            7.565751      -0.135380       1.920486                    0.998984      31.140434      93.335948       0.575283       0.435959      -1.044794       0.020022      -0.013268      -0.006857       0.024979       0.010883       0.004485       0.020757       0.065509       0.043592      -0.048103       0.015981       0.032123             11.389504       9.592177      -1.965140      -1.212205      18.243842      -1.795100       6.332492           0.002967
           38              C       1.493141       3.237334       9.961578       0.065974      36.666894 0.42307743E+03  0.98542353E+04                                 9.718492                            6.937549      -0.073966       1.989476                    0.999428      26.759634      75.944636       0.616424       0.426603      -1.060460       0.006786      -0.005549       0.007793       0.011729      -0.006742       0.000837       0.005162      -0.006388      -0.082162      -0.028049       0.006577       0.021473             11.922608      11.138423      -4.498203      -2.060653      18.543759      -0.282266       6.085642          -0.000909
           39              C       0.658725       4.446414      10.052633       0.121191      35.725499 0.40067069E+03  0.92064140E+04                                 9.578285                            6.760273      -0.126685       1.974935                    0.999275      26.170514      73.774283       0.623205       0.427732      -1.059740      -0.002960       0.001042       0.009263       0.009780      -0.001969      -0.011339      -0.007227       0.003228       0.032578      -0.014261      -0.003969       0.018230             11.853473      12.208620      -3.933101      -0.287164      18.552000       1.284847       4.799801           0.003510
           40              C       7.105526       5.551058      10.140545       0.082775      27.429925 0.33570049E+03  0.74245640E+04                                 7.970459                            6.160051       0.159811       2.058346                    0.999752      26.379439      74.411609       0.653340       0.423885      -1.055736       0.035441       0.035817       0.012386       0.051888       0.018158       0.002451      -0.002982       0.048659       0.081736      -0.044163       0.016560       0.027603              8.968639      10.628055      -1.315684      -0.402414      11.987186       0.868437       4.290677           0.004019
           41              C      -0.741342       4.387492      10.043668      -0.206308      34.304527 0.46087761E+03  0.10998584E+05                                 9.153895                            7.158881       0.202700       2.030518                    0.999700      30.195008      87.565098       0.615487       0.417000      -1.063431       0.005867       0.006108       0.007040       0.011014       0.018037       0.004361       0.000208      -0.021074      -0.028888      -0.017765      -0.008097       0.025861             10.252065      12.465419      -2.576479      -0.345972      13.594366       1.123257       4.696409          -0.000535
           42              C       0.405458       6.825080      10.256518       0.098907      27.633005 0.34567377E+03  0.77299809E+04                                 8.192100                            6.367605       0.001848       2.021828                    0.999003      26.353928      75.664185       0.622697       0.439863      -1.042134      -0.041634      -0.024681       0.016861       0.051253       0.025582       0.003694      -0.005442      -0.004595       0.135210      -0.048657       0.003096       0.045561              9.375867      10.750087      -1.277446      -0.278738      12.916908       0.470073       4.460605           0.004084
           43              C       1.213740       5.709041      10.139846      -0.197244      34.736648 0.46501989E+03  0.11158194E+05                                 9.357966                            7.261975       0.021432       1.978569                    0.999011      30.332405      89.137517       0.600226       0.425274      -1.054815      -0.006279       0.003650       0.015534       0.017148       0.002785      -0.004481       0.004445       0.040049       0.003032      -0.021730       0.001109       0.020621             10.819897      10.504608      -1.513277       0.009893      16.981466       0.977890       4.973617          -0.000511
           44              C       3.058970       0.920681       9.785756      -0.110131      31.814012 0.46157302E+03  0.11102956E+05                                 8.954627                            7.360421      -0.216253       1.905136                    0.999018      30.217639      90.178879       0.578511       0.440145      -1.041265      -0.010552       0.021055       0.005276       0.024135      -0.010129       0.026432       0.021017      -0.007918       0.007565      -0.039324       0.009482       0.029842              9.690107      10.426604      -0.759017      -3.010613      11.505377      -1.372889       7.138341           0.002807
           45              C       3.476282       2.098795       9.182369      -0.079043      30.756491 0.42252455E+03  0.98566611E+04                                 8.453265                            6.804216       0.234668       2.050421                    0.999793      28.749234      82.157767       0.638988       0.410899      -1.068438      -0.024668       0.003735       0.021617       0.033011       0.004448      -0.018840      -0.006537       0.014277      -0.029812      -0.021404      -0.003402       0.024805              9.193374       9.528461      -1.861793      -2.785205      11.558289      -0.361980       6.493373          -0.000697
           46              C       2.714062       3.253468       9.290308      -0.152999      31.667768 0.44018005E+03  0.10391356E+05                                 8.693272                            7.009913       0.132845       2.006375                    0.999772      29.859998      86.306591       0.619781       0.418626      -1.061714       0.009797      -0.019262       0.012838       0.025136       0.026002      -0.003958      -0.018932      -0.032159      -0.009013      -0.030570      -0.009507       0.040077              9.469425      10.317022      -2.812290      -2.510421      12.152296       0.261365       5.938956           0.002993
           47              C       2.418872      10.074754       3.050349      -0.020800      36.583517 0.45301375E+03  0.10711782E+05                                 9.580948                            7.104334       0.025014       2.013883                    0.999435      27.491492      78.095981       0.619996       0.417798      -1.068155      -0.009486      -0.030089       0.039208       0.050325      -0.008727       0.001870       0.014047       0.017973      -0.006148      -0.021408       0.006566       0.014843             11.375356      10.804339       2.290399       1.108200       8.994678      -4.429479      14.327052           0.001689
           48              C       2.847582      11.024499       1.956406       0.596571      23.447397 0.24280943E+03  0.50038674E+04                                 7.545767                            5.545605       0.090989       2.092996                    0.999625      22.305920      62.824895       0.625752       0.474967      -1.015567       0.023230       0.041710      -0.054345       0.072338      -0.048209      -0.026310       0.057345      -0.040426      -0.050014      -0.057065      -0.038396       0.095462              8.866607       9.439621       1.608445       0.960006       7.351152      -3.000491       9.809047           0.017377
           49              C       3.197495       9.906150       4.186094      -0.169373      36.672880 0.49237082E+03  0.12024608E+05                                 9.805237                            7.565725      -0.135238       1.920528                    0.998985      31.140507      93.335590       0.575291       0.435953      -1.044799      -0.020028      -0.003957      -0.014397       0.024981      -0.002136      -0.011581       0.030045       0.021721      -0.087753      -0.048109       0.015977       0.032131             11.389430       9.592136       0.777950       2.173933       7.574490      -4.058790      17.001665           0.002969
           50              C       2.797304       9.072741       5.234393       0.065992      36.666207 0.42306824E+03  0.98539692E+04                                 9.718385                            6.937486      -0.073939       1.989487                    0.999428      26.759337      75.943629       0.616425       0.426604      -1.060459      -0.006796       0.008780      -0.003807       0.011737      -0.002217       0.006410      -0.004270       0.038075       0.051222      -0.028048       0.006587       0.021461             11.922461      11.138296       1.082159       4.827893       6.736858      -2.787309      17.892229          -0.000911
           51              C       3.631716       8.910865       6.436042       0.121152      35.726043 0.40067842E+03  0.92066207E+04                                 9.578308                            6.760289      -0.126672       1.974938                    0.999275      26.170780      73.774751       0.623212       0.427726      -1.059745       0.002950       0.008865       0.002935       0.009793       0.010679       0.004277      -0.002941      -0.016837      -0.027658      -0.014247      -0.003984       0.018231             11.853500      12.208665      -0.535412       3.907065       4.870493      -1.618005      18.481343           0.003512
           52              C       5.765910       8.767590       7.534876       0.082766      27.430366 0.33570635E+03  0.74247288E+04                                 7.970550                            6.160110       0.159754       2.058324                    0.999752      26.379708      74.412633       0.653336       0.423886      -1.055735      -0.035412       0.004695       0.037628       0.051884       0.001352      -0.018286       0.010502      -0.014948      -0.109025      -0.044157       0.016553       0.027603              8.968753      10.628166       0.120582       1.370579       4.269630      -0.769044      12.008463           0.004021
           53              C       5.031783       8.914324       6.376542      -0.206268      34.304010 0.46086807E+03  0.10998316E+05                                 9.153872                            7.158856       0.202741       2.030533                    0.999700      30.194636      87.564284       0.615481       0.417006      -1.063426      -0.005880       0.005605       0.007446       0.011020      -0.000515      -0.018538      -0.004903       0.002916       0.043110      -0.017759      -0.008104       0.025863             10.252045      12.465385      -0.196313       2.592184       4.623589      -0.780100      13.667160          -0.000538
           54              C       3.884973       8.616610       8.805224       0.098912      27.633244 0.34567737E+03  0.77300832E+04                                 8.192164                            6.367655       0.001916       2.021847                    0.999002      26.354031      75.664648       0.622692       0.439865      -1.042133       0.041632       0.021621      -0.020643       0.051253       0.001698      -0.025781       0.008281      -0.069299      -0.058911      -0.048646       0.003085       0.045561              9.375940      10.750178       0.007532       1.307512       4.634040      -1.287348      12.743600           0.004086
           55              C       3.076695       8.734116       7.689274      -0.197242      34.735700 0.46500406E+03  0.11157709E+05                                 9.357758                            7.261821       0.021482       1.978592                    0.999010      30.331933      89.135431       0.600236       0.425271      -1.054819       0.006314       0.014422       0.006766       0.017136       0.004943      -0.001804       0.008456       0.021232      -0.053362      -0.021738       0.001134       0.020604             10.819640      10.504416      -0.323747       1.478212       5.093695      -1.544310      16.860808          -0.000514
           56              C       9.812484       9.381577       2.931698      -0.110260      31.819086 0.46167277E+03  0.11105994E+05                                 8.955729                            7.361380      -0.216415       1.905054                    0.999018      30.220763      90.191801       0.578452       0.440165      -1.041249       0.010591       0.000794       0.021764       0.024217      -0.027969       0.004374       0.019173       0.000754       0.033521      -0.039295       0.009416       0.029879              9.691281      10.427867       2.788024       1.367220       7.885070      -2.141596      10.760906           0.002809
           57              C       9.395170       8.546808       3.958922      -0.079020      30.755505 0.42250612E+03  0.98561387E+04                                 8.453109                            6.804079       0.234609       2.050413                    0.999793      28.748773      82.156468       0.638992       0.410901      -1.068436       0.024664       0.020375       0.008126       0.033007       0.019349      -0.000443      -0.007552       0.019051      -0.015456      -0.021401      -0.003397       0.024798              9.193208       9.528356       2.338149       2.399270       6.858449      -1.359069      11.192820          -0.000699
           58              C       1.576386       8.412740       5.110851      -0.152996      31.667720 0.44017883E+03  0.10391326E+05                                 8.693288                            7.009926       0.132837       2.006373                    0.999772      29.859950      86.306626       0.619777       0.418629      -1.061711      -0.009801       0.016547      -0.016187       0.025138       0.009272      -0.024609      -0.021493      -0.020141       0.027034      -0.030564      -0.009522       0.040086              9.469444      10.317007       1.872049       3.272114       6.100489      -1.022683      11.990834           0.002994
           59              C       6.709379       8.539697       1.155423      -0.020828      36.584916 0.45303564E+03  0.10712421E+05                                 9.581180                            7.104503       0.024956       2.013861                    0.999435      27.492013      78.097709       0.619990       0.417798      -1.068156      -0.009495      -0.044599       0.021284       0.050322      -0.003643       0.008140       0.014030       0.017998      -0.006020      -0.021396       0.006570       0.014826             11.375639      10.804692      -0.608801      -2.470617      15.896348      -2.965213       7.425876           0.001692
           60              C       7.138088       9.806942       0.453413       0.596577      23.447268 0.24280911E+03  0.50038627E+04                                 7.545761                            5.545622       0.090956       2.092991                    0.999625      22.305902      62.824999       0.625747       0.474971      -1.015564       0.023227       0.061821      -0.029522       0.072339       0.015726       0.052618       0.043217       0.026125       0.149668      -0.057060      -0.038397       0.095457              8.866581       9.439615      -0.605280      -1.772667      10.921523      -2.242906       6.238606           0.017377
           61              C       7.488006       7.393689       1.084628      -0.169357      36.672771 0.49236843E+03  0.12024556E+05                                 9.805288                            7.565751      -0.135376       1.920488                    0.998984      31.140441      93.335946       0.575284       0.435959      -1.044794      -0.020023       0.013268       0.006857       0.024980       0.010883       0.004485       0.020756       0.065509       0.043592      -0.048103       0.015981       0.032122             11.389503       9.592178      -1.965142      -1.212205      18.243839      -1.795099       6.332492           0.002966
           62              C       7.087817       6.195240       1.682309       0.065973      36.666903 0.42307753E+03  0.98542378E+04                                 9.718493                            6.937549      -0.073970       1.989475                    0.999428      26.759638      75.944641       0.616424       0.426602      -1.060460      -0.006786       0.005549      -0.007793       0.011729      -0.006742       0.000837       0.005162      -0.006388      -0.082161      -0.028049       0.006576       0.021473             11.922609      11.138425      -4.498206      -2.060653      18.543759      -0.282264       6.085643          -0.000908
           63              C       7.922233       4.986160       1.591254       0.121188      35.725502 0.40067074E+03  0.92064142E+04                                 9.578281                            6.760270      -0.126681       1.974936                    0.999275      26.170514      73.774247       0.623206       0.427732      -1.059740       0.002960      -0.001042      -0.009263       0.009780      -0.001970      -0.011339      -0.007227       0.003228       0.032578      -0.014261      -0.003969       0.018230             11.853470      12.208617      -3.933105      -0.287165      18.551993       1.284847       4.799799           0.003509
           64              C       1.475432       3.881516       1.503342       0.082774      27.429941 0.33570069E+03  0.74245717E+04                                 7.970471                            6.160059       0.159800       2.058343                    0.999752      26.379448      74.411720       0.653338       0.423886      -1.055735      -0.035441      -0.035817      -0.012386       0.051887       0.018159       0.002452      -0.002982       0.048658       0.081741      -0.044164       0.016559       0.027605              8.968654      10.628072      -1.315686      -0.402415      11.987206       0.868439       4.290683           0.004017
           65              C       9.322300       5.045082       1.600219      -0.206310      34.304473 0.46087665E+03  0.10998556E+05                                 9.153888                            7.158875       0.202706       2.030521                    0.999700      30.194967      87.564950       0.615487       0.417000      -1.063431      -0.005867      -0.006108      -0.007041       0.011014       0.018038       0.004361       0.000209      -0.021072      -0.028886      -0.017764      -0.008097       0.025861             10.252057      12.465408      -2.576481      -0.345972      13.594359       1.123256       4.696406          -0.000533
           66              C       8.175500       2.607494       1.387369       0.098907      27.633031 0.34567417E+03  0.77299927E+04                                 8.192106                            6.367609       0.001842       2.021826                    0.999003      26.353952      75.664287       0.622697       0.439863      -1.042134       0.041634       0.024680      -0.016860       0.051252       0.025582       0.003694      -0.005442      -0.004596       0.135214      -0.048657       0.003095       0.045562              9.375873      10.750098      -1.277448      -0.278738      12.916914       0.470073       4.460608           0.004083
           67              C       7.367218       3.723533       1.504041      -0.197243      34.736585 0.46501879E+03  0.11158160E+05                                 9.357951                            7.261963       0.021440       1.978572                    0.999011      30.332371      89.137358       0.600226       0.425274      -1.054816       0.006279      -0.003649      -0.015534       0.017148       0.002785      -0.004481       0.004444       0.040049       0.003034      -0.021731       0.001110       0.020621             10.819879      10.504599      -1.513278       0.009893      16.981429       0.977888       4.973609          -0.000510
           68              C       5.521988       8.511893       1.858131      -0.110129      31.814039 0.46157342E+03  0.11102970E+05                                 8.954634                            7.360426      -0.216259       1.905133                    0.999018      30.217664      90.179003       0.578511       0.440146      -1.041264       0.010553      -0.021055      -0.005276       0.024135      -0.010129       0.026432       0.021017      -0.007918       0.007565      -0.039324       0.009482       0.029841              9.690116      10.426612      -0.759021      -3.010616      11.505391      -1.372890       7.138346           0.002806
           69              C       5.104676       7.333779       2.461518      -0.079041      30.756494 0.42252450E+03  0.98566594E+04                                 8.453264                            6.804213       0.234671       2.050422                    0.999793      28.749240      82.157781       0.638988       0.410899      -1.068439       0.024668      -0.003735      -0.021617       0.033011       0.004448      -0.018841      -0.006537       0.014277      -0.029813      -0.021404      -0.003401       0.024805              9.193373       9.528460      -1.861793      -2.785206      11.558287      -0.361980       6.493372          -0.000695
           70              C       5.866896       6.179106       2.353579      -0.152999      31.667777 0.44018016E+03  0.10391359E+05                                 8.693273                            7.009914       0.132845       2.006374                    0.999772      29.860002      86.306605       0.619781       0.418626      -1.061714      -0.009797       0.019262      -0.012838       0.025136       0.026003      -0.003958      -0.018932      -0.032160      -0.009012      -0.030571      -0.009507       0.040077              9.469428      10.317026      -2.812293      -2.510422      12.152300       0.261367       5.938956           0.002991
           71              C       6.162086      -0.642180       8.593538      -0.020799      36.583507 0.45301362E+03  0.10711778E+05                                 9.580946                            7.104333       0.025018       2.013884                    0.999435      27.491486      78.095957       0.619996       0.417798      -1.068155       0.009487       0.030089      -0.039208       0.050325      -0.008726       0.001870       0.014046       0.017972      -0.006146      -0.021408       0.006567       0.014841             11.375354      10.804339       2.290399       1.108202       8.994674      -4.429475      14.327048           0.001688
           72              C       5.733376      -1.591925       9.687481       0.596571      23.447342 0.24280878E+03  0.50038503E+04                                 7.545753                            5.545596       0.091002       2.093001                    0.999625      22.305882      62.824739       0.625753       0.474967      -1.015567      -0.023232      -0.041710       0.054343       0.072337      -0.048208      -0.026310       0.057346      -0.040426      -0.050015      -0.057066      -0.038396       0.095462              8.866589       9.439603       1.608444       0.960002       7.351138      -3.000482       9.809025           0.017378
           73              C       5.383463      -0.473576       7.457793      -0.169375      36.672891 0.49237102E+03  0.12024613E+05                                 9.805235                            7.565724      -0.135234       1.920530                    0.998985      31.140509      93.335565       0.575291       0.435953      -1.044799       0.020028       0.003957       0.014397       0.024981      -0.002136      -0.011582       0.030044       0.021721      -0.087754      -0.048108       0.015978       0.032131             11.389428       9.592135       0.777950       2.173935       7.574487      -4.058788      17.001661           0.002970
           74              C       5.783654       0.359833       6.409494       0.065991      36.666212 0.42306829E+03  0.98539704E+04                                 9.718385                            6.937486      -0.073943       1.989485                    0.999428      26.759339      75.943627       0.616425       0.426604      -1.060459       0.006796      -0.008780       0.003807       0.011738      -0.002217       0.006410      -0.004270       0.038075       0.051222      -0.028047       0.006587       0.021461             11.922461      11.138297       1.082158       4.827896       6.736857      -2.787307      17.892230          -0.000912
           75              C       4.949242       0.521709       5.207845       0.121150      35.726043 0.40067845E+03  0.92066202E+04                                 9.578304                            6.760286      -0.126669       1.974938                    0.999275      26.170779      73.774712       0.623213       0.427726      -1.059746      -0.002951      -0.008865      -0.002935       0.009793       0.010679       0.004277      -0.002941      -0.016836      -0.027658      -0.014247      -0.003984       0.018231             11.853496      12.208661      -0.535412       3.907068       4.870491      -1.618004      18.481336           0.003509
           76              C       2.815048       0.664984       4.109011       0.082764      27.430394 0.33570674E+03  0.74247414E+04                                 7.970564                            6.160120       0.159741       2.058320                    0.999752      26.379727      74.412773       0.653334       0.423886      -1.055734       0.035411      -0.004695      -0.037628       0.051883       0.001352      -0.018286       0.010502      -0.014951      -0.109027      -0.044157       0.016553       0.027605              8.968769      10.628186       0.120583       1.370582       4.269637      -0.769045      12.008484           0.004018
           77              C       3.549175       0.518250       5.267345      -0.206270      34.303956 0.46086712E+03  0.10998287E+05                                 9.153864                            7.158849       0.202747       2.030536                    0.999700      30.194596      87.564130       0.615481       0.417006      -1.063426       0.005880      -0.005606      -0.007447       0.011021      -0.000514      -0.018538      -0.004903       0.002916       0.043107      -0.017759      -0.008103       0.025862             10.252036      12.465372      -0.196313       2.592186       4.623585      -0.780099      13.667149          -0.000533
           78              C       4.695985       0.815964       2.838663       0.098911      27.633275 0.34567783E+03  0.77300970E+04                                 8.192172                            6.367661       0.001908       2.021844                    0.999002      26.354057      75.664763       0.622692       0.439865      -1.042132      -0.041632      -0.021621       0.020642       0.051252       0.001698      -0.025780       0.008282      -0.069301      -0.058911      -0.048647       0.003084       0.045562              9.375949      10.750193       0.007531       1.307516       4.634044      -1.287349      12.743609           0.004083
           79              C       5.504263       0.698458       3.954613      -0.197241      34.735645 0.46500310E+03  0.11157679E+05                                 9.357744                            7.261810       0.021490       1.978594                    0.999010      30.331907      89.135299       0.600237       0.425270      -1.054819      -0.006314      -0.014422      -0.006766       0.017135       0.004943      -0.001805       0.008455       0.021231      -0.053363      -0.021738       0.001134       0.020604             10.819622      10.504409      -0.323747       1.478213       5.093687      -1.544306      16.860772          -0.000510
           80              C      -1.231526       0.050997       8.712189      -0.110258      31.819105 0.46167303E+03  0.11106003E+05                                 8.955735                            7.361384      -0.216421       1.905052                    0.999018      30.220784      90.191912       0.578452       0.440165      -1.041249      -0.010591      -0.000795      -0.021764       0.024217      -0.027968       0.004374       0.019173       0.000754       0.033522      -0.039295       0.009416       0.029879              9.691288      10.427874       2.788025       1.367224       7.885074      -2.141597      10.760918           0.002809
           81              C      -0.814212       0.885766       7.684965      -0.079019      30.755509 0.42250613E+03  0.98561387E+04                                 8.453108                            6.804078       0.234611       2.050414                    0.999793      28.748778      82.156480       0.638992       0.410901      -1.068436      -0.024664      -0.020375      -0.008126       0.033007       0.019350      -0.000443      -0.007551       0.019050      -0.015455      -0.021402      -0.003397       0.024798              9.193208       9.528355       2.338149       2.399270       6.858448      -1.359070      11.192821          -0.000700
           82              C       7.004572       1.019834       6.533036      -0.152995      31.667722 0.44017885E+03  0.10391326E+05                                 8.693287                            7.009925       0.132839       2.006374                    0.999772      29.859953      86.306622       0.619777       0.418629      -1.061712       0.009801      -0.016548       0.016188       0.025138       0.009272      -0.024609      -0.021493      -0.020142       0.027032      -0.030564      -0.009522       0.040086              9.469443      10.317006       1.872048       3.272116       6.100487      -1.022683      11.990835           0.002995
           83              N       7.651829       6.769508      10.269908      -0.235435      36.522072 0.51654390E+03  0.12441630E+05                                 9.170164                            7.354007       0.073605       2.052252                    0.998137      27.704141      75.794423       0.647685       0.392620      -1.100556       0.096943      -0.148088       0.000702       0.176999       0.089861       0.005222      -0.003193       0.074632       0.102012      -0.114511       0.034069       0.080441             10.354729      12.623418      -0.105285      -0.369382      13.185020       0.805437       5.255748           0.032976
           84              N       5.219602       8.641243       8.753641      -0.235440      36.521622 0.51653525E+03  0.12441346E+05                                 9.170011                            7.353883       0.073541       2.052230                    0.998137      27.703980      75.793289       0.647700       0.392613      -1.100562      -0.096947       0.031420      -0.144717       0.177000       0.013544      -0.088976       0.015014      -0.011186      -0.155426      -0.114500       0.034071       0.080429             10.354553      12.623193       0.339486       0.179607       5.270187      -0.873852      13.170279           0.032975
           85              N       0.929129       2.663066       1.373979      -0.235440      36.522339 0.51654841E+03  0.12441769E+05                                 9.170213                            7.354043       0.073602       2.052248                    0.998138      27.704271      75.794927       0.647683       0.392620      -1.100555      -0.096943       0.148088      -0.000703       0.176999       0.089861       0.005222      -0.003193       0.074632       0.102016      -0.114511       0.034070       0.080441             10.354787      12.623488      -0.105295      -0.369385      13.185101       0.805442       5.255773           0.032979
           86              N       3.361356       0.791331       2.890246      -0.235444      36.521866 0.51653936E+03  0.12441472E+05                                 9.170056                            7.353916       0.073538       2.052227                    0.998137      27.704099      75.793751       0.647698       0.392613      -1.100562       0.096947      -0.031421       0.144717       0.177000       0.013545      -0.088976       0.015015      -0.011188      -0.155427      -0.114501       0.034072       0.080429             10.354607      12.623257       0.339487       0.179617       5.270210      -0.873858      13.170352           0.032979
           87              O       3.615117       2.131522       0.140658      -0.580005      45.158441 0.64712386E+03  0.16317771E+05                                10.139924                            7.966072      -0.082011       2.021332                    0.993161      28.508983      77.109723       0.660542       0.367733      -1.130547       0.023696      -0.017109      -0.014763       0.032744       0.006793      -0.002729       0.033767       0.088633       0.071478      -0.069098       0.032915       0.036183             11.681380      16.371843       1.771575      -4.480446       8.825268      -1.808927       9.847029           0.046618
           88              O       2.221407      -1.342189      11.178597      -0.558742      44.256554 0.62137788E+03  0.15481453E+05                                 9.935687                            7.757822       0.095136       2.090748                    0.993256      27.737247      74.120357       0.676854       0.363208      -1.136168      -0.021644       0.019204       0.008744       0.030227      -0.037078       0.043995       0.027890       0.012873       0.033164      -0.073254       0.022601       0.050653             11.694439      11.463619      -5.895952      -0.049553      16.232794      -0.436367       7.386904           0.045301
           89              O       0.675375      -0.304809       2.114297      -0.579996      45.157176 0.64709995E+03  0.16317006E+05                                10.139728                            7.965914      -0.081744       2.021421                    0.993163      28.508495      77.107832       0.660550       0.367732      -1.130549      -0.023691      -0.010888      -0.019807       0.032743       0.004085      -0.006095       0.047104       0.025743      -0.117180      -0.069088       0.032916       0.036173             11.681157      16.371510       4.750467      -0.802984      10.537394      -1.445559       8.134567           0.046617
           90              O      10.650049      11.213755       1.007196      -0.558728      44.257393 0.62138827E+03  0.15481823E+05                                 9.935947                            7.757990       0.094820       2.090655                    0.993256      27.737328      74.121570       0.676831       0.363217      -1.136157       0.021641       0.004563       0.020596       0.030222      -0.050729       0.027158       0.030163       0.002169       0.001105      -0.073266       0.022625       0.050640             11.694776      11.463911      -1.175285       5.778026       7.945386      -2.194885      15.675031           0.045301
           91              O       4.965841       7.301052      11.503229      -0.580015      45.158226 0.64712000E+03  0.16317656E+05                                10.139917                            7.966068      -0.082061       2.021320                    0.993160      28.508863      77.109454       0.660539       0.367735      -1.130545      -0.023699       0.017107       0.014763       0.032745       0.006792      -0.002729       0.033767       0.088630       0.071473      -0.069096       0.032914       0.036182             11.681371      16.371830       1.771574      -4.480442       8.825263      -1.808924       9.847020           0.046617
           92              O       6.359551      10.774763       0.465290      -0.558735      44.256761 0.62138160E+03  0.15481565E+05                                 9.935704                            7.757835       0.095181       2.090760                    0.993257      27.737345      74.120610       0.676855       0.363207      -1.136169       0.021642      -0.019202      -0.008742       0.030224      -0.037079       0.043997       0.027892       0.012872       0.033167      -0.073256       0.022602       0.050654             11.694460      11.463637      -5.895961      -0.049555      16.232825      -0.436367       7.386917           0.045302
           93              O       7.905583       9.737383       9.529590      -0.580007      45.156972 0.64709626E+03  0.16316896E+05                                10.139724                            7.965912      -0.081797       2.021408                    0.993163      28.508376      77.107578       0.660547       0.367734      -1.130547       0.023693       0.010888       0.019805       0.032744       0.004085      -0.006094       0.047103       0.025744      -0.117172      -0.069086       0.032915       0.036172             11.681152      16.371503       4.750464      -0.802984      10.537388      -1.445557       8.134565           0.046616
           94              O      -2.069091      -1.781181      10.636691      -0.558720      44.257601 0.62139202E+03  0.15481936E+05                                 9.935961                            7.758002       0.094869       2.090667                    0.993256      27.737429      74.121822       0.676832       0.363216      -1.136158      -0.021639      -0.004561      -0.020594       0.030218      -0.050730       0.027159       0.030165       0.002168       0.001106      -0.073268       0.022626       0.050642             11.694794      11.463927      -1.175284       5.778034       7.945398      -2.194888      15.675057           0.045301

******************************************************
Auxiliary information for the entire system
The total spin magnetic moment of the unit cell is   9.999880
The total net atomic charge of the unit cell is   -0.000004
Accuracy of reproducing the electrostatic potential in the unit cell:
  The inner radius (bohr) =    5.0000
  The outer radius (bohr) =   12.0000
  Valid grid points have density less than (e/(bohr^3)) =    0.0001
  The number of valid grid points were=        18524
  The rms potential error without charges in kcal/mol is=      0.85994
  The rms potential error with partial charges in kcal/mol is=      0.39062
  The RRMSE value at monopole order=      0.45424
  The rms potential error with partial charges and cloud penetration in kcal/mol is=      0.39132
  The RRMSE value at monopole order with cloud penetration is=      0.45505
  The rms potential error with partial charges and atomic dipoles in kcal/mol is=      0.29360
  The RRMSE value at dipole order=      0.34141
  The rms potential error with partial charges, atomic dipoles and cloud penetration in kcal/mol is=      0.28162
  The RRMSE value at dipole order with cloud penetration=      0.32749

******************************************************
The electron densities and ab initio electrostatic potential were computed in VASP using the PBE functional and
projector augmented wave method. See the main text of the journal article for a description of computational details.
The atomic charges, dipoles, and quadrupoles were computed with the DDEC6 method as described in
(a) T. A. Manz and N. Gabaldon Limas, RSC Adv. 6 (2016) 47771-47801 DOI: 10.1039/c6ra04656h
(b) N. Gabaldon Limas and T. A. Manz, RSC Adv. 8 (2018) 2678-2707 DOI: 10.1039/c7ra11829e.
For each atom in the material, the electron cloud parameters were fit to the spherically averaged atom-in-material
electron density using radial positions for which this density was between 10^-4 and 10^-2 electrons per cubic bohr.
The polarizabilities, dispersion coefficients, and quantum Drude oscillator (QDO) parameters were fit using the MCLF method.
The magnetic structure of the system was optimized in VASP from the default ferromagnetic initial guess using spin polarization.
The atomic spin moments (ASMs) were computed on this optimized magnetic structure using the DDEC6 partition as inputs
to the method of T. A. Manz and D. S. Sholl, J. Chem. Theory Comput. 7 (2011) 4146-4164 DOI: 10.1021/ct200539n.
The RMSE and RRMSE were computed using a uniform grid with Ewald summation.
