# Supplementary material for: A collection of forcefield precursors for metal–organic frameworks
Source: RSC Adv. 2019 Nov 13;9(63):36492–507. doi: 10.1039/c9ra07327b (PMC9075174; doi:10.1039/c9ra07327b)
Supplement: RA-009-C9RA07327B-s5295 [file RA-009-C9RA07327B-s5295.xyz]

  136
jmolscript: load "" {1 1 1} spacegroup "x,y,z" unitcell [{     10.363000     0.000000     0.000000 }, {      0.712410    12.722870     0.000000 }, {     -0.712410    -3.866291    12.121189 }]
Zn     9.040013     3.596816    11.856341     0.848078
Zn     6.504487    10.202620     7.029684     0.848078
Zn     1.322987     5.259763     0.264848     0.848078
Zn     3.858513    -1.346041     5.091505     0.848078
H      7.875271     2.357212     7.850894     0.110488
H      7.496695     1.459072     5.768474     0.126877
H      0.454165    -0.777756     6.147867     0.135022
H      0.772933     0.075593     8.263015     0.110646
H      7.592032     0.772146     3.713932     0.107693
H      7.850138    -0.566342     2.944237     0.123677
H      7.507625     5.332834     9.941799     0.100481
H      6.013870     7.064718     9.992708     0.131837
H      6.347175    10.394017     1.792724     0.136851
H      7.863106     8.678021     1.652118     0.093177
H      4.237133     8.276095    11.232706     0.114106
H      4.879234    11.991356     0.673938     0.119248
H      7.669229     6.763293     4.631506     0.110488
H      8.047805     5.052285     3.143024     0.126877
H      4.727335     6.093475     1.127271     0.135022
H      4.408567     7.849274     2.583025     0.110646
H      7.952468     3.303652     1.864239     0.107693
H      7.694362     2.977103     0.355151     0.123677
H      8.036875     7.851069     8.101803     0.100480
H      9.530630     7.373277     9.767254     0.131837
H      9.197325    -1.450644    10.447253     0.136851
H      7.681394    -1.063134     8.769680     0.093177
H      0.944367     8.186514    11.298160     0.114106
H      0.302266    -3.001928    11.629069     0.119248
H      2.487729     6.499367     4.270295     0.110488
H      2.866305     7.397507     6.352715     0.126877
H      9.908835     9.634335     5.973322     0.135022
H      9.590067     8.780986     3.858174     0.110646
H      2.770968     8.084433     8.407257     0.107692
H      2.512862     9.422921     9.176952     0.123677
H      2.855375     3.523745     2.179390     0.100481
H      4.349130     1.791861     2.128481     0.131837
H      4.015825    -1.537438    10.328465     0.136851
H      2.499894     0.178558    10.469071     0.093177
H      6.125867     0.580484     0.888483     0.114106
H      5.483766    -3.134777    11.447251     0.119248
H      2.693771     2.093286     7.489683     0.110488
H      2.315195     3.804294     8.978165     0.126877
H      5.635665     2.763104    10.993918     0.135022
H      5.954433     1.007305     9.538164     0.110646
H      2.410532     5.552927    10.256950     0.107692
H      2.668638     5.879476    11.766038     0.123677
H      2.326125     1.005510     4.019386     0.100480
H      0.832370     1.483302     2.353935     0.131837
H      1.165675    10.307223     1.673936     0.136851
H      2.681606     9.919713     3.351509     0.093177
H      9.418633     0.670065     0.823029     0.114106
H     10.060734    11.858507     0.492120     0.119248
C      9.736006     1.855813     9.658163     0.598650
C      9.540920     1.315700     8.292105    -0.070696
C      8.460315     1.715817     7.516349    -0.074636
C      8.234154     1.186049     6.265443    -0.240373
C      9.116112     0.237115     5.750292     0.277168
C     -0.148277    -0.160584     6.494533    -0.215432
C      0.046977     0.363659     7.758773    -0.084660
C      7.765421    -0.175155     3.827871    -0.175788
C      6.577528    -0.811508     4.534537     0.622079
C      7.144481     5.588795    10.758767     0.092778
C      6.242145     6.628541    10.781798    -0.208229
C      5.681806     7.017994    11.966038     0.195561
C      6.731395    10.179543     0.973331    -0.201875
C      7.645441     9.150384     0.881210     0.109666
C      4.769871     8.220507    12.041189    -0.233954
C      5.808494     8.637462     4.703021     0.598650
C      6.003580     7.500139     3.773326    -0.070696
C      7.084185     6.639480     3.918780    -0.074636
C      7.310346     5.608719     3.033934    -0.240373
C      6.428388     5.406297     1.973330     0.277168
C      5.329777     6.236197     1.820603    -0.215432
C      5.134523     7.281340     2.704237    -0.084660
C      7.779079     3.700073     0.996362    -0.175788
C      8.966972     4.566698     0.604847     0.622079
C      8.400019     8.551619     8.593923     0.092778
C      9.302355     8.257597     9.591497    -0.208229
C      9.862694     9.267484    10.322405     0.195561
C      8.813105    -2.166110     9.993920    -0.201875
C      7.899059    -1.941129     8.985437     0.109666
C      0.411629     8.973655    11.490887    -0.233953
C      0.626994     7.000766     2.463026     0.598650
C      0.822080     7.540879     3.829084    -0.070696
C      1.902685     7.140762     4.604840    -0.074636
C      2.128846     7.670530     5.855746    -0.240373
C      1.246888     8.619464     6.370897     0.277168
C     10.511277     9.017163     5.626656    -0.215432
C     10.316023     8.492920     4.362416    -0.084660
C      2.597579     9.031734     8.293318    -0.175788
C      3.785472     9.668087     7.586652     0.622079
C      3.218519     3.267784     1.362422     0.092778
C      4.120855     2.228038     1.339391    -0.208229
C      4.681194     1.838585     0.155151     0.195561
C      3.631605    -1.322964    11.147858    -0.201875
C      2.717559    -0.293805    11.239979     0.109666
C      5.593129     0.636072     0.080000    -0.233954
C      4.554506     0.219117     7.418168     0.598650
C      4.359420     1.356440     8.347863    -0.070696
C      3.278815     2.217099     8.202409    -0.074636
C      3.052654     3.247860     9.087255    -0.240373
C      3.934612     3.450282    10.147859     0.277168
C      5.033223     2.620382    10.300586    -0.215432
C      5.228477     1.575239     9.416952    -0.084660
C      2.583921     5.156506    11.124827    -0.175788
C      1.396028     4.289881    11.516342     0.622079
C      1.962981     0.304960     3.527266     0.092778
C      1.060645     0.598982     2.529692    -0.208229
C      0.500306    -0.410905     1.798784     0.195561
C      1.549895    11.022689     2.127269    -0.201875
C      2.463941    10.797708     3.135752     0.109666
C      9.951371    -0.117076     0.630302    -0.233954
N      7.518796     4.933880    11.858280    -0.208358
N      8.025704     9.798154     8.304105    -0.208358
N      2.844204     3.922699     0.262909    -0.208358
N      2.337296    -0.941575     3.817084    -0.208358
O      9.122047     2.909109     9.971375    -0.552335
O      0.140470     1.207763    10.428223    -0.580263
O      8.991312    -0.337251     4.519143    -0.187428
O      5.450971    -0.549439     4.034417    -0.573583
O      6.815721    -1.547546     5.506656    -0.546471
O      6.422453     8.615780     5.801686    -0.552335
O      5.041030     9.568037     4.319628    -0.580263
O      6.553188     4.407912     1.051998    -0.187428
O     10.093529     4.010590     0.702544    -0.573583
O      8.728779     5.716515     0.199030    -0.546471
O      1.240953     5.947470     2.149814    -0.552335
O     10.222530     7.648816     1.692966    -0.580263
O      1.371688     9.193830     7.602046    -0.187428
O      4.912029     9.406018     8.086772    -0.573583
O      3.547279    10.404125     6.614533    -0.546471
O      3.940547     0.240799     6.319503    -0.552335
O      5.321970    -0.711458     7.801561    -0.580263
O      3.809812     4.448667    11.069191    -0.187428
O      0.269471     4.845989    11.418645    -0.573583
O      1.634221     3.140064    11.922159    -0.546471

The following XYZ coordinates are in angstroms. Other properties are in atomic units.
The sperically averaged electron density of each atom fit to a function of the form exp(a - br)
eigen_1, eigen_2 and eigen_3 are the three eigenvalues of traceless quadrupole moment tensor
  atom number  atomic symbol              X              Y              Z     net charge C6 coefficient C8 coefficient C10 coefficient fluctuating dipole atomic polarizability isotropic forcefield polarizability              a              b squared Pearson coefficient          <r^3>          <r^4>         wp_QDO          m_QDO          q_QDO       dipole_x       dipole_y       dipole_z         dipole            Qxy            Qxz            Qyz     Q(x^2-y^2)  Q(3z^2 - R^2)        eigen_1        eigen_2        eigen_3 static polarizability      alpha(xx)      alpha(xy)      alpha(xz)      alpha(yy)      alpha(yz)      alpha(zz) atomic spin moment
            1             Zn       9.040013       3.596816      11.856341       0.848078      91.275273 0.18604446E+04  0.59350610E+05                                17.494231                           14.922606       0.269916       1.939745                    0.996683      47.352307     131.108944       0.427754       0.448853      -1.107052      -0.001950      -0.001375      -0.003212       0.004001       0.079350      -0.011963       0.004420       0.008538       0.178973      -0.110065       0.047235       0.062831             19.854979      21.267419      -0.882349      -0.531398      20.441095       2.969216      17.856424           0.000003
            2             Zn       6.504487      10.202620       7.029684       0.848078      91.275267 0.18604442E+04  0.59350597E+05                                17.494236                           14.922609       0.269916       1.939745                    0.996683      47.352310     131.108976       0.427753       0.448853      -1.107052       0.001950      -0.002643      -0.002286       0.004001       0.035510      -0.071962       0.030747      -0.074000      -0.068642      -0.110065       0.047235       0.062831             19.854986      21.267436       0.238137       1.002107      16.375851       1.672523      21.921671           0.000003
            3             Zn       1.322987       5.259763       0.264848       0.848078      91.275273 0.18604446E+04  0.59350610E+05                                17.494230                           14.922606       0.269916       1.939745                    0.996683      47.352306     131.108940       0.427754       0.448853      -1.107052       0.001950       0.001375       0.003212       0.004001       0.079350      -0.011963       0.004420       0.008538       0.178973      -0.110065       0.047235       0.062831             19.854979      21.267418      -0.882349      -0.531398      20.441095       2.969216      17.856424           0.000003
            4             Zn       3.858513      -1.346041       5.091505       0.848078      91.275269 0.18604442E+04  0.59350599E+05                                17.494235                           14.922609       0.269916       1.939745                    0.996683      47.352310     131.108974       0.427753       0.448853      -1.107052      -0.001950       0.002643       0.002286       0.004001       0.035510      -0.071962       0.030747      -0.074000      -0.068642      -0.110065       0.047234       0.062831             19.854986      21.267435       0.238137       1.002107      16.375850       1.672523      21.921671           0.000003
            5              H       7.875271       2.357212       7.850894       0.110488       1.128403 0.83558910E+01  0.82274820E+02                                 1.734191                            1.648231      -1.037365       2.384966                    0.997439       3.440947       9.400868       0.510220       1.219199      -0.723275      -0.026669       0.028589       0.011661       0.040799      -0.014335       0.005162       0.001746       0.001474      -0.006411      -0.015107      -0.000692       0.015799              1.750867       1.778817      -0.360691      -0.204818       1.815018       0.300509       1.658768           0.000004
            6              H       7.496695       1.459072       5.768474       0.126877       1.056874 0.78913955E+01  0.77077575E+02                                 1.711123                            1.642284      -0.872462       2.472547                    0.999005       3.374494       9.371306       0.489280       1.281664      -0.709854      -0.032741       0.012130      -0.010889       0.036574      -0.014165       0.006191       0.006198       0.010532      -0.005144      -0.018661       0.002536       0.016124              1.725119       1.869756      -0.138377       0.387229       1.465858      -0.038327       1.839742           0.000005
            7              H       0.454165      -0.777756       6.147867       0.135022       0.878690 0.62392291E+01  0.58857901E+02                                 1.640770                            1.557055      -1.337849       2.262679                    0.992870       3.711672      10.954676       0.445578       1.457163      -0.671166       0.023703      -0.023857      -0.008417       0.034667      -0.007498       0.003552       0.008332       0.006422       0.006406      -0.014140       0.005648       0.008492              1.674063       1.765143      -0.374326      -0.212554       1.676846       0.240357       1.580200           0.000003
            8              H       0.772933       0.075593       8.263015       0.110646       0.926286 0.66850453E+01  0.63338261E+02                                 1.621922                            1.553306      -0.954374       2.429569                    0.997911       3.528982      10.007220       0.477643       1.353445      -0.692552       0.033013      -0.015584       0.019021       0.041165      -0.013195       0.006790       0.001384       0.008643      -0.010782      -0.014618      -0.002190       0.016807              1.643302       1.869163      -0.146612       0.346823       1.394819      -0.035081       1.665924           0.000004
            9              H       7.592032       0.772146       3.713932       0.107693       1.112220 0.88759326E+01  0.89448340E+02                                 1.778936                            1.741728      -1.019344       2.381147                    0.997872       3.655111      10.374313       0.474209       1.281675      -0.708515      -0.002079       0.030682       0.000871       0.030764      -0.000581       0.003522       0.001198      -0.005818      -0.029598      -0.010922       0.002977       0.007945              1.786062       1.498375      -0.077252       0.061742       2.173438      -0.177085       1.686373           0.000004
           10              H       7.850138      -0.566342       2.944237       0.123677       0.959564 0.69443233E+01  0.66416743E+02                                 1.670452                            1.584848      -0.953020       2.432119                    0.997055       3.539708      10.081512       0.472152       1.356366      -0.692252       0.004885      -0.016834      -0.026905       0.032112      -0.005179       0.000853       0.004832       0.004039       0.003884      -0.008347       0.002181       0.006167              1.715026       1.447550       0.002993      -0.081765       1.448077       0.294213       2.249451           0.000006
           11              H       7.507625       5.332834       9.941799       0.100481       1.106167 0.80437651E+01  0.78501591E+02                                 1.728346                            1.631475      -0.765284       2.518275                    0.999659       3.329913       9.076203       0.505771       1.240888      -0.719633       0.014956      -0.013168      -0.044888       0.049112      -0.009792      -0.004544      -0.003107       0.003979       0.054131      -0.019755       0.000841       0.018913              1.750509       1.600319      -0.145547      -0.341433       1.634944       0.217282       2.016264           0.000005
           12              H       6.013870       7.064718       9.992708       0.131837       1.026436 0.74732194E+01  0.72266513E+02                                 1.695069                            1.611893      -1.010185       2.412420                    0.997849       3.397326       9.498908       0.485826       1.303754      -0.704283      -0.011335       0.014340      -0.029388       0.034608      -0.010409      -0.001542       0.001311      -0.008227       0.032633      -0.016642       0.005097       0.011545              1.725986       1.487685      -0.138375       0.143962       1.694040      -0.407929       1.996234           0.000005
           13              H       6.347175      10.394017       1.792724       0.136851       0.862820 0.61607295E+01  0.57565930E+02                                 1.583371                            1.520212      -1.108446       2.368122                    0.996791       3.529040      10.152711       0.465978       1.406720      -0.681430      -0.016908       0.006191       0.030284       0.035233      -0.011132      -0.000766      -0.002430       0.001055       0.019143      -0.014585       0.005995       0.008590              1.600069       1.426907      -0.090639      -0.260282       1.404472       0.119490       1.968827           0.000005
           14              H       7.863106       8.678021       1.652118       0.093177       0.999989 0.71763489E+01  0.69527718E+02                                 1.729253                            1.624037      -1.213576       2.299041                    0.994886       3.790634      11.033970       0.458704       1.378223      -0.686262       0.007915      -0.024903       0.039702       0.047530      -0.008672      -0.000714      -0.000335      -0.011600       0.038145      -0.016811       0.004075       0.012736              1.768838       1.550049      -0.169771       0.198197       1.719193      -0.438991       2.037272           0.000004
           15              H       4.237133       8.276095      11.232706       0.114106       0.938710 0.70991815E+01  0.68031539E+02                                 1.618146                            1.581740      -0.833900       2.474211                    0.997959       3.552692      10.011794       0.483628       1.321579      -0.699238      -0.008478       0.003610      -0.026055       0.027637       0.001577       0.006647       0.002139      -0.000885       0.013595      -0.006673      -0.002447       0.009119              1.637785       1.635981      -0.057237       0.362994       1.469821      -0.073599       1.807553           0.000005
           16              H       4.879234      11.991356       0.673938       0.119248       0.908242 0.68606738E+01  0.65264274E+02                                 1.590961                            1.562628      -0.826568       2.484007                    0.997923       3.511203       9.896981       0.482416       1.334675      -0.696686      -0.010976      -0.001352       0.027272       0.029429       0.001907      -0.006505      -0.002214      -0.002423       0.016401      -0.007358      -0.002164       0.009522              1.599856       1.660770       0.027093      -0.318417       1.448941      -0.060143       1.689856           0.000006
           17              H       7.669229       6.763293       4.631506       0.110488       1.128403 0.83558914E+01  0.82274823E+02                                 1.734191                            1.648231      -1.037365       2.384966                    0.997439       3.440947       9.400867       0.510220       1.219199      -0.723275       0.026669       0.002422       0.030780       0.040799      -0.009274       0.012088       0.000709       0.004725       0.003343      -0.015107      -0.000692       0.015799              1.750867       1.778817       0.085523       0.405875       1.499193       0.199770       1.974591           0.000004
           18              H       8.047805       5.052285       3.143024       0.126877       1.056874 0.78913933E+01  0.77077546E+02                                 1.711123                            1.642284      -0.872462       2.472547                    0.999005       3.374494       9.371305       0.489280       1.281664      -0.709854       0.032741      -0.014061       0.008247       0.036574      -0.010202       0.011614       0.005834       0.011676      -0.001712      -0.018661       0.002536       0.016124              1.725118       1.869756      -0.410967       0.014160       1.827407       0.076996       1.478192           0.000005
           19              H       4.727335       6.093475       1.127271       0.135022       0.878691 0.62392353E+01  0.58857975E+02                                 1.640771                            1.557056      -1.337849       2.262679                    0.992870       3.711674      10.954684       0.445578       1.457163      -0.671166      -0.023703      -0.000770      -0.025286       0.034667      -0.005663       0.006063       0.008650       0.005425       0.003414      -0.014140       0.005648       0.008492              1.674063       1.765143       0.088750       0.421216       1.449952       0.167984       1.807095           0.000003
           20              H       4.408567       7.849274       2.583025       0.110646       0.926286 0.66850455E+01  0.63338261E+02                                 1.621922                            1.553305      -0.954374       2.429569                    0.997911       3.528982      10.007219       0.477643       1.353445      -0.692552      -0.033013       0.022857      -0.009067       0.041165      -0.010479       0.010507       0.000818       0.010415      -0.005466      -0.014618      -0.002190       0.016807              1.643302       1.869163      -0.374975       0.034285       1.661200       0.049887       1.399541           0.000004
           21              H       7.952468       3.303652       1.864239       0.107693       1.112219 0.88759291E+01  0.89448300E+02                                 1.778936                            1.741728      -1.019344       2.381147                    0.997872       3.655111      10.374314       0.474209       1.281676      -0.708515       0.002079      -0.008494       0.029495       0.030764      -0.003532      -0.000517      -0.004150       0.010948       0.020701      -0.010922       0.002977       0.007945              1.786062       1.498375      -0.082298       0.054836       1.833888      -0.285391       2.025923           0.000004
           22              H       7.694362       2.977103       0.355151       0.123677       0.959564 0.69443249E+01  0.66416765E+02                                 1.670452                            1.584849      -0.953020       2.432119                    0.997055       3.539708      10.081513       0.472152       1.356366      -0.692251      -0.004885      -0.020517      -0.024214       0.032112      -0.002387       0.004674       0.005087       0.003241       0.001492      -0.008347       0.002181       0.006167              1.715026       1.447550       0.078808       0.021996       2.005090       0.471883       1.692439           0.000006
           23              H       8.036875       7.851069       8.101803       0.100480       1.106168 0.80437700E+01  0.78501654E+02                                 1.728347                            1.631476      -0.765284       2.518275                    0.999659       3.329914       9.076208       0.505771       1.240889      -0.719633      -0.014956      -0.038764      -0.026186       0.049112       0.001353       0.010710       0.005879      -0.024192      -0.030381      -0.019755       0.000841       0.018913              1.750510       1.600320       0.281057       0.242421       1.855240       0.287549       1.795970           0.000005
           24              H       9.530630       7.373277       9.767254       0.131837       1.026435 0.74732161E+01  0.72266480E+02                                 1.695070                            1.611893      -1.010186       2.412420                    0.997849       3.397326       9.498911       0.485826       1.303755      -0.704282       0.011335      -0.032355       0.004731       0.034608      -0.001694       0.010386       0.004602      -0.018544       0.001681      -0.016642       0.005097       0.011545              1.725987       1.487686      -0.179204       0.088084       2.204530      -0.245099       1.485744           0.000005
           25              H       9.197325      -1.450644      10.447253       0.136851       0.862819 0.61607192E+01  0.57565812E+02                                 1.583370                            1.520211      -1.108444       2.368123                    0.996791       3.529038      10.152705       0.465978       1.406721      -0.681430       0.016908       0.026971       0.015101       0.035233      -0.002653       0.010838       0.000943      -0.009518      -0.012577      -0.014585       0.005995       0.008590              1.600068       1.426906       0.220429       0.165449       1.847521       0.260809       1.525776           0.000005
           26              H       7.681394      -1.063134       8.769680       0.093177       0.999989 0.71763501E+01  0.69527733E+02                                 1.729253                            1.624037      -1.213576       2.299041                    0.994886       3.790634      11.033970       0.458704       1.378223      -0.686262      -0.007915       0.045392      -0.011660       0.047530      -0.001955       0.008479       0.003569      -0.023841       0.001422      -0.016811       0.004075       0.012736              1.768838       1.550049      -0.240414       0.101513       2.262087      -0.265824       1.494378           0.000004
           27              H       0.944367       8.186514      11.298160       0.114106       0.938710 0.70991817E+01  0.68031543E+02                                 1.618146                            1.581740      -0.833900       2.474211                    0.997959       3.552692      10.011795       0.483627       1.321579      -0.699238       0.008478      -0.025920      -0.004479       0.027637      -0.005853      -0.003522       0.003584      -0.005415       0.000006      -0.006673      -0.002447       0.009119              1.637785       1.635981      -0.363221      -0.055778       1.818981       0.037773       1.458394           0.000005
           28              H       0.302266      -3.001928      11.629069       0.119248       0.908243 0.68606894E+01  0.65264462E+02                                 1.590963                            1.562630      -0.826568       2.484007                    0.997923       3.511207       9.896997       0.482416       1.334675      -0.696686       0.010976       0.026393       0.007000       0.029429       0.006778       0.000160       0.000218      -0.010048      -0.006475      -0.007358      -0.002164       0.009522              1.599858       1.660772       0.311593       0.070950       1.702436       0.020713       1.436365           0.000006
           29              H       2.487729       6.499367       4.270295       0.110488       1.128402 0.83558869E+01  0.82274770E+02                                 1.734191                            1.648231      -1.037365       2.384966                    0.997439       3.440946       9.400865       0.510220       1.219200      -0.723275       0.026669      -0.028589      -0.011661       0.040799      -0.014335       0.005162       0.001746       0.001474      -0.006411      -0.015107      -0.000692       0.015799              1.750867       1.778817      -0.360691      -0.204818       1.815017       0.300509       1.658767           0.000004
           30              H       2.866305       7.397507       6.352715       0.126877       1.056874 0.78913955E+01  0.77077575E+02                                 1.711123                            1.642284      -0.872462       2.472547                    0.999005       3.374494       9.371306       0.489280       1.281664      -0.709854       0.032741      -0.012130       0.010889       0.036574      -0.014165       0.006191       0.006199       0.010532      -0.005144      -0.018661       0.002536       0.016124              1.725119       1.869756      -0.138377       0.387229       1.465858      -0.038327       1.839742           0.000005
           31              H       9.908835       9.634335       5.973322       0.135022       0.878690 0.62392291E+01  0.58857901E+02                                 1.640770                            1.557055      -1.337849       2.262679                    0.992870       3.711672      10.954676       0.445578       1.457163      -0.671166      -0.023703       0.023857       0.008417       0.034667      -0.007498       0.003552       0.008332       0.006422       0.006406      -0.014140       0.005648       0.008492              1.674063       1.765143      -0.374326      -0.212554       1.676846       0.240357       1.580200           0.000003
           32              H       9.590067       8.780986       3.858174       0.110646       0.926286 0.66850416E+01  0.63338219E+02                                 1.621922                            1.553305      -0.954374       2.429570                    0.997911       3.528981      10.007218       0.477643       1.353446      -0.692552      -0.033013       0.015584      -0.019021       0.041165      -0.013195       0.006790       0.001384       0.008643      -0.010782      -0.014618      -0.002190       0.016807              1.643302       1.869163      -0.146612       0.346823       1.394819      -0.035081       1.665923           0.000004
           33              H       2.770968       8.084433       8.407257       0.107692       1.112219 0.88759325E+01  0.89448344E+02                                 1.778937                            1.741729      -1.019344       2.381147                    0.997872       3.655111      10.374315       0.474209       1.281676      -0.708515       0.002079      -0.030682      -0.000871       0.030764      -0.000581       0.003522       0.001198      -0.005818      -0.029598      -0.010922       0.002977       0.007945              1.786063       1.498376      -0.077252       0.061742       2.173439      -0.177085       1.686373           0.000004
           34              H       2.512862       9.422921       9.176952       0.123677       0.959564 0.69443218E+01  0.66416730E+02                                 1.670452                            1.584849      -0.953020       2.432119                    0.997055       3.539708      10.081514       0.472152       1.356366      -0.692251      -0.004885       0.016834       0.026905       0.032112      -0.005179       0.000853       0.004832       0.004039       0.003884      -0.008347       0.002181       0.006167              1.715026       1.447550       0.002993      -0.081765       1.448078       0.294213       2.249451           0.000006
           35              H       2.855375       3.523745       2.179390       0.100481       1.106167 0.80437651E+01  0.78501589E+02                                 1.728346                            1.631475      -0.765284       2.518275                    0.999659       3.329913       9.076202       0.505772       1.240888      -0.719633      -0.014956       0.013168       0.044888       0.049112      -0.009792      -0.004544      -0.003107       0.003979       0.054131      -0.019755       0.000841       0.018913              1.750509       1.600319      -0.145547      -0.341433       1.634944       0.217282       2.016264           0.000005
           36              H       4.349130       1.791861       2.128481       0.131837       1.026436 0.74732200E+01  0.72266523E+02                                 1.695070                            1.611893      -1.010186       2.412420                    0.997849       3.397326       9.498910       0.485826       1.303755      -0.704282       0.011335      -0.014340       0.029388       0.034608      -0.010409      -0.001542       0.001311      -0.008227       0.032633      -0.016642       0.005097       0.011545              1.725987       1.487686      -0.138375       0.143962       1.694041      -0.407930       1.996234           0.000005
           37              H       4.015825      -1.537438      10.328465       0.136851       0.862820 0.61607299E+01  0.57565935E+02                                 1.583371                            1.520213      -1.108447       2.368122                    0.996791       3.529040      10.152712       0.465978       1.406720      -0.681430       0.016908      -0.006191      -0.030284       0.035233      -0.011132      -0.000766      -0.002430       0.001055       0.019143      -0.014585       0.005995       0.008590              1.600069       1.426907      -0.090639      -0.260282       1.404472       0.119490       1.968827           0.000005
           38              H       2.499894       0.178558      10.469071       0.093177       0.999989 0.71763506E+01  0.69527735E+02                                 1.729253                            1.624037      -1.213575       2.299041                    0.994886       3.790634      11.033968       0.458704       1.378223      -0.686262      -0.007915       0.024903      -0.039702       0.047530      -0.008672      -0.000714      -0.000335      -0.011600       0.038145      -0.016811       0.004075       0.012736              1.768838       1.550049      -0.169771       0.198197       1.719193      -0.438991       2.037272           0.000004
           39              H       6.125867       0.580484       0.888483       0.114106       0.938710 0.70991808E+01  0.68031533E+02                                 1.618146                            1.581740      -0.833900       2.474211                    0.997959       3.552692      10.011795       0.483627       1.321579      -0.699238       0.008478      -0.003610       0.026055       0.027637       0.001577       0.006647       0.002139      -0.000885       0.013595      -0.006673      -0.002447       0.009119              1.637785       1.635981      -0.057237       0.362994       1.469821      -0.073599       1.807553           0.000005
           40              H       5.483766      -3.134777      11.447251       0.119248       0.908242 0.68606738E+01  0.65264274E+02                                 1.590961                            1.562628      -0.826567       2.484008                    0.997923       3.511203       9.896981       0.482416       1.334675      -0.696686       0.010976       0.001352      -0.027272       0.029429       0.001907      -0.006505      -0.002214      -0.002423       0.016401      -0.007358      -0.002164       0.009522              1.599856       1.660770       0.027093      -0.318417       1.448941      -0.060143       1.689856           0.000006
           41              H       2.693771       2.093286       7.489683       0.110488       1.128403 0.83558915E+01  0.82274821E+02                                 1.734191                            1.648231      -1.037365       2.384966                    0.997439       3.440947       9.400866       0.510220       1.219199      -0.723275      -0.026669      -0.002422      -0.030780       0.040799      -0.009274       0.012088       0.000709       0.004725       0.003343      -0.015107      -0.000692       0.015799              1.750867       1.778817       0.085523       0.405875       1.499193       0.199770       1.974591           0.000004
           42              H       2.315195       3.804294       8.978165       0.126877       1.056874 0.78913933E+01  0.77077546E+02                                 1.711123                            1.642284      -0.872462       2.472547                    0.999005       3.374494       9.371305       0.489280       1.281664      -0.709854      -0.032741       0.014061      -0.008247       0.036574      -0.010202       0.011614       0.005834       0.011676      -0.001712      -0.018661       0.002536       0.016124              1.725118       1.869756      -0.410967       0.014160       1.827407       0.076996       1.478192           0.000005
           43              H       5.635665       2.763104      10.993918       0.135022       0.878691 0.62392362E+01  0.58857984E+02                                 1.640771                            1.557055      -1.337849       2.262679                    0.992870       3.711674      10.954683       0.445578       1.457163      -0.671166       0.023703       0.000770       0.025286       0.034667      -0.005663       0.006063       0.008650       0.005425       0.003414      -0.014140       0.005648       0.008492              1.674063       1.765143       0.088750       0.421216       1.449952       0.167984       1.807095           0.000003
           44              H       5.954433       1.007305       9.538164       0.110646       0.926286 0.66850413E+01  0.63338213E+02                                 1.621921                            1.553305      -0.954374       2.429570                    0.997911       3.528981      10.007216       0.477643       1.353445      -0.692552       0.033013      -0.022857       0.009067       0.041165      -0.010479       0.010507       0.000818       0.010415      -0.005466      -0.014618      -0.002190       0.016807              1.643301       1.869163      -0.374975       0.034285       1.661200       0.049887       1.399541           0.000004
           45              H       2.410532       5.552927      10.256950       0.107692       1.112219 0.88759291E+01  0.89448304E+02                                 1.778937                            1.741729      -1.019344       2.381147                    0.997872       3.655111      10.374316       0.474209       1.281677      -0.708515      -0.002079       0.008494      -0.029495       0.030764      -0.003532      -0.000517      -0.004150       0.010948       0.020701      -0.010922       0.002977       0.007945              1.786063       1.498376      -0.082298       0.054836       1.833889      -0.285391       2.025924           0.000004
           46              H       2.668638       5.879476      11.766038       0.123677       0.959564 0.69443250E+01  0.66416765E+02                                 1.670452                            1.584849      -0.953020       2.432119                    0.997055       3.539708      10.081513       0.472152       1.356366      -0.692251       0.004885       0.020517       0.024214       0.032112      -0.002387       0.004674       0.005087       0.003241       0.001492      -0.008347       0.002181       0.006167              1.715026       1.447550       0.078808       0.021996       2.005090       0.471883       1.692439           0.000006
           47              H       2.326125       1.005510       4.019386       0.100480       1.106168 0.80437700E+01  0.78501652E+02                                 1.728347                            1.631476      -0.765284       2.518275                    0.999659       3.329914       9.076207       0.505771       1.240889      -0.719633       0.014956       0.038764       0.026186       0.049112       0.001353       0.010710       0.005879      -0.024192      -0.030381      -0.019755       0.000841       0.018913              1.750510       1.600320       0.281057       0.242421       1.855240       0.287549       1.795970           0.000005
           48              H       0.832370       1.483302       2.353935       0.131837       1.026436 0.74732196E+01  0.72266517E+02                                 1.695069                            1.611893      -1.010186       2.412420                    0.997849       3.397327       9.498912       0.485826       1.303754      -0.704282      -0.011335       0.032355      -0.004731       0.034608      -0.001694       0.010386       0.004602      -0.018544       0.001681      -0.016642       0.005097       0.011545              1.725986       1.487685      -0.179204       0.088084       2.204530      -0.245099       1.485744           0.000005
           49              H       1.165675      10.307223       1.673936       0.136851       0.862819 0.61607192E+01  0.57565812E+02                                 1.583370                            1.520211      -1.108444       2.368123                    0.996791       3.529038      10.152705       0.465978       1.406721      -0.681430      -0.016908      -0.026971      -0.015101       0.035233      -0.002653       0.010838       0.000943      -0.009518      -0.012577      -0.014585       0.005995       0.008590              1.600068       1.426906       0.220429       0.165449       1.847521       0.260809       1.525776           0.000005
           50              H       2.681606       9.919713       3.351509       0.093177       0.999988 0.71763469E+01  0.69527695E+02                                 1.729253                            1.624037      -1.213575       2.299041                    0.994886       3.790633      11.033967       0.458703       1.378224      -0.686262       0.007915      -0.045392       0.011660       0.047530      -0.001955       0.008479       0.003569      -0.023841       0.001422      -0.016811       0.004075       0.012736              1.768838       1.550049      -0.240414       0.101513       2.262086      -0.265824       1.494378           0.000004
           51              H       9.418633       0.670065       0.823029       0.114106       0.938711 0.70991863E+01  0.68031594E+02                                 1.618146                            1.581740      -0.833900       2.474211                    0.997959       3.552693      10.011796       0.483628       1.321578      -0.699238      -0.008478       0.025920       0.004479       0.027637      -0.005853      -0.003522       0.003584      -0.005415       0.000006      -0.006673      -0.002447       0.009119              1.637785       1.635981      -0.363221      -0.055778       1.818981       0.037773       1.458394           0.000005
           52              H      10.060734      11.858507       0.492120       0.119248       0.908243 0.68606894E+01  0.65264462E+02                                 1.590963                            1.562630      -0.826568       2.484007                    0.997923       3.511207       9.896997       0.482416       1.334675      -0.696686      -0.010976      -0.026393      -0.007000       0.029429       0.006778       0.000160       0.000218      -0.010048      -0.006475      -0.007358      -0.002164       0.009522              1.599858       1.660772       0.311593       0.070950       1.702436       0.020713       1.436365           0.000006
           53              C       9.736006       1.855813       9.658163       0.598650      23.081028 0.25217344E+03  0.52420708E+04                                 7.517008                            5.650095       0.004592       2.055808                    0.999678      22.524028      63.549457       0.620668       0.474726      -1.016503       0.012893       0.020821       0.059959       0.064768       0.053329      -0.035790      -0.035161       0.065964      -0.176346      -0.076716      -0.029659       0.106376              8.739372       6.149765      -1.438800       1.412825       8.150847       3.159720      11.917505           0.000003
           54              C       9.540920       1.315700       8.292105      -0.070696      38.063619 0.45871401E+03  0.10858389E+05                                 9.764817                            7.091919       0.073447       2.020777                    0.999518      27.899690      78.772896       0.629312       0.411166      -1.074623      -0.001797      -0.016923      -0.042514       0.045793      -0.010479       0.005179       0.000831      -0.005383      -0.005130      -0.012063      -0.000101       0.012164             11.635084       9.078678      -1.465836       2.276869       8.790525       5.048704      17.036050           0.000002
           55              C       8.460315       1.715817       7.516349      -0.074636      31.577266 0.41895505E+03  0.98012064E+04                                 8.754282                            6.908601      -0.035185       1.961479                    0.999687      29.296141      85.209946       0.612844       0.427213      -1.052851       0.006489      -0.022381      -0.024507       0.033817      -0.011361      -0.006640      -0.000622      -0.003565      -0.079395      -0.027754       0.002727       0.025027              9.609575       8.528270      -1.219000       2.412713       7.225100       2.973518      13.075355           0.000008
           56              C       8.234154       1.186049       6.265443      -0.240373      33.491509 0.47573423E+03  0.11466806E+05                                 9.013690                            7.294917       0.008838       1.966025                    0.999547      31.014081      90.991299       0.605788       0.419476      -1.059704      -0.024569       0.011822       0.045044       0.052653      -0.014682       0.025425      -0.004471       0.037610      -0.024086      -0.024233      -0.016926       0.041160              9.785378       8.323766      -1.272918       1.634046       7.789189       3.543981      13.243179           0.000008
           57              C       9.116112       0.237115       5.750292       0.277168      28.426671 0.35960746E+03  0.80856382E+04                                 8.315682                            6.517482      -0.078959       1.990868                    0.999343      25.340032      71.908023       0.614976       0.442958      -1.044911      -0.018040      -0.029903      -0.039250       0.052537       0.000685       0.019030       0.021783       0.010996       0.093920      -0.031098      -0.014066       0.045164              9.337460       8.986236      -1.257642       2.604783       6.547757       2.709685      12.478388           0.000003
           58              C      -0.148277      -0.160584       6.494533      -0.215432      35.839683 0.49145048E+03  0.11976642E+05                                 9.572671                            7.509107      -0.171886       1.914637                    0.997698      31.023318      92.383759       0.584148       0.430257      -1.049980       0.011128      -0.000151       0.035572       0.037272      -0.007100      -0.011311       0.015865      -0.008652      -0.040727      -0.023497      -0.001401       0.024898             10.743869      10.408237      -1.876799       2.317268       7.623696       3.047127      14.199674           0.000005
           59              C       0.046977       0.363659       7.758773      -0.084660      32.982744 0.45073901E+03  0.10749337E+05                                 9.085718                            7.211901      -0.049992       1.956012                    0.999573      29.742455      87.609631       0.593532       0.432719      -1.048508      -0.012969      -0.003324      -0.025063       0.028415      -0.008109       0.010478      -0.013138       0.020560      -0.052875      -0.025642      -0.001095       0.026737             10.167398       8.697678      -1.704043       0.828102       8.116539       4.102752      13.687976           0.000004
           60              C       7.765421      -0.175155       3.827871      -0.175788      27.632632 0.40868110E+03  0.94861205E+04                                 7.951229                            6.679872       0.029321       2.002208                    0.998762      29.015616      83.614373       0.644494       0.409433      -1.065846       0.097867      -0.024566       0.046755       0.111208      -0.025816       0.045904       0.010964       0.000027      -0.016876      -0.058363       0.010131       0.048231              8.739104      10.124054       1.614589       0.463376       6.566850      -0.352282       9.526408           0.000006
           61              C       6.577528      -0.811508       4.534537       0.622079      20.130059 0.24399462E+03  0.50346721E+04                                 6.896349                            5.609752      -0.065197       2.045249                    0.999582      22.044264      62.137596       0.613729       0.483658      -1.010922      -0.034124      -0.020721       0.017109       0.043434      -0.015395      -0.008508       0.080657      -0.093598      -0.000600      -0.061142      -0.048178       0.109320              7.559953      10.047666       1.249426       0.209925       5.493835      -2.058890       7.138359           0.000003
           62              C       7.144481       5.588795      10.758767       0.092778      25.367894 0.33331934E+03  0.73638649E+04                                 7.621021                            6.197732       0.212126       2.089411                    0.999323      25.975534      73.397294       0.641541       0.432152      -1.049927      -0.010072      -0.023103       0.045716       0.052203       0.023948      -0.002625       0.006406       0.028054       0.056085      -0.037933       0.017906       0.020028              8.289252       7.459267      -3.445561      -0.203906       9.269217      -0.909699       8.139271           0.000006
           63              C       6.242145       6.628541      10.781798      -0.208229      31.031682 0.44988210E+03  0.10685156E+05                                 8.588867                            7.108426       0.121415       2.014830                    0.999185      29.858003      86.741623       0.612272       0.421191      -1.059427      -0.007180      -0.018519      -0.012090       0.023252      -0.008402       0.019412      -0.003486      -0.023224       0.022586      -0.027371       0.005024       0.022347              9.299546       8.344411      -3.844326      -0.854296      10.353495      -0.487229       9.200732           0.000007
           64              C       5.681806       7.017994      11.966038       0.195561      28.781877 0.37496952E+03  0.84913603E+04                                 8.406540                            6.622577      -0.135918       1.991272                    0.999420      25.059991      70.595209       0.616645       0.438621      -1.050978      -0.026084       0.025217       0.001105       0.036298      -0.001274      -0.000197       0.001899      -0.025142      -0.059601      -0.019953      -0.002701       0.022654              9.638866       7.866266      -4.716912      -0.331130      12.373178      -0.736003       8.677153           0.000006
           65              C       6.731395      10.179543       0.973331      -0.201875      31.685220 0.45711509E+03  0.10892160E+05                                 8.726550                            7.172131       0.169004       2.038917                    0.998204      29.537607      85.739744       0.609138       0.421990      -1.059719      -0.009207      -0.024598       0.007735       0.027380       0.001089      -0.009082       0.012690       0.001052      -0.000821      -0.016279       0.001337       0.014942              9.561840       8.116448      -3.975591      -0.097872      10.564086      -1.506884      10.004988           0.000010
           66              C       7.645441       9.150384       0.881210       0.109666      25.373784 0.34093150E+03  0.75944563E+04                                 7.713076                            6.324334       0.068150       2.045801                    0.999202      26.102106      74.693515       0.625004       0.439940      -1.042526      -0.000197      -0.011456      -0.050668       0.051947       0.026505       0.009677       0.001681       0.010416       0.022532      -0.031393       0.004327       0.027066              8.377216       7.744032      -3.481384      -0.691972       8.659803      -0.571068       8.727811           0.000008
           67              C       4.769871       8.220507      12.041189      -0.233954      29.395406 0.44716393E+03  0.10635613E+05                                 8.438275                            7.086334      -0.124066       1.953091                    0.997716      29.839474      87.582713       0.611509       0.421122      -1.056373       0.078407       0.049872       0.006976       0.093185       0.020169      -0.002186       0.003359      -0.055509       0.030587      -0.039602       0.010061       0.029541              9.604181       8.363774      -1.851666       0.170141      14.151329       0.049379       6.297439           0.000008
           68              C       5.808494       8.637462       4.703021       0.598650      23.081020 0.25217336E+03  0.52420688E+04                                 7.517007                            5.650094       0.004592       2.055808                    0.999678      22.524026      63.549452       0.620668       0.474726      -1.016503      -0.012893       0.050796       0.038057       0.064768       0.050303      -0.039931      -0.044646       0.095699      -0.087141      -0.076716      -0.029659       0.106376              8.739370       6.149765      -1.783242       0.941421       9.740100       3.666640      10.328246           0.000003
           69              C       6.003580       7.500139       3.773326      -0.070696      38.063615 0.45871390E+03  0.10858386E+05                                 9.764816                            7.091918       0.073447       2.020777                    0.999518      27.899690      78.772896       0.629312       0.411166      -1.074623       0.001797      -0.035361      -0.029042       0.045793      -0.008118       0.008410      -0.000844      -0.000130       0.010626      -0.012063      -0.000101       0.012164             11.635084       9.078678      -2.614638       0.704608      13.351266       6.503442      12.475307           0.000002
           70              C       7.084185       6.639480       3.918780      -0.074636      31.577273 0.41895518E+03  0.98012100E+04                                 8.754283                            6.908601      -0.035186       1.961479                    0.999687      29.296143      85.209951       0.612844       0.427213      -1.052851      -0.006489      -0.016546      -0.028770       0.033817       0.002874       0.012842      -0.012516       0.033724       0.032472      -0.027754       0.002727       0.025027              9.609576       8.528273      -2.669051       0.428164      10.813359       4.118061       9.487097           0.000008
           71              C       7.310346       5.608719       3.033934      -0.240373      33.491505 0.47573423E+03  0.11466806E+05                                 9.013690                            7.294917       0.008838       1.966025                    0.999547      31.014084      90.991310       0.605788       0.419476      -1.059704       0.024569       0.039321       0.024951       0.052653      -0.028684       0.006262      -0.001687       0.028884      -0.050265      -0.024233      -0.016926       0.041160              9.785377       8.323767      -1.943590       0.716159      10.687460       4.468440      10.344904           0.000008
           72              C       6.428388       5.406297       1.973330       0.277168      28.426672 0.35960752E+03  0.80856400E+04                                 8.315682                            6.517483      -0.078959       1.990868                    0.999343      25.340032      71.908023       0.614976       0.442958      -1.044911       0.018040      -0.028307      -0.040416       0.052537      -0.017921      -0.006435       0.032947      -0.024005      -0.011083      -0.031099      -0.014066       0.045164              9.337461       8.986236      -2.863777       0.406611      10.361735       3.926229       8.664411           0.000003
           73              C       5.329777       6.236197       1.820603      -0.215432      35.839681 0.49145042E+03  0.11976640E+05                                 9.572671                            7.509106      -0.171886       1.914637                    0.997698      31.023316      92.383751       0.584148       0.430257      -1.049980      -0.011128       0.033935       0.010666       0.037272       0.008619       0.010202       0.005787       0.022943       0.054058      -0.023496      -0.001401       0.024898             10.743868      10.408235      -2.778013       1.083857      11.828039       4.388185       9.995332           0.000005
           74              C       5.134523       7.281340       2.704237      -0.084660      32.982726 0.45073869E+03  0.10749328E+05                                 9.085715                            7.211899      -0.049991       1.956012                    0.999573      29.742454      87.609629       0.593532       0.432719      -1.048508       0.012969      -0.022867      -0.010783       0.028415      -0.012446       0.004541      -0.015389       0.027618      -0.031701      -0.025642      -0.001095       0.026737             10.167394       8.697676      -1.306771       1.371811      10.797863       4.958011      11.006643           0.000004
           75              C       7.779079       3.700073       0.996362      -0.175788      27.632616 0.40868093E+03  0.94861153E+04                                 7.951224                            6.679869       0.029320       2.002208                    0.998762      29.015612      83.614347       0.644495       0.409433      -1.065846      -0.097867       0.052009      -0.009196       0.111208      -0.051578       0.010645       0.006500       0.014022       0.025108      -0.058362       0.010131       0.048232              8.739098      10.124046       0.049185      -1.679044       9.457076       0.569614       6.636172           0.000006
           76              C       8.966972       4.566698       0.604847       0.622079      20.130062 0.24399472E+03  0.50346744E+04                                 6.896351                            5.609753      -0.065197       2.045249                    0.999582      22.044264      62.137596       0.613729       0.483658      -1.010922       0.034124       0.022597      -0.014542       0.043434       0.003427       0.017253       0.052124      -0.004146       0.267756      -0.061142      -0.048178       0.109320              7.559954      10.047663       0.179683      -1.254132       8.178652      -1.202518       4.453547           0.000003
           77              C       8.400019       8.551619       8.593923       0.092778      25.367893 0.33331939E+03  0.73638661E+04                                 7.621020                            6.197732       0.212127       2.089411                    0.999323      25.975531      73.397281       0.641541       0.432152      -1.049927       0.010072       0.050574      -0.008118       0.052203       0.009779      -0.022018       0.017402      -0.006422      -0.047342      -0.037933       0.017906       0.020028              8.289251       7.459265      -0.852792       3.344578       8.770361      -1.068823       8.638127           0.000007
           78              C       9.302355       8.257597       9.591497      -0.208229      31.031672 0.44988204E+03  0.10685154E+05                                 8.588865                            7.108426       0.121415       2.014830                    0.999185      29.858005      86.741629       0.612272       0.421191      -1.059427       0.007180      -0.005891      -0.021317       0.023252      -0.021047       0.002106      -0.002935      -0.024953       0.017399      -0.027371       0.005024       0.022347              9.299543       8.344408      -0.354340       3.922129       9.589303      -0.730985       9.964919           0.000007
           79              C       9.862694       9.267484      10.322405       0.195561      28.781879 0.37496976E+03  0.84913669E+04                                 8.406540                            6.622578      -0.135918       1.991272                    0.999420      25.059990      70.595200       0.616645       0.438621      -1.050978       0.026084      -0.006610       0.024361       0.036298      -0.000199       0.001273      -0.010719       0.014416       0.059074      -0.019953      -0.002701       0.022654              9.638864       7.866265      -1.117928       4.594466       9.444633      -1.670118      11.605695           0.000006
           80              C       8.813105      -2.166110       9.993920      -0.201875      31.685216 0.45711513E+03  0.10892161E+05                                 8.726551                            7.172132       0.169004       2.038917                    0.998204      29.537610      85.739760       0.609138       0.421990      -1.059719       0.009207       0.014844      -0.021084       0.027380       0.008984       0.001723       0.010380       0.008295       0.020907      -0.016279       0.001337       0.014942              9.561840       8.116450      -1.114876       3.817325      10.929138      -1.390436       9.639931           0.000010
           81              C       7.899059      -1.941129       8.985437       0.109666      25.373788 0.34093150E+03  0.75944566E+04                                 7.713077                            6.324334       0.068149       2.045800                    0.999202      26.102108      74.693523       0.625004       0.439940      -1.042526       0.000197      -0.044790      -0.026311       0.051947      -0.001165      -0.028192       0.006140      -0.003563      -0.019406      -0.031393       0.004327       0.027066              8.377216       7.744035      -0.398690       3.527028       9.052192      -0.445905       8.335422           0.000008
           82              C       0.411629       8.973655      11.490887      -0.233953      29.395384 0.44716360E+03  0.10635603E+05                                 8.438269                            7.086330      -0.124065       1.953092                    0.997716      29.839462      87.582664       0.611509       0.421122      -1.056373      -0.078407      -0.008509       0.049633       0.093185       0.008212      -0.018550      -0.000869      -0.042254       0.070352      -0.039602       0.010061       0.029541              9.604173       8.363768      -0.724786       1.712389       6.994121      -2.233548      13.454631           0.000008
           83              C       0.626994       7.000766       2.463026       0.598650      23.081026 0.25217342E+03  0.52420702E+04                                 7.517008                            5.650095       0.004592       2.055808                    0.999678      22.524027      63.549456       0.620668       0.474726      -1.016503      -0.012893      -0.020821      -0.059959       0.064768       0.053329      -0.035790      -0.035161       0.065964      -0.176346      -0.076716      -0.029659       0.106376              8.739372       6.149765      -1.438800       1.412825       8.150847       3.159720      11.917505           0.000003
           84              C       0.822080       7.540879       3.829084      -0.070696      38.063619 0.45871401E+03  0.10858389E+05                                 9.764817                            7.091919       0.073447       2.020777                    0.999518      27.899690      78.772895       0.629312       0.411166      -1.074623       0.001797       0.016923       0.042514       0.045793      -0.010479       0.005179       0.000831      -0.005382      -0.005130      -0.012063      -0.000101       0.012164             11.635084       9.078678      -1.465835       2.276869       8.790525       5.048704      17.036050           0.000002
           85              C       1.902685       7.140762       4.604840      -0.074636      31.577261 0.41895498E+03  0.98012043E+04                                 8.754281                            6.908600      -0.035185       1.961479                    0.999687      29.296138      85.209931       0.612844       0.427213      -1.052851      -0.006489       0.022381       0.024507       0.033817      -0.011361      -0.006640      -0.000622      -0.003565      -0.079395      -0.027754       0.002727       0.025027              9.609574       8.528269      -1.218999       2.412713       7.225099       2.973517      13.075353           0.000008
           86              C       2.128846       7.670530       5.855746      -0.240373      33.491509 0.47573423E+03  0.11466806E+05                                 9.013690                            7.294917       0.008838       1.966025                    0.999547      31.014081      90.991299       0.605788       0.419476      -1.059704       0.024569      -0.011822      -0.045044       0.052653      -0.014682       0.025425      -0.004471       0.037610      -0.024086      -0.024233      -0.016926       0.041160              9.785378       8.323766      -1.272918       1.634046       7.789189       3.543981      13.243179           0.000008
           87              C       1.246888       8.619464       6.370897       0.277168      28.426673 0.35960749E+03  0.80856389E+04                                 8.315682                            6.517482      -0.078959       1.990868                    0.999343      25.340033      71.908025       0.614976       0.442958      -1.044911       0.018040       0.029903       0.039250       0.052537       0.000685       0.019030       0.021783       0.010996       0.093920      -0.031098      -0.014066       0.045164              9.337461       8.986236      -1.257641       2.604783       6.547757       2.709685      12.478388           0.000003
           88              C      10.511277       9.017163       5.626656      -0.215432      35.839682 0.49145045E+03  0.11976641E+05                                 9.572671                            7.509107      -0.171886       1.914637                    0.997698      31.023317      92.383753       0.584148       0.430257      -1.049980      -0.011128       0.000151      -0.035572       0.037272      -0.007100      -0.011311       0.015865      -0.008652      -0.040727      -0.023497      -0.001401       0.024898             10.743868      10.408237      -1.876798       2.317268       7.623695       3.047127      14.199673           0.000005
           89              C      10.316023       8.492920       4.362416      -0.084660      32.982746 0.45073905E+03  0.10749339E+05                                 9.085719                            7.211902      -0.049991       1.956012                    0.999573      29.742456      87.609638       0.593532       0.432719      -1.048508       0.012969       0.003324       0.025063       0.028415      -0.008109       0.010478      -0.013138       0.020560      -0.052875      -0.025642      -0.001095       0.026737             10.167399       8.697678      -1.704043       0.828102       8.116540       4.102753      13.687978           0.000004
           90              C       2.597579       9.031734       8.293318      -0.175788      27.632629 0.40868105E+03  0.94861190E+04                                 7.951228                            6.679871       0.029320       2.002208                    0.998762      29.015614      83.614368       0.644494       0.409433      -1.065846      -0.097867       0.024566      -0.046755       0.111208      -0.025816       0.045904       0.010964       0.000027      -0.016876      -0.058363       0.010131       0.048231              8.739103      10.124052       1.614589       0.463376       6.566850      -0.352282       9.526407           0.000006
           91              C       3.785472       9.668087       7.586652       0.622079      20.130058 0.24399460E+03  0.50346716E+04                                 6.896349                            5.609752      -0.065197       2.045249                    0.999582      22.044263      62.137594       0.613729       0.483658      -1.010922       0.034124       0.020721      -0.017109       0.043434      -0.015395      -0.008508       0.080657      -0.093598      -0.000600      -0.061142      -0.048178       0.109320              7.559953      10.047665       1.249426       0.209925       5.493835      -2.058890       7.138359           0.000003
           92              C       3.218519       3.267784       1.362422       0.092778      25.367894 0.33331934E+03  0.73638650E+04                                 7.621021                            6.197732       0.212126       2.089411                    0.999323      25.975534      73.397293       0.641541       0.432152      -1.049927       0.010072       0.023103      -0.045716       0.052203       0.023948      -0.002625       0.006406       0.028054       0.056085      -0.037933       0.017906       0.020028              8.289252       7.459267      -3.445561      -0.203906       9.269218      -0.909699       8.139270           0.000006
           93              C       4.120855       2.228038       1.339391      -0.208229      31.031680 0.44988207E+03  0.10685155E+05                                 8.588866                            7.108426       0.121415       2.014830                    0.999185      29.858002      86.741620       0.612272       0.421191      -1.059427       0.007180       0.018519       0.012090       0.023252      -0.008402       0.019412      -0.003486      -0.023224       0.022586      -0.027371       0.005024       0.022347              9.299546       8.344410      -3.844326      -0.854295      10.353495      -0.487230       9.200732           0.000007
           94              C       4.681194       1.838585       0.155151       0.195561      28.781879 0.37496954E+03  0.84913611E+04                                 8.406540                            6.622577      -0.135918       1.991272                    0.999420      25.059992      70.595212       0.616645       0.438621      -1.050978       0.026084      -0.025217      -0.001105       0.036298      -0.001274      -0.000197       0.001899      -0.025142      -0.059601      -0.019953      -0.002701       0.022654              9.638866       7.866267      -4.716912      -0.331130      12.373178      -0.736003       8.677154           0.000006
           95              C       3.631605      -1.322964      11.147858      -0.201875      31.685220 0.45711508E+03  0.10892159E+05                                 8.726550                            7.172131       0.169003       2.038917                    0.998204      29.537607      85.739744       0.609138       0.421990      -1.059719       0.009207       0.024598      -0.007735       0.027380       0.001089      -0.009082       0.012690       0.001052      -0.000821      -0.016279       0.001337       0.014942              9.561840       8.116448      -3.975591      -0.097872      10.564085      -1.506884      10.004988           0.000010
           96              C       2.717559      -0.293805      11.239979       0.109666      25.373785 0.34093151E+03  0.75944568E+04                                 7.713077                            6.324335       0.068150       2.045801                    0.999202      26.102107      74.693520       0.625004       0.439940      -1.042526       0.000197       0.011456       0.050668       0.051947       0.026505       0.009677       0.001681       0.010416       0.022532      -0.031393       0.004327       0.027066              8.377216       7.744033      -3.481384      -0.691973       8.659804      -0.571068       8.727811           0.000008
           97              C       5.593129       0.636072       0.080000      -0.233954      29.395411 0.44716402E+03  0.10635616E+05                                 8.438275                            7.086335      -0.124067       1.953091                    0.997716      29.839477      87.582725       0.611509       0.421122      -1.056373      -0.078407      -0.049872      -0.006976       0.093185       0.020169      -0.002186       0.003359      -0.055509       0.030587      -0.039602       0.010061       0.029541              9.604182       8.363775      -1.851666       0.170141      14.151331       0.049379       6.297440           0.000008
           98              C       4.554506       0.219117       7.418168       0.598650      23.081021 0.25217338E+03  0.52420692E+04                                 7.517007                            5.650094       0.004592       2.055808                    0.999678      22.524027      63.549454       0.620668       0.474726      -1.016503       0.012893      -0.050796      -0.038057       0.064768       0.050303      -0.039931      -0.044646       0.095699      -0.087141      -0.076716      -0.029659       0.106376              8.739370       6.149765      -1.783242       0.941421       9.740100       3.666640      10.328246           0.000003
           99              C       4.359420       1.356440       8.347863      -0.070696      38.063615 0.45871390E+03  0.10858386E+05                                 9.764816                            7.091918       0.073447       2.020778                    0.999518      27.899690      78.772893       0.629312       0.411166      -1.074623      -0.001797       0.035361       0.029042       0.045793      -0.008118       0.008410      -0.000844      -0.000130       0.010626      -0.012063      -0.000101       0.012164             11.635083       9.078677      -2.614638       0.704608      13.351266       6.503441      12.475306           0.000002
          100              C       3.278815       2.217099       8.202409      -0.074636      31.577268 0.41895510E+03  0.98012078E+04                                 8.754283                            6.908601      -0.035185       1.961479                    0.999687      29.296140      85.209939       0.612844       0.427213      -1.052851       0.006489       0.016546       0.028770       0.033817       0.002874       0.012842      -0.012516       0.033724       0.032472      -0.027754       0.002727       0.025027              9.609575       8.528272      -2.669051       0.428164      10.813358       4.118060       9.487096           0.000008
          101              C       3.052654       3.247860       9.087255      -0.240373      33.491502 0.47573419E+03  0.11466805E+05                                 9.013689                            7.294917       0.008838       1.966025                    0.999547      31.014082      90.991304       0.605788       0.419476      -1.059704      -0.024569      -0.039321      -0.024951       0.052653      -0.028684       0.006262      -0.001687       0.028884      -0.050265      -0.024233      -0.016926       0.041160              9.785376       8.323767      -1.943590       0.716159      10.687459       4.468439      10.344903           0.000008
          102              C       3.934612       3.450282      10.147859       0.277168      28.426672 0.35960753E+03  0.80856401E+04                                 8.315682                            6.517483      -0.078959       1.990868                    0.999343      25.340032      71.908021       0.614976       0.442958      -1.044911      -0.018040       0.028307       0.040416       0.052537      -0.017921      -0.006435       0.032947      -0.024005      -0.011083      -0.031099      -0.014066       0.045164              9.337460       8.986235      -2.863777       0.406611      10.361734       3.926229       8.664411           0.000003
          103              C       5.033223       2.620382      10.300586      -0.215432      35.839682 0.49145043E+03  0.11976640E+05                                 9.572671                            7.509107      -0.171886       1.914637                    0.997698      31.023317      92.383754       0.584148       0.430257      -1.049980       0.011128      -0.033935      -0.010666       0.037272       0.008619       0.010202       0.005787       0.022943       0.054058      -0.023496      -0.001401       0.024898             10.743869      10.408235      -2.778013       1.083857      11.828039       4.388185       9.995332           0.000005
          104              C       5.228477       1.575239       9.416952      -0.084660      32.982734 0.45073882E+03  0.10749332E+05                                 9.085717                            7.211900      -0.049992       1.956012                    0.999573      29.742458      87.609646       0.593532       0.432719      -1.048508      -0.012969       0.022867       0.010783       0.028415      -0.012446       0.004541      -0.015389       0.027618      -0.031701      -0.025642      -0.001095       0.026737             10.167396       8.697678      -1.306771       1.371812      10.797865       4.958013      11.006645           0.000004
          105              C       2.583921       5.156506      11.124827      -0.175788      27.632614 0.40868089E+03  0.94861139E+04                                 7.951224                            6.679868       0.029321       2.002208                    0.998762      29.015610      83.614339       0.644495       0.409433      -1.065847       0.097867      -0.052009       0.009196       0.111209      -0.051578       0.010645       0.006500       0.014022       0.025108      -0.058362       0.010131       0.048232              8.739097      10.124044       0.049185      -1.679044       9.457075       0.569613       6.636171           0.000006
          106              C       1.396028       4.289881      11.516342       0.622079      20.130062 0.24399471E+03  0.50346744E+04                                 6.896351                            5.609753      -0.065197       2.045249                    0.999582      22.044264      62.137596       0.613729       0.483658      -1.010922      -0.034124      -0.022597       0.014542       0.043434       0.003427       0.017253       0.052124      -0.004146       0.267756      -0.061142      -0.048178       0.109320              7.559954      10.047662       0.179683      -1.254132       8.178652      -1.202518       4.453547           0.000003
          107              C       1.962981       0.304960       3.527266       0.092778      25.367892 0.33331937E+03  0.73638655E+04                                 7.621020                            6.197732       0.212127       2.089411                    0.999323      25.975530      73.397276       0.641541       0.432152      -1.049927      -0.010072      -0.050574       0.008118       0.052203       0.009779      -0.022018       0.017402      -0.006422      -0.047342      -0.037933       0.017906       0.020028              8.289251       7.459265      -0.852792       3.344578       8.770360      -1.068823       8.638127           0.000007
          108              C       1.060645       0.598982       2.529692      -0.208229      31.031669 0.44988197E+03  0.10685152E+05                                 8.588864                            7.108425       0.121415       2.014830                    0.999185      29.858003      86.741621       0.612272       0.421191      -1.059427      -0.007180       0.005891       0.021317       0.023252      -0.021047       0.002106      -0.002934      -0.024953       0.017399      -0.027371       0.005024       0.022347              9.299543       8.344408      -0.354340       3.922128       9.589302      -0.730985       9.964919           0.000007
          109              C       0.500306      -0.410905       1.798784       0.195561      28.781879 0.37496977E+03  0.84913670E+04                                 8.406539                            6.622578      -0.135918       1.991272                    0.999420      25.059990      70.595199       0.616645       0.438621      -1.050978      -0.026084       0.006610      -0.024361       0.036298      -0.000199       0.001273      -0.010719       0.014416       0.059074      -0.019953      -0.002701       0.022654              9.638864       7.866265      -1.117928       4.594465       9.444633      -1.670118      11.605695           0.000006
          110              C       1.549895      11.022689       2.127269      -0.201875      31.685214 0.45711507E+03  0.10892159E+05                                 8.726550                            7.172132       0.169004       2.038917                    0.998204      29.537608      85.739751       0.609138       0.421990      -1.059719      -0.009207      -0.014844       0.021084       0.027380       0.008984       0.001723       0.010380       0.008295       0.020907      -0.016279       0.001337       0.014942              9.561839       8.116450      -1.114876       3.817324      10.929138      -1.390436       9.639930           0.000010
          111              C       2.463941      10.797708       3.135752       0.109666      25.373787 0.34093150E+03  0.75944565E+04                                 7.713076                            6.324334       0.068149       2.045801                    0.999202      26.102107      74.693518       0.625004       0.439940      -1.042526      -0.000197       0.044790       0.026311       0.051947      -0.001165      -0.028192       0.006140      -0.003563      -0.019406      -0.031393       0.004327       0.027066              8.377216       7.744034      -0.398690       3.527027       9.052192      -0.445905       8.335422           0.000008
          112              C       9.951371      -0.117076       0.630302      -0.233954      29.395388 0.44716368E+03  0.10635606E+05                                 8.438270                            7.086331      -0.124066       1.953092                    0.997716      29.839466      87.582679       0.611509       0.421122      -1.056373       0.078407       0.008509      -0.049633       0.093185       0.008212      -0.018550      -0.000869      -0.042254       0.070352      -0.039602       0.010061       0.029541              9.604175       8.363770      -0.724786       1.712389       6.994121      -2.233549      13.454633           0.000008
          113              N       7.518796       4.933880      11.858280      -0.208358      33.758195 0.48388226E+03  0.11479094E+05                                 8.733149                            7.130740       0.110547       2.090300                    0.996541      26.743347      72.879773       0.655205       0.394059      -1.098310      -0.101225       0.096036       0.003741       0.139583       0.039325      -0.001352      -0.011997       0.025581       0.183820      -0.072587       0.009460       0.063127              9.686725       9.315628      -3.970692      -0.361279       9.549686      -0.863167      10.194861           0.000003
          114              N       8.025704       9.798154       8.304105      -0.208358      33.758203 0.48388233E+03  0.11479096E+05                                 8.733150                            7.130741       0.110547       2.090300                    0.996541      26.743347      72.879772       0.655205       0.394059      -1.098310       0.101225      -0.025620       0.092631       0.139583       0.013239      -0.037055       0.020531      -0.076398      -0.122117      -0.072587       0.009460       0.063127              9.686727       9.315631      -0.862440       3.892703      10.635079      -0.516959       9.109471           0.000003
          115              N       2.844204       3.922699       0.262909      -0.208358      33.758195 0.48388227E+03  0.11479094E+05                                 8.733148                            7.130740       0.110547       2.090300                    0.996541      26.743347      72.879771       0.655205       0.394059      -1.098310       0.101225      -0.096036      -0.003741       0.139583       0.039325      -0.001352      -0.011997       0.025581       0.183820      -0.072587       0.009460       0.063127              9.686724       9.315628      -3.970692      -0.361279       9.549686      -0.863167      10.194860           0.000003
          116              N       2.337296      -0.941575       3.817084      -0.208358      33.758201 0.48388230E+03  0.11479095E+05                                 8.733149                            7.130740       0.110547       2.090300                    0.996541      26.743346      72.879768       0.655205       0.394059      -1.098310      -0.101225       0.025620      -0.092631       0.139583       0.013239      -0.037055       0.020531      -0.076398      -0.122117      -0.072587       0.009460       0.063127              9.686726       9.315631      -0.862440       3.892703      10.635078      -0.516959       9.109470           0.000003
          117              O       9.122047       2.909109       9.971375      -0.552335      35.133677 0.52929214E+03  0.12690373E+05                                 8.530606                            7.121281       0.259212       2.135908                    0.996974      27.564518      72.660269       0.711009       0.359296      -1.137314       0.014850      -0.025635       0.006870       0.030412       0.008588      -0.048456       0.036653      -0.021821      -0.144734      -0.085842       0.032763       0.053080              9.528859       7.038255      -2.465977      -1.303172      11.681839       4.642013       9.866483           0.000006
          118              O       0.140470       1.207763      10.428223      -0.580263      39.470770 0.65139978E+03  0.16438056E+05                                 9.219255                            7.955925       0.093822       2.072482                    0.995801      28.520035      76.945377       0.666098       0.364389      -1.134138      -0.009727       0.021985      -0.009674       0.025914       0.018613       0.025352      -0.061153       0.069617      -0.015074      -0.088669       0.036416       0.052253              9.910995       9.388152      -1.325508       3.913912       7.278406      -0.627378      13.066427           0.000006
          119              O       8.991312      -0.337251       4.519143      -0.187428      27.882281 0.38390062E+03  0.84840775E+04                                 7.391965                            6.089337       0.180101       2.177612                    0.998712      22.902589      57.732865       0.765187       0.362203      -1.136394      -0.169892       0.077434       0.042215       0.191419       0.000139       0.133288       0.044525       0.129157       0.203237      -0.124056      -0.063742       0.187798              8.268465       8.645922       0.448958       2.756778       4.851246       1.804373      11.308227           0.000007
          120              O       5.450971      -0.549439       4.034417      -0.573583      34.014608 0.54340348E+03  0.13070880E+05                                 8.201039                            7.149287       0.579159       2.233686                    0.998306      27.604675      72.091482       0.721920       0.352723      -1.146405       0.000087      -0.021417       0.029105       0.036136      -0.020051       0.023936       0.054557       0.073722      -0.102532      -0.088830       0.028041       0.060789              8.843910      13.261965       0.178818       1.610919       5.575887      -0.899979       7.693878           0.000009
          121              O       6.815721      -1.547546       5.506656      -0.546471      35.498276 0.60691892E+03  0.15039286E+05                                 8.554418                            7.679513       0.167965       2.109567                    0.995741      27.704758      73.942125       0.678331       0.364391      -1.134730      -0.000780      -0.002115      -0.012643       0.012843      -0.021176      -0.000489       0.010462      -0.138963       0.139915      -0.095964       0.037478       0.058486              8.978606       7.842965       0.943436      -0.639797       8.284272      -3.553975      10.808580           0.000005
          122              O       6.422453       8.615780       5.801686      -0.552335      35.133670 0.52929214E+03  0.12690373E+05                                 8.530605                            7.121281       0.259212       2.135908                    0.996974      27.564514      72.660254       0.711009       0.359296      -1.137314      -0.014850       0.014335      -0.022335       0.030412       0.048774       0.006543       0.005774       0.074989       0.145697      -0.085842       0.032763       0.053080              9.528857       7.038254       0.492168       2.745371       7.346266       3.259094      14.202050           0.000006
          123              O       5.041030       9.568037       4.319628      -0.580263      39.470764 0.65139951E+03  0.16438047E+05                                 9.219253                            7.955923       0.093822       2.072482                    0.995801      28.520036      76.945378       0.666098       0.364389      -1.134138       0.009727      -0.015897       0.018006       0.025914      -0.018497      -0.025437      -0.041963       0.009454      -0.195560      -0.088669       0.036416       0.052253              9.910993       9.388151      -4.131621       0.073443      12.895194       1.164207       7.449636           0.000006
          124              O       6.553188       4.407912       1.051998      -0.187428      27.882278 0.38390070E+03  0.84840796E+04                                 7.391964                            6.089338       0.180100       2.177612                    0.998712      22.902590      57.732868       0.765187       0.362203      -1.136394       0.169892       0.016687       0.086600       0.191419      -0.126942      -0.040637       0.084418       0.004089      -0.171968      -0.124057      -0.063742       0.187798              8.268464       8.645922      -2.489972      -1.265467       9.667163       3.340504       6.492306           0.000007
          125              O      10.093529       4.010590       0.702544      -0.573583      34.014593 0.54340330E+03  0.13070874E+05                                 8.201036                            7.149286       0.579161       2.233687                    0.998306      27.604669      72.091458       0.721921       0.352723      -1.146405      -0.000087       0.034237      -0.011560       0.036136      -0.028898       0.011829       0.040310       0.118386       0.031461      -0.088830       0.028041       0.060789              8.843907      13.261956      -1.480396      -0.659893       8.019403      -0.120572       5.250361           0.000009
          126              O       8.728779       5.716515       0.199030      -0.546471      35.498211 0.60691740E+03  0.15039237E+05                                 8.554402                            7.679499       0.167975       2.109570                    0.995741      27.704738      73.942015       0.678332       0.364391      -1.134730       0.000780      -0.011403      -0.005857       0.012843      -0.005969       0.020323       0.008666      -0.133337       0.156790      -0.095963       0.037478       0.058485              8.978589       7.842949       0.896233      -0.704392      12.633297      -2.166758       6.459520           0.000005
          127              O       1.240953       5.947470       2.149814      -0.552335      35.133677 0.52929213E+03  0.12690373E+05                                 8.530606                            7.121281       0.259212       2.135908                    0.996974      27.564517      72.660268       0.711009       0.359296      -1.137313      -0.014850       0.025635      -0.006870       0.030412       0.008588      -0.048456       0.036653      -0.021821      -0.144734      -0.085842       0.032763       0.053080              9.528859       7.038255      -2.465977      -1.303172      11.681839       4.642013       9.866484           0.000006
          128              O      10.222530       7.648816       1.692966      -0.580263      39.470772 0.65139982E+03  0.16438057E+05                                 9.219255                            7.955925       0.093822       2.072482                    0.995801      28.520036      76.945380       0.666098       0.364389      -1.134138       0.009727      -0.021985       0.009674       0.025914       0.018613       0.025352      -0.061153       0.069617      -0.015074      -0.088669       0.036416       0.052253              9.910995       9.388152      -1.325508       3.913912       7.278406      -0.627378      13.066428           0.000006
          129              O       1.371688       9.193830       7.602046      -0.187428      27.882282 0.38390065E+03  0.84840781E+04                                 7.391965                            6.089337       0.180100       2.177612                    0.998712      22.902590      57.732866       0.765188       0.362203      -1.136394       0.169892      -0.077434      -0.042215       0.191419       0.000139       0.133288       0.044525       0.129157       0.203237      -0.124056      -0.063742       0.187798              8.268465       8.645922       0.448958       2.756778       4.851246       1.804373      11.308227           0.000007
          130              O       4.912029       9.406018       8.086772      -0.573583      34.014608 0.54340349E+03  0.13070880E+05                                 8.201039                            7.149287       0.579159       2.233686                    0.998306      27.604674      72.091482       0.721920       0.352723      -1.146404      -0.000087       0.021417      -0.029105       0.036136      -0.020051       0.023936       0.054556       0.073722      -0.102532      -0.088830       0.028041       0.060789              8.843911      13.261966       0.178818       1.610918       5.575888      -0.899979       7.693879           0.000009
          131              O       3.547279      10.404125       6.614533      -0.546471      35.498275 0.60691891E+03  0.15039285E+05                                 8.554418                            7.679513       0.167965       2.109567                    0.995741      27.704758      73.942124       0.678331       0.364391      -1.134730       0.000780       0.002115       0.012643       0.012843      -0.021176      -0.000489       0.010462      -0.138963       0.139915      -0.095964       0.037477       0.058486              8.978605       7.842965       0.943436      -0.639797       8.284272      -3.553975      10.808579           0.000005
          132              O       3.940547       0.240799       6.319503      -0.552335      35.133669 0.52929214E+03  0.12690372E+05                                 8.530605                            7.121281       0.259212       2.135908                    0.996974      27.564514      72.660254       0.711009       0.359296      -1.137314       0.014850      -0.014335       0.022335       0.030412       0.048774       0.006543       0.005774       0.074989       0.145697      -0.085842       0.032763       0.053080              9.528857       7.038254       0.492168       2.745371       7.346266       3.259093      14.202050           0.000006
          133              O       5.321970      -0.711458       7.801561      -0.580263      39.470769 0.65139961E+03  0.16438051E+05                                 9.219254                            7.955924       0.093822       2.072482                    0.995801      28.520038      76.945387       0.666098       0.364389      -1.134138      -0.009727       0.015897      -0.018006       0.025914      -0.018497      -0.025437      -0.041963       0.009454      -0.195560      -0.088669       0.036416       0.052253              9.910995       9.388152      -4.131621       0.073443      12.895195       1.164207       7.449637           0.000006
          134              O       3.809812       4.448667      11.069191      -0.187428      27.882276 0.38390068E+03  0.84840790E+04                                 7.391964                            6.089337       0.180101       2.177612                    0.998712      22.902590      57.732865       0.765187       0.362203      -1.136394      -0.169892      -0.016687      -0.086600       0.191419      -0.126942      -0.040637       0.084418       0.004089      -0.171968      -0.124057      -0.063742       0.187798              8.268463       8.645921      -2.489972      -1.265467       9.667162       3.340503       6.492305           0.000007
          135              O       0.269471       4.845989      11.418645      -0.573583      34.014597 0.54340337E+03  0.13070877E+05                                 8.201037                            7.149286       0.579161       2.233687                    0.998306      27.604670      72.091464       0.721920       0.352723      -1.146405       0.000087      -0.034237       0.011560       0.036136      -0.028897       0.011829       0.040310       0.118386       0.031461      -0.088830       0.028041       0.060789              8.843908      13.261957      -1.480396      -0.659893       8.019404      -0.120572       5.250362           0.000009
          136              O       1.634221       3.140064      11.922159      -0.546471      35.498211 0.60691739E+03  0.15039237E+05                                 8.554402                            7.679499       0.167975       2.109570                    0.995741      27.704738      73.942014       0.678332       0.364391      -1.134730      -0.000780       0.011403       0.005857       0.012843      -0.005969       0.020323       0.008666      -0.133337       0.156790      -0.095963       0.037478       0.058485              8.978589       7.842949       0.896233      -0.704392      12.633297      -2.166758       6.459520           0.000005

******************************************************
Auxiliary information for the entire system
The total spin magnetic moment of the unit cell is   0.000737
The total net atomic charge of the unit cell is   0.000005
Accuracy of reproducing the electrostatic potential in the unit cell:
  The inner radius (bohr) =    5.0000
  The outer radius (bohr) =   12.0000
  Valid grid points have density less than (e/(bohr^3)) =    0.0001
  The number of valid grid points were=        12598
  The rms potential error without charges in kcal/mol is=      2.09705
  The rms potential error with partial charges in kcal/mol is=      0.43002
  The RRMSE value at monopole order=      0.20506
  The rms potential error with partial charges and cloud penetration in kcal/mol is=      0.44623
  The RRMSE value at monopole order with cloud penetration is=      0.21279
  The rms potential error with partial charges and atomic dipoles in kcal/mol is=      0.26081
  The RRMSE value at dipole order=      0.12437
  The rms potential error with partial charges, atomic dipoles and cloud penetration in kcal/mol is=      0.26939
  The RRMSE value at dipole order with cloud penetration=      0.12846

******************************************************
The electron densities and ab initio electrostatic potential were computed in VASP using the PBE functional and
projector augmented wave method. See the main text of the journal article for a description of computational details.
The atomic charges, dipoles, and quadrupoles were computed with the DDEC6 method as described in
(a) T. A. Manz and N. Gabaldon Limas, RSC Adv. 6 (2016) 47771-47801 DOI: 10.1039/c6ra04656h
(b) N. Gabaldon Limas and T. A. Manz, RSC Adv. 8 (2018) 2678-2707 DOI: 10.1039/c7ra11829e.
For each atom in the material, the electron cloud parameters were fit to the spherically averaged atom-in-material
electron density using radial positions for which this density was between 10^-4 and 10^-2 electrons per cubic bohr.
The polarizabilities, dispersion coefficients, and quantum Drude oscillator (QDO) parameters were fit using the MCLF method.
The magnetic structure of the system was optimized in VASP from the default ferromagnetic initial guess using spin polarization.
The atomic spin moments (ASMs) were computed on this optimized magnetic structure using the DDEC6 partition as inputs
to the method of T. A. Manz and D. S. Sholl, J. Chem. Theory Comput. 7 (2011) 4146-4164 DOI: 10.1021/ct200539n.
The RMSE and RRMSE were computed using a uniform grid with Ewald summation.
