# Supplementary material for: A collection of forcefield precursors for metal–organic frameworks
Source: RSC Adv. 2019 Nov 13;9(63):36492–507. doi: 10.1039/c9ra07327b (PMC9075174; doi:10.1039/c9ra07327b)
Supplement: RA-009-C9RA07327B-s5296 [file RA-009-C9RA07327B-s5296.xyz]

   80
jmolscript: load "" {1 1 1} spacegroup "x,y,z" unitcell [{      8.206000     0.000000     0.000000 }, {      0.313119    14.179843     0.000000 }, {     -0.313119    -4.852455    13.323725 }]
La     0.194508     9.559748     2.904572     1.899318
La     4.297508     9.869603     3.347186     1.899318
H      4.068632     5.063939     8.023547     0.115529
H      3.478334     2.015108     5.438745     0.113734
H      2.168236     1.696390     9.257324     0.116923
H      3.740758     5.906419    12.706837     0.128671
H      4.286154     5.601812    10.327219     0.134944
H      6.494288     4.555593     2.893913     0.137972
H      5.142450     2.920254     4.187647     0.128627
H      0.251357    -2.209192     7.603850     0.136614
H      0.945087    -0.100426     8.631109     0.132284
H     -0.034368     3.521189     5.819803     0.115529
H      7.581334     4.906598     9.569099     0.113734
H      6.271236     1.209501     8.561826     0.116923
H      7.843758    -0.591039     3.425530     0.128671
H      0.183154     1.540668     4.526069     0.134944
H      2.391288     8.167157     8.052859     0.137972
H      1.039450     6.391908     9.146737     0.128627
H      4.354357     1.426624    12.797438     0.136615
H      5.048087     1.183023    10.464454     0.132284
C      3.100137     3.490519     8.866939     0.100079
C      3.741092     4.190256     7.845009    -0.188254
C      3.919605     3.649323     6.565932     0.105055
C      3.390130     2.384061     6.310116    -0.211468
C      2.734029     1.643990     7.298737     0.098952
C      2.600141     2.196304     8.573817    -0.202879
C      2.944482     4.043944    10.224627    -0.000261
C      2.363794     4.379822    12.596250    -0.136653
C      3.331073     5.249915    12.153902    -0.116181
C      3.651729     5.070838    10.796214    -0.165552
C      2.071179     9.126938     0.616888     0.611355
C      4.674178     4.353018     5.525349    -0.001865
C      5.949375     6.039518     4.219624    -0.125080
C      6.005331     4.776003     3.678680    -0.102665
C      5.239151     3.832028     4.436800    -0.167004
C      6.624832     7.259859     3.726646     0.589555
C      2.154316     0.316563     7.018938    -0.008353
C      1.458575    -1.841423     5.998341    -0.101296
C      0.869050    -1.609826     7.200141    -0.101883
C      1.262545    -0.398745     7.787717    -0.167775
C      1.469409    11.248020     5.044362     0.604902
C      7.203137     2.190281     7.009612     0.100079
C      7.844092     3.389967     6.701834    -0.188253
C      8.022605     4.406707     7.647818     0.105055
C      7.493130     4.214095     8.924231    -0.211469
C      6.837029     3.031905     9.281307     0.098952
C      6.703141     2.022815     8.325996    -0.202879
C      7.047482     1.103951     6.024988    -0.000261
C      6.466794    -1.009543     4.897801    -0.136652
C      7.434073    -0.296149     4.231615    -0.116181
C      7.754729     0.918285     4.864492    -0.165553
C      6.174179    11.871055     4.536728     0.611355
C      0.571178     5.625274     7.342705    -0.001865
C      1.846375     7.429298     6.204859    -0.125080
C      1.902331     7.505197     7.577202    -0.102665
C      1.136151     6.469813     8.204750    -0.167004
C      2.521832     8.310123     5.226897     0.589555
C      6.257316     2.840554    10.624338    -0.008354
C      5.561575     3.061052    13.001291    -0.101296
C      4.972050     2.011066    12.372411    -0.101883
C      5.365545     1.873407    11.033377    -0.167774
C      5.572409     8.436745     1.028592     0.604902
S      1.834401     3.342533    11.333693     0.133121
S      4.969152     6.051769     5.644863     0.133692
S      2.538093    -0.555594     5.577844     0.109081
S      5.937401    -0.178183     6.304520     0.133120
S      0.866152     6.094302     5.705619     0.133692
S      6.641093     3.896182    11.936992     0.109080
O      2.574958     9.817618     1.554879    -0.690716
O      1.071712     8.394567     0.790097    -0.561237
O      7.548493     7.154159     2.907237    -0.550317
O      6.254285     8.389754     4.202303    -0.667851
O      0.584539    10.418358     5.309504    -0.545804
O      2.125509    11.201720     3.941158    -0.717313
O      6.677958    11.226053     3.566761    -0.690716
O      5.174712    11.457682     5.165608    -0.561237
O      3.445493     9.043888     5.606623    -0.550318
O      2.151285     8.249843     4.002447    -0.667851
O      4.687539     7.903694     1.717428    -0.545804
O      6.228509     9.457498     1.449621    -0.717313

The following XYZ coordinates are in angstroms. Other properties are in atomic units.
The sperically averaged electron density of each atom fit to a function of the form exp(a - br)
eigen_1, eigen_2 and eigen_3 are the three eigenvalues of traceless quadrupole moment tensor
  atom number  atomic symbol              X              Y              Z     net charge C6 coefficient C8 coefficient C10 coefficient fluctuating dipole atomic polarizability isotropic forcefield polarizability              a              b squared Pearson coefficient          <r^3>          <r^4>         wp_QDO          m_QDO          q_QDO       dipole_x       dipole_y       dipole_z         dipole            Qxy            Qxz            Qyz     Q(x^2-y^2)  Q(3z^2 - R^2)        eigen_1        eigen_2        eigen_3 static polarizability      alpha(xx)      alpha(xy)      alpha(xz)      alpha(yy)      alpha(yz)      alpha(zz) atomic spin moment
            1             La       0.194508       9.559748       2.904572       1.899318     230.568532 0.64603588E+04  0.27054855E+06                                27.154358                           23.592265       1.358835       2.012512                    0.999459     105.731183     295.202600       0.452693       0.323083      -1.249814      -0.027167      -0.003801      -0.012347       0.030082      -0.077159       0.006699      -0.171511      -0.223415       0.126157      -0.173393      -0.076615       0.250008             32.757876      42.230110       1.411226       2.327938      25.463567       6.154827      30.579951           0.000130
            2             La       4.297508       9.869603       3.347186       1.899318     230.568477 0.64603588E+04  0.27054855E+06                                27.154354                           23.592264       1.358837       2.012513                    0.999459     105.731184     295.202604       0.452693       0.323083      -1.249814      -0.027167       0.010301       0.007796       0.030083      -0.032700       0.070206      -0.146977      -0.290781      -0.075937      -0.173391      -0.076617       0.250008             32.757867      42.230095      -1.704467      -2.122661      26.022651       6.358434      30.020856           0.000115
            3              H       4.068632       5.063939       8.023547       0.115529       1.153778 0.94073118E+01  0.97317906E+02                                 1.892368                            1.853526      -1.338036       2.243107                    0.992301       3.935431      11.755766       0.432330       1.369504      -0.688806       0.010893       0.031954       0.010126       0.035246       0.006712       0.000663       0.008046      -0.017324       0.013705      -0.013498      -0.001268       0.014766              1.896928       1.720549       0.192683      -0.022760       2.173311       0.031957       1.796923          -0.000003
            4              H       3.478334       2.015108       5.438745       0.113734       1.309821 0.10831816E+02  0.11573726E+03                                 2.041773                            1.976022      -1.466178       2.182697                    0.991457       4.001356      12.032578       0.424053       1.351803      -0.693064       0.002751      -0.008515      -0.035319       0.036435       0.005955      -0.003996       0.000772      -0.003883       0.045107      -0.014249      -0.001424       0.015673              2.044898       1.851549       0.135215      -0.160689       2.007668       0.260009       2.275475          -0.000001
            5              H       2.168236       1.696390       9.257324       0.116923       1.209573 0.98098220E+01  0.10215319E+03                                 1.927356                            1.873228      -1.318956       2.251328                    0.993480       3.879853      11.481553       0.438494       1.341379      -0.695080      -0.016587      -0.021995       0.022123       0.035332       0.006525      -0.003619      -0.005502      -0.014801      -0.001524      -0.009895      -0.003266       0.013161              1.931379       1.821219       0.258042      -0.190916       1.882895      -0.090973       2.090025          -0.000001
            6              H       3.740758       5.906419      12.706837       0.128671       1.255110 0.95345835E+01  0.96737738E+02                                 1.866597                            1.769103      -0.869879       2.478258                    0.998541       3.341329       9.175912       0.490429       1.230937      -0.723720       0.021166       0.030304       0.021419       0.042721       0.015471      -0.000807       0.005617      -0.011449       0.002837      -0.017791       0.000674       0.017117              1.899535       1.688082       0.230974       0.256318       1.893637       0.430691       2.116887           0.000000
            7              H       4.286154       5.601812      10.327219       0.134944       1.143349 0.86701956E+01  0.86217150E+02                                 1.775859                            1.705043      -0.819050       2.503791                    0.999151       3.287924       9.046420       0.489856       1.257399      -0.717253       0.026636       0.024627      -0.019721       0.041290       0.016658      -0.009601       0.002634      -0.011322       0.009229      -0.022574       0.005492       0.017082              1.792272       1.861738       0.248938      -0.302105       1.634612      -0.211837       1.880465          -0.000001
            8              H       6.494288       4.555593       2.893913       0.137972       1.086604 0.79414792E+01  0.76346248E+02                                 1.640195                            1.571627      -0.789682       2.519042                    0.999668       3.065447       7.978079       0.546249       1.166350      -0.739571       0.022282      -0.008080      -0.036438       0.043468       0.000537      -0.013608       0.005104      -0.011989       0.012624      -0.017379       0.002841       0.014538              1.650461       1.545422      -0.050677      -0.356507       1.437451       0.028736       1.968508          -0.000001
            9              H       5.142450       2.920254       4.187647       0.128627       1.173799 0.88260481E+01  0.88237547E+02                                 1.807205                            1.718560      -0.869162       2.473111                    0.998781       3.371040       9.327119       0.488230       1.254857      -0.716975      -0.004248      -0.036299      -0.012580       0.038652       0.007165      -0.009581       0.008281      -0.019857       0.005645      -0.019719       0.005244       0.014475              1.829894       1.546205       0.094909      -0.046547       2.402029       0.095042       1.541450          -0.000001
           10              H       0.251357      -2.209192       7.603850       0.136614       1.170281 0.87797663E+01  0.86858989E+02                                 1.749945                            1.673274      -0.846211       2.494445                    0.999047       3.190349       8.521753       0.517716       1.195866      -0.732346      -0.027086      -0.028430       0.019799       0.043976       0.012990      -0.012390      -0.001349      -0.007572       0.013832      -0.019622       0.001712       0.017910              1.767088       1.775607       0.391619      -0.184697       1.994176      -0.167682       1.531481           0.000003
           11              H       0.945087      -0.100426       8.631109       0.132284       1.121110 0.83533542E+01  0.82163340E+02                                 1.739601                            1.662341      -0.799550       2.510205                    0.999433       3.253516       8.855832       0.501971       1.240539      -0.720848      -0.015253       0.008984       0.035218       0.039417       0.009960      -0.011726       0.003790      -0.006973       0.025625      -0.019793       0.004987       0.014807              1.756914       1.554732      -0.062387      -0.201968       1.698491       0.354164       2.017519           0.000001
           12              H      -0.034368       3.521189       5.819803       0.115529       1.153781 0.94073465E+01  0.97318360E+02                                 1.892371                            1.853530      -1.338040       2.243104                    0.992301       3.935439      11.755798       0.432330       1.369504      -0.688806       0.010893       0.001420      -0.033490       0.035246       0.001674      -0.006533       0.005580      -0.010552       0.034021      -0.013498      -0.001268       0.014766              1.896932       1.720552       0.087324      -0.173262       1.820453      -0.096554       2.149790          -0.000003
           13              H       7.581334       4.906598       9.569099       0.113734       1.309824 0.10831845E+02  0.11573765E+03                                 2.041775                            1.976024      -1.466179       2.182696                    0.991457       4.001360      12.032590       0.424054       1.351802      -0.693064       0.002750       0.030273       0.020087       0.036435       0.005792      -0.004228       0.007219      -0.021585      -0.007998      -0.014249      -0.001424       0.015673              2.044899       1.851551       0.197259      -0.072062       2.076905       0.285224       2.206243          -0.000001
           14              H       6.271236       1.209501       8.561826       0.116923       1.209573 0.98098197E+01  0.10215317E+03                                 1.927356                            1.873229      -1.318956       2.251328                    0.993480       3.879853      11.481557       0.438494       1.341380      -0.695080      -0.016587      -0.028314       0.013096       0.035332       0.005633      -0.004892      -0.006838      -0.011132       0.009482      -0.009895      -0.003266       0.013161              1.931380       1.821219       0.267693      -0.177130       2.124273      -0.003065       1.848647          -0.000001
           15              H       7.843758      -0.591039       3.425530       0.128671       1.255105 0.95345337E+01  0.96737106E+02                                 1.866593                            1.769099      -0.869875       2.478260                    0.998541       3.341322       9.175887       0.490429       1.230938      -0.723720       0.021166      -0.009756      -0.035804       0.042721       0.006053      -0.014261       0.002917      -0.004035       0.025079      -0.017792       0.000674       0.017117              1.899531       1.688078      -0.161801      -0.304742       1.813764       0.401602       2.196749           0.000000
           16              H       0.183154       1.540668       4.526069       0.134944       1.143351 0.86702235E+01  0.86217501E+02                                 1.775862                            1.705046      -0.819051       2.503790                    0.999151       3.287929       9.046439       0.489855       1.257400      -0.717253       0.026635       0.026958      -0.016392       0.041290       0.014722      -0.012367       0.001681      -0.008704       0.017082      -0.022574       0.005492       0.017082              1.792275       1.861741       0.369054      -0.130526       1.987909      -0.083169       1.527174          -0.000001
           17              H       2.391288       8.167157       8.052859       0.137972       1.086596 0.79413975E+01  0.76345219E+02                                 1.640181                            1.571615      -0.789684       2.519041                    0.999668       3.065437       7.978024       0.546254       1.166344      -0.739573       0.022282       0.031473       0.020061       0.043468       0.012970       0.004152       0.004011      -0.008987       0.021630      -0.017379       0.002841       0.014538              1.650447       1.545410       0.317636       0.169615       1.887821       0.192764       1.518110          -0.000000
           18              H       1.039450       6.391908       9.146737       0.128627       1.173792 0.88259734E+01  0.88236578E+02                                 1.807194                            1.718550      -0.869160       2.473112                    0.998781       3.371027       9.327059       0.488233       1.254854      -0.716976      -0.004248      -0.000601       0.038413       0.038652       0.011454      -0.003453       0.004057      -0.008258       0.040444      -0.019719       0.005244       0.014475              1.829883       1.546196       0.076214      -0.073249       1.581099      -0.203932       2.362355          -0.000001
           19              H       4.354357       1.426624      12.797438       0.136615       1.170279 0.87797451E+01  0.86858726E+02                                 1.749943                            1.673272      -0.846209       2.494446                    0.999047       3.190346       8.521742       0.517717       1.195865      -0.732347      -0.027086      -0.028332       0.019938       0.043976       0.016088      -0.007966      -0.000026      -0.011203       0.002939      -0.019622       0.001712       0.017910              1.767086       1.775605       0.307559      -0.304769       1.693498      -0.277186       1.832154           0.000003
           20              H       5.048087       1.183023      10.464454       0.132284       1.121108 0.83533367E+01  0.82163116E+02                                 1.739599                            1.662339      -0.799549       2.510205                    0.999433       3.253514       8.855821       0.501971       1.240538      -0.720848      -0.015253      -0.030017      -0.020494       0.039417       0.014426      -0.005347       0.005901      -0.012770       0.008234      -0.019793       0.004987       0.014807              1.756912       1.554730       0.168425       0.127735       1.752396       0.373796       1.963609           0.000001
           21              C       3.100137       3.490519       8.866939       0.100079      37.495054 0.44017721E+03  0.10425619E+05                                10.098938                            7.225453      -0.339502       1.900791                    0.998793      27.596640      80.762165       0.581431       0.444768      -1.042311       0.005005       0.004264      -0.000821       0.006626       0.013375       0.002343       0.016870      -0.000534       0.008105      -0.020586      -0.002225       0.022811             12.972624       7.689555       1.771672      -2.012705      10.710425       3.555478      20.517892          -0.000000
           22              C       3.741092       4.190256       7.845009      -0.188254      34.683241 0.50111692E+03  0.12311589E+05                                 9.487037                            7.616078      -0.294016       1.874630                    0.997032      31.504573      95.198477       0.574349       0.434065      -1.044286      -0.007024      -0.014045       0.000576       0.015713      -0.000726       0.026583       0.010418      -0.007230      -0.085436      -0.043443       0.017074       0.026368             11.081945       8.095201       1.421904      -3.963484       8.786369      -0.768445      16.364264          -0.000005
           23              C       3.919605       3.649323       6.565932       0.105055      37.935914 0.43527280E+03  0.10300124E+05                                10.206474                            7.194919      -0.344565       1.899503                    0.999032      27.665445      81.429438       0.580368       0.445986      -1.039626       0.004207      -0.004684      -0.000453       0.006312       0.005032      -0.013767       0.004887      -0.006485       0.034446      -0.018690       0.000064       0.018626             13.198862      10.956699       5.198302      -5.582097      13.460991      -3.195683      15.178898          -0.000001
           24              C       3.390130       2.384061       6.310116      -0.211468      37.062503 0.51096293E+03  0.12628571E+05                                 9.906788                            7.675603      -0.281769       1.867124                    0.997999      32.265142      98.139434       0.573158       0.432381      -1.044153      -0.003666       0.012723       0.009672       0.016396      -0.010875       0.006591       0.009559       0.051424       0.104932      -0.046806       0.009669       0.037137             11.849058      10.385637       6.035256      -2.504815      15.764081      -1.197241       9.397455          -0.000004
           25              C       2.734029       1.643990       7.298737       0.098952      39.221210 0.43591710E+03  0.10293555E+05                                10.340079                            7.136364      -0.269600       1.917976                    0.999231      27.607144      80.515141       0.592057       0.438108      -1.046869      -0.009128       0.005160       0.003111       0.010937       0.015445      -0.006206      -0.001852      -0.012564      -0.010162      -0.016362      -0.003123       0.019485             13.632058      10.149649       6.801487      -0.305740      19.531032       3.523139      11.215494           0.000000
           26              C       2.600141       2.196304       8.573817      -0.202879      35.870151 0.50767351E+03  0.12493577E+05                                 9.656637                            7.626845      -0.202654       1.898891                    0.997661      31.648662      95.222765       0.579251       0.429672      -1.048595      -0.005386       0.006323      -0.015914       0.017951       0.004303      -0.005756      -0.034552       0.032806      -0.062276      -0.048761       0.017001       0.031760             11.389575       7.479380       2.836546       0.346008      13.243577       5.230307      13.445768          -0.000004
           27              C       2.944482       4.043944      10.224627      -0.000261      43.304465 0.52564226E+03  0.12947905E+05                                11.002934                            7.789218      -0.289108       1.893407                    0.998598      29.211350      85.730263       0.574471       0.432841      -1.054823       0.010592      -0.001992      -0.001610       0.010897       0.015192      -0.012406      -0.004395      -0.007251       0.061339      -0.026971      -0.000121       0.027092             14.677062       8.480907       0.709196      -1.092317       8.922940       6.449328      26.627339          -0.000003
           28              C       2.363794       4.379822      12.596250      -0.136653      49.886149 0.58683873E+03  0.14850591E+05                                12.004272                            8.191213      -0.360467       1.856137                    0.997968      30.986880      92.008882       0.564511       0.428755      -1.057915       0.026346      -0.009952      -0.033218       0.043550       0.023262       0.014867       0.018016      -0.019053       0.030390      -0.030380      -0.008521       0.038901             16.601507      12.498335       1.491446      -8.166844       7.157977       0.188693      30.148210          -0.000001
           29              C       3.331073       5.249915      12.153902      -0.116181      33.574403 0.45330455E+03  0.10844534E+05                                 9.185814                            7.174258      -0.177174       1.902162                    0.999296      30.774353      91.303943       0.601298       0.425790      -1.050936       0.011226      -0.007367      -0.020384       0.024409       0.008492       0.003772      -0.002039      -0.034239      -0.013868      -0.018075      -0.003396       0.021470             10.843775       8.142632       1.481181      -1.957692       6.916716       1.792243      17.471978          -0.000002
           30              C       3.651729       5.070838      10.796214      -0.165552      34.398175 0.47287787E+03  0.11423235E+05                                 9.342404                            7.333139      -0.162316       1.908209                    0.998807      31.093739      92.442821       0.594571       0.426444      -1.051429       0.006641       0.008335       0.024626       0.026833       0.004605      -0.014062      -0.003299      -0.042314       0.019457      -0.030046       0.009373       0.020673             11.039042       8.135099       1.440974      -1.758107       7.126467       1.798648      17.855561           0.000000
           31              C       2.071179       9.126938       0.616888       0.611355      25.649187 0.25400239E+03  0.53101054E+04                                 8.142142                            5.706598      -0.104753       2.015590                    0.999538      22.965810      65.804707       0.609386       0.480782      -1.009382       0.009597      -0.017640       0.059557       0.062851      -0.054155       0.037034      -0.025892      -0.083740      -0.198655      -0.084363      -0.026219       0.110582             10.441755       9.690652       1.726713      -3.076382       5.361480       0.869295      16.273132          -0.000002
           32              C       4.674178       4.353018       5.525349      -0.001865      41.969592 0.50075597E+03  0.12202973E+05                                10.778621                            7.602558      -0.314890       1.885739                    0.998750      29.123032      85.394928       0.580687       0.432837      -1.053378       0.001654      -0.007186       0.004161       0.008467       0.025848      -0.006178      -0.001806      -0.044935       0.001452      -0.035161       0.000630       0.034530             14.303274      12.659331       5.037133      -8.336601      13.610725      -6.687368      16.639765          -0.000003
           33              C       5.949375       6.039518       4.219624      -0.125080      47.918448 0.59440560E+03  0.15077689E+05                                11.668564                            8.223975      -0.339906       1.860724                    0.998440      30.925595      91.684118       0.565903       0.426690      -1.060081      -0.031379      -0.025582       0.005198       0.040818      -0.013560      -0.035686       0.014438       0.003141       0.039733      -0.032922      -0.014955       0.047877             15.481201      11.083597       7.132408      -4.561392      23.849410      -7.438841      11.510596          -0.000002
           34              C       6.005331       4.776003       3.678680      -0.102665      32.162604 0.43725768E+03  0.10311468E+05                                 8.840057                            6.997490       0.099768       2.001064                    0.999650      29.566488      85.583125       0.618507       0.419931      -1.060242      -0.019202      -0.010622       0.008790       0.023639      -0.002633      -0.005206      -0.008413       0.004645       0.007717      -0.011630       0.002110       0.009519             10.190789       7.748731       2.739117      -3.576286      12.762008      -3.008069      10.061629          -0.000001
           35              C       5.239151       3.832028       4.436800      -0.167004      33.259432 0.44958386E+03  0.10714255E+05                                 9.087553                            7.116911      -0.032386       1.953528                    0.999161      30.594187      90.068780       0.608347       0.422478      -1.054870       0.016625       0.011208      -0.026620       0.033326       0.010439       0.004250      -0.005170      -0.007428      -0.011276      -0.013519       0.000351       0.013168             10.570237       8.398481       2.790130      -3.988929      12.961324      -2.874728      10.350906           0.000001
           36              C       6.624832       7.259859       3.726646       0.589555      23.949821 0.27091592E+03  0.57779906E+04                                 7.849871                            5.926290      -0.301136       1.932431                    0.999269      24.168904      70.835510       0.590747       0.486141      -1.002707       0.012115       0.038845      -0.012078       0.042446      -0.012893       0.056632       0.038237       0.042614       0.163304      -0.077660      -0.015837       0.093497              9.569828       8.436287       2.151330      -2.746619      12.761558      -2.896693       7.511640          -0.000002
           37              C       2.154316       0.316563       7.018938      -0.008353      45.787625 0.52575597E+03  0.12934142E+05                                11.360916                            7.748956      -0.298383       1.886680                    0.998626      29.303207      85.571168       0.581325       0.428286      -1.059028      -0.004763       0.007187       0.005890       0.010442       0.006005      -0.008384       0.015666      -0.041471       0.035026      -0.030359       0.001299       0.029061             15.693439      12.344206       9.144237       1.038177      25.951223       5.312430       8.784887          -0.000003
           38              C       1.458575      -1.841423       5.998341      -0.101296      45.952427 0.55080528E+03  0.13715837E+05                                11.420972                            7.956664      -0.252986       1.905658                    0.997749      29.898864      87.985742       0.570672       0.431018      -1.056817       0.022650       0.025828       0.026990       0.043687       0.014628      -0.020956      -0.014162       0.011378      -0.046925      -0.028049      -0.007874       0.035922             15.576465       8.876428       3.087573       0.686077      23.139069      11.050310      14.713897          -0.000002
           39              C       0.869050      -1.609826       7.200141      -0.101883      32.210881 0.43020455E+03  0.10140299E+05                                 8.911923                            6.977699      -0.154652       1.918525                    0.999228      29.896261      87.537074       0.612279       0.424405      -1.053649       0.010530       0.017159       0.007240       0.021395      -0.003515       0.004065      -0.012760      -0.009778       0.010137      -0.009546      -0.007710       0.017256             10.499239       7.539054       2.977507      -0.472071      14.983440       4.077872       8.975223           0.000002
           40              C       1.262545      -0.398745       7.787717      -0.167775      34.542760 0.46270972E+03  0.11097870E+05                                 9.321403                            7.219620      -0.061403       1.940689                    0.999074      30.795307      90.715961       0.604538       0.422427      -1.055739      -0.014113      -0.023353      -0.004768       0.027700       0.002699      -0.007327       0.004896      -0.015342       0.025015      -0.015141       0.002671       0.012470             11.116957       8.345917       3.607529      -0.369864      15.744880       4.339750       9.260075           0.000005
           41              C       1.469409      11.248020       5.044362       0.604902      23.825257 0.26322932E+03  0.55721876E+04                                 7.877475                            5.868967      -0.301149       1.946463                    0.999092      23.595917      68.832681       0.589650       0.490705      -1.000657       0.004759      -0.037216      -0.032077       0.049363      -0.054423       0.019409      -0.066458       0.036946      -0.021973      -0.085380      -0.008976       0.094356              9.892626       7.496743       2.004312      -0.395185      13.268999       4.902370       8.912137          -0.000002
           42              C       7.203137       2.190281       7.009612       0.100079      37.495048 0.44017730E+03  0.10425622E+05                                10.098938                            7.225455      -0.339503       1.900791                    0.998793      27.596642      80.762181       0.581430       0.444768      -1.042311       0.005005       0.002230      -0.003726       0.006626       0.002376      -0.013369       0.014136       0.006973       0.030625      -0.020586      -0.002225       0.022811             12.972622       7.689555       2.497463      -0.975948      17.082856       5.876295      14.145455          -0.000001
           43              C       7.844092       3.389967       6.701834      -0.188253      34.683221 0.50111672E+03  0.12311583E+05                                 9.487032                            7.616076      -0.294017       1.874630                    0.997032      31.504569      95.198462       0.574349       0.434065      -1.044286      -0.007024      -0.005347       0.012999       0.015713      -0.025226      -0.008414      -0.006920       0.040377       0.057383      -0.043442       0.017074       0.026368             11.081936       8.095194       4.210765       0.020279      15.971006       1.848181       9.179608          -0.000005
           44              C       8.022605       4.406707       7.647818       0.105055      37.935914 0.43527278E+03  0.10300123E+05                                10.206473                            7.194918      -0.344564       1.899503                    0.999032      27.665446      81.429433       0.580368       0.445986      -1.039627       0.004207      -0.001177       0.004556       0.006312       0.014658      -0.000017       0.008238      -0.015686       0.006844      -0.018690       0.000063       0.018626             13.198859      10.956695       7.023970      -2.974213      17.032835      -1.894827      11.607047          -0.000001
           45              C       7.493130       4.214095       8.924231      -0.211469      37.062552 0.51096351E+03  0.12628588E+05                                 9.906796                            7.675608      -0.281770       1.867123                    0.997999      32.265155      98.139481       0.573158       0.432381      -1.044153      -0.003666      -0.004734      -0.015264       0.016397      -0.009915       0.007963       0.032458      -0.011453      -0.083696      -0.046806       0.009669       0.037138             11.849070      10.385645       4.418900      -4.813716      10.912969      -2.964009      14.248596          -0.000005
           46              C       6.837029       3.031905       9.281307       0.098952      39.221195 0.43591660E+03  0.10293540E+05                                10.340077                            7.136360      -0.269603       1.917975                    0.999231      27.607126      80.515072       0.592057       0.438108      -1.046869      -0.009128      -0.001157      -0.005912       0.010936       0.011117      -0.012389      -0.005071      -0.003723       0.016367      -0.016363      -0.003122       0.019485             13.632058      10.149649       2.614804      -6.286223       9.923577       0.024128      20.822947           0.000000
           47              C       6.703141       2.022815       8.325996      -0.202879      35.870142 0.50767341E+03  0.12493574E+05                                 9.656635                            7.626844      -0.202654       1.898891                    0.997661      31.648657      95.222746       0.579252       0.429672      -1.048595      -0.005386       0.017117      -0.000495       0.017951       0.006880      -0.002073      -0.031197       0.023595      -0.089909      -0.048761       0.017001       0.031760             11.389574       7.479380       0.645569      -2.783697      10.058505       4.070313      16.630837          -0.000003
           48              C       7.047482       1.103951       6.024988      -0.000261      43.304463 0.52564241E+03  0.12947910E+05                                11.002935                            7.789220      -0.289109       1.893407                    0.998598      29.211354      85.730288       0.574471       0.432841      -1.054822       0.010592       0.000831       0.002423       0.010897       0.016855      -0.010029       0.005331      -0.033955      -0.018771      -0.026971      -0.000121       0.027092             14.677060       8.480907       1.269056      -0.292581      20.406512      10.631607      15.143763          -0.000003
           49              C       6.466794      -1.009543       4.897801      -0.136652      49.886124 0.58683892E+03  0.14850597E+05                                12.004269                            8.191214      -0.360466       1.856138                    0.997968      30.986871      92.008848       0.564511       0.428755      -1.057915       0.026346       0.027807       0.020719       0.043550      -0.006009      -0.026945       0.015619      -0.012471       0.050134      -0.030380      -0.008521       0.038901             16.601500      12.498328       8.184142       1.393358      27.334551       7.536933       9.971622          -0.000001
           50              C       7.434073      -0.296149       4.231615      -0.116181      33.574377 0.45330421E+03  0.10844524E+05                                 9.185810                            7.174256      -0.177173       1.902162                    0.999296      30.774349      91.303928       0.601298       0.425790      -1.050936       0.011226       0.016632       0.013898       0.024409      -0.000639      -0.009270      -0.009295      -0.014314       0.045906      -0.018074      -0.003395       0.021469             10.843769       8.142625       2.346364      -0.721815      15.083302       4.766486       9.305379          -0.000001
           51              C       7.754729       0.918285       4.864492      -0.165553      34.398216 0.47287847E+03  0.11423254E+05                                 9.342413                            7.333145      -0.162319       1.908208                    0.998807      31.093767      92.442950       0.594571       0.426444      -1.051429       0.006641      -0.020287      -0.016259       0.026833       0.014789       0.000485      -0.006201      -0.034345       0.043360      -0.030045       0.009373       0.020672             11.039053       8.135106       2.145074      -0.752337      15.442433       4.827294       9.539620          -0.000000
           52              C       6.174179      11.871055       4.536728       0.611355      25.649155 0.25400215E+03  0.53100991E+04                                 8.142134                            5.706595      -0.104751       2.015591                    0.999538      22.965804      65.804676       0.609387       0.480782      -1.009382       0.009597      -0.061998      -0.003805       0.062852      -0.053330       0.038212      -0.065229       0.024271       0.125380      -0.084363      -0.026219       0.110582             10.441742       9.690644       3.481521      -0.569705      14.436243       4.174298       7.198338          -0.000002
           53              C       0.571178       5.625274       7.342705      -0.001865      41.969538 0.50075531E+03  0.12202952E+05                                10.778609                            7.602552      -0.314889       1.885740                    0.998750      29.123017      85.394853       0.580687       0.432837      -1.053378       0.001654      -0.006369       0.005328       0.008467       0.014651      -0.022173      -0.008374      -0.026901       0.055553      -0.035161       0.000631       0.034530             14.303256      12.659316       9.557005      -1.880161      20.585619      -4.147122       9.664832          -0.000004
           54              C       1.846375       7.429298       6.204859      -0.125080      47.918395 0.59440501E+03  0.15077671E+05                                11.668556                            8.223971      -0.339907       1.860724                    0.998440      30.925590      91.684094       0.565903       0.426690      -1.060081      -0.031379      -0.013638       0.022258       0.040817       0.028892       0.024953       0.017949      -0.006500       0.010808      -0.032922      -0.014955       0.047877             15.481186      11.083589       6.726754      -5.140833      17.739403      -9.664065      17.620567          -0.000002
           55              C       1.902331       7.505197       7.577202      -0.102665      32.162549 0.43725704E+03  0.10311446E+05                                 8.840042                            6.997483       0.099783       2.001069                    0.999650      29.566458      85.582957       0.618508       0.419931      -1.060242      -0.019202      -0.011894       0.006973       0.023639       0.003990       0.004255      -0.004454      -0.006223      -0.024885      -0.011629       0.002110       0.009519             10.190769       7.748715       4.297695      -1.349904      12.312296      -3.171835      10.511296          -0.000000
           56              C       1.136151       6.469813       8.204750      -0.167004      33.259340 0.44958272E+03  0.10714220E+05                                 9.087532                            7.116901      -0.032379       1.953531                    0.999161      30.594143      90.068560       0.608347       0.422477      -1.054870       0.016625       0.028848      -0.001422       0.033326      -0.000420      -0.011263      -0.006966      -0.002496       0.003520      -0.013519       0.000351       0.013168             10.570208       8.398461       4.702879      -1.256623      12.505279      -3.040787      10.806884           0.000001
           57              C       2.521832       8.310123       5.226897       0.589555      23.949807 0.27091580E+03  0.57779873E+04                                 7.849869                            5.926288      -0.301110       1.932440                    0.999269      24.168898      70.835489       0.590747       0.486141      -1.002707       0.012115       0.024643      -0.032367       0.042446      -0.057625      -0.007265       0.062387      -0.023699      -0.035632      -0.077659      -0.015837       0.093497              9.569824       8.436285       3.316990      -1.081525       9.989279      -3.906342      10.283909          -0.000002
           58              C       6.257316       2.840554      10.624338      -0.008354      45.787663 0.52575600E+03  0.12934143E+05                                11.360922                            7.748956      -0.298383       1.886680                    0.998626      29.303216      85.571204       0.581325       0.428286      -1.059028      -0.004763      -0.003075      -0.008769       0.010442       0.009932      -0.002773       0.010961      -0.028551       0.073783      -0.030359       0.001299       0.029061             15.693451      12.344216       2.153738      -8.947434       7.378785      -1.451600      27.357351          -0.000003
           59              C       5.561575       3.061052      13.001291      -0.101296      45.952431 0.55080547E+03  0.13715843E+05                                11.420973                            7.956666      -0.252987       1.905658                    0.997749      29.898867      87.985762       0.570672       0.431018      -1.056817       0.022650      -0.016522      -0.033505       0.043687       0.024697      -0.006573      -0.016560       0.017962      -0.027173      -0.028049      -0.007874       0.035923             15.576468       8.876429       0.411937      -3.135941       8.594151       5.753098      29.258823          -0.000002
           60              C       4.972050       2.011066      12.372411      -0.101883      32.210896 0.43020465E+03  0.10140303E+05                                 8.911927                            6.977701      -0.154652       1.918525                    0.999228      29.896263      87.537091       0.612279       0.424405      -1.053649       0.010530      -0.000931      -0.018601       0.021395      -0.005022       0.001912      -0.009714      -0.018144      -0.014959      -0.009546      -0.007711       0.017256             10.499246       7.539057       1.462494      -2.636197       7.056368       1.190858      16.902312           0.000002
           61              C       5.365545       1.873407      11.033377      -0.167774      34.542758 0.46270940E+03  0.11097861E+05                                 9.321404                            7.219618      -0.061404       1.940689                    0.999074      30.795303      90.715955       0.604538       0.422427      -1.055739      -0.014114      -0.003512       0.023574       0.027700       0.007809      -0.000029       0.005305      -0.016464       0.021650      -0.015141       0.002671       0.012470             11.116960       8.345920       1.582058      -3.263157       7.228619       1.238153      17.776342           0.000005
           62              C       5.572409       8.436745       1.028592       0.604902      23.825248 0.26322930E+03  0.55721872E+04                                 7.877474                            5.868967      -0.301151       1.946463                    0.999092      23.595924      68.832713       0.589650       0.490705      -1.000657       0.004759       0.017405       0.045947       0.049363      -0.036861       0.044496      -0.048485      -0.012402      -0.170019      -0.085380      -0.008976       0.094356              9.892623       7.496744       1.057219      -1.748065       6.269669       2.353232      15.911455          -0.000002
           63              S       1.834401       3.342533      11.333693       0.133121     113.376086 0.27396256E+04  0.96876109E+05                                16.444002                           14.475884       1.094020       2.028618                    0.999860      65.493531     194.832916       0.603880       0.286834      -1.230518       0.038474       0.053558       0.044149       0.079359       0.127127      -0.111806       0.093059       0.049685       0.831063      -0.303382      -0.010985       0.314368             19.028079      17.487439       1.411303      -2.652074      10.094106       3.354523      29.502692          -0.000002
           64              S       4.969152       6.051769       5.644863       0.133692     112.719401 0.28796321E+04  0.10306619E+06                                16.465002                           14.925250       1.033098       2.017418                    0.999965      65.482073     195.748351       0.589915       0.290093      -1.227493       0.012307      -0.005086      -0.078826       0.079943       0.126386      -0.231622      -0.096195      -0.302748      -0.092771      -0.324309       0.008452       0.315857             18.857206      17.540182       3.234567      -5.897337      22.588862      -7.484755      16.442574          -0.000006
           65              S       2.538093      -0.555594       5.577844       0.109081     119.017647 0.28709074E+04  0.10269010E+06                                17.020034                           14.835210       1.021820       2.001933                    0.999752      66.477974     198.752851       0.595658       0.287475      -1.230110      -0.038646      -0.078649       0.071649       0.113194       0.137788      -0.058215       0.181074      -0.323754      -0.185685      -0.266890      -0.042104       0.308994             19.965870      18.604478       4.553661      -0.273406      27.403330       8.221366      13.889801          -0.000006
           66              S       5.937401      -0.178183       6.304520       0.133120     113.376058 0.27396262E+04  0.96876133E+05                                16.443998                           14.475885       1.094021       2.028618                    0.999860      65.493542     194.832952       0.603880       0.286834      -1.230518       0.038474      -0.023156      -0.065433       0.079359       0.148561      -0.081190       0.212865      -0.279273      -0.155811      -0.303384      -0.010985       0.314369             19.028069      17.487434       2.974908      -0.418536      25.072533       8.809611      14.524240          -0.000002
           67              S       0.866152       6.094302       5.705619       0.133692     112.719361 0.28796309E+04  0.10306614E+06                                16.464998                           14.925247       1.033097       2.017417                    0.999965      65.482063     195.748310       0.589915       0.290093      -1.227493       0.012306       0.072326       0.031754       0.079943       0.260888      -0.039492      -0.137253      -0.190010       0.245441      -0.324309       0.008451       0.315857             18.857201      17.540181       6.648175      -1.021161      21.975733      -7.708046      17.055689          -0.000006
           68              S       6.641093       3.896182      11.936992       0.109080     119.017891 0.28709150E+04  0.10269045E+06                                17.020065                           14.835236       1.021819       2.001932                    0.999752      66.478016     198.753102       0.595657       0.287475      -1.230109      -0.038646      -0.094238       0.049382       0.113194       0.101853      -0.109547       0.056760       0.017583       0.838326      -0.266889      -0.042104       0.308993             19.965908      18.604512       1.815199      -4.185179      10.185225       1.950588      31.107985          -0.000006
           69              O       2.574958       9.817618       1.554879      -0.690716      44.559203 0.65487873E+03  0.16566874E+05                                10.081827                            7.937745       0.101736       2.043010                    0.996931      30.120571      81.669982       0.671061       0.360798      -1.135645      -0.008926      -0.028653      -0.070654       0.076763      -0.024133       0.037004       0.026634      -0.090808      -0.030874      -0.074964       0.013248       0.061716             12.516431       9.755323       0.693893       2.056558       7.430416       4.340860      20.363554          -0.000011
           70              O       1.071712       8.394567       0.790097      -0.561237      35.607263 0.52532162E+03  0.12593538E+05                                 8.716483                            7.176551       0.261334       2.140447                    0.994406      27.743358      73.546761       0.694938       0.367653      -1.128815       0.032402      -0.065481      -0.018788       0.075436       0.000178       0.004325      -0.045651      -0.000885      -0.276169      -0.105863       0.045623       0.060241             10.000531      13.786459       2.979140      -3.034282       6.252344      -0.749384       9.962790          -0.000006
           71              O       7.548493       7.154159       2.907237      -0.550317      32.867417 0.52788713E+03  0.12695229E+05                                 8.303627                            7.233760       0.060853       2.077322                    0.993430      27.817760      74.333609       0.685154       0.371722      -1.123517      -0.021262      -0.047269      -0.020304       0.055666      -0.002951       0.000311       0.005770       0.134434       0.124581      -0.088302       0.041777       0.046526              9.405450      11.386347       1.630883      -3.519940       7.133553      -1.998659       9.696449          -0.000008
           72              O       6.254285       8.389754       4.202303      -0.667851      41.244477 0.69628862E+03  0.17928482E+05                                 9.667567                            8.306700      -0.018730       2.013336                    0.993593      30.304715      83.535336       0.640107       0.371620      -1.124648       0.017727      -0.048658       0.061468       0.080375      -0.028427       0.037870       0.063306      -0.060993       0.051993      -0.088605       0.005353       0.083252             11.001039       9.394693      -1.846318      -0.234632      16.545360       0.068287       7.063064          -0.000016
           73              O       0.584539      10.418358       5.309504      -0.545804      31.243136 0.51283664E+03  0.12214731E+05                                 7.970215                            7.085906       0.189572       2.128838                    0.992843      27.272540      71.952880       0.700419       0.367150      -1.129737       0.011737       0.010178       0.051651       0.053937       0.003127       0.028404      -0.047383       0.040867      -0.204714      -0.094857       0.032491       0.062366              9.072979       9.425377       3.110190       0.611630      12.124751       0.869606       5.668807          -0.000009
           74              O       2.125509      11.201720       3.941158      -0.717313      44.483678 0.72916833E+03  0.18999176E+05                                10.154413                            8.458523      -0.141324       1.957440                    0.996371      31.452128      87.307976       0.638861       0.367953      -1.127068      -0.011348       0.043508       0.047156       0.065157      -0.043645      -0.028660      -0.029751       0.040770       0.185880      -0.089984       0.016124       0.073860             11.886111      11.042823      -2.069744      -3.634938      11.025340       4.780827      13.590171          -0.000010
           75              O       6.677958      11.226053       3.566761      -0.690716      44.559114 0.65487696E+03  0.16566817E+05                                10.081811                            7.937733       0.101739       2.043011                    0.996931      30.120549      81.669888       0.671061       0.360798      -1.135645      -0.008925       0.056583       0.051101       0.076763      -0.043028       0.010013       0.000832      -0.019965       0.181657      -0.074964       0.013248       0.061716             12.516409       9.755310      -1.694938      -1.355773      16.057389       7.482770      11.736529          -0.000011
           76              O       5.174712      11.457682       5.165608      -0.561237      35.607238 0.52532115E+03  0.12593525E+05                                 8.716479                            7.176548       0.261335       2.140447                    0.994406      27.743352      73.546740       0.694938       0.367653      -1.128815       0.032402      -0.004754       0.067957       0.075437      -0.004003      -0.001647      -0.079501       0.092061       0.002671      -0.105863       0.045623       0.060240             10.000525      13.786454       3.870560      -1.760919      10.010186       0.619216       6.204935          -0.000006
           77              O       3.445493       9.043888       5.606623      -0.550318      32.867448 0.52788779E+03  0.12695250E+05                                 8.303634                            7.233766       0.060851       2.077321                    0.993430      27.817777      74.333685       0.685154       0.371722      -1.123516      -0.021262       0.002902       0.051363       0.055666      -0.001302       0.002666       0.046061       0.023803      -0.207315      -0.088303       0.041777       0.046526              9.405458      11.386358       3.865524      -0.327866      10.681651      -0.706457       6.148364          -0.000007
           78              O       2.151285       8.249843       4.002447      -0.667851      41.244445 0.69628803E+03  0.17928463E+05                                 9.667561                            8.306696      -0.018729       2.013337                    0.993593      30.304708      83.535304       0.640108       0.371620      -1.124648       0.017727      -0.074408       0.024685       0.080375      -0.045311       0.013751       0.047032      -0.016309       0.186046      -0.088605       0.005353       0.083252             11.001030       9.394688      -0.411357       1.815139       8.129578      -2.996702      15.478822          -0.000016
           79              O       4.687539       7.903694       1.717428      -0.545804      31.243143 0.51283676E+03  0.12214735E+05                                 7.970216                            7.085907       0.189571       2.128838                    0.992843      27.272546      71.952902       0.700419       0.367150      -1.129737       0.011737      -0.045050      -0.027239       0.053937      -0.025619      -0.012658      -0.062627       0.082725      -0.079141      -0.094857       0.032491       0.062366              9.072979       9.425379       0.489631      -3.131714       5.865603      -1.409957      11.927956          -0.000008
           80              O       6.228509       9.457498       1.449621      -0.717313      44.483692 0.72916864E+03  0.18999187E+05                                10.154415                            8.458525      -0.141326       1.957439                    0.996371      31.452135      87.308005       0.638861       0.367953      -1.127068      -0.011348      -0.029420      -0.057017       0.065156       0.011994       0.050817       0.013657      -0.078417      -0.171680      -0.089984       0.016124       0.073861             11.886112      11.042828       2.707195       3.188685      10.215294       4.485808      14.400216          -0.000009

******************************************************
Auxiliary information for the entire system
The total spin magnetic moment of the unit cell is   0.000036
The total net atomic charge of the unit cell is   0.000000
Accuracy of reproducing the electrostatic potential in the unit cell:
  The inner radius (bohr) =    5.0000
  The outer radius (bohr) =   12.0000
  Valid grid points have density less than (e/(bohr^3)) =    0.0001
  The number of valid grid points were=       103630
  The rms potential error without charges in kcal/mol is=      6.52006
  The rms potential error with partial charges in kcal/mol is=      1.24304
  The RRMSE value at monopole order=      0.19065
  The rms potential error with partial charges and cloud penetration in kcal/mol is=      1.25084
  The RRMSE value at monopole order with cloud penetration is=      0.19184
  The rms potential error with partial charges and atomic dipoles in kcal/mol is=      0.58328
  The RRMSE value at dipole order=      0.08946
  The rms potential error with partial charges, atomic dipoles and cloud penetration in kcal/mol is=      0.57483
  The RRMSE value at dipole order with cloud penetration=      0.08816

******************************************************
The electron densities and ab initio electrostatic potential were computed in VASP using the PBE functional and
projector augmented wave method. See the main text of the journal article for a description of computational details.
The atomic charges, dipoles, and quadrupoles were computed with the DDEC6 method as described in
(a) T. A. Manz and N. Gabaldon Limas, RSC Adv. 6 (2016) 47771-47801 DOI: 10.1039/c6ra04656h
(b) N. Gabaldon Limas and T. A. Manz, RSC Adv. 8 (2018) 2678-2707 DOI: 10.1039/c7ra11829e.
For each atom in the material, the electron cloud parameters were fit to the spherically averaged atom-in-material
electron density using radial positions for which this density was between 10^-4 and 10^-2 electrons per cubic bohr.
The polarizabilities, dispersion coefficients, and quantum Drude oscillator (QDO) parameters were fit using the MCLF method.
The magnetic structure of the system was optimized in VASP from the default ferromagnetic initial guess using spin polarization.
The atomic spin moments (ASMs) were computed on this optimized magnetic structure using the DDEC6 partition as inputs
to the method of T. A. Manz and D. S. Sholl, J. Chem. Theory Comput. 7 (2011) 4146-4164 DOI: 10.1021/ct200539n.
The RMSE and RRMSE were computed using a uniform grid with Ewald summation.
