# Supplementary material for: A collection of forcefield precursors for metal–organic frameworks
Source: RSC Adv. 2019 Nov 13;9(63):36492–507. doi: 10.1039/c9ra07327b (PMC9075174; doi:10.1039/c9ra07327b)
Supplement: RA-009-C9RA07327B-s5297 [file RA-009-C9RA07327B-s5297.xyz]

  360
jmolscript: load "" {1 1 1} spacegroup "x,y,z" unitcell [{     16.204500     0.000000     0.000000 }, {      0.000000    17.602200     0.000000 }, {      0.000000     0.000000    17.902500 }]
Zn     4.452835    15.827370    11.046380     0.773035
Zn    12.555085    10.575930     6.856120     0.773035
Zn    12.555085     7.026270    15.807370     0.773035
Zn     4.452835     1.774830     2.095130     0.773035
Zn     3.649415    10.575930     2.095130     0.773035
Zn    11.751665    15.827370    15.807370     0.773035
Zn    11.751665     1.774830     6.856120     0.773035
Zn     3.649415     7.026270    11.046380     0.773035
H      4.645830     1.330726    10.356596     0.307865
H      2.430675     0.151379     3.490987     0.297472
H      3.649253    15.000595     7.971983     0.178162
H      5.209747    14.984753     8.118784     0.179524
H      4.553465    15.452971     6.774306     0.175169
H      4.239097     3.344418     9.144597     0.179868
H      3.391602     3.147273     7.839505     0.183892
H      4.953716     3.252887     7.751782     0.178774
H      1.555632    16.081370     5.526502     0.180844
H      0.832911    17.464903     5.675092     0.183086
H      1.664202    16.880510     6.869189     0.178660
H      6.632502     1.601800     4.529332     0.178853
H      6.421843     1.666928     6.081479     0.171599
H      5.869270     2.812832     5.168452     0.186518
H      1.361178    13.008026     9.883970     0.111316
H     16.037594    11.939572     8.523380     0.111624
H     14.519232    15.468813     7.434908     0.105922
H     15.961432    16.531986     8.886801     0.110667
H     12.748080     7.470374     7.545904     0.307865
H     10.532925     8.649721    14.411513     0.297472
H     11.751503    11.402705     9.930517     0.178162
H     13.311997    11.418547     9.783716     0.179524
H     12.655714    10.950329    11.128194     0.175169
H     12.341347     5.456682     8.757903     0.179868
H     11.493852     5.653827    10.062995     0.183892
H     13.055966     5.548213    10.150717     0.178774
H      9.657882    10.321930    12.375998     0.180844
H      8.935161     8.938397    12.227408     0.183086
H      9.766452     9.522790    11.033311     0.178660
H     14.734752     7.199300    13.373167     0.178853
H     14.524093     7.134172    11.821021     0.171599
H     13.971520     5.988268    12.734048     0.186518
H      9.463428    13.395274     8.018530     0.111316
H      7.935344    14.463728     9.379120     0.111624
H      6.416982    10.934487    10.467592     0.105922
H      7.859182     9.871314     9.015699     0.110667
H     12.748080    10.131826    16.497154     0.307865
H     10.532925     8.952479     5.460262     0.297472
H     11.751503     6.199495     0.979267     0.178162
H     13.311997     6.183653     0.832466     0.179524
H     12.655714     6.651871     2.176944     0.175169
H     12.341347    12.145518    17.709153     0.179868
H     11.493852    11.948373     1.111745     0.183892
H     13.055966    12.053987     1.199467     0.178774
H      9.657882     7.280270     3.424748     0.180844
H      8.935161     8.663803     3.276158     0.183086
H      9.766452     8.079410     2.082061     0.178660
H     14.734752    10.402900     4.421917     0.178853
H     14.524093    10.468028     2.869771     0.171599
H     13.971520    11.613932     3.782798     0.186518
H      9.463428     4.206926    16.969780     0.111316
H      7.935344     3.138472     0.427870     0.111624
H      6.416982     6.667713     1.516342     0.105922
H      7.859182     7.730886     0.064449     0.110667
H      4.645830    16.271474     1.405346     0.307865
H      2.430675    17.450821    12.442237     0.297472
H      3.649253     2.601605    16.923233     0.178162
H      5.209747     2.617447    17.070034     0.179524
H      4.553465     2.149229    15.725556     0.175169
H      4.239097    14.257782     0.193347     0.179868
H      3.391602    14.454927    16.790755     0.183892
H      4.953716    14.349313    16.703033     0.178774
H      1.555632     1.520830    14.477752     0.180844
H      0.832911     0.137297    14.626342     0.183086
H      1.664202     0.721690    15.820439     0.178660
H      6.632502    16.000400    13.480583     0.178853
H      6.421843    15.935272    15.032729     0.171599
H      5.869270    14.789368    14.119702     0.186518
H      1.361178     4.594174     0.932720     0.111316
H     16.037594     5.662628    17.474630     0.111624
H     14.519232     2.133387    16.386158     0.105922
H     15.961432     1.070214    17.838051     0.110667
H      3.456420     7.470374     1.405346     0.307865
H      5.671575     8.649721    12.442237     0.297472
H      4.452997    11.402705    16.923233     0.178162
H      2.892503    11.418547    17.070034     0.179524
H      3.548786    10.950329    15.725556     0.175169
H      3.863153     5.456682     0.193347     0.179868
H      4.710648     5.653827    16.790755     0.183892
H      3.148534     5.548213    16.703033     0.178774
H      6.546618    10.321930    14.477752     0.180844
H      7.269339     8.938397    14.626342     0.183086
H      6.438048     9.522790    15.820439     0.178660
H      1.469748     7.199300    13.480583     0.178853
H      1.680407     7.134172    15.032729     0.171599
H      2.232980     5.988268    14.119702     0.186518
H      6.741072    13.395274     0.932720     0.111316
H      8.269156    14.463728    17.474630     0.111623
H      9.787518    10.934487    16.386158     0.105922
H      8.345318     9.871314    17.838051     0.110667
H     11.558670     1.330726    16.497154     0.307865
H     13.773825     0.151379     5.460262     0.297472
H     12.555247    15.000595     0.979267     0.178162
H     10.994753    14.984753     0.832466     0.179524
H     11.651035    15.452971     2.176944     0.175169
H     11.965403     3.344418    17.709153     0.179868
H     12.812898     3.147273     1.111745     0.183892
H     11.250784     3.252887     1.199467     0.178774
H     14.648868    16.081370     3.424748     0.180844
H     15.371589    17.464903     3.276158     0.183086
H     14.540298    16.880510     2.082061     0.178660
H      9.571998     1.601800     4.421917     0.178853
H      9.782657     1.666928     2.869771     0.171599
H     10.335230     2.812832     3.782798     0.186518
H     14.843322    13.008026    16.969780     0.111316
H      0.166906    11.939572     0.427870     0.111623
H      1.685268    15.468813     1.516342     0.105922
H      0.243067    16.531986     0.064449     0.110667
H     11.558670    16.271474     7.545904     0.307865
H     13.773825    17.450821    14.411513     0.297472
H     12.555247     2.601605     9.930517     0.178162
H     10.994753     2.617447     9.783716     0.179524
H     11.651035     2.149229    11.128194     0.175169
H     11.965403    14.257782     8.757903     0.179868
H     12.812898    14.454927    10.062995     0.183892
H     11.250784    14.349313    10.150717     0.178774
H     14.648868     1.520830    12.375998     0.180844
H     15.371589     0.137297    12.227408     0.183086
H     14.540298     0.721690    11.033311     0.178660
H      9.571998    16.000400    13.373167     0.178853
H      9.782657    15.935272    11.821021     0.171599
H     10.335230    14.789368    12.734048     0.186518
H     14.843322     4.594174     8.018530     0.111316
H      0.166906     5.662628     9.379120     0.111623
H      1.685268     2.133387    10.467592     0.105922
H      0.243067     1.070214     9.015699     0.110667
H      3.456420    10.131826    10.356596     0.307865
H      5.671575     8.952479     3.490987     0.297472
H      4.452997     6.199495     7.971983     0.178162
H      2.892503     6.183653     8.118784     0.179524
H      3.548786     6.651871     6.774306     0.175169
H      3.863153    12.145518     9.144597     0.179868
H      4.710648    11.948373     7.839505     0.183892
H      3.148534    12.053987     7.751782     0.178774
H      6.546618     7.280270     5.526502     0.180844
H      7.269339     8.663803     5.675092     0.183086
H      6.438048     8.079410     6.869189     0.178660
H      1.469748    10.402900     4.529332     0.178853
H      1.680407    10.468028     6.081479     0.171599
H      2.232980    11.613932     5.168452     0.186518
H      6.741072     4.206926     9.883970     0.111315
H      8.269156     3.138472     8.523380     0.111623
H      9.787518     6.667713     7.434908     0.105922
H      8.345318     7.730886     8.886801     0.110667
C      4.464340    15.447163     7.730120    -0.526649
C      4.431931    16.852346     8.234792     0.243973
C      4.231481     0.428086     7.508488    -0.156039
C      4.325953     1.454998     8.430108     0.255149
C      4.218031     2.930942     8.277579    -0.529709
C      1.612348    16.957959     5.914270    -0.524407
C      2.834491     0.049286     5.402616     0.251057
C      3.948226     0.537395     6.069306    -0.156116
C      4.743381     1.134110     5.086816     0.242177
C      6.031315     1.869354     5.229499    -0.533699
C      1.742308    15.581819    10.375752     0.573311
C      0.721748    14.881604     9.519117    -0.020855
C      0.740060    13.506168     9.403467    -0.123963
C     16.040510    12.868264     8.572254    -0.130461
C     15.123822    14.968559     7.935283    -0.109310
C     15.997569    15.607695     8.794603    -0.119872
C     14.134861    12.884634     6.949213     0.583462
C     15.140837    13.595411     7.814262    -0.025957
C     12.566590    10.956137    10.172380    -0.526650
C     12.534181     9.550954     9.667708     0.243973
C     12.333731     8.373014    10.394012    -0.156039
C     12.428203     7.346102     9.472392     0.255149
C     12.320281     5.870158     9.624921    -0.529709
C      9.714598     9.445341    11.988230    -0.524407
C     10.936741     8.751814    12.499884     0.251058
C     12.050476     8.263705    11.833194    -0.156116
C     12.845631     7.666990    12.815684     0.242177
C     14.133565     6.931746    12.673001    -0.533699
C      9.844558    10.821481     7.526748     0.573311
C      8.823998    11.521696     8.383383    -0.020855
C      8.842310    12.897132     8.499033    -0.123963
C      7.938260    13.535036     9.330246    -0.130461
C      7.021572    11.434741     9.967217    -0.109310
C      7.895319    10.795605     9.107897    -0.119872
C      6.032611    13.518666    10.953287     0.583462
C      7.038587    12.807889    10.088238    -0.025957
C     12.566590     6.646063     1.221130    -0.526650
C     12.534181     8.051246     0.716458     0.243973
C     12.333731     9.229186     1.442762    -0.156039
C     12.428203    10.256098     0.521142     0.255149
C     12.320281    11.732042     0.673671    -0.529709
C      9.714598     8.156859     3.036980    -0.524407
C     10.936741     8.850386     3.548634     0.251057
C     12.050476     9.338495     2.881944    -0.156116
C     12.845631     9.935210     3.864434     0.242177
C     14.133565    10.670454     3.721751    -0.533699
C      9.844558     6.780719    16.477998     0.573311
C      8.823998     6.080504    17.334633    -0.020855
C      8.842310     4.705068    17.450283    -0.123963
C      7.938260     4.067164     0.378996    -0.130461
C      7.021572     6.167459     1.015967    -0.109311
C      7.895319     6.806595     0.156647    -0.119872
C      6.032611     4.083534     2.002037     0.583462
C      7.038587     4.794311     1.136988    -0.025957
C      4.464340     2.155037    16.681370    -0.526650
C      4.431931     0.749854    17.186042     0.243973
C      4.231481    17.174114    16.459738    -0.156039
C      4.325953    16.147202    17.381358     0.255149
C      4.218031    14.671258    17.228829    -0.529709
C      1.612348     0.644241    14.865520    -0.524407
C      2.834491    17.552914    14.353866     0.251057
C      3.948226    17.064805    15.020556    -0.156116
C      4.743381    16.468090    14.038066     0.242177
C      6.031315    15.732846    14.180749    -0.533699
C      1.742308     2.020381     1.424502     0.573311
C      0.721748     2.720596     0.567867    -0.020855
C      0.740060     4.096032     0.452217    -0.123963
C     16.040510     4.733936    17.523504    -0.130461
C     15.123822     2.633641    16.886533    -0.109311
C     15.997569     1.994505    17.745853    -0.119872
C     14.134861     4.717566    15.900463     0.583462
C     15.140837     4.006789    16.765512    -0.025956
C      3.637910    10.956137    16.681370    -0.526649
C      3.670319     9.550954    17.186042     0.243973
C      3.870769     8.373014    16.459738    -0.156039
C      3.776297     7.346102    17.381358     0.255149
C      3.884219     5.870158    17.228829    -0.529709
C      6.489902     9.445341    14.865520    -0.524407
C      5.267759     8.751814    14.353866     0.251057
C      4.154024     8.263705    15.020556    -0.156116
C      3.358869     7.666990    14.038066     0.242177
C      2.070935     6.931746    14.180749    -0.533699
C      6.359942    10.821481     1.424502     0.573311
C      7.380502    11.521696     0.567867    -0.020855
C      7.362190    12.897132     0.452217    -0.123963
C      8.266240    13.535036    17.523504    -0.130461
C      9.182928    11.434741    16.886533    -0.109311
C      8.309181    10.795605    17.745853    -0.119872
C     10.171889    13.518666    15.900463     0.583462
C      9.165913    12.807889    16.765512    -0.025957
C     11.740160    15.447163     1.221130    -0.526649
C     11.772569    16.852346     0.716458     0.243973
C     11.973019     0.428086     1.442762    -0.156039
C     11.878547     1.454998     0.521142     0.255149
C     11.986469     2.930942     0.673671    -0.529709
C     14.592152    16.957959     3.036980    -0.524407
C     13.370009     0.049286     3.548634     0.251057
C     12.256274     0.537395     2.881944    -0.156116
C     11.461119     1.134110     3.864434     0.242177
C     10.173185     1.869354     3.721751    -0.533699
C     14.462192    15.581819    16.477998     0.573311
C     15.482752    14.881604    17.334633    -0.020855
C     15.464440    13.506168    17.450283    -0.123963
C      0.163990    12.868264     0.378996    -0.130461
C      1.080678    14.968559     1.015967    -0.109311
C      0.206931    15.607695     0.156647    -0.119872
C      2.069639    12.884634     2.002037     0.583462
C      1.063663    13.595411     1.136988    -0.025957
C     11.740160     2.155037    10.172380    -0.526649
C     11.772569     0.749854     9.667708     0.243973
C     11.973019    17.174114    10.394012    -0.156039
C     11.878547    16.147202     9.472392     0.255149
C     11.986469    14.671258     9.624921    -0.529709
C     14.592152     0.644241    11.988230    -0.524407
C     13.370009    17.552914    12.499884     0.251057
C     12.256274    17.064805    11.833194    -0.156116
C     11.461119    16.468090    12.815684     0.242177
C     10.173185    15.732846    12.673001    -0.533699
C     14.462192     2.020381     7.526748     0.573311
C     15.482752     2.720596     8.383383    -0.020855
C     15.464440     4.096032     8.499033    -0.123963
C      0.163990     4.733936     9.330246    -0.130461
C      1.080678     2.633641     9.967217    -0.109311
C      0.206931     1.994505     9.107897    -0.119872
C      2.069639     4.717566    10.953287     0.583462
C      1.063663     4.006789    10.088238    -0.025957
C      3.637910     6.646063     7.730120    -0.526650
C      3.670319     8.051246     8.234792     0.243973
C      3.870769     9.229186     7.508488    -0.156039
C      3.776297    10.256098     8.430108     0.255149
C      3.884219    11.732042     8.277579    -0.529709
C      6.489902     8.156859     5.914270    -0.524407
C      5.267759     8.850386     5.402616     0.251057
C      4.154024     9.338495     6.069306    -0.156116
C      3.358869     9.935210     5.086816     0.242177
C      2.070935    10.670454     5.229499    -0.533699
C      6.359942     6.780719    10.375752     0.573311
C      7.380502     6.080504     9.519117    -0.020855
C      7.362190     4.705068     9.403467    -0.123962
C      8.266240     4.067164     8.572254    -0.130461
C      9.182928     6.167459     7.935283    -0.109310
C      8.309181     6.806595     8.794603    -0.119872
C     10.171889     4.083534     6.949213     0.583462
C      9.165913     4.794311     7.814262    -0.025957
N      4.637728    17.143839     9.531828    -0.236989
N      4.557840     0.889967     9.622415    -0.189577
N      4.148676     1.017231     3.893615    -0.237534
N      2.994268     0.353980     4.107908    -0.182283
N     12.739978     9.259461     8.370672    -0.236989
N     12.660090     7.911133     8.280085    -0.189577
N     12.250926     7.783869    14.008885    -0.237534
N     11.096518     8.447120    13.794592    -0.182283
N     12.739978     8.342739    17.321922    -0.236989
N     12.660090     9.691067    17.231335    -0.189577
N     12.250926     9.818331     5.057635    -0.237534
N     11.096518     9.155080     4.843342    -0.182283
N      4.637728     0.458361     0.580578    -0.236989
N      4.557840    16.712233     0.671165    -0.189577
N      4.148676    16.584969    12.844865    -0.237534
N      2.994268    17.248220    13.059158    -0.182283
N      3.464522     9.259461     0.580578    -0.236989
N      3.544410     7.911133     0.671165    -0.189577
N      3.953574     7.783869    12.844865    -0.237534
N      5.107982     8.447120    13.059158    -0.182283
N     11.566772    17.143839    17.321922    -0.236989
N     11.646660     0.889967    17.231335    -0.189577
N     12.055824     1.017231     5.057635    -0.237534
N     13.210232     0.353980     4.843342    -0.182283
N     11.566772     0.458361     8.370672    -0.236989
N     11.646660    16.712233     8.280085    -0.189577
N     12.055824    16.584969    14.008885    -0.237534
N     13.210232    17.248220    13.794592    -0.182283
N      3.464522     8.342739     9.531828    -0.236989
N      3.544410     9.691067     9.622415    -0.189577
N      3.953574     9.818331     3.893615    -0.237534
N      5.107982     9.155080     4.107908    -0.182283
O      2.800138    14.897622    10.598101    -0.569146
O      1.536349    16.737052    10.772650    -0.579226
O     14.133079    11.621148     7.070234    -0.585156
O     13.378921    13.532395     6.234725    -0.585032
O     10.902388    11.505678     7.304399    -0.569146
O      9.638599     9.666248     7.129850    -0.579226
O      6.030829    14.782152    10.832266    -0.585156
O      5.276671    12.870905    11.667775    -0.585032
O     10.902388     6.096522    16.255649    -0.569146
O      9.638599     7.935952    16.081100    -0.579226
O      6.030829     2.820048     1.881016    -0.585156
O      5.276671     4.731295     2.716525    -0.585032
O      2.800138     2.704578     1.646851    -0.569146
O      1.536349     0.865148     1.821400    -0.579226
O     14.133079     5.981052    16.021484    -0.585156
O     13.378921     4.069805    15.185975    -0.585032
O      5.302112    11.505678     1.646851    -0.569146
O      6.565901     9.666248     1.821400    -0.579227
O     10.173671    14.782152    16.021484    -0.585156
O     10.927829    12.870905    15.185975    -0.585032
O     13.404362    14.897622    16.255649    -0.569146
O     14.668151    16.737052    16.081100    -0.579226
O      2.071421    11.621148     1.881016    -0.585156
O      2.825579    13.532395     2.716525    -0.585032
O     13.404362     2.704578     7.304399    -0.569146
O     14.668151     0.865148     7.129850    -0.579226
O      2.071421     5.981052    10.832266    -0.585156
O      2.825579     4.069805    11.667775    -0.585032
O      5.302112     6.096522    10.598101    -0.569146
O      6.565901     7.935952    10.772650    -0.579226
O     10.173671     2.820048     7.070234    -0.585156
O     10.927829     4.731295     6.234725    -0.585032

The following XYZ coordinates are in angstroms. Other properties are in atomic units.
The sperically averaged electron density of each atom fit to a function of the form exp(a - br)
eigen_1, eigen_2 and eigen_3 are the three eigenvalues of traceless quadrupole moment tensor
  atom number  atomic symbol              X              Y              Z     net charge C6 coefficient C8 coefficient C10 coefficient fluctuating dipole atomic polarizability isotropic forcefield polarizability              a              b squared Pearson coefficient          <r^3>          <r^4>         wp_QDO          m_QDO          q_QDO       dipole_x       dipole_y       dipole_z         dipole            Qxy            Qxz            Qyz     Q(x^2-y^2)  Q(3z^2 - R^2)        eigen_1        eigen_2        eigen_3 static polarizability      alpha(xx)      alpha(xy)      alpha(xz)      alpha(yy)      alpha(yz)      alpha(zz) atomic spin moment
            1             Zn       4.452835      15.827370      11.046380       0.773035     102.415948 0.19780453E+04  0.63890356E+05                                17.878056                           14.566051       0.291663       1.936855                    0.996842      48.443989     133.689326       0.471442       0.402234      -1.141139       0.010930      -0.094494      -0.026584       0.098769       0.005452       0.016004       0.028407       0.003228      -0.112695      -0.051886       0.014341       0.037546             21.581419      20.025455      -5.141807       0.202119      17.760401       0.030775      26.958400           0.000001
            2             Zn      12.555085      10.575930       6.856120       0.773035     102.415943 0.19780452E+04  0.63890350E+05                                17.878055                           14.566050       0.291663       1.936855                    0.996842      48.443988     133.689321       0.471442       0.402234      -1.141139       0.010930       0.094494       0.026584       0.098769      -0.005452      -0.016004       0.028407       0.003228      -0.112695      -0.051886       0.014341       0.037546             21.581418      20.025455       5.141806      -0.202120      17.760400       0.030774      26.958399           0.000001
            3             Zn      12.555085       7.026270      15.807370       0.773035     102.415945 0.19780452E+04  0.63890352E+05                                17.878055                           14.566051       0.291664       1.936855                    0.996842      48.443988     133.689323       0.471442       0.402234      -1.141139       0.010930      -0.094494       0.026584       0.098769       0.005452      -0.016004      -0.028407       0.003228      -0.112695      -0.051886       0.014341       0.037546             21.581419      20.025455      -5.141807      -0.202119      17.760401      -0.030775      26.958400           0.000001
            4             Zn       4.452835       1.774830       2.095130       0.773035     102.415946 0.19780452E+04  0.63890353E+05                                17.878056                           14.566051       0.291663       1.936855                    0.996842      48.443988     133.689324       0.471442       0.402234      -1.141139       0.010930       0.094494      -0.026584       0.098769      -0.005452       0.016004      -0.028407       0.003228      -0.112695      -0.051886       0.014341       0.037546             21.581419      20.025456       5.141807       0.202120      17.760401      -0.030774      26.958400           0.000001
            5             Zn       3.649415      10.575930       2.095130       0.773035     102.415941 0.19780451E+04  0.63890348E+05                                17.878055                           14.566050       0.291663       1.936855                    0.996842      48.443987     133.689318       0.471442       0.402234      -1.141139      -0.010930       0.094494      -0.026584       0.098769       0.005452      -0.016004      -0.028407       0.003228      -0.112695      -0.051886       0.014341       0.037546             21.581418      20.025455      -5.141807      -0.202120      17.760400      -0.030774      26.958399           0.000001
            6             Zn      11.751665      15.827370      15.807370       0.773035     102.415944 0.19780452E+04  0.63890353E+05                                17.878055                           14.566051       0.291663       1.936855                    0.996842      48.443988     133.689324       0.471442       0.402234      -1.141139      -0.010930      -0.094494       0.026584       0.098769      -0.005452       0.016004      -0.028407       0.003228      -0.112695      -0.051886       0.014341       0.037546             21.581419      20.025455       5.141807       0.202119      17.760401      -0.030775      26.958399           0.000001
            7             Zn      11.751665       1.774830       6.856120       0.773035     102.415942 0.19780451E+04  0.63890349E+05                                17.878055                           14.566050       0.291664       1.936855                    0.996842      48.443987     133.689321       0.471442       0.402234      -1.141139      -0.010930       0.094494       0.026584       0.098769       0.005452       0.016004       0.028407       0.003228      -0.112695      -0.051886       0.014341       0.037546             21.581418      20.025455      -5.141807       0.202120      17.760401       0.030774      26.958399           0.000001
            8             Zn       3.649415       7.026270      11.046380       0.773035     102.415948 0.19780453E+04  0.63890355E+05                                17.878056                           14.566051       0.291663       1.936855                    0.996842      48.443989     133.689326       0.471442       0.402234      -1.141139      -0.010930      -0.094494      -0.026584       0.098769      -0.005452      -0.016004       0.028407       0.003228      -0.112695      -0.051886       0.014341       0.037546             21.581419      20.025456       5.141807      -0.202119      17.760401       0.030774      26.958400           0.000001
            9              H       4.645830       1.330726      10.356596       0.307865       0.638180 0.39865421E+01  0.33044799E+02                                 1.273010                            1.210624      -1.090041       2.498532                    0.999626       2.360382       6.170509       0.535976       1.378649      -0.692432       0.004966       0.025440       0.039786       0.047484       0.000586       0.008018       0.006186      -0.031478       0.038030      -0.023856       0.005270       0.018585              1.291939       1.055398       0.033950       0.056582       1.262640       0.217476       1.557780          -0.000000
           10              H       2.430675       0.151379       3.490987       0.297472       0.582037 0.34309732E+01  0.27826344E+02                                 1.250866                            1.157966      -1.057323       2.476175                    0.999984       2.651285       7.217067       0.515302       1.465567      -0.671293      -0.027401      -0.015897      -0.016081       0.035526       0.018453      -0.004630       0.003148       0.012811      -0.019263      -0.018602      -0.004275       0.022876              1.307292       1.291831       0.082759       0.349779       1.032590       0.041189       1.597454           0.000000
           11              H       3.649253      15.000595       7.971983       0.178162       0.876272 0.64434339E+01  0.60444512E+02                                 1.572959                            1.529371      -0.913152       2.471037                    0.998997       3.280492       9.233758       0.479653       1.361255      -0.692075      -0.013175      -0.005790       0.004996       0.015234       0.001864      -0.002075       0.001636       0.002626      -0.013882      -0.005745       0.001006       0.004740              1.585289       1.825504       0.306553      -0.168022       1.600033      -0.115976       1.330330           0.000000
           12              H       5.209747      14.984753       8.118784       0.179524       0.935917 0.66378908E+01  0.62500438E+02                                 1.623247                            1.535222      -0.959960       2.452513                    0.998850       3.239909       9.026193       0.488551       1.331507      -0.698501       0.012835      -0.004352       0.007220       0.015356       0.000247       0.002116      -0.000055       0.001793      -0.008448      -0.003582       0.000498       0.003084              1.676824       1.858097      -0.452442       0.318881       1.714245      -0.237528       1.458129           0.000000
           13              H       4.553465      15.452971       6.774306       0.175169       0.927419 0.66607626E+01  0.61328835E+02                                 1.476646                            1.434241      -0.853495       2.493648                    0.999829       2.929306       7.480591       0.574399       1.158115      -0.740288       0.002495      -0.000209      -0.013151       0.013387       0.000938      -0.002142       0.004934      -0.003994       0.007165      -0.005444      -0.001259       0.006703              1.478045       1.207431      -0.033487      -0.030688       1.306549      -0.049585       1.920155          -0.000000
           14              H       4.239097       3.344418       9.144597       0.179868       0.870681 0.62812032E+01  0.58945351E+02                                 1.607351                            1.542145      -1.076022       2.403727                    0.996500       3.365690       9.686951       0.459685       1.419839      -0.680209      -0.000671       0.007236       0.016628       0.018146      -0.003625       0.002496      -0.001362      -0.009889       0.013112      -0.008617       0.002230       0.006386              1.634363       1.366311       0.039911      -0.028233       1.687199       0.377409       1.849580           0.000000
           15              H       3.391602       3.147273       7.839505       0.183892       0.963051 0.73498255E+01  0.70453510E+02                                 1.617813                            1.591108      -0.855189       2.504147                    0.999636       3.117552       8.549252       0.494683       1.291676      -0.709175      -0.014201       0.002049      -0.006869       0.015907      -0.001851       0.006971      -0.001945       0.001843      -0.009623      -0.007921      -0.000201       0.008122              1.610285       1.929670      -0.159853       0.218573       1.474646      -0.050067       1.426539          -0.000000
           16              H       4.953716       3.252887       7.751782       0.178774       0.889906 0.63911655E+01  0.59559526E+02                                 1.565701                            1.504713      -0.844400       2.504812                    0.999537       3.181823       8.794288       0.494739       1.328490      -0.699492       0.009549       0.003096      -0.007900       0.012775      -0.000330      -0.003359      -0.001941       0.001119       0.001760      -0.003828      -0.000263       0.004091              1.590662       1.776230       0.284082      -0.345226       1.496252      -0.115448       1.499504          -0.000000
           17              H       1.555632      16.081370       5.526502       0.180844       0.884624 0.64034168E+01  0.58871653E+02                                 1.481259                            1.446334      -0.741014       2.552177                    0.999991       2.955794       7.751490       0.543820       1.225058      -0.723882       0.000624      -0.013140      -0.005464       0.014245       0.000058      -0.002537       0.002281      -0.007066      -0.001990      -0.004959       0.000028       0.004932              1.485018       1.262688       0.089033       0.020095       1.811321       0.233157       1.381046          -0.000000
           18              H       0.832911      17.464903       5.675092       0.183086       0.885074 0.63382040E+01  0.58692570E+02                                 1.535799                            1.480295      -0.852283       2.502677                    0.999805       3.088453       8.391565       0.510185       1.296468      -0.706777      -0.010653       0.009284      -0.001917       0.014260      -0.000534       0.000461      -0.005431      -0.000710      -0.010331      -0.006777       0.001252       0.005525              1.552204       1.916377      -0.305618       0.130133       1.384611      -0.090784       1.355625          -0.000000
           19              H       1.664202      16.880510       6.869189       0.178660       0.846324 0.60524932E+01  0.56378983E+02                                 1.584155                            1.518752      -1.112721       2.382583                    0.996729       3.402747       9.816459       0.460100       1.429127      -0.677846       0.000814       0.000923       0.014761       0.014812       0.000177      -0.000167       0.000273       0.002976       0.015240      -0.004047      -0.001045       0.005093              1.615271       1.385320       0.031040      -0.031983       1.299509      -0.138525       2.160983          -0.000000
           20              H       6.632502       1.601800       4.529332       0.178853       0.947328 0.67484519E+01  0.62934999E+02                                 1.556352                            1.487077      -0.879606       2.487497                    0.999560       3.041683       8.063812       0.534471       1.228837      -0.722500       0.006728      -0.004163      -0.012750       0.015005       0.000681      -0.004065       0.005264      -0.001500      -0.005051      -0.007425       0.001254       0.006171              1.582942       1.750863      -0.073015      -0.388505       1.268191       0.097573       1.729771           0.000001
           21              H       6.421843       1.666928       6.081479       0.171599       0.988384 0.71612108E+01  0.67727698E+02                                 1.592631                            1.526609      -0.912841       2.464653                    0.999400       3.108380       8.276577       0.530671       1.220396      -0.724336       0.005111      -0.004100       0.010416       0.012306       0.001625       0.004165      -0.002156       0.003478      -0.002269      -0.005490       0.000403       0.005087              1.614154       1.549605      -0.000440       0.292003       1.303813      -0.113345       1.989042           0.000000
           22              H       5.869270       2.812832       5.168452       0.186518       0.914564 0.68158294E+01  0.64336100E+02                                 1.579740                            1.544308      -0.865485       2.502647                    0.999566       3.119488       8.585244       0.494527       1.312141      -0.703958      -0.004277       0.014939      -0.004596       0.016204      -0.000527      -0.001010       0.000108       0.000095      -0.023045      -0.007770       0.003343       0.004427              1.580452       1.325724      -0.012515      -0.002622       2.028426      -0.073517       1.387207           0.000000
           23              H       1.361178      13.008026       9.883970       0.111316       1.181559 0.86757123E+01  0.85958735E+02                                 1.770784                            1.665792      -0.999940       2.401034                    0.998041       3.415257       9.264077       0.515411       1.199410      -0.728531       0.024680      -0.020740       0.020579       0.038246      -0.007026       0.011704      -0.003709      -0.018889      -0.013389      -0.017907       0.000969       0.016938              1.806509       2.016240      -0.353750       0.340431       1.801243      -0.169542       1.602045          -0.000000
           24              H      16.037594      11.939572       8.523380       0.111624       1.162606 0.85147256E+01  0.83928126E+02                                 1.747439                            1.646311      -1.024109       2.385935                    0.998442       3.401487       9.188049       0.520577       1.193670      -0.729765       0.001177      -0.036972       0.000207       0.036991      -0.006183       0.008236      -0.005812      -0.021553      -0.018636      -0.015226      -0.002925       0.018150              1.789097       1.603198       0.062693       0.051980       2.360423       0.107845       1.403671          -0.000000
           25              H      14.519232      15.468813       7.434908       0.105922       1.081835 0.80076413E+01  0.79394882E+02                                 1.790705                            1.692229      -1.257407       2.273958                    0.995144       3.805187      11.048793       0.460652       1.341050      -0.693945      -0.019678       0.021624      -0.019424       0.035101      -0.004924       0.006348      -0.005686      -0.010801      -0.010820      -0.009973      -0.002837       0.012810              1.827832       1.904264      -0.290629       0.302509       1.882601      -0.236141       1.696631          -0.000000
           26              H      15.961432      16.531986       8.886801       0.110667       1.004908 0.70888448E+01  0.68542284E+02                                 1.740349                            1.615887      -1.300985       2.258165                    0.993872       3.816826      11.137596       0.458612       1.381268      -0.685156      -0.004314       0.035170       0.002844       0.035548      -0.002065       0.005162       0.002313      -0.012115      -0.026428      -0.011917       0.000994       0.010923              1.810812       1.475527      -0.004556       0.028136       2.510849       0.128332       1.446060          -0.000000
           27              H      12.748080       7.470374       7.545904       0.307865       0.638180 0.39865431E+01  0.33044809E+02                                 1.273010                            1.210625      -1.090041       2.498532                    0.999626       2.360382       6.170509       0.535976       1.378649      -0.692432       0.004966      -0.025440      -0.039786       0.047484      -0.000586      -0.008018       0.006186      -0.031478       0.038030      -0.023856       0.005270       0.018585              1.291940       1.055398      -0.033950      -0.056582       1.262641       0.217476       1.557780          -0.000000
           28              H      10.532925       8.649721      14.411513       0.297472       0.582037 0.34309732E+01  0.27826344E+02                                 1.250866                            1.157966      -1.057323       2.476175                    0.999984       2.651285       7.217067       0.515302       1.465567      -0.671293      -0.027401       0.015897       0.016081       0.035526      -0.018453       0.004630       0.003148       0.012811      -0.019263      -0.018602      -0.004275       0.022876              1.307292       1.291831      -0.082759      -0.349779       1.032590       0.041189       1.597454           0.000000
           29              H      11.751503      11.402705       9.930517       0.178162       0.876272 0.64434334E+01  0.60444508E+02                                 1.572959                            1.529371      -0.913151       2.471037                    0.998997       3.280492       9.233759       0.479653       1.361256      -0.692075      -0.013175       0.005790      -0.004996       0.015234      -0.001864       0.002075       0.001636       0.002626      -0.013882      -0.005745       0.001006       0.004740              1.585289       1.825504      -0.306554       0.168022       1.600033      -0.115976       1.330330           0.000000
           30              H      13.311997      11.418547       9.783716       0.179524       0.935917 0.66378894E+01  0.62500428E+02                                 1.623247                            1.535222      -0.959960       2.452512                    0.998850       3.239909       9.026196       0.488550       1.331508      -0.698501       0.012835       0.004352      -0.007220       0.015356      -0.000247      -0.002116      -0.000055       0.001793      -0.008448      -0.003582       0.000498       0.003084              1.676824       1.858098       0.452442      -0.318881       1.714245      -0.237528       1.458129           0.000000
           31              H      12.655714      10.950329      11.128194       0.175169       0.927420 0.66607665E+01  0.61328881E+02                                 1.476646                            1.434241      -0.853495       2.493648                    0.999829       2.929307       7.480595       0.574399       1.158115      -0.740288       0.002495       0.000209       0.013151       0.013387      -0.000938       0.002142       0.004934      -0.003994       0.007165      -0.005444      -0.001259       0.006703              1.478046       1.207432       0.033487       0.030688       1.306549      -0.049585       1.920156          -0.000000
           32              H      12.341347       5.456682       8.757903       0.179868       0.870681 0.62812028E+01  0.58945345E+02                                 1.607351                            1.542145      -1.076022       2.403727                    0.996500       3.365690       9.686950       0.459685       1.419838      -0.680209      -0.000671      -0.007236      -0.016628       0.018146       0.003625      -0.002496      -0.001362      -0.009889       0.013112      -0.008617       0.002230       0.006386              1.634363       1.366311      -0.039911       0.028233       1.687199       0.377409       1.849580           0.000000
           33              H      11.493852       5.653827      10.062995       0.183892       0.963050 0.73498218E+01  0.70453470E+02                                 1.617813                            1.591108      -0.855189       2.504147                    0.999636       3.117551       8.549251       0.494683       1.291676      -0.709175      -0.014201      -0.002049       0.006869       0.015907       0.001851      -0.006971      -0.001945       0.001843      -0.009623      -0.007921      -0.000201       0.008122              1.610285       1.929670       0.159853      -0.218573       1.474646      -0.050067       1.426539          -0.000000
           34              H      13.055966       5.548213      10.150717       0.178774       0.889906 0.63911630E+01  0.59559497E+02                                 1.565701                            1.504712      -0.844400       2.504812                    0.999537       3.181823       8.794288       0.494739       1.328490      -0.699492       0.009549      -0.003096       0.007900       0.012775       0.000330       0.003359      -0.001941       0.001119       0.001760      -0.003828      -0.000263       0.004091              1.590662       1.776230      -0.284082       0.345226       1.496252      -0.115448       1.499503          -0.000000
           35              H       9.657882      10.321930      12.375998       0.180844       0.884624 0.64034156E+01  0.58871637E+02                                 1.481259                            1.446334      -0.741015       2.552177                    0.999991       2.955794       7.751489       0.543820       1.225058      -0.723882       0.000624       0.013140       0.005464       0.014245      -0.000058       0.002537       0.002281      -0.007066      -0.001990      -0.004959       0.000028       0.004932              1.485018       1.262688      -0.089033      -0.020095       1.811320       0.233157       1.381046          -0.000000
           36              H       8.935161       8.938397      12.227408       0.183086       0.885073 0.63382025E+01  0.58692554E+02                                 1.535799                            1.480295      -0.852283       2.502677                    0.999805       3.088453       8.391566       0.510185       1.296468      -0.706777      -0.010653      -0.009284       0.001917       0.014260       0.000534      -0.000461      -0.005431      -0.000710      -0.010331      -0.006777       0.001252       0.005525              1.552204       1.916377       0.305617      -0.130133       1.384611      -0.090784       1.355625          -0.000000
           37              H       9.766452       9.522790      11.033311       0.178660       0.846324 0.60524924E+01  0.56378976E+02                                 1.584155                            1.518752      -1.112721       2.382583                    0.996729       3.402747       9.816460       0.460100       1.429128      -0.677846       0.000814      -0.000923      -0.014761       0.014812      -0.000177       0.000167       0.000273       0.002976       0.015240      -0.004047      -0.001045       0.005092              1.615271       1.385320      -0.031040       0.031983       1.299509      -0.138525       2.160983          -0.000000
           38              H      14.734752       7.199300      13.373167       0.178853       0.947328 0.67484484E+01  0.62934959E+02                                 1.556352                            1.487077      -0.879606       2.487497                    0.999560       3.041683       8.063812       0.534471       1.228837      -0.722500       0.006728       0.004163       0.012750       0.015005      -0.000681       0.004065       0.005264      -0.001500      -0.005051      -0.007425       0.001254       0.006171              1.582942       1.750863       0.073015       0.388505       1.268191       0.097573       1.729770           0.000001
           39              H      14.524093       7.134172      11.821021       0.171599       0.988384 0.71612109E+01  0.67727697E+02                                 1.592631                            1.526609      -0.912841       2.464653                    0.999400       3.108380       8.276576       0.530671       1.220395      -0.724336       0.005111       0.004100      -0.010416       0.012306      -0.001625      -0.004165      -0.002156       0.003478      -0.002269      -0.005490       0.000403       0.005087              1.614153       1.549605       0.000440      -0.292003       1.303813      -0.113345       1.989042           0.000000
           40              H      13.971520       5.988268      12.734048       0.186518       0.914564 0.68158296E+01  0.64336102E+02                                 1.579740                            1.544308      -0.865485       2.502647                    0.999566       3.119488       8.585244       0.494527       1.312141      -0.703958      -0.004277      -0.014939       0.004596       0.016204       0.000527       0.001010       0.000108       0.000095      -0.023045      -0.007770       0.003343       0.004427              1.580452       1.325724       0.012516       0.002622       2.028427      -0.073517       1.387207           0.000000
           41              H       9.463428      13.395274       8.018530       0.111316       1.181559 0.86757145E+01  0.85958773E+02                                 1.770786                            1.665793      -0.999940       2.401034                    0.998041       3.415257       9.264082       0.515410       1.199412      -0.728530       0.024680       0.020740      -0.020579       0.038246       0.007026      -0.011704      -0.003709      -0.018889      -0.013389      -0.017907       0.000969       0.016938              1.806511       2.016242       0.353750      -0.340432       1.801244      -0.169542       1.602046          -0.000000
           42              H       7.935344      14.463728       9.379120       0.111624       1.162606 0.85147243E+01  0.83928111E+02                                 1.747439                            1.646311      -1.024109       2.385935                    0.998442       3.401487       9.188049       0.520577       1.193670      -0.729765       0.001177       0.036972      -0.000207       0.036991       0.006183      -0.008236      -0.005812      -0.021553      -0.018636      -0.015226      -0.002925       0.018150              1.789097       1.603198      -0.062693      -0.051980       2.360422       0.107845       1.403671          -0.000000
           43              H       6.416982      10.934487      10.467592       0.105922       1.081835 0.80076373E+01  0.79394836E+02                                 1.790705                            1.692229      -1.257407       2.273958                    0.995144       3.805186      11.048791       0.460652       1.341050      -0.693945      -0.019678      -0.021624       0.019424       0.035101       0.004924      -0.006348      -0.005686      -0.010801      -0.010820      -0.009973      -0.002837       0.012810              1.827832       1.904264       0.290629      -0.302509       1.882600      -0.236141       1.696631          -0.000000
           44              H       7.859182       9.871314       9.015699       0.110667       1.004908 0.70888439E+01  0.68542275E+02                                 1.740349                            1.615887      -1.300985       2.258165                    0.993872       3.816826      11.137597       0.458612       1.381268      -0.685156      -0.004314      -0.035170      -0.002844       0.035548       0.002065      -0.005162       0.002313      -0.012115      -0.026428      -0.011917       0.000994       0.010923              1.810812       1.475527       0.004556      -0.028136       2.510849       0.128332       1.446060          -0.000000
           45              H      12.748080      10.131826      16.497154       0.307865       0.638180 0.39865448E+01  0.33044826E+02                                 1.273010                            1.210625      -1.090041       2.498532                    0.999626       2.360383       6.170511       0.535976       1.378649      -0.692432       0.004966       0.025440      -0.039786       0.047484       0.000586      -0.008018      -0.006186      -0.031478       0.038030      -0.023856       0.005270       0.018585              1.291940       1.055398       0.033950      -0.056582       1.262641      -0.217476       1.557780          -0.000000
           46              H      10.532925       8.952479       5.460262       0.297472       0.582037 0.34309718E+01  0.27826329E+02                                 1.250866                            1.157966      -1.057323       2.476175                    0.999984       2.651285       7.217066       0.515302       1.465566      -0.671293      -0.027401      -0.015897       0.016081       0.035526       0.018453       0.004630      -0.003148       0.012811      -0.019263      -0.018602      -0.004275       0.022876              1.307291       1.291830       0.082759      -0.349779       1.032589      -0.041189       1.597453           0.000000
           47              H      11.751503       6.199495       0.979267       0.178162       0.876272 0.64434339E+01  0.60444512E+02                                 1.572959                            1.529371      -0.913152       2.471037                    0.998997       3.280492       9.233758       0.479653       1.361255      -0.692075      -0.013175      -0.005790      -0.004996       0.015234       0.001864       0.002075      -0.001636       0.002626      -0.013882      -0.005745       0.001006       0.004740              1.585289       1.825504       0.306553       0.168022       1.600033       0.115976       1.330330           0.000000
           48              H      13.311997       6.183653       0.832466       0.179524       0.935917 0.66378899E+01  0.62500431E+02                                 1.623247                            1.535222      -0.959960       2.452512                    0.998850       3.239909       9.026195       0.488551       1.331507      -0.698501       0.012835      -0.004352      -0.007220       0.015356       0.000247      -0.002116       0.000055       0.001793      -0.008448      -0.003582       0.000498       0.003084              1.676824       1.858098      -0.452442      -0.318881       1.714245       0.237528       1.458129           0.000000
           49              H      12.655714       6.651871       2.176944       0.175169       0.927419 0.66607607E+01  0.61328811E+02                                 1.476645                            1.434241      -0.853494       2.493648                    0.999829       2.929306       7.480590       0.574399       1.158114      -0.740288       0.002495      -0.000209       0.013151       0.013387       0.000938       0.002142      -0.004934      -0.003994       0.007165      -0.005444      -0.001259       0.006703              1.478045       1.207431      -0.033487       0.030687       1.306548       0.049585       1.920154          -0.000000
           50              H      12.341347      12.145518      17.709153       0.179868       0.870681 0.62812041E+01  0.58945359E+02                                 1.607351                            1.542145      -1.076022       2.403727                    0.996500       3.365690       9.686950       0.459685       1.419838      -0.680209      -0.000671       0.007236      -0.016628       0.018146      -0.003625      -0.002496       0.001362      -0.009889       0.013112      -0.008617       0.002230       0.006386              1.634363       1.366311       0.039911       0.028233       1.687199      -0.377409       1.849581           0.000000
           51              H      11.493852      11.948373       1.111745       0.183892       0.963050 0.73498218E+01  0.70453470E+02                                 1.617813                            1.591108      -0.855189       2.504147                    0.999636       3.117551       8.549251       0.494683       1.291676      -0.709175      -0.014201       0.002049       0.006869       0.015907      -0.001851      -0.006971       0.001945       0.001843      -0.009623      -0.007921      -0.000201       0.008122              1.610285       1.929670      -0.159853      -0.218573       1.474646       0.050067       1.426539          -0.000000
           52              H      13.055966      12.053987       1.199467       0.178774       0.889906 0.63911634E+01  0.59559501E+02                                 1.565701                            1.504712      -0.844400       2.504812                    0.999537       3.181823       8.794287       0.494740       1.328490      -0.699492       0.009549       0.003096       0.007900       0.012775      -0.000330       0.003359       0.001941       0.001119       0.001760      -0.003828      -0.000263       0.004091              1.590661       1.776230       0.284082       0.345226       1.496251       0.115448       1.499503          -0.000000
           53              H       9.657882       7.280270       3.424748       0.180844       0.884624 0.64034156E+01  0.58871637E+02                                 1.481259                            1.446334      -0.741014       2.552177                    0.999991       2.955794       7.751489       0.543820       1.225058      -0.723882       0.000624      -0.013140       0.005464       0.014245       0.000058       0.002537      -0.002281      -0.007066      -0.001990      -0.004959       0.000028       0.004932              1.485018       1.262688       0.089033      -0.020095       1.811320      -0.233157       1.381046          -0.000000
           54              H       8.935161       8.663803       3.276158       0.183086       0.885073 0.63382037E+01  0.58692568E+02                                 1.535799                            1.480295      -0.852283       2.502677                    0.999805       3.088453       8.391566       0.510185       1.296468      -0.706777      -0.010653       0.009284       0.001917       0.014260      -0.000534      -0.000461       0.005431      -0.000710      -0.010331      -0.006777       0.001252       0.005525              1.552205       1.916377      -0.305618      -0.130133       1.384611       0.090784       1.355626          -0.000000
           55              H       9.766452       8.079410       2.082061       0.178660       0.846324 0.60524924E+01  0.56378976E+02                                 1.584155                            1.518752      -1.112721       2.382583                    0.996729       3.402747       9.816460       0.460100       1.429128      -0.677846       0.000814       0.000923      -0.014761       0.014812       0.000177       0.000167      -0.000273       0.002976       0.015240      -0.004047      -0.001045       0.005093              1.615271       1.385320       0.031040       0.031983       1.299509       0.138525       2.160983          -0.000000
           56              H      14.734752      10.402900       4.421917       0.178853       0.947328 0.67484483E+01  0.62934959E+02                                 1.556352                            1.487077      -0.879606       2.487496                    0.999560       3.041683       8.063812       0.534471       1.228837      -0.722500       0.006728      -0.004163       0.012750       0.015005       0.000681       0.004065      -0.005264      -0.001500      -0.005051      -0.007425       0.001254       0.006171              1.582941       1.750863      -0.073015       0.388505       1.268191      -0.097573       1.729770           0.000001
           57              H      14.524093      10.468028       2.869771       0.171599       0.988384 0.71612109E+01  0.67727696E+02                                 1.592631                            1.526609      -0.912841       2.464653                    0.999400       3.108380       8.276576       0.530671       1.220395      -0.724336       0.005111      -0.004100      -0.010416       0.012306       0.001625      -0.004165       0.002156       0.003478      -0.002269      -0.005490       0.000403       0.005087              1.614153       1.549605      -0.000440      -0.292003       1.303813       0.113345       1.989042           0.000000
           58              H      13.971520      11.613932       3.782798       0.186518       0.914564 0.68158285E+01  0.64336088E+02                                 1.579739                            1.544308      -0.865485       2.502647                    0.999566       3.119488       8.585243       0.494527       1.312140      -0.703958      -0.004277       0.014939       0.004596       0.016204      -0.000527       0.001010      -0.000108       0.000095      -0.023045      -0.007770       0.003343       0.004427              1.580452       1.325724      -0.012516       0.002622       2.028426       0.073517       1.387207           0.000000
           59              H       9.463428       4.206926      16.969780       0.111316       1.181559 0.86757125E+01  0.85958740E+02                                 1.770785                            1.665792      -0.999940       2.401034                    0.998041       3.415257       9.264078       0.515411       1.199410      -0.728530       0.024680      -0.020740      -0.020579       0.038246      -0.007026      -0.011704       0.003709      -0.018889      -0.013389      -0.017907       0.000969       0.016938              1.806510       2.016241      -0.353750      -0.340431       1.801243       0.169542       1.602045           0.000000
           60              H       7.935344       3.138472       0.427870       0.111624       1.162606 0.85147253E+01  0.83928117E+02                                 1.747439                            1.646310      -1.024109       2.385935                    0.998442       3.401487       9.188047       0.520577       1.193669      -0.729765       0.001177      -0.036972      -0.000207       0.036991      -0.006183      -0.008236       0.005812      -0.021553      -0.018636      -0.015226      -0.002925       0.018150              1.789097       1.603197       0.062693      -0.051980       2.360422      -0.107845       1.403671          -0.000000
           61              H       6.416982       6.667713       1.516342       0.105922       1.081835 0.80076373E+01  0.79394837E+02                                 1.790705                            1.692229      -1.257407       2.273959                    0.995144       3.805186      11.048791       0.460652       1.341050      -0.693945      -0.019678       0.021624       0.019424       0.035101      -0.004924      -0.006348       0.005686      -0.010801      -0.010820      -0.009973      -0.002837       0.012810              1.827832       1.904264      -0.290629      -0.302509       1.882600       0.236141       1.696631          -0.000000
           62              H       7.859182       7.730886       0.064449       0.110667       1.004908 0.70888448E+01  0.68542284E+02                                 1.740349                            1.615887      -1.300985       2.258166                    0.993872       3.816826      11.137596       0.458612       1.381268      -0.685156      -0.004314       0.035170      -0.002844       0.035548      -0.002065      -0.005162      -0.002313      -0.012115      -0.026428      -0.011917       0.000994       0.010923              1.810812       1.475527      -0.004556      -0.028136       2.510849      -0.128332       1.446060          -0.000000
           63              H       4.645830      16.271474       1.405346       0.307865       0.638180 0.39865431E+01  0.33044809E+02                                 1.273010                            1.210625      -1.090041       2.498532                    0.999626       2.360382       6.170509       0.535976       1.378649      -0.692432       0.004966      -0.025440       0.039786       0.047484      -0.000586       0.008018      -0.006186      -0.031478       0.038030      -0.023856       0.005270       0.018585              1.291940       1.055398      -0.033950       0.056582       1.262641      -0.217476       1.557780          -0.000000
           64              H       2.430675      17.450821      12.442237       0.297472       0.582037 0.34309738E+01  0.27826349E+02                                 1.250866                            1.157966      -1.057323       2.476175                    0.999984       2.651285       7.217066       0.515302       1.465566      -0.671294      -0.027401       0.015897      -0.016081       0.035526      -0.018453      -0.004630      -0.003148       0.012811      -0.019263      -0.018602      -0.004275       0.022876              1.307291       1.291831      -0.082759       0.349779       1.032590      -0.041189       1.597454           0.000000
           65              H       3.649253       2.601605      16.923233       0.178162       0.876272 0.64434339E+01  0.60444512E+02                                 1.572959                            1.529371      -0.913151       2.471037                    0.998997       3.280492       9.233758       0.479653       1.361255      -0.692075      -0.013175       0.005790       0.004996       0.015234      -0.001864      -0.002075      -0.001636       0.002626      -0.013882      -0.005745       0.001006       0.004740              1.585289       1.825504      -0.306553      -0.168022       1.600033       0.115976       1.330330           0.000000
           66              H       5.209747       2.617447      17.070034       0.179524       0.935917 0.66378903E+01  0.62500434E+02                                 1.623247                            1.535222      -0.959960       2.452512                    0.998850       3.239909       9.026194       0.488551       1.331507      -0.698501       0.012835       0.004352       0.007220       0.015356      -0.000247       0.002116       0.000055       0.001793      -0.008448      -0.003582       0.000498       0.003083              1.676824       1.858097       0.452442       0.318881       1.714245       0.237528       1.458129           0.000000
           67              H       4.553465       2.149229      15.725556       0.175169       0.927420 0.66607645E+01  0.61328852E+02                                 1.476645                            1.434241      -0.853495       2.493648                    0.999829       2.929307       7.480592       0.574400       1.158114      -0.740288       0.002495       0.000209      -0.013151       0.013387      -0.000938      -0.002142      -0.004934      -0.003994       0.007165      -0.005444      -0.001259       0.006703              1.478045       1.207431       0.033487      -0.030688       1.306548       0.049585       1.920154          -0.000000
           68              H       4.239097      14.257782       0.193347       0.179868       0.870681 0.62812034E+01  0.58945353E+02                                 1.607351                            1.542145      -1.076022       2.403727                    0.996500       3.365690       9.686951       0.459685       1.419839      -0.680209      -0.000671      -0.007236       0.016628       0.018146       0.003625       0.002496       0.001362      -0.009889       0.013112      -0.008617       0.002230       0.006386              1.634364       1.366311      -0.039911      -0.028233       1.687199      -0.377409       1.849581           0.000000
           69              H       3.391602      14.454927      16.790755       0.183892       0.963050 0.73498218E+01  0.70453468E+02                                 1.617813                            1.591108      -0.855189       2.504147                    0.999636       3.117551       8.549250       0.494683       1.291676      -0.709175      -0.014201      -0.002049      -0.006869       0.015907       0.001851       0.006971       0.001945       0.001843      -0.009623      -0.007921      -0.000201       0.008122              1.610285       1.929670       0.159853       0.218573       1.474646       0.050067       1.426539          -0.000000
           70              H       4.953716      14.349313      16.703033       0.178774       0.889906 0.63911630E+01  0.59559497E+02                                 1.565701                            1.504712      -0.844400       2.504812                    0.999537       3.181823       8.794288       0.494739       1.328490      -0.699492       0.009549      -0.003096      -0.007900       0.012775       0.000330      -0.003359       0.001941       0.001119       0.001760      -0.003828      -0.000263       0.004091              1.590662       1.776230      -0.284082      -0.345226       1.496252       0.115448       1.499503          -0.000000
           71              H       1.555632       1.520830      14.477752       0.180844       0.884624 0.64034156E+01  0.58871640E+02                                 1.481259                            1.446334      -0.741015       2.552177                    0.999991       2.955794       7.751490       0.543820       1.225058      -0.723882       0.000624       0.013140      -0.005464       0.014245      -0.000058      -0.002537      -0.002281      -0.007066      -0.001990      -0.004959       0.000028       0.004932              1.485018       1.262688      -0.089033       0.020095       1.811320      -0.233157       1.381046          -0.000000
           72              H       0.832911       0.137297      14.626342       0.183086       0.885073 0.63382028E+01  0.58692556E+02                                 1.535799                            1.480295      -0.852283       2.502677                    0.999805       3.088453       8.391565       0.510185       1.296468      -0.706777      -0.010653      -0.009284      -0.001917       0.014260       0.000534       0.000461       0.005431      -0.000710      -0.010331      -0.006777       0.001252       0.005525              1.552204       1.916377       0.305617       0.130133       1.384611       0.090784       1.355625          -0.000000
           73              H       1.664202       0.721690      15.820439       0.178660       0.846324 0.60524924E+01  0.56378976E+02                                 1.584155                            1.518752      -1.112721       2.382583                    0.996729       3.402747       9.816460       0.460100       1.429128      -0.677846       0.000814      -0.000923       0.014761       0.014812      -0.000177      -0.000167      -0.000273       0.002976       0.015240      -0.004047      -0.001045       0.005092              1.615271       1.385320      -0.031040      -0.031983       1.299509       0.138525       2.160983          -0.000000
           74              H       6.632502      16.000400      13.480583       0.178853       0.947328 0.67484483E+01  0.62934959E+02                                 1.556352                            1.487077      -0.879606       2.487496                    0.999560       3.041683       8.063812       0.534471       1.228837      -0.722500       0.006728       0.004163      -0.012750       0.015005      -0.000681      -0.004065      -0.005264      -0.001500      -0.005051      -0.007425       0.001254       0.006171              1.582941       1.750863       0.073015      -0.388505       1.268191      -0.097573       1.729770           0.000001
           75              H       6.421843      15.935272      15.032729       0.171599       0.988384 0.71612109E+01  0.67727697E+02                                 1.592631                            1.526609      -0.912841       2.464653                    0.999400       3.108380       8.276576       0.530671       1.220395      -0.724336       0.005111       0.004100       0.010416       0.012306      -0.001625       0.004165       0.002156       0.003478      -0.002269      -0.005490       0.000403       0.005087              1.614153       1.549605       0.000440       0.292003       1.303813       0.113345       1.989042           0.000000
           76              H       5.869270      14.789368      14.119702       0.186518       0.914564 0.68158287E+01  0.64336089E+02                                 1.579739                            1.544308      -0.865485       2.502648                    0.999566       3.119488       8.585242       0.494527       1.312140      -0.703958      -0.004277      -0.014939      -0.004596       0.016204       0.000527      -0.001010      -0.000108       0.000095      -0.023045      -0.007770       0.003343       0.004427              1.580452       1.325723       0.012516      -0.002622       2.028426       0.073517       1.387206           0.000000
           77              H       1.361178       4.594174       0.932720       0.111316       1.181559 0.86757141E+01  0.85958764E+02                                 1.770785                            1.665793      -0.999941       2.401034                    0.998041       3.415257       9.264080       0.515410       1.199411      -0.728530       0.024680       0.020740       0.020579       0.038246       0.007026       0.011704       0.003709      -0.018889      -0.013389      -0.017907       0.000969       0.016938              1.806510       2.016241       0.353750       0.340431       1.801244       0.169542       1.602046          -0.000000
           78              H      16.037594       5.662628      17.474630       0.111624       1.162606 0.85147258E+01  0.83928130E+02                                 1.747439                            1.646311      -1.024109       2.385935                    0.998442       3.401487       9.188050       0.520577       1.193670      -0.729765       0.001177       0.036972       0.000207       0.036991       0.006183       0.008236       0.005812      -0.021553      -0.018636      -0.015226      -0.002925       0.018150              1.789097       1.603198      -0.062693       0.051980       2.360423      -0.107845       1.403671          -0.000000
           79              H      14.519232       2.133387      16.386158       0.105922       1.081836 0.80076413E+01  0.79394883E+02                                 1.790705                            1.692229      -1.257407       2.273958                    0.995144       3.805187      11.048793       0.460652       1.341050      -0.693945      -0.019678      -0.021624      -0.019424       0.035101       0.004924       0.006348       0.005686      -0.010801      -0.010820      -0.009973      -0.002837       0.012810              1.827832       1.904264       0.290629       0.302509       1.882601       0.236141       1.696631          -0.000000
           80              H      15.961432       1.070214      17.838051       0.110667       1.004908 0.70888439E+01  0.68542275E+02                                 1.740349                            1.615887      -1.300985       2.258165                    0.993872       3.816826      11.137597       0.458612       1.381268      -0.685156      -0.004314      -0.035170       0.002844       0.035548       0.002065       0.005162      -0.002313      -0.012115      -0.026428      -0.011917       0.000994       0.010923              1.810812       1.475527       0.004556       0.028136       2.510849      -0.128332       1.446060          -0.000000
           81              H       3.456420       7.470374       1.405346       0.307865       0.638180 0.39865448E+01  0.33044825E+02                                 1.273009                            1.210624      -1.090041       2.498532                    0.999626       2.360383       6.170510       0.535977       1.378648      -0.692432      -0.004966      -0.025440       0.039786       0.047484       0.000586      -0.008018      -0.006186      -0.031478       0.038030      -0.023856       0.005270       0.018585              1.291939       1.055398       0.033950      -0.056582       1.262640      -0.217476       1.557780          -0.000000
           82              H       5.671575       8.649721      12.442237       0.297472       0.582037 0.34309738E+01  0.27826349E+02                                 1.250866                            1.157966      -1.057323       2.476175                    0.999984       2.651285       7.217066       0.515302       1.465566      -0.671294       0.027401       0.015897      -0.016081       0.035526       0.018453       0.004630      -0.003148       0.012811      -0.019263      -0.018602      -0.004275       0.022876              1.307291       1.291831       0.082759      -0.349779       1.032590      -0.041189       1.597454           0.000000
           83              H       4.452997      11.402705      16.923233       0.178162       0.876272 0.64434339E+01  0.60444512E+02                                 1.572959                            1.529371      -0.913151       2.471037                    0.998997       3.280492       9.233758       0.479653       1.361255      -0.692075       0.013175       0.005790       0.004996       0.015234       0.001864       0.002075      -0.001636       0.002626      -0.013882      -0.005745       0.001006       0.004740              1.585289       1.825504       0.306553       0.168022       1.600033       0.115976       1.330330           0.000000
           84              H       2.892503      11.418547      17.070034       0.179524       0.935917 0.66378911E+01  0.62500446E+02                                 1.623247                            1.535222      -0.959960       2.452512                    0.998850       3.239909       9.026195       0.488551       1.331507      -0.698501      -0.012835       0.004352       0.007220       0.015356       0.000247      -0.002116       0.000055       0.001793      -0.008448      -0.003582       0.000498       0.003083              1.676824       1.858098      -0.452442      -0.318881       1.714245       0.237528       1.458129           0.000000
           85              H       3.548786      10.950329      15.725556       0.175169       0.927420 0.66607640E+01  0.61328847E+02                                 1.476645                            1.434241      -0.853495       2.493648                    0.999829       2.929307       7.480592       0.574400       1.158114      -0.740288      -0.002495       0.000209      -0.013151       0.013387       0.000938       0.002142      -0.004934      -0.003994       0.007165      -0.005444      -0.001259       0.006703              1.478045       1.207431      -0.033487       0.030687       1.306548       0.049585       1.920154          -0.000000
           86              H       3.863153       5.456682       0.193347       0.179868       0.870681 0.62812027E+01  0.58945347E+02                                 1.607351                            1.542145      -1.076022       2.403727                    0.996500       3.365690       9.686952       0.459685       1.419839      -0.680209       0.000671      -0.007236       0.016628       0.018146      -0.003625      -0.002496       0.001362      -0.009889       0.013112      -0.008617       0.002230       0.006386              1.634364       1.366311       0.039911       0.028233       1.687199      -0.377409       1.849581           0.000000
           87              H       4.710648       5.653827      16.790755       0.183892       0.963050 0.73498232E+01  0.70453488E+02                                 1.617813                            1.591108      -0.855189       2.504147                    0.999636       3.117551       8.549252       0.494683       1.291677      -0.709175       0.014201      -0.002049      -0.006869       0.015907      -0.001851      -0.006971       0.001945       0.001843      -0.009623      -0.007921      -0.000201       0.008122              1.610285       1.929671      -0.159853      -0.218573       1.474646       0.050067       1.426539          -0.000000
           88              H       3.148534       5.548213      16.703033       0.178774       0.889906 0.63911662E+01  0.59559533E+02                                 1.565701                            1.504713      -0.844401       2.504812                    0.999537       3.181824       8.794290       0.494740       1.328490      -0.699492      -0.009549      -0.003096      -0.007900       0.012775      -0.000330       0.003359       0.001941       0.001119       0.001760      -0.003828      -0.000263       0.004091              1.590662       1.776230       0.284082       0.345226       1.496252       0.115448       1.499503          -0.000000
           89              H       6.546618      10.321930      14.477752       0.180844       0.884624 0.64034131E+01  0.58871613E+02                                 1.481259                            1.446334      -0.741014       2.552177                    0.999991       2.955793       7.751488       0.543820       1.225058      -0.723882      -0.000624       0.013140      -0.005464       0.014245       0.000058       0.002537      -0.002281      -0.007066      -0.001990      -0.004959       0.000028       0.004932              1.485018       1.262688       0.089033      -0.020095       1.811320      -0.233157       1.381046          -0.000000
           90              H       7.269339       8.938397      14.626342       0.183086       0.885073 0.63382037E+01  0.58692568E+02                                 1.535799                            1.480295      -0.852283       2.502677                    0.999805       3.088453       8.391566       0.510185       1.296468      -0.706777       0.010653      -0.009284      -0.001917       0.014260      -0.000534      -0.000461       0.005431      -0.000710      -0.010331      -0.006777       0.001252       0.005525              1.552205       1.916377      -0.305618      -0.130133       1.384611       0.090784       1.355626          -0.000000
           91              H       6.438048       9.522790      15.820439       0.178660       0.846324 0.60524920E+01  0.56378970E+02                                 1.584154                            1.518752      -1.112721       2.382583                    0.996729       3.402747       9.816459       0.460100       1.429127      -0.677846      -0.000814      -0.000923       0.014761       0.014812       0.000177       0.000167      -0.000273       0.002976       0.015240      -0.004047      -0.001045       0.005092              1.615270       1.385320       0.031040       0.031983       1.299509       0.138525       2.160983          -0.000000
           92              H       1.469748       7.199300      13.480583       0.178853       0.947327 0.67484445E+01  0.62934919E+02                                 1.556352                            1.487077      -0.879605       2.487497                    0.999560       3.041682       8.063811       0.534470       1.228838      -0.722500      -0.006728       0.004163      -0.012750       0.015005       0.000681       0.004065      -0.005264      -0.001500      -0.005051      -0.007425       0.001254       0.006171              1.582942       1.750863      -0.073015       0.388505       1.268191      -0.097573       1.729771           0.000001
           93              H       1.680407       7.134172      15.032729       0.171599       0.988383 0.71612084E+01  0.67727673E+02                                 1.592631                            1.526610      -0.912841       2.464653                    0.999400       3.108379       8.276576       0.530671       1.220396      -0.724336      -0.005111       0.004100       0.010416       0.012306       0.001625      -0.004165       0.002156       0.003478      -0.002269      -0.005490       0.000403       0.005087              1.614154       1.549605      -0.000440      -0.292003       1.303813       0.113345       1.989043           0.000000
           94              H       2.232980       5.988268      14.119702       0.186518       0.914564 0.68158285E+01  0.64336088E+02                                 1.579739                            1.544308      -0.865485       2.502647                    0.999566       3.119488       8.585243       0.494527       1.312140      -0.703958       0.004277      -0.014939      -0.004596       0.016204      -0.000527       0.001010      -0.000108       0.000095      -0.023045      -0.007770       0.003343       0.004427              1.580452       1.325724      -0.012516       0.002622       2.028426       0.073517       1.387207           0.000000
           95              H       6.741072      13.395274       0.932720       0.111316       1.181559 0.86757123E+01  0.85958735E+02                                 1.770784                            1.665792      -0.999940       2.401034                    0.998041       3.415257       9.264077       0.515411       1.199410      -0.728531      -0.024680       0.020740       0.020579       0.038246      -0.007026      -0.011704       0.003709      -0.018889      -0.013389      -0.017907       0.000969       0.016938              1.806509       2.016240      -0.353750      -0.340431       1.801243       0.169542       1.602045          -0.000000
           96              H       8.269156      14.463728      17.474630       0.111623       1.162606 0.85147268E+01  0.83928140E+02                                 1.747439                            1.646311      -1.024109       2.385934                    0.998442       3.401487       9.188049       0.520577       1.193670      -0.729765      -0.001177       0.036972       0.000207       0.036991      -0.006183      -0.008236       0.005811      -0.021553      -0.018636      -0.015226      -0.002925       0.018150              1.789098       1.603198       0.062693      -0.051980       2.360423      -0.107845       1.403671          -0.000000
           97              H       9.787518      10.934487      16.386158       0.105922       1.081836 0.80076420E+01  0.79394889E+02                                 1.790705                            1.692229      -1.257407       2.273958                    0.995144       3.805187      11.048792       0.460652       1.341050      -0.693945       0.019678      -0.021624      -0.019424       0.035101      -0.004924      -0.006348       0.005686      -0.010801      -0.010820      -0.009973      -0.002837       0.012810              1.827832       1.904264      -0.290629      -0.302509       1.882600       0.236141       1.696631          -0.000000
           98              H       8.345318       9.871314      17.838051       0.110667       1.004908 0.70888439E+01  0.68542275E+02                                 1.740349                            1.615887      -1.300985       2.258165                    0.993872       3.816826      11.137597       0.458612       1.381268      -0.685156       0.004314      -0.035170       0.002844       0.035548      -0.002065      -0.005162      -0.002313      -0.012115      -0.026428      -0.011917       0.000994       0.010923              1.810812       1.475527      -0.004556      -0.028136       2.510849      -0.128332       1.446060          -0.000000
           99              H      11.558670       1.330726      16.497154       0.307865       0.638181 0.39865459E+01  0.33044838E+02                                 1.273010                            1.210625      -1.090041       2.498532                    0.999626       2.360383       6.170512       0.535976       1.378649      -0.692432      -0.004966       0.025440      -0.039786       0.047484      -0.000586       0.008018      -0.006186      -0.031478       0.038030      -0.023856       0.005270       0.018585              1.291940       1.055398      -0.033950       0.056582       1.262641      -0.217476       1.557781          -0.000000
          100              H      13.773825       0.151379       5.460262       0.297472       0.582037 0.34309712E+01  0.27826324E+02                                 1.250866                            1.157966      -1.057323       2.476175                    0.999984       2.651285       7.217067       0.515302       1.465567      -0.671293       0.027401      -0.015897       0.016081       0.035526      -0.018453      -0.004630      -0.003148       0.012811      -0.019263      -0.018602      -0.004275       0.022876              1.307291       1.291831      -0.082759       0.349779       1.032589      -0.041189       1.597453           0.000000
          101              H      12.555247      15.000595       0.979267       0.178162       0.876272 0.64434339E+01  0.60444512E+02                                 1.572959                            1.529371      -0.913152       2.471036                    0.998997       3.280492       9.233758       0.479653       1.361255      -0.692075       0.013175      -0.005790      -0.004996       0.015234      -0.001864      -0.002075      -0.001636       0.002626      -0.013882      -0.005745       0.001006       0.004740              1.585289       1.825504      -0.306553      -0.168022       1.600033       0.115976       1.330330           0.000000
          102              H      10.994753      14.984753       0.832466       0.179524       0.935917 0.66378903E+01  0.62500434E+02                                 1.623247                            1.535222      -0.959960       2.452512                    0.998850       3.239909       9.026194       0.488551       1.331507      -0.698501      -0.012835      -0.004352      -0.007220       0.015356      -0.000247       0.002116       0.000055       0.001793      -0.008448      -0.003582       0.000498       0.003084              1.676824       1.858097       0.452442       0.318881       1.714245       0.237528       1.458129           0.000000
          103              H      11.651035      15.452971       2.176944       0.175169       0.927419 0.66607611E+01  0.61328815E+02                                 1.476645                            1.434241      -0.853495       2.493648                    0.999829       2.929306       7.480590       0.574399       1.158114      -0.740288      -0.002495      -0.000209       0.013151       0.013387      -0.000938      -0.002142      -0.004934      -0.003994       0.007165      -0.005444      -0.001259       0.006703              1.478045       1.207431       0.033487      -0.030688       1.306548       0.049585       1.920154          -0.000000
          104              H      11.965403       3.344418      17.709153       0.179868       0.870681 0.62812034E+01  0.58945353E+02                                 1.607351                            1.542145      -1.076022       2.403727                    0.996500       3.365690       9.686951       0.459685       1.419839      -0.680209       0.000671       0.007236      -0.016628       0.018146       0.003625       0.002496       0.001362      -0.009889       0.013112      -0.008617       0.002230       0.006386              1.634364       1.366311      -0.039911      -0.028233       1.687199      -0.377409       1.849581           0.000000
          105              H      12.812898       3.147273       1.111745       0.183892       0.963050 0.73498231E+01  0.70453488E+02                                 1.617813                            1.591108      -0.855189       2.504147                    0.999636       3.117551       8.549252       0.494683       1.291677      -0.709175       0.014201       0.002049       0.006869       0.015907       0.001851       0.006971       0.001945       0.001843      -0.009623      -0.007921      -0.000201       0.008122              1.610285       1.929671       0.159853       0.218573       1.474646       0.050067       1.426539          -0.000000
          106              H      11.250784       3.252887       1.199467       0.178774       0.889906 0.63911630E+01  0.59559497E+02                                 1.565701                            1.504712      -0.844400       2.504812                    0.999537       3.181823       8.794288       0.494739       1.328490      -0.699492      -0.009549       0.003096       0.007900       0.012775       0.000330      -0.003359       0.001941       0.001119       0.001760      -0.003828      -0.000263       0.004091              1.590662       1.776230      -0.284082      -0.345226       1.496252       0.115448       1.499503          -0.000000
          107              H      14.648868      16.081370       3.424748       0.180844       0.884624 0.64034156E+01  0.58871637E+02                                 1.481259                            1.446334      -0.741014       2.552177                    0.999991       2.955794       7.751489       0.543820       1.225058      -0.723882      -0.000624      -0.013140       0.005464       0.014245      -0.000058      -0.002537      -0.002281      -0.007066      -0.001990      -0.004959       0.000028       0.004932              1.485018       1.262688      -0.089033       0.020095       1.811320      -0.233157       1.381046          -0.000000
          108              H      15.371589      17.464903       3.276158       0.183086       0.885073 0.63382034E+01  0.58692566E+02                                 1.535800                            1.480295      -0.852283       2.502677                    0.999805       3.088453       8.391567       0.510184       1.296468      -0.706777       0.010653       0.009284       0.001917       0.014260       0.000534       0.000461       0.005431      -0.000710      -0.010331      -0.006777       0.001252       0.005525              1.552205       1.916378       0.305618       0.130133       1.384611       0.090784       1.355626          -0.000000
          109              H      14.540298      16.880510       2.082061       0.178660       0.846324 0.60524917E+01  0.56378969E+02                                 1.584155                            1.518753      -1.112722       2.382583                    0.996729       3.402747       9.816461       0.460100       1.429128      -0.677846      -0.000814       0.000923      -0.014761       0.014812      -0.000177      -0.000167      -0.000273       0.002976       0.015240      -0.004047      -0.001045       0.005092              1.615271       1.385320      -0.031040      -0.031983       1.299509       0.138525       2.160983          -0.000000
          110              H       9.571998       1.601800       4.421917       0.178853       0.947327 0.67484445E+01  0.62934919E+02                                 1.556352                            1.487077      -0.879605       2.487497                    0.999560       3.041682       8.063811       0.534470       1.228838      -0.722500      -0.006728      -0.004163       0.012750       0.015005      -0.000681      -0.004065      -0.005264      -0.001500      -0.005051      -0.007425       0.001254       0.006171              1.582942       1.750863       0.073015      -0.388505       1.268191      -0.097573       1.729771           0.000001
          111              H       9.782657       1.666928       2.869771       0.171599       0.988384 0.71612108E+01  0.67727693E+02                                 1.592630                            1.526609      -0.912841       2.464653                    0.999400       3.108380       8.276575       0.530672       1.220395      -0.724336      -0.005111      -0.004100      -0.010416       0.012306      -0.001625       0.004165       0.002156       0.003478      -0.002269      -0.005490       0.000403       0.005087              1.614153       1.549605       0.000440       0.292002       1.303813       0.113345       1.989042           0.000000
          112              H      10.335230       2.812832       3.782798       0.186518       0.914564 0.68158296E+01  0.64336102E+02                                 1.579740                            1.544308      -0.865485       2.502647                    0.999566       3.119488       8.585244       0.494527       1.312141      -0.703958       0.004277       0.014939       0.004596       0.016204       0.000527      -0.001010      -0.000108       0.000095      -0.023045      -0.007770       0.003343       0.004427              1.580452       1.325724       0.012516      -0.002622       2.028427       0.073517       1.387207           0.000000
          113              H      14.843322      13.008026      16.969780       0.111316       1.181559 0.86757139E+01  0.85958760E+02                                 1.770785                            1.665793      -0.999940       2.401034                    0.998041       3.415257       9.264079       0.515410       1.199411      -0.728530      -0.024680      -0.020740      -0.020579       0.038246       0.007026       0.011704       0.003709      -0.018889      -0.013389      -0.017907       0.000969       0.016938              1.806510       2.016241       0.353750       0.340431       1.801243       0.169542       1.602046          -0.000000
          114              H       0.166906      11.939572       0.427870       0.111623       1.162606 0.85147255E+01  0.83928125E+02                                 1.747439                            1.646311      -1.024109       2.385934                    0.998442       3.401487       9.188049       0.520577       1.193670      -0.729765      -0.001177      -0.036972      -0.000207       0.036991       0.006183       0.008236       0.005812      -0.021553      -0.018636      -0.015226      -0.002925       0.018150              1.789097       1.603198      -0.062693       0.051980       2.360423      -0.107845       1.403671          -0.000000
          115              H       1.685268      15.468813       1.516342       0.105922       1.081836 0.80076413E+01  0.79394882E+02                                 1.790705                            1.692229      -1.257407       2.273958                    0.995144       3.805187      11.048793       0.460652       1.341050      -0.693945       0.019678       0.021624       0.019424       0.035101       0.004924       0.006348       0.005686      -0.010801      -0.010820      -0.009973      -0.002837       0.012810              1.827832       1.904264       0.290629       0.302509       1.882601       0.236141       1.696631          -0.000000
          116              H       0.243067      16.531986       0.064449       0.110667       1.004908 0.70888446E+01  0.68542281E+02                                 1.740349                            1.615887      -1.300985       2.258166                    0.993872       3.816826      11.137596       0.458612       1.381268      -0.685156       0.004314       0.035170      -0.002844       0.035548       0.002065       0.005162      -0.002313      -0.012115      -0.026428      -0.011917       0.000994       0.010923              1.810812       1.475527       0.004556       0.028136       2.510849      -0.128332       1.446060          -0.000000
          117              H      11.558670      16.271474       7.545904       0.307865       0.638181 0.39865459E+01  0.33044840E+02                                 1.273010                            1.210625      -1.090041       2.498532                    0.999626       2.360383       6.170513       0.535976       1.378649      -0.692432      -0.004966      -0.025440      -0.039786       0.047484       0.000586       0.008018       0.006186      -0.031478       0.038030      -0.023856       0.005270       0.018585              1.291940       1.055398       0.033950       0.056582       1.262641       0.217476       1.557781          -0.000000
          118              H      13.773825      17.450821      14.411513       0.297472       0.582037 0.34309738E+01  0.27826349E+02                                 1.250866                            1.157966      -1.057323       2.476175                    0.999984       2.651285       7.217066       0.515302       1.465566      -0.671294       0.027401       0.015897       0.016081       0.035526       0.018453      -0.004630       0.003148       0.012811      -0.019263      -0.018602      -0.004275       0.022876              1.307291       1.291831       0.082759       0.349779       1.032590       0.041189       1.597454           0.000000
          119              H      12.555247       2.601605       9.930517       0.178162       0.876273 0.64434345E+01  0.60444517E+02                                 1.572959                            1.529371      -0.913151       2.471037                    0.998997       3.280492       9.233757       0.479653       1.361255      -0.692075       0.013175       0.005790      -0.004996       0.015234       0.001864      -0.002075       0.001636       0.002626      -0.013882      -0.005745       0.001006       0.004740              1.585289       1.825504       0.306553      -0.168022       1.600033      -0.115976       1.330330           0.000000
          120              H      10.994753       2.617447       9.783716       0.179524       0.935917 0.66378911E+01  0.62500445E+02                                 1.623247                            1.535222      -0.959960       2.452512                    0.998850       3.239909       9.026195       0.488551       1.331507      -0.698501      -0.012835       0.004352      -0.007220       0.015356       0.000247       0.002116      -0.000055       0.001793      -0.008448      -0.003582       0.000498       0.003084              1.676824       1.858098      -0.452442       0.318881       1.714245      -0.237528       1.458129           0.000000
          121              H      11.651035       2.149229      11.128194       0.175169       0.927420 0.66607631E+01  0.61328842E+02                                 1.476646                            1.434241      -0.853495       2.493648                    0.999829       2.929306       7.480592       0.574399       1.158115      -0.740288      -0.002495       0.000209       0.013151       0.013387       0.000938      -0.002142       0.004934      -0.003994       0.007165      -0.005444      -0.001259       0.006703              1.478045       1.207432      -0.033487      -0.030688       1.306549      -0.049585       1.920155          -0.000000
          122              H      11.965403      14.257782       8.757903       0.179868       0.870681 0.62812034E+01  0.58945353E+02                                 1.607351                            1.542145      -1.076022       2.403727                    0.996500       3.365690       9.686951       0.459685       1.419839      -0.680209       0.000671      -0.007236      -0.016628       0.018146      -0.003625       0.002496      -0.001362      -0.009889       0.013112      -0.008617       0.002230       0.006386              1.634364       1.366311       0.039911      -0.028233       1.687199       0.377409       1.849581           0.000000
          123              H      12.812898      14.454927      10.062995       0.183892       0.963050 0.73498232E+01  0.70453488E+02                                 1.617813                            1.591108      -0.855189       2.504148                    0.999636       3.117551       8.549252       0.494683       1.291677      -0.709175       0.014201      -0.002049       0.006869       0.015907      -0.001851       0.006971      -0.001945       0.001843      -0.009623      -0.007921      -0.000201       0.008122              1.610285       1.929671      -0.159853       0.218573       1.474646      -0.050067       1.426539          -0.000000
          124              H      11.250784      14.349313      10.150717       0.178774       0.889906 0.63911667E+01  0.59559536E+02                                 1.565701                            1.504712      -0.844400       2.504812                    0.999537       3.181824       8.794289       0.494740       1.328489      -0.699492      -0.009549      -0.003096       0.007900       0.012775      -0.000330      -0.003359      -0.001941       0.001119       0.001760      -0.003828      -0.000263       0.004091              1.590662       1.776230       0.284082      -0.345226       1.496252      -0.115448       1.499503          -0.000000
          125              H      14.648868       1.520830      12.375998       0.180844       0.884624 0.64034156E+01  0.58871637E+02                                 1.481259                            1.446334      -0.741014       2.552177                    0.999991       2.955794       7.751489       0.543820       1.225058      -0.723882      -0.000624       0.013140       0.005464       0.014245       0.000058      -0.002537       0.002281      -0.007066      -0.001990      -0.004959       0.000028       0.004932              1.485018       1.262688       0.089033       0.020095       1.811320       0.233157       1.381046          -0.000000
          126              H      15.371589       0.137297      12.227408       0.183086       0.885073 0.63382034E+01  0.58692566E+02                                 1.535800                            1.480295      -0.852283       2.502677                    0.999805       3.088453       8.391567       0.510184       1.296468      -0.706777       0.010653      -0.009284       0.001917       0.014260      -0.000534       0.000461      -0.005431      -0.000710      -0.010331      -0.006777       0.001252       0.005525              1.552205       1.916378      -0.305618       0.130133       1.384611      -0.090784       1.355626          -0.000000
          127              H      14.540298       0.721690      11.033311       0.178660       0.846324 0.60524924E+01  0.56378976E+02                                 1.584155                            1.518752      -1.112721       2.382583                    0.996729       3.402747       9.816460       0.460100       1.429128      -0.677846      -0.000814      -0.000923      -0.014761       0.014812       0.000177      -0.000167       0.000273       0.002976       0.015240      -0.004047      -0.001045       0.005093              1.615271       1.385320       0.031040      -0.031983       1.299509      -0.138525       2.160983          -0.000000
          128              H       9.571998      16.000400      13.373167       0.178853       0.947327 0.67484445E+01  0.62934917E+02                                 1.556352                            1.487077      -0.879606       2.487497                    0.999560       3.041682       8.063810       0.534471       1.228837      -0.722500      -0.006728       0.004163       0.012750       0.015005       0.000681      -0.004065       0.005264      -0.001500      -0.005051      -0.007425       0.001254       0.006171              1.582941       1.750863      -0.073015      -0.388505       1.268191       0.097573       1.729770           0.000001
          129              H       9.782657      15.935272      11.821021       0.171599       0.988383 0.71612083E+01  0.67727670E+02                                 1.592631                            1.526609      -0.912841       2.464653                    0.999400       3.108379       8.276575       0.530671       1.220396      -0.724336      -0.005111       0.004100      -0.010416       0.012306       0.001625       0.004165      -0.002156       0.003478      -0.002269      -0.005490       0.000403       0.005087              1.614154       1.549605      -0.000440       0.292003       1.303813      -0.113345       1.989043           0.000000
          130              H      10.335230      14.789368      12.734048       0.186518       0.914564 0.68158287E+01  0.64336088E+02                                 1.579739                            1.544308      -0.865485       2.502647                    0.999566       3.119488       8.585242       0.494527       1.312140      -0.703958       0.004277      -0.014939       0.004596       0.016204      -0.000527      -0.001010       0.000108       0.000095      -0.023045      -0.007770       0.003343       0.004427              1.580452       1.325723      -0.012516      -0.002622       2.028426      -0.073517       1.387206           0.000000
          131              H      14.843322       4.594174       8.018530       0.111316       1.181560 0.86757180E+01  0.85958810E+02                                 1.770785                            1.665793      -0.999941       2.401034                    0.998041       3.415258       9.264082       0.515410       1.199411      -0.728530      -0.024680       0.020740      -0.020579       0.038246      -0.007026       0.011704      -0.003709      -0.018889      -0.013389      -0.017907       0.000969       0.016938              1.806510       2.016242      -0.353750       0.340432       1.801244      -0.169542       1.602046          -0.000000
          132              H       0.166906       5.662628       9.379120       0.111623       1.162606 0.85147257E+01  0.83928130E+02                                 1.747440                            1.646311      -1.024109       2.385934                    0.998442       3.401487       9.188050       0.520577       1.193671      -0.729765      -0.001177       0.036972      -0.000207       0.036991      -0.006183       0.008236      -0.005812      -0.021553      -0.018636      -0.015226      -0.002925       0.018150              1.789098       1.603198       0.062693       0.051980       2.360423       0.107845       1.403671          -0.000000
          133              H       1.685268       2.133387      10.467592       0.105922       1.081835 0.80076360E+01  0.79394821E+02                                 1.790705                            1.692229      -1.257407       2.273959                    0.995144       3.805186      11.048791       0.460652       1.341050      -0.693945       0.019678      -0.021624       0.019424       0.035101      -0.004924       0.006348      -0.005686      -0.010801      -0.010820      -0.009973      -0.002837       0.012810              1.827832       1.904264      -0.290629       0.302509       1.882600      -0.236141       1.696631          -0.000000
          134              H       0.243067       1.070214       9.015699       0.110667       1.004908 0.70888446E+01  0.68542281E+02                                 1.740349                            1.615887      -1.300985       2.258166                    0.993872       3.816826      11.137596       0.458612       1.381268      -0.685156       0.004314      -0.035170      -0.002844       0.035548      -0.002065       0.005162       0.002313      -0.012115      -0.026428      -0.011917       0.000994       0.010923              1.810812       1.475527      -0.004556       0.028136       2.510849       0.128332       1.446060          -0.000000
          135              H       3.456420      10.131826      10.356596       0.307865       0.638180 0.39865431E+01  0.33044811E+02                                 1.273010                            1.210625      -1.090041       2.498532                    0.999626       2.360382       6.170510       0.535976       1.378650      -0.692432      -0.004966       0.025440       0.039786       0.047484      -0.000586      -0.008018       0.006186      -0.031478       0.038030      -0.023856       0.005270       0.018585              1.291940       1.055398      -0.033950      -0.056582       1.262641       0.217476       1.557781          -0.000000
          136              H       5.671575       8.952479       3.490987       0.297472       0.582037 0.34309738E+01  0.27826349E+02                                 1.250866                            1.157966      -1.057323       2.476175                    0.999984       2.651285       7.217066       0.515302       1.465566      -0.671294       0.027401      -0.015897      -0.016081       0.035526      -0.018453       0.004630       0.003148       0.012811      -0.019263      -0.018602      -0.004275       0.022876              1.307291       1.291831      -0.082759      -0.349779       1.032590       0.041189       1.597454           0.000000
          137              H       4.452997       6.199495       7.971983       0.178162       0.876272 0.64434333E+01  0.60444507E+02                                 1.572959                            1.529371      -0.913152       2.471036                    0.998997       3.280492       9.233759       0.479653       1.361256      -0.692075       0.013175      -0.005790       0.004996       0.015234      -0.001864       0.002075       0.001636       0.002626      -0.013882      -0.005745       0.001006       0.004740              1.585289       1.825504      -0.306553       0.168022       1.600033      -0.115976       1.330330           0.000000
          138              H       2.892503       6.183653       8.118784       0.179524       0.935917 0.66378911E+01  0.62500445E+02                                 1.623247                            1.535222      -0.959960       2.452512                    0.998850       3.239909       9.026195       0.488551       1.331507      -0.698501      -0.012835      -0.004352       0.007220       0.015356      -0.000247      -0.002116      -0.000055       0.001793      -0.008448      -0.003582       0.000498       0.003083              1.676824       1.858098       0.452442      -0.318881       1.714245      -0.237528       1.458129           0.000000
          139              H       3.548786       6.651871       6.774306       0.175169       0.927419 0.66607592E+01  0.61328791E+02                                 1.476645                            1.434240      -0.853494       2.493648                    0.999829       2.929306       7.480589       0.574400       1.158114      -0.740288      -0.002495      -0.000209      -0.013151       0.013387      -0.000938       0.002142       0.004934      -0.003994       0.007165      -0.005444      -0.001259       0.006703              1.478044       1.207431       0.033487       0.030687       1.306548      -0.049585       1.920154          -0.000000
          140              H       3.863153      12.145518       9.144597       0.179868       0.870681 0.62812032E+01  0.58945352E+02                                 1.607351                            1.542145      -1.076022       2.403727                    0.996500       3.365690       9.686951       0.459685       1.419839      -0.680209       0.000671       0.007236       0.016628       0.018146       0.003625      -0.002496      -0.001362      -0.009889       0.013112      -0.008617       0.002230       0.006386              1.634363       1.366311      -0.039911       0.028233       1.687199       0.377409       1.849580           0.000000
          141              H       4.710648      11.948373       7.839505       0.183892       0.963051 0.73498256E+01  0.70453512E+02                                 1.617813                            1.591108      -0.855189       2.504147                    0.999636       3.117552       8.549253       0.494683       1.291676      -0.709175       0.014201       0.002049      -0.006869       0.015907       0.001851      -0.006971      -0.001945       0.001843      -0.009623      -0.007921      -0.000201       0.008122              1.610285       1.929670       0.159853      -0.218573       1.474646      -0.050067       1.426539          -0.000000
          142              H       3.148534      12.053987       7.751782       0.178774       0.889906 0.63911692E+01  0.59559565E+02                                 1.565701                            1.504713      -0.844400       2.504812                    0.999537       3.181824       8.794289       0.494740       1.328489      -0.699492      -0.009549       0.003096      -0.007900       0.012775       0.000330       0.003359      -0.001941       0.001119       0.001760      -0.003828      -0.000263       0.004091              1.590662       1.776230      -0.284082       0.345226       1.496252      -0.115448       1.499504          -0.000000
          143              H       6.546618       7.280270       5.526502       0.180844       0.884624 0.64034131E+01  0.58871612E+02                                 1.481259                            1.446334      -0.741014       2.552177                    0.999991       2.955793       7.751488       0.543820       1.225058      -0.723882      -0.000624      -0.013140      -0.005464       0.014245      -0.000058       0.002537       0.002281      -0.007066      -0.001990      -0.004959       0.000028       0.004932              1.485018       1.262688      -0.089033      -0.020095       1.811320       0.233157       1.381046          -0.000000
          144              H       7.269339       8.663803       5.675092       0.183086       0.885073 0.63382033E+01  0.58692566E+02                                 1.535800                            1.480295      -0.852283       2.502677                    0.999805       3.088453       8.391567       0.510184       1.296468      -0.706777       0.010653       0.009284      -0.001917       0.014260       0.000534      -0.000461      -0.005431      -0.000710      -0.010331      -0.006777       0.001252       0.005525              1.552205       1.916378       0.305618      -0.130133       1.384611      -0.090784       1.355626          -0.000000
          145              H       6.438048       8.079410       6.869189       0.178660       0.846324 0.60524924E+01  0.56378976E+02                                 1.584155                            1.518752      -1.112721       2.382583                    0.996729       3.402747       9.816460       0.460100       1.429128      -0.677846      -0.000814       0.000923       0.014761       0.014812      -0.000177       0.000167       0.000273       0.002976       0.015240      -0.004047      -0.001045       0.005092              1.615271       1.385320      -0.031040       0.031983       1.299509      -0.138525       2.160983          -0.000000
          146              H       1.469748      10.402900       4.529332       0.178853       0.947328 0.67484506E+01  0.62934983E+02                                 1.556352                            1.487077      -0.879606       2.487497                    0.999560       3.041683       8.063811       0.534471       1.228836      -0.722500      -0.006728      -0.004163      -0.012750       0.015005      -0.000681       0.004065       0.005264      -0.001500      -0.005051      -0.007425       0.001254       0.006171              1.582941       1.750862       0.073015       0.388505       1.268191       0.097573       1.729771           0.000001
          147              H       1.680407      10.468028       6.081479       0.171599       0.988384 0.71612107E+01  0.67727694E+02                                 1.592631                            1.526609      -0.912841       2.464653                    0.999400       3.108380       8.276576       0.530671       1.220395      -0.724336      -0.005111      -0.004100       0.010416       0.012306      -0.001625      -0.004165      -0.002156       0.003478      -0.002269      -0.005490       0.000403       0.005087              1.614153       1.549605       0.000440      -0.292003       1.303813      -0.113345       1.989042           0.000000
          148              H       2.232980      11.613932       5.168452       0.186518       0.914564 0.68158294E+01  0.64336100E+02                                 1.579740                            1.544308      -0.865485       2.502647                    0.999566       3.119488       8.585244       0.494527       1.312141      -0.703958       0.004277       0.014939      -0.004596       0.016204       0.000527       0.001010       0.000108       0.000095      -0.023045      -0.007770       0.003343       0.004427              1.580452       1.325724       0.012515       0.002622       2.028426      -0.073517       1.387207           0.000000
          149              H       6.741072       4.206926       9.883970       0.111315       1.181560 0.86757191E+01  0.85958821E+02                                 1.770786                            1.665793      -0.999941       2.401033                    0.998041       3.415258       9.264081       0.515410       1.199411      -0.728530      -0.024680      -0.020740       0.020579       0.038246       0.007026      -0.011704      -0.003709      -0.018889      -0.013389      -0.017907       0.000969       0.016938              1.806510       2.016242       0.353750      -0.340432       1.801244      -0.169542       1.602046           0.000000
          150              H       8.269156       3.138472       8.523380       0.111623       1.162606 0.85147269E+01  0.83928145E+02                                 1.747440                            1.646311      -1.024109       2.385934                    0.998442       3.401487       9.188050       0.520577       1.193671      -0.729765      -0.001177      -0.036972       0.000207       0.036991       0.006183      -0.008236      -0.005812      -0.021553      -0.018636      -0.015226      -0.002925       0.018150              1.789098       1.603198      -0.062693      -0.051980       2.360424       0.107845       1.403672          -0.000000
          151              H       9.787518       6.667713       7.434908       0.105922       1.081836 0.80076420E+01  0.79394889E+02                                 1.790705                            1.692229      -1.257407       2.273958                    0.995144       3.805187      11.048792       0.460652       1.341050      -0.693945       0.019678       0.021624      -0.019424       0.035101       0.004924      -0.006348      -0.005686      -0.010801      -0.010820      -0.009973      -0.002837       0.012810              1.827832       1.904264       0.290629      -0.302509       1.882600      -0.236141       1.696631          -0.000000
          152              H       8.345318       7.730886       8.886801       0.110667       1.004908 0.70888448E+01  0.68542284E+02                                 1.740349                            1.615887      -1.300985       2.258166                    0.993872       3.816826      11.137596       0.458612       1.381268      -0.685156       0.004314       0.035170       0.002844       0.035548       0.002065      -0.005162       0.002313      -0.012115      -0.026428      -0.011917       0.000994       0.010923              1.810812       1.475527       0.004556      -0.028136       2.510849       0.128332       1.446060          -0.000000
          153              C       4.464340      15.447163       7.730120      -0.526649      27.256373 0.43467422E+03  0.10223365E+05                                 7.684709                            6.751257       0.144081       2.014354                    0.997433      31.872259      91.782515       0.662277       0.393221      -1.079071       0.003263       0.052340       0.019922       0.056098       0.001562      -0.000867       0.022660      -0.052009      -0.020722      -0.022976      -0.017369       0.040345              8.162966       6.534907      -0.722203       0.232857      10.978316       0.050095       6.975673           0.000001
          154              C       4.431931      16.852346       8.234792       0.243973      29.878768 0.36806176E+03  0.82999844E+04                                 8.612958                            6.563741       0.000226       2.019510                    0.999570      25.282632      71.176759       0.618780       0.438948      -1.050312       0.005127      -0.074627       0.003653       0.074893      -0.001598      -0.001299       0.030583      -0.029272      -0.026303      -0.028468      -0.010334       0.038803             10.056381       4.562790      -0.759166       0.845558      15.049015      -0.849849      10.557339           0.000000
          155              C       4.231481       0.428086       7.508488      -0.156039      44.863724 0.49230045E+03  0.11852872E+05                                10.725178                            7.303939       0.166704       2.034980                    0.999533      29.114341      82.714687       0.626033       0.406364      -1.078533      -0.025593       0.004292      -0.112706       0.115655       0.006875       0.009158      -0.011760      -0.027306       0.113533      -0.036106      -0.005447       0.041553             13.506680       5.790434      -0.331925       2.671399      12.025021      -2.028620      22.704583           0.000000
          156              C       4.325953       1.454998       8.430108       0.255149      29.513190 0.35141879E+03  0.78090054E+04                                 8.485131                            6.374544       0.267973       2.114237                    0.999147      24.446814      67.623345       0.635669       0.433615      -1.056836      -0.003704       0.062200       0.034510       0.071228      -0.009463       0.012050      -0.032446      -0.069209       0.033051      -0.042899      -0.013129       0.056029              9.918275       4.470434      -0.164786       0.607257      15.909727      -0.053438       9.374663           0.000000
          157              C       4.218031       2.930942       8.277579      -0.529709      28.142700 0.43992791E+03  0.10360263E+05                                 7.767909                            6.706172       0.182269       2.030865                    0.996111      31.645269      90.677921       0.678450       0.383353      -1.087814      -0.000627      -0.050141       0.005336       0.050428      -0.009871       0.009398      -0.005350      -0.078309       0.009852      -0.043640       0.003732       0.039908              8.411326       6.906410       0.401337      -0.386593      12.024418       0.342299       6.303152           0.000000
          158              C       1.612348      16.957959       5.914270      -0.524407      28.040954 0.44139313E+03  0.10386549E+05                                 7.752475                            6.743244       0.313524       2.073596                    0.997108      31.386219      89.424906       0.673778       0.386317      -1.087485       0.042047       0.030993      -0.012990       0.053826       0.024502      -0.016610      -0.009141       0.019587       0.007875      -0.027828      -0.007997       0.035825              8.281659       9.847059       1.722408      -1.464532       7.104957      -1.053647       7.892962           0.000000
          159              C       2.834491       0.049286       5.402616       0.251057      29.692519 0.34062115E+03  0.74917183E+04                                 8.430926                            6.217372       0.374482       2.150640                    0.998393      24.124919      65.857655       0.654369       0.425572      -1.064420      -0.068715      -0.024626      -0.014053       0.074335       0.025163      -0.020844      -0.026336       0.020396       0.069515      -0.040993      -0.011246       0.052239              9.949886      11.514979       3.933556      -1.146229       6.440987      -1.995875      11.893690           0.000000
          160              C       3.948226       0.537395       6.069306      -0.156116      45.904045 0.49028678E+03  0.11772487E+05                                10.839053                            7.254320       0.202909       2.044853                    0.999614      29.004261      81.839745       0.633744       0.402508      -1.082927       0.024537       0.001731       0.111120       0.113810       0.018477       0.014715      -0.013208      -0.008187       0.119535      -0.043524      -0.001021       0.044545             13.852123       9.861406       2.233120       2.072352       7.126199      -2.783433      24.568764           0.000001
          161              C       4.743381       1.134110       5.086816       0.242177      31.746888 0.35633687E+03  0.79480635E+04                                 8.847152                            6.387932       0.095320       2.048269                    0.998880      24.974309      69.275179       0.639462       0.429429      -1.059108       0.052730       0.048550      -0.018888       0.074124       0.014695       0.020369       0.006568       0.036475      -0.065574      -0.029093      -0.012474       0.041567             10.632712      12.468436       4.611894       0.427225       7.076446      -1.279574      12.353255           0.000001
          162              C       6.031315       1.869354       5.229499      -0.533699      27.945591 0.43360321E+03  0.10187153E+05                                 7.790853                            6.723569       0.120521       2.001210                    0.997844      32.054120      92.116397       0.666818       0.390966      -1.081126      -0.045651      -0.026383      -0.014041       0.054564       0.027189       0.005940      -0.008167       0.039951      -0.072841      -0.033017      -0.012899       0.045916              8.355524      10.319958       2.313534       0.256542       7.125669      -0.094760       7.620944           0.000003
          163              C       1.742308      15.581819      10.375752       0.573311      23.492100 0.26255009E+03  0.54936673E+04                                 7.505233                            5.712803      -0.054805       2.027126                    0.999634      22.787292      63.764510       0.627969       0.466141      -1.024759       0.046658       0.012265       0.041691       0.063761       0.009016      -0.044468      -0.065112      -0.021564       0.160718      -0.067449      -0.038074       0.105523              8.667275      10.469526       0.315971       2.923073       8.634959       2.525654       6.897339          -0.000000
          164              C       0.721748      14.881604       9.519117      -0.020855      35.803279 0.43653923E+03  0.10204172E+05                                 9.385486                            6.929632       0.002575       2.002775                    0.999360      27.294783      76.529899       0.635219       0.412504      -1.073971      -0.032729      -0.024212      -0.023076       0.046796      -0.008346      -0.003721       0.004872       0.005396       0.008592      -0.010472      -0.000962       0.011435             11.089386      12.416932       1.901969       5.280575      12.244847       2.106070       8.606380          -0.000001
          165              C       0.740060      13.506168       9.403467      -0.123963      32.874740 0.42613082E+03  0.99952450E+04                                 8.930098                            6.916109       0.006019       1.967124                    0.999718      29.701273      86.043825       0.620360       0.420932      -1.058475      -0.018747       0.008190      -0.011470       0.023454      -0.018944       0.012537      -0.019256      -0.001768       0.006163      -0.021643      -0.012404       0.034048             10.031696      10.509508       1.571884       3.811274      12.272431       1.965858       7.313149           0.000001
          166              C      16.040510      12.868264       8.572254      -0.130461      33.086167 0.43562637E+03  0.10262377E+05                                 8.939317                            6.972143       0.066260       1.983136                    0.999559      29.766121      86.088317       0.621331       0.418456      -1.061282       0.003124       0.026222       0.007141       0.027356      -0.005484      -0.007554      -0.003218      -0.052505      -0.031223      -0.025673      -0.006491       0.032165             10.008715      11.505159       1.516415       4.299840      10.940902       1.471261       7.580084           0.000000
          167              C      15.123822      14.968559       7.935283      -0.109310      33.598476 0.44485478E+03  0.10593183E+05                                 9.235949                            7.180488      -0.095033       1.944090                    0.999259      29.942382      88.650212       0.591803       0.434631      -1.045477       0.024866      -0.003676       0.013582       0.028571      -0.012882      -0.005842      -0.018191       0.007601       0.010107      -0.026448       0.007808       0.018639             10.542581      10.062000       1.959296       3.461779      13.862582       1.914471       7.703163           0.000000
          168              C      15.997569      15.607695       8.794603      -0.119872      33.562887 0.45202015E+03  0.10790074E+05                                 9.191177                            7.208710      -0.019114       1.966218                    0.999593      29.939899      88.300528       0.595184       0.431110      -1.049238      -0.007929      -0.027578      -0.006835       0.029498      -0.005838      -0.014689      -0.000948      -0.028311      -0.012889      -0.024014       0.006308       0.017706             10.350732      11.172579       0.780975       4.214216      11.701115       1.237446       8.178501          -0.000000
          169              C      14.134861      12.884634       6.949213       0.583462      23.358599 0.25805896E+03  0.53868739E+04                                 7.570821                            5.722233      -0.062806       2.032253                    0.999548      22.633850      63.661328       0.616659       0.475821      -1.017535      -0.029499      -0.054525      -0.032228       0.069870      -0.012078      -0.083093       0.010661       0.053887       0.067001      -0.064174      -0.039853       0.104027              8.897717       8.614391       2.858471       3.058782      11.217459       1.161308       6.861303           0.000001
          170              C      15.140837      13.595411       7.814262      -0.025957      36.709151 0.44039871E+03  0.10320011E+05                                 9.563936                            6.960568      -0.014699       1.995342                    0.999464      27.425076      77.062654       0.633574       0.412548      -1.073636       0.034717       0.020694       0.023461       0.046732      -0.001034      -0.002263      -0.002476      -0.008688       0.010551      -0.006874       0.001196       0.005679             11.606068      12.018367       3.242120       4.778828      14.504976       2.708134       8.294861           0.000001
          171              C      12.566590      10.956137      10.172380      -0.526650      27.256374 0.43467423E+03  0.10223366E+05                                 7.684710                            6.751258       0.144081       2.014354                    0.997433      31.872261      91.782528       0.662277       0.393221      -1.079071       0.003263      -0.052340      -0.019922       0.056098      -0.001562       0.000867       0.022660      -0.052009      -0.020722      -0.022976      -0.017369       0.040345              8.162966       6.534908       0.722203      -0.232859      10.978316       0.050095       6.975675           0.000001
          172              C      12.534181       9.550954       9.667708       0.243973      29.878769 0.36806178E+03  0.82999851E+04                                 8.612958                            6.563741       0.000226       2.019510                    0.999570      25.282633      71.176764       0.618780       0.438948      -1.050312       0.005127       0.074627      -0.003653       0.074892       0.001598       0.001299       0.030583      -0.029272      -0.026303      -0.028468      -0.010335       0.038803             10.056382       4.562790       0.759165      -0.845558      15.049016      -0.849848      10.557339           0.000000
          173              C      12.333731       8.373014      10.394012      -0.156039      44.863726 0.49230048E+03  0.11852873E+05                                10.725178                            7.303939       0.166704       2.034980                    0.999533      29.114342      82.714689       0.626033       0.406364      -1.078533      -0.025593      -0.004292       0.112706       0.115655      -0.006875      -0.009158      -0.011760      -0.027306       0.113533      -0.036106      -0.005447       0.041553             13.506680       5.790434       0.331924      -2.671399      12.025021      -2.028620      22.704583           0.000000
          174              C      12.428203       7.346102       9.472392       0.255149      29.513192 0.35141882E+03  0.78090062E+04                                 8.485131                            6.374544       0.267973       2.114237                    0.999147      24.446815      67.623346       0.635669       0.433615      -1.056836      -0.003704      -0.062200      -0.034510       0.071228       0.009463      -0.012050      -0.032446      -0.069209       0.033051      -0.042899      -0.013129       0.056029              9.918275       4.470434       0.164786      -0.607257      15.909728      -0.053437       9.374662           0.000000
          175              C      12.320281       5.870158       9.624921      -0.529709      28.142688 0.43992767E+03  0.10360256E+05                                 7.767907                            6.706170       0.182269       2.030865                    0.996111      31.645266      90.677911       0.678450       0.383353      -1.087814      -0.000627       0.050141      -0.005336       0.050428       0.009871      -0.009398      -0.005350      -0.078309       0.009852      -0.043640       0.003732       0.039908              8.411324       6.906410      -0.401338       0.386592      12.024415       0.342299       6.303148           0.000000
          176              C       9.714598       9.445341      11.988230      -0.524407      28.040962 0.44139331E+03  0.10386554E+05                                 7.752476                            6.743245       0.313524       2.073596                    0.997108      31.386225      89.424927       0.673778       0.386317      -1.087485       0.042047      -0.030993       0.012990       0.053826      -0.024502       0.016610      -0.009141       0.019587       0.007875      -0.027828      -0.007997       0.035825              8.281661       9.847061      -1.722408       1.464533       7.104958      -1.053647       7.892963           0.000000
          177              C      10.936741       8.751814      12.499884       0.251058      29.692519 0.34062115E+03  0.74917183E+04                                 8.430926                            6.217372       0.374482       2.150640                    0.998393      24.124919      65.857656       0.654369       0.425572      -1.064420      -0.068715       0.024626       0.014053       0.074335      -0.025163       0.020844      -0.026336       0.020396       0.069515      -0.040993      -0.011246       0.052239              9.949886      11.514979      -3.933556       1.146230       6.440987      -1.995876      11.893691           0.000000
          178              C      12.050476       8.263705      11.833194      -0.156116      45.904041 0.49028672E+03  0.11772485E+05                                10.839053                            7.254320       0.202909       2.044853                    0.999614      29.004259      81.839741       0.633744       0.402508      -1.082927       0.024537      -0.001731      -0.111120       0.113810      -0.018477      -0.014715      -0.013208      -0.008187       0.119535      -0.043524      -0.001021       0.044545             13.852123       9.861406      -2.233120      -2.072352       7.126198      -2.783433      24.568764           0.000001
          179              C      12.845631       7.666990      12.815684       0.242177      31.746887 0.35633686E+03  0.79480633E+04                                 8.847152                            6.387932       0.095320       2.048269                    0.998880      24.974308      69.275179       0.639462       0.429429      -1.059108       0.052731      -0.048550       0.018888       0.074124      -0.014695      -0.020369       0.006568       0.036475      -0.065574      -0.029093      -0.012474       0.041567             10.632713      12.468437      -4.611894      -0.427225       7.076446      -1.279574      12.353255           0.000001
          180              C      14.133565       6.931746      12.673001      -0.533699      27.945576 0.43360290E+03  0.10187144E+05                                 7.790850                            6.723567       0.120521       2.001210                    0.997844      32.054117      92.116387       0.666818       0.390966      -1.081126      -0.045651       0.026383       0.014041       0.054564      -0.027189      -0.005940      -0.008167       0.039951      -0.072841      -0.033017      -0.012899       0.045916              8.355521      10.319956      -2.313532      -0.256542       7.125668      -0.094760       7.620940           0.000003
          181              C       9.844558      10.821481       7.526748       0.573311      23.492101 0.26255010E+03  0.54936677E+04                                 7.505234                            5.712804      -0.054806       2.027126                    0.999634      22.787293      63.764520       0.627969       0.466141      -1.024759       0.046658      -0.012265      -0.041691       0.063761      -0.009016       0.044468      -0.065112      -0.021564       0.160718      -0.067449      -0.038074       0.105523              8.667276      10.469528      -0.315971      -2.923074       8.634960       2.525654       6.897340          -0.000000
          182              C       8.823998      11.521696       8.383383      -0.020855      35.803283 0.43653928E+03  0.10204173E+05                                 9.385487                            6.929632       0.002575       2.002775                    0.999360      27.294785      76.529909       0.635219       0.412504      -1.073971      -0.032729       0.024212       0.023076       0.046796       0.008346       0.003721       0.004872       0.005396       0.008592      -0.010472      -0.000962       0.011435             11.089387      12.416934      -1.901969      -5.280575      12.244848       2.106070       8.606380          -0.000001
          183              C       8.842310      12.897132       8.499033      -0.123963      32.874748 0.42613094E+03  0.99952489E+04                                 8.930100                            6.916110       0.006019       1.967123                    0.999718      29.701278      86.043850       0.620360       0.420932      -1.058475      -0.018747      -0.008190       0.011470       0.023454       0.018944      -0.012537      -0.019256      -0.001768       0.006162      -0.021643      -0.012404       0.034048             10.031698      10.509510      -1.571884      -3.811275      12.272434       1.965859       7.313150           0.000001
          184              C       7.938260      13.535036       9.330246      -0.130461      33.086169 0.43562640E+03  0.10262378E+05                                 8.939318                            6.972143       0.066260       1.983136                    0.999559      29.766122      86.088321       0.621330       0.418456      -1.061282       0.003124      -0.026222      -0.007141       0.027356       0.005484       0.007554      -0.003218      -0.052505      -0.031223      -0.025673      -0.006491       0.032165             10.008716      11.505160      -1.516415      -4.299841      10.940902       1.471262       7.580085           0.000001
          185              C       7.021572      11.434741       9.967217      -0.109310      33.598473 0.44485475E+03  0.10593182E+05                                 9.235949                            7.180488      -0.095033       1.944090                    0.999259      29.942380      88.650205       0.591803       0.434631      -1.045477       0.024866       0.003676      -0.013582       0.028571       0.012882       0.005842      -0.018191       0.007601       0.010107      -0.026448       0.007808       0.018639             10.542581      10.061999      -1.959296      -3.461779      13.862581       1.914470       7.703162           0.000000
          186              C       7.895319      10.795605       9.107897      -0.119872      33.562886 0.45202015E+03  0.10790074E+05                                 9.191177                            7.208710      -0.019114       1.966218                    0.999593      29.939899      88.300529       0.595184       0.431110      -1.049238      -0.007929       0.027578       0.006835       0.029498       0.005838       0.014689      -0.000948      -0.028311      -0.012889      -0.024014       0.006308       0.017706             10.350732      11.172579      -0.780975      -4.214216      11.701115       1.237445       8.178501          -0.000000
          187              C       6.032611      13.518666      10.953287       0.583462      23.358598 0.25805894E+03  0.53868735E+04                                 7.570821                            5.722233      -0.062806       2.032253                    0.999548      22.633849      63.661324       0.616659       0.475821      -1.017535      -0.029499       0.054525       0.032228       0.069870       0.012078       0.083093       0.010661       0.053887       0.067002      -0.064174      -0.039853       0.104027              8.897717       8.614391      -2.858471      -3.058782      11.217459       1.161308       6.861302           0.000001
          188              C       7.038587      12.807889      10.088238      -0.025957      36.709148 0.44039869E+03  0.10320010E+05                                 9.563935                            6.960568      -0.014699       1.995342                    0.999464      27.425075      77.062650       0.633574       0.412548      -1.073636       0.034717      -0.020694      -0.023461       0.046732       0.001034       0.002263      -0.002476      -0.008688       0.010551      -0.006875       0.001196       0.005679             11.606067      12.018366      -3.242120      -4.778828      14.504975       2.708134       8.294861           0.000001
          189              C      12.566590       6.646063       1.221130      -0.526650      27.256373 0.43467420E+03  0.10223364E+05                                 7.684709                            6.751257       0.144081       2.014354                    0.997433      31.872259      91.782514       0.662277       0.393221      -1.079071       0.003263       0.052340      -0.019922       0.056098       0.001562       0.000867      -0.022660      -0.052009      -0.020722      -0.022976      -0.017369       0.040345              8.162965       6.534907      -0.722203      -0.232859      10.978315      -0.050095       6.975674           0.000000
          190              C      12.534181       8.051246       0.716458       0.243973      29.878769 0.36806178E+03  0.82999850E+04                                 8.612958                            6.563741       0.000226       2.019510                    0.999570      25.282633      71.176762       0.618780       0.438948      -1.050312       0.005127      -0.074627      -0.003653       0.074892      -0.001598       0.001299      -0.030583      -0.029272      -0.026303      -0.028468      -0.010335       0.038803             10.056381       4.562790      -0.759165      -0.845558      15.049015       0.849848      10.557339           0.000000
          191              C      12.333731       9.229186       1.442762      -0.156039      44.863723 0.49230045E+03  0.11852872E+05                                10.725178                            7.303939       0.166704       2.034980                    0.999533      29.114341      82.714685       0.626033       0.406364      -1.078533      -0.025593       0.004292       0.112706       0.115655       0.006875      -0.009158       0.011760      -0.027306       0.113533      -0.036106      -0.005447       0.041553             13.506679       5.790434      -0.331924      -2.671399      12.025021       2.028619      22.704582           0.000000
          192              C      12.428203      10.256098       0.521142       0.255149      29.513192 0.35141882E+03  0.78090063E+04                                 8.485132                            6.374545       0.267973       2.114237                    0.999147      24.446815      67.623349       0.635669       0.433615      -1.056836      -0.003704       0.062200      -0.034510       0.071228      -0.009463      -0.012050       0.032446      -0.069209       0.033051      -0.042899      -0.013129       0.056029              9.918275       4.470434      -0.164786      -0.607257      15.909728       0.053438       9.374663           0.000000
          193              C      12.320281      11.732042       0.673671      -0.529709      28.142686 0.43992761E+03  0.10360254E+05                                 7.767906                            6.706170       0.182269       2.030865                    0.996111      31.645264      90.677903       0.678450       0.383353      -1.087814      -0.000627      -0.050141      -0.005336       0.050428      -0.009871      -0.009398       0.005350      -0.078309       0.009852      -0.043640       0.003732       0.039908              8.411324       6.906409       0.401338       0.386592      12.024414      -0.342299       6.303148           0.000000
          194              C       9.714598       8.156859       3.036980      -0.524407      28.040956 0.44139320E+03  0.10386550E+05                                 7.752475                            6.743244       0.313524       2.073596                    0.997108      31.386221      89.424913       0.673778       0.386317      -1.087485       0.042047       0.030993       0.012990       0.053826       0.024502       0.016610       0.009141       0.019587       0.007875      -0.027828      -0.007997       0.035825              8.281660       9.847060       1.722408       1.464532       7.104957       1.053647       7.892962           0.000000
          195              C      10.936741       8.850386       3.548634       0.251057      29.692518 0.34062116E+03  0.74917184E+04                                 8.430926                            6.217371       0.374482       2.150640                    0.998393      24.124919      65.857652       0.654369       0.425572      -1.064420      -0.068715      -0.024626       0.014053       0.074335       0.025163       0.020844       0.026336       0.020396       0.069515      -0.040993      -0.011246       0.052239              9.949885      11.514978       3.933555       1.146229       6.440986       1.995875      11.893690           0.000000
          196              C      12.050476       9.338495       2.881944      -0.156116      45.904039 0.49028672E+03  0.11772485E+05                                10.839052                            7.254319       0.202909       2.044853                    0.999614      29.004259      81.839737       0.633744       0.402508      -1.082927       0.024537       0.001731      -0.111120       0.113810       0.018477      -0.014715       0.013208      -0.008187       0.119535      -0.043524      -0.001021       0.044545             13.852121       9.861406       2.233120      -2.072351       7.126198       2.783433      24.568761           0.000001
          197              C      12.845631       9.935210       3.864434       0.242177      31.746885 0.35633682E+03  0.79480623E+04                                 8.847151                            6.387931       0.095320       2.048269                    0.998880      24.974307      69.275170       0.639462       0.429429      -1.059108       0.052730       0.048550       0.018888       0.074124       0.014695      -0.020369      -0.006568       0.036475      -0.065574      -0.029093      -0.012474       0.041567             10.632711      12.468436       4.611893      -0.427225       7.076445       1.279574      12.353253           0.000001
          198              C      14.133565      10.670454       3.721751      -0.533699      27.945581 0.43360301E+03  0.10187147E+05                                 7.790851                            6.723568       0.120521       2.001210                    0.997844      32.054121      92.116402       0.666818       0.390966      -1.081126      -0.045651      -0.026383       0.014041       0.054564       0.027189      -0.005940       0.008167       0.039951      -0.072841      -0.033017      -0.012899       0.045916              8.355522      10.319957       2.313533      -0.256542       7.125668       0.094760       7.620941           0.000003
          199              C       9.844558       6.780719      16.477998       0.573311      23.492101 0.26255010E+03  0.54936677E+04                                 7.505233                            5.712804      -0.054805       2.027126                    0.999634      22.787293      63.764516       0.627969       0.466141      -1.024759       0.046658       0.012265      -0.041691       0.063761       0.009016       0.044468       0.065112      -0.021564       0.160717      -0.067449      -0.038074       0.105523              8.667275      10.469527       0.315971      -2.923074       8.634959      -2.525654       6.897339          -0.000000
          200              C       8.823998       6.080504      17.334633      -0.020855      35.803279 0.43653923E+03  0.10204172E+05                                 9.385486                            6.929632       0.002575       2.002775                    0.999360      27.294783      76.529898       0.635219       0.412504      -1.073971      -0.032729      -0.024212       0.023076       0.046796      -0.008346       0.003721      -0.004872       0.005396       0.008592      -0.010472      -0.000962       0.011435             11.089386      12.416932       1.901969      -5.280575      12.244846      -2.106070       8.606380          -0.000000
          201              C       8.842310       4.705068      17.450283      -0.123963      32.874740 0.42613082E+03  0.99952451E+04                                 8.930098                            6.916109       0.006019       1.967124                    0.999718      29.701273      86.043826       0.620360       0.420932      -1.058475      -0.018747       0.008190       0.011470       0.023454      -0.018944      -0.012537       0.019256      -0.001768       0.006163      -0.021643      -0.012404       0.034048             10.031696      10.509508       1.571884      -3.811274      12.272431      -1.965858       7.313149           0.000001
          202              C       7.938260       4.067164       0.378996      -0.130461      33.086166 0.43562635E+03  0.10262376E+05                                 8.939317                            6.972142       0.066260       1.983136                    0.999559      29.766120      86.088312       0.621330       0.418456      -1.061282       0.003124       0.026222      -0.007141       0.027356      -0.005484       0.007554       0.003218      -0.052505      -0.031223      -0.025673      -0.006491       0.032165             10.008715      11.505160       1.516415      -4.299841      10.940901      -1.471261       7.580084           0.000001
          203              C       7.021572       6.167459       1.015967      -0.109311      33.598473 0.44485474E+03  0.10593182E+05                                 9.235949                            7.180488      -0.095033       1.944090                    0.999259      29.942380      88.650206       0.591803       0.434631      -1.045477       0.024866      -0.003676      -0.013582       0.028571      -0.012882       0.005842       0.018191       0.007601       0.010107      -0.026448       0.007808       0.018639             10.542581      10.062000       1.959296      -3.461779      13.862582      -1.914471       7.703163           0.000000
          204              C       7.895319       6.806595       0.156647      -0.119872      33.562885 0.45202013E+03  0.10790073E+05                                 9.191176                            7.208710      -0.019114       1.966218                    0.999593      29.939898      88.300522       0.595184       0.431110      -1.049238      -0.007929      -0.027578       0.006835       0.029498      -0.005838       0.014689       0.000948      -0.028311      -0.012889      -0.024014       0.006308       0.017706             10.350731      11.172579       0.780975      -4.214216      11.701114      -1.237446       8.178501          -0.000000
          205              C       6.032611       4.083534       2.002037       0.583462      23.358600 0.25805897E+03  0.53868742E+04                                 7.570821                            5.722233      -0.062806       2.032253                    0.999548      22.633851      63.661332       0.616659       0.475821      -1.017535      -0.029499      -0.054525       0.032228       0.069870      -0.012078       0.083093      -0.010661       0.053887       0.067001      -0.064174      -0.039853       0.104027              8.897718       8.614391       2.858471      -3.058782      11.217460      -1.161308       6.861303           0.000001
          206              C       7.038587       4.794311       1.136988      -0.025957      36.709151 0.44039871E+03  0.10320011E+05                                 9.563936                            6.960568      -0.014699       1.995342                    0.999464      27.425076      77.062653       0.633574       0.412548      -1.073636       0.034717       0.020694      -0.023461       0.046732      -0.001034       0.002263       0.002476      -0.008688       0.010551      -0.006874       0.001196       0.005679             11.606068      12.018367       3.242121      -4.778829      14.504975      -2.708134       8.294861           0.000001
          207              C       4.464340       2.155037      16.681370      -0.526650      27.256377 0.43467429E+03  0.10223367E+05                                 7.684710                            6.751258       0.144081       2.014354                    0.997433      31.872262      91.782528       0.662276       0.393221      -1.079071       0.003263      -0.052340       0.019922       0.056098      -0.001562      -0.000867      -0.022660      -0.052009      -0.020722      -0.022976      -0.017369       0.040345              8.162967       6.534908       0.722203       0.232857      10.978318      -0.050095       6.975674           0.000000
          208              C       4.431931       0.749854      17.186042       0.243973      29.878769 0.36806178E+03  0.82999850E+04                                 8.612958                            6.563741       0.000226       2.019510                    0.999570      25.282633      71.176763       0.618780       0.438948      -1.050312       0.005127       0.074627       0.003653       0.074892       0.001598      -0.001299      -0.030583      -0.029272      -0.026303      -0.028468      -0.010335       0.038803             10.056382       4.562790       0.759166       0.845558      15.049016       0.849849      10.557339           0.000000
          209              C       4.231481      17.174114      16.459738      -0.156039      44.863726 0.49230048E+03  0.11852873E+05                                10.725178                            7.303939       0.166704       2.034980                    0.999533      29.114342      82.714688       0.626033       0.406364      -1.078533      -0.025593      -0.004292      -0.112706       0.115655      -0.006875       0.009158       0.011760      -0.027306       0.113533      -0.036106      -0.005447       0.041553             13.506680       5.790434       0.331925       2.671399      12.025021       2.028620      22.704583           0.000000
          210              C       4.325953      16.147202      17.381358       0.255149      29.513192 0.35141882E+03  0.78090063E+04                                 8.485131                            6.374545       0.267973       2.114237                    0.999147      24.446815      67.623348       0.635669       0.433615      -1.056836      -0.003704      -0.062200       0.034510       0.071228       0.009463       0.012050       0.032446      -0.069209       0.033051      -0.042899      -0.013129       0.056029              9.918275       4.470434       0.164786       0.607257      15.909728       0.053437       9.374663           0.000000
          211              C       4.218031      14.671258      17.228829      -0.529709      28.142685 0.43992759E+03  0.10360253E+05                                 7.767906                            6.706169       0.182269       2.030865                    0.996111      31.645263      90.677898       0.678450       0.383353      -1.087814      -0.000627       0.050141       0.005336       0.050428       0.009871       0.009398       0.005350      -0.078309       0.009852      -0.043640       0.003732       0.039908              8.411323       6.906409      -0.401338      -0.386592      12.024413      -0.342299       6.303148           0.000000
          212              C       1.612348       0.644241      14.865520      -0.524407      28.040958 0.44139323E+03  0.10386551E+05                                 7.752475                            6.743245       0.313524       2.073596                    0.997108      31.386222      89.424916       0.673778       0.386317      -1.087485       0.042047      -0.030993      -0.012990       0.053826      -0.024502      -0.016610       0.009141       0.019587       0.007875      -0.027828      -0.007997       0.035825              8.281660       9.847060      -1.722408      -1.464532       7.104957       1.053647       7.892963           0.000000
          213              C       2.834491      17.552914      14.353866       0.251057      29.692519 0.34062115E+03  0.74917181E+04                                 8.430926                            6.217371       0.374482       2.150640                    0.998393      24.124919      65.857652       0.654369       0.425572      -1.064420      -0.068715       0.024626      -0.014053       0.074335      -0.025163      -0.020844       0.026336       0.020396       0.069515      -0.040993      -0.011246       0.052239              9.949885      11.514978      -3.933555      -1.146229       6.440987       1.995875      11.893690           0.000000
          214              C       3.948226      17.064805      15.020556      -0.156116      45.904040 0.49028672E+03  0.11772485E+05                                10.839052                            7.254319       0.202909       2.044853                    0.999614      29.004259      81.839737       0.633744       0.402508      -1.082927       0.024537      -0.001731       0.111120       0.113810      -0.018477       0.014715       0.013208      -0.008187       0.119535      -0.043524      -0.001021       0.044545             13.852122       9.861406      -2.233120       2.072352       7.126198       2.783433      24.568762           0.000001
          215              C       4.743381      16.468090      14.038066       0.242177      31.746887 0.35633685E+03  0.79480632E+04                                 8.847152                            6.387932       0.095320       2.048269                    0.998880      24.974308      69.275176       0.639462       0.429429      -1.059108       0.052730      -0.048550      -0.018888       0.074124      -0.014695       0.020369      -0.006568       0.036475      -0.065574      -0.029093      -0.012474       0.041567             10.632712      12.468436      -4.611893       0.427225       7.076445       1.279574      12.353255           0.000001
          216              C       6.031315      15.732846      14.180749      -0.533699      27.945578 0.43360294E+03  0.10187145E+05                                 7.790850                            6.723567       0.120521       2.001210                    0.997844      32.054119      92.116389       0.666818       0.390966      -1.081126      -0.045651       0.026383      -0.014041       0.054564      -0.027189       0.005940       0.008167       0.039951      -0.072841      -0.033017      -0.012899       0.045916              8.355521      10.319956      -2.313532       0.256542       7.125667       0.094760       7.620940           0.000003
          217              C       1.742308       2.020381       1.424502       0.573311      23.492101 0.26255010E+03  0.54936677E+04                                 7.505234                            5.712804      -0.054806       2.027126                    0.999634      22.787293      63.764519       0.627969       0.466141      -1.024759       0.046658      -0.012265       0.041691       0.063761      -0.009016      -0.044468       0.065112      -0.021564       0.160718      -0.067449      -0.038074       0.105523              8.667276      10.469528      -0.315971       2.923074       8.634960      -2.525654       6.897340          -0.000000
          218              C       0.721748       2.720596       0.567867      -0.020855      35.803282 0.43653925E+03  0.10204173E+05                                 9.385487                            6.929632       0.002575       2.002775                    0.999360      27.294784      76.529906       0.635219       0.412504      -1.073971      -0.032729       0.024212      -0.023076       0.046796       0.008346      -0.003721      -0.004872       0.005397       0.008592      -0.010472      -0.000962       0.011435             11.089388      12.416934      -1.901969       5.280576      12.244848      -2.106070       8.606381          -0.000001
          219              C       0.740060       4.096032       0.452217      -0.123963      32.874748 0.42613094E+03  0.99952487E+04                                 8.930099                            6.916110       0.006018       1.967123                    0.999718      29.701278      86.043847       0.620360       0.420932      -1.058475      -0.018747      -0.008190      -0.011470       0.023454       0.018944       0.012537       0.019256      -0.001768       0.006162      -0.021643      -0.012404       0.034048             10.031698      10.509510      -1.571885       3.811275      12.272433      -1.965859       7.313150           0.000001
          220              C      16.040510       4.733936      17.523504      -0.130461      33.086171 0.43562642E+03  0.10262378E+05                                 8.939318                            6.972143       0.066260       1.983136                    0.999559      29.766123      86.088327       0.621330       0.418456      -1.061282       0.003124      -0.026222       0.007141       0.027356       0.005484      -0.007554       0.003218      -0.052505      -0.031223      -0.025673      -0.006491       0.032165             10.008716      11.505161      -1.516415       4.299841      10.940903      -1.471262       7.580085           0.000001
          221              C      15.123822       2.633641      16.886533      -0.109311      33.598477 0.44485480E+03  0.10593183E+05                                 9.235950                            7.180489      -0.095033       1.944090                    0.999259      29.942383      88.650218       0.591803       0.434631      -1.045477       0.024866       0.003676       0.013582       0.028571       0.012882      -0.005842       0.018191       0.007601       0.010107      -0.026448       0.007808       0.018639             10.542582      10.062001      -1.959296       3.461780      13.862583      -1.914471       7.703164          -0.000000
          222              C      15.997569       1.994505      17.745853      -0.119872      33.562885 0.45202012E+03  0.10790073E+05                                 9.191177                            7.208710      -0.019114       1.966218                    0.999593      29.939898      88.300527       0.595184       0.431110      -1.049238      -0.007929       0.027578      -0.006835       0.029498       0.005838      -0.014689       0.000948      -0.028311      -0.012889      -0.024014       0.006308       0.017706             10.350732      11.172579      -0.780975       4.214216      11.701115      -1.237446       8.178501          -0.000000
          223              C      14.134861       4.717566      15.900463       0.583462      23.358600 0.25805897E+03  0.53868743E+04                                 7.570821                            5.722233      -0.062806       2.032253                    0.999548      22.633851      63.661331       0.616659       0.475821      -1.017535      -0.029499       0.054525      -0.032228       0.069870       0.012078      -0.083093      -0.010661       0.053887       0.067001      -0.064174      -0.039853       0.104027              8.897718       8.614391      -2.858472       3.058782      11.217459      -1.161308       6.861303           0.000001
          224              C      15.140837       4.006789      16.765512      -0.025956      36.709151 0.44039871E+03  0.10320011E+05                                 9.563936                            6.960568      -0.014700       1.995342                    0.999464      27.425076      77.062654       0.633574       0.412548      -1.073636       0.034717      -0.020694       0.023461       0.046732       0.001034      -0.002263       0.002476      -0.008688       0.010551      -0.006874       0.001196       0.005679             11.606068      12.018367      -3.242120       4.778829      14.504975      -2.708134       8.294861           0.000001
          225              C       3.637910      10.956137      16.681370      -0.526649      27.256371 0.43467416E+03  0.10223363E+05                                 7.684709                            6.751257       0.144081       2.014354                    0.997433      31.872258      91.782512       0.662277       0.393221      -1.079071      -0.003263      -0.052340       0.019922       0.056098       0.001562       0.000867      -0.022660      -0.052009      -0.020722      -0.022976      -0.017369       0.040345              8.162965       6.534907      -0.722203      -0.232859      10.978315      -0.050095       6.975673           0.000001
          226              C       3.670319       9.550954      17.186042       0.243973      29.878771 0.36806181E+03  0.82999857E+04                                 8.612958                            6.563741       0.000226       2.019510                    0.999570      25.282634      71.176764       0.618780       0.438948      -1.050312      -0.005127       0.074627       0.003653       0.074892      -0.001598       0.001299      -0.030583      -0.029272      -0.026303      -0.028468      -0.010334       0.038803             10.056382       4.562790      -0.759165      -0.845558      15.049016       0.849849      10.557339           0.000000
          227              C       3.870769       8.373014      16.459738      -0.156039      44.863726 0.49230047E+03  0.11852873E+05                                10.725179                            7.303940       0.166704       2.034980                    0.999533      29.114342      82.714690       0.626033       0.406364      -1.078533       0.025593      -0.004292      -0.112706       0.115655       0.006875      -0.009158       0.011760      -0.027306       0.113533      -0.036106      -0.005447       0.041553             13.506680       5.790434      -0.331924      -2.671399      12.025021       2.028620      22.704584           0.000000
          228              C       3.776297       7.346102      17.381358       0.255149      29.513192 0.35141882E+03  0.78090062E+04                                 8.485131                            6.374545       0.267973       2.114237                    0.999147      24.446815      67.623347       0.635669       0.433615      -1.056836       0.003704      -0.062200       0.034510       0.071228      -0.009463      -0.012050       0.032446      -0.069209       0.033051      -0.042899      -0.013129       0.056029              9.918275       4.470434      -0.164786      -0.607257      15.909728       0.053438       9.374662           0.000000
          229              C       3.884219       5.870158      17.228829      -0.529709      28.142689 0.43992767E+03  0.10360256E+05                                 7.767907                            6.706170       0.182269       2.030865                    0.996111      31.645267      90.677917       0.678450       0.383353      -1.087814       0.000627       0.050141       0.005336       0.050428      -0.009871      -0.009398       0.005350      -0.078309       0.009852      -0.043640       0.003732       0.039908              8.411325       6.906410       0.401338       0.386592      12.024415      -0.342299       6.303149           0.000000
          230              C       6.489902       9.445341      14.865520      -0.524407      28.040956 0.44139318E+03  0.10386550E+05                                 7.752475                            6.743244       0.313524       2.073596                    0.997108      31.386220      89.424910       0.673778       0.386317      -1.087485      -0.042047      -0.030993      -0.012990       0.053826       0.024502       0.016610       0.009141       0.019587       0.007875      -0.027828      -0.007997       0.035825              8.281660       9.847060       1.722408       1.464532       7.104957       1.053647       7.892962           0.000000
          231              C       5.267759       8.751814      14.353866       0.251057      29.692517 0.34062113E+03  0.74917176E+04                                 8.430926                            6.217371       0.374482       2.150640                    0.998393      24.124918      65.857651       0.654369       0.425572      -1.064420       0.068715       0.024626      -0.014053       0.074335       0.025163       0.020844       0.026336       0.020396       0.069515      -0.040993      -0.011246       0.052239              9.949885      11.514978       3.933555       1.146229       6.440987       1.995875      11.893690           0.000000
          232              C       4.154024       8.263705      15.020556      -0.156116      45.904040 0.49028672E+03  0.11772485E+05                                10.839053                            7.254320       0.202909       2.044853                    0.999614      29.004259      81.839739       0.633744       0.402508      -1.082927      -0.024537      -0.001731       0.111120       0.113810       0.018477      -0.014715       0.013208      -0.008187       0.119535      -0.043524      -0.001021       0.044545             13.852122       9.861406       2.233120      -2.072352       7.126198       2.783433      24.568763           0.000001
          233              C       3.358869       7.666990      14.038066       0.242177      31.746885 0.35633683E+03  0.79480624E+04                                 8.847152                            6.387931       0.095320       2.048269                    0.998880      24.974307      69.275172       0.639462       0.429429      -1.059108      -0.052731      -0.048550      -0.018888       0.074124       0.014695      -0.020369      -0.006568       0.036475      -0.065574      -0.029093      -0.012474       0.041567             10.632712      12.468436       4.611893      -0.427225       7.076445       1.279574      12.353254           0.000001
          234              C       2.070935       6.931746      14.180749      -0.533699      27.945582 0.43360304E+03  0.10187148E+05                                 7.790851                            6.723567       0.120521       2.001210                    0.997844      32.054122      92.116404       0.666818       0.390966      -1.081126       0.045651       0.026383      -0.014041       0.054564       0.027189      -0.005940       0.008167       0.039951      -0.072841      -0.033017      -0.012899       0.045916              8.355522      10.319957       2.313532      -0.256542       7.125668       0.094760       7.620941           0.000003
          235              C       6.359942      10.821481       1.424502       0.573311      23.492102 0.26255012E+03  0.54936682E+04                                 7.505234                            5.712804      -0.054806       2.027126                    0.999634      22.787294      63.764520       0.627969       0.466141      -1.024759      -0.046658      -0.012265       0.041691       0.063761       0.009016       0.044468       0.065112      -0.021564       0.160718      -0.067449      -0.038074       0.105523              8.667276      10.469528       0.315971      -2.923074       8.634960      -2.525654       6.897340          -0.000000
          236              C       7.380502      11.521696       0.567867      -0.020855      35.803282 0.43653925E+03  0.10204173E+05                                 9.385488                            6.929632       0.002575       2.002775                    0.999360      27.294784      76.529907       0.635219       0.412504      -1.073971       0.032729       0.024212      -0.023076       0.046796      -0.008346       0.003721      -0.004872       0.005397       0.008592      -0.010472      -0.000962       0.011435             11.089388      12.416934       1.901970      -5.280576      12.244848      -2.106070       8.606381          -0.000001
          237              C       7.362190      12.897132       0.452217      -0.123963      32.874745 0.42613090E+03  0.99952474E+04                                 8.930099                            6.916110       0.006019       1.967123                    0.999718      29.701276      86.043837       0.620360       0.420932      -1.058475       0.018747      -0.008190      -0.011470       0.023454      -0.018944      -0.012537       0.019256      -0.001768       0.006162      -0.021643      -0.012404       0.034048             10.031697      10.509509       1.571885      -3.811274      12.272433      -1.965859       7.313149           0.000001
          238              C       8.266240      13.535036      17.523504      -0.130461      33.086166 0.43562635E+03  0.10262376E+05                                 8.939317                            6.972142       0.066260       1.983136                    0.999559      29.766121      86.088314       0.621331       0.418456      -1.061282      -0.003124      -0.026222       0.007141       0.027356      -0.005484       0.007554       0.003218      -0.052505      -0.031223      -0.025673      -0.006491       0.032165             10.008714      11.505158       1.516415      -4.299840      10.940901      -1.471261       7.580084           0.000001
          239              C       9.182928      11.434741      16.886533      -0.109311      33.598475 0.44485477E+03  0.10593183E+05                                 9.235950                            7.180488      -0.095033       1.944090                    0.999259      29.942382      88.650213       0.591803       0.434631      -1.045477      -0.024866       0.003676       0.013582       0.028571      -0.012882       0.005842       0.018191       0.007601       0.010107      -0.026448       0.007808       0.018639             10.542582      10.062000       1.959296      -3.461780      13.862582      -1.914471       7.703163           0.000000
          240              C       8.309181      10.795605      17.745853      -0.119872      33.562887 0.45202015E+03  0.10790074E+05                                 9.191177                            7.208710      -0.019114       1.966218                    0.999593      29.939899      88.300531       0.595183       0.431110      -1.049238       0.007929       0.027578      -0.006835       0.029498      -0.005838       0.014689       0.000948      -0.028311      -0.012889      -0.024014       0.006309       0.017706             10.350732      11.172580       0.780975      -4.214216      11.701115      -1.237446       8.178502          -0.000000
          241              C      10.171889      13.518666      15.900463       0.583462      23.358598 0.25805895E+03  0.53868737E+04                                 7.570821                            5.722233      -0.062806       2.032253                    0.999548      22.633850      63.661328       0.616659       0.475821      -1.017535       0.029499       0.054525      -0.032228       0.069870      -0.012078       0.083093      -0.010661       0.053887       0.067001      -0.064174      -0.039853       0.104027              8.897717       8.614391       2.858471      -3.058782      11.217459      -1.161308       6.861302           0.000001
          242              C       9.165913      12.807889      16.765512      -0.025957      36.709149 0.44039869E+03  0.10320010E+05                                 9.563936                            6.960568      -0.014699       1.995342                    0.999464      27.425075      77.062651       0.633574       0.412548      -1.073636      -0.034717      -0.020694       0.023461       0.046732      -0.001034       0.002263       0.002476      -0.008688       0.010551      -0.006874       0.001196       0.005679             11.606068      12.018367       3.242120      -4.778829      14.504976      -2.708134       8.294861           0.000001
          243              C      11.740160      15.447163       1.221130      -0.526649      27.256372 0.43467420E+03  0.10223364E+05                                 7.684709                            6.751257       0.144081       2.014354                    0.997433      31.872258      91.782510       0.662277       0.393221      -1.079071      -0.003263       0.052340      -0.019922       0.056098      -0.001562      -0.000867      -0.022660      -0.052009      -0.020722      -0.022976      -0.017369       0.040345              8.162965       6.534907       0.722203       0.232857      10.978315      -0.050095       6.975673           0.000001
          244              C      11.772569      16.852346       0.716458       0.243973      29.878769 0.36806179E+03  0.82999851E+04                                 8.612958                            6.563741       0.000226       2.019510                    0.999570      25.282633      71.176762       0.618780       0.438948      -1.050312      -0.005127      -0.074627      -0.003653       0.074892       0.001598      -0.001299      -0.030583      -0.029272      -0.026303      -0.028468      -0.010335       0.038803             10.056382       4.562790       0.759166       0.845558      15.049015       0.849849      10.557339           0.000000
          245              C      11.973019       0.428086       1.442762      -0.156039      44.863723 0.49230044E+03  0.11852872E+05                                10.725178                            7.303939       0.166704       2.034980                    0.999533      29.114341      82.714685       0.626033       0.406364      -1.078533       0.025593       0.004292       0.112706       0.115655      -0.006875       0.009158       0.011760      -0.027306       0.113533      -0.036106      -0.005447       0.041553             13.506679       5.790434       0.331925       2.671399      12.025021       2.028619      22.704582           0.000000
          246              C      11.878547       1.454998       0.521142       0.255149      29.513192 0.35141882E+03  0.78090062E+04                                 8.485131                            6.374545       0.267973       2.114237                    0.999147      24.446815      67.623347       0.635669       0.433615      -1.056836       0.003704       0.062200      -0.034510       0.071228       0.009463       0.012050       0.032446      -0.069209       0.033051      -0.042899      -0.013129       0.056029              9.918275       4.470434       0.164786       0.607257      15.909728       0.053438       9.374663           0.000000
          247              C      11.986469       2.930942       0.673671      -0.529709      28.142688 0.43992765E+03  0.10360255E+05                                 7.767906                            6.706170       0.182269       2.030865                    0.996111      31.645266      90.677910       0.678450       0.383353      -1.087814       0.000627      -0.050141      -0.005336       0.050428       0.009871       0.009398       0.005349      -0.078309       0.009852      -0.043640       0.003732       0.039908              8.411324       6.906410      -0.401338      -0.386592      12.024414      -0.342299       6.303148           0.000000
          248              C      14.592152      16.957959       3.036980      -0.524407      28.040957 0.44139320E+03  0.10386551E+05                                 7.752475                            6.743245       0.313524       2.073596                    0.997108      31.386221      89.424915       0.673778       0.386317      -1.087485      -0.042047       0.030993       0.012990       0.053826      -0.024502      -0.016610       0.009141       0.019587       0.007875      -0.027828      -0.007997       0.035825              8.281660       9.847060      -1.722408      -1.464532       7.104957       1.053647       7.892963           0.000000
          249              C      13.370009       0.049286       3.548634       0.251057      29.692520 0.34062118E+03  0.74917191E+04                                 8.430926                            6.217372       0.374482       2.150640                    0.998393      24.124920      65.857655       0.654369       0.425572      -1.064420       0.068715      -0.024626       0.014053       0.074335      -0.025163      -0.020844       0.026336       0.020396       0.069515      -0.040993      -0.011246       0.052239              9.949885      11.514978      -3.933555      -1.146229       6.440987       1.995875      11.893690           0.000000
          250              C      12.256274       0.537395       2.881944      -0.156116      45.904039 0.49028672E+03  0.11772485E+05                                10.839052                            7.254319       0.202909       2.044853                    0.999614      29.004259      81.839737       0.633744       0.402508      -1.082927      -0.024537       0.001731      -0.111120       0.113810      -0.018477       0.014715       0.013208      -0.008187       0.119535      -0.043524      -0.001021       0.044545             13.852121       9.861406      -2.233120       2.072351       7.126198       2.783432      24.568761           0.000001
          251              C      11.461119       1.134110       3.864434       0.242177      31.746883 0.35633681E+03  0.79480619E+04                                 8.847152                            6.387931       0.095320       2.048269                    0.998880      24.974306      69.275170       0.639462       0.429429      -1.059108      -0.052730       0.048550       0.018888       0.074124      -0.014695       0.020369      -0.006568       0.036475      -0.065574      -0.029093      -0.012474       0.041567             10.632712      12.468436      -4.611893       0.427225       7.076445       1.279574      12.353254           0.000001
          252              C      10.173185       1.869354       3.721751      -0.533699      27.945578 0.43360296E+03  0.10187145E+05                                 7.790850                            6.723567       0.120521       2.001210                    0.997844      32.054119      92.116391       0.666818       0.390966      -1.081126       0.045651      -0.026383       0.014041       0.054564      -0.027189       0.005940       0.008167       0.039951      -0.072841      -0.033017      -0.012899       0.045916              8.355521      10.319956      -2.313532       0.256542       7.125668       0.094760       7.620940           0.000003
          253              C      14.462192      15.581819      16.477998       0.573311      23.492101 0.26255010E+03  0.54936676E+04                                 7.505233                            5.712803      -0.054805       2.027126                    0.999634      22.787293      63.764514       0.627969       0.466141      -1.024759      -0.046658       0.012265      -0.041691       0.063761      -0.009016      -0.044468       0.065112      -0.021564       0.160717      -0.067449      -0.038074       0.105523              8.667275      10.469527      -0.315971       2.923073       8.634959      -2.525654       6.897339          -0.000000
          254              C      15.482752      14.881604      17.334633      -0.020855      35.803275 0.43653920E+03  0.10204171E+05                                 9.385486                            6.929632       0.002575       2.002775                    0.999360      27.294782      76.529894       0.635219       0.412504      -1.073971       0.032729      -0.024212       0.023076       0.046796       0.008346      -0.003721      -0.004872       0.005396       0.008592      -0.010472      -0.000962       0.011435             11.089385      12.416930      -1.901969       5.280574      12.244846      -2.106069       8.606379          -0.000000
          255              C      15.464440      13.506168      17.450283      -0.123963      32.874736 0.42613075E+03  0.99952431E+04                                 8.930097                            6.916109       0.006019       1.967124                    0.999718      29.701271      86.043816       0.620360       0.420932      -1.058475       0.018747       0.008190       0.011470       0.023454       0.018944       0.012537       0.019256      -0.001768       0.006163      -0.021643      -0.012404       0.034048             10.031695      10.509507      -1.571884       3.811274      12.272430      -1.965858       7.313148           0.000001
          256              C       0.163990      12.868264       0.378996      -0.130461      33.086167 0.43562636E+03  0.10262376E+05                                 8.939317                            6.972142       0.066260       1.983136                    0.999559      29.766121      86.088314       0.621331       0.418456      -1.061282      -0.003124       0.026222      -0.007141       0.027356       0.005484      -0.007554       0.003218      -0.052505      -0.031223      -0.025673      -0.006491       0.032165             10.008715      11.505159      -1.516415       4.299840      10.940901      -1.471261       7.580084           0.000001
          257              C       1.080678      14.968559       1.015967      -0.109311      33.598479 0.44485480E+03  0.10593183E+05                                 9.235950                            7.180488      -0.095033       1.944090                    0.999259      29.942383      88.650216       0.591803       0.434631      -1.045477      -0.024866      -0.003676      -0.013582       0.028571       0.012882      -0.005842       0.018191       0.007601       0.010107      -0.026448       0.007808       0.018639             10.542583      10.062001      -1.959297       3.461780      13.862583      -1.914471       7.703163           0.000000
          258              C       0.206931      15.607695       0.156647      -0.119872      33.562887 0.45202014E+03  0.10790073E+05                                 9.191177                            7.208710      -0.019114       1.966218                    0.999593      29.939899      88.300529       0.595184       0.431110      -1.049238       0.007929      -0.027578       0.006835       0.029498       0.005839      -0.014689       0.000948      -0.028311      -0.012889      -0.024014       0.006308       0.017706             10.350732      11.172580      -0.780980       4.214217      11.701116      -1.237447       8.178502          -0.000000
          259              C       2.069639      12.884634       2.002037       0.583462      23.358600 0.25805897E+03  0.53868743E+04                                 7.570821                            5.722233      -0.062806       2.032253                    0.999548      22.633851      63.661331       0.616659       0.475821      -1.017535       0.029499      -0.054525       0.032228       0.069870       0.012078      -0.083093      -0.010661       0.053887       0.067001      -0.064174      -0.039853       0.104027              8.897718       8.614391      -2.858472       3.058782      11.217460      -1.161308       6.861303           0.000001
          260              C       1.063663      13.595411       1.136988      -0.025957      36.709152 0.44039871E+03  0.10320011E+05                                 9.563936                            6.960569      -0.014699       1.995342                    0.999464      27.425076      77.062656       0.633574       0.412548      -1.073636      -0.034717       0.020694      -0.023461       0.046732       0.001034      -0.002263       0.002476      -0.008688       0.010551      -0.006874       0.001196       0.005679             11.606069      12.018368      -3.242121       4.778829      14.504977      -2.708134       8.294862           0.000001
          261              C      11.740160       2.155037      10.172380      -0.526649      27.256373 0.43467421E+03  0.10223365E+05                                 7.684709                            6.751257       0.144081       2.014354                    0.997433      31.872259      91.782515       0.662277       0.393221      -1.079071      -0.003263      -0.052340      -0.019922       0.056098       0.001562      -0.000867       0.022660      -0.052009      -0.020722      -0.022976      -0.017369       0.040345              8.162965       6.534907      -0.722203       0.232857      10.978315       0.050095       6.975673           0.000001
          262              C      11.772569       0.749854       9.667708       0.243973      29.878769 0.36806178E+03  0.82999851E+04                                 8.612958                            6.563741       0.000226       2.019510                    0.999570      25.282633      71.176764       0.618780       0.438948      -1.050312      -0.005127       0.074627      -0.003653       0.074893      -0.001598      -0.001299       0.030583      -0.029272      -0.026303      -0.028468      -0.010335       0.038803             10.056382       4.562790      -0.759166       0.845558      15.049016      -0.849848      10.557339           0.000000
          263              C      11.973019      17.174114      10.394012      -0.156039      44.863726 0.49230047E+03  0.11852873E+05                                10.725178                            7.303939       0.166704       2.034980                    0.999533      29.114342      82.714688       0.626033       0.406364      -1.078533       0.025593      -0.004292       0.112706       0.115655       0.006875       0.009158      -0.011760      -0.027306       0.113533      -0.036106      -0.005447       0.041553             13.506679       5.790434      -0.331925       2.671399      12.025021      -2.028619      22.704583           0.000000
          264              C      11.878547      16.147202       9.472392       0.255149      29.513194 0.35141885E+03  0.78090069E+04                                 8.485132                            6.374545       0.267973       2.114237                    0.999147      24.446816      67.623350       0.635669       0.433615      -1.056836       0.003704      -0.062200      -0.034510       0.071228      -0.009463       0.012050      -0.032446      -0.069209       0.033051      -0.042899      -0.013129       0.056029              9.918275       4.470434      -0.164786       0.607257      15.909729      -0.053438       9.374663           0.000000
          265              C      11.986469      14.671258       9.624921      -0.529709      28.142685 0.43992759E+03  0.10360253E+05                                 7.767906                            6.706170       0.182269       2.030865                    0.996111      31.645264      90.677904       0.678450       0.383353      -1.087814       0.000627       0.050141      -0.005336       0.050428      -0.009871       0.009398      -0.005350      -0.078309       0.009852      -0.043640       0.003732       0.039908              8.411324       6.906409       0.401338      -0.386592      12.024413       0.342299       6.303148           0.000000
          266              C      14.592152       0.644241      11.988230      -0.524407      28.040954 0.44139315E+03  0.10386549E+05                                 7.752475                            6.743244       0.313524       2.073596                    0.997108      31.386219      89.424905       0.673778       0.386317      -1.087485      -0.042047      -0.030993       0.012990       0.053826       0.024502      -0.016610      -0.009141       0.019587       0.007875      -0.027828      -0.007997       0.035825              8.281659       9.847059       1.722407      -1.464532       7.104957      -1.053647       7.892962           0.000000
          267              C      13.370009      17.552914      12.499884       0.251057      29.692521 0.34062117E+03  0.74917188E+04                                 8.430926                            6.217372       0.374482       2.150640                    0.998393      24.124920      65.857656       0.654369       0.425572      -1.064420       0.068715       0.024626       0.014053       0.074335       0.025163      -0.020844      -0.026336       0.020396       0.069515      -0.040993      -0.011246       0.052239              9.949885      11.514979       3.933555      -1.146229       6.440987      -1.995875      11.893690           0.000000
          268              C      12.256274      17.064805      11.833194      -0.156116      45.904043 0.49028675E+03  0.11772486E+05                                10.839053                            7.254320       0.202909       2.044853                    0.999614      29.004260      81.839741       0.633744       0.402508      -1.082927      -0.024537      -0.001731      -0.111120       0.113810       0.018477       0.014715      -0.013208      -0.008187       0.119535      -0.043524      -0.001021       0.044545             13.852122       9.861406       2.233120       2.072352       7.126198      -2.783433      24.568763           0.000001
          269              C      11.461119      16.468090      12.815684       0.242177      31.746885 0.35633683E+03  0.79480625E+04                                 8.847152                            6.387932       0.095320       2.048269                    0.998880      24.974307      69.275174       0.639462       0.429429      -1.059108      -0.052731      -0.048550       0.018888       0.074124       0.014695       0.020369       0.006568       0.036475      -0.065574      -0.029093      -0.012474       0.041567             10.632712      12.468436       4.611893       0.427225       7.076445      -1.279574      12.353254           0.000001
          270              C      10.173185      15.732846      12.673001      -0.533699      27.945581 0.43360302E+03  0.10187147E+05                                 7.790851                            6.723567       0.120521       2.001210                    0.997844      32.054121      92.116399       0.666818       0.390966      -1.081126       0.045651       0.026383       0.014041       0.054564       0.027189       0.005940      -0.008167       0.039951      -0.072841      -0.033017      -0.012899       0.045916              8.355522      10.319957       2.313532       0.256542       7.125668      -0.094760       7.620941           0.000003
          271              C      14.462192       2.020381       7.526748       0.573311      23.492101 0.26255012E+03  0.54936680E+04                                 7.505234                            5.712804      -0.054806       2.027126                    0.999634      22.787294      63.764520       0.627969       0.466141      -1.024759      -0.046658      -0.012265      -0.041691       0.063761       0.009016      -0.044468      -0.065112      -0.021564       0.160718      -0.067449      -0.038074       0.105523              8.667275      10.469527       0.315971       2.923074       8.634959       2.525654       6.897339          -0.000000
          272              C      15.482752       2.720596       8.383383      -0.020855      35.803280 0.43653925E+03  0.10204173E+05                                 9.385487                            6.929632       0.002575       2.002775                    0.999360      27.294784      76.529906       0.635219       0.412504      -1.073971       0.032729       0.024212       0.023076       0.046796      -0.008346      -0.003721       0.004872       0.005397       0.008592      -0.010472      -0.000962       0.011435             11.089387      12.416933       1.901969       5.280575      12.244848       2.106070       8.606380          -0.000001
          273              C      15.464440       4.096032       8.499033      -0.123963      32.874744 0.42613088E+03  0.99952469E+04                                 8.930099                            6.916110       0.006019       1.967123                    0.999718      29.701276      86.043840       0.620360       0.420932      -1.058475       0.018747      -0.008190       0.011470       0.023454      -0.018944       0.012537      -0.019256      -0.001768       0.006162      -0.021643      -0.012404       0.034048             10.031697      10.509510       1.571885       3.811275      12.272433       1.965859       7.313150           0.000001
          274              C       0.163990       4.733936       9.330246      -0.130461      33.086167 0.43562635E+03  0.10262376E+05                                 8.939317                            6.972142       0.066260       1.983136                    0.999559      29.766121      86.088314       0.621331       0.418456      -1.061282      -0.003124      -0.026222      -0.007141       0.027356      -0.005484      -0.007554      -0.003218      -0.052505      -0.031223      -0.025673      -0.006491       0.032165             10.008714      11.505159       1.516415       4.299840      10.940901       1.471261       7.580084           0.000001
          275              C       1.080678       2.633641       9.967217      -0.109311      33.598478 0.44485480E+03  0.10593183E+05                                 9.235950                            7.180488      -0.095033       1.944090                    0.999259      29.942382      88.650214       0.591803       0.434631      -1.045477      -0.024866       0.003676      -0.013582       0.028571      -0.012882      -0.005842      -0.018191       0.007601       0.010107      -0.026448       0.007808       0.018639             10.542583      10.062001       1.959297       3.461780      13.862583       1.914471       7.703163           0.000000
          276              C       0.206931       1.994505       9.107897      -0.119872      33.562886 0.45202013E+03  0.10790073E+05                                 9.191176                            7.208710      -0.019114       1.966218                    0.999593      29.939899      88.300527       0.595184       0.431110      -1.049238       0.007929       0.027578       0.006835       0.029498      -0.005838      -0.014689      -0.000948      -0.028312      -0.012889      -0.024014       0.006308       0.017706             10.350732      11.172579       0.780979       4.214216      11.701116       1.237447       8.178501          -0.000000
          277              C       2.069639       4.717566      10.953287       0.583462      23.358599 0.25805895E+03  0.53868738E+04                                 7.570821                            5.722233      -0.062806       2.032253                    0.999548      22.633850      63.661330       0.616659       0.475821      -1.017535       0.029499       0.054525       0.032228       0.069870      -0.012078      -0.083093       0.010661       0.053887       0.067001      -0.064174      -0.039853       0.104027              8.897718       8.614391       2.858472       3.058782      11.217459       1.161308       6.861303           0.000001
          278              C       1.063663       4.006789      10.088238      -0.025957      36.709152 0.44039872E+03  0.10320011E+05                                 9.563936                            6.960569      -0.014699       1.995342                    0.999464      27.425076      77.062656       0.633574       0.412548      -1.073636      -0.034717      -0.020694      -0.023461       0.046732      -0.001034      -0.002263      -0.002476      -0.008688       0.010551      -0.006874       0.001196       0.005679             11.606069      12.018368       3.242121       4.778829      14.504976       2.708134       8.294862           0.000001
          279              C       3.637910       6.646063       7.730120      -0.526650      27.256373 0.43467421E+03  0.10223365E+05                                 7.684710                            6.751258       0.144081       2.014354                    0.997433      31.872259      91.782518       0.662276       0.393221      -1.079071      -0.003263       0.052340       0.019922       0.056098      -0.001562       0.000867       0.022660      -0.052009      -0.020722      -0.022976      -0.017369       0.040345              8.162966       6.534908       0.722203      -0.232859      10.978317       0.050095       6.975674           0.000001
          280              C       3.670319       8.051246       8.234792       0.243973      29.878769 0.36806178E+03  0.82999851E+04                                 8.612959                            6.563741       0.000226       2.019510                    0.999570      25.282633      71.176765       0.618780       0.438948      -1.050312      -0.005127      -0.074627       0.003653       0.074893       0.001598       0.001299       0.030583      -0.029272      -0.026303      -0.028468      -0.010335       0.038803             10.056382       4.562790       0.759165      -0.845558      15.049017      -0.849849      10.557340           0.000000
          281              C       3.870769       9.229186       7.508488      -0.156039      44.863726 0.49230048E+03  0.11852873E+05                                10.725179                            7.303940       0.166704       2.034980                    0.999533      29.114342      82.714690       0.626033       0.406364      -1.078533       0.025593       0.004292      -0.112706       0.115655      -0.006875      -0.009158      -0.011760      -0.027306       0.113533      -0.036106      -0.005447       0.041553             13.506680       5.790434       0.331925      -2.671399      12.025022      -2.028620      22.704584           0.000000
          282              C       3.776297      10.256098       8.430108       0.255149      29.513191 0.35141882E+03  0.78090060E+04                                 8.485131                            6.374544       0.267973       2.114237                    0.999147      24.446815      67.623347       0.635669       0.433615      -1.056836       0.003704       0.062200       0.034510       0.071228       0.009463      -0.012050      -0.032446      -0.069209       0.033051      -0.042899      -0.013129       0.056029              9.918275       4.470434       0.164786      -0.607257      15.909727      -0.053438       9.374663           0.000000
          283              C       3.884219      11.732042       8.277579      -0.529709      28.142697 0.43992784E+03  0.10360261E+05                                 7.767909                            6.706172       0.182269       2.030865                    0.996111      31.645267      90.677917       0.678450       0.383353      -1.087814       0.000627      -0.050141       0.005336       0.050428       0.009871      -0.009398      -0.005350      -0.078309       0.009852      -0.043640       0.003732       0.039908              8.411326       6.906410      -0.401337       0.386593      12.024418       0.342299       6.303151           0.000000
          284              C       6.489902       8.156859       5.914270      -0.524407      28.040961 0.44139328E+03  0.10386553E+05                                 7.752476                            6.743245       0.313524       2.073596                    0.997108      31.386224      89.424923       0.673778       0.386317      -1.087485      -0.042047       0.030993      -0.012990       0.053826      -0.024502       0.016610      -0.009141       0.019587       0.007875      -0.027828      -0.007997       0.035825              8.281660       9.847060      -1.722408       1.464532       7.104957      -1.053647       7.892963           0.000000
          285              C       5.267759       8.850386       5.402616       0.251057      29.692521 0.34062117E+03  0.74917188E+04                                 8.430926                            6.217371       0.374482       2.150640                    0.998393      24.124920      65.857655       0.654369       0.425572      -1.064420       0.068715      -0.024626      -0.014053       0.074335      -0.025163       0.020844      -0.026336       0.020396       0.069515      -0.040993      -0.011246       0.052239              9.949885      11.514979      -3.933555       1.146229       6.440987      -1.995875      11.893690           0.000000
          286              C       4.154024       9.338495       6.069306      -0.156116      45.904040 0.49028672E+03  0.11772485E+05                                10.839053                            7.254320       0.202909       2.044853                    0.999614      29.004259      81.839740       0.633744       0.402508      -1.082927      -0.024537       0.001731       0.111120       0.113810      -0.018477      -0.014715      -0.013208      -0.008187       0.119535      -0.043524      -0.001021       0.044545             13.852123       9.861406      -2.233120      -2.072352       7.126199      -2.783433      24.568763           0.000001
          287              C       3.358869       9.935210       5.086816       0.242177      31.746884 0.35633682E+03  0.79480621E+04                                 8.847151                            6.387931       0.095320       2.048269                    0.998880      24.974307      69.275171       0.639462       0.429429      -1.059108      -0.052731       0.048550      -0.018888       0.074124      -0.014695      -0.020369       0.006568       0.036475      -0.065574      -0.029093      -0.012474       0.041567             10.632711      12.468435      -4.611893      -0.427225       7.076445      -1.279574      12.353254           0.000001
          288              C       2.070935      10.670454       5.229499      -0.533699      27.945596 0.43360332E+03  0.10187156E+05                                 7.790854                            6.723570       0.120521       2.001209                    0.997844      32.054124      92.116411       0.666818       0.390966      -1.081126       0.045651      -0.026383      -0.014041       0.054564      -0.027189      -0.005940      -0.008167       0.039951      -0.072841      -0.033017      -0.012899       0.045916              8.355525      10.319959      -2.313534      -0.256542       7.125671      -0.094760       7.620945           0.000003
          289              C       6.359942       6.780719      10.375752       0.573311      23.492101 0.26255010E+03  0.54936677E+04                                 7.505234                            5.712804      -0.054806       2.027126                    0.999634      22.787293      63.764518       0.627969       0.466141      -1.024759      -0.046658       0.012265       0.041691       0.063761      -0.009016       0.044468      -0.065112      -0.021564       0.160718      -0.067449      -0.038074       0.105523              8.667276      10.469528      -0.315971      -2.923074       8.634960       2.525654       6.897340          -0.000000
          290              C       7.380502       6.080504       9.519117      -0.020855      35.803280 0.43653923E+03  0.10204172E+05                                 9.385487                            6.929632       0.002575       2.002775                    0.999360      27.294783      76.529902       0.635219       0.412504      -1.073971       0.032729      -0.024212      -0.023076       0.046796       0.008346       0.003721       0.004872       0.005396       0.008592      -0.010472      -0.000962       0.011435             11.089387      12.416933      -1.901969      -5.280575      12.244848       2.106070       8.606380          -0.000001
          291              C       7.362190       4.705068       9.403467      -0.123962      32.874736 0.42613074E+03  0.99952428E+04                                 8.930097                            6.916109       0.006019       1.967124                    0.999718      29.701271      86.043819       0.620360       0.420932      -1.058475       0.018747       0.008190      -0.011470       0.023454       0.018944      -0.012537      -0.019256      -0.001768       0.006163      -0.021643      -0.012404       0.034048             10.031695      10.509507      -1.571884      -3.811274      12.272430       1.965858       7.313148           0.000001
          292              C       8.266240       4.067164       8.572254      -0.130461      33.086165 0.43562633E+03  0.10262375E+05                                 8.939316                            6.972142       0.066260       1.983136                    0.999559      29.766120      86.088310       0.621331       0.418456      -1.061282      -0.003124       0.026222       0.007141       0.027356       0.005484       0.007554      -0.003218      -0.052505      -0.031222      -0.025673      -0.006491       0.032165             10.008714      11.505158      -1.516415      -4.299840      10.940901       1.471261       7.580083           0.000001
          293              C       9.182928       6.167459       7.935283      -0.109310      33.598474 0.44485475E+03  0.10593182E+05                                 9.235949                            7.180488      -0.095033       1.944090                    0.999259      29.942381      88.650210       0.591803       0.434631      -1.045477      -0.024866      -0.003676       0.013582       0.028571       0.012882       0.005842      -0.018191       0.007601       0.010107      -0.026448       0.007808       0.018639             10.542582      10.062000      -1.959296      -3.461779      13.862582       1.914471       7.703163           0.000000
          294              C       8.309181       6.806595       8.794603      -0.119872      33.562887 0.45202015E+03  0.10790074E+05                                 9.191177                            7.208710      -0.019114       1.966218                    0.999593      29.939899      88.300527       0.595184       0.431110      -1.049238       0.007929      -0.027578      -0.006835       0.029498       0.005839       0.014689      -0.000948      -0.028311      -0.012889      -0.024014       0.006308       0.017706             10.350732      11.172579      -0.780975      -4.214216      11.701115       1.237446       8.178501          -0.000000
          295              C      10.171889       4.083534       6.949213       0.583462      23.358598 0.25805894E+03  0.53868736E+04                                 7.570821                            5.722233      -0.062806       2.032253                    0.999548      22.633850      63.661328       0.616659       0.475821      -1.017535       0.029499      -0.054525      -0.032228       0.069870       0.012078       0.083093       0.010661       0.053887       0.067002      -0.064174      -0.039853       0.104027              8.897717       8.614390      -2.858471      -3.058781      11.217459       1.161307       6.861302           0.000001
          296              C       9.165913       4.794311       7.814262      -0.025957      36.709151 0.44039872E+03  0.10320011E+05                                 9.563936                            6.960568      -0.014699       1.995342                    0.999464      27.425076      77.062654       0.633574       0.412548      -1.073636      -0.034717       0.020694       0.023461       0.046732       0.001034       0.002263      -0.002476      -0.008688       0.010551      -0.006874       0.001196       0.005679             11.606068      12.018367      -3.242120      -4.778829      14.504976       2.708134       8.294861           0.000001
          297              N       4.637728      17.143839       9.531828      -0.236989      34.739841 0.48090923E+03  0.11332141E+05                                 8.708175                            6.929057       0.217529       2.088405                    0.999090      27.471057      73.359749       0.694290       0.374383      -1.118243      -0.030584       0.142004      -0.076049       0.163963       0.006671      -0.008416       0.065458      -0.202197      -0.137596      -0.084490      -0.061893       0.146383             10.150004       5.010566      -0.409864       0.840969      12.538306      -2.927618      12.901141          -0.000000
          298              N       4.557840       0.889967       9.622415      -0.189577      25.753335 0.33407812E+03  0.72733209E+04                                 7.250642                            5.859326       0.228036       2.130393                    0.999259      25.520816      68.115631       0.730034       0.385371      -1.096998      -0.001567      -0.096905      -0.024520       0.099972      -0.006874       0.019763       0.013624      -0.136962       0.034118      -0.079174       0.012965       0.066209              8.022375       4.123109      -0.166913       0.772172      10.102202      -0.520163       9.841813          -0.000000
          299              N       4.148676       1.017231       3.893615      -0.237534      37.169247 0.47199891E+03  0.11061873E+05                                 9.096435                            6.825669       0.365319       2.136753                    0.999559      27.267396      72.437841       0.706054       0.370153      -1.122279      -0.113511      -0.046266       0.106979       0.162695       0.085648       0.029878       0.001817       0.096583      -0.199052      -0.081121      -0.053939       0.135059             11.137300       9.242113       2.406033       0.804068       6.439311      -2.306518      17.730477           0.000001
          300              N       2.994268       0.353980       4.107908      -0.182283      29.555961 0.35777062E+03  0.79446456E+04                                 8.121202                            6.149350      -0.062273       2.026863                    0.999490      26.071192      70.884116       0.695907       0.396356      -1.086446       0.081327       0.060279       0.010295       0.101753       0.060528      -0.014432      -0.007765       0.057442      -0.077439      -0.054140      -0.028233       0.082373              9.577092       8.674096       2.154513       1.229107       5.542021      -1.418778      14.515160           0.000000
          301              N      12.739978       9.259461       8.370672      -0.236989      34.739842 0.48090925E+03  0.11332142E+05                                 8.708176                            6.929058       0.217528       2.088405                    0.999090      27.471057      73.359752       0.694290       0.374383      -1.118243      -0.030584      -0.142004       0.076049       0.163963      -0.006671       0.008416       0.065458      -0.202197      -0.137596      -0.084490      -0.061893       0.146383             10.150005       5.010566       0.409863      -0.840970      12.538307      -2.927618      12.901142          -0.000000
          302              N      12.660090       7.911133       8.280085      -0.189577      25.753336 0.33407813E+03  0.72733214E+04                                 7.250642                            5.859326       0.228036       2.130393                    0.999259      25.520817      68.115635       0.730033       0.385371      -1.096998      -0.001567       0.096905       0.024520       0.099972       0.006874      -0.019763       0.013624      -0.136962       0.034118      -0.079174       0.012965       0.066209              8.022375       4.123109       0.166912      -0.772172      10.102202      -0.520163       9.841813          -0.000000
          303              N      12.250926       7.783869      14.008885      -0.237534      37.169248 0.47199892E+03  0.11061873E+05                                 9.096436                            6.825669       0.365319       2.136753                    0.999559      27.267396      72.437843       0.706054       0.370153      -1.122279      -0.113511       0.046266      -0.106979       0.162695      -0.085648      -0.029878       0.001817       0.096583      -0.199052      -0.081121      -0.053939       0.135059             11.137301       9.242113      -2.406033      -0.804068       6.439311      -2.306518      17.730478           0.000001
          304              N      11.096518       8.447120      13.794592      -0.182283      29.555963 0.35777065E+03  0.79446463E+04                                 8.121202                            6.149351      -0.062273       2.026863                    0.999490      26.071193      70.884120       0.695907       0.396356      -1.086446       0.081327      -0.060279      -0.010295       0.101753      -0.060528       0.014432      -0.007765       0.057442      -0.077439      -0.054140      -0.028233       0.082373              9.577093       8.674096      -2.154513      -1.229107       5.542021      -1.418778      14.515161           0.000000
          305              N      12.739978       8.342739      17.321922      -0.236989      34.739844 0.48090929E+03  0.11332143E+05                                 8.708176                            6.929058       0.217529       2.088405                    0.999090      27.471058      73.359756       0.694290       0.374383      -1.118243      -0.030584       0.142004       0.076049       0.163963       0.006671       0.008416      -0.065458      -0.202197      -0.137596      -0.084490      -0.061893       0.146383             10.150006       5.010566      -0.409864      -0.840970      12.538308       2.927618      12.901143          -0.000000
          306              N      12.660090       9.691067      17.231335      -0.189577      25.753338 0.33407815E+03  0.72733220E+04                                 7.250642                            5.859327       0.228036       2.130392                    0.999259      25.520818      68.115641       0.730033       0.385371      -1.096998      -0.001568      -0.096905       0.024520       0.099972      -0.006874      -0.019763      -0.013624      -0.136962       0.034118      -0.079174       0.012965       0.066209              8.022376       4.123109      -0.166913      -0.772172      10.102203       0.520163       9.841814          -0.000000
          307              N      12.250926       9.818331       5.057635      -0.237534      37.169248 0.47199890E+03  0.11061873E+05                                 9.096435                            6.825669       0.365319       2.136753                    0.999559      27.267395      72.437837       0.706054       0.370153      -1.122279      -0.113511      -0.046266      -0.106979       0.162695       0.085648      -0.029878      -0.001817       0.096583      -0.199052      -0.081121      -0.053939       0.135059             11.137300       9.242113       2.406033      -0.804068       6.439311       2.306518      17.730477           0.000001
          308              N      11.096518       9.155080       4.843342      -0.182283      29.555940 0.35777036E+03  0.79446384E+04                                 8.121198                            6.149348      -0.062272       2.026863                    0.999490      26.071190      70.884109       0.695907       0.396356      -1.086446       0.081327       0.060279      -0.010295       0.101753       0.060528       0.014432       0.007765       0.057442      -0.077439      -0.054140      -0.028233       0.082373              9.577088       8.674094       2.154513      -1.229106       5.542019       1.418777      14.515149           0.000000
          309              N       4.637728       0.458361       0.580578      -0.236989      34.739843 0.48090926E+03  0.11332142E+05                                 8.708176                            6.929058       0.217528       2.088405                    0.999090      27.471057      73.359753       0.694290       0.374383      -1.118243      -0.030584      -0.142004      -0.076049       0.163963      -0.006671      -0.008416      -0.065458      -0.202197      -0.137596      -0.084490      -0.061893       0.146383             10.150005       5.010566       0.409864       0.840969      12.538307       2.927618      12.901143          -0.000000
          310              N       4.557840      16.712233       0.671165      -0.189577      25.753337 0.33407815E+03  0.72733218E+04                                 7.250642                            5.859326       0.228036       2.130392                    0.999259      25.520818      68.115637       0.730034       0.385371      -1.096998      -0.001568       0.096905      -0.024520       0.099972       0.006874       0.019763      -0.013624      -0.136962       0.034118      -0.079174       0.012965       0.066209              8.022375       4.123109       0.166912       0.772172      10.102202       0.520163       9.841813          -0.000000
          311              N       4.148676      16.584969      12.844865      -0.237534      37.169246 0.47199891E+03  0.11061873E+05                                 9.096435                            6.825669       0.365319       2.136753                    0.999559      27.267396      72.437840       0.706054       0.370153      -1.122279      -0.113511       0.046266       0.106979       0.162695      -0.085648       0.029878      -0.001817       0.096583      -0.199052      -0.081121      -0.053939       0.135059             11.137300       9.242112      -2.406033       0.804068       6.439311       2.306518      17.730477           0.000001
          312              N       2.994268      17.248220      13.059158      -0.182283      29.555958 0.35777058E+03  0.79446443E+04                                 8.121202                            6.149350      -0.062272       2.026863                    0.999490      26.071190      70.884111       0.695907       0.396356      -1.086446       0.081327      -0.060279       0.010295       0.101753      -0.060528      -0.014432       0.007765       0.057442      -0.077439      -0.054140      -0.028233       0.082373              9.577092       8.674096      -2.154513       1.229107       5.542021       1.418778      14.515160           0.000000
          313              N       3.464522       9.259461       0.580578      -0.236989      34.739843 0.48090926E+03  0.11332142E+05                                 8.708176                            6.929058       0.217529       2.088405                    0.999090      27.471057      73.359753       0.694290       0.374383      -1.118243       0.030584      -0.142004      -0.076049       0.163963       0.006671       0.008416      -0.065458      -0.202197      -0.137596      -0.084490      -0.061893       0.146383             10.150006       5.010566      -0.409864      -0.840970      12.538308       2.927619      12.901143          -0.000000
          314              N       3.544410       7.911133       0.671165      -0.189577      25.753335 0.33407810E+03  0.72733206E+04                                 7.250642                            5.859326       0.228036       2.130393                    0.999259      25.520816      68.115632       0.730033       0.385371      -1.096998       0.001568       0.096905      -0.024520       0.099972      -0.006874      -0.019763      -0.013624      -0.136962       0.034118      -0.079174       0.012965       0.066209              8.022375       4.123109      -0.166913      -0.772172      10.102202       0.520163       9.841813          -0.000000
          315              N       3.953574       7.783869      12.844865      -0.237534      37.169246 0.47199889E+03  0.11061872E+05                                 9.096435                            6.825669       0.365319       2.136753                    0.999559      27.267395      72.437838       0.706054       0.370153      -1.122279       0.113511       0.046266       0.106979       0.162695       0.085648      -0.029878      -0.001817       0.096583      -0.199052      -0.081121      -0.053939       0.135059             11.137300       9.242113       2.406033      -0.804068       6.439311       2.306518      17.730477           0.000001
          316              N       5.107982       8.447120      13.059158      -0.182283      29.555957 0.35777057E+03  0.79446441E+04                                 8.121201                            6.149350      -0.062272       2.026863                    0.999490      26.071190      70.884108       0.695907       0.396356      -1.086446      -0.081327      -0.060279       0.010295       0.101753       0.060528       0.014432       0.007765       0.057442      -0.077439      -0.054140      -0.028233       0.082373              9.577092       8.674095       2.154513      -1.229107       5.542021       1.418778      14.515159           0.000000
          317              N      11.566772      17.143839      17.321922      -0.236989      34.739841 0.48090923E+03  0.11332141E+05                                 8.708175                            6.929058       0.217529       2.088405                    0.999090      27.471056      73.359750       0.694290       0.374383      -1.118243       0.030584       0.142004       0.076049       0.163963      -0.006671      -0.008416      -0.065458      -0.202197      -0.137596      -0.084490      -0.061893       0.146383             10.150005       5.010566       0.409864       0.840969      12.538307       2.927618      12.901142          -0.000000
          318              N      11.646660       0.889967      17.231335      -0.189577      25.753335 0.33407811E+03  0.72733209E+04                                 7.250642                            5.859326       0.228036       2.130393                    0.999259      25.520817      68.115635       0.730034       0.385371      -1.096998       0.001567      -0.096905       0.024520       0.099972       0.006874       0.019763      -0.013624      -0.136962       0.034118      -0.079174       0.012965       0.066209              8.022375       4.123109       0.166913       0.772172      10.102202       0.520163       9.841813          -0.000000
          319              N      12.055824       1.017231       5.057635      -0.237534      37.169248 0.47199890E+03  0.11061873E+05                                 9.096436                            6.825669       0.365319       2.136753                    0.999559      27.267395      72.437838       0.706054       0.370153      -1.122279       0.113511      -0.046266      -0.106979       0.162695      -0.085648       0.029878      -0.001817       0.096583      -0.199052      -0.081121      -0.053939       0.135059             11.137301       9.242113      -2.406033       0.804068       6.439311       2.306518      17.730478           0.000001
          320              N      13.210232       0.353980       4.843342      -0.182283      29.555942 0.35777039E+03  0.79446391E+04                                 8.121198                            6.149348      -0.062272       2.026863                    0.999490      26.071191      70.884112       0.695907       0.396356      -1.086446      -0.081327       0.060279      -0.010295       0.101753      -0.060528      -0.014432       0.007765       0.057442      -0.077439      -0.054140      -0.028233       0.082373              9.577088       8.674094      -2.154513       1.229106       5.542019       1.418777      14.515150           0.000000
          321              N      11.566772       0.458361       8.370672      -0.236989      34.739845 0.48090929E+03  0.11332143E+05                                 8.708176                            6.929058       0.217528       2.088405                    0.999090      27.471058      73.359757       0.694290       0.374383      -1.118243       0.030584      -0.142004       0.076049       0.163963       0.006671      -0.008416       0.065458      -0.202197      -0.137596      -0.084490      -0.061893       0.146383             10.150006       5.010567      -0.409864       0.840970      12.538309      -2.927618      12.901143          -0.000000
          322              N      11.646660      16.712233       8.280085      -0.189577      25.753339 0.33407816E+03  0.72733223E+04                                 7.250642                            5.859326       0.228036       2.130392                    0.999259      25.520819      68.115643       0.730033       0.385371      -1.096998       0.001568       0.096905       0.024520       0.099972      -0.006874       0.019763       0.013624      -0.136962       0.034118      -0.079174       0.012965       0.066209              8.022375       4.123109      -0.166912       0.772172      10.102203      -0.520163       9.841814          -0.000000
          323              N      12.055824      16.584969      14.008885      -0.237534      37.169245 0.47199888E+03  0.11061872E+05                                 9.096435                            6.825669       0.365319       2.136753                    0.999559      27.267395      72.437838       0.706054       0.370153      -1.122279       0.113511       0.046266      -0.106979       0.162695       0.085648       0.029878       0.001817       0.096583      -0.199052      -0.081121      -0.053939       0.135059             11.137300       9.242112       2.406033       0.804068       6.439311      -2.306518      17.730477           0.000001
          324              N      13.210232      17.248220      13.794592      -0.182283      29.555958 0.35777058E+03  0.79446443E+04                                 8.121202                            6.149350      -0.062272       2.026863                    0.999490      26.071190      70.884111       0.695907       0.396356      -1.086446      -0.081327      -0.060279      -0.010295       0.101753       0.060528      -0.014432      -0.007765       0.057442      -0.077439      -0.054140      -0.028233       0.082373              9.577092       8.674096       2.154513       1.229107       5.542021      -1.418778      14.515160           0.000000
          325              N       3.464522       8.342739       9.531828      -0.236989      34.739846 0.48090930E+03  0.11332143E+05                                 8.708176                            6.929058       0.217528       2.088405                    0.999090      27.471058      73.359758       0.694290       0.374383      -1.118243       0.030584       0.142004      -0.076049       0.163963      -0.006671       0.008416       0.065458      -0.202197      -0.137596      -0.084490      -0.061893       0.146383             10.150006       5.010567       0.409864      -0.840970      12.538309      -2.927619      12.901143          -0.000000
          326              N       3.544410       9.691067       9.622415      -0.189577      25.753338 0.33407815E+03  0.72733220E+04                                 7.250642                            5.859326       0.228036       2.130393                    0.999259      25.520818      68.115638       0.730034       0.385371      -1.096998       0.001568      -0.096905      -0.024520       0.099972       0.006874      -0.019763       0.013624      -0.136962       0.034118      -0.079174       0.012965       0.066209              8.022375       4.123109       0.166913      -0.772172      10.102202      -0.520163       9.841814          -0.000000
          327              N       3.953574       9.818331       3.893615      -0.237534      37.169243 0.47199885E+03  0.11061871E+05                                 9.096435                            6.825669       0.365319       2.136753                    0.999559      27.267394      72.437833       0.706054       0.370153      -1.122279       0.113511      -0.046266       0.106979       0.162695      -0.085648      -0.029878       0.001817       0.096583      -0.199052      -0.081121      -0.053939       0.135059             11.137299       9.242112      -2.406033      -0.804068       6.439310      -2.306517      17.730475           0.000001
          328              N       5.107982       9.155080       4.107908      -0.182283      29.555956 0.35777055E+03  0.79446436E+04                                 8.121201                            6.149350      -0.062272       2.026863                    0.999490      26.071189      70.884107       0.695907       0.396356      -1.086446      -0.081327       0.060279       0.010295       0.101753      -0.060528       0.014432      -0.007765       0.057442      -0.077439      -0.054140      -0.028233       0.082373              9.577092       8.674095      -2.154513      -1.229106       5.542021      -1.418778      14.515160           0.000000
          329              O       2.800138      14.897622      10.598101      -0.569146      35.035494 0.54185510E+03  0.13087709E+05                                 8.530902                            7.230230       0.185697       2.106419                    0.995870      28.024819      74.512376       0.700928       0.361786      -1.133641      -0.020865       0.023038       0.019380       0.036629      -0.014643      -0.006060      -0.029638       0.124469      -0.092198      -0.071097      -0.008270       0.079366              9.465148      14.514723      -1.594277       2.705736       7.270393       0.173726       6.610327           0.000000
          330              O       1.536349      16.737052      10.772650      -0.579226      32.662673 0.51147497E+03  0.12081098E+05                                 7.951332                            6.911610       1.028219       2.387022                    0.997971      27.156769      69.582212       0.740387       0.350240      -1.151943       0.004805      -0.016369      -0.009006       0.019291      -0.003740      -0.030590      -0.002073      -0.141358       0.132592      -0.099412       0.048100       0.051312              8.581432       6.850185      -0.755017       0.611339      10.956894       2.865649       7.937217          -0.000000
          331              O      14.133079      11.621148       7.070234      -0.585156      38.623234 0.54025220E+03  0.13018373E+05                                 9.091612                            7.155654       0.303206       2.141208                    0.997157      27.961972      73.868830       0.715175       0.355413      -1.140523      -0.020898       0.048897      -0.023669       0.058206       0.041385      -0.028948      -0.002033      -0.037877      -0.123903      -0.059376      -0.009667       0.069042             10.881491       9.931129       5.500425       0.693782      16.300528       0.932753       6.412816           0.000001
          332              O      13.378921      13.532395       6.234725      -0.585032      27.905086 0.44738920E+03  0.10255587E+05                                 7.050701                            6.397212       0.838132       2.288612                    0.999753      27.847485      71.103818       0.778940       0.343026      -1.153886       0.013644      -0.026271       0.017591       0.034435      -0.055015      -0.042915      -0.036755       0.086108       0.097753      -0.105996       0.031954       0.074042              7.232041       6.988554      -0.762980       2.033340       7.205192      -1.144640       7.502377           0.000000
          333              O      10.902388      11.505678       7.304399      -0.569146      35.035501 0.54185524E+03  0.13087713E+05                                 8.530904                            7.230231       0.185698       2.106419                    0.995870      28.024820      74.512384       0.700928       0.361787      -1.133641      -0.020865      -0.023038      -0.019380       0.036629       0.014643       0.006060      -0.029638       0.124469      -0.092198      -0.071097      -0.008270       0.079366              9.465150      14.514726       1.594277      -2.705737       7.270394       0.173726       6.610328           0.000000
          334              O       9.638599       9.666248       7.129850      -0.579226      32.662673 0.51147498E+03  0.12081098E+05                                 7.951332                            6.911610       1.028219       2.387022                    0.997971      27.156769      69.582212       0.740387       0.350240      -1.151943       0.004805       0.016369       0.009006       0.019291       0.003740       0.030590      -0.002073      -0.141358       0.132592      -0.099412       0.048100       0.051312              8.581432       6.850185       0.755017      -0.611338      10.956895       2.865649       7.937216          -0.000000
          335              O       6.030829      14.782152      10.832266      -0.585156      38.623233 0.54025219E+03  0.13018373E+05                                 9.091611                            7.155653       0.303206       2.141208                    0.997157      27.961972      73.868829       0.715175       0.355413      -1.140523      -0.020898      -0.048897       0.023669       0.058206      -0.041385       0.028948      -0.002033      -0.037877      -0.123903      -0.059376      -0.009667       0.069042             10.881491       9.931129      -5.500425      -0.693783      16.300527       0.932753       6.412816           0.000001
          336              O       5.276671      12.870905      11.667775      -0.585032      27.905084 0.44738915E+03  0.10255586E+05                                 7.050701                            6.397211       0.838132       2.288612                    0.999753      27.847485      71.103816       0.778940       0.343026      -1.153886       0.013644       0.026271      -0.017591       0.034435       0.055015       0.042915      -0.036755       0.086108       0.097753      -0.105996       0.031954       0.074042              7.232040       6.988553       0.762980      -2.033340       7.205191      -1.144640       7.502376          -0.000000
          337              O      10.902388       6.096522      16.255649      -0.569146      35.035500 0.54185523E+03  0.13087713E+05                                 8.530904                            7.230231       0.185698       2.106419                    0.995870      28.024820      74.512384       0.700928       0.361787      -1.133641      -0.020865       0.023038      -0.019380       0.036629      -0.014643       0.006060       0.029638       0.124469      -0.092198      -0.071097      -0.008270       0.079366              9.465149      14.514726      -1.594278      -2.705737       7.270394      -0.173726       6.610328           0.000000
          338              O       9.638599       7.935952      16.081100      -0.579226      32.662674 0.51147499E+03  0.12081098E+05                                 7.951332                            6.911610       1.028219       2.387022                    0.997971      27.156770      69.582213       0.740387       0.350240      -1.151943       0.004805      -0.016369       0.009006       0.019291      -0.003740       0.030590       0.002073      -0.141358       0.132592      -0.099412       0.048100       0.051312              8.581432       6.850185      -0.755017      -0.611339      10.956894      -2.865649       7.937217          -0.000000
          339              O       6.030829       2.820048       1.881016      -0.585156      38.623236 0.54025224E+03  0.13018375E+05                                 9.091612                            7.155654       0.303206       2.141208                    0.997157      27.961973      73.868834       0.715175       0.355413      -1.140523      -0.020898       0.048897       0.023669       0.058206       0.041385       0.028948       0.002033      -0.037877      -0.123903      -0.059376      -0.009667       0.069042             10.881492       9.931129       5.500425      -0.693783      16.300529      -0.932753       6.412817           0.000001
          340              O       5.276671       4.731295       2.716525      -0.585032      27.905092 0.44738932E+03  0.10255590E+05                                 7.050702                            6.397213       0.838131       2.288612                    0.999753      27.847488      71.103829       0.778940       0.343026      -1.153886       0.013644      -0.026271      -0.017591       0.034435      -0.055015       0.042915       0.036755       0.086108       0.097753      -0.105996       0.031954       0.074042              7.232042       6.988555      -0.762980      -2.033340       7.205193       1.144640       7.502378          -0.000000
          341              O       2.800138       2.704578       1.646851      -0.569146      35.035502 0.54185526E+03  0.13087714E+05                                 8.530904                            7.230231       0.185697       2.106419                    0.995870      28.024821      74.512387       0.700928       0.361787      -1.133641      -0.020865      -0.023038       0.019380       0.036629       0.014643      -0.006060       0.029638       0.124469      -0.092198      -0.071097      -0.008270       0.079366              9.465150      14.514726       1.594277       2.705737       7.270394      -0.173726       6.610329           0.000000
          342              O       1.536349       0.865148       1.821400      -0.579226      32.662675 0.51147500E+03  0.12081099E+05                                 7.951332                            6.911610       1.028219       2.387022                    0.997971      27.156770      69.582214       0.740387       0.350240      -1.151943       0.004805       0.016369      -0.009006       0.019291       0.003739      -0.030590       0.002073      -0.141358       0.132592      -0.099412       0.048100       0.051312              8.581432       6.850185       0.755017       0.611339      10.956895      -2.865650       7.937217          -0.000000
          343              O      14.133079       5.981052      16.021484      -0.585156      38.623237 0.54025226E+03  0.13018375E+05                                 9.091612                            7.155654       0.303206       2.141208                    0.997157      27.961974      73.868835       0.715175       0.355413      -1.140523      -0.020898      -0.048897      -0.023669       0.058206      -0.041385      -0.028948       0.002033      -0.037877      -0.123903      -0.059376      -0.009667       0.069042             10.881491       9.931130      -5.500426       0.693783      16.300528      -0.932753       6.412816           0.000001
          344              O      13.378921       4.069805      15.185975      -0.585032      27.905090 0.44738927E+03  0.10255589E+05                                 7.050702                            6.397213       0.838132       2.288612                    0.999753      27.847486      71.103823       0.778940       0.343026      -1.153886       0.013644       0.026271       0.017591       0.034435       0.055015      -0.042915       0.036755       0.086108       0.097753      -0.105996       0.031954       0.074042              7.232042       6.988554       0.762980       2.033340       7.205193       1.144640       7.502377          -0.000000
          345              O       5.302112      11.505678       1.646851      -0.569146      35.035498 0.54185517E+03  0.13087711E+05                                 8.530904                            7.230231       0.185698       2.106419                    0.995870      28.024819      74.512380       0.700928       0.361787      -1.133641       0.020865      -0.023038       0.019380       0.036629      -0.014643       0.006060       0.029638       0.124469      -0.092198      -0.071097      -0.008270       0.079366              9.465149      14.514725      -1.594278      -2.705737       7.270394      -0.173726       6.610328           0.000000
          346              O       6.565901       9.666248       1.821400      -0.579227      32.662677 0.51147504E+03  0.12081100E+05                                 7.951333                            6.911610       1.028219       2.387022                    0.997971      27.156771      69.582217       0.740387       0.350240      -1.151943      -0.004805       0.016369      -0.009006       0.019291      -0.003740       0.030590       0.002073      -0.141358       0.132592      -0.099412       0.048100       0.051312              8.581433       6.850186      -0.755017      -0.611339      10.956895      -2.865650       7.937218          -0.000000
          347              O      10.173671      14.782152      16.021484      -0.585156      38.623237 0.54025225E+03  0.13018375E+05                                 9.091612                            7.155654       0.303206       2.141208                    0.997157      27.961974      73.868835       0.715175       0.355413      -1.140523       0.020898      -0.048897      -0.023669       0.058206       0.041385       0.028948       0.002033      -0.037877      -0.123903      -0.059376      -0.009667       0.069042             10.881491       9.931129       5.500425      -0.693783      16.300528      -0.932753       6.412816           0.000001
          348              O      10.927829      12.870905      15.185975      -0.585032      27.905093 0.44738934E+03  0.10255591E+05                                 7.050703                            6.397213       0.838131       2.288612                    0.999753      27.847487      71.103828       0.778939       0.343026      -1.153886      -0.013644       0.026271       0.017591       0.034435      -0.055015       0.042915       0.036755       0.086108       0.097753      -0.105996       0.031954       0.074042              7.232042       6.988555      -0.762980      -2.033340       7.205194       1.144641       7.502378          -0.000000
          349              O      13.404362      14.897622      16.255649      -0.569146      35.035498 0.54185518E+03  0.13087712E+05                                 8.530904                            7.230231       0.185698       2.106419                    0.995870      28.024818      74.512379       0.700928       0.361787      -1.133641       0.020865       0.023038      -0.019380       0.036629       0.014643      -0.006060       0.029638       0.124469      -0.092198      -0.071097      -0.008270       0.079366              9.465149      14.514725       1.594278       2.705737       7.270394      -0.173726       6.610328           0.000000
          350              O      14.668151      16.737052      16.081100      -0.579226      32.662676 0.51147501E+03  0.12081099E+05                                 7.951332                            6.911610       1.028219       2.387022                    0.997971      27.156770      69.582215       0.740387       0.350240      -1.151943      -0.004805      -0.016369       0.009006       0.019291       0.003739      -0.030590       0.002073      -0.141358       0.132592      -0.099412       0.048100       0.051312              8.581433       6.850186       0.755017       0.611339      10.956895      -2.865650       7.937218          -0.000000
          351              O       2.071421      11.621148       1.881016      -0.585156      38.623240 0.54025229E+03  0.13018376E+05                                 9.091613                            7.155654       0.303206       2.141208                    0.997157      27.961974      73.868838       0.715175       0.355413      -1.140523       0.020898       0.048897       0.023669       0.058206      -0.041385      -0.028948       0.002033      -0.037877      -0.123903      -0.059376      -0.009667       0.069042             10.881492       9.931130      -5.500426       0.693783      16.300530      -0.932754       6.412817           0.000001
          352              O       2.825579      13.532395       2.716525      -0.585032      27.905086 0.44738920E+03  0.10255587E+05                                 7.050701                            6.397212       0.838132       2.288612                    0.999753      27.847486      71.103820       0.778940       0.343026      -1.153886      -0.013644      -0.026271      -0.017591       0.034435       0.055015      -0.042915       0.036755       0.086108       0.097753      -0.105996       0.031954       0.074042              7.232041       6.988553       0.762980       2.033340       7.205192       1.144640       7.502376          -0.000000
          353              O      13.404362       2.704578       7.304399      -0.569146      35.035508 0.54185536E+03  0.13087717E+05                                 8.530906                            7.230232       0.185698       2.106419                    0.995870      28.024822      74.512394       0.700928       0.361787      -1.133641       0.020865      -0.023038      -0.019380       0.036629      -0.014643      -0.006060      -0.029637       0.124469      -0.092198      -0.071097      -0.008270       0.079366              9.465151      14.514729      -1.594278       2.705738       7.270395       0.173726       6.610330           0.000000
          354              O      14.668151       0.865148       7.129850      -0.579226      32.662673 0.51147498E+03  0.12081098E+05                                 7.951332                            6.911610       1.028219       2.387022                    0.997971      27.156769      69.582212       0.740387       0.350240      -1.151943      -0.004805       0.016369       0.009006       0.019291      -0.003739      -0.030590      -0.002073      -0.141358       0.132592      -0.099412       0.048100       0.051312              8.581432       6.850185      -0.755017       0.611338      10.956895       2.865649       7.937217          -0.000000
          355              O       2.071421       5.981052      10.832266      -0.585156      38.623239 0.54025228E+03  0.13018376E+05                                 9.091613                            7.155654       0.303206       2.141208                    0.997157      27.961974      73.868837       0.715175       0.355413      -1.140523       0.020898      -0.048897       0.023669       0.058206       0.041385      -0.028948      -0.002033      -0.037877      -0.123903      -0.059376      -0.009667       0.069042             10.881492       9.931130       5.500426       0.693783      16.300529       0.932753       6.412817           0.000001
          356              O       2.825579       4.069805      11.667775      -0.585032      27.905088 0.44738923E+03  0.10255588E+05                                 7.050702                            6.397212       0.838132       2.288612                    0.999753      27.847485      71.103820       0.778940       0.343026      -1.153886      -0.013644       0.026271      -0.017591       0.034435      -0.055015      -0.042915      -0.036755       0.086108       0.097753      -0.105996       0.031954       0.074042              7.232041       6.988554      -0.762980       2.033340       7.205193      -1.144640       7.502377          -0.000000
          357              O       5.302112       6.096522      10.598101      -0.569146      35.035500 0.54185523E+03  0.13087713E+05                                 8.530904                            7.230231       0.185698       2.106419                    0.995870      28.024820      74.512384       0.700928       0.361787      -1.133641       0.020865       0.023038       0.019380       0.036629       0.014643       0.006060      -0.029638       0.124469      -0.092198      -0.071097      -0.008270       0.079366              9.465149      14.514726       1.594278      -2.705737       7.270394       0.173726       6.610328           0.000000
          358              O       6.565901       7.935952      10.772650      -0.579226      32.662675 0.51147501E+03  0.12081099E+05                                 7.951332                            6.911610       1.028219       2.387022                    0.997971      27.156770      69.582215       0.740387       0.350240      -1.151943      -0.004805      -0.016369      -0.009006       0.019291       0.003739       0.030590      -0.002073      -0.141358       0.132592      -0.099412       0.048100       0.051312              8.581433       6.850185       0.755017      -0.611339      10.956895       2.865649       7.937217          -0.000000
          359              O      10.173671       2.820048       7.070234      -0.585156      38.623241 0.54025232E+03  0.13018377E+05                                 9.091613                            7.155654       0.303206       2.141208                    0.997157      27.961975      73.868840       0.715175       0.355413      -1.140523       0.020898       0.048897      -0.023669       0.058206      -0.041385       0.028948      -0.002033      -0.037877      -0.123903      -0.059376      -0.009667       0.069042             10.881492       9.931130      -5.500426      -0.693783      16.300530       0.932753       6.412817           0.000001
          360              O      10.927829       4.731295       6.234725      -0.585032      27.905093 0.44738933E+03  0.10255591E+05                                 7.050703                            6.397213       0.838131       2.288612                    0.999753      27.847486      71.103826       0.778939       0.343026      -1.153886      -0.013644      -0.026271       0.017591       0.034435       0.055015       0.042915      -0.036755       0.086108       0.097753      -0.105996       0.031954       0.074042              7.232042       6.988555       0.762980      -2.033340       7.205194      -1.144641       7.502378           0.000000

******************************************************
Auxiliary information for the entire system
The total spin magnetic moment of the unit cell is   0.000092
The total net atomic charge of the unit cell is   -0.000020
Accuracy of reproducing the electrostatic potential in the unit cell:
  The inner radius (bohr) =    5.0000
  The outer radius (bohr) =   12.0000
  Valid grid points have density less than (e/(bohr^3)) =    0.0001
  The number of valid grid points were=       113652
  The rms potential error without charges in kcal/mol is=      5.59649
  The rms potential error with partial charges in kcal/mol is=      1.27061
  The RRMSE value at monopole order=      0.22704
  The rms potential error with partial charges and cloud penetration in kcal/mol is=      1.26556
  The RRMSE value at monopole order with cloud penetration is=      0.22613
  The rms potential error with partial charges and atomic dipoles in kcal/mol is=      0.45130
  The RRMSE value at dipole order=      0.08064
  The rms potential error with partial charges, atomic dipoles and cloud penetration in kcal/mol is=      0.44885
  The RRMSE value at dipole order with cloud penetration=      0.08020

******************************************************
The electron densities and ab initio electrostatic potential were computed in VASP using the PBE functional and
projector augmented wave method. See the main text of the journal article for a description of computational details.
The atomic charges, dipoles, and quadrupoles were computed with the DDEC6 method as described in
(a) T. A. Manz and N. Gabaldon Limas, RSC Adv. 6 (2016) 47771-47801 DOI: 10.1039/c6ra04656h
(b) N. Gabaldon Limas and T. A. Manz, RSC Adv. 8 (2018) 2678-2707 DOI: 10.1039/c7ra11829e.
For each atom in the material, the electron cloud parameters were fit to the spherically averaged atom-in-material
electron density using radial positions for which this density was between 10^-4 and 10^-2 electrons per cubic bohr.
The polarizabilities, dispersion coefficients, and quantum Drude oscillator (QDO) parameters were fit using the MCLF method.
The magnetic structure of the system was optimized in VASP from the default ferromagnetic initial guess using spin polarization.
The atomic spin moments (ASMs) were computed on this optimized magnetic structure using the DDEC6 partition as inputs
to the method of T. A. Manz and D. S. Sholl, J. Chem. Theory Comput. 7 (2011) 4146-4164 DOI: 10.1021/ct200539n.
The RMSE and RRMSE were computed using a uniform grid with Ewald summation.
