# Supplementary material for: A collection of forcefield precursors for metal–organic frameworks
Source: RSC Adv. 2019 Nov 13;9(63):36492–507. doi: 10.1039/c9ra07327b (PMC9075174; doi:10.1039/c9ra07327b)
Supplement: RA-009-C9RA07327B-s5298 [file RA-009-C9RA07327B-s5298.xyz]

   80
jmolscript: load "" {1 1 1} spacegroup "x,y,z" unitcell [{      8.172000     0.000000     0.000000 }, {      0.259563    14.194527     0.000000 }, {     -0.259563    -4.907772    13.319098 }]
Ce     3.483401    12.723155     0.698320     1.939583
Ce     7.569401    13.030546     1.139182     1.939913
H      7.228719    -0.006126    11.546326     0.117574
H      7.822576    -1.383513     7.795668     0.114285
H      0.934516     2.314645     8.795932     0.114771
H      7.843865     8.994796     0.628661     0.129160
H      7.019176     1.975701    12.812972     0.132300
H      5.103689     9.511826     9.326032     0.139802
H      6.136208    -2.905970     8.213888     0.130261
H      2.847218     2.101212     4.544476     0.136875
H      2.167152     2.344565     6.892633     0.132346
H      3.142719    -1.549584     9.332692     0.117573
H      3.736576     1.493524    11.921925     0.114286
H      5.020516     1.833591     8.106003     0.114771
H      3.757865    11.806825     4.661684     0.129161
H      2.933176    -2.052893     7.035148     0.132300
H      1.017689     3.824617     1.169417     0.139802
H      2.050208     0.574706    13.205886     0.130261
H      6.933218     5.749050     9.776218     0.136876
H      6.253152     3.629852     8.735996     0.132348
C      0.034630     1.326167    10.338284     0.101120
C      7.557811     0.125723    10.664602    -0.192624
C      7.388194    -0.880753     9.705627     0.109872
C      7.908047    -0.686996     8.436317    -0.215505
C      0.378380     0.487497     8.068710     0.101263
C      0.511223     1.497688     9.033012    -0.201643
C      0.174128     2.411604    11.337216    -0.001110
C      0.754677     4.510748    12.462680    -0.134465
C      7.981749     3.802565    13.132631    -0.113924
C      7.657456     2.596133    12.481327    -0.164341
C      1.361711     5.837224    12.838279     0.620205
C      6.655450    -2.102209    10.046596    -0.014606
C      5.398844    -3.934126    11.181383    -0.123717
C      5.588850    10.181298     9.793533    -0.099378
C      6.060656    -2.983744     9.156880    -0.168952
C      5.000313     9.400682    12.147017     0.588071
C      0.965568     0.687989     6.719485    -0.014064
C      1.625412     0.457850     4.373992    -0.109934
C      2.233700     1.521990     4.980011    -0.099270
C      1.848869     1.656595     6.321244    -0.165221
C      1.930971    -0.047459     3.014112     0.606261
C      4.120630     0.044595     8.500248     0.101119
C      3.471811    -0.676652     9.513832    -0.192625
C      3.302194    -0.124811    10.789801     0.109872
C      3.822047     1.133208    11.046860    -0.215505
C      4.464380     1.884225    10.071902     0.101261
C      4.597223     1.328669     8.790605    -0.201642
C      4.260128    -0.517439     7.136373    -0.001111
C      4.840677    -0.847710     4.777560    -0.134463
C      3.895749    -1.721197     5.210431    -0.113924
C      3.571456    -1.527187     6.567647    -0.164343
C      5.447711    -0.741513     3.403030     0.620200
C      2.569450    -0.867071    11.818036    -0.014605
C      1.312844    -2.565259    13.144618    -0.123714
C      1.502850     3.617420     0.379594    -0.099380
C      1.974656    -0.337019    12.952823    -0.168953
C      0.914313     1.139184     0.298348     0.588070
C      5.051568     3.219559    10.350271    -0.014063
C      5.711412     5.340825    11.377174    -0.109934
C      6.319700     5.140109    10.169131    -0.099272
C      5.934869     3.928135     9.579095    -0.165222
C      6.016971     6.442126    12.321498     0.606258
S      1.285057     3.706333    11.051255     0.126809
S      6.366823    -2.589336    11.667530     0.153554
S      0.580331    -0.369547     5.421406     0.130976
S      5.371057     0.198540     6.020365     0.126810
S      2.280823    -2.556460    11.714679     0.153555
S      4.666331     4.071936    11.791397     0.130975
O      1.104181    11.384219     0.484815    -0.703493
O      2.375851     6.261652    12.229596    -0.566818
O      4.056455     8.656951    11.784738    -0.558767
O      5.380472     0.140065     0.070591    -0.688432
O      2.834739     0.491689     2.317523    -0.555467
O      1.546574    13.119629     2.566590    -0.733500
O      5.190181    12.767945     2.469361    -0.703481
O      6.461851    -0.023624     3.215230    -0.566839
O     -0.029545     1.221975     1.121468    -0.558786
O      1.294472     9.268945    13.163265    -0.688425
O      6.920739     7.282164    12.056448    -0.555486
O      5.632574    11.414581     0.121204    -0.733492

The following XYZ coordinates are in angstroms. Other properties are in atomic units.
The sperically averaged electron density of each atom fit to a function of the form exp(a - br)
eigen_1, eigen_2 and eigen_3 are the three eigenvalues of traceless quadrupole moment tensor
  atom number  atomic symbol              X              Y              Z     net charge C6 coefficient C8 coefficient C10 coefficient fluctuating dipole atomic polarizability isotropic forcefield polarizability              a              b squared Pearson coefficient          <r^3>          <r^4>         wp_QDO          m_QDO          q_QDO       dipole_x       dipole_y       dipole_z         dipole            Qxy            Qxz            Qyz     Q(x^2-y^2)  Q(3z^2 - R^2)        eigen_1        eigen_2        eigen_3 static polarizability      alpha(xx)      alpha(xy)      alpha(xz)      alpha(yy)      alpha(yz)      alpha(zz) atomic spin moment
            1             Ce       3.483401      12.723155       0.698320       1.939583     232.151393 0.64343449E+04  0.26677985E+06                                25.658941                           22.178438       1.475782       2.081940                    0.998539      99.222333     267.677240       0.515310       0.286674      -1.299357       0.028631       0.007306      -0.019994       0.035677      -0.032775       0.060828      -0.110069      -0.188335      -0.070628      -0.126982      -0.055165       0.182147             31.070563      40.312146      -1.796652      -1.901209      24.561425       5.992536      28.338119           1.019158
            2             Ce       7.569401      13.030546       1.139182       1.939913     232.089525 0.64322042E+04  0.26666686E+06                                25.653675                           22.174090       1.476655       2.082231                    0.998537      99.212647     267.632225       0.515387       0.286657      -1.299386       0.028718       0.021319       0.000002       0.035766      -0.068409       0.009711      -0.125739      -0.145721       0.057115      -0.126976      -0.055141       0.182117             31.063952      40.303287       1.162306       2.342516      23.993484       5.783766      28.895087           1.018880
            3              H       7.228719      -0.006126      11.546326       0.117574       1.153460 0.93928440E+01  0.97136871E+02                                 1.893257                            1.853367      -1.349302       2.240447                    0.992297       3.922432      11.717415       0.431879       1.371377      -0.688528      -0.011452      -0.001325       0.033777       0.035690       0.002070      -0.007145       0.005238      -0.009898       0.033714      -0.013687      -0.000998       0.014685              1.898234       1.720389       0.086370      -0.176691       1.822796      -0.095334       2.151516          -0.000015
            4              H       7.822576      -1.383513       7.795668       0.114285       1.309950 0.10815342E+02  0.11549862E+03                                 2.041203                            1.974053      -1.456934       2.187186                    0.991392       3.991743      11.994088       0.424483       1.351166      -0.693258      -0.002758      -0.029488      -0.019020       0.035198       0.005921      -0.004162       0.007557      -0.021061      -0.006385      -0.014301      -0.001240       0.015541              2.044608       1.843320       0.192351      -0.070808       2.080619       0.288713       2.209885          -0.000011
            5              H       0.934516       2.314645       8.795932       0.114771       1.209523 0.97967907E+01  0.10193025E+03                                 1.922969                            1.868540      -1.298459       2.259013                    0.993868       3.878092      11.451849       0.440488       1.336449      -0.696084       0.016883       0.028561      -0.013043       0.035650       0.005672      -0.004644      -0.006731      -0.011969       0.009895      -0.010234      -0.002911       0.013145              1.926691       1.809802       0.262767      -0.177873       2.123288      -0.009756       1.846982          -0.000012
            6              H       7.843865       8.994796       0.628661       0.129160       1.232645 0.92844506E+01  0.93455795E+02                                 1.834496                            1.738292      -0.830681       2.495243                    0.998876       3.301221       8.992087       0.498581       1.220451      -0.726202      -0.020021       0.010309       0.036279       0.042700       0.006711      -0.013938       0.003161      -0.003568       0.024866      -0.017956       0.001093       0.016864              1.866111       1.648854      -0.148717      -0.294129       1.771561       0.390037       2.177918          -0.000008
            7              H       7.019176       1.975701      12.812972       0.132300       1.150880 0.87374686E+01  0.87054758E+02                                 1.782816                            1.710710      -0.820122       2.501363                    0.999174       3.307256       9.108638       0.489441       1.256026      -0.717444      -0.026895      -0.026002       0.016525       0.040896       0.015040      -0.011703       0.001792      -0.008279       0.017374      -0.022449       0.005684       0.016765              1.799825       1.877476       0.375650      -0.131137       1.992648      -0.079009       1.529352          -0.000023
            8              H       5.103689       9.511826       9.326032       0.139802       1.077109 0.78706830E+01  0.75543204E+02                                 1.636709                            1.569538      -0.795678       2.520674                    0.999650       3.047409       7.940760       0.543701       1.173715      -0.737951      -0.021535      -0.031301      -0.020434       0.043140       0.012353       0.004346       0.003738      -0.009632       0.021343      -0.016911       0.002789       0.014122              1.646344       1.536961       0.317762       0.161084       1.895504       0.187380       1.506568          -0.000023
            9              H       6.136208      -2.905970       8.213888       0.130261       1.164740 0.87433810E+01  0.87190952E+02                                 1.796396                            1.709344      -0.864542       2.476164                    0.998892       3.358081       9.274435       0.490121       1.253173      -0.717337       0.002121       0.000128      -0.039460       0.039517       0.011761      -0.002894       0.003983      -0.008943       0.040506      -0.019979       0.005529       0.014451              1.819476       1.532906       0.068801      -0.059284       1.579807      -0.216211       2.345715          -0.000028
           10              H       2.847218       2.101212       4.544476       0.136875       1.169368 0.87422147E+01  0.86390459E+02                                 1.747844                            1.668856      -0.857395       2.488704                    0.998995       3.188862       8.511585       0.518817       1.194669      -0.732567       0.027823       0.028724      -0.020489       0.044933       0.016084      -0.007998      -0.000210      -0.011036       0.003342      -0.019594       0.001664       0.017929              1.766822       1.769468       0.303613      -0.311534       1.686664      -0.283246       1.844335          -0.000024
           11              H       2.167152       2.344565       6.892633       0.132346       1.120929 0.83360433E+01  0.81964686E+02                                 1.741095                            1.662163      -0.797576       2.512480                    0.999401       3.248877       8.846654       0.501211       1.242849      -0.720389       0.015396       0.030118       0.020546       0.039576       0.014632      -0.004700       0.005978      -0.012240       0.007578      -0.019510       0.004399       0.015110              1.758761       1.555902       0.170475       0.133361       1.753151       0.376871       1.967230          -0.000024
           12              H       3.142719      -1.549584       9.332692       0.117573       1.153468 0.93929262E+01  0.97137932E+02                                 1.893265                            1.853374      -1.349306       2.240444                    0.992297       3.922448      11.717474       0.431879       1.371376      -0.688528      -0.011452      -0.032151      -0.010436       0.035690       0.007420       0.000528       0.007849      -0.016984       0.012456      -0.013687      -0.000998       0.014685              1.898242       1.720396       0.195658      -0.019953       2.174087       0.034105       1.800242          -0.000014
           13              H       3.736576       1.493524      11.921925       0.114286       1.309946 0.10815300E+02  0.11549805E+03                                 2.041198                            1.974049      -1.456929       2.187189                    0.991392       3.991734      11.994052       0.424484       1.351166      -0.693258      -0.002758       0.007651       0.034246       0.035198       0.005952      -0.004117       0.001298      -0.004075       0.044573      -0.014300      -0.001240       0.015541              2.044604       1.843316       0.132946      -0.156006       2.007095       0.261622       2.283401          -0.000011
           14              H       5.020516       1.833591       8.106003       0.114771       1.209526 0.97968261E+01  0.10193071E+03                                 1.922972                            1.868543      -1.298460       2.259012                    0.993868       3.878098      11.451869       0.440488       1.336448      -0.696085       0.016883       0.022114      -0.022290       0.035650       0.006319      -0.003716      -0.005458      -0.015423      -0.000469      -0.010234      -0.002911       0.013145              1.926694       1.809804       0.257755      -0.185062       1.886346      -0.097065       2.083930          -0.000011
           15              H       3.757865      11.806825       4.661684       0.129161       1.232623 0.92842420E+01  0.93453173E+02                                 1.834475                            1.738273      -0.830655       2.495256                    0.998876       3.301190       8.991978       0.498583       1.220452      -0.726201      -0.020021      -0.030477      -0.022217       0.042700       0.015399      -0.001477       0.005860      -0.010892       0.002896      -0.017957       0.001094       0.016863              1.866089       1.648836       0.224566       0.241236       1.876242       0.428609       2.073188          -0.000007
           16              H       2.933176      -2.052893       7.035148       0.132300       1.150882 0.87374871E+01  0.87055020E+02                                 1.782821                            1.710715      -0.820124       2.501363                    0.999174       3.307259       9.108661       0.489439       1.256030      -0.717443      -0.026894      -0.024497       0.018684       0.040896       0.016182      -0.010066       0.002839      -0.011120       0.008850      -0.022449       0.005684       0.016765              1.799830       1.877481       0.252932      -0.307143       1.636006      -0.210425       1.886004          -0.000024
           17              H       1.017689       3.824617       1.169417       0.139802       1.077104 0.78706316E+01  0.75542564E+02                                 1.636701                            1.569531      -0.795672       2.520677                    0.999650       3.047402       7.940726       0.543704       1.173712      -0.737952      -0.021535       0.008352       0.036436       0.043140       0.000193      -0.013094       0.004744      -0.012363       0.013151      -0.016912       0.002790       0.014122              1.646337       1.536954      -0.041282      -0.353857       1.431474       0.016398       1.970582          -0.000023
           18              H       2.050208       0.574706      13.205886       0.130261       1.164742 0.87433918E+01  0.87191076E+02                                 1.796396                            1.709345      -0.864543       2.476164                    0.998892       3.358082       9.274435       0.490121       1.253172      -0.717337       0.002121       0.037070       0.013523       0.039517       0.006782      -0.010036       0.008151      -0.020253       0.006575      -0.019980       0.005529       0.014451              1.819477       1.532907       0.079416      -0.044061       2.394446       0.083964       1.531078          -0.000029
           19              H       6.933218       5.749050       9.776218       0.136876       1.169361 0.87421490E+01  0.86389634E+02                                 1.747836                            1.668849      -0.857385       2.488710                    0.998995       3.188853       8.511548       0.518818       1.194668      -0.732567       0.027823       0.029156      -0.019868       0.044933       0.013066      -0.012327      -0.001408      -0.007786       0.013094      -0.019594       0.001665       0.017930              1.766814       1.769459       0.397292      -0.177173       2.009262      -0.164372       1.521720          -0.000023
           20              H       6.253152       3.629852       8.735996       0.132348       1.120928 0.83360317E+01  0.81964557E+02                                 1.741095                            1.662162      -0.797577       2.512481                    0.999401       3.248875       8.846653       0.501211       1.242850      -0.720388       0.015396      -0.008866      -0.035364       0.039576       0.009469      -0.012104       0.003793      -0.006309       0.025371      -0.019510       0.004400       0.015110              1.758761       1.555902      -0.066194      -0.206071       1.697104       0.356218       2.023277          -0.000023
           21              C       0.034630       1.326167      10.338284       0.101120      37.220854 0.43859338E+03  0.10379830E+05                                10.057142                            7.215864      -0.341883       1.900312                    0.998851      27.567609      80.672510       0.581342       0.445190      -1.041955      -0.004965      -0.003928       0.002518       0.006813       0.003676      -0.012196       0.016252       0.002492       0.019594      -0.021746       0.000613       0.021133             12.895493       7.603436       2.354098      -1.068265      16.739232       5.794272      14.343810          -0.000110
           22              C       7.557811       0.125723      10.664602      -0.192624      34.556921 0.50617662E+03  0.12460083E+05                                 9.455657                            7.643815      -0.278239       1.878896                    0.997015      31.541889      95.226848       0.574828       0.432862      -1.045605       0.003379       0.007850      -0.008534       0.012078      -0.022197      -0.007401      -0.006199       0.038003       0.054493      -0.039625       0.015715       0.023910             11.004656       8.021374       4.089115      -0.062459      15.786649       1.744645       9.205946           0.000264
           23              C       7.388194      -0.880753       9.705627       0.109872      37.464634 0.42970301E+03  0.10141260E+05                                10.132577                            7.154108      -0.350513       1.897726                    0.999144      27.618008      81.328785       0.581044       0.446657      -1.038660      -0.001661       0.001071      -0.008833       0.009052       0.015930       0.001601       0.008872      -0.011616       0.005307      -0.018612      -0.001244       0.019856             13.098808      10.676001       6.753313      -3.156803      16.735198      -2.193537      11.885225          -0.000111
           24              C       7.908047      -0.686996       8.436317      -0.215505      36.959687 0.50306921E+03  0.12393182E+05                                 9.890583                            7.620068      -0.289609       1.864937                    0.998039      32.241650      98.115883       0.574420       0.432834      -1.043205       0.001392       0.003300       0.017499       0.017861      -0.012266       0.009108       0.033959      -0.008850      -0.083337      -0.049052       0.011095       0.037957             11.875138      10.239248       4.354999      -4.839052      10.914086      -3.065584      14.472081           0.000340
           25              C       0.378380       0.487497       8.068710       0.101263      39.514359 0.43756092E+03  0.10339938E+05                                10.396090                            7.150837      -0.259809       1.920663                    0.999304      27.591771      80.444855       0.591453       0.438234      -1.047013       0.008659       0.001983       0.006719       0.011138       0.009475      -0.012455      -0.003377      -0.006769       0.016449      -0.016585      -0.000875       0.017459             13.787837      10.176825       2.633560      -6.402198       9.959447      -0.130548      21.227238          -0.000147
           26              C       0.511223       1.497688       9.033012      -0.201643      35.671224 0.50219432E+03  0.12330031E+05                                 9.626344                            7.590949      -0.205965       1.898342                    0.997663      31.593734      95.067271       0.579779       0.430280      -1.047818       0.005720      -0.016424      -0.001694       0.017474       0.006705      -0.002490      -0.029457       0.018109      -0.095459      -0.047733       0.016698       0.031036             11.367630       7.396935       0.639095      -2.752600      10.022160       4.011727      16.683796           0.000337
           27              C       0.174128       2.411604      11.337216      -0.001110      42.885703 0.51941803E+03  0.12760388E+05                                10.940163                            7.747342      -0.297750       1.892048                    0.998616      29.150912      85.522660       0.575360       0.433331      -1.054207      -0.008896      -0.002023      -0.004425       0.010139       0.018855      -0.008236       0.006298      -0.037361      -0.030053      -0.027366      -0.004360       0.031726             14.580536       8.381471       1.138742      -0.380332      20.128727      10.610360      15.231411           0.000326
           28              C       0.754677       4.510748      12.462680      -0.134465      48.929378 0.58327780E+03  0.14734070E+05                                11.863409                            8.161439      -0.339526       1.863394                    0.997996      30.905162      91.603558       0.566200       0.428242      -1.058516      -0.026365      -0.026030      -0.021328       0.042750      -0.008428      -0.021979       0.014830      -0.010520       0.046351      -0.024950      -0.010194       0.035144             16.379914      12.233195       7.920405       1.325454      26.947074       7.482071       9.959474          -0.000525
           29              C       7.981749       3.802565      13.132631      -0.113924      32.994017 0.44361219E+03  0.10555065E+05                                 9.083961                            7.098777      -0.162946       1.909402                    0.999332      30.538693      90.347229       0.604302       0.425986      -1.050855      -0.012932      -0.018559      -0.013601       0.026394      -0.001428      -0.008752      -0.005806      -0.016043       0.040286      -0.017717       0.000111       0.017606             10.725656       7.969773       2.332029      -0.683595      14.843986       4.770869       9.363210           0.000302
           30              C       7.657456       2.596133      12.481327      -0.164341      33.993866 0.46234247E+03  0.11114300E+05                                 9.278637                            7.255146      -0.170265       1.906742                    0.998834      30.995712      92.151216       0.596799       0.426933      -1.050342      -0.004986       0.022350       0.017568       0.028863       0.016089       0.004418      -0.007334      -0.035235       0.033256      -0.030518       0.009245       0.021274             10.991266       8.092635       2.169408      -0.712668      15.308463       4.895459       9.572699          -0.000261
           31              C       1.361711       5.837224      12.838279       0.620205      25.791068 0.25698778E+03  0.53876747E+04                                 8.194732                            5.752435      -0.110677       2.015161                    0.999516      22.943328      65.810622       0.605055       0.482861      -1.008398      -0.012219       0.064310       0.003951       0.065579      -0.051465       0.036520      -0.069109       0.020107       0.136069      -0.085676      -0.027142       0.112818             10.534601       9.854193       3.479313      -0.566235      14.548438       4.213315       7.201171           0.000822
           32              C       6.655450      -2.102209      10.046596      -0.014606      43.769745 0.52794860E+03  0.13014127E+05                                11.047013                            7.781812      -0.286909       1.890175                    0.998784      29.423142      86.278411       0.577672       0.430131      -1.056872      -0.002919       0.006794      -0.009835       0.012304       0.017981      -0.017151      -0.001016      -0.030282       0.056425      -0.037098       0.009557       0.027541             14.744078      12.790279       9.715762      -2.155290      21.375485      -4.762145      10.066470           0.000227
           33              C       5.398844      -3.934126      11.181383      -0.123717      48.279187 0.58633860E+03  0.14825800E+05                                11.720163                            8.170375      -0.333249       1.865249                    0.998271      30.769221      91.144933       0.567374       0.426940      -1.059678       0.033033       0.013291      -0.025669       0.043895       0.030039       0.028868       0.019907      -0.008406       0.024109      -0.037162      -0.015512       0.052674             15.639833      11.040643       6.755653      -5.147712      17.999841      -9.910615      17.879015          -0.000550
           34              C       5.588850      10.181298       9.793533      -0.099378      32.179190 0.43609204E+03  0.10277194E+05                                 8.839073                            6.986946       0.089145       1.998362                    0.999660      29.527623      85.444473       0.619130       0.419786      -1.060326       0.017083       0.006417      -0.001073       0.018280       0.000811       0.008093      -0.003499      -0.006406      -0.014441      -0.011758       0.004350       0.007408             10.189126       7.577918       4.184845      -1.363168      12.347757      -3.312917      10.641703           0.000232
           35              C       6.060656      -2.983744       9.156880      -0.168952      34.114984 0.46780244E+03  0.11244843E+05                                 9.218358                            7.246742      -0.004744       1.958103                    0.999227      30.830409      90.763596       0.605286       0.420973      -1.057205      -0.011307      -0.019062       0.004344       0.022585       0.007593      -0.004561      -0.002937      -0.008950       0.020764      -0.012617       0.001447       0.011170             10.707981       8.334166       4.615064      -1.261422      12.719990      -3.298015      11.069787          -0.000216
           36              C       5.000313       9.400682      12.147017       0.588071      24.700876 0.27560908E+03  0.59031594E+04                                 8.008126                            5.973325      -0.301936       1.929979                    0.999276      24.284234      71.316555       0.589040       0.485478      -1.003086      -0.012341      -0.028155       0.036489       0.047712      -0.054048      -0.004768       0.068301      -0.027188      -0.022899      -0.080947      -0.013592       0.094539              9.857473       8.619387       3.422136      -1.237305      10.345104      -4.302417      10.607928           0.000382
           37              C       0.965568       0.687989       6.719485      -0.014064      45.838549 0.52495508E+03  0.12908634E+05                                11.369858                            7.737493      -0.290826       1.888540                    0.998722      29.321025      85.584809       0.582423       0.427671      -1.059481       0.007628       0.006804       0.006850       0.012305       0.009479      -0.001977       0.011455      -0.031481       0.084337      -0.032856       0.000434       0.032422             15.790206      12.303712       2.188070      -8.928497       7.422606      -1.508100      27.644299           0.000211
           38              C       1.625412       0.457850       4.373992      -0.109934      45.894901 0.54963642E+03  0.13686372E+05                                11.425590                            7.948448      -0.278282       1.898133                    0.997640      29.985199      88.384298       0.570654       0.431043      -1.056268      -0.020530       0.015779       0.034051       0.042777       0.019917      -0.000383      -0.011988       0.015557      -0.029778      -0.023738      -0.004016       0.027754             15.663465       8.963311       0.485289      -3.242032       8.516162       5.534555      29.510922          -0.000485
           39              C       2.233700       1.521990       4.980011      -0.099270      32.043219 0.43074162E+03  0.10151330E+05                                 8.875270                            6.976187      -0.138039       1.924367                    0.999255      29.825429      87.188052       0.613408       0.423692      -1.054590      -0.011744       0.000043       0.014602       0.018739      -0.003473       0.001906      -0.008123      -0.015886      -0.015756      -0.008740      -0.006030       0.014770             10.439231       7.527944       1.507869      -2.633234       7.020684       1.038377      16.769066           0.000223
           40              C       1.848869       1.656595       6.321244      -0.165221      34.169589 0.45823851E+03  0.10967625E+05                                 9.260256                            7.189747      -0.067558       1.939857                    0.999121      30.723288      90.507184       0.604948       0.423026      -1.055015       0.015310       0.003991      -0.020538       0.025925       0.007134       0.000239       0.006330      -0.016766       0.014969      -0.013728       0.000648       0.013079             11.019459       8.233561       1.604579      -3.097705       7.215369       1.240535      17.609447          -0.000209
           41              C       1.930971      -0.047459       3.014112       0.606261      24.490813 0.27082949E+03  0.57722194E+04                                 8.033846                            5.956125      -0.301623       1.944284                    0.999262      23.712611      69.338412       0.585055       0.491205      -1.000713      -0.007793      -0.016267      -0.048391       0.051643      -0.034888       0.044449      -0.049239      -0.014480      -0.170850      -0.086279      -0.007053       0.093331             10.175349       7.625394       1.033079      -1.805538       6.322618       2.451156      16.578035           0.000563
           42              C       4.120630       0.044595       8.500248       0.101119      37.220905 0.43859380E+03  0.10379843E+05                                10.057149                            7.215865      -0.341882       1.900312                    0.998851      27.567636      80.672597       0.581343       0.445190      -1.041956      -0.004965      -0.003720       0.002815       0.006813       0.012715       0.000767       0.015950       0.003313       0.022063      -0.021746       0.000612       0.021134             12.895503       7.603440       1.816315      -1.839558      10.870539       3.631806      20.212532          -0.000107
           43              C       3.471811      -0.676652       9.513832      -0.192625      34.556977 0.50617741E+03  0.12460109E+05                                 9.455667                            7.643821      -0.278239       1.878895                    0.997015      31.541935      95.227036       0.574828       0.432862      -1.045605       0.003379       0.010723      -0.004415       0.012078      -0.000730       0.023387       0.010288      -0.006739      -0.079730      -0.039625       0.015715       0.023910             11.004670       8.021381       1.472425      -3.815334       8.860616      -0.807435      16.132012           0.000263
           44              C       3.302194      -0.124811      10.789801       0.109872      37.464600 0.42970290E+03  0.10141256E+05                                10.132570                            7.154107      -0.350508       1.897728                    0.999144      27.617994      81.328720       0.581044       0.446657      -1.038660      -0.001660       0.008659       0.002049       0.009051       0.004006      -0.015501       0.005727      -0.003082       0.030909      -0.018612      -0.001243       0.019856             13.098792      10.675983       5.297059      -5.245334      13.888269      -3.242537      14.732125          -0.000115
           45              C       3.822047       1.133208      11.046860      -0.215505      36.959634 0.50306886E+03  0.12393171E+05                                 9.890573                            7.620066      -0.289605       1.864938                    0.998039      32.241625      98.115771       0.574420       0.432834      -1.043205       0.001392      -0.015279      -0.009147       0.017862      -0.012788       0.008362       0.010886       0.053769       0.104517      -0.049053       0.011096       0.037958             11.875119      10.239229       6.046336      -2.413295      16.035832      -1.178320       9.350296           0.000340
           46              C       4.464380       1.884225      10.071902       0.101261      39.514397 0.43756152E+03  0.10339955E+05                                10.396096                            7.150842      -0.259804       1.920665                    0.999304      27.591785      80.444902       0.591453       0.438234      -1.047013       0.008658      -0.005619      -0.004184       0.011138       0.014963      -0.004585      -0.000999      -0.013221      -0.002908      -0.016585      -0.000874       0.017459             13.787846      10.176826       6.917905      -0.257568      19.964966       3.556258      11.221744          -0.000155
           47              C       4.597223       1.328669       8.790605      -0.201642      35.671242 0.50219433E+03  0.12330032E+05                                 9.626349                            7.590950      -0.205967       1.898341                    0.997663      31.593744      95.067325       0.579778       0.430281      -1.047818       0.005720      -0.004089       0.015997       0.017474       0.004654      -0.005431      -0.034962       0.033049      -0.050646      -0.047734       0.016698       0.031036             11.367639       7.396938       2.803807       0.352036      13.284426       5.213800      13.421553           0.000338
           48              C       4.260128      -0.517439       7.136373      -0.001111      42.885765 0.51941861E+03  0.12760406E+05                                10.940173                            7.747346      -0.297750       1.892047                    0.998616      29.150938      85.522757       0.575360       0.433331      -1.054207      -0.008896       0.003451       0.003429       0.010139       0.014247      -0.014845      -0.006143      -0.003598       0.071239      -0.027366      -0.004360       0.031726             14.580555       8.381477       0.750596      -0.937018       8.932282       6.484741      26.427905           0.000326
           49              C       4.840677      -0.847710       4.777560      -0.134463      48.929378 0.58327626E+03  0.14734026E+05                                11.863423                            8.161437      -0.339531       1.863393                    0.997996      30.905133      91.603552       0.566198       0.428243      -1.058515      -0.026364       0.011013       0.031798       0.042749       0.017710       0.015508       0.017096      -0.016670       0.027897      -0.024950      -0.010193       0.035143             16.379950      12.233215       1.494788      -7.890234       7.135465       0.181944      29.771171          -0.000527
           50              C       3.895749      -1.721197       5.210431      -0.113924      32.994028 0.44361231E+03  0.10555067E+05                                 9.083961                            7.098777      -0.162937       1.909405                    0.999332      30.538654      90.347047       0.604302       0.425985      -1.050856      -0.012932       0.006346       0.022117       0.026394       0.007719       0.004367      -0.000485      -0.030480      -0.003027      -0.017717       0.000113       0.017604             10.725659       7.969774       1.447735      -1.951869       6.922796       1.852084      17.284408           0.000301
           51              C       3.571456      -1.527187       6.567647      -0.164343      33.993941 0.46234361E+03  0.11114336E+05                                 9.278652                            7.255156      -0.170264       1.906742                    0.998834      30.995767      92.151444       0.596798       0.426933      -1.050342      -0.004984      -0.008758      -0.027046       0.028863       0.001419      -0.016624      -0.005902      -0.039122       0.021593      -0.030518       0.009244       0.021274             10.991284       8.092652       1.418795      -1.789219       7.081942       1.864171      17.799259          -0.000260
           52              C       5.447711      -0.741513       3.403030       0.620200      25.791305 0.25698996E+03  0.53877351E+04                                 8.194789                            5.752464      -0.110711       2.015147                    0.999516      22.943497      65.811325       0.605052       0.482862      -1.008397      -0.012220       0.018532      -0.061707       0.065578      -0.052060       0.035669      -0.027254      -0.093491      -0.204714      -0.085679      -0.027139       0.112818             10.534682       9.854261       1.734309      -3.068953       5.345697       0.822320      16.404089           0.000822
           53              C       2.569450      -0.867071      11.818036      -0.014605      43.769684 0.52794826E+03  0.13014115E+05                                11.047000                            7.781808      -0.286908       1.890176                    0.998784      29.423130      86.278349       0.577673       0.430131      -1.056872      -0.002918       0.011577      -0.002974       0.012304       0.022310      -0.010941       0.003467      -0.042449       0.019919      -0.037097       0.009556       0.027540             14.744052      12.790254       5.381577      -8.371346      14.508297      -7.292505      16.933605           0.000228
           54              C       1.312844      -2.565259      13.144618      -0.123714      48.278936 0.58633533E+03  0.14825696E+05                                11.720125                            8.170354      -0.333235       1.865255                    0.998271      30.769106      91.144494       0.567375       0.426940      -1.059678       0.033032       0.028681      -0.003597       0.043894      -0.016704      -0.038170       0.017693      -0.002402       0.042112      -0.037165      -0.015512       0.052676             15.639775      11.040592       7.165960      -4.559157      24.323917      -7.580288      11.554815          -0.000549
           55              C       1.502850       3.617420       0.379594      -0.099380      32.179271 0.43609322E+03  0.10277227E+05                                 8.839082                            6.986952       0.089147       1.998362                    0.999660      29.527654      85.444536       0.619130       0.419786      -1.060327       0.017082       0.003226      -0.005651       0.018279      -0.007312      -0.003562      -0.006043       0.000498       0.006277      -0.011758       0.004352       0.007406             10.189141       7.577928       2.726021      -3.455438      12.995275      -3.074348       9.994219           0.000232
           56              C       1.974656      -0.337019      12.952823      -0.168953      34.114989 0.46780227E+03  0.11244837E+05                                 9.218355                            7.246739      -0.004741       1.958104                    0.999227      30.830419      90.763614       0.605287       0.420973      -1.057206      -0.011308      -0.010667       0.016384       0.022585       0.006904      -0.005549      -0.000318      -0.016056      -0.000559      -0.012618       0.001448       0.011170             10.707977       8.334163       2.779286      -3.894297      13.406984      -3.044869      10.382785          -0.000213
           57              C       0.914313       1.139184       0.298348       0.588070      24.700922 0.27560965E+03  0.59031757E+04                                 8.008135                            5.973331      -0.301937       1.929978                    0.999276      24.284301      71.316814       0.589040       0.485478      -1.003086      -0.012339      -0.043970       0.013803       0.047709      -0.014221       0.052361       0.043846       0.039183       0.176199      -0.080952      -0.013583       0.094536              9.857480       8.619392       2.344161      -2.783275      13.368162      -3.188486       7.584886           0.000384
           58              C       5.051568       3.219559      10.350271      -0.014063      45.838567 0.52495524E+03  0.12908640E+05                                11.369863                            7.737495      -0.290826       1.888540                    0.998722      29.321032      85.584843       0.582423       0.427671      -1.059481       0.007629      -0.004075      -0.008753       0.012305       0.005133      -0.008211       0.017291      -0.047318       0.036830      -0.032857       0.000434       0.032423             15.790214      12.303711       9.134369       1.033915      26.205477       5.412950       8.861455           0.000215
           59              C       5.711412       5.340825      11.377174      -0.109934      45.894866 0.54963570E+03  0.13686350E+05                                11.425589                            7.948445      -0.278284       1.898132                    0.997640      29.985171      88.384214       0.570654       0.431043      -1.056268      -0.020529      -0.026495      -0.026578       0.042776       0.007246      -0.018557      -0.011428       0.014038      -0.034339      -0.023739      -0.004015       0.027754             15.663473       8.963305       3.209863       0.665566      23.410047      11.022593      14.617067          -0.000485
           60              C       6.319700       5.140109      10.169131      -0.099272      32.043266 0.43074241E+03  0.10151353E+05                                 8.875279                            6.976194      -0.138036       1.924368                    0.999255      29.825437      87.188075       0.613408       0.423692      -1.054590      -0.011742      -0.013688      -0.005088       0.018739      -0.002988       0.002599      -0.011313      -0.007227       0.010222      -0.008739      -0.006030       0.014769             10.439247       7.527948       2.992180      -0.504427      14.929983       3.952771       8.859811           0.000222
           61              C       5.934869       3.928135       9.579095      -0.165222      34.169655 0.45823955E+03  0.10967658E+05                                 9.260270                            7.189757      -0.067562       1.939856                    0.999121      30.723329      90.507367       0.604947       0.423026      -1.055014       0.015310       0.020651       0.003358       0.025926       0.002243      -0.006777       0.004526      -0.011868       0.029665      -0.013728       0.000649       0.013080             11.019478       8.233574       3.461447      -0.434584      15.562002       4.316073       9.262859          -0.000208
           62              C       6.016971       6.442126      12.321498       0.606258      24.490846 0.27082973E+03  0.57722286E+04                                 8.033863                            5.956134      -0.301622       1.944285                    0.999262      23.712685      69.338759       0.585053       0.491206      -1.000712      -0.007794       0.039784       0.031990       0.051642      -0.053772       0.017364      -0.067530       0.035163      -0.021946      -0.086282      -0.007049       0.093331             10.175371       7.625424       2.051350      -0.345132      13.761642       5.192255       9.139047           0.000565
           63              S       1.285057       3.706333      11.051255       0.126809     112.614090 0.27406475E+04  0.96912905E+05                                16.357352                           14.471946       1.105664       2.031305                    0.999853      65.574228     195.018576       0.604430       0.286571      -1.230907      -0.040142       0.020404       0.066654       0.080439       0.153512      -0.087316       0.218157      -0.289783      -0.145064      -0.314959      -0.007234       0.322193             18.838996      17.435119       2.872233      -0.504986      24.612049       8.634627      14.469819           0.000123
           64              S       6.366823      -2.589336      11.667530       0.153554     112.356041 0.28311037E+04  0.10093395E+06                                16.453005                           14.812721       1.022256       2.016790                    0.999953      65.078166     194.376695       0.591125       0.290633      -1.226505      -0.011698      -0.074290      -0.028723       0.080504       0.242708      -0.038409      -0.138683      -0.196122       0.224222      -0.305199      -0.000897       0.306096             18.969498      17.437887       6.728615      -1.134592      22.371799      -7.999349      17.098808           0.000074
           65              S       0.580331      -0.369547       5.421406       0.130976     116.762521 0.27712098E+04  0.98321312E+05                                16.822792                           14.581667       1.018693       2.004986                    0.999792      65.830410     196.470390       0.600000       0.287724      -1.228976       0.040410       0.092739      -0.053173       0.114284       0.093385      -0.105700       0.053151       0.011819       0.841117      -0.257064      -0.050768       0.307832             19.852330      18.282874       1.849222      -4.207979      10.092100       1.829104      31.182016           0.000043
           66              S       5.371057       0.198540       6.020365       0.126810     112.613936 0.27406416E+04  0.96912638E+05                                16.357340                           14.471930       1.105670       2.031308                    0.999853      65.574138     195.018223       0.604430       0.286571      -1.230907      -0.040141      -0.055488      -0.042193       0.080440       0.135009      -0.113859       0.095460       0.043201       0.853887      -0.314960      -0.007234       0.322194             18.838998      17.435100       1.466914      -2.520508      10.079632       3.279776      29.002262           0.000125
           67              S       2.280823      -2.556460      11.714679       0.153555     112.355585 0.28310927E+04  0.10093345E+06                                16.452953                           14.812687       1.022276       2.016796                    0.999953      65.078071     194.376233       0.591126       0.290633      -1.226506      -0.011697       0.001266       0.079642       0.080506       0.119957      -0.214460      -0.100971      -0.298477      -0.082850      -0.305199      -0.000900       0.306098             18.969420      17.437789       3.391009      -5.921302      22.919496      -7.797477      16.550975           0.000075
           68              S       4.666331       4.071936      11.791397       0.130975     116.761903 0.27711909E+04  0.98320455E+05                                16.822717                           14.581603       1.018723       2.004995                    0.999792      65.830296     196.469735       0.600003       0.287724      -1.228977       0.040413       0.081956      -0.068634       0.114283       0.131473      -0.051081       0.178803      -0.329183      -0.181873      -0.257068      -0.050766       0.307834             19.852238      18.282749       4.587782      -0.280275      27.473922       8.233906      13.800043           0.000042
           69              O       1.104181      11.384219       0.484815      -0.703493      46.044702 0.67995048E+03  0.17375998E+05                                10.319976                            8.103576       0.077492       2.025718                    0.997782      30.643490      83.706376       0.661799       0.362166      -1.133753       0.007991      -0.054501      -0.044715       0.070948      -0.042489       0.012961      -0.008241      -0.030476       0.197313      -0.078266       0.008743       0.069524             12.836025      10.170472      -1.861143      -1.499317      16.392949       7.612457      11.944653          -0.003111
           70              O       2.375851       6.261652      12.229596      -0.566818      36.365933 0.53748224E+03  0.12960010E+05                                 8.849619                            7.265065       0.244525       2.131972                    0.994640      27.922779      74.256340       0.689793       0.368253      -1.128266      -0.031983       0.006459      -0.075545       0.082290      -0.003907      -0.002432      -0.079814       0.090696      -0.005420      -0.105875       0.046374       0.059502             10.198112      14.118176       3.946411      -1.712748      10.213561       0.722953       6.262597          -0.003279
           71              O       4.056455       8.656951      11.784738      -0.558767      33.783537 0.54616866E+03  0.13240922E+05                                 8.459656                            7.352706       0.084989       2.079184                    0.994059      28.097036      75.266507       0.680637       0.371192      -1.124447       0.022741      -0.001994      -0.054650       0.059227       0.003618       0.003023       0.049895       0.025587      -0.217950      -0.093870       0.041917       0.051953              9.633551      11.767683       3.993093      -0.496991      10.879111      -0.864993       6.253859          -0.004208
           72              O       5.380472       0.140065       0.070591      -0.688432      43.402126 0.73853899E+03  0.19294282E+05                                10.008430                            8.553426       0.003061       2.009125                    0.994493      30.953971      85.884799       0.631121       0.371482      -1.124999      -0.020145       0.078837      -0.021447       0.084149      -0.044917       0.012917       0.048224      -0.030289       0.206217      -0.091660       0.001311       0.090349             11.481075       9.850199      -0.531719       2.000457       8.514484      -3.359009      16.078541          -0.003634
           73              O       2.834739       0.491689       2.317523      -0.555467      32.053589 0.53418045E+03  0.12847453E+05                                 8.106878                            7.228321       0.213370       2.129334                    0.993626      27.619216      73.111005       0.694319       0.366791      -1.130542      -0.010536       0.049412       0.027121       0.057342      -0.021509      -0.016201      -0.067079       0.088815      -0.088243      -0.101079       0.037016       0.064063              9.237924       9.664027       0.471717      -3.181549       5.958529      -1.407794      12.091216          -0.003211
           74              O       1.546574      13.119629       2.566590      -0.733500      46.460893 0.76595851E+03  0.20214170E+05                                10.469102                            8.678960      -0.155456       1.941994                    0.997071      32.103221      89.820488       0.629353       0.368775      -1.125923       0.013904       0.025310       0.058731       0.065447       0.009738       0.051821       0.013601      -0.097614      -0.158612      -0.091795       0.012369       0.079426             12.350013      11.405640       2.701558       3.343075      10.455374       4.754671      15.189026          -0.003528
           75              O       5.190181      12.767945       2.469361      -0.703481      46.044344 0.67994263E+03  0.17375748E+05                                10.319922                            8.103527       0.077487       2.025718                    0.997782      30.643313      83.705796       0.661801       0.362166      -1.133753       0.007977       0.023115       0.066594       0.070942      -0.026842       0.035391       0.020793      -0.109277      -0.039067      -0.078268       0.008745       0.069523             12.835950      10.170393       0.763384       2.264821       7.537018       4.349257      20.800439          -0.003115
           76              O       6.461851      -0.023624       3.215230      -0.566839      36.367563 0.53751010E+03  0.12960859E+05                                 8.849914                            7.265279       0.244497       2.131952                    0.994641      27.923347      74.258539       0.689779       0.368256      -1.128263      -0.031986       0.073126       0.020065       0.082299       0.000934       0.004511      -0.046899       0.001360      -0.273412      -0.105878       0.046372       0.059507             10.198485      14.118715       2.971702      -3.110986       6.265994      -0.731724      10.210745          -0.003278
           77              O      -0.029545       1.221975       1.121468      -0.558786      33.784593 0.54618920E+03  0.13241549E+05                                 8.459847                            7.352857       0.084977       2.079172                    0.994059      28.097483      75.268147       0.680628       0.371194      -1.124445       0.022741       0.050605       0.020769       0.059240      -0.001592      -0.004443       0.006765       0.142642       0.133225      -0.093870       0.041914       0.051956              9.633785      11.767986       1.847004      -3.575092       7.368204      -2.158812       9.765166          -0.004212
           78              O       1.294472       9.268945      13.163265      -0.688425      43.401744 0.73852945E+03  0.19293969E+05                                10.008364                            8.553363       0.003053       2.009126                    0.994493      30.953818      85.884211       0.631125       0.371482      -1.124999      -0.020123       0.047386      -0.066559       0.084146      -0.027661       0.037677       0.065232      -0.076449       0.067738      -0.091664       0.001316       0.090348             11.480992       9.850135      -2.060977      -0.192719      17.353679      -0.101899       7.239161          -0.003632
           79              O       6.920739       7.282164      12.056448      -0.555486      32.054621 0.53420187E+03  0.12848103E+05                                 8.107067                            7.228479       0.213374       2.129326                    0.993627      27.619696      73.112763       0.694309       0.366792      -1.130540      -0.010541      -0.008368      -0.055752       0.057354       0.007760       0.025780      -0.050955       0.045040      -0.219560      -0.101079       0.037018       0.064061              9.238152       9.664282       3.148512       0.657416      12.271853       0.918436       5.778321          -0.003210
           80              O       5.632574      11.414581       0.121204      -0.733492      46.460672 0.76595188E+03  0.20213948E+05                                10.469064                            8.678916      -0.155444       1.941999                    0.997071      32.103082      89.819959       0.629355       0.368774      -1.125923       0.013885      -0.046356      -0.044059       0.065444      -0.045256      -0.027068      -0.031217       0.024011       0.206244      -0.091796       0.012369       0.079427             12.349971      11.405629      -2.202885      -3.690880      11.537989       5.153579      14.106294          -0.003532

******************************************************
Auxiliary information for the entire system
The total spin magnetic moment of the unit cell is   1.999469
The total net atomic charge of the unit cell is   0.000003
Accuracy of reproducing the electrostatic potential in the unit cell:
  The inner radius (bohr) =    5.0000
  The outer radius (bohr) =   12.0000
  Valid grid points have density less than (e/(bohr^3)) =    0.0001
  The number of valid grid points were=       103348
  The rms potential error without charges in kcal/mol is=      6.39501
  The rms potential error with partial charges in kcal/mol is=      1.43321
  The RRMSE value at monopole order=      0.22411
  The rms potential error with partial charges and cloud penetration in kcal/mol is=      1.43969
  The RRMSE value at monopole order with cloud penetration is=      0.22513
  The rms potential error with partial charges and atomic dipoles in kcal/mol is=      0.54923
  The RRMSE value at dipole order=      0.08588
  The rms potential error with partial charges, atomic dipoles and cloud penetration in kcal/mol is=      0.54167
  The RRMSE value at dipole order with cloud penetration=      0.08470

******************************************************
The electron densities and ab initio electrostatic potential were computed in VASP using the PBE functional and
projector augmented wave method. See the main text of the journal article for a description of computational details.
The atomic charges, dipoles, and quadrupoles were computed with the DDEC6 method as described in
(a) T. A. Manz and N. Gabaldon Limas, RSC Adv. 6 (2016) 47771-47801 DOI: 10.1039/c6ra04656h
(b) N. Gabaldon Limas and T. A. Manz, RSC Adv. 8 (2018) 2678-2707 DOI: 10.1039/c7ra11829e.
For each atom in the material, the electron cloud parameters were fit to the spherically averaged atom-in-material
electron density using radial positions for which this density was between 10^-4 and 10^-2 electrons per cubic bohr.
The polarizabilities, dispersion coefficients, and quantum Drude oscillator (QDO) parameters were fit using the MCLF method.
The magnetic structure of the system was optimized in VASP from the default ferromagnetic initial guess using spin polarization.
The atomic spin moments (ASMs) were computed on this optimized magnetic structure using the DDEC6 partition as inputs
to the method of T. A. Manz and D. S. Sholl, J. Chem. Theory Comput. 7 (2011) 4146-4164 DOI: 10.1021/ct200539n.
The RMSE and RRMSE were computed using a uniform grid with Ewald summation.
