# Supplementary material for: A collection of forcefield precursors for metal–organic frameworks
Source: RSC Adv. 2019 Nov 13;9(63):36492–507. doi: 10.1039/c9ra07327b (PMC9075174; doi:10.1039/c9ra07327b)
Supplement: RA-009-C9RA07327B-s5299 [file RA-009-C9RA07327B-s5299.xyz]

  188
jmolscript: load "" {1 1 1} spacegroup "x,y,z" unitcell [{     11.253500     0.000000     0.000000 }, {      2.045573    11.066024     0.000000 }, {      5.506307     4.581742    19.268588 }]
Cd     8.229215    12.015489    12.865058     0.931925
Cd     8.247372    12.030597    16.037824     0.931925
Cd    10.576165     3.632277     6.403530     0.931925
Cd    10.558008     3.617169     3.230764     0.931924
H      6.918642     2.651855     8.015733     0.124173
H      7.783989    11.855616     6.085020     0.103155
H     12.725141    11.043548    12.805904     0.116636
H     15.042405    11.175719    12.728829     0.120659
H     10.593327    10.554417     7.807632     0.115764
H     10.281347    11.809905     6.921277     0.133689
H      6.077508     3.116828    10.264377     0.120727
H      9.298910     9.799465    11.208538     0.191408
H     10.324392     9.725729    10.023519     0.178062
H      8.829587     9.311561     9.794223     0.181238
H      9.600855     8.530009     7.177549     0.106761
H     16.148987    13.971152    16.289664     0.118908
H      8.102234     7.290512     5.901969     0.113164
H     11.530374    13.693833    16.426471     0.115713
H     15.003534    15.029403    17.896665     0.104491
H      6.238746    10.646619     4.886514     0.107344
H     12.667162    14.945006    17.969885     0.106114
H     12.186933     7.035547     1.618561     0.124173
H      2.979204     7.857603     3.549274     0.103154
H      8.385887     7.432898    16.096978     0.116636
H      7.834704     5.178264    16.174053     0.120658
H      3.748067     4.858546     1.826662     0.115764
H      2.570204     5.393540     2.713017     0.133688
H     17.388908    12.528929    18.638505     0.120726
H     10.232038    10.575910    17.694344     0.191408
H     10.118141     9.554110    18.879363     0.178062
H     10.797124    10.948728    19.108659     0.181238
H      5.919153     5.466502     2.456745     0.106761
H      4.884695     4.598249    12.613218     0.118907
H      7.410408     6.714852     3.732325     0.113164
H      5.996929     9.089509    12.476411     0.115713
H      4.052285     5.916979    11.006217     0.104491
H      4.448942     9.157342     4.747780     0.107344
H      4.559963     8.199089    10.932997     0.106114
H     11.886738    12.995911    11.252855     0.124173
H     11.021391     3.792150    13.183568     0.103155
H      6.080239     4.604218     6.462684     0.116636
H      3.762975     4.472047     6.539759     0.120659
H      8.212053     5.093349    11.460956     0.115764
H      8.524033     3.837861    12.347311     0.133688
H     12.727872    12.530938     9.004211     0.120727
H      9.506470     5.848301     8.060050     0.191408
H      8.480988     5.922037     9.245069     0.178063
H      9.975793     6.336205     9.474365     0.181238
H      9.204525     7.117757    12.091039     0.106761
H      2.656393     1.676614     2.978924     0.118908
H     10.703146     8.357254    13.366619     0.113164
H      7.275006     1.953933     2.842117     0.115713
H      3.801846     0.618363     1.371923     0.104491
H     12.566634     5.001147    14.382074     0.107344
H      6.138218     0.702760     1.298703     0.106114
H      6.618447     8.612219    17.650027     0.124173
H     15.826176     7.790163    15.719314     0.103154
H     10.419493     8.214868     3.171610     0.116636
H     10.970676    10.469502     3.094535     0.120658
H     15.057313    10.789220    17.441926     0.115764
H     16.235176    10.254226    16.555571     0.133688
H      1.416472     3.118837     0.630083     0.120726
H      8.573342     5.071856     1.574244     0.191409
H      8.687239     6.093656     0.389225     0.178063
H      8.008256     4.699038     0.159929     0.181239
H     12.886227    10.181264    16.811843     0.106761
H     13.920685    11.049517     6.655370     0.118907
H     11.394972     8.932914    15.536263     0.113164
H     12.808451     6.558257     6.792177     0.115713
H     14.753095     9.730787     8.262371     0.104491
H     14.356438     6.490424    14.520808     0.107344
H     14.245417     7.448677     8.335591     0.106114
C     12.467561    12.155149    14.441807    -0.075345
C     15.265853    12.322386    14.349317    -0.066060
C      6.874230     2.045573     8.719036    -0.109915
C     14.575259    13.026862    15.366699     0.051460
C     10.975103    11.973286    14.449514     0.607797
C     16.780425    12.275442    14.291512     0.606138
C      7.859410    10.927670     6.063825    -0.145568
C     13.177436    11.530391    13.457182    -0.111248
C     13.147149    12.945361    15.414870     0.048162
C      9.083182    11.314829     9.888639     0.349722
C     14.578907    11.610327    13.407084    -0.110140
C      8.857970    10.353973     6.745933     0.103797
C      7.022097     8.839472     5.235275     0.073556
C      9.886691    11.150033     7.510896    -0.150271
C      8.449261    13.366175     9.961860    -0.060067
C      9.412995     9.913122    10.262450    -0.566968
C      8.936752     8.968119     6.697761    -0.162181
C     15.224555    13.874271    16.324348    -0.147095
C      8.024246     8.216323     5.932798    -0.142550
C     12.460057    13.712680    16.403349    -0.138329
C     14.543141    14.528329    17.264655    -0.093047
C      6.928486    10.201750     5.323911    -0.132917
C     13.133357    14.471442    17.318607    -0.102818
C      7.339625     7.888246    14.461075    -0.075345
C      6.666523     5.166971    14.553565    -0.066060
C      1.537687     6.969014     0.915258    -0.109914
C      6.099314     5.974114    13.536183     0.051460
C      7.789746     9.322783    14.453368     0.607797
C      6.437377     3.669097    14.611370     0.606138
C      3.877982     7.614764     3.570469    -0.145567
C      7.824939     7.076633    15.445700    -0.111249
C      6.439047     7.363618    13.488012     0.048162
C      8.781132    11.063496    19.014243     0.349722
C      7.491587     5.713039    15.495798    -0.110139
C      4.260611     6.528557     2.888361     0.103797
C      6.083592     8.058551     4.399019     0.073558
C      3.290820     5.661675     2.123398    -0.150270
C      6.879189    12.059734    18.941022    -0.060067
C     10.099537    10.484386    18.640432    -0.566968
C      5.609058     6.199178     2.936533    -0.162181
C      5.147997     5.489669    12.578534    -0.147095
C      6.514197     6.959826     3.701496    -0.142550
C      5.809405     8.178740    12.499533    -0.138328
C      4.628698     6.278622    11.638227    -0.093047
C      4.761025     8.398227     4.310383    -0.132917
C      4.940897     7.654579    11.584275    -0.102818
C      6.337819     3.492617     4.826781    -0.075345
C      3.539527     3.325380     4.919271    -0.066060
C      9.885577     2.536169    10.549552    -0.109915
C      4.230121     2.620904     3.901889     0.051460
C      7.830277     3.674480     4.819074     0.607797
C      2.024955     3.372324     4.977076     0.606138
C     10.945970     4.720096    13.204763    -0.145569
C      5.627944     4.117375     5.811406    -0.111249
C      5.658231     2.702405     3.853718     0.048162
C      9.722198     4.332937     9.379949     0.349722
C      4.226473     4.037439     5.861504    -0.110140
C      9.947410     5.293793    12.522655     0.103797
C     11.783283     6.808294    14.033313     0.073556
C      8.918689     4.497733    11.757692    -0.150271
C     10.356119     2.281591     9.306728    -0.060067
C      9.392385     5.734644     9.006138    -0.566968
C      9.868628     6.679647    12.570827    -0.162181
C      3.580825     1.773495     2.944240    -0.147095
C     10.781134     7.431443    13.335790    -0.142550
C      6.345323     1.935086     2.865239    -0.138329
C      4.262239     1.119437     2.003933    -0.093047
C     11.876894     5.446016    13.944677    -0.132917
C      5.672023     1.176324     1.949981    -0.102818
C     11.465755     7.759520     4.807513    -0.075345
C     12.138857    10.480795     4.715023    -0.066060
C      6.014193     8.678752    18.353330    -0.109915
C     12.706066     9.673652     5.732405     0.051460
C     11.015634     6.324983     4.815220     0.607797
C     12.368003    11.978669     4.657218     0.606138
C     14.927398     8.033002    15.698119    -0.145567
C     10.980441     8.571133     3.822888    -0.111249
C     12.366333     8.284148     5.780576     0.048162
C     10.024248     4.584270     0.254345     0.349722
C     11.313793     9.934727     3.772790    -0.110140
C     14.544769     9.119209    16.380227     0.103797
C     12.721788     7.589215    14.869569     0.073558
C     15.514560     9.986091    17.145190    -0.150270
C     11.926191     3.588032     0.327566    -0.060067
C      8.705843     5.163380     0.628156    -0.566968
C     13.196322     9.448588    16.332055    -0.162181
C     13.657383    10.158097     6.690054    -0.147095
C     12.291183     8.687940    15.567092    -0.142550
C     12.995975     7.469026     6.769055    -0.138329
C     14.176682     9.369144     7.630361    -0.093047
C     14.044355     7.249539    14.958205    -0.132917
C     13.864483     7.993187     7.684313    -0.102818
N      8.539426    12.205162    10.696379    -0.350757
N      9.311277    11.830489     8.678572     0.014895
N      8.004471    11.760031    18.206503    -0.350757
N      2.726294     6.351192     0.955722     0.014895
N     10.265954     3.442604     8.572209    -0.350757
N      9.494103     3.817277    10.590016     0.014895
N     10.800909     3.887735     1.062085    -0.350757
N     16.079086     9.296574    18.312866     0.014895
O     10.404641    11.865677    15.555531    -0.565551
O     10.418630    11.924136    13.324614    -0.579336
O      6.128260    12.212099    15.384041    -0.574053
O      6.048383    12.256128    13.158519    -0.561243
O      7.999256     9.864180    13.347351    -0.565550
O      7.939228     9.861051    15.578268    -0.579336
O      8.435932    14.132289    13.518841    -0.574053
O      8.407156    14.218840    15.744363    -0.561243
O      8.400739     3.782089     3.713057    -0.565551
O      8.386750     3.723630     5.943974    -0.579337
O     12.677120     3.435667     3.884547    -0.574053
O     12.756997     3.391638     6.110069    -0.561243
O     10.806124     5.783586     5.921237    -0.565550
O     10.866152     5.786715     3.690320    -0.579336
O     10.369448     1.515477     5.749747    -0.574053
O     10.398224     1.428926     3.524225    -0.561243

The following XYZ coordinates are in angstroms. Other properties are in atomic units.
The sperically averaged electron density of each atom fit to a function of the form exp(a - br)
eigen_1, eigen_2 and eigen_3 are the three eigenvalues of traceless quadrupole moment tensor
  atom number  atomic symbol              X              Y              Z     net charge C6 coefficient C8 coefficient C10 coefficient fluctuating dipole atomic polarizability isotropic forcefield polarizability              a              b squared Pearson coefficient          <r^3>          <r^4>         wp_QDO          m_QDO          q_QDO       dipole_x       dipole_y       dipole_z         dipole            Qxy            Qxz            Qyz     Q(x^2-y^2)  Q(3z^2 - R^2)        eigen_1        eigen_2        eigen_3 static polarizability      alpha(xx)      alpha(xy)      alpha(xz)      alpha(yy)      alpha(yz)      alpha(zz) atomic spin moment
            1             Cd       8.229215      12.015489      12.865058       0.931925     186.237374 0.44162989E+04  0.16815376E+06                                24.272992                           20.328662       0.793282       1.972567                    0.997194      77.237099     205.560292       0.458424       0.350906      -1.224383      -0.007088       0.016093      -0.053988       0.056780      -0.000529       0.018962      -0.004434      -0.053941      -0.504778      -0.169911       0.058728       0.111184             28.661622      28.845876       3.857193      -6.597922      27.793431      -1.957626      29.345559          -0.000001
            2             Cd       8.247372      12.030597      16.037824       0.931925     186.237380 0.44163000E+04  0.16815382E+06                                24.272992                           20.328665       0.793282       1.972567                    0.997194      77.237106     205.560319       0.458424       0.350906      -1.224383      -0.014536       0.009895       0.053988       0.056780      -0.010136      -0.000913       0.019453       0.049997      -0.504778      -0.169911       0.058728       0.111183             28.661621      29.207111       3.790419      -3.124336      27.432196      -6.132158      29.345556          -0.000001
            3             Cd      10.576165       3.632277       6.403530       0.931925     186.237374 0.44162988E+04  0.16815376E+06                                24.272992                           20.328662       0.793282       1.972568                    0.997194      77.237099     205.560292       0.458424       0.350906      -1.224383       0.007088      -0.016093       0.053988       0.056780      -0.000529       0.018962      -0.004434      -0.053941      -0.504778      -0.169911       0.058728       0.111184             28.661622      28.845875       3.857193      -6.597922      27.793431      -1.957627      29.345560          -0.000001
            4             Cd      10.558008       3.617169       3.230764       0.931924     186.237377 0.44163000E+04  0.16815382E+06                                24.272992                           20.328664       0.793282       1.972567                    0.997194      77.237106     205.560317       0.458424       0.350906      -1.224383       0.014536      -0.009895      -0.053988       0.056780      -0.010136      -0.000913       0.019453       0.049997      -0.504778      -0.169911       0.058728       0.111183             28.661620      29.207110       3.790419      -3.124336      27.432195      -6.132157      29.345555          -0.000001
            5              H       6.918642       2.651855       8.015733       0.124173       0.992907 0.68931330E+01  0.65959540E+02                                 1.706453                            1.582645      -1.131497       2.343401                    0.997132       3.626134      10.409492       0.469747       1.362641      -0.689836       0.001030       0.032689      -0.026734       0.042242      -0.011239      -0.006279       0.001900      -0.039254       0.004213      -0.024531       0.002034       0.022498              1.769491       1.330266       0.021769       0.005216       1.840525      -0.541544       2.137682           0.000004
            6              H       7.783989      11.855616       6.085020       0.103155       1.067228 0.79343687E+01  0.78628080E+02                                 1.791545                            1.696899      -1.199926       2.303588                    0.994116       3.805456      11.111360       0.454161       1.360914      -0.690166      -0.002913       0.033445       0.001016       0.033587      -0.000567       0.010159       0.003477      -0.002254      -0.033780      -0.016721       0.006853       0.009868              1.834448       1.455242      -0.047801       0.131452       2.553598      -0.032455       1.494503           0.000004
            7              H      12.725141      11.043548      12.805904       0.116636       1.014779 0.73285003E+01  0.69863304E+02                                 1.625653                            1.551874      -0.804775       2.498380                    0.999634       3.261727       8.781823       0.521367       1.232335      -0.721001      -0.017153      -0.021550      -0.028507       0.039640       0.003399      -0.000290       0.013057       0.006083       0.021375      -0.015135      -0.000025       0.015160              1.650770       1.644660       0.184080       0.298562       1.576604       0.235202       1.731046           0.000004
            8              H      15.042405      11.175719      12.728829       0.120659       1.055774 0.76833620E+01  0.74249802E+02                                 1.681167                            1.598410      -0.897565       2.458987                    0.999052       3.316496       9.042867       0.508283       1.246971      -0.717593       0.017320      -0.017373      -0.029992       0.038747      -0.002489      -0.001079       0.014340       0.010214       0.019657      -0.017214       0.001603       0.015610              1.702874       1.744606      -0.239513      -0.300844       1.596419       0.305696       1.767596           0.000003
            9              H      10.593327      10.554417       7.807632       0.115764       1.038770 0.82232284E+01  0.82158029E+02                                 1.763487                            1.728173      -1.174000       2.320434                    0.993908       3.771494      11.028948       0.450127       1.361957      -0.690574       0.020213      -0.021945       0.004888       0.030233      -0.007996       0.003860       0.000877      -0.002997      -0.003432      -0.009155       0.000108       0.009047              1.772261       1.901983      -0.295731       0.077389       1.773206      -0.036984       1.641596           0.000003
           10              H      10.281347      11.809905       6.921277       0.133689       0.894487 0.66265712E+01  0.63205544E+02                                 1.643652                            1.588106      -1.190057       2.325471                    0.993792       3.677221      10.770586       0.449923       1.427254      -0.677375       0.010327       0.023048      -0.024984       0.035526      -0.000105      -0.003134      -0.003437      -0.011561       0.016435      -0.009248       0.000959       0.008289              1.679239       1.576221       0.248875      -0.270815       1.725773      -0.281220       1.735722           0.000002
           11              H       6.077508       3.116828      10.264377       0.120727       1.040929 0.71599392E+01  0.68183262E+02                                 1.684663                            1.557933      -0.787428       2.513982                    0.999703       3.287914       8.985795       0.505962       1.271217      -0.712037      -0.015232       0.039861       0.014009       0.044913      -0.008424      -0.010650      -0.007478      -0.029302       0.019642      -0.024987       0.008154       0.016833              1.739205       1.462307      -0.295567      -0.153789       2.158605       0.411082       1.596704           0.000004
           12              H       9.298910       9.799465      11.208538       0.191408       0.851203 0.57418465E+01  0.52923968E+02                                 1.607549                            1.490487      -1.209362       2.345224                    0.996241       3.385755       9.799610       0.458004       1.450896      -0.673521      -0.001952      -0.000931       0.016824       0.016963      -0.002144       0.002956      -0.001089      -0.003236       0.004119      -0.004330       0.000046       0.004284              1.676623       1.267481       0.020747      -0.134441       1.419205      -0.225261       2.343182          -0.000000
           13              H      10.324392       9.725729      10.023519       0.178062       0.887996 0.65835646E+01  0.61090038E+02                                 1.497497                            1.477597      -0.744627       2.548438                    0.999992       3.011275       7.993620       0.530780       1.243604      -0.719505       0.012025       0.000382      -0.000101       0.012031       0.002034      -0.001306      -0.001289       0.005802      -0.008868      -0.003692      -0.001654       0.005346              1.484184       1.733107      -0.118157      -0.159432       1.326451      -0.004282       1.392995           0.000004
           14              H       8.829587       9.311561       9.794223       0.181238       0.906529 0.66553069E+01  0.62362141E+02                                 1.559966                            1.517764      -0.773629       2.538860                    0.999953       3.109565       8.488529       0.503595       1.297991      -0.706837      -0.010570      -0.005011      -0.004349       0.012480       0.000835       0.002638       0.000143       0.003971      -0.008582      -0.003829      -0.000685       0.004514              1.566635       1.432357       0.287884       0.193629       1.698273       0.220868       1.569275           0.000002
           15              H       9.600855       8.530009       7.177549       0.106761       0.999079 0.74561938E+01  0.72707248E+02                                 1.711922                            1.644276      -1.131543       2.339156                    0.995348       3.705308      10.711402       0.461936       1.359764      -0.690719       0.026182      -0.019760       0.015584       0.036316      -0.002000       0.014599      -0.002014      -0.009715      -0.017215      -0.018583       0.006057       0.012526              1.734075       1.830447      -0.257497       0.298099       1.717456      -0.143038       1.654323           0.000001
           16              H      16.148987      13.971152      16.289664       0.118908       1.034728 0.74733715E+01  0.72144231E+02                                 1.690115                            1.598978      -0.998044       2.405984                    0.998259       3.434559       9.541062       0.494563       1.282920      -0.708341       0.039131       0.007927       0.001638       0.039959       0.009288       0.002662       0.009085       0.020807       0.001366      -0.017530       0.001430       0.016100              1.724881       2.303016      -0.009079      -0.081333       1.469568       0.030370       1.402060           0.000003
           17              H       8.102234       7.290512       5.901969       0.113164       0.988461 0.71536934E+01  0.68874030E+02                                 1.688647                            1.602486      -0.980482       2.415005                    0.997551       3.567469      10.167680       0.472597       1.346138      -0.694118       0.004419      -0.037940      -0.002131       0.038256      -0.000656       0.008484       0.000786      -0.017151      -0.025351      -0.015166       0.002328       0.012838              1.724697       1.469482      -0.032695       0.114403       2.285228       0.071319       1.419383           0.000001
           18              H      11.530374      13.693833      16.426471       0.115713       1.029442 0.75077560E+01  0.72922124E+02                                 1.711588                            1.623646      -1.059973       2.374553                    0.997478       3.561877      10.088138       0.478909       1.316752      -0.700246      -0.040093       0.001835       0.003839       0.040318      -0.004938      -0.006521       0.008792       0.022395       0.009335      -0.016808       0.000344       0.016464              1.742226       2.324844       0.045344       0.042660       1.483097       0.045891       1.418737          -0.000001
           19              H      15.003534      15.029403      17.896665       0.104491       1.084636 0.76044763E+01  0.72172643E+02                                 1.610727                            1.511895      -0.761953       2.509654                    0.999717       3.166027       8.133352       0.572529       1.127211      -0.747414       0.020296       0.019573       0.022842       0.036287       0.003338       0.001012       0.014635       0.023919      -0.004272      -0.021904       0.007626       0.014278              1.640782       1.500706       0.189053       0.266735       1.607097       0.385370       1.814542           0.000004
           20              H       6.238746      10.646619       4.886514       0.107344       1.040927 0.77296765E+01  0.75794912E+02                                 1.731415                            1.652546      -1.179990       2.313031                    0.995355       3.713592      10.645083       0.471466       1.324882      -0.697615      -0.026628       0.017770      -0.014870       0.035298      -0.004304       0.010106       0.003513       0.001110      -0.030882      -0.016404       0.004892       0.011513              1.746347       1.901294      -0.225767       0.364751       1.793313      -0.219753       1.544434           0.000003
           21              H      12.667162      14.945006      17.969885       0.106114       1.037682 0.71458356E+01  0.67242692E+02                                 1.603802                            1.494401      -0.732523       2.524441                    0.999842       3.218510       8.423519       0.555395       1.171959      -0.735007      -0.019929       0.018977       0.024711       0.036985       0.000029      -0.003082       0.015462       0.024083      -0.004085      -0.022707       0.008481       0.014226              1.649361       1.500867      -0.233158      -0.293538       1.579546       0.412682       1.867669           0.000000
           22              H      12.186933       7.035547       1.618561       0.124173       0.992907 0.68931330E+01  0.65959540E+02                                 1.706453                            1.582645      -1.131500       2.343400                    0.997132       3.626134      10.409492       0.469747       1.362641      -0.689836      -0.032332       0.004930       0.026734       0.042242      -0.017512       0.000727      -0.006519       0.028625       0.004214      -0.024531       0.002034       0.022498              1.769491       1.831448      -0.070875      -0.531574       1.339343       0.103566       2.137683           0.000004
           23              H       2.979204       7.857603       3.549274       0.103154       1.067233 0.79344181E+01  0.78628685E+02                                 1.791550                            1.696903      -1.199931       2.303586                    0.994116       3.805464      11.111388       0.454161       1.360913      -0.690166      -0.032358       0.008943      -0.001016       0.033586      -0.000931       0.005265       0.009358       0.001701      -0.033778      -0.016721       0.006852       0.009869              1.834453       2.500228      -0.240968      -0.008020       1.508625       0.135162       1.494507           0.000004
           24              H       8.385887       7.432898      16.096978       0.116636       1.014779 0.73285007E+01  0.69863307E+02                                 1.625652                            1.551873      -0.804775       2.498380                    0.999634       3.261727       8.781822       0.521367       1.232335      -0.721001       0.024309       0.012950       0.028507       0.039640       0.004262       0.012786      -0.002658      -0.003251       0.021375      -0.015135      -0.000025       0.015160              1.650770       1.644659       0.184080       0.285554       1.576604       0.250835       1.731046           0.000004
           25              H       7.834704       5.178264      16.174053       0.120658       1.055773 0.76833574E+01  0.74249748E+02                                 1.681167                            1.598410      -0.897566       2.458986                    0.999052       3.316496       9.042867       0.508283       1.246971      -0.717593       0.013935      -0.020189       0.029992       0.038747      -0.000499       0.013905      -0.003667      -0.011318       0.019657      -0.017214       0.001604       0.015610              1.702874       1.515692      -0.197198       0.245919       1.825332      -0.351399       1.767596           0.000003
           26              H       3.748067       4.858546       1.826662       0.115764       1.038769 0.82232222E+01  0.82157953E+02                                 1.763487                            1.728173      -1.174000       2.320434                    0.993908       3.771494      11.028948       0.450127       1.361957      -0.690574       0.017905      -0.023865      -0.004888       0.030233      -0.008003       0.001564       0.003636      -0.002918      -0.003432      -0.009155       0.000108       0.009047              1.772261       1.671740      -0.253171      -0.022301       2.003447       0.082823       1.641595           0.000003
           27              H       2.570204       5.393540       2.713017       0.133688       0.894487 0.66265676E+01  0.63205504E+02                                 1.643653                            1.588106      -1.190057       2.325471                    0.993792       3.677221      10.770587       0.449923       1.427254      -0.677374      -0.024542      -0.005965       0.024985       0.035526      -0.002164      -0.003949      -0.002458       0.010722       0.016435      -0.009248       0.000959       0.008289              1.679239       1.809801       0.205698      -0.325762       1.492192      -0.215185       1.735723           0.000002
           28              H      17.388908      12.528929      18.638505       0.120726       1.040932 0.71599605E+01  0.68183519E+02                                 1.684666                            1.557936      -0.787429       2.513982                    0.999703       3.287919       8.985814       0.505962       1.271217      -0.712036      -0.036428       0.022224      -0.014009       0.044913      -0.013105      -0.009290      -0.009114       0.021343       0.019642      -0.024988       0.008154       0.016834              1.739209       2.029941      -0.400496       0.376281       1.590978      -0.225951       1.596707           0.000004
           29              H      10.232038      10.575910      17.694344       0.191408       0.851203 0.57418507E+01  0.52924013E+02                                 1.607549                            1.490488      -1.209362       2.345224                    0.996241       3.385756       9.799611       0.458004       1.450895      -0.673521       0.001270       0.001750      -0.016824       0.016963      -0.002581      -0.000534       0.003105       0.001489       0.004119      -0.004330       0.000046       0.004284              1.676623       1.421609      -0.007743      -0.245946       1.265077      -0.091255       2.343182          -0.000000
           30              H      10.118141       9.554110      18.879363       0.178062       0.887995 0.65835568E+01  0.61089951E+02                                 1.497497                            1.477597      -0.744627       2.548439                    0.999992       3.011274       7.993618       0.530780       1.243605      -0.719505      -0.002561      -0.011755       0.000101       0.012031       0.002937      -0.001505      -0.001050      -0.003964      -0.008868      -0.003692      -0.001654       0.005346              1.484184       1.297647      -0.037661      -0.033191       1.761910      -0.155998       1.392995           0.000004
           31              H      10.797124      10.948728      19.108659       0.181238       0.906530 0.66553126E+01  0.62362204E+02                                 1.559966                            1.517765      -0.773630       2.538859                    0.999953       3.109566       8.488531       0.503595       1.297991      -0.706837       0.006849       0.009483       0.004349       0.012480       0.001489       0.000620       0.002568      -0.003112      -0.008582      -0.003829      -0.000685       0.004514              1.566635       1.792402       0.221329       0.252385       1.338228       0.150255       1.569276           0.000002
           32              H       5.919153       5.466502       2.456745       0.106761       0.999079 0.74561933E+01  0.72707243E+02                                 1.711921                            1.644276      -1.131543       2.339156                    0.995348       3.705308      10.711402       0.461936       1.359764      -0.690719       0.014672      -0.029338      -0.015584       0.036316      -0.003604       0.000673       0.014722       0.007643      -0.017215      -0.018583       0.006057       0.012526              1.734075       1.629137      -0.220284      -0.086469       1.918767       0.319133       1.654323           0.000001
           33              H       4.884695       4.598249      12.613218       0.118907       1.034728 0.74733707E+01  0.72144220E+02                                 1.690115                            1.598978      -0.998045       2.405983                    0.998259       3.434561       9.541067       0.494563       1.282920      -0.708341      -0.014907      -0.037038      -0.001638       0.039959       0.012393       0.009417       0.000967      -0.012792       0.001366      -0.017530       0.001430       0.016100              1.724881       1.493860       0.140494       0.015080       2.278724      -0.085498       1.402060           0.000003
           34              H       7.410408       6.714852       3.732325       0.113164       0.988461 0.71536875E+01  0.68873962E+02                                 1.688647                            1.602486      -0.980483       2.415005                    0.997551       3.567469      10.167681       0.472597       1.346138      -0.694118       0.036505      -0.011242       0.002131       0.038256      -0.003678       0.002316       0.008200       0.015549      -0.025351      -0.015166       0.002328       0.012838              1.724697       2.246587      -0.176344       0.090926       1.508122       0.099534       1.419382           0.000001
           35              H       5.996929       9.089509      12.476411       0.115713       1.029442 0.75077585E+01  0.72922157E+02                                 1.711588                            1.623647      -1.059975       2.374552                    0.997478       3.561878      10.088143       0.478909       1.316752      -0.700246       0.005483       0.039759      -0.003839       0.040318      -0.000609       0.007460      -0.008010      -0.024446       0.009335      -0.016808       0.000344       0.016464              1.742226       1.527119       0.192806       0.052881       2.280822       0.033608       1.418737          -0.000001
           36              H       4.052285       5.916979      11.006217       0.104491       1.084637 0.76044855E+01  0.72172746E+02                                 1.610727                            1.511895      -0.761954       2.509654                    0.999717       3.166029       8.133356       0.572530       1.127210      -0.747414      -0.022936      -0.016400      -0.022842       0.036287       0.007392       0.014575      -0.001665      -0.019952      -0.004272      -0.021904       0.007626       0.014278              1.640782       1.671166       0.157544       0.427435       1.436638       0.192242       1.814542           0.000004
           37              H       4.448942       9.157342       4.747780       0.107344       1.040927 0.77296806E+01  0.75794963E+02                                 1.731416                            1.652547      -1.179990       2.313031                    0.995355       3.713592      10.645084       0.471466       1.324882      -0.697615      -0.012634       0.029415       0.014870       0.035298      -0.003821       0.005291       0.009300      -0.004114      -0.030882      -0.016404       0.004892       0.011513              1.746347       1.716172      -0.191547      -0.149790       1.978436       0.398619       1.544434           0.000003
           38              H       4.559963       8.199089      10.932997       0.106114       1.037682 0.71458375E+01  0.67242709E+02                                 1.603802                            1.494401      -0.732524       2.524441                    0.999842       3.218510       8.423517       0.555395       1.171958      -0.735007      -0.015038       0.023046      -0.024711       0.036985       0.004332       0.014644      -0.005841      -0.022471      -0.004085      -0.022707       0.008481       0.014226              1.649361       1.493595      -0.231814       0.352450       1.586818      -0.363662       1.867669           0.000000
           39              H      11.886738      12.995911      11.252855       0.124173       0.992907 0.68931279E+01  0.65959483E+02                                 1.706452                            1.582645      -1.131497       2.343402                    0.997132       3.626133      10.409490       0.469746       1.362642      -0.689836      -0.001030      -0.032689       0.026734       0.042242      -0.011239      -0.006279       0.001900      -0.039254       0.004213      -0.024531       0.002034       0.022498              1.769491       1.330266       0.021769       0.005216       1.840525      -0.541544       2.137681           0.000004
           40              H      11.021391       3.792150      13.183568       0.103155       1.067228 0.79343687E+01  0.78628080E+02                                 1.791545                            1.696899      -1.199926       2.303588                    0.994116       3.805456      11.111360       0.454161       1.360914      -0.690166       0.002913      -0.033445      -0.001016       0.033587      -0.000567       0.010159       0.003477      -0.002254      -0.033780      -0.016721       0.006853       0.009868              1.834448       1.455242      -0.047801       0.131452       2.553598      -0.032455       1.494503           0.000004
           41              H       6.080239       4.604218       6.462684       0.116636       1.014779 0.73284963E+01  0.69863257E+02                                 1.625652                            1.551873      -0.804775       2.498381                    0.999634       3.261726       8.781820       0.521367       1.232335      -0.721001       0.017153       0.021550       0.028507       0.039640       0.003399      -0.000290       0.013057       0.006083       0.021375      -0.015135      -0.000025       0.015160              1.650770       1.644659       0.184080       0.298562       1.576604       0.235202       1.731046           0.000004
           42              H       3.762975       4.472047       6.539759       0.120659       1.055774 0.76833647E+01  0.74249836E+02                                 1.681167                            1.598410      -0.897565       2.458987                    0.999052       3.316497       9.042871       0.508283       1.246971      -0.717593      -0.017320       0.017373       0.029992       0.038747      -0.002489      -0.001079       0.014340       0.010214       0.019657      -0.017214       0.001603       0.015610              1.702874       1.744607      -0.239514      -0.300844       1.596419       0.305697       1.767596           0.000003
           43              H       8.212053       5.093349      11.460956       0.115764       1.038769 0.82232237E+01  0.82157975E+02                                 1.763487                            1.728173      -1.174000       2.320434                    0.993908       3.771493      11.028947       0.450127       1.361958      -0.690574      -0.020213       0.021945      -0.004888       0.030233      -0.007996       0.003860       0.000877      -0.002997      -0.003432      -0.009155       0.000108       0.009047              1.772261       1.901983      -0.295731       0.077389       1.773206      -0.036984       1.641596           0.000003
           44              H       8.524033       3.837861      12.347311       0.133688       0.894487 0.66265691E+01  0.63205520E+02                                 1.643653                            1.588106      -1.190057       2.325471                    0.993792       3.677221      10.770587       0.449923       1.427254      -0.677374      -0.010327      -0.023048       0.024985       0.035526      -0.000105      -0.003134      -0.003437      -0.011561       0.016435      -0.009248       0.000959       0.008289              1.679239       1.576221       0.248876      -0.270815       1.725773      -0.281220       1.735723           0.000002
           45              H      12.727872      12.530938       9.004211       0.120727       1.040929 0.71599340E+01  0.68183201E+02                                 1.684663                            1.557933      -0.787428       2.513983                    0.999703       3.287913       8.985792       0.505962       1.271217      -0.712036       0.015232      -0.039861      -0.014009       0.044913      -0.008424      -0.010650      -0.007478      -0.029302       0.019642      -0.024987       0.008154       0.016833              1.739205       1.462306      -0.295567      -0.153789       2.158604       0.411082       1.596703           0.000004
           46              H       9.506470       5.848301       8.060050       0.191408       0.851203 0.57418465E+01  0.52923967E+02                                 1.607549                            1.490487      -1.209362       2.345224                    0.996241       3.385755       9.799610       0.458004       1.450896      -0.673521       0.001952       0.000931      -0.016824       0.016963      -0.002144       0.002956      -0.001089      -0.003236       0.004119      -0.004330       0.000046       0.004284              1.676623       1.267481       0.020747      -0.134441       1.419205      -0.225261       2.343182          -0.000000
           47              H       8.480988       5.922037       9.245069       0.178063       0.887995 0.65835559E+01  0.61089940E+02                                 1.497497                            1.477596      -0.744626       2.548439                    0.999992       3.011273       7.993615       0.530780       1.243605      -0.719505      -0.012025      -0.000382       0.000101       0.012031       0.002034      -0.001307      -0.001289       0.005802      -0.008868      -0.003692      -0.001654       0.005346              1.484184       1.733106      -0.118157      -0.159432       1.326450      -0.004282       1.392995           0.000004
           48              H       9.975793       6.336205       9.474365       0.181238       0.906529 0.66553022E+01  0.62362082E+02                                 1.559965                            1.517764      -0.773629       2.538860                    0.999953       3.109564       8.488524       0.503595       1.297991      -0.706837       0.010570       0.005011       0.004349       0.012480       0.000835       0.002638       0.000143       0.003971      -0.008582      -0.003829      -0.000685       0.004514              1.566634       1.432356       0.287883       0.193629       1.698272       0.220868       1.569275           0.000002
           49              H       9.204525       7.117757      12.091039       0.106761       0.999079 0.74561938E+01  0.72707248E+02                                 1.711922                            1.644276      -1.131543       2.339156                    0.995348       3.705308      10.711402       0.461936       1.359764      -0.690719      -0.026182       0.019760      -0.015584       0.036316      -0.002000       0.014599      -0.002014      -0.009715      -0.017215      -0.018583       0.006057       0.012526              1.734075       1.830447      -0.257497       0.298099       1.717456      -0.143038       1.654323           0.000001
           50              H       2.656393       1.676614       2.978924       0.118908       1.034728 0.74733728E+01  0.72144245E+02                                 1.690115                            1.598978      -0.998044       2.405983                    0.998259       3.434559       9.541062       0.494563       1.282920      -0.708341      -0.039131      -0.007927      -0.001638       0.039959       0.009288       0.002662       0.009085       0.020807       0.001366      -0.017530       0.001430       0.016100              1.724881       2.303016      -0.009079      -0.081333       1.469568       0.030370       1.402060           0.000003
           51              H      10.703146       8.357254      13.366619       0.113164       0.988461 0.71536885E+01  0.68873975E+02                                 1.688647                            1.602486      -0.980482       2.415006                    0.997551       3.567468      10.167678       0.472597       1.346139      -0.694118      -0.004419       0.037940       0.002131       0.038256      -0.000656       0.008484       0.000786      -0.017151      -0.025351      -0.015166       0.002328       0.012838              1.724697       1.469481      -0.032695       0.114403       2.285228       0.071319       1.419383           0.000001
           52              H       7.275006       1.953933       2.842117       0.115713       1.029442 0.75077507E+01  0.72922064E+02                                 1.711587                            1.623646      -1.059973       2.374553                    0.997478       3.561876      10.088137       0.478909       1.316753      -0.700246       0.040093      -0.001835      -0.003839       0.040318      -0.004938      -0.006521       0.008791       0.022395       0.009335      -0.016808       0.000344       0.016464              1.742226       2.324843       0.045344       0.042660       1.483097       0.045891       1.418737          -0.000001
           53              H       3.801846       0.618363       1.371923       0.104491       1.084637 0.76044786E+01  0.72172664E+02                                 1.610726                            1.511894      -0.761954       2.509654                    0.999717       3.166028       8.133352       0.572530       1.127210      -0.747414      -0.020296      -0.019573      -0.022842       0.036287       0.003338       0.001012       0.014635       0.023919      -0.004272      -0.021904       0.007626       0.014278              1.640781       1.500706       0.189053       0.266735       1.607097       0.385370       1.814542           0.000004
           54              H      12.566634       5.001147      14.382074       0.107344       1.040927 0.77296751E+01  0.75794900E+02                                 1.731416                            1.652546      -1.179990       2.313031                    0.995355       3.713592      10.645085       0.471466       1.324882      -0.697615       0.026628      -0.017770       0.014870       0.035298      -0.004304       0.010106       0.003513       0.001110      -0.030882      -0.016404       0.004892       0.011513              1.746347       1.901294      -0.225767       0.364751       1.793313      -0.219753       1.544434           0.000003
           55              H       6.138218       0.702760       1.298703       0.106114       1.037682 0.71458356E+01  0.67242692E+02                                 1.603802                            1.494401      -0.732524       2.524441                    0.999842       3.218510       8.423519       0.555395       1.171959      -0.735007       0.019929      -0.018976      -0.024711       0.036985       0.000029      -0.003082       0.015462       0.024083      -0.004085      -0.022707       0.008481       0.014226              1.649361       1.500867      -0.233158      -0.293538       1.579546       0.412682       1.867669           0.000000
           56              H       6.618447       8.612219      17.650027       0.124173       0.992907 0.68931299E+01  0.65959504E+02                                 1.706453                            1.582645      -1.131499       2.343400                    0.997132       3.626133      10.409489       0.469747       1.362641      -0.689836       0.032332      -0.004930      -0.026734       0.042242      -0.017512       0.000727      -0.006519       0.028625       0.004214      -0.024531       0.002034       0.022498              1.769491       1.831447      -0.070875      -0.531574       1.339343       0.103566       2.137682           0.000004
           57              H      15.826176       7.790163      15.719314       0.103154       1.067233 0.79344151E+01  0.78628645E+02                                 1.791550                            1.696903      -1.199930       2.303586                    0.994116       3.805463      11.111383       0.454161       1.360913      -0.690166       0.032358      -0.008943       0.001016       0.033586      -0.000931       0.005265       0.009358       0.001701      -0.033778      -0.016721       0.006852       0.009869              1.834453       2.500227      -0.240968      -0.008020       1.508624       0.135162       1.494507           0.000004
           58              H      10.419493       8.214868       3.171610       0.116636       1.014779 0.73284968E+01  0.69863261E+02                                 1.625652                            1.551873      -0.804775       2.498381                    0.999634       3.261726       8.781819       0.521367       1.232335      -0.721001      -0.024309      -0.012950      -0.028507       0.039640       0.004262       0.012786      -0.002658      -0.003251       0.021375      -0.015135      -0.000025       0.015160              1.650769       1.644659       0.184080       0.285554       1.576604       0.250835       1.731045           0.000004
           59              H      10.970676      10.469502       3.094535       0.120658       1.055773 0.76833560E+01  0.74249734E+02                                 1.681167                            1.598410      -0.897566       2.458986                    0.999052       3.316496       9.042868       0.508283       1.246971      -0.717593      -0.013935       0.020189      -0.029992       0.038747      -0.000499       0.013905      -0.003667      -0.011318       0.019657      -0.017214       0.001603       0.015610              1.702874       1.515692      -0.197198       0.245919       1.825332      -0.351399       1.767596           0.000003
           60              H      15.057313      10.789220      17.441926       0.115764       1.038769 0.82232207E+01  0.82157939E+02                                 1.763487                            1.728173      -1.174000       2.320434                    0.993908       3.771494      11.028950       0.450127       1.361958      -0.690574      -0.017905       0.023865       0.004888       0.030233      -0.008003       0.001564       0.003636      -0.002918      -0.003432      -0.009155       0.000108       0.009047              1.772261       1.671741      -0.253171      -0.022301       2.003447       0.082823       1.641596           0.000003
           61              H      16.235176      10.254226      16.555571       0.133688       0.894487 0.66265667E+01  0.63205495E+02                                 1.643653                            1.588106      -1.190057       2.325471                    0.993792       3.677221      10.770588       0.449923       1.427255      -0.677374       0.024542       0.005965      -0.024985       0.035526      -0.002164      -0.003949      -0.002458       0.010722       0.016435      -0.009248       0.000959       0.008289              1.679239       1.809801       0.205698      -0.325762       1.492192      -0.215185       1.735723           0.000002
           62              H       1.416472       3.118837       0.630083       0.120726       1.040931 0.71599558E+01  0.68183460E+02                                 1.684666                            1.557935      -0.787428       2.513982                    0.999703       3.287918       8.985809       0.505962       1.271217      -0.712037       0.036428      -0.022224       0.014009       0.044913      -0.013105      -0.009290      -0.009114       0.021343       0.019642      -0.024988       0.008154       0.016834              1.739208       2.029940      -0.400495       0.376280       1.590977      -0.225951       1.596706           0.000004
           63              H       8.573342       5.071856       1.574244       0.191409       0.851203 0.57418461E+01  0.52923963E+02                                 1.607549                            1.490487      -1.209362       2.345224                    0.996241       3.385755       9.799610       0.458004       1.450896      -0.673521      -0.001270      -0.001750       0.016824       0.016963      -0.002581      -0.000534       0.003105       0.001489       0.004119      -0.004330       0.000046       0.004284              1.676622       1.421609      -0.007743      -0.245946       1.265077      -0.091255       2.343181          -0.000000
           64              H       8.687239       6.093656       0.389225       0.178063       0.887995 0.65835531E+01  0.61089908E+02                                 1.497496                            1.477596      -0.744626       2.548439                    0.999992       3.011273       7.993615       0.530780       1.243605      -0.719505       0.002561       0.011755      -0.000101       0.012031       0.002937      -0.001505      -0.001050      -0.003964      -0.008868      -0.003692      -0.001654       0.005346              1.484183       1.297647      -0.037661      -0.033191       1.761909      -0.155998       1.392995           0.000004
           65              H       8.008256       4.699038       0.159929       0.181239       0.906529 0.66553031E+01  0.62362091E+02                                 1.559965                            1.517763      -0.773629       2.538860                    0.999953       3.109564       8.488523       0.503595       1.297990      -0.706837      -0.006849      -0.009483      -0.004349       0.012480       0.001489       0.000620       0.002568      -0.003112      -0.008582      -0.003829      -0.000685       0.004514              1.566634       1.792400       0.221328       0.252385       1.338227       0.150255       1.569274           0.000002
           66              H      12.886227      10.181264      16.811843       0.106761       0.999079 0.74561887E+01  0.72707192E+02                                 1.711921                            1.644276      -1.131543       2.339156                    0.995348       3.705307      10.711401       0.461936       1.359764      -0.690719      -0.014672       0.029338       0.015584       0.036316      -0.003604       0.000673       0.014722       0.007643      -0.017215      -0.018583       0.006057       0.012526              1.734075       1.629137      -0.220284      -0.086469       1.918767       0.319133       1.654323           0.000001
           67              H      13.920685      11.049517       6.655370       0.118907       1.034728 0.74733715E+01  0.72144232E+02                                 1.690116                            1.598978      -0.998046       2.405983                    0.998259       3.434561       9.541068       0.494563       1.282920      -0.708341       0.014907       0.037038       0.001638       0.039959       0.012393       0.009417       0.000967      -0.012792       0.001366      -0.017530       0.001430       0.016100              1.724882       1.493861       0.140494       0.015080       2.278724      -0.085498       1.402060           0.000003
           68              H      11.394972       8.932914      15.536263       0.113164       0.988460 0.71536832E+01  0.68873913E+02                                 1.688646                            1.602486      -0.980482       2.415006                    0.997551       3.567468      10.167678       0.472597       1.346139      -0.694118      -0.036505       0.011242      -0.002131       0.038256      -0.003678       0.002316       0.008200       0.015549      -0.025351      -0.015166       0.002328       0.012838              1.724697       2.246586      -0.176344       0.090926       1.508122       0.099534       1.419382           0.000001
           69              H      12.808451       6.558257       6.792177       0.115713       1.029442 0.75077578E+01  0.72922148E+02                                 1.711588                            1.623646      -1.059974       2.374552                    0.997478       3.561878      10.088142       0.478909       1.316752      -0.700246      -0.005483      -0.039759       0.003839       0.040318      -0.000609       0.007460      -0.008010      -0.024446       0.009335      -0.016808       0.000344       0.016464              1.742226       1.527119       0.192805       0.052881       2.280822       0.033608       1.418737          -0.000001
           70              H      14.753095       9.730787       8.262371       0.104491       1.084637 0.76044826E+01  0.72172712E+02                                 1.610727                            1.511895      -0.761954       2.509654                    0.999717       3.166028       8.133353       0.572530       1.127210      -0.747414       0.022936       0.016400       0.022842       0.036287       0.007392       0.014575      -0.001665      -0.019952      -0.004272      -0.021904       0.007626       0.014278              1.640782       1.671166       0.157544       0.427435       1.436637       0.192242       1.814542           0.000004
           71              H      14.356438       6.490424      14.520808       0.107344       1.040927 0.77296806E+01  0.75794963E+02                                 1.731416                            1.652547      -1.179989       2.313031                    0.995355       3.713592      10.645084       0.471466       1.324882      -0.697615       0.012634      -0.029415      -0.014870       0.035298      -0.003821       0.005291       0.009300      -0.004114      -0.030882      -0.016404       0.004892       0.011513              1.746347       1.716172      -0.191547      -0.149790       1.978436       0.398619       1.544434           0.000003
           72              H      14.245417       7.448677       8.335591       0.106114       1.037682 0.71458347E+01  0.67242685E+02                                 1.603802                            1.494401      -0.732523       2.524441                    0.999842       3.218509       8.423518       0.555394       1.171960      -0.735007       0.015038      -0.023046       0.024711       0.036985       0.004332       0.014644      -0.005841      -0.022471      -0.004085      -0.022707       0.008481       0.014226              1.649361       1.493596      -0.231814       0.352450       1.586819      -0.363662       1.867670           0.000000
           73              C      12.467561      12.155149      14.441807      -0.075345      38.478390 0.49536662E+03  0.11974554E+05                                 9.874360                            7.425259      -0.067670       1.972599                    0.999158      28.508493      81.808565       0.607080       0.417376      -1.068724       0.029761      -0.001210       0.008470       0.030966      -0.010685      -0.003684      -0.017720      -0.015347       0.029741      -0.022981      -0.001861       0.024842             11.574918      17.600210       1.463153       0.453696       8.114435       2.664095       9.010110          -0.000001
           74              C      15.265853      12.322386      14.349317      -0.066060      38.169171 0.47263387E+03  0.11277368E+05                                 9.812712                            7.240242       0.065861       2.019111                    0.999424      28.048610      79.637367       0.617178       0.415923      -1.071010      -0.031133       0.003110       0.003728       0.031509       0.004674       0.003216      -0.021858      -0.021888       0.028027      -0.020530      -0.009205       0.029735             11.690631      18.482752      -1.024898      -0.877609       7.734274       2.810799       8.854867           0.000003
           75              C       6.874230       2.045573       8.719036      -0.109915      30.210258 0.41452849E+03  0.96682069E+04                                 8.542940                            6.869461       0.110801       2.017603                    0.998227      29.087219      84.367529       0.615166       0.426896      -1.053452       0.025815      -0.049632      -0.021029       0.059766      -0.013132      -0.021364       0.001653      -0.112436       0.003145      -0.064971       0.007447       0.057525              9.551900       5.007692      -0.717742      -1.351525      10.548839      -0.956801      13.099168           0.000006
           76              C      14.575259      13.026862      15.366699       0.051460      33.664361 0.44818955E+03  0.10610873E+05                                 9.166876                            7.190013      -0.128366       1.969101                    0.999227      27.357347      78.764722       0.598119       0.432543      -1.054793       0.010272       0.009554       0.004321       0.014679       0.001125       0.003260       0.019922      -0.008712       0.024836      -0.016267      -0.008620       0.024887             10.239437      12.925121      -0.623586      -0.655072       8.698007       3.675206       9.095184           0.000002
           77              C      10.975103      11.973286      14.449514       0.607797      22.277739 0.24763197E+03  0.51391513E+04                                 7.399734                            5.652341      -0.090800       2.030022                    0.999474      22.541002      64.147062       0.610015       0.483817      -1.008777      -0.053208      -0.008760       0.000281       0.053925      -0.022823      -0.003597       0.019443      -0.188976      -0.126811      -0.076121      -0.044608       0.120729              8.547609      12.328063       1.017830       0.152460       4.659148      -0.517476       8.655616          -0.000000
           78              C      16.780425      12.275442      14.291512       0.606138      22.242195 0.24829733E+03  0.51443250E+04                                 7.370531                            5.638080      -0.031635       2.050746                    0.999505      22.348047      63.059163       0.615783       0.480089      -1.013105       0.054075      -0.000053      -0.000750       0.054081       0.015435       0.003163       0.018486      -0.197919      -0.142354      -0.076539      -0.049355       0.125893              8.586957      13.154177      -0.541914      -1.224591       4.436685      -0.239133       8.170008           0.000002
           79              C       7.859410      10.927670       6.063825      -0.145568      31.933842 0.43357916E+03  0.10254848E+05                                 8.875499                            7.037453      -0.019240       1.969108                    0.998929      29.932751      88.215315       0.604577       0.428345      -1.049678      -0.021109      -0.021745      -0.022660       0.037841       0.005529      -0.014027       0.009225      -0.035744      -0.039004      -0.028337       0.001664       0.026673              9.880031      10.108973       1.098976       4.763236      11.135035       1.147682       8.396083           0.000007
           80              C      13.177436      11.530391      13.457182      -0.111248      31.743075 0.44224958E+03  0.10481958E+05                                 8.809167                            7.115804       0.042406       1.984248                    0.999731      29.665227      86.709394       0.601893       0.429350      -1.052052       0.031356      -0.003634       0.007080       0.032350       0.003921       0.010616       0.009124      -0.022618       0.037293      -0.020945      -0.000756       0.021702              9.700061      14.462947      -0.272949      -0.290634       6.736417       1.776094       7.900818           0.000008
           81              C      13.147149      12.945361      15.414870       0.048162      33.741293 0.45369523E+03  0.10780306E+05                                 9.181936                            7.233233      -0.182048       1.947977                    0.999208      27.591326      79.733672       0.596084       0.432446      -1.054240      -0.010915       0.006737       0.002502       0.013069       0.006884      -0.001006       0.023934      -0.003406       0.027817      -0.023672      -0.004545       0.028217             10.243260      12.812544       0.492553       0.370734       8.717975       3.702433       9.199259          -0.000002
           82              C       9.083182      11.314829       9.888639       0.349722      26.177365 0.31176234E+03  0.67646023E+04                                 7.976550                            6.127192       0.126292       2.085835                    0.999587      23.596332      65.795038       0.625111       0.451576      -1.039807      -0.004986      -0.027931       0.023096       0.036585      -0.014676       0.011773      -0.022150      -0.054770      -0.067335      -0.033061      -0.017420       0.050481              9.112110       4.487385      -1.376948      -1.119243      11.827041      -1.480310      11.021905          -0.000002
           83              C      14.578907      11.610327      13.407084      -0.110140      31.632383 0.43029625E+03  0.10126378E+05                                 8.760029                            6.993979       0.100112       2.004180                    0.999737      29.475137      85.774755       0.610530       0.426297      -1.054206      -0.027408      -0.001884       0.007613       0.028508      -0.002749      -0.006262       0.003861      -0.018422       0.033926      -0.016459       0.001962       0.014496              9.657544      14.621415       0.297379       0.421361       6.664252       2.078796       7.686966           0.000008
           84              C       8.857970      10.353973       6.745933       0.103797      30.334371 0.39173842E+03  0.89648975E+04                                 8.623941                            6.708650       0.022440       2.030223                    0.999612      25.983486      73.481919       0.621229       0.430829      -1.056141       0.028860       0.021153       0.008933       0.036880       0.030029       0.022611       0.028053       0.009753      -0.029348      -0.033578      -0.021288       0.054866              9.982996       9.380674       1.500511       4.511348      11.605890       2.785675       8.962423           0.000002
           85              C       7.022097       8.839472       5.235275       0.073556      35.722211 0.40066696E+03  0.92062206E+04                                 9.533477                            6.718593      -0.117848       1.974753                    0.999303      26.468091      74.610434       0.630963       0.422478      -1.063029       0.002711      -0.001638      -0.002927       0.004312       0.005139      -0.001668       0.018128       0.023511      -0.022477      -0.026440       0.009500       0.016940             11.783956      12.673983       3.392541       6.010944      13.509585       3.475660       9.168300           0.000001
           86              C       9.886691      11.150033       7.510896      -0.150271      29.312377 0.41204399E+03  0.96376282E+04                                 8.502010                            6.888738      -0.402320       1.884645                    0.995303      28.906989      85.164721       0.606335       0.431884      -1.045841      -0.070792       0.021454       0.040023       0.084105      -0.033693      -0.018238       0.020584      -0.041051       0.054252      -0.049078      -0.002877       0.051955              9.840775       8.138831       1.075842       0.062939       9.189767       3.725870      12.193726           0.000002
           87              C       8.449261      13.366175       9.961860      -0.060067      29.295973 0.39363381E+03  0.90471289E+04                                 8.259641                            6.614262       0.301758       2.069034                    0.999887      28.734518      82.265089       0.639420       0.416775      -1.061641      -0.003514      -0.052725       0.067975       0.086098      -0.010578      -0.026393      -0.020019      -0.095622       0.048358      -0.067056       0.015707       0.051350              9.177470       5.345695      -1.560673      -1.875300      10.954263       1.502789      11.232451           0.000003
           88              C       9.412995       9.913122      10.262450      -0.566968      28.995765 0.46074533E+03  0.10972421E+05                                 7.948347                            6.897848       0.234692       2.039131                    0.997370      32.231363      92.757733       0.664151       0.387256      -1.085482      -0.014903       0.040653       0.000697       0.043304      -0.010285       0.000162      -0.014613      -0.009684      -0.035782      -0.020084      -0.002080       0.022164              8.458556       5.794839      -0.396793       0.007648      10.526290      -1.556249       9.054539           0.000004
           89              C       8.936752       8.968119       6.697761      -0.162181      33.842896 0.48216284E+03  0.11684172E+05                                 9.207626                            7.414860      -0.005246       1.962374                    0.998895      30.731587      90.996962       0.591097       0.427606      -1.052523      -0.018186      -0.016391      -0.039801       0.046728      -0.018223       0.017536      -0.012840       0.017931      -0.018452      -0.018882      -0.015971       0.034854             10.320389       9.592982       1.291294       3.593354      13.199436       2.534511       8.168751          -0.000001
           90              C      15.224555      13.874271      16.324348      -0.147095      31.994540 0.44843524E+03  0.10654022E+05                                 8.758732                            7.122777       0.087054       1.995766                    0.999726      29.880793      87.135948       0.607662       0.424258      -1.056335      -0.019342      -0.002364      -0.015531       0.024919       0.012146       0.009748      -0.008980       0.044358      -0.057469      -0.029158      -0.006698       0.035856              9.332284      10.415694      -0.609081      -0.833425       8.423896       3.603900       9.157263           0.000006
           91              C       8.024246       8.216323       5.932798      -0.142550      33.808508 0.45678277E+03  0.10927695E+05                                 9.243369                            7.238893      -0.019445       1.964223                    0.999224      30.179572      88.980617       0.595143       0.430195      -1.050244       0.024554       0.022927       0.004917       0.033952      -0.001905      -0.004820       0.008364      -0.046333      -0.045662      -0.020640      -0.011766       0.032405             10.490764      11.787842       1.240520       5.095406      11.150487       1.792748       8.533962           0.000004
           92              C      12.460057      13.712680      16.403349      -0.138329      32.380486 0.46222217E+03  0.11069276E+05                                 8.856274                            7.246451       0.033539       1.977038                    0.999688      30.122664      88.302061       0.600353       0.426021      -1.054835       0.018207      -0.002907      -0.012350       0.022192       0.000882      -0.012248      -0.005296       0.054518      -0.057627      -0.025139      -0.014350       0.039489              9.419327      10.499853       0.399419       0.472427       8.375741       3.767895       9.382387          -0.000001
           93              C      14.543141      14.528329      17.264655      -0.093047      28.913823 0.39858130E+03  0.91649800E+04                                 8.096849                            6.644991       0.210408       2.040853                    0.999790      28.597025      81.178646       0.641192       0.415435      -1.065337      -0.028498      -0.000124      -0.019912       0.034765       0.015838       0.015368       0.022558       0.026369      -0.019740      -0.030892      -0.006610       0.037502              8.535660       9.955719      -0.522167      -0.653626       7.042372       3.030260       8.608890           0.000003
           94              C       6.928486      10.201750       5.323911      -0.132917      34.037873 0.45181167E+03  0.10790902E+05                                 9.307399                            7.224096      -0.097477       1.942257                    0.998748      30.106184      89.004602       0.592059       0.433153      -1.047315       0.027062       0.013325       0.019059       0.035681      -0.009773       0.010208      -0.004291       0.032355      -0.019087      -0.016018      -0.009817       0.025835             10.525395      10.020435       2.271914       4.064515      13.953906       2.221191       7.601844           0.000007
           95              C      13.133357      14.471442      17.318607      -0.102818      29.857809 0.41548874E+03  0.96391193E+04                                 8.249492                            6.759271       0.197198       2.032534                    0.999779      28.844118      81.845775       0.640260       0.412355      -1.068912       0.024479       0.001076      -0.019747       0.031470      -0.008621      -0.019883       0.029414       0.038457      -0.010964      -0.041303      -0.000208       0.041511              8.733014      10.015859       0.218153       0.170213       7.233815       3.282607       8.949368          -0.000001
           96              C       7.339625       7.888246      14.461075      -0.075345      38.478400 0.49536679E+03  0.11974560E+05                                 9.874364                            7.425262      -0.067670       1.972599                    0.999158      28.508497      81.808594       0.607079       0.417376      -1.068723      -0.004220      -0.029485      -0.008470       0.030966      -0.012722      -0.018095      -0.000401       0.006693       0.029740      -0.022981      -0.001861       0.024842             11.574923       8.950919       3.061993       2.702182      16.763738      -0.038120       9.010111          -0.000001
           97              C       6.666523       5.166971      14.553565      -0.066060      38.169146 0.47263370E+03  0.11277363E+05                                 9.812708                            7.240241       0.065862       2.019111                    0.999424      28.048610      79.637367       0.617178       0.415923      -1.071010       0.002601       0.031179      -0.003728       0.031509       0.000453      -0.020909       0.007136       0.023783       0.028026      -0.020530      -0.009205       0.029735             11.690624       7.723027       0.964055       2.604450      18.493976      -1.373913       8.854867           0.000003
           98              C       1.537687       6.969014       0.915258      -0.109914      30.210202 0.41452752E+03  0.96681784E+04                                 8.542930                            6.869453       0.110800       2.017603                    0.998227      29.087182      84.367391       0.615166       0.426896      -1.053452       0.044112      -0.034408       0.021029       0.059766      -0.032361      -0.002257      -0.021308       0.095615       0.003146      -0.064970       0.007446       0.057523              9.551888      10.109153      -1.660755      -1.186531       5.447355      -1.155088      13.099156           0.000006
           99              C       6.099314       5.974114      13.536183       0.051460      33.664363 0.44818979E+03  0.10610880E+05                                 9.166877                            7.190015      -0.128366       1.969101                    0.999227      27.357347      78.764721       0.598119       0.432543      -1.054793      -0.011262      -0.008365      -0.004321       0.014679      -0.000506       0.020182      -0.000416       0.008940       0.024836      -0.016267      -0.008619       0.024887             10.239437       8.614749       0.173193       3.494903      13.008383      -1.312210       9.095180           0.000002
          100              C       7.789746       9.322783      14.453368       0.607797      22.277733 0.24763189E+03  0.51391494E+04                                 7.399733                            5.652340      -0.090800       2.030022                    0.999474      22.541008      64.147086       0.610015       0.483817      -1.008776       0.018285       0.050729      -0.000281       0.053925      -0.055093       0.018465      -0.007072       0.160171      -0.126810      -0.076122      -0.044608       0.120729              8.547606       5.276398       2.321339      -0.481143      11.710801       0.243984       8.655620          -0.000000
          101              C       6.437377       3.669097      14.611370       0.606138      22.242204 0.24829754E+03  0.51443305E+04                                 7.370534                            5.638083      -0.031636       2.050746                    0.999505      22.348052      63.059182       0.615783       0.480089      -1.013105      -0.009777      -0.053184       0.000750       0.054081      -0.020962       0.018752      -0.000250       0.195875      -0.142355      -0.076539      -0.049355       0.125893              8.586958       4.530995       1.052097      -0.457746      13.059869      -1.160718       8.170010           0.000002
          102              C       3.877982       7.614764       3.570469      -0.145567      31.933807 0.43357855E+03  0.10254830E+05                                 8.875492                            7.037448      -0.019232       1.969110                    0.998929      29.932733      88.215254       0.604577       0.428345      -1.049678       0.025217       0.016807       0.022660       0.037839      -0.001230       0.006522      -0.015471       0.037337      -0.039012      -0.028339       0.001663       0.026676              9.880024      11.494004       0.842949       1.994386       9.749993       4.475259       8.396074           0.000007
          103              C       7.824939       7.076633      15.445700      -0.111249      31.743087 0.44224994E+03  0.10481969E+05                                 8.809170                            7.115807       0.042406       1.984248                    0.999731      29.665230      86.709409       0.601893       0.429350      -1.052052      -0.002127      -0.031494      -0.007080       0.032350      -0.000381       0.010902       0.008780       0.023927       0.037293      -0.020945      -0.000757       0.021702              9.700064       6.894136       1.126156       1.693677      14.305235      -0.608640       7.900821           0.000008
          104              C       6.439047       7.363618      13.488012       0.048162      33.741289 0.45369511E+03  0.10780303E+05                                 9.181935                            7.233232      -0.182047       1.947977                    0.999208      27.591326      79.733672       0.596084       0.432446      -1.054240      -0.004641       0.011958      -0.002502       0.013069       0.005820       0.023352      -0.005339       0.008102       0.027817      -0.023672      -0.004545       0.028217             10.243258       9.029345       1.191878       3.708144      12.501169      -0.308445       9.199261          -0.000002
          105              C       8.781132      11.063496      19.014243       0.349722      26.177357 0.31176233E+03  0.67646019E+04                                 7.976547                            6.127191       0.126302       2.085839                    0.999587      23.596328      65.795013       0.625111       0.451576      -1.039808       0.028372      -0.000175      -0.023096       0.036585      -0.023496      -0.019641       0.015603       0.040658      -0.067335      -0.033061      -0.017420       0.050481              9.112106      11.092284      -2.597875      -1.659093       5.222136      -0.831517      11.021898          -0.000002
          106              C       7.491587       5.713039      15.495798      -0.110139      31.632355 0.43029594E+03  0.10126369E+05                                 8.760025                            6.993977       0.100112       2.004180                    0.999737      29.475135      85.774755       0.610530       0.426297      -1.054206       0.006835       0.026609      -0.007613       0.028508      -0.005860       0.002659      -0.006860       0.015238       0.033926      -0.016458       0.001962       0.014496              9.657538       7.033474       1.700016       2.120760      14.252173       0.036473       7.686968           0.000008
          107              C       4.260611       6.528557       2.888361       0.103797      30.334380 0.39173877E+03  0.89649072E+04                                 8.623943                            6.708653       0.022440       2.030224                    0.999612      25.983488      73.481928       0.621229       0.430829      -1.056141      -0.026047      -0.024534      -0.008933       0.036880       0.029788       0.031696       0.017135       0.012361      -0.029348      -0.033578      -0.021288       0.054866              9.982997      12.068781       1.003612       3.559305       8.917787       3.929835       8.962424           0.000002
          108              C       6.083592       8.058551       4.399019       0.073558      35.722185 0.40066656E+03  0.92062093E+04                                 9.533473                            6.718590      -0.117847       1.974753                    0.999303      26.468080      74.610397       0.630963       0.422478      -1.063029       0.001118      -0.002963       0.002927       0.004312       0.009002       0.017523      -0.004935      -0.018283      -0.022477      -0.026439       0.009500       0.016940             11.783950      14.694759       3.018990       4.510375      11.488796       5.279025       9.168296           0.000001
          109              C       3.290820       5.661675       2.123398      -0.150270      29.312347 0.41204375E+03  0.96376211E+04                                 8.502004                            6.888735      -0.402320       1.884645                    0.995303      28.906988      85.164716       0.606335       0.431884      -1.045841      -0.008228       0.073513      -0.040023       0.084105      -0.038804       0.016926      -0.021676       0.014248       0.054252      -0.049078      -0.002877       0.051955              9.840765       9.539634       0.816898       3.675229       7.788951      -0.615370      12.193710           0.000002
          110              C       6.879189      12.059734      18.941022      -0.060067      29.295974 0.39363376E+03  0.90471275E+04                                 8.259641                            6.614262       0.301748       2.069032                    0.999887      28.734520      82.265100       0.639420       0.416775      -1.061641       0.052486      -0.006127      -0.067974       0.086098      -0.026972      -0.024483      -0.022316       0.081744       0.048363      -0.067060       0.015708       0.051351              9.177470      10.211028      -2.460038       1.136877       6.088930      -2.117224      11.232453           0.000003
          111              C      10.099537      10.484386      18.640432      -0.566968      28.995765 0.46074538E+03  0.10972422E+05                                 7.948347                            6.897849       0.234691       2.039131                    0.997370      32.231367      92.757748       0.664151       0.387256      -1.085482      -0.037267       0.022044      -0.000697       0.043304      -0.011336      -0.014340       0.002815       0.001690      -0.035782      -0.020084      -0.002080       0.022164              8.458556      10.228109      -1.216289      -1.528932       6.093019       0.290405       9.054540           0.000004
          112              C       5.609058       6.199178       2.936533      -0.162181      33.842890 0.48216269E+03  0.11684167E+05                                 9.207625                            7.414859      -0.005246       1.962374                    0.998895      30.731584      90.996952       0.591097       0.427606      -1.052523       0.019423       0.014903       0.039801       0.046728      -0.013813      -0.009439       0.019578      -0.029776      -0.018452      -0.018883      -0.015971       0.034854             10.320388      13.541888       0.561336       3.145461       9.250523       3.072791       8.168753          -0.000001
          113              C       5.147997       5.489669      12.578534      -0.147095      31.994511 0.44843510E+03  0.10654018E+05                                 8.758728                            7.122776       0.087054       1.995766                    0.999726      29.880792      87.135945       0.607662       0.424258      -1.056335       0.005840       0.018590       0.015531       0.024919       0.019273      -0.007058       0.011218      -0.032743      -0.057470      -0.029158      -0.006698       0.035856              9.332278       8.271959      -0.212809       3.392357      10.567627      -1.474629       9.157249           0.000006
          114              C       6.514197       6.959826       3.701496      -0.142550      33.808484 0.45678220E+03  0.10927678E+05                                 9.243365                            7.238888      -0.019445       1.964223                    0.999224      30.179573      88.980618       0.595143       0.430195      -1.050244      -0.027008      -0.019978      -0.004917       0.033952      -0.010061       0.007348      -0.006260       0.041909      -0.045662      -0.020639      -0.011766       0.032405             10.490758      11.615012       1.272468       2.689084      11.323304       4.684646       8.533959           0.000004
          115              C       5.809405       8.178740      12.499533      -0.138328      32.380479 0.46222176E+03  0.11069264E+05                                 8.856272                            7.246448       0.033539       1.977038                    0.999688      30.122663      88.302058       0.600353       0.426021      -1.054835      -0.000452      -0.018432       0.012350       0.022192       0.010569      -0.007434      -0.011081      -0.050286      -0.057627      -0.025139      -0.014350       0.039489              9.419326       8.588712       0.752698       3.791002      10.286877      -0.220341       9.382389          -0.000001
          116              C       4.628698       6.278622      11.638227      -0.093047      28.913827 0.39858145E+03  0.91649842E+04                                 8.096850                            6.644992       0.210408       2.040853                    0.999790      28.597024      81.178643       0.641192       0.415435      -1.065337       0.005302       0.028001       0.019912       0.034766       0.019505       0.024976       0.011012      -0.013303      -0.019740      -0.030892      -0.006610       0.037502              8.535660       6.951960       0.033088       2.860961      10.046138      -1.193551       8.608883           0.000003
          117              C       4.761025       8.398227       4.310383      -0.132917      34.037904 0.45181211E+03  0.10790915E+05                                 9.307405                            7.224100      -0.097480       1.942256                    0.998748      30.106190      89.004631       0.592059       0.433153      -1.047314      -0.018022      -0.024189      -0.019059       0.035681      -0.003344      -0.002364       0.010818      -0.037205      -0.019087      -0.016019      -0.009816       0.025835             10.525403      14.636139       1.418695       2.923007       9.338223       3.593052       7.601847           0.000007
          118              C       4.940897       7.654579      11.584275      -0.102818      29.857825 0.41548876E+03  0.96391200E+04                                 8.249495                            6.759272       0.197198       2.032534                    0.999779      28.844120      81.845786       0.640260       0.412355      -1.068912      -0.005508      -0.023876       0.019747       0.031470      -0.001177       0.025310      -0.024898      -0.042080      -0.010964      -0.041304      -0.000208       0.041511              8.733018       7.403728       0.701012       3.258864       9.845955      -0.429307       8.949372          -0.000001
          119              C       6.337819       3.492617       4.826781      -0.075345      38.478388 0.49536658E+03  0.11974553E+05                                 9.874360                            7.425259      -0.067670       1.972599                    0.999158      28.508492      81.808562       0.607080       0.417376      -1.068724      -0.029761       0.001210      -0.008470       0.030966      -0.010685      -0.003684      -0.017720      -0.015347       0.029741      -0.022981      -0.001861       0.024842             11.574918      17.600210       1.463153       0.453696       8.114435       2.664095       9.010109          -0.000001
          120              C       3.539527       3.325380       4.919271      -0.066060      38.169164 0.47263377E+03  0.11277365E+05                                 9.812711                            7.240241       0.065862       2.019111                    0.999424      28.048607      79.637355       0.617178       0.415923      -1.071010       0.031133      -0.003110      -0.003728       0.031509       0.004674       0.003216      -0.021858      -0.021888       0.028027      -0.020530      -0.009205       0.029735             11.690629      18.482748      -1.024898      -0.877609       7.734273       2.810799       8.854866           0.000003
          121              C       9.885577       2.536169      10.549552      -0.109915      30.210263 0.41452860E+03  0.96682102E+04                                 8.542941                            6.869461       0.110801       2.017602                    0.998227      29.087223      84.367545       0.615166       0.426896      -1.053452      -0.025815       0.049632       0.021029       0.059766      -0.013133      -0.021364       0.001653      -0.112436       0.003145      -0.064971       0.007447       0.057525              9.551901       5.007692      -0.717742      -1.351525      10.548840      -0.956801      13.099170           0.000006
          122              C       4.230121       2.620904       3.901889       0.051460      33.664361 0.44818956E+03  0.10610873E+05                                 9.166876                            7.190013      -0.128366       1.969101                    0.999227      27.357347      78.764720       0.598119       0.432543      -1.054793      -0.010272      -0.009554      -0.004321       0.014679       0.001125       0.003260       0.019922      -0.008712       0.024836      -0.016267      -0.008620       0.024887             10.239437      12.925121      -0.623585      -0.655072       8.698007       3.675206       9.095184           0.000002
          123              C       7.830277       3.674480       4.819074       0.607797      22.277739 0.24763197E+03  0.51391512E+04                                 7.399734                            5.652341      -0.090800       2.030022                    0.999474      22.541002      64.147062       0.610015       0.483817      -1.008777       0.053208       0.008760      -0.000281       0.053925      -0.022824      -0.003597       0.019443      -0.188976      -0.126811      -0.076121      -0.044608       0.120729              8.547609      12.328063       1.017830       0.152460       4.659148      -0.517476       8.655616          -0.000000
          124              C       2.024955       3.372324       4.977076       0.606138      22.242194 0.24829732E+03  0.51443248E+04                                 7.370531                            5.638080      -0.031635       2.050747                    0.999505      22.348046      63.059157       0.615784       0.480089      -1.013105      -0.054075       0.000053       0.000750       0.054081       0.015435       0.003163       0.018486      -0.197919      -0.142354      -0.076539      -0.049355       0.125893              8.586956      13.154176      -0.541914      -1.224591       4.436685      -0.239133       8.170007           0.000002
          125              C      10.945970       4.720096      13.204763      -0.145569      31.933856 0.43357939E+03  0.10254855E+05                                 8.875502                            7.037455      -0.019241       1.969108                    0.998929      29.932760      88.215353       0.604576       0.428345      -1.049678       0.021110       0.021745       0.022660       0.037841       0.005529      -0.014027       0.009225      -0.035744      -0.039004      -0.028337       0.001664       0.026673              9.880034      10.108977       1.098976       4.763238      11.135039       1.147683       8.396087           0.000007
          126              C       5.627944       4.117375       5.811406      -0.111249      31.743077 0.44224960E+03  0.10481959E+05                                 8.809168                            7.115804       0.042406       1.984248                    0.999731      29.665228      86.709398       0.601893       0.429350      -1.052052      -0.031356       0.003633      -0.007080       0.032350       0.003921       0.010616       0.009124      -0.022618       0.037293      -0.020945      -0.000756       0.021702              9.700061      14.462949      -0.272950      -0.290635       6.736417       1.776094       7.900819           0.000008
          127              C       5.658231       2.702405       3.853718       0.048162      33.741293 0.45369524E+03  0.10780306E+05                                 9.181935                            7.233233      -0.182048       1.947977                    0.999208      27.591326      79.733669       0.596084       0.432446      -1.054240       0.010915      -0.006737      -0.002502       0.013069       0.006884      -0.001006       0.023934      -0.003406       0.027817      -0.023672      -0.004545       0.028217             10.243259      12.812543       0.492553       0.370734       8.717975       3.702433       9.199259          -0.000002
          128              C       9.722198       4.332937       9.379949       0.349722      26.177366 0.31176235E+03  0.67646029E+04                                 7.976550                            6.127192       0.126292       2.085835                    0.999587      23.596333      65.795043       0.625111       0.451576      -1.039807       0.004986       0.027931      -0.023096       0.036585      -0.014676       0.011773      -0.022150      -0.054770      -0.067335      -0.033061      -0.017420       0.050481              9.112111       4.487385      -1.376948      -1.119243      11.827041      -1.480310      11.021905          -0.000002
          129              C       4.226473       4.037439       5.861504      -0.110140      31.632392 0.43029641E+03  0.10126383E+05                                 8.760032                            6.993981       0.100111       2.004179                    0.999737      29.475143      85.774787       0.610530       0.426297      -1.054206       0.027408       0.001884      -0.007613       0.028508      -0.002749      -0.006262       0.003861      -0.018422       0.033926      -0.016459       0.001962       0.014496              9.657548      14.621421       0.297378       0.421361       6.664254       2.078797       7.686968           0.000008
          130              C       9.947410       5.293793      12.522655       0.103797      30.334370 0.39173841E+03  0.89648972E+04                                 8.623941                            6.708650       0.022440       2.030223                    0.999612      25.983486      73.481920       0.621229       0.430829      -1.056141      -0.028860      -0.021153      -0.008933       0.036880       0.030029       0.022610       0.028053       0.009753      -0.029348      -0.033578      -0.021288       0.054866              9.982996       9.380675       1.500511       4.511348      11.605890       2.785675       8.962423           0.000002
          131              C      11.783283       6.808294      14.033313       0.073556      35.722209 0.40066693E+03  0.92062197E+04                                 9.533476                            6.718592      -0.117848       1.974753                    0.999303      26.468090      74.610428       0.630963       0.422478      -1.063029      -0.002711       0.001638       0.002927       0.004312       0.005139      -0.001668       0.018128       0.023511      -0.022477      -0.026440       0.009500       0.016940             11.783955      12.673982       3.392540       6.010943      13.509584       3.475660       9.168299           0.000001
          132              C       8.918689       4.497733      11.757692      -0.150271      29.312379 0.41204403E+03  0.96376293E+04                                 8.502009                            6.888737      -0.402320       1.884645                    0.995303      28.906989      85.164718       0.606335       0.431884      -1.045841       0.070792      -0.021454      -0.040023       0.084105      -0.033693      -0.018238       0.020584      -0.041051       0.054252      -0.049078      -0.002877       0.051955              9.840774       8.138831       1.075842       0.062939       9.189767       3.725870      12.193726           0.000002
          133              C      10.356119       2.281591       9.306728      -0.060067      29.295991 0.39363412E+03  0.90471381E+04                                 8.259645                            6.614265       0.301757       2.069034                    0.999887      28.734529      82.265139       0.639419       0.416775      -1.061641       0.003514       0.052725      -0.067975       0.086098      -0.010578      -0.026393      -0.020019      -0.095622       0.048358      -0.067056       0.015707       0.051350              9.177475       5.345698      -1.560673      -1.875300      10.954268       1.502790      11.232458           0.000003
          134              C       9.392385       5.734644       9.006138      -0.566968      28.995775 0.46074553E+03  0.10972427E+05                                 7.948349                            6.897850       0.234692       2.039131                    0.997370      32.231368      92.757753       0.664151       0.387256      -1.085482       0.014903      -0.040653      -0.000697       0.043304      -0.010285       0.000162      -0.014613      -0.009684      -0.035782      -0.020084      -0.002080       0.022164              8.458558       5.794840      -0.396793       0.007649      10.526294      -1.556250       9.054542           0.000004
          135              C       9.868628       6.679647      12.570827      -0.162181      33.842891 0.48216275E+03  0.11684169E+05                                 9.207625                            7.414859      -0.005246       1.962374                    0.998895      30.731584      90.996950       0.591097       0.427606      -1.052523       0.018186       0.016391       0.039801       0.046728      -0.018223       0.017536      -0.012840       0.017931      -0.018452      -0.018882      -0.015971       0.034854             10.320388       9.592981       1.291293       3.593353      13.199434       2.534510       8.168749          -0.000001
          136              C       3.580825       1.773495       2.944240      -0.147095      31.994538 0.44843521E+03  0.10654021E+05                                 8.758732                            7.122777       0.087054       1.995766                    0.999726      29.880792      87.135945       0.607662       0.424258      -1.056335       0.019342       0.002364       0.015531       0.024919       0.012146       0.009748      -0.008980       0.044358      -0.057469      -0.029158      -0.006698       0.035856              9.332284      10.415694      -0.609081      -0.833425       8.423896       3.603899       9.157262           0.000006
          137              C      10.781134       7.431443      13.335790      -0.142550      33.808509 0.45678281E+03  0.10927696E+05                                 9.243370                            7.238893      -0.019446       1.964223                    0.999224      30.179572      88.980617       0.595143       0.430195      -1.050244      -0.024554      -0.022927      -0.004917       0.033952      -0.001905      -0.004820       0.008364      -0.046333      -0.045662      -0.020640      -0.011766       0.032405             10.490764      11.787842       1.240520       5.095406      11.150487       1.792748       8.533962           0.000004
          138              C       6.345323       1.935086       2.865239      -0.138329      32.380493 0.46222231E+03  0.11069280E+05                                 8.856275                            7.246453       0.033538       1.977038                    0.999688      30.122668      88.302079       0.600353       0.426021      -1.054835      -0.018207       0.002907       0.012350       0.022192       0.000882      -0.012248      -0.005296       0.054518      -0.057627      -0.025139      -0.014350       0.039489              9.419329      10.499854       0.399419       0.472427       8.375743       3.767896       9.382389          -0.000001
          139              C       4.262239       1.119437       2.003933      -0.093047      28.913822 0.39858127E+03  0.91649790E+04                                 8.096849                            6.644990       0.210408       2.040853                    0.999790      28.597024      81.178639       0.641192       0.415435      -1.065337       0.028498       0.000124       0.019912       0.034765       0.015838       0.015368       0.022558       0.026369      -0.019740      -0.030892      -0.006610       0.037502              8.535660       9.955719      -0.522167      -0.653626       7.042371       3.030260       8.608889           0.000003
          140              C      11.876894       5.446016      13.944677      -0.132917      34.037873 0.45181166E+03  0.10790902E+05                                 9.307400                            7.224096      -0.097477       1.942257                    0.998748      30.106184      89.004606       0.592059       0.433153      -1.047314      -0.027062      -0.013325      -0.019059       0.035681      -0.009773       0.010208      -0.004291       0.032355      -0.019088      -0.016018      -0.009817       0.025835             10.525396      10.020436       2.271914       4.064516      13.953907       2.221191       7.601845           0.000007
          141              C       5.672023       1.176324       1.949981      -0.102818      29.857808 0.41548871E+03  0.96391187E+04                                 8.249492                            6.759271       0.197198       2.032534                    0.999779      28.844117      81.845774       0.640260       0.412355      -1.068912      -0.024479      -0.001076       0.019747       0.031469      -0.008621      -0.019883       0.029414       0.038457      -0.010964      -0.041304      -0.000208       0.041511              8.733015      10.015859       0.218152       0.170213       7.233816       3.282607       8.949368          -0.000001
          142              C      11.465755       7.759520       4.807513      -0.075345      38.478396 0.49536673E+03  0.11974558E+05                                 9.874363                            7.425261      -0.067670       1.972599                    0.999158      28.508495      81.808585       0.607079       0.417376      -1.068723       0.004220       0.029485       0.008470       0.030966      -0.012722      -0.018095      -0.000401       0.006693       0.029741      -0.022981      -0.001861       0.024842             11.574922       8.950919       3.061993       2.702182      16.763736      -0.038121       9.010111          -0.000001
          143              C      12.138857      10.480795       4.715023      -0.066060      38.169140 0.47263363E+03  0.11277361E+05                                 9.812707                            7.240240       0.065862       2.019111                    0.999424      28.048608      79.637358       0.617178       0.415923      -1.071010      -0.002601      -0.031179       0.003728       0.031509       0.000453      -0.020909       0.007136       0.023783       0.028027      -0.020530      -0.009205       0.029735             11.690622       7.723027       0.964055       2.604450      18.493973      -1.373913       8.854866           0.000003
          144              C       6.014193       8.678752      18.353330      -0.109915      30.210199 0.41452748E+03  0.96681771E+04                                 8.542930                            6.869453       0.110800       2.017603                    0.998227      29.087180      84.367385       0.615166       0.426896      -1.053452      -0.044112       0.034408      -0.021029       0.059766      -0.032361      -0.002257      -0.021308       0.095614       0.003146      -0.064970       0.007446       0.057523              9.551887      10.109152      -1.660755      -1.186531       5.447355      -1.155088      13.099155           0.000006
          145              C      12.706066       9.673652       5.732405       0.051460      33.664363 0.44818979E+03  0.10610880E+05                                 9.166877                            7.190015      -0.128366       1.969102                    0.999227      27.357347      78.764721       0.598119       0.432543      -1.054793       0.011262       0.008365       0.004321       0.014679      -0.000506       0.020182      -0.000416       0.008940       0.024835      -0.016267      -0.008619       0.024887             10.239437       8.614749       0.173193       3.494903      13.008383      -1.312210       9.095180           0.000002
          146              C      11.015634       6.324983       4.815220       0.607797      22.277733 0.24763189E+03  0.51391495E+04                                 7.399733                            5.652340      -0.090799       2.030022                    0.999474      22.541008      64.147085       0.610015       0.483817      -1.008776      -0.018285      -0.050729       0.000281       0.053925      -0.055093       0.018465      -0.007072       0.160171      -0.126810      -0.076122      -0.044608       0.120729              8.547606       5.276398       2.321339      -0.481143      11.710801       0.243984       8.655620          -0.000000
          147              C      12.368003      11.978669       4.657218       0.606138      22.242202 0.24829752E+03  0.51443298E+04                                 7.370533                            5.638083      -0.031635       2.050746                    0.999505      22.348050      63.059176       0.615783       0.480089      -1.013105       0.009777       0.053184      -0.000750       0.054081      -0.020962       0.018752      -0.000250       0.195875      -0.142354      -0.076539      -0.049355       0.125893              8.586958       4.530995       1.052097      -0.457746      13.059869      -1.160718       8.170010           0.000002
          148              C      14.927398       8.033002      15.698119      -0.145567      31.933814 0.43357868E+03  0.10254834E+05                                 8.875494                            7.037450      -0.019232       1.969110                    0.998929      29.932737      88.215271       0.604577       0.428345      -1.049678      -0.025217      -0.016807      -0.022660       0.037839      -0.001230       0.006522      -0.015471       0.037337      -0.039012      -0.028339       0.001663       0.026676              9.880025      11.494006       0.842950       1.994387       9.749995       4.475260       8.396076           0.000007
          149              C      10.980441       8.571133       3.822888      -0.111249      31.743089 0.44224998E+03  0.10481970E+05                                 8.809171                            7.115808       0.042406       1.984248                    0.999731      29.665231      86.709413       0.601893       0.429350      -1.052052       0.002127       0.031494       0.007080       0.032350      -0.000381       0.010902       0.008780       0.023927       0.037293      -0.020945      -0.000757       0.021702              9.700064       6.894137       1.126156       1.693677      14.305235      -0.608640       7.900821           0.000007
          150              C      12.366333       8.284148       5.780576       0.048162      33.741289 0.45369511E+03  0.10780303E+05                                 9.181934                            7.233232      -0.182047       1.947977                    0.999208      27.591326      79.733670       0.596084       0.432446      -1.054240       0.004641      -0.011958       0.002502       0.013069       0.005820       0.023352      -0.005339       0.008103       0.027817      -0.023672      -0.004545       0.028217             10.243258       9.029345       1.191878       3.708144      12.501168      -0.308445       9.199260          -0.000002
          151              C      10.024248       4.584270       0.254345       0.349722      26.177354 0.31176228E+03  0.67646006E+04                                 7.976547                            6.127190       0.126302       2.085839                    0.999587      23.596326      65.795008       0.625111       0.451576      -1.039808      -0.028372       0.000175       0.023096       0.036585      -0.023496      -0.019641       0.015603       0.040658      -0.067335      -0.033061      -0.017420       0.050481              9.112105      11.092283      -2.597875      -1.659093       5.222136      -0.831517      11.021897          -0.000002
          152              C      11.313793       9.934727       3.772790      -0.110140      31.632367 0.43029613E+03  0.10126375E+05                                 8.760027                            6.993979       0.100111       2.004179                    0.999737      29.475142      85.774784       0.610530       0.426297      -1.054206      -0.006835      -0.026609       0.007613       0.028508      -0.005860       0.002659      -0.006860       0.015238       0.033926      -0.016458       0.001962       0.014496              9.657541       7.033476       1.700016       2.120760      14.252178       0.036474       7.686970           0.000008
          153              C      14.544769       9.119209      16.380227       0.103797      30.334376 0.39173871E+03  0.89649054E+04                                 8.623943                            6.708653       0.022440       2.030224                    0.999612      25.983486      73.481923       0.621229       0.430829      -1.056141       0.026047       0.024534       0.008933       0.036880       0.029788       0.031696       0.017134       0.012361      -0.029348      -0.033578      -0.021288       0.054866              9.982997      12.068781       1.003612       3.559305       8.917787       3.929835       8.962423           0.000002
          154              C      12.721788       7.589215      14.869569       0.073558      35.722182 0.40066654E+03  0.92062086E+04                                 9.533472                            6.718589      -0.117847       1.974753                    0.999303      26.468079      74.610391       0.630963       0.422478      -1.063029      -0.001118       0.002963      -0.002927       0.004312       0.009002       0.017523      -0.004935      -0.018283      -0.022477      -0.026439       0.009500       0.016940             11.783949      14.694757       3.018990       4.510375      11.488795       5.279025       9.168295           0.000001
          155              C      15.514560       9.986091      17.145190      -0.150270      29.312347 0.41204376E+03  0.96376214E+04                                 8.502004                            6.888735      -0.402320       1.884645                    0.995303      28.906988      85.164716       0.606335       0.431884      -1.045841       0.008228      -0.073513       0.040023       0.084105      -0.038804       0.016926      -0.021676       0.014248       0.054252      -0.049078      -0.002877       0.051955              9.840765       9.539634       0.816898       3.675229       7.788951      -0.615370      12.193710           0.000002
          156              C      11.926191       3.588032       0.327566      -0.060067      29.295980 0.39363387E+03  0.90471310E+04                                 8.259643                            6.614263       0.301748       2.069031                    0.999887      28.734523      82.265116       0.639420       0.416775      -1.061641      -0.052486       0.006127       0.067974       0.086098      -0.026972      -0.024483      -0.022316       0.081744       0.048363      -0.067060       0.015708       0.051351              9.177472      10.211029      -2.460038       1.136876       6.088931      -2.117224      11.232456           0.000003
          157              C       8.705843       5.163380       0.628156      -0.566968      28.995775 0.46074560E+03  0.10972429E+05                                 7.948350                            6.897852       0.234691       2.039130                    0.997370      32.231371      92.757766       0.664151       0.387256      -1.085482       0.037267      -0.022045       0.000697       0.043304      -0.011336      -0.014340       0.002815       0.001690      -0.035782      -0.020084      -0.002080       0.022164              8.458559      10.228113      -1.216290      -1.528933       6.093021       0.290405       9.054543           0.000005
          158              C      13.196322       9.448588      16.332055      -0.162181      33.842892 0.48216274E+03  0.11684169E+05                                 9.207625                            7.414859      -0.005246       1.962374                    0.998895      30.731585      90.996953       0.591097       0.427606      -1.052523      -0.019423      -0.014903      -0.039801       0.046728      -0.013813      -0.009439       0.019578      -0.029776      -0.018452      -0.018883      -0.015971       0.034854             10.320388      13.541887       0.561336       3.145460       9.250523       3.072791       8.168753          -0.000001
          159              C      13.657383      10.158097       6.690054      -0.147095      31.994511 0.44843510E+03  0.10654018E+05                                 8.758728                            7.122776       0.087053       1.995766                    0.999726      29.880792      87.135944       0.607662       0.424258      -1.056335      -0.005840      -0.018590      -0.015531       0.024919       0.019273      -0.007058       0.011218      -0.032743      -0.057470      -0.029158      -0.006698       0.035856              9.332278       8.271959      -0.212809       3.392357      10.567627      -1.474629       9.157249           0.000006
          160              C      12.291183       8.687940      15.567092      -0.142550      33.808483 0.45678219E+03  0.10927678E+05                                 9.243364                            7.238888      -0.019445       1.964223                    0.999224      30.179572      88.980614       0.595143       0.430195      -1.050244       0.027008       0.019978       0.004917       0.033952      -0.010061       0.007348      -0.006260       0.041909      -0.045662      -0.020639      -0.011766       0.032405             10.490758      11.615011       1.272468       2.689084      11.323304       4.684646       8.533959           0.000004
          161              C      12.995975       7.469026       6.769055      -0.138329      32.380485 0.46222187E+03  0.11069267E+05                                 8.856274                            7.246449       0.033538       1.977038                    0.999688      30.122667      88.302076       0.600353       0.426021      -1.054835       0.000451       0.018432      -0.012350       0.022192       0.010569      -0.007434      -0.011081      -0.050286      -0.057627      -0.025139      -0.014350       0.039489              9.419328       8.588714       0.752697       3.791003      10.286878      -0.220341       9.382391          -0.000001
          162              C      14.176682       9.369144       7.630361      -0.093047      28.913824 0.39858140E+03  0.91649825E+04                                 8.096849                            6.644991       0.210408       2.040853                    0.999790      28.597022      81.178630       0.641193       0.415435      -1.065337      -0.005302      -0.028001      -0.019912       0.034765       0.019505       0.024976       0.011012      -0.013303      -0.019740      -0.030892      -0.006610       0.037502              8.535659       6.951958       0.033088       2.860961      10.046137      -1.193550       8.608882           0.000003
          163              C      14.044355       7.249539      14.958205      -0.132917      34.037906 0.45181213E+03  0.10790916E+05                                 9.307406                            7.224100      -0.097480       1.942256                    0.998748      30.106191      89.004636       0.592059       0.433153      -1.047314       0.018022       0.024189       0.019059       0.035681      -0.003344      -0.002364       0.010818      -0.037205      -0.019087      -0.016019      -0.009816       0.025835             10.525403      14.636139       1.418696       2.923007       9.338224       3.593053       7.601847           0.000007
          164              C      13.864483       7.993187       7.684313      -0.102818      29.857826 0.41548878E+03  0.96391207E+04                                 8.249495                            6.759271       0.197198       2.032534                    0.999779      28.844121      81.845789       0.640260       0.412355      -1.068912       0.005508       0.023876      -0.019747       0.031470      -0.001177       0.025310      -0.024898      -0.042080      -0.010964      -0.041304      -0.000208       0.041511              8.733018       7.403728       0.701011       3.258864       9.845955      -0.429308       8.949372          -0.000001
          165              N       8.539426      12.205162      10.696379      -0.350757      37.369471 0.52968063E+03  0.12816536E+05                                 9.170948                            7.313069       0.403980       2.142592                    0.998840      28.720520      78.317778       0.668549       0.378631      -1.112477       0.011398       0.077016      -0.097567       0.124822      -0.030141       0.017502       0.004809      -0.103379      -0.128934      -0.058960      -0.022365       0.081325             10.556662       5.890203      -0.922383      -2.640513      10.303325      -0.097699      15.476458          -0.000002
          166              N       9.311277      11.830489       8.678572       0.014895      28.798283 0.34023309E+03  0.73780330E+04                                 7.798697                            5.854916       0.214235       2.156433                    0.999104      23.213682      60.136862       0.747560       0.377830      -1.111871       0.006425       0.016719      -0.076720       0.078783      -0.045422      -0.050134       0.017035      -0.102106       0.115292      -0.100251       0.017828       0.082423              9.319059       4.621117      -1.220941      -2.193519       9.271838       2.712351      14.064223           0.000000
          167              N       8.004471      11.760031      18.206503      -0.350757      37.369440 0.52968015E+03  0.12816521E+05                                 9.170944                            7.313066       0.403981       2.142593                    0.998840      28.720504      78.317719       0.668549       0.378631      -1.112477      -0.077805       0.002790       0.097567       0.124823      -0.046627       0.007910       0.016336       0.074997      -0.128935      -0.058959      -0.022365       0.081324             10.556655       9.827767      -1.650249      -0.576043       6.365755      -2.578760      15.476444          -0.000002
          168              N       2.726294       6.351192       0.955722       0.014895      28.798267 0.34023306E+03  0.73780316E+04                                 7.798693                            5.854915       0.214260       2.156441                    0.999104      23.213672      60.136818       0.747560       0.377830      -1.111871      -0.017608      -0.003279       0.076720       0.078783      -0.060671       0.007638      -0.052395       0.062883       0.115292      -0.100251       0.017828       0.082423              9.319053       8.681698      -1.971547       2.268441       5.211253      -2.650004      14.064210           0.000000
          169              N      10.265954       3.442604       8.572209      -0.350757      37.369468 0.52968057E+03  0.12816534E+05                                 9.170948                            7.313069       0.403980       2.142592                    0.998840      28.720518      78.317775       0.668549       0.378631      -1.112477      -0.011398      -0.077016       0.097567       0.124822      -0.030141       0.017502       0.004809      -0.103379      -0.128934      -0.058960      -0.022365       0.081325             10.556662       5.890203      -0.922383      -2.640513      10.303325      -0.097699      15.476458          -0.000002
          170              N       9.494103       3.817277      10.590016       0.014895      28.798279 0.34023304E+03  0.73780314E+04                                 7.798697                            5.854916       0.214236       2.156433                    0.999104      23.213680      60.136856       0.747560       0.377830      -1.111871      -0.006425      -0.016719       0.076720       0.078783      -0.045422      -0.050134       0.017035      -0.102106       0.115292      -0.100251       0.017828       0.082423              9.319059       4.621117      -1.220941      -2.193519       9.271837       2.712351      14.064222           0.000000
          171              N      10.800909       3.887735       1.062085      -0.350757      37.369435 0.52968007E+03  0.12816519E+05                                 9.170943                            7.313066       0.403981       2.142593                    0.998840      28.720502      78.317711       0.668549       0.378631      -1.112477       0.077805      -0.002790      -0.097567       0.124823      -0.046627       0.007910       0.016336       0.074997      -0.128935      -0.058959      -0.022365       0.081324             10.556654       9.827766      -1.650248      -0.576043       6.365754      -2.578760      15.476442          -0.000002
          172              N      16.079086       9.296574      18.312866       0.014895      28.798265 0.34023304E+03  0.73780309E+04                                 7.798693                            5.854915       0.214260       2.156441                    0.999104      23.213671      60.136816       0.747560       0.377830      -1.111871       0.017608       0.003279      -0.076720       0.078783      -0.060671       0.007638      -0.052395       0.062883       0.115292      -0.100251       0.017828       0.082423              9.319053       8.681697      -1.971547       2.268441       5.211253      -2.650004      14.064210           0.000000
          173              O      10.404641      11.865677      15.555531      -0.565551      38.605933 0.60248562E+03  0.14876968E+05                                 9.043291                            7.601008       0.300982       2.151418                    0.995213      27.714574      73.432403       0.689781       0.359606      -1.140409       0.005426       0.006562      -0.022776       0.024316      -0.003770      -0.063083       0.001724      -0.082319       0.001258      -0.086961       0.039095       0.047866             10.132557      12.921686       1.298328      -4.283986       6.643244      -1.394618      10.832739          -0.000003
          174              O      10.418630      11.924136      13.324614      -0.579336      38.362468 0.60157017E+03  0.14845448E+05                                 8.970246                            7.571022       0.406878       2.173907                    0.997170      28.037150      74.211405       0.694616       0.357317      -1.142482      -0.001265      -0.005603       0.023947       0.024627      -0.020460       0.064722       0.005471      -0.068116       0.003385      -0.087088       0.033050       0.054038              9.927842      11.920618       0.471160       4.112866       6.320510      -0.395589      11.542400           0.000002
          175              O       6.128260      12.212099      15.384041      -0.574053      37.880663 0.62135028E+03  0.15465489E+05                                 8.914977                            7.736469       0.257187       2.133757                    0.995287      27.949400      74.412761       0.681238       0.361227      -1.138833      -0.002219       0.010616      -0.017337       0.020450      -0.004993       0.070821      -0.000359      -0.099223       0.009326      -0.099974       0.046368       0.053606              9.692714      12.919551      -0.886948       2.938072       6.543702      -1.021135       9.614888           0.000003
          176              O       6.048383      12.256128      13.158519      -0.561243      32.702232 0.49069230E+03  0.11529260E+05                                 8.059731                            6.794782       0.479548       2.199669                    0.998608      27.422115      71.253796       0.738824       0.352836      -1.143971       0.005873      -0.000352       0.025803       0.026466       0.017084      -0.071959       0.007499      -0.067362      -0.015240      -0.093715       0.037206       0.056509              9.051561      11.762114       0.044601      -4.601039       5.633147      -0.123570       9.759422           0.000006
          177              O       7.999256       9.864180      13.347351      -0.565550      38.605919 0.60248530E+03  0.14876958E+05                                 9.043288                            7.601006       0.300982       2.151418                    0.995213      27.714572      73.432396       0.689781       0.359606      -1.140409      -0.007439      -0.004143       0.022776       0.024316      -0.018235      -0.009771      -0.062346       0.074183       0.001258      -0.086961       0.039095       0.047866             10.132553       7.314826       2.334762      -2.150093      12.250093      -3.959111      10.832741          -0.000003
          178              O       7.939228       9.861051      15.578268      -0.579336      38.362473 0.60157012E+03  0.14845447E+05                                 8.970246                            7.571022       0.406878       2.173907                    0.997170      28.037151      74.211411       0.694616       0.357317      -1.142482       0.005740       0.000225      -0.023947       0.024627      -0.031283       0.017144       0.062650       0.048985       0.003385      -0.087088       0.033050       0.054038              9.927844       6.673978       1.441010       0.358606      11.567149       4.116257      11.542404           0.000002
          179              O       8.435932      14.132289      13.518841      -0.574053      37.880672 0.62135038E+03  0.15465492E+05                                 8.914978                            7.736469       0.257187       2.133757                    0.995287      27.949400      74.412758       0.681238       0.361227      -1.138833      -0.010036       0.004111       0.017337       0.020450      -0.022399       0.012520       0.069706       0.089096       0.009326      -0.099974       0.046368       0.053606              9.692715       6.437295       0.311309      -0.470063      13.025963       3.074742       9.614888           0.000003
          180              O       8.407156      14.218840      15.744363      -0.561243      32.702212 0.49069213E+03  0.11529255E+05                                 8.059727                            6.794781       0.479546       2.199668                    0.998608      27.422113      71.253788       0.738824       0.352836      -1.143971      -0.000722      -0.005839      -0.025803       0.026465       0.003914      -0.005706      -0.072124       0.075125      -0.015241      -0.093715       0.037206       0.056509              9.051555       5.851596       1.137167      -0.957851      11.543649      -4.501920       9.759418           0.000005
          181              O       8.400739       3.782089       3.713057      -0.565551      38.605931 0.60248560E+03  0.14876967E+05                                 9.043291                            7.601008       0.300982       2.151418                    0.995213      27.714573      73.432402       0.689781       0.359606      -1.140409      -0.005426      -0.006562       0.022776       0.024316      -0.003770      -0.063083       0.001724      -0.082319       0.001258      -0.086961       0.039095       0.047866             10.132557      12.921687       1.298328      -4.283986       6.643245      -1.394618      10.832739          -0.000003
          182              O       8.386750       3.723630       5.943974      -0.579337      38.362473 0.60157026E+03  0.14845451E+05                                 8.970246                            7.571023       0.406878       2.173907                    0.997170      28.037152      74.211411       0.694616       0.357317      -1.142482       0.001265       0.005603      -0.023947       0.024627      -0.020460       0.064722       0.005471      -0.068116       0.003385      -0.087088       0.033050       0.054038              9.927843      11.920619       0.471160       4.112867       6.320510      -0.395589      11.542401           0.000002
          183              O      12.677120       3.435667       3.884547      -0.574053      37.880659 0.62135021E+03  0.15465486E+05                                 8.914977                            7.736468       0.257187       2.133757                    0.995287      27.949399      74.412755       0.681238       0.361227      -1.138833       0.002219      -0.010616       0.017337       0.020450      -0.004993       0.070821      -0.000359      -0.099223       0.009326      -0.099974       0.046368       0.053606              9.692713      12.919550      -0.886948       2.938071       6.543701      -1.021135       9.614887           0.000003
          184              O      12.756997       3.391638       6.110069      -0.561243      32.702229 0.49069225E+03  0.11529258E+05                                 8.059730                            6.794781       0.479548       2.199669                    0.998608      27.422114      71.253790       0.738824       0.352836      -1.143971      -0.005873       0.000352      -0.025803       0.026466       0.017084      -0.071959       0.007499      -0.067362      -0.015240      -0.093714       0.037206       0.056509              9.051560      11.762112       0.044601      -4.601038       5.633146      -0.123570       9.759421           0.000006
          185              O      10.806124       5.783586       5.921237      -0.565550      38.605919 0.60248530E+03  0.14876958E+05                                 9.043288                            7.601006       0.300982       2.151418                    0.995213      27.714572      73.432396       0.689781       0.359606      -1.140409       0.007439       0.004143      -0.022776       0.024316      -0.018235      -0.009771      -0.062346       0.074183       0.001258      -0.086961       0.039095       0.047866             10.132553       7.314826       2.334762      -2.150093      12.250093      -3.959111      10.832741          -0.000003
          186              O      10.866152       5.786715       3.690320      -0.579336      38.362476 0.60157019E+03  0.14845449E+05                                 8.970247                            7.571022       0.406878       2.173907                    0.997170      28.037153      74.211416       0.694616       0.357317      -1.142482      -0.005740      -0.000225       0.023947       0.024627      -0.031283       0.017144       0.062650       0.048985       0.003385      -0.087088       0.033050       0.054038              9.927844       6.673978       1.441010       0.358606      11.567149       4.116257      11.542404           0.000002
          187              O      10.369448       1.515477       5.749747      -0.574053      37.880670 0.62135035E+03  0.15465491E+05                                 8.914978                            7.736469       0.257187       2.133758                    0.995287      27.949399      74.412756       0.681238       0.361227      -1.138833       0.010036      -0.004111      -0.017337       0.020450      -0.022399       0.012520       0.069706       0.089096       0.009326      -0.099974       0.046368       0.053606              9.692715       6.437295       0.311309      -0.470063      13.025963       3.074742       9.614887           0.000003
          188              O      10.398224       1.428926       3.524225      -0.561243      32.702201 0.49069194E+03  0.11529249E+05                                 8.059725                            6.794779       0.479547       2.199668                    0.998608      27.422110      71.253773       0.738824       0.352836      -1.143971       0.000722       0.005839       0.025803       0.026465       0.003914      -0.005706      -0.072124       0.075125      -0.015241      -0.093715       0.037206       0.056509              9.051552       5.851595       1.137167      -0.957850      11.543645      -4.501918       9.759415           0.000006

******************************************************
Auxiliary information for the entire system
The total spin magnetic moment of the unit cell is   0.000428
The total net atomic charge of the unit cell is   -0.000004
Accuracy of reproducing the electrostatic potential in the unit cell:
  The inner radius (bohr) =    5.0000
  The outer radius (bohr) =   12.0000
  Valid grid points have density less than (e/(bohr^3)) =    0.0001
  The number of valid grid points were=        23762
  The rms potential error without charges in kcal/mol is=      4.02834
  The rms potential error with partial charges in kcal/mol is=      0.77851
  The RRMSE value at monopole order=      0.19326
  The rms potential error with partial charges and cloud penetration in kcal/mol is=      0.79214
  The RRMSE value at monopole order with cloud penetration is=      0.19664
  The rms potential error with partial charges and atomic dipoles in kcal/mol is=      0.46151
  The RRMSE value at dipole order=      0.11457
  The rms potential error with partial charges, atomic dipoles and cloud penetration in kcal/mol is=      0.45531
  The RRMSE value at dipole order with cloud penetration=      0.11303

******************************************************
The electron densities and ab initio electrostatic potential were computed in VASP using the PBE functional and
projector augmented wave method. See the main text of the journal article for a description of computational details.
The atomic charges, dipoles, and quadrupoles were computed with the DDEC6 method as described in
(a) T. A. Manz and N. Gabaldon Limas, RSC Adv. 6 (2016) 47771-47801 DOI: 10.1039/c6ra04656h
(b) N. Gabaldon Limas and T. A. Manz, RSC Adv. 8 (2018) 2678-2707 DOI: 10.1039/c7ra11829e.
For each atom in the material, the electron cloud parameters were fit to the spherically averaged atom-in-material
electron density using radial positions for which this density was between 10^-4 and 10^-2 electrons per cubic bohr.
The polarizabilities, dispersion coefficients, and quantum Drude oscillator (QDO) parameters were fit using the MCLF method.
The magnetic structure of the system was optimized in VASP from the default ferromagnetic initial guess using spin polarization.
The atomic spin moments (ASMs) were computed on this optimized magnetic structure using the DDEC6 partition as inputs
to the method of T. A. Manz and D. S. Sholl, J. Chem. Theory Comput. 7 (2011) 4146-4164 DOI: 10.1021/ct200539n.
The RMSE and RRMSE were computed using a uniform grid with Ewald summation.
