# Supplementary material for: A collection of forcefield precursors for metal–organic frameworks
Source: RSC Adv. 2019 Nov 13;9(63):36492–507. doi: 10.1039/c9ra07327b (PMC9075174; doi:10.1039/c9ra07327b)
Supplement: RA-009-C9RA07327B-s5300 [file RA-009-C9RA07327B-s5300.xyz]

  110
jmolscript: load "" {1 1 1} spacegroup "x,y,z" unitcell [{      7.651300     0.000000     0.000000 }, {      0.000000    13.951900     0.000000 }, {      0.000000    -2.325319    14.108762 }]
Zn     3.064805     2.906645     3.527191     0.770370
Zn     4.586495     8.719936    10.581572     0.770371
H      4.021523     2.421584     6.402556     0.101591
H      5.900683     1.647486     7.433907     0.130458
H      7.232009     0.325776     3.898251     0.133136
H      5.290874     1.083365     2.975538     0.096083
H      0.434594     0.567144     7.369006     0.111091
H      1.395597    -0.157657     4.935245     0.113700
H      2.293095    -0.094642     8.421520     0.117863
H      3.461448    12.625306     4.798390     0.119510
H      2.072737    12.999915     0.002822     0.106168
H      7.258023     1.837698     1.327635     0.101837
H      4.021523     3.391707     0.651825     0.101591
H      5.900683     1.840486    13.729236     0.130459
H      7.232009     5.487514     3.156130     0.133136
H      5.290874     4.729926     4.078843     0.096083
H      0.434594     2.920828    13.794137     0.111091
H      1.395597     5.970948     2.119136     0.113699
H      2.293095     3.582613    12.741623     0.117864
H      3.461448     7.139884     2.255991     0.119510
H      2.072737     6.765275     7.051559     0.106168
H      7.258023     3.975593     5.726746     0.101837
H      3.629777     9.204997     7.706206     0.101591
H      1.750617     9.979095     6.674855     0.130458
H      0.419291    11.300805    10.210511     0.133136
H      2.360426    10.543216    11.133224     0.096082
H      7.216706    11.059437     6.739756     0.111091
H      6.255703    11.784238     9.173517     0.113699
H      5.358205    11.721223     5.687242     0.117862
H      4.189852    -0.998725     9.310372     0.119510
H      5.578563     0.951985    -0.002822     0.106168
H      0.393277     9.788883    12.781127     0.101837
H      3.629777     8.234874    13.456937     0.101590
H      1.750617     9.786095     0.379526     0.130458
H      0.419291     6.139067    10.952632     0.133136
H      2.360426     6.896655    10.029919     0.096083
H      7.216706     8.705753     0.314625     0.111091
H      6.255703     5.655633    11.989626     0.113699
H      5.358205     8.043968     1.367139     0.117863
H      4.189852     4.486697    11.852771     0.119509
H      5.578563     4.861306     7.057203     0.106168
H      0.393277     7.650988     8.382016     0.101837
C      4.671119     1.995121     5.891819     0.094164
C      5.806572     1.537963     6.515426    -0.191362
C      6.818839     0.910826     5.791647     0.177480
C      6.597716     0.747124     4.431562    -0.180875
C      5.425537     1.215210     3.885553     0.090869
C      0.387921     0.455528     6.446293    -0.148480
C      1.433088    -0.098594     5.863601    -0.118012
C      2.652706    -0.637835     6.494263     0.116166
C      2.902903    -0.528081     7.868457    -0.141947
C      3.604527    12.687624     5.715459    -0.140490
C      2.068912     1.059647     1.722680     0.610565
C      1.003851     0.504361     0.825363    -0.023469
C      1.228799    13.389871     0.015520    -0.112655
C      7.427882     1.088713     0.801378    -0.137436
C      4.671119     3.818170     1.162562     0.094164
C      5.806572     4.275327     0.538955    -0.191362
C      6.818839     4.902465     1.262734     0.177480
C      6.597716     5.066167     2.622819    -0.180875
C      5.425537     4.598081     3.168828     0.090869
C      0.387921     5.357762     0.608088    -0.148480
C      1.433088     5.911885     1.190780    -0.118012
C      2.652706     6.451126     0.560118     0.116166
C      2.902903     4.016052    13.294686    -0.141947
C      3.604527     7.077566     1.338922    -0.140491
C      2.068912     4.753644     5.331701     0.610565
C      1.003851     5.308929     6.229018    -0.023469
C      1.228799     6.375320     7.038861    -0.112654
C      7.427882     4.724577     6.253003    -0.137436
C      2.980181     9.631460     8.216943     0.094164
C      1.844728    10.088618     7.593336    -0.191362
C      0.832461    10.715755     8.317115     0.177480
C      1.053584    10.879457     9.677200    -0.180875
C      2.225763    10.411371    10.223209     0.090869
C      7.263379    11.171053     7.662469    -0.148480
C      6.218212    11.725175     8.245161    -0.118012
C      4.998594    12.264416     7.614499     0.116163
C      4.748397    12.154662     6.240305    -0.141932
C      4.046773    -1.061043     8.393303    -0.140476
C      5.582388    10.566934    12.386082     0.610565
C      6.647449    11.122220    13.283399    -0.023469
C      6.422501     0.562029    -0.015520    -0.112654
C      0.223418    10.537868    13.307384    -0.137436
C      2.980181     7.808411    12.946200     0.094164
C      1.844728     7.351254    13.569807    -0.191362
C      0.832461     6.724116    12.846028     0.177480
C      1.053584     6.560414    11.485943    -0.180875
C      2.225763     7.028500    10.939934     0.090869
C      7.263379     6.268819    13.500674    -0.148480
C      6.218212     5.714696    12.917982    -0.118012
C      4.998594     5.175455    13.548644     0.116163
C      4.748397     7.610529     0.814076    -0.141932
C      4.046773     4.549015    12.769840    -0.140476
C      5.582388     6.872937     8.777061     0.610565
C      6.647449     6.317652     7.879744    -0.023469
C      6.422501     5.251261     7.069901    -0.112654
C      0.223418     6.902004     7.855759    -0.137436
N      4.466064     1.847231     4.571239    -0.237280
N      4.466064     3.966060     2.483142    -0.237281
N      3.185236     9.779350     9.537523    -0.237281
N      3.185236     7.660521    11.625620    -0.237281
O      1.820244     2.082553     2.322302    -0.572639
O      3.141624     0.545054     1.772061    -0.601234
O      1.820244     3.730737     4.732079    -0.572638
O      3.141624     5.268237     5.282320    -0.601234
O      5.831056     9.544028    11.786460    -0.572639
O      4.509676    11.081527    12.336701    -0.601234
O      5.831056     7.895844     9.376683    -0.572638
O      4.509676     6.358344     8.826442    -0.601234

The following XYZ coordinates are in angstroms. Other properties are in atomic units.
The sperically averaged electron density of each atom fit to a function of the form exp(a - br)
eigen_1, eigen_2 and eigen_3 are the three eigenvalues of traceless quadrupole moment tensor
  atom number  atomic symbol              X              Y              Z     net charge C6 coefficient C8 coefficient C10 coefficient fluctuating dipole atomic polarizability isotropic forcefield polarizability              a              b squared Pearson coefficient          <r^3>          <r^4>         wp_QDO          m_QDO          q_QDO       dipole_x       dipole_y       dipole_z         dipole            Qxy            Qxz            Qyz     Q(x^2-y^2)  Q(3z^2 - R^2)        eigen_1        eigen_2        eigen_3 static polarizability      alpha(xx)      alpha(xy)      alpha(xz)      alpha(yy)      alpha(yz)      alpha(zz) atomic spin moment
            1             Zn       3.064805       2.906645       3.527191       0.770370      97.940128 0.20529712E+04  0.66863928E+05                                17.316596                           14.784260       0.339431       1.952505                    0.996955      48.394514     133.679288       0.471031       0.399252      -1.144387      -0.106956      -0.000000      -0.000000       0.106956      -0.000000      -0.000000       0.037147       0.004381       0.020308      -0.037059      -0.001194       0.038253             20.083113      23.121461      -0.000006       0.000003      17.860407       1.563705      19.267471           0.000008
            2             Zn       4.586495       8.719936      10.581572       0.770371      97.940100 0.20529704E+04  0.66863891E+05                                17.316590                           14.784255       0.339432       1.952505                    0.996955      48.394508     133.679246       0.471031       0.399252      -1.144388       0.106956      -0.000000       0.000000       0.106956      -0.000000      -0.000000       0.037147       0.004381       0.020308      -0.037059      -0.001194       0.038253             20.083106      23.121454       0.000009       0.000007      17.860401       1.563706      19.267464           0.000008
            3              H       4.021523       2.421584       6.402556       0.101591       1.145408 0.84717473E+01  0.83926801E+02                                 1.785987                            1.686900      -0.808335       2.499504                    0.999347       3.391845       9.376413       0.490842       1.259612      -0.715492      -0.032340       0.024953       0.030807       0.051163      -0.011927      -0.005414       0.009809       0.015955       0.034011      -0.021272       0.001232       0.020040              1.827137       2.059235      -0.376117      -0.329967       1.754191       0.193200       1.667986          -0.000001
            4              H       5.900683       1.647486       7.433907       0.130458       1.071722 0.81060255E+01  0.78941517E+02                                 1.669945                            1.623225      -0.796319       2.512886                    0.999697       3.206114       8.614790       0.515974       1.218935      -0.725784       0.004237       0.005344       0.034623       0.035288      -0.010346       0.001733       0.004792       0.014320       0.038189      -0.019732       0.006154       0.013578              1.666103       1.455800      -0.018163       0.074713       1.483945       0.048167       2.058564          -0.000001
            5              H       7.232009       0.325776       3.898251       0.133136       1.042681 0.76969409E+01  0.74838910E+02                                 1.700821                            1.627127      -1.030417       2.405835                    0.997397       3.384239       9.429751       0.488361       1.289900      -0.707505       0.024901      -0.013826      -0.020013       0.034810      -0.008116      -0.000023       0.007135       0.008790       0.007459      -0.012996       0.002746       0.010250              1.718033       1.915905      -0.284134      -0.246895       1.473337       0.127794       1.764856          -0.000002
            6              H       5.290874       1.083365       2.975538       0.096083       1.120307 0.81388663E+01  0.81196134E+02                                 1.851441                            1.717547      -1.306321       2.256075                    0.993704       3.861603      11.325286       0.451700       1.359204      -0.690155      -0.002621      -0.013204      -0.046305       0.048223      -0.005794      -0.002879       0.005760      -0.005540       0.039615      -0.013042      -0.002748       0.015790              1.923001       1.649105      -0.006531       0.220298       1.459124       0.077359       2.660773          -0.000001
            7              H       0.434594       0.567144       7.369006       0.111091       1.098208 0.86481981E+01  0.85803147E+02                                 1.705741                            1.677931      -0.959390       2.423850                    0.997992       3.410516       9.323046       0.505679       1.220826      -0.723750       0.007028       0.005381       0.032322       0.033512      -0.007323       0.001971       0.004331       0.010417       0.031161      -0.015068       0.003786       0.011281              1.702126       1.662877      -0.116486       0.112606       1.472776      -0.037668       1.970727          -0.000002
            8              H       1.395597      -0.157657       4.935245       0.113700       1.032573 0.79498707E+01  0.78190453E+02                                 1.715874                            1.670029      -0.949808       2.433903                    0.997814       3.508386       9.941528       0.473362       1.315585      -0.701641      -0.003083       0.003081      -0.036162       0.036424      -0.005246       0.000808       0.001503       0.005814       0.025793      -0.010449       0.001698       0.008751              1.732167       1.699938      -0.122473       0.118229       1.408094      -0.103633       2.088467          -0.000002
            9              H       2.293095      -0.094642       8.421520       0.117863       1.027852 0.75517151E+01  0.71820034E+02                                 1.577645                            1.527864      -0.775153       2.514220                    0.999628       3.161896       8.232831       0.555585       1.159192      -0.739385      -0.022082       0.017664       0.024318       0.037296      -0.010987      -0.000954       0.007074       0.009364       0.031182      -0.018183       0.003931       0.014252              1.580793       1.752891      -0.262040      -0.183084       1.473080       0.106660       1.516408          -0.000001
           10              H       3.461448      12.625306       4.798390       0.119510       1.074345 0.79916020E+01  0.77635179E+02                                 1.673044                            1.609417      -0.823608       2.495469                    0.999255       3.280305       8.834484       0.518736       1.215444      -0.725518      -0.001785      -0.001897      -0.038685       0.038772      -0.009825       0.000158       0.005897       0.011335       0.029916      -0.017326       0.005072       0.012254              1.683799       1.496498      -0.037562       0.157545       1.396169      -0.043380       2.158730          -0.000001
           11              H       2.072737      12.999915       0.002822       0.106168       1.172409 0.87592224E+01  0.88378482E+02                                 1.851910                            1.740775      -1.348537       2.234512                    0.992959       3.823137      11.018986       0.467923       1.297332      -0.703187       0.035497      -0.010660      -0.003946       0.037272      -0.009962      -0.000225       0.005275       0.004462      -0.021788      -0.011180      -0.003236       0.014416              1.882581       2.292480      -0.332025      -0.012511       1.767238       0.193164       1.588026          -0.000002
           12              H       7.258023       1.837698       1.327635       0.101837       1.061273 0.76280603E+01  0.75097496E+02                                 1.796108                            1.670193      -1.398433       2.204412                    0.992647       3.955910      11.636445       0.453674       1.371357      -0.686598      -0.004944       0.027433       0.020962       0.034878      -0.004426      -0.003817       0.010288       0.000934      -0.011041      -0.011753      -0.000963       0.012716              1.873138       1.586755      -0.140773      -0.056000       2.198779       0.523773       1.833882          -0.000001
           13              H       4.021523       3.391707       0.651825       0.101591       1.145409 0.84717569E+01  0.83926927E+02                                 1.785988                            1.686901      -0.808336       2.499503                    0.999347       3.391847       9.376423       0.490841       1.259613      -0.715492      -0.032340      -0.024953      -0.030807       0.051162       0.011927       0.005414       0.009809       0.015955       0.034011      -0.021272       0.001233       0.020040              1.827139       2.059238       0.376117       0.329968       1.754192       0.193200       1.667987          -0.000001
           14              H       5.900683       1.840486      13.729236       0.130459       1.071721 0.81060141E+01  0.78941381E+02                                 1.669943                            1.623224      -0.796319       2.512886                    0.999697       3.206112       8.614784       0.515974       1.218935      -0.725784       0.004237      -0.005344      -0.034623       0.035289       0.010346      -0.001733       0.004792       0.014320       0.038189      -0.019732       0.006154       0.013578              1.666102       1.455799       0.018163      -0.074713       1.483944       0.048166       2.058563          -0.000001
           15              H       7.232009       5.487514       3.156130       0.133136       1.042681 0.76969436E+01  0.74838940E+02                                 1.700821                            1.627127      -1.030417       2.405835                    0.997397       3.384240       9.429753       0.488361       1.289899      -0.707505       0.024901       0.013826       0.020013       0.034810       0.008116       0.000023       0.007135       0.008790       0.007459      -0.012996       0.002746       0.010250              1.718033       1.915905       0.284134       0.246896       1.473336       0.127794       1.764857          -0.000001
           16              H       5.290874       4.729926       4.078843       0.096083       1.120306 0.81388605E+01  0.81196062E+02                                 1.851441                            1.717547      -1.306320       2.256075                    0.993704       3.861601      11.325279       0.451700       1.359204      -0.690155      -0.002621       0.013204       0.046305       0.048223       0.005794       0.002879       0.005760      -0.005540       0.039615      -0.013042      -0.002748       0.015790              1.923000       1.649105       0.006531      -0.220298       1.459123       0.077359       2.660773          -0.000001
           17              H       0.434594       2.920828      13.794137       0.111091       1.098208 0.86481955E+01  0.85803111E+02                                 1.705741                            1.677930      -0.959389       2.423850                    0.997992       3.410516       9.323044       0.505679       1.220826      -0.723750       0.007028      -0.005381      -0.032322       0.033512       0.007323      -0.001971       0.004331       0.010417       0.031161      -0.015068       0.003786       0.011281              1.702126       1.662877       0.116486      -0.112606       1.472775      -0.037668       1.970726          -0.000002
           18              H       1.395597       5.970948       2.119136       0.113699       1.032574 0.79498742E+01  0.78190495E+02                                 1.715874                            1.670029      -0.949809       2.433903                    0.997814       3.508387       9.941531       0.473362       1.315586      -0.701641      -0.003083      -0.003081       0.036162       0.036424       0.005246      -0.000808       0.001503       0.005814       0.025793      -0.010449       0.001698       0.008751              1.732167       1.699939       0.122473      -0.118230       1.408095      -0.103633       2.088468          -0.000002
           19              H       2.293095       3.582613      12.741623       0.117864       1.027852 0.75517114E+01  0.71819985E+02                                 1.577643                            1.527863      -0.775153       2.514220                    0.999628       3.161896       8.232828       0.555586       1.159191      -0.739386      -0.022082      -0.017664      -0.024318       0.037296       0.010987       0.000954       0.007074       0.009364       0.031182      -0.018183       0.003931       0.014252              1.580791       1.752889       0.262040       0.183084       1.473079       0.106660       1.516406          -0.000001
           20              H       3.461448       7.139884       2.255991       0.119510       1.074345 0.79915968E+01  0.77635116E+02                                 1.673043                            1.609417      -0.823609       2.495469                    0.999255       3.280304       8.834481       0.518736       1.215444      -0.725518      -0.001785       0.001897       0.038685       0.038772       0.009825      -0.000158       0.005897       0.011335       0.029916      -0.017326       0.005072       0.012254              1.683799       1.496498       0.037562      -0.157545       1.396169      -0.043380       2.158729          -0.000001
           21              H       2.072737       6.765275       7.051559       0.106168       1.172409 0.87592238E+01  0.88378491E+02                                 1.851910                            1.740775      -1.348536       2.234512                    0.992959       3.823137      11.018982       0.467923       1.297331      -0.703187       0.035496       0.010660       0.003946       0.037272       0.009962       0.000225       0.005275       0.004462      -0.021788      -0.011180      -0.003236       0.014416              1.882581       2.292479       0.332024       0.012511       1.767237       0.193164       1.588026          -0.000001
           22              H       7.258023       3.975593       5.726746       0.101837       1.061272 0.76280535E+01  0.75097410E+02                                 1.796107                            1.670192      -1.398432       2.204413                    0.992647       3.955909      11.636440       0.453675       1.371357      -0.686599      -0.004944      -0.027433      -0.020962       0.034878       0.004426       0.003817       0.010288       0.000934      -0.011041      -0.011753      -0.000963       0.012716              1.873137       1.586754       0.140773       0.056000       2.198777       0.523773       1.833881          -0.000001
           23              H       3.629777       9.204997       7.706206       0.101591       1.145410 0.84717636E+01  0.83927006E+02                                 1.785989                            1.686901      -0.808336       2.499503                    0.999347       3.391848       9.376425       0.490842       1.259612      -0.715492       0.032340      -0.024953      -0.030807       0.051162      -0.011927      -0.005414       0.009809       0.015955       0.034012      -0.021272       0.001233       0.020040              1.827139       2.059238      -0.376117      -0.329968       1.754193       0.193201       1.667988          -0.000001
           24              H       1.750617       9.979095       6.674855       0.130458       1.071721 0.81060183E+01  0.78941427E+02                                 1.669944                            1.623224      -0.796318       2.512887                    0.999697       3.206113       8.614785       0.515974       1.218935      -0.725784      -0.004236      -0.005344      -0.034623       0.035288      -0.010346       0.001733       0.004792       0.014320       0.038189      -0.019732       0.006154       0.013578              1.666102       1.455799      -0.018163       0.074713       1.483944       0.048167       2.058563          -0.000001
           25              H       0.419291      11.300805      10.210511       0.133136       1.042682 0.76969493E+01  0.74839008E+02                                 1.700821                            1.627127      -1.030418       2.405834                    0.997397       3.384241       9.429756       0.488361       1.289899      -0.707505      -0.024901       0.013826       0.020013       0.034810      -0.008116      -0.000023       0.007135       0.008790       0.007459      -0.012996       0.002746       0.010250              1.718033       1.915906      -0.284135      -0.246895       1.473337       0.127794       1.764857          -0.000001
           26              H       2.360426      10.543216      11.133224       0.096082       1.120307 0.81388682E+01  0.81196162E+02                                 1.851442                            1.717548      -1.306320       2.256075                    0.993704       3.861604      11.325291       0.451700       1.359205      -0.690155       0.002621       0.013204       0.046305       0.048223      -0.005794      -0.002879       0.005760      -0.005540       0.039615      -0.013042      -0.002748       0.015790              1.923002       1.649106      -0.006531       0.220298       1.459124       0.077359       2.660775          -0.000001
           27              H       7.216706      11.059437       6.739756       0.111091       1.098209 0.86482085E+01  0.85803263E+02                                 1.705741                            1.677931      -0.959391       2.423849                    0.997992       3.410518       9.323048       0.505679       1.220825      -0.723750      -0.007028      -0.005381      -0.032322       0.033512      -0.007323       0.001971       0.004331       0.010417       0.031161      -0.015068       0.003786       0.011281              1.702126       1.662877      -0.116486       0.112606       1.472776      -0.037668       1.970727          -0.000002
           28              H       6.255703      11.784238       9.173517       0.113699       1.032574 0.79498792E+01  0.78190566E+02                                 1.715876                            1.670030      -0.949810       2.433902                    0.997814       3.508388       9.941539       0.473361       1.315587      -0.701641       0.003083      -0.003081       0.036162       0.036424      -0.005246       0.000808       0.001503       0.005814       0.025793      -0.010449       0.001698       0.008751              1.732168       1.699940      -0.122473       0.118230       1.408096      -0.103634       2.088469          -0.000002
           29              H       5.358205      11.721223       5.687242       0.117862       1.027858 0.75517707E+01  0.71820681E+02                                 1.577650                            1.527869      -0.775155       2.514218                    0.999628       3.161904       8.232853       0.555585       1.159190      -0.739386       0.022082      -0.017664      -0.024318       0.037296      -0.010987      -0.000954       0.007074       0.009364       0.031183      -0.018183       0.003931       0.014252              1.580798       1.752897      -0.262042      -0.183087       1.473084       0.106661       1.516412          -0.000001
           30              H       4.189852      -0.998725       9.310372       0.119510       1.074351 0.79916490E+01  0.77635740E+02                                 1.673049                            1.609421      -0.823612       2.495467                    0.999255       3.280310       8.834500       0.518736       1.215442      -0.725518       0.001785       0.001897       0.038685       0.038772      -0.009825       0.000158       0.005897       0.011335       0.029916      -0.017326       0.005072       0.012254              1.683804       1.496502      -0.037562       0.157546       1.396172      -0.043380       2.158740          -0.000001
           31              H       5.578563       0.951985      -0.002822       0.106168       1.172411 0.87592373E+01  0.88378666E+02                                 1.851911                            1.740776      -1.348538       2.234511                    0.992959       3.823140      11.018995       0.467923       1.297331      -0.703187      -0.035496       0.010660       0.003946       0.037272      -0.009962      -0.000225       0.005275       0.004462      -0.021788      -0.011180      -0.003236       0.014416              1.882583       2.292481      -0.332025      -0.012511       1.767239       0.193165       1.588027          -0.000002
           32              H       0.393277       9.788883      12.781127       0.101837       1.061272 0.76280559E+01  0.75097446E+02                                 1.796108                            1.670193      -1.398433       2.204412                    0.992647       3.955909      11.636443       0.453674       1.371358      -0.686598       0.004944      -0.027433      -0.020962       0.034878      -0.004426      -0.003817       0.010288       0.000934      -0.011041      -0.011753      -0.000963       0.012716              1.873138       1.586755      -0.140773      -0.056000       2.198778       0.523773       1.833881          -0.000001
           33              H       3.629777       8.234874      13.456937       0.101590       1.145411 0.84717745E+01  0.83927138E+02                                 1.785990                            1.686902      -0.808336       2.499503                    0.999347       3.391850       9.376431       0.490841       1.259612      -0.715492       0.032340       0.024953       0.030807       0.051162       0.011927       0.005414       0.009809       0.015955       0.034012      -0.021272       0.001233       0.020040              1.827141       2.059239       0.376118       0.329968       1.754194       0.193201       1.667989          -0.000001
           34              H       1.750617       9.786095       0.379526       0.130458       1.071721 0.81060106E+01  0.78941333E+02                                 1.669943                            1.623223      -0.796317       2.512887                    0.999697       3.206112       8.614781       0.515975       1.218935      -0.725784      -0.004237       0.005344       0.034623       0.035288       0.010346      -0.001733       0.004792       0.014320       0.038189      -0.019732       0.006154       0.013578              1.666101       1.455799       0.018163      -0.074713       1.483943       0.048166       2.058562          -0.000001
           35              H       0.419291       6.139067      10.952632       0.133136       1.042680 0.76969328E+01  0.74838812E+02                                 1.700820                            1.627126      -1.030415       2.405835                    0.997397       3.384238       9.429747       0.488361       1.289900      -0.707505      -0.024901      -0.013826      -0.020013       0.034810       0.008116       0.000023       0.007135       0.008790       0.007459      -0.012996       0.002746       0.010250              1.718032       1.915904       0.284134       0.246895       1.473335       0.127794       1.764856          -0.000001
           36              H       2.360426       6.896655      10.029919       0.096083       1.120306 0.81388600E+01  0.81196054E+02                                 1.851441                            1.717546      -1.306320       2.256075                    0.993704       3.861601      11.325278       0.451700       1.359204      -0.690155       0.002621      -0.013204      -0.046306       0.048223       0.005794       0.002879       0.005760      -0.005540       0.039615      -0.013042      -0.002748       0.015790              1.923000       1.649104       0.006531      -0.220297       1.459123       0.077359       2.660772          -0.000001
           37              H       7.216706       8.705753       0.314625       0.111091       1.098208 0.86481994E+01  0.85803156E+02                                 1.705741                            1.677931      -0.959390       2.423849                    0.997992       3.410516       9.323043       0.505679       1.220825      -0.723750      -0.007028       0.005381       0.032322       0.033512       0.007323      -0.001971       0.004331       0.010417       0.031161      -0.015068       0.003786       0.011281              1.702126       1.662877       0.116486      -0.112606       1.472775      -0.037668       1.970726          -0.000002
           38              H       6.255703       5.655633      11.989626       0.113699       1.032574 0.79498790E+01  0.78190556E+02                                 1.715875                            1.670030      -0.949809       2.433903                    0.997814       3.508388       9.941536       0.473362       1.315586      -0.701641       0.003083       0.003081      -0.036162       0.036424       0.005246      -0.000808       0.001503       0.005814       0.025793      -0.010449       0.001698       0.008751              1.732168       1.699940       0.122473      -0.118230       1.408095      -0.103633       2.088468          -0.000002
           39              H       5.358205       8.043968       1.367139       0.117863       1.027858 0.75517612E+01  0.71820566E+02                                 1.577649                            1.527868      -0.775154       2.514218                    0.999628       3.161902       8.232846       0.555586       1.159189      -0.739386       0.022082       0.017664       0.024318       0.037296       0.010987       0.000954       0.007074       0.009364       0.031183      -0.018184       0.003931       0.014252              1.580797       1.752896       0.262042       0.183087       1.473083       0.106661       1.516411          -0.000001
           40              H       4.189852       4.486697      11.852771       0.119509       1.074352 0.79916591E+01  0.77635856E+02                                 1.673049                            1.609422      -0.823613       2.495466                    0.999255       3.280312       8.834504       0.518736       1.215442      -0.725519       0.001785      -0.001897      -0.038685       0.038772       0.009825      -0.000158       0.005897       0.011335       0.029916      -0.017326       0.005072       0.012254              1.683805       1.496502       0.037562      -0.157546       1.396173      -0.043380       2.158741          -0.000001
           41              H       5.578563       4.861306       7.057203       0.106168       1.172408 0.87592174E+01  0.88378414E+02                                 1.851909                            1.740774      -1.348536       2.234512                    0.992959       3.823136      11.018980       0.467923       1.297331      -0.703187      -0.035496      -0.010660      -0.003946       0.037272       0.009962       0.000225       0.005275       0.004462      -0.021788      -0.011180      -0.003236       0.014416              1.882580       2.292479       0.332024       0.012511       1.767237       0.193164       1.588026          -0.000001
           42              H       0.393277       7.650988       8.382016       0.101837       1.061271 0.76280424E+01  0.75097282E+02                                 1.796106                            1.670192      -1.398431       2.204413                    0.992647       3.955907      11.636436       0.453674       1.371358      -0.686598       0.004944       0.027433       0.020962       0.034878       0.004426       0.003817       0.010288       0.000934      -0.011041      -0.011753      -0.000963       0.012716              1.873137       1.586754       0.140773       0.056000       2.198776       0.523773       1.833880          -0.000001
           43              C       4.671119       1.995121       5.891819       0.094164      24.646888 0.33894239E+03  0.75339433E+04                                 7.525925                            6.275604       0.155846       2.070562                    0.999220      26.252734      74.875988       0.632402       0.435729      -1.045753       0.012981      -0.005903      -0.043792       0.046055       0.014442      -0.025668       0.014512      -0.038122      -0.011189      -0.043416       0.015536       0.027880              8.216239       9.630536      -2.530052       1.243172       6.167988      -0.301048       8.850194          -0.000070
           44              C       5.806572       1.537963       6.515426      -0.191362      30.946622 0.45392586E+03  0.10809427E+05                                 8.643146                            7.181728       0.012722       1.983675                    0.998188      29.802635      86.801069       0.603648       0.426093      -1.055968      -0.003408       0.010251      -0.004518       0.011709       0.011548       0.005318       0.003710      -0.018769       0.048065      -0.023161       0.004255       0.018906              9.546499      12.475729      -3.554891       1.132552       7.549488      -0.308787       8.614280           0.000073
           45              C       6.818839       0.910826       5.791647       0.177480      32.240528 0.38820253E+03  0.88665906E+04                                 9.074237                            6.725501      -0.161705       1.977711                    0.999367      25.493367      72.097666       0.613742       0.436940      -1.052105       0.017621       0.005342       0.003825       0.018806      -0.003226       0.002088      -0.003065       0.006931       0.002538      -0.005905      -0.000297       0.006202             11.169894      16.181034      -5.072090       3.197216       7.636911      -1.191943       9.691737          -0.000052
           46              C       6.597716       0.747124       4.431562      -0.180875      30.737637 0.43494453E+03  0.10248583E+05                                 8.595111                            7.013076       0.138433       2.030989                    0.998675      29.324845      84.991497       0.613002       0.424047      -1.057117       0.009778       0.010052      -0.008895       0.016607       0.006642      -0.008002       0.006862      -0.008418      -0.068598      -0.026507       0.007081       0.019427              9.570636      11.729750      -2.919345       2.651080       6.083129      -0.787499      10.899030           0.000078
           47              C       5.425537       1.215210       3.885553       0.090869      26.065481 0.34786858E+03  0.77981015E+04                                 7.854353                            6.375287      -0.070288       1.990933                    0.999291      26.715568      77.012915       0.623615       0.438143      -1.042256      -0.021189       0.012676       0.045686       0.051931       0.034442      -0.020729       0.013268      -0.055717       0.007091      -0.055759       0.012372       0.043387              8.717828      10.340355      -2.767069       1.579572       5.939817      -0.190267       9.873311          -0.000075
           48              C       0.387921       0.455528       6.446293      -0.148480      37.604403 0.43431333E+03  0.10233483E+05                                 9.905863                            7.004541       0.084564       2.003627                    0.999237      29.554711      85.752174       0.613618       0.423631      -1.057017      -0.011098       0.020644      -0.015393       0.028040       0.008621       0.010105       0.006916      -0.022855       0.062503      -0.025983      -0.000203       0.026186             12.673738      20.893470      -6.924176       2.869491       8.930195      -1.628349       8.197550           0.000023
           49              C       1.433088      -0.098594       5.863601      -0.118012      38.307521 0.43299261E+03  0.10197430E+05                                10.055964                            7.002260       0.145725       2.027308                    0.999305      29.277818      85.005311       0.612447       0.424646      -1.056091       0.022228       0.003240       0.011285       0.025139       0.019651       0.005700       0.001401      -0.043911       0.053245      -0.038753       0.015830       0.022923             13.065217      21.516089      -7.344347       2.923372       9.132805      -1.984328       8.546758          -0.000038
           50              C       2.652706      -0.637835       6.494263       0.116166      33.763984 0.41742703E+03  0.96978748E+04                                 9.305592                            6.924546      -0.225597       1.944827                    0.999280      26.413717      75.066336       0.612036       0.430758      -1.057034      -0.010099       0.005491      -0.006447       0.013180      -0.025660       0.013490      -0.004974       0.038509       0.026970      -0.036635       0.001289       0.035345             11.631688      17.152441      -5.621388       3.256043       8.068529      -1.980304       9.674093          -0.000005
           51              C       2.902903      -0.528081       7.868457      -0.141947      30.412404 0.44098590E+03  0.10429955E+05                                 8.561073                            7.084491      -0.048513       1.957535                    0.999104      29.711861      86.359142       0.606771       0.426799      -1.055093       0.015197      -0.008572       0.012962       0.021736      -0.018148      -0.014713       0.012983      -0.005897       0.000889      -0.019347      -0.011360       0.030707              9.610293      12.213669      -3.512027       2.702747       7.037831      -1.625789       9.579380          -0.000002
           52              C       3.604527      12.687624       5.715459      -0.140490      30.759587 0.43180762E+03  0.10173992E+05                                 8.623890                            7.000333      -0.066920       1.952207                    0.999128      29.721195      86.629207       0.610839       0.425577      -1.054327       0.029179      -0.000542       0.007805       0.030210       0.008871       0.005719       0.002066      -0.010504       0.081178      -0.024149      -0.003895       0.028044              9.751799      13.155344      -3.924289       1.491170       7.188041      -1.076780       8.912013           0.000003
           53              C       2.068912       1.059647       1.722680       0.610565      21.576258 0.22217011E+03  0.44822304E+04                                 7.199926                            5.313488      -0.059524       2.041092                    0.999560      21.964077      61.398629       0.637078       0.476546      -1.013759       0.028424       0.038300       0.030214       0.056460       0.021284      -0.049093      -0.058192      -0.036557       0.137068      -0.063916      -0.039354       0.103269              8.660656       9.974141       1.269144       3.299895       8.034593       3.499956       7.973233          -0.000031
           54              C       1.003851       0.504361       0.825363      -0.023469      37.966959 0.41504372E+03  0.95847604E+04                                 9.770147                            6.739549       0.010297       2.009729                    0.999342      26.964229      75.267796       0.646278       0.410392      -1.074817      -0.025608      -0.012743      -0.037686       0.047312       0.005244      -0.012716      -0.007814       0.004683      -0.012463      -0.014253      -0.003659       0.017912             12.459624      13.669053       1.949907       4.908617      11.369757       6.461700      12.340062           0.000008
           55              C       1.228799      13.389871       0.015520      -0.112655      35.926560 0.43642597E+03  0.10336004E+05                                 9.605696                            7.069689      -0.131809       1.927264                    0.999490      29.993756      88.368325       0.602203       0.429459      -1.049309      -0.024340       0.023358      -0.016994       0.037773      -0.003999      -0.015817      -0.019719       0.035862      -0.025699      -0.034305       0.004949       0.029356             11.484551      11.313477       1.114742       3.200362      11.450501       6.320299      11.689674          -0.000006
           56              C       7.427882       1.088713       0.801378      -0.137436      35.375077 0.45819251E+03  0.10979972E+05                                 9.508760                            7.245862      -0.073957       1.941407                    0.999507      30.418006      90.029805       0.594825       0.429698      -1.049582      -0.001628      -0.022096      -0.018182       0.028661       0.014918      -0.026055       0.005276      -0.025805       0.025887      -0.038475       0.012809       0.025666             11.053450      12.873390       0.449637       3.280075      10.154928       4.595524      10.132031          -0.000004
           57              C       4.671119       3.818170       1.162562       0.094164      24.646888 0.33894236E+03  0.75339427E+04                                 7.525925                            6.275604       0.155844       2.070561                    0.999220      26.252739      74.876014       0.632402       0.435729      -1.045753       0.012981       0.005903       0.043792       0.046055      -0.014442       0.025668       0.014512      -0.038122      -0.011190      -0.043416       0.015535       0.027880              8.216240       9.630538       2.530051      -1.243172       6.167987      -0.301047       8.850194          -0.000071
           58              C       5.806572       4.275327       0.538955      -0.191362      30.946628 0.45392599E+03  0.10809431E+05                                 8.643147                            7.181729       0.012723       1.983676                    0.998188      29.802638      86.801078       0.603648       0.426093      -1.055968      -0.003408      -0.010251       0.004518       0.011709      -0.011547      -0.005319       0.003710      -0.018769       0.048065      -0.023161       0.004255       0.018906              9.546500      12.475732       3.554892      -1.132556       7.549489      -0.308789       8.614279           0.000073
           59              C       6.818839       4.902465       1.262734       0.177480      32.240532 0.38820257E+03  0.88665919E+04                                 9.074238                            6.725502      -0.161705       1.977711                    0.999367      25.493367      72.097668       0.613742       0.436940      -1.052105       0.017621      -0.005342      -0.003825       0.018806       0.003226      -0.002088      -0.003065       0.006931       0.002538      -0.005905      -0.000296       0.006202             11.169896      16.181037       5.072090      -3.197219       7.636913      -1.191944       9.691738          -0.000052
           60              C       6.597716       5.066167       2.622819      -0.180875      30.737624 0.43494428E+03  0.10248576E+05                                 8.595109                            7.013074       0.138433       2.030989                    0.998675      29.324843      84.991490       0.613002       0.424048      -1.057117       0.009778      -0.010052       0.008895       0.016607      -0.006642       0.008002       0.006862      -0.008418      -0.068598      -0.026507       0.007081       0.019427              9.570633      11.729747       2.919343      -2.651078       6.083126      -0.787499      10.899026           0.000078
           61              C       5.425537       4.598081       3.168828       0.090869      26.065477 0.34786853E+03  0.77980999E+04                                 7.854351                            6.375286      -0.070287       1.990934                    0.999291      26.715565      77.012898       0.623616       0.438143      -1.042256      -0.021189      -0.012676      -0.045686       0.051931      -0.034442       0.020729       0.013268      -0.055717       0.007090      -0.055759       0.012372       0.043387              8.717826      10.340352       2.767068      -1.579572       5.939816      -0.190266       9.873309          -0.000075
           62              C       0.387921       5.357762       0.608088      -0.148480      37.604415 0.43431347E+03  0.10233487E+05                                 9.905866                            7.004543       0.084564       2.003626                    0.999237      29.554715      85.752192       0.613618       0.423631      -1.057017      -0.011098      -0.020644       0.015393       0.028040      -0.008621      -0.010105       0.006916      -0.022855       0.062503      -0.025982      -0.000204       0.026186             12.673742      20.893475       6.924179      -2.869495       8.930199      -1.628352       8.197552           0.000017
           63              C       1.433088       5.911885       1.190780      -0.118012      38.307525 0.43299271E+03  0.10197433E+05                                10.055966                            7.002261       0.145724       2.027308                    0.999305      29.277817      85.005315       0.612447       0.424646      -1.056091       0.022228      -0.003240      -0.011285       0.025138      -0.019652      -0.005700       0.001401      -0.043911       0.053245      -0.038753       0.015830       0.022923             13.065220      21.516094       7.344351      -2.923374       9.132809      -1.984328       8.546759          -0.000033
           64              C       2.652706       6.451126       0.560118       0.116166      33.763969 0.41742685E+03  0.96978699E+04                                 9.305590                            6.924545      -0.225598       1.944827                    0.999280      26.413716      75.066337       0.612036       0.430758      -1.057034      -0.010099      -0.005492       0.006447       0.013180       0.025660      -0.013490      -0.004974       0.038509       0.026970      -0.036634       0.001289       0.035345             11.631683      17.152436       5.621383      -3.256039       8.068524      -1.980300       9.674090          -0.000007
           65              C       2.902903       4.016052      13.294686      -0.141947      30.412416 0.44098622E+03  0.10429965E+05                                 8.561076                            7.084494      -0.048514       1.957534                    0.999104      29.711865      86.359160       0.606770       0.426800      -1.055093       0.015197       0.008572      -0.012962       0.021736       0.018148       0.014713       0.012983      -0.005897       0.000889      -0.019347      -0.011360       0.030707              9.610296      12.213670       3.512029      -2.702747       7.037836      -1.625789       9.579383           0.000001
           66              C       3.604527       7.077566       1.338922      -0.140491      30.759595 0.43180778E+03  0.10173997E+05                                 8.623891                            7.000335      -0.066921       1.952207                    0.999128      29.721201      86.629229       0.610839       0.425577      -1.054327       0.029179       0.000542      -0.007805       0.030210      -0.008870      -0.005719       0.002066      -0.010504       0.081178      -0.024149      -0.003896       0.028044              9.751801      13.155346       3.924290      -1.491166       7.188043      -1.076781       8.912014           0.000002
           67              C       2.068912       4.753644       5.331701       0.610565      21.576258 0.22217014E+03  0.44822308E+04                                 7.199925                            5.313487      -0.059521       2.041093                    0.999560      21.964066      61.398579       0.637078       0.476546      -1.013760       0.028424      -0.038300      -0.030214       0.056460      -0.021284       0.049093      -0.058192      -0.036557       0.137068      -0.063916      -0.039354       0.103269              8.660653       9.974141      -1.269142      -3.299896       8.034590       3.499953       7.973230          -0.000030
           68              C       1.003851       5.308929       6.229018      -0.023469      37.966956 0.41504381E+03  0.95847624E+04                                 9.770146                            6.739549       0.010298       2.009729                    0.999342      26.964225      75.267773       0.646278       0.410392      -1.074817      -0.025608       0.012743       0.037686       0.047312      -0.005244       0.012716      -0.007814       0.004683      -0.012462      -0.014253      -0.003659       0.017912             12.459621      13.669055      -1.949904      -4.908616      11.369751       6.461694      12.340055           0.000003
           69              C       1.228799       6.375320       7.038861      -0.112654      35.926543 0.43642585E+03  0.10336000E+05                                 9.605692                            7.069687      -0.131807       1.927265                    0.999490      29.993749      88.368285       0.602203       0.429459      -1.049309      -0.024340      -0.023358       0.016994       0.037774       0.003999       0.015817      -0.019719       0.035862      -0.025699      -0.034305       0.004949       0.029356             11.484545      11.313475      -1.114745      -3.200363      11.450493       6.320293      11.689667          -0.000001
           70              C       7.427882       4.724577       6.253003      -0.137436      35.375043 0.45819200E+03  0.10979957E+05                                 9.508754                            7.245858      -0.073956       1.941408                    0.999507      30.417998      90.029769       0.594825       0.429698      -1.049582      -0.001628       0.022096       0.018182       0.028661      -0.014918       0.026055       0.005276      -0.025805       0.025887      -0.038475       0.012809       0.025666             11.053441      12.873382      -0.449636      -3.280072      10.154919       4.595519      10.132023           0.000002
           71              C       2.980181       9.631460       8.216943       0.094164      24.646898 0.33894255E+03  0.75339480E+04                                 7.525927                            6.275606       0.155843       2.070561                    0.999220      26.252745      74.876037       0.632402       0.435729      -1.045753      -0.012981       0.005903       0.043792       0.046055       0.014442      -0.025668       0.014512      -0.038122      -0.011189      -0.043415       0.015536       0.027880              8.216242       9.630540      -2.530054       1.243171       6.167990      -0.301047       8.850196          -0.000071
           72              C       1.844728      10.088618       7.593336      -0.191362      30.946612 0.45392566E+03  0.10809421E+05                                 8.643144                            7.181727       0.012723       1.983676                    0.998188      29.802626      86.801033       0.603648       0.426093      -1.055968       0.003408      -0.010251       0.004518       0.011709       0.011547       0.005318       0.003710      -0.018769       0.048065      -0.023161       0.004255       0.018906              9.546497      12.475727      -3.554891       1.132552       7.549487      -0.308787       8.614277           0.000073
           73              C       0.832461      10.715755       8.317115       0.177480      32.240515 0.38820234E+03  0.88665850E+04                                 9.074234                            6.725500      -0.161704       1.977711                    0.999367      25.493359      72.097638       0.613742       0.436940      -1.052105      -0.017621      -0.005342      -0.003825       0.018806      -0.003226       0.002088      -0.003065       0.006931       0.002537      -0.005905      -0.000296       0.006202             11.169891      16.181031      -5.072088       3.197214       7.636910      -1.191942       9.691733          -0.000052
           74              C       1.053584      10.879457       9.677200      -0.180875      30.737635 0.43494448E+03  0.10248582E+05                                 8.595111                            7.013076       0.138434       2.030989                    0.998675      29.324844      84.991492       0.613002       0.424047      -1.057117      -0.009779      -0.010052       0.008895       0.016607       0.006642      -0.008002       0.006862      -0.008418      -0.068598      -0.026507       0.007081       0.019427              9.570635      11.729750      -2.919345       2.651080       6.083129      -0.787499      10.899028           0.000080
           75              C       2.225763      10.411371      10.223209       0.090869      26.065487 0.34786868E+03  0.77981044E+04                                 7.854354                            6.375287      -0.070289       1.990933                    0.999291      26.715574      77.012939       0.623615       0.438143      -1.042256       0.021189      -0.012676      -0.045686       0.051931       0.034442      -0.020729       0.013268      -0.055717       0.007091      -0.055759       0.012372       0.043387              8.717829      10.340357      -2.767070       1.579572       5.939818      -0.190267       9.873312          -0.000076
           76              C       7.263379      11.171053       7.662469      -0.148480      37.604405 0.43431336E+03  0.10233484E+05                                 9.905865                            7.004543       0.084563       2.003626                    0.999237      29.554715      85.752197       0.613618       0.423631      -1.057017       0.011098      -0.020644       0.015393       0.028040       0.008622       0.010105       0.006916      -0.022855       0.062503      -0.025983      -0.000203       0.026186             12.673740      20.893473      -6.924176       2.869489       8.930196      -1.628349       8.197550           0.000019
           77              C       6.218212      11.725175       8.245161      -0.118012      38.307559 0.43299318E+03  0.10197448E+05                                10.055972                            7.002266       0.145721       2.027307                    0.999305      29.277845      85.005432       0.612447       0.424646      -1.056091      -0.022228      -0.003241      -0.011285       0.025139       0.019652       0.005700       0.001401      -0.043910       0.053245      -0.038753       0.015830       0.022923             13.065226      21.516103      -7.344351       2.923373       9.132812      -1.984329       8.546763          -0.000034
           78              C       4.998594      12.264416       7.614499       0.116163      33.764126 0.41742909E+03  0.96979341E+04                                 9.305618                            6.924563      -0.225597       1.944826                    0.999280      26.413769      75.066510       0.612035       0.430758      -1.057034       0.010099      -0.005492       0.006447       0.013180      -0.025660       0.013491      -0.004975       0.038509       0.026970      -0.036635       0.001289       0.035346             11.631723      17.152499      -5.621409       3.256058       8.068553      -1.980313       9.674117          -0.000002
           79              C       4.748397      12.154662       6.240305      -0.141932      30.412075 0.44097973E+03  0.10429769E+05                                 8.560997                            7.084429      -0.048496       1.957543                    0.999104      29.711659      86.358298       0.606775       0.426798      -1.055094      -0.015198       0.008572      -0.012962       0.021736      -0.018148      -0.014713       0.012983      -0.005896       0.000889      -0.019347      -0.011360       0.030706              9.610205      12.213556      -3.511995       2.702708       7.037769      -1.625762       9.579291          -0.000006
           80              C       4.046773      -1.061043       8.393303      -0.140476      30.759271 0.43180188E+03  0.10173819E+05                                 8.623816                            7.000274      -0.066903       1.952215                    0.999128      29.721002      86.628388       0.610843       0.425576      -1.054328      -0.029179       0.000542      -0.007805       0.030210       0.008870       0.005719       0.002066      -0.010504       0.081177      -0.024148      -0.003896       0.028044              9.751714      13.155216      -3.924248       1.491160       7.187975      -1.076767       8.911951          -0.000003
           81              C       5.582388      10.566934      12.386082       0.610565      21.576261 0.22217014E+03  0.44822312E+04                                 7.199927                            5.313488      -0.059524       2.041092                    0.999560      21.964080      61.398640       0.637078       0.476546      -1.013759      -0.028424      -0.038300      -0.030214       0.056460       0.021284      -0.049093      -0.058192      -0.036557       0.137068      -0.063915      -0.039354       0.103269              8.660657       9.974142       1.269144       3.299896       8.034594       3.499957       7.973234          -0.000031
           82              C       6.647449      11.122220      13.283399      -0.023469      37.966961 0.41504373E+03  0.95847606E+04                                 9.770147                            6.739549       0.010297       2.009729                    0.999342      26.964229      75.267794       0.646278       0.410392      -1.074817       0.025608       0.012743       0.037686       0.047312       0.005244      -0.012716      -0.007814       0.004682      -0.012462      -0.014253      -0.003659       0.017912             12.459625      13.669054       1.949908       4.908618      11.369758       6.461701      12.340063           0.000002
           83              C       6.422501       0.562029      -0.015520      -0.112654      35.926560 0.43642594E+03  0.10336004E+05                                 9.605696                            7.069689      -0.131810       1.927264                    0.999490      29.993758      88.368335       0.602203       0.429459      -1.049309       0.024340      -0.023358       0.016994       0.037774      -0.003999      -0.015817      -0.019719       0.035862      -0.025699      -0.034305       0.004949       0.029356             11.484551      11.313478       1.114742       3.200363      11.450501       6.320299      11.689675           0.000002
           84              C       0.223418      10.537868      13.307384      -0.137436      35.375062 0.45819229E+03  0.10979965E+05                                 9.508757                            7.245860      -0.073957       1.941408                    0.999507      30.417997      90.029769       0.594825       0.429698      -1.049582       0.001628       0.022095       0.018182       0.028661       0.014918      -0.026055       0.005276      -0.025805       0.025887      -0.038475       0.012809       0.025666             11.053446      12.873386       0.449636       3.280073      10.154925       4.595523      10.132028           0.000003
           85              C       2.980181       7.808411      12.946200       0.094164      24.646889 0.33894236E+03  0.75339427E+04                                 7.525924                            6.275604       0.155844       2.070561                    0.999220      26.252742      74.876021       0.632402       0.435729      -1.045753      -0.012981      -0.005903      -0.043792       0.046055      -0.014442       0.025668       0.014512      -0.038122      -0.011189      -0.043415       0.015535       0.027880              8.216239       9.630538       2.530052      -1.243171       6.167987      -0.301047       8.850193          -0.000071
           86              C       1.844728       7.351254      13.569807      -0.191362      30.946611 0.45392566E+03  0.10809421E+05                                 8.643144                            7.181727       0.012723       1.983676                    0.998188      29.802624      86.801025       0.603648       0.426093      -1.055968       0.003408       0.010251      -0.004518       0.011709      -0.011548      -0.005318       0.003710      -0.018769       0.048065      -0.023161       0.004255       0.018906              9.546497      12.475728       3.554891      -1.132556       7.549487      -0.308789       8.614276           0.000074
           87              C       0.832461       6.724116      12.846028       0.177480      32.240513 0.38820233E+03  0.88665848E+04                                 9.074234                            6.725500      -0.161703       1.977711                    0.999367      25.493356      72.097625       0.613742       0.436940      -1.052105      -0.017621       0.005342       0.003825       0.018806       0.003226      -0.002088      -0.003065       0.006931       0.002538      -0.005905      -0.000296       0.006202             11.169891      16.181030       5.072088      -3.197217       7.636909      -1.191943       9.691733          -0.000054
           88              C       1.053584       6.560414      11.485943      -0.180875      30.737616 0.43494416E+03  0.10248573E+05                                 8.595107                            7.013073       0.138435       2.030990                    0.998675      29.324836      84.991458       0.613002       0.424047      -1.057117      -0.009779       0.010052      -0.008895       0.016607      -0.006642       0.008002       0.006862      -0.008418      -0.068599      -0.026508       0.007081       0.019427              9.570630      11.729745       2.919342      -2.651077       6.083125      -0.787499      10.899022           0.000081
           89              C       2.225763       7.028500      10.939934       0.090869      26.065482 0.34786861E+03  0.77981024E+04                                 7.854353                            6.375287      -0.070288       1.990933                    0.999291      26.715569      77.012916       0.623616       0.438143      -1.042256       0.021189       0.012676       0.045686       0.051931      -0.034442       0.020729       0.013268      -0.055717       0.007091      -0.055759       0.012372       0.043387              8.717827      10.340355       2.767069      -1.579571       5.939818      -0.190266       9.873309          -0.000078
           90              C       7.263379       6.268819      13.500674      -0.148480      37.604399 0.43431331E+03  0.10233482E+05                                 9.905862                            7.004541       0.084564       2.003626                    0.999237      29.554711      85.752175       0.613618       0.423631      -1.057017       0.011098       0.020644      -0.015393       0.028040      -0.008622      -0.010105       0.006916      -0.022855       0.062503      -0.025983      -0.000203       0.026186             12.673736      20.893465       6.924174      -2.869491       8.930195      -1.628350       8.197549           0.000026
           91              C       6.218212       5.714696      12.917982      -0.118012      38.307557 0.43299325E+03  0.10197450E+05                                10.055973                            7.002267       0.145720       2.027307                    0.999305      29.277841      85.005423       0.612446       0.424646      -1.056091      -0.022228       0.003241       0.011285       0.025139      -0.019652      -0.005700       0.001401      -0.043911       0.053245      -0.038753       0.015830       0.022923             13.065228      21.516105       7.344353      -2.923374       9.132815      -1.984329       8.546762          -0.000041
           92              C       4.998594       5.175455      13.548644       0.116163      33.764110 0.41742895E+03  0.96979301E+04                                 9.305615                            6.924562      -0.225597       1.944827                    0.999280      26.413768      75.066509       0.612035       0.430758      -1.057034       0.010099       0.005492      -0.006447       0.013180       0.025660      -0.013491      -0.004975       0.038509       0.026970      -0.036635       0.001289       0.035346             11.631718      17.152492       5.621405      -3.256053       8.068548      -1.980309       9.674114           0.000000
           93              C       4.748397       7.610529       0.814076      -0.141932      30.412076 0.44097988E+03  0.10429773E+05                                 8.560997                            7.084430      -0.048496       1.957543                    0.999104      29.711657      86.358288       0.606775       0.426798      -1.055094      -0.015198      -0.008572       0.012962       0.021736       0.018148       0.014713       0.012983      -0.005897       0.000889      -0.019347      -0.011360       0.030707              9.610205      12.213553       3.511995      -2.702706       7.037771      -1.625761       9.579290          -0.000006
           94              C       4.046773       4.549015      12.769840      -0.140476      30.759258 0.43180166E+03  0.10173813E+05                                 8.623814                            7.000273      -0.066904       1.952215                    0.999128      29.720996      86.628370       0.610843       0.425576      -1.054328      -0.029179      -0.000542       0.007805       0.030210      -0.008870      -0.005719       0.002065      -0.010504       0.081177      -0.024148      -0.003896       0.028044              9.751712      13.155212       3.924247      -1.491157       7.187974      -1.076768       8.911950          -0.000005
           95              C       5.582388       6.872937       8.777061       0.610565      21.576270 0.22217028E+03  0.44822345E+04                                 7.199928                            5.313489      -0.059523       2.041092                    0.999560      21.964077      61.398621       0.637078       0.476546      -1.013759      -0.028424       0.038300       0.030214       0.056460      -0.021284       0.049093      -0.058192      -0.036557       0.137068      -0.063916      -0.039354       0.103269              8.660657       9.974146      -1.269143      -3.299897       8.034592       3.499954       7.973233          -0.000032
           96              C       6.647449       6.317652       7.879744      -0.023469      37.966959 0.41504382E+03  0.95847628E+04                                 9.770147                            6.739550       0.010298       2.009729                    0.999342      26.964226      75.267781       0.646278       0.410392      -1.074817       0.025608      -0.012743      -0.037686       0.047312      -0.005244       0.012716      -0.007814       0.004682      -0.012463      -0.014253      -0.003659       0.017912             12.459622      13.669057      -1.949905      -4.908618      11.369752       6.461695      12.340057           0.000011
           97              C       6.422501       5.251261       7.069901      -0.112654      35.926546 0.43642590E+03  0.10336002E+05                                 9.605693                            7.069688      -0.131808       1.927264                    0.999490      29.993749      88.368291       0.602203       0.429459      -1.049309       0.024340       0.023358      -0.016994       0.037773       0.003999       0.015817      -0.019719       0.035862      -0.025699      -0.034305       0.004949       0.029356             11.484547      11.313476      -1.114746      -3.200364      11.450496       6.320295      11.689670          -0.000007
           98              C       0.223418       6.902004       7.855759      -0.137436      35.375053 0.45819217E+03  0.10979962E+05                                 9.508756                            7.245860      -0.073958       1.941407                    0.999507      30.418002      90.029792       0.594825       0.429698      -1.049581       0.001628      -0.022096      -0.018182       0.028661      -0.014918       0.026055       0.005276      -0.025805       0.025886      -0.038475       0.012809       0.025666             11.053444      12.873387      -0.449636      -3.280073      10.154920       4.595519      10.132026          -0.000004
           99              N       4.466064       1.847231       4.571239      -0.237280      34.036443 0.53550060E+03  0.13044162E+05                                 8.775073                            7.506743      -0.108556       1.991256                    0.997955      28.054433      77.752681       0.637200       0.394616      -1.096702       0.121032      -0.048238       0.066536       0.146296       0.004913      -0.043287       0.032581      -0.051383       0.101222      -0.066735      -0.000294       0.067029              9.595590      10.063693      -2.825548       0.962326       7.278886      -0.595916      11.444192           0.000076
          100              N       4.466064       3.966060       2.483142      -0.237281      34.036457 0.53550095E+03  0.13044172E+05                                 8.775077                            7.506747      -0.108557       1.991256                    0.997955      28.054441      77.752716       0.637199       0.394616      -1.096701       0.121032       0.048238      -0.066536       0.146296      -0.004912       0.043287       0.032581      -0.051383       0.101222      -0.066735      -0.000294       0.067029              9.595594      10.063694       2.825548      -0.962325       7.278889      -0.595916      11.444198           0.000077
          101              N       3.185236       9.779350       9.537523      -0.237281      34.036464 0.53550103E+03  0.13044175E+05                                 8.775078                            7.506747      -0.108557       1.991256                    0.997955      28.054446      77.752736       0.637199       0.394616      -1.096701      -0.121032       0.048237      -0.066536       0.146296       0.004913      -0.043287       0.032581      -0.051383       0.101222      -0.066735      -0.000294       0.067029              9.595595      10.063698      -2.825549       0.962326       7.278889      -0.595916      11.444200           0.000077
          102              N       3.185236       7.660521      11.625620      -0.237281      34.036470 0.53550116E+03  0.13044179E+05                                 8.775079                            7.506748      -0.108558       1.991255                    0.997955      28.054449      77.752748       0.637199       0.394616      -1.096701      -0.121032      -0.048237       0.066536       0.146296      -0.004913       0.043287       0.032581      -0.051383       0.101222      -0.066735      -0.000294       0.067029              9.595597      10.063699       2.825551      -0.962325       7.278892      -0.595917      11.444199           0.000080
          103              O       1.820244       2.082553       2.322302      -0.572639      37.945679 0.54747784E+03  0.13244172E+05                                 8.971608                            7.241089       0.304483       2.150978                    0.996234      27.587445      73.162538       0.704978       0.359147      -1.136877       0.037277      -0.029615      -0.005989       0.047984       0.028608      -0.004063       0.034596      -0.066388       0.102758      -0.063822       0.000949       0.062873             10.488548       8.398301       1.993315       2.262545      12.764759       5.532404      10.302584           0.000014
          104              O       3.141624       0.545054       1.772061      -0.601234      31.320798 0.48300645E+03  0.11303582E+05                                 7.760935                            6.746216       0.845700       2.306530                    0.998320      27.842679      72.194599       0.740703       0.353345      -1.143599      -0.015316       0.026702      -0.016167       0.034770      -0.019243      -0.028233      -0.064578       0.081887       0.042667      -0.096220       0.033209       0.063011              8.289955      11.930181      -1.284254       1.695461       6.393186       0.703172       6.546497           0.000016
          105              O       1.820244       3.730737       4.732079      -0.572638      37.945663 0.54747770E+03  0.13244167E+05                                 8.971606                            7.241088       0.304484       2.150979                    0.996234      27.587433      73.162493       0.704978       0.359147      -1.136877       0.037277       0.029614       0.005990       0.047984      -0.028608       0.004063       0.034596      -0.066389       0.102759      -0.063822       0.000949       0.062873             10.488545       8.398300      -1.993317      -2.262545      12.764757       5.532400      10.302577           0.000013
          106              O       3.141624       5.268237       5.282320      -0.601234      31.320754 0.48300558E+03  0.11303556E+05                                 7.760929                            6.746211       0.845697       2.306529                    0.998320      27.842653      72.194516       0.740703       0.353345      -1.143599      -0.015315      -0.026701       0.016167       0.034769       0.019244       0.028233      -0.064578       0.081887       0.042666      -0.096220       0.033210       0.063011              8.289948      11.930171       1.284253      -1.695460       6.393182       0.703170       6.546492           0.000015
          107              O       5.831056       9.544028      11.786460      -0.572639      37.945695 0.54747804E+03  0.13244178E+05                                 8.971611                            7.241090       0.304484       2.150978                    0.996234      27.587452      73.162562       0.704978       0.359147      -1.136877      -0.037277       0.029615       0.005990       0.047984       0.028608      -0.004063       0.034596      -0.066389       0.102758      -0.063822       0.000949       0.062873             10.488551       8.398304       1.993317       2.262546      12.764763       5.532406      10.302585           0.000014
          108              O       4.509676      11.081527      12.336701      -0.601234      31.320809 0.48300668E+03  0.11303589E+05                                 7.760939                            6.746219       0.845697       2.306529                    0.998320      27.842681      72.194616       0.740703       0.353345      -1.143599       0.015316      -0.026702       0.016167       0.034770      -0.019243      -0.028233      -0.064578       0.081887       0.042667      -0.096220       0.033209       0.063011              8.289958      11.930186      -1.284254       1.695462       6.393189       0.703172       6.546499           0.000015
          109              O       5.831056       7.895844       9.376683      -0.572638      37.945691 0.54747823E+03  0.13244183E+05                                 8.971609                            7.241091       0.304486       2.150979                    0.996234      27.587447      73.162535       0.704978       0.359147      -1.136877      -0.037277      -0.029615      -0.005989       0.047984      -0.028608       0.004063       0.034596      -0.066389       0.102758      -0.063822       0.000949       0.062873             10.488548       8.398302      -1.993317      -2.262546      12.764762       5.532403      10.302581           0.000014
          110              O       4.509676       6.358344       8.826442      -0.601234      31.320780 0.48300607E+03  0.11303571E+05                                 7.760933                            6.746214       0.845698       2.306529                    0.998320      27.842669      72.194568       0.740703       0.353345      -1.143599       0.015316       0.026701      -0.016167       0.034770       0.019243       0.028233      -0.064578       0.081887       0.042666      -0.096220       0.033210       0.063011              8.289952      11.930178       1.284254      -1.695461       6.393185       0.703171       6.546495           0.000016

******************************************************
Auxiliary information for the entire system
The total spin magnetic moment of the unit cell is   -0.000000
The total net atomic charge of the unit cell is   -0.000003
Accuracy of reproducing the electrostatic potential in the unit cell:
  The inner radius (bohr) =    5.0000
  The outer radius (bohr) =   12.0000
  Valid grid points have density less than (e/(bohr^3)) =    0.0001
  The number of valid grid points were=        28508
  The rms potential error without charges in kcal/mol is=      5.77446
  The rms potential error with partial charges in kcal/mol is=      0.52931
  The RRMSE value at monopole order=      0.09166
  The rms potential error with partial charges and cloud penetration in kcal/mol is=      0.52279
  The RRMSE value at monopole order with cloud penetration is=      0.09054
  The rms potential error with partial charges and atomic dipoles in kcal/mol is=      0.30145
  The RRMSE value at dipole order=      0.05220
  The rms potential error with partial charges, atomic dipoles and cloud penetration in kcal/mol is=      0.28987
  The RRMSE value at dipole order with cloud penetration=      0.05020

******************************************************
The electron densities and ab initio electrostatic potential were computed in VASP using the PBE functional and
projector augmented wave method. See the main text of the journal article for a description of computational details.
The atomic charges, dipoles, and quadrupoles were computed with the DDEC6 method as described in
(a) T. A. Manz and N. Gabaldon Limas, RSC Adv. 6 (2016) 47771-47801 DOI: 10.1039/c6ra04656h
(b) N. Gabaldon Limas and T. A. Manz, RSC Adv. 8 (2018) 2678-2707 DOI: 10.1039/c7ra11829e.
For each atom in the material, the electron cloud parameters were fit to the spherically averaged atom-in-material
electron density using radial positions for which this density was between 10^-4 and 10^-2 electrons per cubic bohr.
The polarizabilities, dispersion coefficients, and quantum Drude oscillator (QDO) parameters were fit using the MCLF method.
The magnetic structure of the system was optimized in VASP from the default ferromagnetic initial guess using spin polarization.
The atomic spin moments (ASMs) were computed on this optimized magnetic structure using the DDEC6 partition as inputs
to the method of T. A. Manz and D. S. Sholl, J. Chem. Theory Comput. 7 (2011) 4146-4164 DOI: 10.1021/ct200539n.
The RMSE and RRMSE were computed using a uniform grid with Ewald summation.
