# Supplementary material for: A collection of forcefield precursors for metal–organic frameworks
Source: RSC Adv. 2019 Nov 13;9(63):36492–507. doi: 10.1039/c9ra07327b (PMC9075174; doi:10.1039/c9ra07327b)
Supplement: RA-009-C9RA07327B-s5301 [file RA-009-C9RA07327B-s5301.xyz]

  110
jmolscript: load "" {1 1 1} spacegroup "x,y,z" unitcell [{      7.622900     0.000000     0.000000 }, {      0.000000    13.915900     0.000000 }, {      0.000000    -2.301004    14.096131 }]
Zn     3.050685     2.903724     3.524033     0.768997
Zn     4.572215     8.711172    10.572098     0.768996
H      3.988301     2.435733     6.416559     0.102188
H      5.872682     1.677046     7.458263     0.126092
H      7.215075     0.333711     3.897580     0.128307
H      5.269711     1.065618     2.951730     0.097526
H      0.444415     0.590345     7.380734     0.109571
H      1.382794    -0.191463     4.906863     0.114560
H      2.268575    -0.100373     8.432306     0.115544
H      3.418108    12.551852     4.775769     0.119709
H      2.099347    12.945239    -0.021144     0.107032
H      7.215837     1.851389     1.334904     0.100605
H      3.988301     3.371715     0.631507     0.102188
H      5.872682     1.829398    13.685934     0.126092
H      7.215075     5.473737     3.150485     0.128307
H      5.269711     4.741830     4.096336     0.097526
H      0.444415     2.916099    13.763462     0.109571
H      1.382794     5.998911     2.141202     0.114560
H      2.268575     3.606817    12.711891     0.115544
H      3.418108     7.171496     2.272296     0.119709
H      2.099347     6.778109     7.069210     0.107032
H      7.215837     3.956059     5.713162     0.100605
H      3.634599     9.179163     7.679572     0.102188
H      1.750218     9.937850     6.637868     0.126092
H      0.407825    11.281185    10.198551     0.128307
H      2.353189    10.549278    11.144401     0.097526
H      7.178485    11.024551     6.715397     0.109571
H      6.240106    11.806359     9.189268     0.114560
H      5.354325    11.715269     5.663825     0.115544
H      4.204792    -0.936956     9.320362     0.119708
H      5.523553     0.970661     0.021144     0.107032
H      0.407063     9.763507    12.761227     0.100605
H      3.634599     8.243181    13.464624     0.102188
H      1.750218     9.785498     0.410197     0.126092
H      0.407825     6.141159    10.945646     0.128307
H      2.353189     6.873066     9.999795     0.097526
H      7.178485     8.698797     0.332669     0.109571
H      6.240106     5.615985    11.954929     0.114560
H      5.354325     8.008079     1.384240     0.115544
H      4.204792     4.443400    11.823835     0.119708
H      5.523553     4.836787     7.026921     0.107032
H      0.407063     7.658837     8.382969     0.100605
C      4.656067     1.999725     5.899231     0.089551
C      5.775871     1.553136     6.520870    -0.184582
C      6.791242     0.910910     5.800558     0.174415
C      6.561792     0.756997     4.441691    -0.178629
C      5.405398     1.210390     3.880665     0.094262
C      0.384956     0.462721     6.440522    -0.145713
C      1.425482    -0.110452     5.851304    -0.115970
C      2.629138    -0.630773     6.489859     0.113036
C      2.898227    -0.526475     7.862822    -0.141830
C      3.576665    12.644676     5.707523    -0.135250
C      2.065044     1.048958     1.732414     0.600579
C      0.999362     0.491848     0.831672    -0.027346
C      1.234910    13.339782     0.000000    -0.109603
C      7.385066     1.084391     0.799251    -0.130954
C      4.656067     3.807723     1.148835     0.089551
C      5.775871     4.254312     0.527195    -0.184582
C      6.791242     4.896538     1.247508     0.174415
C      6.561792     5.050451     2.606375    -0.178629
C      5.405398     4.597058     3.167401     0.094262
C      0.384956     5.344727     0.607543    -0.145713
C      1.425482     5.917900     1.196762    -0.115970
C      2.629138     6.438221     0.558207     0.113037
C      2.898227     4.032919    13.281375    -0.141830
C      3.576665     7.078672     1.340542    -0.135250
C      2.065044     4.758490     5.315651     0.600579
C      0.999362     5.315600     6.216394    -0.027346
C      1.234910     6.383566     7.048065    -0.109602
C      7.385066     4.723057     6.248815    -0.130954
C      2.966833     9.615171     8.196900     0.089551
C      1.847029    10.061760     7.575261    -0.184582
C      0.831658    10.703986     8.295573     0.174415
C      1.061108    10.857899     9.654440    -0.178629
C      2.217502    10.404506    10.215466     0.094261
C      7.237944    11.152175     7.655609    -0.145713
C      6.197418    11.725348     8.244827    -0.115970
C      4.993762    12.245669     7.606272     0.113034
C      4.724673    12.141371     6.233309    -0.141818
C      4.046235    -1.029780     8.388608    -0.135239
C      5.557856    10.565938    12.363717     0.600579
C      6.623538    11.123048    13.264459    -0.027347
C      6.387990     0.576118     0.000000    -0.109600
C      0.237834    10.530505    13.296880    -0.130951
C      2.966833     7.807173    12.947296     0.089551
C      1.847029     7.360584    13.568936    -0.184582
C      0.831658     6.718358    12.848623     0.174415
C      1.061108     6.564445    11.489756    -0.178628
C      2.217502     7.017838    10.928730     0.094261
C      7.237944     6.270169    13.488588    -0.145713
C      6.197418     5.696996    12.899369    -0.115970
C      4.993762     5.176675    13.537924     0.113034
C      4.724673     7.581977     0.814756    -0.141818
C      4.046235     4.536224    12.755589    -0.135239
C      5.557856     6.856406     8.780480     0.600579
C      6.623538     6.299296     7.879737    -0.027347
C      6.387990     5.231330     7.048065    -0.109600
C      0.237834     6.891839     7.847316    -0.130952
N      4.455585     1.845845     4.565737    -0.239424
N      4.455585     3.961603     2.482329    -0.239424
N      3.167315     9.769051     9.530394    -0.239424
N      3.167315     7.653293    11.613802    -0.239424
O      1.809676     2.080446     2.335729    -0.569206
O      3.147495     0.535067     1.785980    -0.598982
O      1.809676     3.727002     4.712337    -0.569206
O      3.147495     5.272381     5.262086    -0.598982
O      5.813224     9.534450    11.760402    -0.569206
O      4.475405    11.079829    12.310151    -0.598982
O      5.813224     7.887894     9.383794    -0.569206
O      4.475405     6.342515     8.834045    -0.598982

The following XYZ coordinates are in angstroms. Other properties are in atomic units.
The sperically averaged electron density of each atom fit to a function of the form exp(a - br)
eigen_1, eigen_2 and eigen_3 are the three eigenvalues of traceless quadrupole moment tensor
  atom number  atomic symbol              X              Y              Z     net charge C6 coefficient C8 coefficient C10 coefficient fluctuating dipole atomic polarizability isotropic forcefield polarizability              a              b squared Pearson coefficient          <r^3>          <r^4>         wp_QDO          m_QDO          q_QDO       dipole_x       dipole_y       dipole_z         dipole            Qxy            Qxz            Qyz     Q(x^2-y^2)  Q(3z^2 - R^2)        eigen_1        eigen_2        eigen_3 static polarizability      alpha(xx)      alpha(xy)      alpha(xz)      alpha(yy)      alpha(yz)      alpha(zz) atomic spin moment
            1             Zn       3.050685       2.903724       3.524033       0.768997      97.961709 0.20495297E+04  0.66744523E+05                                17.304887                           14.762011       0.334084       1.950298                    0.996990      48.475681     134.031751       0.471712       0.398720      -1.144415      -0.107271      -0.000000       0.000000       0.107271      -0.000000      -0.000000       0.038624       0.006073       0.019656      -0.039036      -0.000239       0.039276             20.072868      23.146631       0.000000       0.000002      17.916157       1.642162      19.155816           0.000011
            2             Zn       4.572215       8.711172      10.572098       0.768996      97.961695 0.20495294E+04  0.66744515E+05                                17.304887                           14.762012       0.334083       1.950298                    0.996990      48.475674     134.031743       0.471711       0.398720      -1.144414       0.107271      -0.000000      -0.000000       0.107271       0.000000       0.000000       0.038624       0.006073       0.019655      -0.039036      -0.000240       0.039276             20.072868      23.146631       0.000000       0.000001      17.916158       1.642163      19.155816           0.000011
            3              H       3.988301       2.435733       6.416559       0.102188       1.215115 0.91555566E+01  0.92523977E+02                                 1.862588                            1.756954      -0.823865       2.488588                    0.998938       3.477135       9.723934       0.479368       1.264350      -0.714469      -0.033404       0.024970       0.031817       0.052456      -0.012433      -0.005892       0.010188       0.016493       0.034343      -0.021914       0.000997       0.020917              1.907188       2.163484      -0.403205      -0.347158       1.834198       0.201152       1.723881          -0.000003
            4              H       5.872682       1.677046       7.458263       0.126092       1.140167 0.87859624E+01  0.87203367E+02                                 1.731994                            1.682901      -0.801563       2.502239                    0.999479       3.288103       8.885965       0.510509       1.208813      -0.728135       0.003934       0.006514       0.036041       0.036835      -0.010361       0.001949       0.005385       0.014324       0.040700      -0.020329       0.005746       0.014583              1.727065       1.497816      -0.014842       0.080695       1.539827       0.059720       2.143553          -0.000004
            5              H       7.215075       0.333711       3.897580       0.128307       1.112663 0.83807841E+01  0.83229818E+02                                 1.773805                            1.695046      -1.078395       2.376320                    0.996403       3.498050       9.846292       0.479736       1.285612      -0.708187       0.025144      -0.012680      -0.020754       0.034982      -0.008276      -0.000405       0.007309       0.009756       0.007644      -0.013368       0.002594       0.010774              1.792816       2.015445      -0.303103      -0.258809       1.525855       0.127252       1.837147          -0.000005
            6              H       5.269711       1.065618       2.951730       0.097526       1.172954 0.85977909E+01  0.86936667E+02                                 1.907183                            1.763228      -1.303428       2.251921                    0.993410       3.928969      11.590967       0.446713       1.356005      -0.690738      -0.003111      -0.014344      -0.047987       0.050182      -0.005766      -0.002214       0.006332      -0.006417       0.040720      -0.013457      -0.002806       0.016263              1.985309       1.695007       0.001032       0.236549       1.493643       0.092072       2.767277          -0.000003
            7              H       0.444415       0.590345       7.380734       0.109571       1.160428 0.93049104E+01  0.93965383E+02                                 1.765028                            1.736257      -0.991531       2.402569                    0.997546       3.489992       9.605590       0.499233       1.214919      -0.725077       0.006951       0.005886       0.033089       0.034319      -0.007077       0.001864       0.004922       0.010329       0.032671      -0.015254       0.003281       0.011974              1.761042       1.721634      -0.122440       0.134263       1.523364      -0.033502       2.038128          -0.000006
            8              H       1.382794      -0.191463       4.906863       0.114560       1.090668 0.85427753E+01  0.85585480E+02                                 1.783749                            1.734112      -1.008450       2.404928                    0.996840       3.587561      10.275303       0.463147       1.320038      -0.700729      -0.002872       0.002579      -0.036869       0.037070      -0.004876       0.000794       0.002386       0.004876       0.026972      -0.010258       0.000917       0.009341              1.801195       1.764925      -0.131298       0.138846       1.458025      -0.100593       2.180634          -0.000005
            9              H       2.268575      -0.100373       8.432306       0.115544       1.093229 0.82046150E+01  0.79681122E+02                                 1.646011                            1.593663      -0.811613       2.491728                    0.999224       3.250223       8.557968       0.543304       1.160823      -0.738965      -0.022875       0.016214       0.024882       0.037487      -0.010454      -0.001453       0.007140       0.011165       0.033555      -0.018452       0.003569       0.014883              1.649206       1.843679      -0.270296      -0.198574       1.522061       0.105638       1.581877          -0.000004
           10              H       3.418108      12.551852       4.775769       0.119709       1.126168 0.85023893E+01  0.83816068E+02                                 1.721634                            1.656026      -0.843691       2.481788                    0.998850       3.330376       9.010484       0.513683       1.209553      -0.727011      -0.002569      -0.003713      -0.039247       0.039505      -0.009132       0.000321       0.007404       0.011983       0.029927      -0.017552       0.004556       0.012996              1.731626       1.539931      -0.033830       0.178353       1.432474      -0.019159       2.222472          -0.000004
           11              H       2.099347      12.945239      -0.021144       0.107032       1.228138 0.92939910E+01  0.95165417E+02                                 1.907458                            1.790290      -1.441610       2.186871                    0.991895       3.911603      11.354017       0.462544       1.293230      -0.703806       0.036622      -0.011213      -0.004946       0.038618      -0.009846       0.000002       0.005290       0.006108      -0.022675      -0.011554      -0.002997       0.014551              1.939783       2.378486      -0.344343      -0.020637       1.811009       0.197561       1.629855          -0.000004
           12              H       7.215837       1.851389       1.334904       0.100605       1.108892 0.80920326E+01  0.80933016E+02                                 1.856137                            1.724491      -1.447758       2.177537                    0.991813       4.063786      12.088978       0.444368       1.378147      -0.685047      -0.005303       0.028770       0.020343       0.035633      -0.004427      -0.004000       0.011045      -0.000317      -0.010272      -0.012148      -0.001391       0.013539              1.937830       1.629425      -0.139189      -0.052012       2.287804       0.549807       1.896262          -0.000003
           13              H       3.988301       3.371715       0.631507       0.102188       1.215116 0.91555693E+01  0.92524142E+02                                 1.862590                            1.756955      -0.823866       2.488588                    0.998938       3.477137       9.723943       0.479368       1.264350      -0.714468      -0.033404      -0.024970      -0.031817       0.052456       0.012433       0.005892       0.010188       0.016493       0.034343      -0.021914       0.000997       0.020917              1.907189       2.163486       0.403206       0.347158       1.834200       0.201153       1.723882          -0.000003
           14              H       5.872682       1.829398      13.685934       0.126092       1.140166 0.87859509E+01  0.87203221E+02                                 1.731992                            1.682900      -0.801563       2.502239                    0.999479       3.288103       8.885962       0.510509       1.208812      -0.728135       0.003934      -0.006514      -0.036041       0.036835       0.010361      -0.001949       0.005385       0.014324       0.040700      -0.020329       0.005746       0.014583              1.727064       1.497815       0.014842      -0.080695       1.539825       0.059720       2.143551          -0.000005
           15              H       7.215075       5.473737       3.150485       0.128307       1.112661 0.83807697E+01  0.83229636E+02                                 1.773803                            1.695045      -1.078394       2.376320                    0.996403       3.498048       9.846283       0.479736       1.285611      -0.708187       0.025144       0.012680       0.020754       0.034982       0.008276       0.000405       0.007309       0.009756       0.007644      -0.013368       0.002594       0.010774              1.792814       2.015443       0.303103       0.258808       1.525854       0.127252       1.837144          -0.000005
           16              H       5.269711       4.741830       4.096336       0.097526       1.172955 0.85977964E+01  0.86936733E+02                                 1.907183                            1.763228      -1.303429       2.251920                    0.993410       3.928970      11.590969       0.446713       1.356004      -0.690738      -0.003111       0.014344       0.047987       0.050182       0.005766       0.002214       0.006332      -0.006417       0.040720      -0.013457      -0.002806       0.016263              1.985309       1.695007      -0.001032      -0.236549       1.493643       0.092072       2.767278          -0.000003
           17              H       0.444415       2.916099      13.763462       0.109571       1.160428 0.93049119E+01  0.93965406E+02                                 1.765028                            1.736258      -0.991531       2.402569                    0.997546       3.489992       9.605592       0.499233       1.214919      -0.725076       0.006951      -0.005887      -0.033089       0.034320       0.007077      -0.001864       0.004922       0.010329       0.032671      -0.015254       0.003281       0.011974              1.761042       1.721634       0.122440      -0.134263       1.523364      -0.033502       2.038128          -0.000006
           18              H       1.382794       5.998911       2.141202       0.114560       1.090667 0.85427628E+01  0.85585316E+02                                 1.783747                            1.734110      -1.008448       2.404929                    0.996841       3.587560      10.275295       0.463147       1.320037      -0.700730      -0.002872      -0.002579       0.036869       0.037070       0.004876      -0.000794       0.002386       0.004876       0.026972      -0.010258       0.000917       0.009341              1.801193       1.764923       0.131298      -0.138846       1.458023      -0.100593       2.180631          -0.000005
           19              H       2.268575       3.606817      12.711891       0.115544       1.093229 0.82046138E+01  0.79681108E+02                                 1.646011                            1.593663      -0.811613       2.491728                    0.999224       3.250223       8.557968       0.543304       1.160823      -0.738965      -0.022875      -0.016214      -0.024882       0.037487       0.010453       0.001453       0.007140       0.011165       0.033554      -0.018452       0.003569       0.014883              1.649206       1.843679       0.270296       0.198574       1.522061       0.105638       1.581877          -0.000004
           20              H       3.418108       7.171496       2.272296       0.119709       1.126167 0.85023838E+01  0.83815999E+02                                 1.721633                            1.656026      -0.843691       2.481788                    0.998850       3.330375       9.010480       0.513683       1.209552      -0.727011      -0.002569       0.003713       0.039247       0.039505       0.009132      -0.000321       0.007404       0.011983       0.029927      -0.017552       0.004556       0.012996              1.731625       1.539930       0.033830      -0.178352       1.432474      -0.019159       2.222471          -0.000003
           21              H       2.099347       6.778109       7.069210       0.107032       1.228141 0.92940112E+01  0.95165671E+02                                 1.907460                            1.790291      -1.441612       2.186870                    0.991895       3.911607      11.354030       0.462545       1.293229      -0.703806       0.036622       0.011213       0.004946       0.038618       0.009846      -0.000002       0.005290       0.006108      -0.022675      -0.011554      -0.002997       0.014551              1.939785       2.378488       0.344344       0.020638       1.811011       0.197561       1.629856          -0.000004
           22              H       7.215837       3.956059       5.713162       0.100605       1.108891 0.80920299E+01  0.80932979E+02                                 1.856136                            1.724491      -1.447757       2.177538                    0.991813       4.063785      12.088973       0.444368       1.378147      -0.685048      -0.005303      -0.028770      -0.020343       0.035633       0.004426       0.004000       0.011045      -0.000317      -0.010272      -0.012148      -0.001391       0.013539              1.937830       1.629425       0.139189       0.052012       2.287804       0.549807       1.896261          -0.000004
           23              H       3.634599       9.179163       7.679572       0.102188       1.215117 0.91555766E+01  0.92524237E+02                                 1.862591                            1.756956      -0.823867       2.488587                    0.998938       3.477138       9.723948       0.479368       1.264351      -0.714468       0.033404      -0.024970      -0.031817       0.052456      -0.012433      -0.005892       0.010188       0.016493       0.034343      -0.021914       0.000997       0.020917              1.907191       2.163487      -0.403206      -0.347158       1.834201       0.201153       1.723883          -0.000003
           24              H       1.750218       9.937850       6.637868       0.126092       1.140167 0.87859592E+01  0.87203326E+02                                 1.731993                            1.682901      -0.801562       2.502240                    0.999479       3.288103       8.885964       0.510509       1.208813      -0.728135      -0.003934      -0.006514      -0.036041       0.036835      -0.010361       0.001949       0.005385       0.014324       0.040700      -0.020329       0.005746       0.014583              1.727065       1.497815      -0.014842       0.080695       1.539826       0.059720       2.143553          -0.000005
           25              H       0.407825      11.281185      10.198551       0.128307       1.112661 0.83807708E+01  0.83229649E+02                                 1.773803                            1.695045      -1.078395       2.376320                    0.996403       3.498047       9.846280       0.479736       1.285611      -0.708187      -0.025144       0.012680       0.020754       0.034982      -0.008276      -0.000405       0.007309       0.009756       0.007644      -0.013368       0.002594       0.010774              1.792814       2.015443      -0.303103      -0.258809       1.525854       0.127252       1.837145          -0.000005
           26              H       2.353189      10.549278      11.144401       0.097526       1.172955 0.85977956E+01  0.86936725E+02                                 1.907183                            1.763228      -1.303429       2.251920                    0.993410       3.928970      11.590970       0.446713       1.356004      -0.690738       0.003111       0.014344       0.047987       0.050182      -0.005766      -0.002214       0.006332      -0.006417       0.040720      -0.013457      -0.002806       0.016263              1.985309       1.695007       0.001032       0.236549       1.493643       0.092072       2.767278          -0.000003
           27              H       7.178485      11.024551       6.715397       0.109571       1.160430 0.93049294E+01  0.93965628E+02                                 1.765030                            1.736259      -0.991532       2.402568                    0.997546       3.489995       9.605603       0.499232       1.214919      -0.725076      -0.006951      -0.005886      -0.033089       0.034319      -0.007078       0.001864       0.004922       0.010329       0.032671      -0.015254       0.003281       0.011974              1.761044       1.721636      -0.122440       0.134263       1.523366      -0.033502       2.038130          -0.000006
           28              H       6.240106      11.806359       9.189268       0.114560       1.090668 0.85427806E+01  0.85585548E+02                                 1.783749                            1.734112      -1.008450       2.404928                    0.996840       3.587562      10.275307       0.463147       1.320038      -0.700729       0.002872      -0.002579       0.036869       0.037070      -0.004876       0.000794       0.002386       0.004876       0.026972      -0.010258       0.000917       0.009341              1.801195       1.764925      -0.131298       0.138846       1.458025      -0.100593       2.180635          -0.000005
           29              H       5.354325      11.715269       5.663825       0.115544       1.093235 0.82046648E+01  0.79681711E+02                                 1.646016                            1.593666      -0.811617       2.491725                    0.999224       3.250230       8.557987       0.543304       1.160821      -0.738966       0.022875      -0.016214      -0.024882       0.037487      -0.010454      -0.001453       0.007140       0.011165       0.033555      -0.018452       0.003569       0.014883              1.649210       1.843685      -0.270298      -0.198576       1.522065       0.105639       1.581881          -0.000004
           30              H       4.204792      -0.936956       9.320362       0.119708       1.126174 0.85024457E+01  0.83816757E+02                                 1.721640                            1.656031      -0.843695       2.481785                    0.998850       3.330383       9.010508       0.513682       1.209552      -0.727011       0.002569       0.003713       0.039247       0.039505      -0.009133       0.000321       0.007404       0.011983       0.029927      -0.017552       0.004556       0.012996              1.731632       1.539935      -0.033830       0.178354       1.432478      -0.019159       2.222483          -0.000003
           31              H       5.523553       0.970661       0.021144       0.107032       1.228141 0.92940103E+01  0.95165660E+02                                 1.907460                            1.790291      -1.441612       2.186870                    0.991895       3.911606      11.354027       0.462544       1.293229      -0.703806      -0.036622       0.011213       0.004946       0.038618      -0.009846       0.000002       0.005290       0.006109      -0.022675      -0.011554      -0.002997       0.014551              1.939785       2.378489      -0.344344      -0.020637       1.811010       0.197561       1.629856          -0.000004
           32              H       0.407063       9.763507      12.761227       0.100605       1.108892 0.80920388E+01  0.80933091E+02                                 1.856137                            1.724492      -1.447758       2.177537                    0.991813       4.063787      12.088981       0.444368       1.378147      -0.685048       0.005303      -0.028770      -0.020343       0.035633      -0.004427      -0.004000       0.011045      -0.000317      -0.010272      -0.012148      -0.001391       0.013539              1.937831       1.629426      -0.139190      -0.052012       2.287806       0.549807       1.896263          -0.000004
           33              H       3.634599       8.243181      13.464624       0.102188       1.215116 0.91555722E+01  0.92524180E+02                                 1.862591                            1.756956      -0.823867       2.488587                    0.998938       3.477137       9.723944       0.479368       1.264350      -0.714468       0.033404       0.024970       0.031817       0.052456       0.012433       0.005892       0.010188       0.016493       0.034343      -0.021914       0.000997       0.020917              1.907190       2.163486       0.403206       0.347158       1.834200       0.201153       1.723883          -0.000003
           34              H       1.750218       9.785498       0.410197       0.126092       1.140165 0.87859388E+01  0.87203073E+02                                 1.731991                            1.682899      -0.801561       2.502240                    0.999479       3.288101       8.885956       0.510509       1.208813      -0.728135      -0.003934       0.006514       0.036041       0.036835       0.010361      -0.001949       0.005385       0.014324       0.040700      -0.020329       0.005746       0.014583              1.727063       1.497814       0.014842      -0.080695       1.539825       0.059720       2.143550          -0.000004
           35              H       0.407825       6.141159      10.945646       0.128307       1.112662 0.83807754E+01  0.83229705E+02                                 1.773803                            1.695045      -1.078394       2.376320                    0.996403       3.498049       9.846286       0.479736       1.285611      -0.708187      -0.025144      -0.012680      -0.020754       0.034982       0.008276       0.000405       0.007309       0.009756       0.007644      -0.013368       0.002594       0.010774              1.792814       2.015444       0.303103       0.258808       1.525854       0.127252       1.837145          -0.000005
           36              H       2.353189       6.873066       9.999795       0.097526       1.172955 0.85977966E+01  0.86936744E+02                                 1.907184                            1.763228      -1.303429       2.251920                    0.993410       3.928971      11.590976       0.446713       1.356005      -0.690738       0.003111      -0.014344      -0.047987       0.050182       0.005766       0.002214       0.006332      -0.006417       0.040720      -0.013457      -0.002806       0.016263              1.985310       1.695008      -0.001031      -0.236549       1.493643       0.092072       2.767279          -0.000003
           37              H       7.178485       8.698797       0.332669       0.109571       1.160429 0.93049247E+01  0.93965568E+02                                 1.765029                            1.736259      -0.991532       2.402568                    0.997546       3.489994       9.605599       0.499233       1.214919      -0.725076      -0.006951       0.005886       0.033089       0.034319       0.007077      -0.001864       0.004922       0.010329       0.032671      -0.015254       0.003281       0.011974              1.761044       1.721636       0.122440      -0.134263       1.523365      -0.033502       2.038130          -0.000006
           38              H       6.240106       5.615985      11.954929       0.114560       1.090668 0.85427766E+01  0.85585498E+02                                 1.783748                            1.734111      -1.008451       2.404928                    0.996840       3.587563      10.275309       0.463147       1.320037      -0.700729       0.002872       0.002579      -0.036869       0.037070       0.004876      -0.000794       0.002386       0.004876       0.026972      -0.010258       0.000917       0.009341              1.801194       1.764925       0.131298      -0.138846       1.458025      -0.100593       2.180634          -0.000005
           39              H       5.354325       8.008079       1.384240       0.115544       1.093234 0.82046603E+01  0.79681655E+02                                 1.646015                            1.593666      -0.811617       2.491725                    0.999224       3.250229       8.557983       0.543304       1.160821      -0.738966       0.022875       0.016214       0.024882       0.037487       0.010454       0.001453       0.007140       0.011165       0.033555      -0.018452       0.003569       0.014883              1.649210       1.843684       0.270298       0.198576       1.522064       0.105639       1.581880          -0.000004
           40              H       4.204792       4.443400      11.823835       0.119708       1.126175 0.85024531E+01  0.83816851E+02                                 1.721641                            1.656032      -0.843697       2.481784                    0.998850       3.330384       9.010513       0.513682       1.209552      -0.727011       0.002568      -0.003713      -0.039247       0.039505       0.009133      -0.000321       0.007404       0.011983       0.029927      -0.017552       0.004556       0.012996              1.731633       1.539936       0.033830      -0.178354       1.432479      -0.019159       2.222484          -0.000004
           41              H       5.523553       4.836787       7.026921       0.107032       1.228143 0.92940344E+01  0.95165966E+02                                 1.907462                            1.790293      -1.441614       2.186868                    0.991895       3.911611      11.354044       0.462544       1.293228      -0.703806      -0.036622      -0.011213      -0.004946       0.038618       0.009846      -0.000002       0.005290       0.006108      -0.022675      -0.011554      -0.002997       0.014551              1.939787       2.378492       0.344344       0.020637       1.811012       0.197561       1.629858          -0.000004
           42              H       0.407063       7.658837       8.382969       0.100605       1.108891 0.80920254E+01  0.80932925E+02                                 1.856136                            1.724491      -1.447757       2.177538                    0.991813       4.063784      12.088971       0.444368       1.378147      -0.685047       0.005303       0.028770       0.020343       0.035633       0.004426       0.004000       0.011045      -0.000317      -0.010272      -0.012148      -0.001391       0.013539              1.937830       1.629425       0.139189       0.052012       2.287804       0.549807       1.896261          -0.000004
           43              C       4.656067       1.999725       5.899231       0.089551      25.122053 0.34648707E+03  0.77417607E+04                                 7.603320                            6.328607       0.153236       2.066459                    0.999233      26.438614      75.526100       0.632401       0.433472      -1.047435       0.012377      -0.006455      -0.047278       0.049295       0.014769      -0.026491       0.014234      -0.039867      -0.007659      -0.044592       0.016513       0.028078              8.307160       9.775869      -2.585651       1.259908       6.244073      -0.295629       8.901540          -0.000053
           44              C       5.775871       1.553136       6.520870      -0.184582      31.131748 0.45605669E+03  0.10872863E+05                                 8.665957                            7.189611       0.002561       1.980091                    0.998204      29.810231      86.873175       0.604446       0.425034      -1.056628       0.000793       0.008597      -0.003708       0.009396       0.015434       0.003387       0.004886      -0.022280       0.051523      -0.027636       0.007030       0.020605              9.574205      12.455591      -3.586609       1.166899       7.614052      -0.284195       8.652971           0.000055
           45              C       6.791242       0.910910       5.800558       0.174415      32.657954 0.38945521E+03  0.89080120E+04                                 9.161427                            6.745168      -0.186294       1.968567                    0.999393      25.601690      72.606255       0.611256       0.438086      -1.050750       0.015914       0.004512       0.004348       0.017104      -0.001798       0.001920      -0.003583       0.004923      -0.005361      -0.005265      -0.000093       0.005358             11.331288      16.460776      -5.235909       3.316298       7.787233      -1.269171       9.745855          -0.000035
           46              C       6.561792       0.756997       4.441691      -0.178629      31.173401 0.43781991E+03  0.10335009E+05                                 8.669457                            7.027782       0.132206       2.027532                    0.998793      29.391873      85.307720       0.613364       0.423031      -1.057581       0.006776       0.013065      -0.005191       0.015607       0.008689      -0.010696       0.007827      -0.010335      -0.074796      -0.030286       0.007652       0.022634              9.701467      11.939496      -2.980194       2.817951       6.114439      -0.872851      11.050465           0.000059
           47              C       5.405398       1.210390       3.880665       0.094262      26.121913 0.34613313E+03  0.77469028E+04                                 7.849414                            6.344425      -0.049070       1.998601                    0.999366      26.625647      76.608845       0.627550       0.436086      -1.043833      -0.021486       0.012946       0.043187       0.049944       0.037872      -0.019493       0.012031      -0.058260      -0.004991      -0.056447       0.007729       0.048717              8.733451      10.291321      -2.729613       1.693695       5.913119      -0.177545       9.995914          -0.000052
           48              C       0.384956       0.462721       6.440522      -0.145713      38.441563 0.44201214E+03  0.10458530E+05                                10.031714                            7.058277       0.086897       2.002836                    0.999324      29.654481      86.162367       0.612456       0.422663      -1.057844      -0.008817       0.020282      -0.015654       0.027095       0.010411       0.009897       0.005260      -0.024313       0.051858      -0.025999       0.003053       0.022946             12.889800      21.233224      -7.134581       3.037040       9.129354      -1.672377       8.306823           0.000023
           49              C       1.425482      -0.110452       5.851304      -0.115970      38.818188 0.43744175E+03  0.10326859E+05                                10.113758                            7.021137       0.148236       2.026904                    0.999425      29.342090      85.247493       0.613949       0.422596      -1.057545       0.020965       0.004242       0.009776       0.023518       0.020535       0.005176      -0.000758      -0.044799       0.036948      -0.037072       0.012725       0.024348             13.172439      21.617950      -7.440706       3.089389       9.217276      -2.011594       8.682092          -0.000024
           50              C       2.629138      -0.630773       6.489859       0.113036      34.163036 0.41860731E+03  0.97408422E+04                                 9.395179                            6.947289      -0.261898       1.932036                    0.999253      26.551728      75.739053       0.608781       0.432370      -1.055107      -0.009772       0.007469      -0.004028       0.012943      -0.021961       0.011192      -0.005116       0.034748       0.015397      -0.030571      -0.000664       0.031235             11.809279      17.455018      -5.727573       3.530287       8.157868      -2.075835       9.814951           0.000006
           51              C       2.898227      -0.526475       7.862822      -0.141830      31.037335 0.44844879E+03  0.10651548E+05                                 8.665474                            7.132900      -0.054301       1.953050                    0.999166      29.892563      87.082001       0.606116       0.425452      -1.055878       0.016212      -0.011679       0.006574       0.021034      -0.015962      -0.016468       0.012258      -0.010695       0.004372      -0.020804      -0.009138       0.029942              9.767843      12.602783      -3.504875       2.832441       6.990996      -1.643584       9.709751          -0.000005
           52              C       3.576665      12.644676       5.707523      -0.135250      31.030957 0.43570580E+03  0.10283572E+05                                 8.656844                            7.016442      -0.053687       1.956502                    0.999162      29.695391      86.481484       0.612468       0.423713      -1.056034       0.026409       0.000641       0.009595       0.028106       0.011455       0.002335       0.001507      -0.015371       0.073429      -0.026069       0.001303       0.024766              9.807609      13.357863      -3.904582       1.623469       7.141803      -0.985558       8.923162          -0.000004
           53              C       2.065044       1.048958       1.732414       0.600579      22.140810 0.22991032E+03  0.46756044E+04                                 7.309543                            5.395706      -0.056097       2.038805                    0.999589      22.198534      62.186637       0.634246       0.474864      -1.015234       0.029883       0.038203       0.030047       0.057055       0.019324      -0.049836      -0.057250      -0.036187       0.136213      -0.064762      -0.037351       0.102113              8.797986      10.146538       1.294389       3.378238       8.126057       3.543873       8.121363          -0.000021
           54              C       0.999362       0.491848       0.831672      -0.027346      39.012852 0.42908387E+03  0.99860456E+04                                 9.947947                            6.852444       0.011329       2.006751                    0.999381      27.187242      76.042746       0.641320       0.410374      -1.075443      -0.025724      -0.013888      -0.037851       0.047826       0.006631      -0.010275      -0.005860       0.004395      -0.013745      -0.011481      -0.004536       0.016017             12.718370      13.938280       2.000522       5.074960      11.517907       6.605758      12.698922           0.000004
           55              C       1.234910      13.339782       0.000000      -0.109603      36.232875 0.44066909E+03  0.10458771E+05                                 9.645482                            7.093610      -0.135592       1.926347                    0.999491      30.016745      88.447501       0.602677       0.428207      -1.050377      -0.021776       0.026457      -0.015821       0.037742      -0.002411      -0.019314      -0.021782       0.028064      -0.024617      -0.035403       0.005024       0.030379             11.522500      11.448765       1.070127       3.190216      11.377385       6.299959      11.741349           0.000004
           56              C       7.385066       1.084391       0.799251      -0.130954      35.567106 0.45945583E+03  0.11017309E+05                                 9.528209                            7.242909      -0.076857       1.940353                    0.999517      30.409318      90.019126       0.596569       0.428167      -1.050568       0.003106      -0.023300      -0.018435       0.029873       0.013430      -0.028794       0.003215      -0.028723       0.023406      -0.040207       0.012407       0.027800             11.084206      12.921317       0.472467       3.353900      10.162341       4.602441      10.168960           0.000003
           57              C       4.656067       3.807723       1.148835       0.089551      25.122051 0.34648712E+03  0.77417621E+04                                 7.603319                            6.328607       0.153236       2.066459                    0.999233      26.438613      75.526093       0.632402       0.433471      -1.047435       0.012377       0.006455       0.047278       0.049295      -0.014769       0.026491       0.014234      -0.039867      -0.007659      -0.044592       0.016514       0.028078              8.307158       9.775862       2.585649      -1.259908       6.244071      -0.295629       8.901542          -0.000054
           58              C       5.775871       4.254312       0.527195      -0.184582      31.131722 0.45605656E+03  0.10872859E+05                                 8.665952                            7.189611       0.002561       1.980091                    0.998204      29.810228      86.873159       0.604446       0.425034      -1.056628       0.000792      -0.008597       0.003708       0.009396      -0.015434      -0.003387       0.004886      -0.022280       0.051523      -0.027636       0.007030       0.020605              9.574197      12.455575       3.586602      -1.166899       7.614046      -0.284195       8.652969           0.000056
           59              C       6.791242       4.896538       1.247508       0.174415      32.657950 0.38945553E+03  0.89080208E+04                                 9.161426                            6.745171      -0.186294       1.968566                    0.999393      25.601693      72.606262       0.611256       0.438086      -1.050750       0.015914      -0.004512      -0.004348       0.017104       0.001798      -0.001920      -0.003583       0.004923      -0.005361      -0.005265      -0.000093       0.005358             11.331283      16.460761       5.235902      -3.316298       7.787229      -1.269171       9.745860          -0.000036
           60              C       6.561792       5.050451       2.606375      -0.178629      31.173394 0.43781973E+03  0.10335004E+05                                 8.669456                            7.027781       0.132206       2.027532                    0.998793      29.391873      85.307718       0.613364       0.423031      -1.057581       0.006776      -0.013065       0.005191       0.015607      -0.008689       0.010696       0.007827      -0.010335      -0.074796      -0.030286       0.007652       0.022634              9.701465      11.939494       2.980195      -2.817952       6.114439      -0.872852      11.050461           0.000061
           61              C       5.405398       4.597058       3.167401       0.094262      26.121917 0.34613314E+03  0.77469031E+04                                 7.849415                            6.344425      -0.049070       1.998601                    0.999366      26.625648      76.608849       0.627550       0.436086      -1.043833      -0.021486      -0.012946      -0.043187       0.049944      -0.037872       0.019493       0.012031      -0.058260      -0.004991      -0.056447       0.007729       0.048717              8.733452      10.291321       2.729613      -1.693695       5.913119      -0.177545       9.995916          -0.000054
           62              C       0.384956       5.344727       0.607543      -0.145713      38.441552 0.44201247E+03  0.10458540E+05                                10.031713                            7.058280       0.086897       2.002835                    0.999324      29.654483      86.162379       0.612456       0.422663      -1.057844      -0.008817      -0.020282       0.015654       0.027095      -0.010411      -0.009897       0.005261      -0.024313       0.051858      -0.025999       0.003052       0.022946             12.889795      21.233207       7.134573      -3.037038       9.129351      -1.672376       8.306826           0.000022
           63              C       1.425482       5.917900       1.196762      -0.115970      38.818142 0.43744144E+03  0.10326850E+05                                10.113751                            7.021134       0.148236       2.026905                    0.999425      29.342086      85.247473       0.613949       0.422596      -1.057545       0.020965      -0.004242      -0.009776       0.023518      -0.020535      -0.005176      -0.000758      -0.044799       0.036948      -0.037072       0.012725       0.024348             13.172426      21.617924       7.440695      -3.089384       9.217267      -2.011591       8.682087          -0.000024
           64              C       2.629138       6.438221       0.558207       0.113037      34.163022 0.41860710E+03  0.97408362E+04                                 9.395176                            6.947287      -0.261898       1.932036                    0.999253      26.551725      75.739041       0.608781       0.432370      -1.055107      -0.009772      -0.007470       0.004028       0.012943       0.021961      -0.011192      -0.005116       0.034748       0.015397      -0.030571      -0.000664       0.031235             11.809274      17.455012       5.727571      -3.530285       8.157865      -2.075834       9.814945           0.000000
           65              C       2.898227       4.032919      13.281375      -0.141830      31.037339 0.44844885E+03  0.10651550E+05                                 8.665475                            7.132900      -0.054301       1.953050                    0.999166      29.892564      87.082006       0.606116       0.425452      -1.055878       0.016212       0.011679      -0.006574       0.021034       0.015962       0.016468       0.012258      -0.010695       0.004372      -0.020804      -0.009138       0.029942              9.767844      12.602785       3.504877      -2.832442       6.990997      -1.643584       9.709751           0.000001
           66              C       3.576665       7.078672       1.340542      -0.135250      31.030948 0.43570555E+03  0.10283565E+05                                 8.656842                            7.016440      -0.053687       1.956503                    0.999162      29.695387      86.481468       0.612468       0.423713      -1.056034       0.026409      -0.000641      -0.009595       0.028106      -0.011455      -0.002334       0.001507      -0.015371       0.073429      -0.026069       0.001303       0.024766              9.807607      13.357861       3.904582      -1.623469       7.141802      -0.985557       8.923158           0.000003
           67              C       2.065044       4.758490       5.315651       0.600579      22.140796 0.22991022E+03  0.46756020E+04                                 7.309540                            5.395704      -0.056097       2.038805                    0.999589      22.198531      62.186625       0.634246       0.474864      -1.015234       0.029883      -0.038203      -0.030047       0.057055      -0.019324       0.049836      -0.057250      -0.036187       0.136213      -0.064762      -0.037351       0.102113              8.797982      10.146529      -1.294385      -3.378231       8.126058       3.543872       8.121358          -0.000021
           68              C       0.999362       5.315600       6.216394      -0.027346      39.012836 0.42908371E+03  0.99860411E+04                                 9.947945                            6.852443       0.011330       2.006751                    0.999381      27.187238      76.042732       0.641320       0.410374      -1.075443      -0.025724       0.013888       0.037851       0.047826      -0.006631       0.010275      -0.005860       0.004395      -0.013745      -0.011481      -0.004536       0.016017             12.718365      13.938274      -2.000518      -5.074954      11.517907       6.605756      12.698915           0.000010
           69              C       1.234910       6.383566       7.048065      -0.109602      36.232863 0.44066888E+03  0.10458765E+05                                 9.645481                            7.093609      -0.135594       1.926347                    0.999491      30.016746      88.447516       0.602677       0.428207      -1.050376      -0.021776      -0.026457       0.015821       0.037742       0.002411       0.019314      -0.021782       0.028064      -0.024617      -0.035403       0.005024       0.030379             11.522497      11.448763      -1.070122      -3.190209      11.377387       6.299958      11.741342          -0.000002
           70              C       7.385066       4.723057       6.248815      -0.130954      35.567099 0.45945562E+03  0.11017303E+05                                 9.528207                            7.242907      -0.076857       1.940354                    0.999517      30.409317      90.019121       0.596569       0.428167      -1.050568       0.003106       0.023300       0.018435       0.029873      -0.013430       0.028794       0.003216      -0.028723       0.023405      -0.040207       0.012408       0.027800             11.084204      12.921317      -0.472467      -3.353899      10.162340       4.602440      10.168954          -0.000001
           71              C       2.966833       9.615171       8.196900       0.089551      25.122059 0.34648715E+03  0.77417633E+04                                 7.603321                            6.328608       0.153234       2.066459                    0.999233      26.438621      75.526128       0.632401       0.433471      -1.047435      -0.012377       0.006455       0.047278       0.049295       0.014769      -0.026491       0.014234      -0.039867      -0.007659      -0.044592       0.016513       0.028078              8.307162       9.775871      -2.585652       1.259908       6.244074      -0.295628       8.901541          -0.000056
           72              C       1.847029      10.061760       7.575261      -0.184582      31.131738 0.45605648E+03  0.10872857E+05                                 8.665954                            7.189609       0.002562       1.980092                    0.998204      29.810222      86.873135       0.604446       0.425034      -1.056628      -0.000792      -0.008597       0.003708       0.009396       0.015434       0.003387       0.004886      -0.022281       0.051523      -0.027636       0.007030       0.020605              9.574202      12.455589      -3.586609       1.166899       7.614050      -0.284195       8.652968           0.000058
           73              C       0.831658      10.703986       8.295573       0.174415      32.657945 0.38945506E+03  0.89080076E+04                                 9.161425                            6.745167      -0.186292       1.968567                    0.999393      25.601683      72.606225       0.611257       0.438086      -1.050750      -0.015914      -0.004512      -0.004348       0.017103      -0.001798       0.001920      -0.003583       0.004923      -0.005361      -0.005265      -0.000093       0.005358             11.331285      16.460773      -5.235908       3.316297       7.787231      -1.269170       9.745852          -0.000036
           74              C       1.061108      10.857899       9.654440      -0.178629      31.173391 0.43781974E+03  0.10335004E+05                                 8.669454                            7.027780       0.132208       2.027533                    0.998793      29.391864      85.307679       0.613364       0.423031      -1.057581      -0.006776      -0.013065       0.005191       0.015607       0.008689      -0.010696       0.007827      -0.010335      -0.074796      -0.030286       0.007652       0.022634              9.701464      11.939492      -2.980193       2.817951       6.114438      -0.872851      11.050461           0.000063
           75              C       2.217502      10.404506      10.215466       0.094261      26.121921 0.34613325E+03  0.77469061E+04                                 7.849416                            6.344426      -0.049071       1.998601                    0.999366      26.625653      76.608865       0.627550       0.436086      -1.043833       0.021486      -0.012946      -0.043187       0.049944       0.037872      -0.019493       0.012031      -0.058260      -0.004991      -0.056447       0.007729       0.048717              8.733453      10.291322      -2.729613       1.693695       5.913120      -0.177545       9.995916          -0.000055
           76              C       7.237944      11.152175       7.655609      -0.145713      38.441567 0.44201219E+03  0.10458532E+05                                10.031715                            7.058277       0.086896       2.002835                    0.999324      29.654487      86.162399       0.612456       0.422663      -1.057844       0.008817      -0.020281       0.015654       0.027095       0.010411       0.009897       0.005261      -0.024313       0.051858      -0.025999       0.003053       0.022946             12.889801      21.233225      -7.134581       3.037039       9.129354      -1.672376       8.306824           0.000024
           77              C       6.197418      11.725348       8.244827      -0.115970      38.818217 0.43744221E+03  0.10326874E+05                                10.113763                            7.021141       0.148233       2.026903                    0.999425      29.342112      85.247584       0.613949       0.422597      -1.057545      -0.020965      -0.004242      -0.009776       0.023518       0.020535       0.005176      -0.000758      -0.044799       0.036948      -0.037072       0.012725       0.024348             13.172444      21.617958      -7.440708       3.089387       9.217280      -2.011594       8.682094          -0.000027
           78              C       4.993762      12.245669       7.606272       0.113034      34.163155 0.41860906E+03  0.97408925E+04                                 9.395199                            6.947304      -0.261897       1.932035                    0.999253      26.551773      75.739202       0.608781       0.432370      -1.055107       0.009772      -0.007470       0.004028       0.012943      -0.021962       0.011192      -0.005116       0.034749       0.015397      -0.030572      -0.000664       0.031236             11.809307      17.455064      -5.727590       3.530298       8.157887      -2.075842       9.814970           0.000002
           79              C       4.724673      12.141371       6.233309      -0.141818      31.037076 0.44844397E+03  0.10651403E+05                                 8.665415                            7.132852      -0.054287       1.953056                    0.999166      29.892407      87.081344       0.606119       0.425451      -1.055879      -0.016213       0.011679      -0.006574       0.021035      -0.015962      -0.016468       0.012258      -0.010694       0.004372      -0.020804      -0.009138       0.029942              9.767774      12.602693      -3.504850       2.832409       6.990948      -1.643563       9.709680           0.000001
           80              C       4.046235      -1.029780       8.388608      -0.135239      31.030697 0.43570107E+03  0.10283430E+05                                 8.656785                            7.016394      -0.053673       1.956509                    0.999162      29.695234      86.480825       0.612472       0.423712      -1.056035      -0.026410      -0.000641      -0.009596       0.028106       0.011455       0.002334       0.001507      -0.015370       0.073429      -0.026069       0.001302       0.024766              9.807540      13.357757      -3.904548       1.623460       7.141750      -0.985547       8.923113           0.000002
           81              C       5.557856      10.565938      12.363717       0.600579      22.140811 0.22991034E+03  0.46756050E+04                                 7.309543                            5.395706      -0.056097       2.038805                    0.999589      22.198536      62.186646       0.634246       0.474864      -1.015234      -0.029883      -0.038203      -0.030047       0.057055       0.019324      -0.049836      -0.057250      -0.036187       0.136213      -0.064762      -0.037351       0.102113              8.797987      10.146538       1.294389       3.378238       8.126058       3.543873       8.121364          -0.000021
           82              C       6.623538      11.123048      13.264459      -0.027347      39.012885 0.42908429E+03  0.99860579E+04                                 9.947954                            6.852448       0.011328       2.006751                    0.999381      27.187254      76.042791       0.641320       0.410374      -1.075443       0.025724       0.013888       0.037851       0.047826       0.006631      -0.010275      -0.005860       0.004395      -0.013745      -0.011481      -0.004536       0.016017             12.718378      13.938290       2.000525       5.074965      11.517914       6.605763      12.698930           0.000011
           83              C       6.387990       0.576118       0.000000      -0.109600      36.232795 0.44066792E+03  0.10458736E+05                                 9.645465                            7.093599      -0.135590       1.926348                    0.999491      30.016707      88.447343       0.602678       0.428206      -1.050377       0.021776      -0.026457       0.015821       0.037742      -0.002411      -0.019314      -0.021782       0.028064      -0.024616      -0.035403       0.005024       0.030379             11.522479      11.448747       1.070123       3.190209      11.377364       6.299944      11.741325          -0.000003
           84              C       0.237834      10.530505      13.296880      -0.130951      35.567038 0.45945474E+03  0.11017276E+05                                 9.528194                            7.242898      -0.076854       1.940355                    0.999517      30.409282      90.018972       0.596570       0.428167      -1.050568      -0.003106       0.023300       0.018435       0.029873       0.013430      -0.028794       0.003216      -0.028723       0.023406      -0.040207       0.012407       0.027800             11.084188      12.921294       0.472465       3.353893      10.162326       4.602434      10.168944          -0.000003
           85              C       2.966833       7.807173      12.947296       0.089551      25.122060 0.34648729E+03  0.77417669E+04                                 7.603321                            6.328609       0.153235       2.066459                    0.999233      26.438621      75.526127       0.632401       0.433471      -1.047435      -0.012377      -0.006455      -0.047278       0.049295      -0.014769       0.026491       0.014234      -0.039867      -0.007659      -0.044592       0.016513       0.028078              8.307161       9.775866       2.585650      -1.259909       6.244073      -0.295629       8.901544          -0.000053
           86              C       1.847029       7.360584      13.568936      -0.184582      31.131710 0.45605634E+03  0.10872853E+05                                 8.665950                            7.189609       0.002561       1.980092                    0.998204      29.810218      86.873123       0.604446       0.425034      -1.056628      -0.000792       0.008597      -0.003708       0.009396      -0.015434      -0.003387       0.004886      -0.022281       0.051523      -0.027636       0.007031       0.020605              9.574195      12.455573       3.586601      -1.166899       7.614045      -0.284195       8.652967           0.000056
           87              C       0.831658       6.718358      12.848623       0.174415      32.657941 0.38945539E+03  0.89080168E+04                                 9.161425                            6.745170      -0.186293       1.968567                    0.999393      25.601687      72.606243       0.611256       0.438086      -1.050750      -0.015914       0.004512       0.004348       0.017103       0.001798      -0.001920      -0.003583       0.004923      -0.005361      -0.005265      -0.000093       0.005358             11.331282      16.460760       5.235901      -3.316298       7.787228      -1.269170       9.745858          -0.000037
           88              C       1.061108       6.564445      11.489756      -0.178628      31.173381 0.43781950E+03  0.10334997E+05                                 8.669453                            7.027778       0.132207       2.027533                    0.998793      29.391865      85.307687       0.613364       0.423031      -1.057581      -0.006776       0.013065      -0.005191       0.015607      -0.008689       0.010696       0.007827      -0.010335      -0.074796      -0.030286       0.007652       0.022634              9.701462      11.939492       2.980194      -2.817951       6.114437      -0.872852      11.050456           0.000062
           89              C       2.217502       7.017838      10.928730       0.094261      26.121933 0.34613340E+03  0.77469107E+04                                 7.849419                            6.344428      -0.049072       1.998601                    0.999366      26.625660      76.608898       0.627550       0.436087      -1.043833       0.021486       0.012946       0.043187       0.049944      -0.037872       0.019493       0.012031      -0.058260      -0.004991      -0.056446       0.007730       0.048717              8.733456      10.291327       2.729615      -1.693696       5.913122      -0.177545       9.995920          -0.000054
           90              C       7.237944       6.270169      13.488588      -0.145713      38.441556 0.44201253E+03  0.10458542E+05                                10.031714                            7.058280       0.086895       2.002835                    0.999324      29.654489      86.162407       0.612456       0.422663      -1.057844       0.008817       0.020282      -0.015655       0.027095      -0.010411      -0.009897       0.005261      -0.024313       0.051859      -0.025999       0.003053       0.022946             12.889796      21.233209       7.134573      -3.037036       9.129351      -1.672375       8.306826           0.000030
           91              C       6.197418       5.696996      12.899369      -0.115970      38.818181 0.43744201E+03  0.10326868E+05                                10.113758                            7.021140       0.148232       2.026903                    0.999425      29.342113      85.247593       0.613948       0.422597      -1.057545      -0.020965       0.004242       0.009776       0.023518      -0.020535      -0.005176      -0.000758      -0.044799       0.036948      -0.037072       0.012725       0.024348             13.172435      21.617940       7.440700      -3.089384       9.217273      -2.011592       8.682092          -0.000031
           92              C       4.993762       5.176675      13.537924       0.113034      34.163145 0.41860889E+03  0.97408876E+04                                 9.395198                            6.947302      -0.261898       1.932035                    0.999253      26.551772      75.739201       0.608781       0.432370      -1.055107       0.009772       0.007470      -0.004029       0.012943       0.021962      -0.011192      -0.005116       0.034749       0.015397      -0.030572      -0.000664       0.031236             11.809305      17.455062       5.727590      -3.530297       8.157886      -2.075841       9.814966           0.000007
           93              C       4.724673       7.581977       0.814756      -0.141818      31.037076 0.44844396E+03  0.10651402E+05                                 8.665414                            7.132851      -0.054287       1.953057                    0.999166      29.892405      87.081332       0.606119       0.425451      -1.055880      -0.016213      -0.011679       0.006574       0.021035       0.015962       0.016468       0.012258      -0.010694       0.004373      -0.020804      -0.009138       0.029942              9.767773      12.602692       3.504851      -2.832408       6.990948      -1.643562       9.709679          -0.000006
           94              C       4.046235       4.536224      12.755589      -0.135239      31.030687 0.43570079E+03  0.10283423E+05                                 8.656783                            7.016392      -0.053674       1.956509                    0.999162      29.695231      86.480818       0.612472       0.423712      -1.056035      -0.026410       0.000641       0.009596       0.028106      -0.011455      -0.002334       0.001507      -0.015370       0.073428      -0.026068       0.001302       0.024766              9.807538      13.357756       3.904549      -1.623461       7.141749      -0.985547       8.923111          -0.000003
           95              C       5.557856       6.856406       8.780480       0.600579      22.140802 0.22991030E+03  0.46756042E+04                                 7.309543                            5.395706      -0.056099       2.038804                    0.999589      22.198539      62.186666       0.634245       0.474864      -1.015234      -0.029883       0.038203       0.030047       0.057055      -0.019324       0.049836      -0.057250      -0.036187       0.136213      -0.064762      -0.037351       0.102113              8.797985      10.146533      -1.294386      -3.378232       8.126060       3.543873       8.121361          -0.000021
           96              C       6.623538       6.299296       7.879737      -0.027347      39.012889 0.42908446E+03  0.99860632E+04                                 9.947956                            6.852450       0.011327       2.006750                    0.999381      27.187256      76.042805       0.641319       0.410374      -1.075443       0.025724      -0.013888      -0.037851       0.047826      -0.006631       0.010275      -0.005861       0.004395      -0.013745      -0.011481      -0.004536       0.016017             12.718380      13.938289      -2.000524      -5.074964      11.517918       6.605766      12.698933           0.000006
           97              C       6.387990       5.231330       7.048065      -0.109600      36.232795 0.44066789E+03  0.10458735E+05                                 9.645466                            7.093599      -0.135591       1.926348                    0.999491      30.016717      88.447386       0.602678       0.428206      -1.050377       0.021776       0.026457      -0.015820       0.037742       0.002411       0.019314      -0.021782       0.028064      -0.024616      -0.035402       0.005024       0.030379             11.522478      11.448752      -1.070122      -3.190208      11.377362       6.299942      11.741320           0.000001
           98              C       0.237834       6.891839       7.847316      -0.130952      35.567027 0.45945466E+03  0.11017273E+05                                 9.528192                            7.242897      -0.076853       1.940355                    0.999517      30.409277      90.018953       0.596570       0.428167      -1.050568      -0.003106      -0.023300      -0.018435       0.029873      -0.013430       0.028794       0.003216      -0.028723       0.023406      -0.040207       0.012408       0.027800             11.084185      12.921291      -0.472465      -3.353891      10.162325       4.602433      10.168940           0.000002
           99              N       4.455585       1.845845       4.565737      -0.239424      34.319328 0.54214704E+03  0.13249457E+05                                 8.834765                            7.561426      -0.114190       1.987647                    0.998047      28.179997      78.279223       0.633729       0.395477      -1.095888       0.123888      -0.049449       0.068351       0.149884       0.004997      -0.040785       0.030768      -0.051812       0.107169      -0.065053      -0.000478       0.065532              9.664346      10.139504      -2.870795       0.989516       7.351682      -0.582415      11.501852           0.000059
          100              N       4.455585       3.961603       2.482329      -0.239424      34.319331 0.54214707E+03  0.13249458E+05                                 8.834766                            7.561426      -0.114190       1.987647                    0.998047      28.179998      78.279228       0.633729       0.395477      -1.095888       0.123888       0.049448      -0.068351       0.149884      -0.004998       0.040785       0.030768      -0.051812       0.107169      -0.065053      -0.000478       0.065532              9.664346      10.139503       2.870795      -0.989514       7.351682      -0.582414      11.501854           0.000060
          101              N       3.167315       9.769051       9.530394      -0.239424      34.319332 0.54214711E+03  0.13249459E+05                                 8.834766                            7.561426      -0.114190       1.987646                    0.998047      28.180000      78.279233       0.633729       0.395477      -1.095888      -0.123888       0.049448      -0.068351       0.149884       0.004997      -0.040785       0.030768      -0.051812       0.107169      -0.065053      -0.000478       0.065532              9.664346      10.139504      -2.870796       0.989515       7.351682      -0.582415      11.501853           0.000062
          102              N       3.167315       7.653293      11.613802      -0.239424      34.319335 0.54214716E+03  0.13249461E+05                                 8.834766                            7.561426      -0.114190       1.987646                    0.998047      28.180002      78.279241       0.633729       0.395477      -1.095888      -0.123888      -0.049448       0.068351       0.149884      -0.004997       0.040785       0.030768      -0.051812       0.107169      -0.065053      -0.000478       0.065532              9.664346      10.139503       2.870795      -0.989513       7.351682      -0.582414      11.501854           0.000061
          103              O       1.809676       2.080446       2.335729      -0.569206      38.197317 0.55417769E+03  0.13447045E+05                                 9.013756                            7.287994       0.287159       2.144798                    0.996264      27.632969      73.394095       0.702312       0.359417      -1.136667       0.036647      -0.028863      -0.004925       0.046908       0.025632      -0.005291       0.036671      -0.071207       0.097317      -0.063268      -0.001298       0.064565             10.528905       8.470358       2.009924       2.276529      12.779220       5.526425      10.337138           0.000004
          104              O       3.147495       0.535067       1.785980      -0.598982      31.819850 0.49372392E+03  0.11618995E+05                                 7.859534                            6.833257       0.810298       2.294366                    0.998187      27.946539      72.687198       0.733870       0.354652      -1.142442      -0.013088       0.026177      -0.014804       0.032798      -0.020441      -0.027045      -0.064618       0.087134       0.040025      -0.097944       0.036260       0.061685              8.401710      12.100816      -1.249675       1.765472       6.440509       0.702758       6.663804           0.000011
          105              O       1.809676       3.727002       4.712337      -0.569206      38.197286 0.55417706E+03  0.13447026E+05                                 9.013751                            7.287990       0.287158       2.144798                    0.996263      27.632959      73.394060       0.702312       0.359417      -1.136667       0.036647       0.028863       0.004925       0.046908      -0.025632       0.005291       0.036671      -0.071206       0.097317      -0.063267      -0.001298       0.064565             10.528899       8.470352      -2.009920      -2.276525      12.779216       5.526420      10.337128           0.000005
          106              O       3.147495       5.272381       5.262086      -0.598982      31.819858 0.49372409E+03  0.11619000E+05                                 7.859534                            6.833257       0.810301       2.294366                    0.998187      27.946547      72.687218       0.733870       0.354652      -1.142442      -0.013088      -0.026177       0.014804       0.032798       0.020441       0.027045      -0.064619       0.087134       0.040025      -0.097944       0.036260       0.061685              8.401710      12.100816       1.249675      -1.765468       6.440510       0.702760       6.663804           0.000010
          107              O       5.813224       9.534450      11.760402      -0.569206      38.197299 0.55417738E+03  0.13447035E+05                                 9.013752                            7.287992       0.287159       2.144798                    0.996263      27.632962      73.394068       0.702312       0.359417      -1.136667      -0.036647       0.028863       0.004925       0.046908       0.025632      -0.005291       0.036671      -0.071207       0.097317      -0.063268      -0.001298       0.064565             10.528901       8.470354       2.009923       2.276527      12.779216       5.526422      10.337133           0.000004
          108              O       4.475405      11.079829      12.310151      -0.598982      31.819861 0.49372414E+03  0.11619002E+05                                 7.859536                            6.833258       0.810299       2.294366                    0.998187      27.946545      72.687219       0.733870       0.354652      -1.142442       0.013088      -0.026177       0.014804       0.032798      -0.020441      -0.027045      -0.064618       0.087135       0.040025      -0.097944       0.036259       0.061685              8.401712      12.100819      -1.249675       1.765472       6.440510       0.702758       6.663806           0.000011
          109              O       5.813224       7.887894       9.383794      -0.569206      38.197281 0.55417699E+03  0.13447024E+05                                 9.013750                            7.287990       0.287156       2.144797                    0.996263      27.632956      73.394054       0.702312       0.359417      -1.136667      -0.036647      -0.028863      -0.004925       0.046908      -0.025632       0.005291       0.036671      -0.071206       0.097317      -0.063267      -0.001298       0.064565             10.528898       8.470351      -2.009919      -2.276525      12.779216       5.526420      10.337127           0.000004
          110              O       4.475405       6.342515       8.834045      -0.598982      31.819893 0.49372478E+03  0.11619021E+05                                 7.859539                            6.833261       0.810302       2.294366                    0.998187      27.946568      72.687285       0.733870       0.354652      -1.142442       0.013088       0.026178      -0.014804       0.032798       0.020441       0.027045      -0.064618       0.087135       0.040025      -0.097944       0.036260       0.061685              8.401715      12.100823       1.249676      -1.765469       6.440514       0.702760       6.663808           0.000010

******************************************************
Auxiliary information for the entire system
The total spin magnetic moment of the unit cell is   -0.000000
The total net atomic charge of the unit cell is   -0.000005
Accuracy of reproducing the electrostatic potential in the unit cell:
  The inner radius (bohr) =    5.0000
  The outer radius (bohr) =   12.0000
  Valid grid points have density less than (e/(bohr^3)) =    0.0001
  The number of valid grid points were=        26844
  The rms potential error without charges in kcal/mol is=      5.77456
  The rms potential error with partial charges in kcal/mol is=      0.50053
  The RRMSE value at monopole order=      0.08668
  The rms potential error with partial charges and cloud penetration in kcal/mol is=      0.49286
  The RRMSE value at monopole order with cloud penetration is=      0.08535
  The rms potential error with partial charges and atomic dipoles in kcal/mol is=      0.30140
  The RRMSE value at dipole order=      0.05219
  The rms potential error with partial charges, atomic dipoles and cloud penetration in kcal/mol is=      0.28900
  The RRMSE value at dipole order with cloud penetration=      0.05005

******************************************************
The electron densities and ab initio electrostatic potential were computed in VASP using the PBE functional and
projector augmented wave method. See the main text of the journal article for a description of computational details.
The atomic charges, dipoles, and quadrupoles were computed with the DDEC6 method as described in
(a) T. A. Manz and N. Gabaldon Limas, RSC Adv. 6 (2016) 47771-47801 DOI: 10.1039/c6ra04656h
(b) N. Gabaldon Limas and T. A. Manz, RSC Adv. 8 (2018) 2678-2707 DOI: 10.1039/c7ra11829e.
For each atom in the material, the electron cloud parameters were fit to the spherically averaged atom-in-material
electron density using radial positions for which this density was between 10^-4 and 10^-2 electrons per cubic bohr.
The polarizabilities, dispersion coefficients, and quantum Drude oscillator (QDO) parameters were fit using the MCLF method.
The magnetic structure of the system was optimized in VASP from the default ferromagnetic initial guess using spin polarization.
The atomic spin moments (ASMs) were computed on this optimized magnetic structure using the DDEC6 partition as inputs
to the method of T. A. Manz and D. S. Sholl, J. Chem. Theory Comput. 7 (2011) 4146-4164 DOI: 10.1021/ct200539n.
The RMSE and RRMSE were computed using a uniform grid with Ewald summation.
