# Supplementary material for: A collection of forcefield precursors for metal–organic frameworks
Source: RSC Adv. 2019 Nov 13;9(63):36492–507. doi: 10.1039/c9ra07327b (PMC9075174; doi:10.1039/c9ra07327b)
Supplement: RA-009-C9RA07327B-s5302 [file RA-009-C9RA07327B-s5302.xyz]

   10
jmolscript: load "" {1 1 1} spacegroup "x,y,z" unitcell [{      8.995000     0.000000     0.000000 }, {      4.497500     7.789899     0.000000 }, {      4.497500     2.596633     7.344387 }]
Cd     6.746250     6.491583     4.590242     0.688442
Cd    11.243750     3.894950     2.754145     0.688289
C      6.746250     8.536898     3.867114    -0.172680
C      8.517545     5.468925     3.867114    -0.172003
C      4.974955     5.468925     3.867114    -0.171521
C      6.746250     6.491583     6.759627    -0.172680
C      9.472455     4.917607     3.477273    -0.171743
C     11.243750     1.849634     3.477273    -0.172422
C     13.015045     4.917607     3.477273    -0.171261
C     11.243750     3.894950     0.584760    -0.172421

The following XYZ coordinates are in angstroms. Other properties are in atomic units.
The sperically averaged electron density of each atom fit to a function of the form exp(a - br)
eigen_1, eigen_2 and eigen_3 are the three eigenvalues of traceless quadrupole moment tensor
  atom number  atomic symbol              X              Y              Z     net charge C6 coefficient C8 coefficient C10 coefficient fluctuating dipole atomic polarizability isotropic forcefield polarizability              a              b squared Pearson coefficient          <r^3>          <r^4>         wp_QDO          m_QDO          q_QDO       dipole_x       dipole_y       dipole_z         dipole            Qxy            Qxz            Qyz     Q(x^2-y^2)  Q(3z^2 - R^2)        eigen_1        eigen_2        eigen_3 static polarizability      alpha(xx)      alpha(xy)      alpha(xz)      alpha(yy)      alpha(yz)      alpha(zz) atomic spin moment
            1             Cd       6.746250       6.491583       4.590242       0.688442     249.143307 0.49869015E+04  0.19666492E+06                                28.906263                           21.387092       1.105926       2.002620                    0.997905      86.576561     238.149575       0.451550       0.343957      -1.224712      -0.000079       0.000486       0.000344       0.000601      -0.000186      -0.000132       0.000589      -0.002385       0.001553      -0.001470       0.000101       0.001369             35.452984      35.441450       0.001356       0.000959      35.456840      -0.005439      35.460661          -0.005896
            2             Cd      11.243750       3.894950       2.754145       0.688289     249.182311 0.49880285E+04  0.19672156E+06                                28.909800                           21.390078       1.105588       2.002484                    0.997905      86.583879     238.181374       0.451498       0.343975      -1.224689       0.000079      -0.000486      -0.000344       0.000601      -0.000186      -0.000132       0.000589      -0.002385       0.001553      -0.001470       0.000101       0.001369             35.457062      35.445543       0.001356       0.000959      35.460901      -0.005436      35.464743          -0.005896
            3              C       6.746250       8.536898       3.867114      -0.172680      54.415693 0.67950725E+03  0.17779216E+05                                12.380997                            8.868057       0.093542       1.942536                    0.999213      33.890566     101.232931       0.539378       0.434004      -1.058168      -0.000291      -0.039371       0.013766       0.041709       0.000477       0.001011       0.063143       0.174166       0.139566      -0.132603       0.063584       0.069018             15.052161       7.853142       0.000286      -0.000100      27.049436      -6.788630      10.253904          -0.004773
            4              C       8.517545       5.468925       3.867114      -0.172003      54.306658 0.67798936E+03  0.17728792E+05                                12.364182                            8.857685       0.095918       1.943673                    0.999220      33.850474     101.067880       0.539760       0.433959      -1.058243      -0.032868       0.018844       0.013325       0.040161       0.078309       0.055373      -0.029754      -0.087996       0.130076      -0.133782       0.064398       0.069384             15.030172      22.215442      -8.298937      -5.868234      12.635566       3.388536      10.239509          -0.008479
            5              C       4.974955       5.468925       3.867114      -0.171521      54.322905 0.67821174E+03  0.17736377E+05                                12.367282                            8.859603       0.094592       1.943204                    0.999218      33.855036     101.092417       0.539650       0.434005      -1.058197       0.032921       0.019188       0.013568       0.040448      -0.077376      -0.054713      -0.031314      -0.088577       0.132863      -0.133634       0.066430       0.067204             15.034238      22.221450       8.301656       5.870157      12.639094       3.389762      10.242170          -0.004629
            6              C       6.746250       6.491583       6.759627      -0.172680      54.415611 0.67950613E+03  0.17779180E+05                                12.380986                            8.868051       0.093542       1.942536                    0.999213      33.890559     101.232905       0.539378       0.434005      -1.058168      -0.000291      -0.000145      -0.041708       0.041709       0.001112       0.000113      -0.000187      -0.004958      -0.397807      -0.132603       0.063584       0.069018             15.052145       7.853136       0.000001       0.000303       7.853147      -0.001716      29.450152          -0.004773
            7              C       9.472455       4.917607       3.477273      -0.171743      54.292863 0.67779102E+03  0.17722223E+05                                12.361783                            8.856132       0.096224       1.943809                    0.999220      33.846314     101.049905       0.539834       0.433934      -1.058264       0.032862      -0.018841      -0.013322       0.040154       0.078289       0.055359      -0.029746      -0.087973       0.130042      -0.133748       0.064381       0.069367             15.027067      22.210571      -8.296895      -5.866792      12.633048       3.387703      10.237582          -0.008480
            8              C      11.243750       1.849634       3.477273      -0.172422      54.401977 0.67931014E+03  0.17772683E+05                                12.378614                            8.866516       0.093844       1.942670                    0.999214      33.886431     101.215063       0.539451       0.433979      -1.058189       0.000291       0.039364      -0.013764       0.041702       0.000477       0.001011       0.063127       0.174121       0.139532      -0.132569       0.063568       0.069001             15.049076       7.851814       0.000286      -0.000100      27.043425      -6.786973      10.251990          -0.004771
            9              C      13.015045       4.917607       3.477273      -0.171261      54.309104 0.67801329E+03  0.17729803E+05                                12.364881                            8.858049       0.094897       1.943339                    0.999219      33.850875     101.074434       0.539723       0.433979      -1.058217      -0.032915      -0.019185      -0.013566       0.040441      -0.077356      -0.054699      -0.031306      -0.088554       0.132829      -0.133600       0.066413       0.067186             15.031131      22.216576       8.299613       5.868714      12.636574       3.388928      10.240242          -0.004630
           10              C      11.243750       3.894950       0.584760      -0.172421      54.401868 0.67930854E+03  0.17772632E+05                                12.378598                            8.866506       0.093845       1.942671                    0.999214      33.886416     101.215004       0.539451       0.433979      -1.058189       0.000291       0.000145       0.041701       0.041702       0.001112       0.000113      -0.000187      -0.004957      -0.397705      -0.132569       0.063568       0.069001             15.049054       7.851804       0.000001       0.000303       7.851815      -0.001716      29.443541          -0.004772

******************************************************
Auxiliary information for the entire system
The total spin magnetic moment of the unit cell is   -0.057099
The total net atomic charge of the unit cell is   0.000000
Accuracy of reproducing the electrostatic potential in the unit cell:
  The inner radius (bohr) =    5.0000
  The outer radius (bohr) =   12.0000
  Valid grid points have density less than (e/(bohr^3)) =    0.0001
  The number of valid grid points were=        85840
  The rms potential error without charges in kcal/mol is=      0.68724
  The rms potential error with partial charges in kcal/mol is=      0.10044
  The RRMSE value at monopole order=      0.14615
  The rms potential error with partial charges and cloud penetration in kcal/mol is=      0.07094
  The RRMSE value at monopole order with cloud penetration is=      0.10322
  The rms potential error with partial charges and atomic dipoles in kcal/mol is=      0.08999
  The RRMSE value at dipole order=      0.13095
  The rms potential error with partial charges, atomic dipoles and cloud penetration in kcal/mol is=      0.05645
  The RRMSE value at dipole order with cloud penetration=      0.08215

******************************************************
The electron densities and ab initio electrostatic potential were computed in VASP using the PBE functional and
projector augmented wave method. See the main text of the journal article for a description of computational details.
The atomic charges, dipoles, and quadrupoles were computed with the DDEC6 method as described in
(a) T. A. Manz and N. Gabaldon Limas, RSC Adv. 6 (2016) 47771-47801 DOI: 10.1039/c6ra04656h
(b) N. Gabaldon Limas and T. A. Manz, RSC Adv. 8 (2018) 2678-2707 DOI: 10.1039/c7ra11829e.
For each atom in the material, the electron cloud parameters were fit to the spherically averaged atom-in-material
electron density using radial positions for which this density was between 10^-4 and 10^-2 electrons per cubic bohr.
The polarizabilities, dispersion coefficients, and quantum Drude oscillator (QDO) parameters were fit using the MCLF method.
The magnetic structure of the system was optimized in VASP from the default ferromagnetic initial guess using spin polarization.
The atomic spin moments (ASMs) were computed on this optimized magnetic structure using the DDEC6 partition as inputs
to the method of T. A. Manz and D. S. Sholl, J. Chem. Theory Comput. 7 (2011) 4146-4164 DOI: 10.1021/ct200539n.
The RMSE and RRMSE were computed using a uniform grid with Ewald summation.
