# Supplementary material for: A collection of forcefield precursors for metal–organic frameworks
Source: RSC Adv. 2019 Nov 13;9(63):36492–507. doi: 10.1039/c9ra07327b (PMC9075174; doi:10.1039/c9ra07327b)
Supplement: RA-009-C9RA07327B-s5303 [file RA-009-C9RA07327B-s5303.xyz]

   32
jmolscript: load "" {1 1 1} spacegroup "x,y,z" unitcell [{      8.714000     0.000000     0.000000 }, {      3.111978     9.792406     0.000000 }, {      4.115582    -0.482354     8.353738 }]
Eu     9.642937     9.605371     0.000000     1.374881
Eu     2.183041     0.187035     0.000000     1.375142
C      7.806324     8.879723     2.273052     0.633742
C      7.030197     8.724921     3.529454    -0.160739
C      7.624195     8.697555     4.715685    -0.158992
C      6.856989     8.695047     5.997149     0.631820
C     13.823840     6.265428     8.220914     0.593407
C     13.860498     4.756906     8.161602    -0.158882
C      8.135236     0.430329     6.080686     0.633739
C      8.911363     0.585131     4.824284    -0.160724
C      8.317365     0.612497     3.638053    -0.158974
C      9.084571     0.615005     2.356589     0.631779
C      2.117720     3.044624     0.132824     0.591866
C      2.081062     4.553146     0.192136    -0.158555
O      7.208790     9.270905     1.230506    -0.582190
O      9.053247     8.682930     2.255509    -0.517778
O      7.485441     8.969474     7.061415    -0.577002
O     14.336172     8.481587     6.013856    -0.523368
O     10.722034     7.390035     0.225551    -0.484711
O     12.746841     6.856454     7.889270    -0.459719
O      8.732770     0.039147     7.123232    -0.582161
O      6.888313     0.627122     6.098229    -0.517771
O      8.456119     0.340578     1.292323    -0.576959
O      1.605388     0.828465     2.339882    -0.523291
O      5.219526     1.920017     8.128187    -0.484810
O      3.194719     2.453598     0.464468    -0.461051
H      5.895146     8.625959     3.489774     0.130994
H      8.761959     8.674768     4.783016     0.128893
H     12.957209     4.179605     7.773905     0.131207
H     10.046414     0.684093     4.863964     0.130980
H      7.179601     0.635284     3.570722     0.128880
H      3.003372     5.095346     0.585681     0.130345

The following XYZ coordinates are in angstroms. Other properties are in atomic units.
The sperically averaged electron density of each atom fit to a function of the form exp(a - br)
eigen_1, eigen_2 and eigen_3 are the three eigenvalues of traceless quadrupole moment tensor
  atom number  atomic symbol              X              Y              Z     net charge C6 coefficient C8 coefficient C10 coefficient fluctuating dipole atomic polarizability isotropic forcefield polarizability              a              b squared Pearson coefficient          <r^3>          <r^4>         wp_QDO          m_QDO          q_QDO       dipole_x       dipole_y       dipole_z         dipole            Qxy            Qxz            Qyz     Q(x^2-y^2)  Q(3z^2 - R^2)        eigen_1        eigen_2        eigen_3 static polarizability      alpha(xx)      alpha(xy)      alpha(xz)      alpha(yy)      alpha(yz)      alpha(zz) atomic spin moment
            1             Eu       9.642937       9.605371       0.000000       1.374881     196.326529 0.52750472E+04  0.20890736E+06                                23.525968                           20.717801       0.656243       1.896117                    0.999268      92.495990     246.915303       0.506858       0.305135      -1.274396       0.003419       0.038340       0.001552       0.038524       0.008877      -0.039235       0.019760      -0.225874      -0.303545      -0.127127      -0.038027       0.165154             26.774725      30.800895      -0.565455      -0.471018      20.767054      -0.944209      28.756227           0.031390
            2             Eu       2.183041       0.187035       0.000000       1.375142     196.253819 0.52730431E+04  0.20880797E+06                                23.520041                           20.713681       0.656402       1.896225                    0.999268      92.485987     246.876074       0.506916       0.305130      -1.274403      -0.003381      -0.038122      -0.001497       0.038301       0.008837      -0.039287       0.019741      -0.226459      -0.303978      -0.127331      -0.038180       0.165511             26.766156      30.788016      -0.565858      -0.470739      20.761380      -0.943855      28.749070           0.031553
            3              C       7.806324       8.879723       2.273052       0.633742      23.689450 0.24144419E+03  0.49524873E+04                                 7.610693                            5.522283      -0.053373       2.048304                    0.999330      21.733874      60.421130       0.630446       0.473644      -1.019607       0.010301       0.001484      -0.036032       0.037505       0.018464       0.018548       0.042451      -0.156453      -0.136852      -0.070756      -0.044700       0.115455              9.155182       9.894763      -0.976291      -1.175794       4.594163      -1.444837      12.976621          -0.002913
            4              C       7.030197       8.724921       3.529454      -0.160739      41.452677 0.49449977E+03  0.11927089E+05                                10.204090                            7.297326       0.099277       2.000609                    0.999715      29.917704      85.259361       0.628847       0.403825      -1.079502      -0.001797       0.011542       0.011624       0.016479      -0.010919      -0.000822       0.005179      -0.126026      -0.133800      -0.044853      -0.041608       0.086461             12.555250      11.056244       0.173755      -1.284824       5.295624      -1.152822      21.313882           0.013974
            5              C       7.624195       8.697555       4.715685      -0.158992      41.645298 0.49676911E+03  0.11994760E+05                                10.241724                            7.317408       0.110505       2.004623                    0.999749      29.923871      85.304676       0.627593       0.404195      -1.079325       0.000301       0.012414      -0.011563       0.016967       0.002754       0.000759       0.005399      -0.127614      -0.144305      -0.048365      -0.039767       0.088132             12.618929      10.953364       0.252024      -1.056053       5.214645      -0.317346      21.688778           0.017653
            6              C       6.856989       8.695047       5.997149       0.631820      23.356288 0.24002323E+03  0.49157724E+04                                 7.536613                            5.505032      -0.021888       2.059675                    0.999417      21.688805      60.237125       0.631641       0.473476      -1.019762      -0.011242      -0.003506       0.036066       0.037940      -0.020789       0.014948      -0.022281      -0.166880      -0.159379      -0.070072      -0.045887       0.115959              9.025183       9.692414       1.133700      -0.985108       4.386060       0.438287      12.997075          -0.001927
            7              C      13.823840       6.265428       8.220914       0.593407      23.990151 0.26599794E+03  0.55840422E+04                                 7.723923                            5.806482      -0.178022       1.998410                    0.999238      22.453974      62.936380       0.613842       0.475312      -1.019771       0.002985       0.023117       0.001578       0.023363      -0.001259      -0.040780      -0.008814       0.034577       0.284492      -0.065674      -0.041668       0.107342              9.275698       7.798242      -1.375805       0.813298      15.408289       0.021308       4.620562          -0.003209
            8              C      13.860498       4.756906       8.161602      -0.158882      40.522162 0.48996206E+03  0.11781891E+05                                10.069942                            7.253555       0.132766       2.008891                    0.999750      29.931589      84.968324       0.632533       0.402690      -1.081045       0.001371      -0.005247      -0.002195       0.005851       0.008327      -0.035073      -0.001938       0.010640       0.183147      -0.044090      -0.029615       0.073705             12.535209       9.281717      -3.628746       1.323873      22.625697      -0.553110       5.698214           0.019076
            9              C       8.135236       0.430329       6.080686       0.633739      23.687309 0.24143191E+03  0.49521669E+04                                 7.610229                            5.522136      -0.053320       2.048339                    0.999330      21.733181      60.418561       0.630456       0.473643      -1.019609      -0.010302      -0.001469       0.036047       0.037519       0.018454       0.018530       0.042489      -0.156425      -0.136722      -0.070727      -0.044714       0.115441              9.154563       9.893882      -0.976062      -1.176529       4.593644      -1.444454      12.976163          -0.002907
           10              C       8.911363       0.585131       4.824284      -0.160724      41.452201 0.49448851E+03  0.11926751E+05                                10.204032                            7.297260       0.099261       2.000606                    0.999715      29.917422      85.258362       0.628848       0.403826      -1.079500       0.001800      -0.011564      -0.011631       0.016500      -0.010922      -0.000822       0.005189      -0.126059      -0.133843      -0.044867      -0.041618       0.086485             12.555318      11.056464       0.173710      -1.285639       5.295382      -1.152902      21.314109           0.014006
           11              C       8.317365       0.612497       3.638053      -0.158974      41.644937 0.49675956E+03  0.11994475E+05                                10.241660                            7.317333       0.110510       2.004629                    0.999749      29.923589      85.303753       0.627596       0.404195      -1.079325      -0.000298      -0.012463       0.011565       0.017004       0.002756       0.000758       0.005434      -0.127630      -0.144304      -0.048367      -0.039776       0.088143             12.618973      10.953774       0.252134      -1.056850       5.214407      -0.318053      21.688738           0.017687
           12              C       9.084571       0.615005       2.356589       0.631779      23.355587 0.24002641E+03  0.49158266E+04                                 7.536336                            5.504981      -0.021700       2.059730                    0.999417      21.688674      60.235606       0.631662       0.473461      -1.019775       0.011236       0.003451      -0.036059       0.037926      -0.020752       0.014930      -0.022261      -0.166869      -0.159379      -0.070051      -0.045887       0.115938              9.024792       9.692158       1.133457      -0.985938       4.385542       0.437397      12.996676          -0.001914
           13              C       2.117720       3.044624       0.132824       0.591866      23.947592 0.26626418E+03  0.55907872E+04                                 7.712053                            5.807505      -0.170153       2.000419                    0.999281      22.470786      62.981099       0.614113       0.475005      -1.019980      -0.002598      -0.023979      -0.001418       0.024161      -0.000841      -0.041124      -0.008684       0.034884       0.286453      -0.066020      -0.042093       0.108113              9.252365       7.792726      -1.365468       0.815466      15.351779       0.023017       4.612589          -0.002905
           14              C       2.081062       4.553146       0.192136      -0.158555      40.298198 0.49006348E+03  0.11784950E+05                                10.029133                            7.252487       0.135808       2.009544                    0.999765      29.940370      84.995736       0.632817       0.402488      -1.081179      -0.001488       0.007743       0.002072       0.008152       0.009464      -0.035773      -0.001652       0.010011       0.183420      -0.045544      -0.028657       0.074201             12.449309       9.363532      -3.683488       1.361723      22.295184      -0.589445       5.689210           0.019731
           15              O       7.208790       9.270905       1.230506      -0.582190      42.124588 0.57711793E+03  0.14076922E+05                                 9.555886                            7.388727       0.312177       2.139843                    0.997876      27.900867      73.113632       0.707876       0.354737      -1.146027       0.027486      -0.008471       0.037767       0.047472      -0.001918       0.027330       0.010960      -0.080305       0.017280      -0.055694       0.014375       0.041319             11.417425      11.264542      -2.774740       4.087739       7.186174      -3.452330      15.801560           0.125263
           16              O       9.053247       8.682930       2.255509      -0.517778      31.611363 0.48465126E+03  0.11342800E+05                                 7.922227                            6.808768       0.459003       2.205908                    0.997685      26.897585      69.567418       0.729585       0.358706      -1.140197      -0.011151      -0.028534       0.023782       0.038783      -0.011628       0.003140       0.023587       0.029946      -0.173775      -0.065343       0.017184       0.048158              8.745370      12.947328      -0.825530      -1.445753       5.403449       0.407937       7.885333           0.131203
           17              O       7.485441       8.969474       7.061415      -0.577002      42.014460 0.57927909E+03  0.14138891E+05                                 9.530392                            7.401340       0.309562       2.139583                    0.998004      27.848740      72.934275       0.707643       0.354621      -1.146441      -0.031060      -0.003191      -0.038690       0.049717      -0.000649       0.027415      -0.006389      -0.080186       0.008125      -0.054620       0.014338       0.040282             11.331111      11.067554       2.354610       4.343372       6.691801       2.355056      16.233978           0.131307
           18              O      14.336172       8.481587       6.013856      -0.523368      31.464133 0.48447450E+03  0.11343988E+05                                 7.896835                            6.813823       0.440099       2.198915                    0.997697      26.976224      69.915125       0.727896       0.359370      -1.139031       0.012106      -0.026047      -0.025470       0.038389       0.007336       0.002207      -0.015311       0.017567      -0.195837      -0.067941       0.023758       0.044183              8.670704      12.644955       0.927079      -1.304860       5.510616      -0.693191       7.856541           0.116290
           19              O      10.722034       7.390035       0.225551      -0.484711      29.003130 0.46728493E+03  0.10839622E+05                                 7.460495                            6.686213       0.382228       2.185611                    0.997916      26.500751      68.290299       0.735976       0.358765      -1.139879       0.002123      -0.032077       0.006252       0.032749       0.039300       0.001464       0.011312       0.028643       0.060433      -0.052883       0.017134       0.035749              8.007228       7.981447       2.453930       0.590700      10.516519       0.752724       5.523717           0.173168
           20              O      12.746841       6.856454       7.889270      -0.459719      27.103812 0.41631670E+03  0.93801242E+04                                 7.095273                            6.260338       0.518454       2.230070                    0.998498      26.096018      66.221362       0.770049       0.353023      -1.144771       0.005119      -0.029002      -0.008177       0.030565      -0.030096       0.004522      -0.011815       0.027840       0.011793      -0.036576       0.001921       0.034654              7.692252       8.846189      -3.066024       0.697721       8.907012      -0.616301       5.323555           0.241074
           21              O       8.732770       0.039147       7.123232      -0.582161      42.122379 0.57711961E+03  0.14077012E+05                                 9.555680                            7.388863       0.312032       2.139806                    0.997876      27.900344      73.113065       0.707849       0.354749      -1.146014      -0.027512       0.008570      -0.037715       0.047463      -0.001977       0.027299       0.011023      -0.080183       0.017421      -0.055643       0.014361       0.041282             11.416943      11.264369      -2.774386       4.086958       7.185540      -3.451437      15.800921           0.125287
           22              O       6.888313       0.627122       6.098229      -0.517771      31.608369 0.48463781E+03  0.11342410E+05                                 7.921780                            6.808764       0.458797       2.205857                    0.997682      26.896520      69.564504       0.729571       0.358716      -1.140189       0.011209       0.028543      -0.023750       0.038787      -0.011601       0.003160       0.023665       0.029871      -0.173348      -0.065261       0.017218       0.048043              8.744636      12.945586      -0.825746      -1.446161       5.402871       0.408327       7.885450           0.131220
           23              O       8.456119       0.340578       1.292323      -0.576959      42.010423 0.57924709E+03  0.14137869E+05                                 9.529670                            7.401078       0.309533       2.139583                    0.998004      27.847712      72.930197       0.707667       0.354615      -1.146449       0.031055       0.003047       0.038718       0.049727      -0.000634       0.027412      -0.006329      -0.080141       0.008048      -0.054593       0.014350       0.040243             11.329932      11.066770       2.354044       4.342509       6.690795       2.353425      16.232233           0.131393
           24              O       1.605388       0.828465       2.339882      -0.523291      31.456686 0.48437594E+03  0.11341064E+05                                 7.895543                            6.813130       0.440199       2.199001                    0.997694      26.973394      69.905099       0.727935       0.359370      -1.139035      -0.012081       0.026069       0.025434       0.038372       0.007396       0.002167      -0.015390       0.017515      -0.195767      -0.067942       0.023745       0.044197              8.669008      12.642287       0.926642      -1.305339       5.509271      -0.693488       7.855468           0.116320
           25              O       5.219526       1.920017       8.128187      -0.484810      29.003090 0.46734258E+03  0.10840510E+05                                 7.459001                            6.685466       0.389428       2.188100                    0.997914      26.492785      68.252231       0.736262       0.358640      -1.140061      -0.001490       0.032040      -0.006013       0.032633       0.038497       0.001529       0.011078       0.028285       0.059567      -0.051889       0.016810       0.035078              8.005666       7.977482       2.444009       0.591311      10.520971       0.749431       5.518545           0.173976
           26              O       3.194719       2.453598       0.464468      -0.461051      27.151976 0.41739375E+03  0.94103050E+04                                 7.102743                            6.268248       0.518064       2.229436                    0.998522      26.118320      66.295038       0.769610       0.353002      -1.144808      -0.005530       0.028548       0.007998       0.030159      -0.031153       0.004215      -0.012248       0.028814       0.014094      -0.038235       0.002808       0.035427              7.698834       8.851419      -3.067611       0.698176       8.919313      -0.615749       5.325771           0.238364
           27              H       5.895146       8.625959       3.489774       0.130994       1.951413 0.17061791E+02  0.19862139E+03                                 2.399172                            2.267302      -1.537264       2.108385                    0.994301       4.170678      11.952098       0.465671       1.129862      -0.745327      -0.049733      -0.008512       0.003309       0.050564       0.010194       0.005557       0.004089       0.034783      -0.018603      -0.017653      -0.006957       0.024610              2.466926       3.367076      -0.047996       0.093674       1.853154      -0.047284       2.180548           0.001154
           28              H       8.761959       8.674768       4.783016       0.128893       1.960329 0.17115320E+02  0.19957061E+03                                 2.409606                            2.272135      -1.571007       2.090348                    0.994180       4.221825      12.142318       0.464387       1.131135      -0.744482       0.049492      -0.004680      -0.000242       0.049714      -0.009147       0.004525      -0.005070       0.032404      -0.021218      -0.016675      -0.006540       0.023215              2.480832       3.396197       0.150141       0.122181       1.836422       0.032135       2.209877           0.001247
           29              H      12.957209       4.179605       7.773905       0.131207       1.880376 0.16695829E+02  0.19137867E+03                                 2.261066                            2.184678      -1.432083       2.156034                    0.995861       3.949338      10.868171       0.498451       1.072008      -0.762808      -0.036210      -0.028956      -0.017690       0.049624       0.008688       0.012813       0.005292       0.019299      -0.024417      -0.014289      -0.008897       0.023186              2.264734       2.486561       0.391852       0.307750       2.445181       0.187526       1.862459           0.001583
           30              H      10.046414       0.684093       4.863964       0.130980       1.951567 0.17063279E+02  0.19864179E+03                                 2.399228                            2.267344      -1.537323       2.108344                    0.994301       4.170805      11.952306       0.465687       1.129806      -0.745341       0.049731       0.008507      -0.003309       0.050561       0.010192       0.005561       0.004091       0.034774      -0.018612      -0.017647      -0.006961       0.024608              2.467001       3.367265      -0.047996       0.093636       1.853106      -0.047282       2.180631           0.001150
           31              H       7.179601       0.635284       3.570722       0.128880       1.960528 0.17117447E+02  0.19960259E+03                                 2.409811                            2.272307      -1.571048       2.090316                    0.994180       4.222110      12.143547       0.464358       1.131165      -0.744474      -0.049491       0.004670       0.000241       0.049711      -0.009145       0.004529      -0.005066       0.032405      -0.021214      -0.016672      -0.006543       0.023215              2.481069       3.396642       0.150169       0.122167       1.836475       0.032096       2.210089           0.001243
           32              H       3.003372       5.095346       0.585681       0.130345       1.882772 0.16756444E+02  0.19222675E+03                                 2.263401                            2.189466      -1.431505       2.157103                    0.995599       3.946142      10.859866       0.497678       1.072817      -0.762747       0.038523       0.025438       0.018671       0.049797       0.008257       0.012912       0.004759       0.020178      -0.023596      -0.013986      -0.009101       0.023088              2.263440       2.512524       0.380692       0.315898       2.409041       0.181684       1.868754           0.001646

******************************************************
Auxiliary information for the entire system
The total spin magnetic moment of the unit cell is   1.992183
The total net atomic charge of the unit cell is   -0.000002
Accuracy of reproducing the electrostatic potential in the unit cell:
  The inner radius (bohr) =    5.0000
  The outer radius (bohr) =   12.0000
  Valid grid points have density less than (e/(bohr^3)) =    0.0001
  The number of valid grid points were=        53639
  The rms potential error without charges in kcal/mol is=      4.42006
  The rms potential error with partial charges in kcal/mol is=      0.35701
  The RRMSE value at monopole order=      0.08077
  The rms potential error with partial charges and cloud penetration in kcal/mol is=      0.35308
  The RRMSE value at monopole order with cloud penetration is=      0.07988
  The rms potential error with partial charges and atomic dipoles in kcal/mol is=      0.41026
  The RRMSE value at dipole order=      0.09282
  The rms potential error with partial charges, atomic dipoles and cloud penetration in kcal/mol is=      0.38649
  The RRMSE value at dipole order with cloud penetration=      0.08744

******************************************************
The electron densities and ab initio electrostatic potential were computed in VASP using the PBE functional and
projector augmented wave method. See the main text of the journal article for a description of computational details.
The atomic charges, dipoles, and quadrupoles were computed with the DDEC6 method as described in
(a) T. A. Manz and N. Gabaldon Limas, RSC Adv. 6 (2016) 47771-47801 DOI: 10.1039/c6ra04656h
(b) N. Gabaldon Limas and T. A. Manz, RSC Adv. 8 (2018) 2678-2707 DOI: 10.1039/c7ra11829e.
For each atom in the material, the electron cloud parameters were fit to the spherically averaged atom-in-material
electron density using radial positions for which this density was between 10^-4 and 10^-2 electrons per cubic bohr.
The polarizabilities, dispersion coefficients, and quantum Drude oscillator (QDO) parameters were fit using the MCLF method.
The magnetic structure of the system was optimized in VASP from the default ferromagnetic initial guess using spin polarization.
The atomic spin moments (ASMs) were computed on this optimized magnetic structure using the DDEC6 partition as inputs
to the method of T. A. Manz and D. S. Sholl, J. Chem. Theory Comput. 7 (2011) 4146-4164 DOI: 10.1021/ct200539n.
The RMSE and RRMSE were computed using a uniform grid with Ewald summation.
