# Supplementary material for: A collection of forcefield precursors for metal–organic frameworks
Source: RSC Adv. 2019 Nov 13;9(63):36492–507. doi: 10.1039/c9ra07327b (PMC9075174; doi:10.1039/c9ra07327b)
Supplement: RA-009-C9RA07327B-s5304 [file RA-009-C9RA07327B-s5304.xyz]

   64
jmolscript: load "" {1 1 1} spacegroup "x,y,z" unitcell [{      8.523000     0.000000     0.000000 }, {     -3.697125     9.036977     0.000000 }, {      0.000000     0.000000    17.314000 }]
Tb     7.089616     0.234961     4.461818     2.059708
Tb    -0.415179     4.283527    13.118818     2.059699
Tb    -2.263741     8.802016    12.852182     2.059736
Tb     5.241054     4.753450     4.195182     2.059760
C      7.636322     0.206947     1.688115     0.631896
C      7.962165     0.252132     0.226813    -0.164182
C      4.007197     1.823662     5.015866     0.714781
C      2.801334     0.952497     5.225365    -0.169519
C     -0.886265     8.695379     4.903325    -0.169182
C     -2.104781     7.846807     4.960461     0.751080
C     -0.961884     4.311542    10.345115     0.631868
C     -1.287728     4.266357     8.883813    -0.163882
C      2.667240     2.694827    13.672866     0.714781
C      3.873103     3.565991    13.882365    -0.169521
C      3.863578     4.860086    13.560325    -0.169166
C      5.082093     5.708658    13.617461     0.751111
C     -2.810447     8.830030    15.625885     0.631884
C     -3.136290     8.784845    17.087187    -0.164114
C      0.818678     7.213315    12.298134     0.714778
C      2.024541     8.084480    12.088635    -0.169534
C      5.712140     0.341598    12.410675    -0.169180
C      6.930656     1.190170    12.353539     0.751077
C      5.787759     4.725435     6.968885     0.631067
C      6.113603     4.770620     8.430187    -0.163464
C      2.158635     6.342150     3.641134     0.714782
C      0.952772     5.470986     3.431635    -0.169514
C      0.962297     4.176891     3.753675    -0.169185
C     -0.256218     3.328319     3.696539     0.751094
O      4.684760     8.640254     2.494947    -0.650753
O      6.595399     0.830498     2.084606    -0.621416
O      5.097733     1.312169     4.679974    -0.738677
O      3.846581     3.066246     5.137064    -0.634008
O     -3.215114     8.348359     5.284233    -0.737067
O     -1.951652     6.641274     4.666123    -0.659809
O     -1.707447     4.915212    11.151947    -0.650811
O      0.079038     3.687990    10.741606    -0.621535
O      1.576705     3.206319    13.336974    -0.738688
O      2.827857     1.452242    13.794064    -0.634019
O      6.192426     5.207106    13.941233    -0.737026
O      4.928964     6.914191    13.323123    -0.659837
O      0.141115     0.396723    14.819053    -0.650746
O     -1.769524     8.206479    15.229394    -0.621419
O     -0.271858     7.724808    12.634026    -0.738668
O      0.979294     5.970731    12.176936    -0.634004
O      8.040989     0.688618    12.029767    -0.737062
O      6.777527     2.395703    12.647877    -0.659799
O      6.533322     4.121765     6.162053    -0.650896
O      4.746837     5.348987     6.572394    -0.621444
O      3.249170     5.830658     3.977026    -0.738701
O      1.998018     7.584735     3.519936    -0.634007
O     -1.366551     3.829871     3.372767    -0.737031
O     -0.103089     2.122786     3.990877    -0.659845
H      7.230605     0.729284    16.808258     0.130528
H      1.848847     1.394677     5.669123     0.131794
H      0.083476     8.198526     4.568126     0.124758
H     -0.556167     3.789204     8.151258     0.130890
H      4.825591     3.123812    14.326123     0.131804
H      2.893837     5.356939    13.225126     0.124751
H     -2.404730     8.307693     0.505742     0.130514
H      2.977028     7.642300    11.644877     0.131788
H      4.742399     0.838451    12.745874     0.124761
H      5.372103     5.251026     9.150622     0.130452
H      0.000284     5.913165     2.987877     0.131813
H      1.932038     3.680038     4.088874     0.124752

The following XYZ coordinates are in angstroms. Other properties are in atomic units.
The sperically averaged electron density of each atom fit to a function of the form exp(a - br)
eigen_1, eigen_2 and eigen_3 are the three eigenvalues of traceless quadrupole moment tensor
  atom number  atomic symbol              X              Y              Z     net charge C6 coefficient C8 coefficient C10 coefficient fluctuating dipole atomic polarizability isotropic forcefield polarizability              a              b squared Pearson coefficient          <r^3>          <r^4>         wp_QDO          m_QDO          q_QDO       dipole_x       dipole_y       dipole_z         dipole            Qxy            Qxz            Qyz     Q(x^2-y^2)  Q(3z^2 - R^2)        eigen_1        eigen_2        eigen_3 static polarizability      alpha(xx)      alpha(xy)      alpha(xz)      alpha(yy)      alpha(yz)      alpha(zz) atomic spin moment
            1             Tb       7.089616       0.234961       4.461818       2.059708     106.666290 0.23018021E+04  0.73151188E+05                                14.846222                           12.887141       2.293360       2.464502                    0.999794      73.583048     168.786608       0.712322       0.270568      -1.330126       0.003417       0.010314       0.013452       0.017292       0.023183       0.003393      -0.015077      -0.025997       0.211810      -0.062730      -0.010260       0.072989             16.789330      19.938370      -0.416156      -1.314941      17.581840       0.611460      12.847780           0.000001
            2             Tb      -0.415179       4.283527      13.118818       2.059699     106.661960 0.23017972E+04  0.73151004E+05                                14.845739                           12.887116       2.293417       2.464522                    0.999794      73.583057     168.786666       0.712323       0.270568      -1.330126      -0.003409      -0.010305       0.013452       0.017285       0.023223      -0.003481       0.015148      -0.026048       0.211709      -0.062778      -0.010201       0.072979             16.788398      19.937463      -0.415598       1.313687      17.581430      -0.611247      12.846302           0.000002
            3             Tb      -2.263741       8.802016      12.852182       2.059736     106.660477 0.23016523E+04  0.73145179E+05                                14.845626                           12.886654       2.293405       2.464524                    0.999794      73.581999     168.782307       0.712341       0.270565      -1.330130      -0.003417      -0.010320      -0.013471       0.017310       0.023180       0.003390      -0.015063      -0.026020       0.211885      -0.062743      -0.010267       0.073010             16.788556      19.937682      -0.415867      -1.314940      17.580617       0.611094      12.847368           0.000002
            4             Tb       5.241054       4.753450       4.195182       2.059760     106.652032 0.23015544E+04  0.73141259E+05                                14.844729                           12.886350       2.293389       2.464526                    0.999794      73.581199     168.779306       0.712353       0.270564      -1.330133       0.003414       0.010306      -0.013414       0.017258       0.023234      -0.003492       0.015183      -0.026055       0.212123      -0.062861      -0.010262       0.073123             16.787007      19.935814      -0.415550       1.314003      17.579995      -0.611364      12.845212           0.000001
            5              C       7.636322       0.206947       1.688115       0.631896      22.734712 0.25083478E+03  0.52092428E+04                                 7.480918                            5.652956      -0.151775       2.006554                    0.999467      22.364286      63.145011       0.617340       0.477743      -1.014518       0.001061      -0.001758       0.020643       0.020745       0.071263       0.023576       0.020771      -0.044120      -0.288171      -0.100872      -0.025991       0.126863              8.828044       7.433822      -1.694452      -2.310029       5.484769       0.098106      13.565540           0.000004
            6              C       7.962165       0.252132       0.226813      -0.164182      39.811168 0.49228705E+03  0.11856785E+05                                 9.963990                            7.274750       0.119634       2.005897                    0.999730      29.930017      85.148453       0.630825       0.403134      -1.080294      -0.002836       0.000615      -0.007220       0.007781       0.038460       0.010718       0.016893      -0.047775      -0.067870      -0.034151      -0.027188       0.061339             12.120617      10.234993      -2.062151      -4.906972       6.101667       0.900178      20.025190           0.000001
            7              C       4.007197       1.823662       5.015866       0.714781      22.669976 0.22301112E+03  0.45097908E+04                                 7.502007                            5.390802      -0.242253       1.997112                    0.998914      21.270231      59.803243       0.619819       0.488665      -1.005998       0.043919       0.026346      -0.006953       0.051684      -0.012307       0.037479       0.029452       0.006460       0.379669      -0.086222      -0.051073       0.137295              8.938403      10.560622       1.045445      -1.105098      11.926183       0.712288       4.328403           0.000004
            8              C       2.801334       0.952497       5.225365      -0.169519      40.602593 0.50458043E+03  0.12225970E+05                                10.066140                            7.357117       0.121847       2.008971                    0.999673      30.018550      85.609338       0.628401       0.402269      -1.081058      -0.020379      -0.006927      -0.021351       0.030318      -0.012166       0.027981      -0.009189      -0.003636       0.207829      -0.049368      -0.028138       0.077506             12.087734      13.491336       4.608575      -0.964637      17.033065       1.187752       5.738802           0.000004
            9              C      -0.886265       8.695379       4.903325      -0.169182      41.311384 0.50728790E+03  0.12327001E+05                                10.270834                            7.441465       0.131220       2.019456                    0.999518      29.908728      85.849868       0.615757       0.409349      -1.074696       0.008169       0.022445      -0.023383       0.033425      -0.017522       0.008326      -0.039723      -0.030407       0.246937      -0.065051      -0.031452       0.096503             12.366560      13.759154       4.569001      -0.519120      17.739663       1.538562       5.600864          -0.000003
           10              C      -2.104781       7.846807       4.960461       0.751080      21.140517 0.21711080E+03  0.43869702E+04                                 7.336693                            5.431186      -0.493356       1.927985                    0.998260      21.201297      60.746190       0.594954       0.509494      -0.989693      -0.045609      -0.032432       0.016513       0.058350      -0.019239       0.009728      -0.047664      -0.017998       0.331329      -0.078577      -0.046357       0.124934              8.589560       9.864781       1.127464      -0.321008      11.648106       0.486639       4.255792           0.000003
           11              C      -0.961884       4.311542      10.345115       0.631868      22.739023 0.25084729E+03  0.52096139E+04                                 7.482065                            5.653185      -0.152394       2.006370                    0.999466      22.365580      63.151174       0.617308       0.477758      -1.014501      -0.001086       0.001746       0.020632       0.020734       0.071263      -0.023545      -0.020789      -0.044137      -0.288095      -0.100840      -0.026013       0.126853              8.830218       7.433247      -1.693558       2.308959       5.485831      -0.096782      13.571576           0.000004
           12              C      -1.287728       4.266357       8.883813      -0.163882      39.858886 0.49220661E+03  0.11854323E+05                                 9.972161                            7.274573       0.117679       2.005384                    0.999726      29.924528      85.129996       0.630780       0.403180      -1.080267       0.002745      -0.000583      -0.007302       0.007822       0.038221      -0.010590      -0.016895      -0.047446      -0.067795      -0.033844      -0.027182       0.061026             12.135688      10.247945      -2.064275       4.926124       6.106205      -0.907341      20.052914           0.000002
           13              C       2.667240       2.694827      13.672866       0.714781      22.670026 0.22301153E+03  0.45098026E+04                                 7.502025                            5.390810      -0.242238       1.997116                    0.998914      21.270292      59.803505       0.619818       0.488666      -1.005997      -0.043917      -0.026345      -0.006937       0.051681      -0.012316      -0.037478      -0.029455       0.006462       0.379668      -0.086231      -0.051064       0.137295              8.938355      10.560607       1.045393       1.105087      11.926048      -0.712290       4.328409           0.000004
           14              C       3.873103       3.565991      13.882365      -0.169521      40.601979 0.50457482E+03  0.12225794E+05                                10.066035                            7.357063       0.121930       2.009001                    0.999673      30.018318      85.608426       0.628405       0.402267      -1.081059       0.020377       0.006927      -0.021342       0.030310      -0.012162      -0.027991       0.009180      -0.003641       0.207823      -0.049369      -0.028138       0.077507             12.087454      13.491082       4.608357       0.964856      17.032780      -1.187481       5.738499           0.000003
           15              C       3.863578       4.860086      13.560325      -0.169166      41.310846 0.50728184E+03  0.12326828E+05                                10.270804                            7.441453       0.131260       2.019475                    0.999518      29.908448      85.849220       0.615753       0.409353      -1.074693      -0.008165      -0.022444      -0.023386       0.033426      -0.017528      -0.008348       0.039721      -0.030398       0.246942      -0.065052      -0.031455       0.096507             12.366390      13.759053       4.568945       0.519578      17.739565      -1.538184       5.600552          -0.000002
           16              C       5.082093       5.708658      13.617461       0.751111      21.140453 0.21710508E+03  0.43868432E+04                                 7.336831                            5.431219      -0.493432       1.927975                    0.998260      21.201011      60.746081       0.594933       0.509514      -0.989680       0.045612       0.032433       0.016491       0.058346      -0.019240      -0.009737       0.047662      -0.017991       0.331388      -0.078585      -0.046367       0.124951              8.589666       9.865254       1.127299       0.321209      11.648245      -0.486585       4.255499           0.000003
           17              C      -2.810447       8.830030      15.625885       0.631884      22.734978 0.25083831E+03  0.52093370E+04                                 7.480986                            5.653002      -0.151792       2.006547                    0.999467      22.364488      63.145812       0.617336       0.477745      -1.014517      -0.001062       0.001758      -0.020643       0.020745       0.071265       0.023572       0.020771      -0.044120      -0.288159      -0.100867      -0.025996       0.126863              8.828136       7.433886      -1.694451      -2.310050       5.484797       0.098078      13.565726           0.000004
           18              C      -3.136290       8.784845      17.087187      -0.164114      39.809120 0.49225682E+03  0.11855868E+05                                 9.963624                            7.274498       0.119671       2.005918                    0.999730      29.929160      85.145170       0.630839       0.403130      -1.080297       0.002832      -0.000616       0.007216       0.007777       0.038461       0.010721       0.016892      -0.047779      -0.067891      -0.034151      -0.027193       0.061344             12.120156      10.234633      -2.062086      -4.906683       6.101466       0.900084      20.024369           0.000002
           19              C       0.818678       7.213315      12.298134       0.714778      22.670167 0.22301043E+03  0.45097804E+04                                 7.502077                            5.390808      -0.242253       1.997113                    0.998914      21.270328      59.803849       0.619815       0.488668      -1.005995      -0.043923      -0.026346       0.006950       0.051688      -0.012303       0.037487       0.029454       0.006471       0.379658      -0.086220      -0.051075       0.137295              8.938455      10.560809       1.045209      -1.105248      11.926005       0.712288       4.328553           0.000004
           20              C       2.024541       8.084480      12.088635      -0.169534      40.604548 0.50461015E+03  0.12226887E+05                                10.066522                            7.357372       0.121787       2.008945                    0.999673      30.019235      85.612393       0.628385       0.402273      -1.081053       0.020380       0.006925       0.021362       0.030326      -0.012167       0.027985      -0.009192      -0.003637       0.207780      -0.049362      -0.028132       0.077494             12.088120      13.491712       4.608548      -0.964746      17.033478       1.187859       5.739169           0.000002
           21              C       5.712140       0.341598      12.410675      -0.169180      41.311463 0.50728869E+03  0.12327030E+05                                10.270863                            7.441475       0.131212       2.019453                    0.999518      29.908778      85.850167       0.615756       0.409349      -1.074695      -0.008169      -0.022441       0.023382       0.033422      -0.017525       0.008330      -0.039731      -0.030415       0.246923      -0.065054      -0.031452       0.096506             12.366482      13.759019       4.568714      -0.519122      17.739446       1.538667       5.600980          -0.000002
           22              C       6.930656       1.190170      12.353539       0.751077      21.140984 0.21711164E+03  0.43869955E+04                                 7.336825                            5.431209      -0.493378       1.927978                    0.998260      21.201391      60.746697       0.594950       0.509497      -0.989691       0.045607       0.032434      -0.016520       0.058351      -0.019242       0.009730      -0.047667      -0.017992       0.331331      -0.078580      -0.046356       0.124936              8.589700       9.864948       1.127262      -0.321040      11.648192       0.486753       4.255959           0.000003
           23              C       5.787759       4.725435       6.968885       0.631067      22.726188 0.25098775E+03  0.52130892E+04                                 7.477828                            5.653840      -0.148937       2.007272                    0.999481      22.372567      63.167508       0.617444       0.477602      -1.014618       0.000858      -0.001711      -0.020993       0.021080       0.071424      -0.023752      -0.020759      -0.044348      -0.288559      -0.101047      -0.026087       0.127134              8.821890       7.429676      -1.694167       2.302414       5.482978      -0.095209      13.553017           0.000005
           24              C       6.113603       4.770620       8.430187      -0.163464      39.754888 0.49203950E+03  0.11849299E+05                                 9.953625                            7.272929       0.118922       2.005724                    0.999727      29.920319      85.114585       0.630904       0.403135      -1.080297      -0.002446       0.000598       0.008223       0.008600       0.038169      -0.010799      -0.016590      -0.047197      -0.067734      -0.033851      -0.026990       0.060841             12.099421      10.276438      -2.084899       4.914504       6.106146      -0.916112      19.915679           0.000001
           25              C       2.158635       6.342150       3.641134       0.714782      22.670054 0.22301118E+03  0.45097927E+04                                 7.502026                            5.390806      -0.242243       1.997115                    0.998914      21.270242      59.803305       0.619818       0.488666      -1.005998       0.043922       0.026342       0.006923       0.051682      -0.012316      -0.037476      -0.029451       0.006459       0.379665      -0.086229      -0.051063       0.137293              8.938397      10.560787       1.045371       1.105059      11.926014      -0.712371       4.328388           0.000004
           26              C       0.952772       5.470986       3.431635      -0.169514      40.601318 0.50456754E+03  0.12225562E+05                                10.065898                            7.356996       0.121924       2.009001                    0.999673      30.018073      85.607254       0.628411       0.402266      -1.081061      -0.020368      -0.006933       0.021314       0.030285      -0.012164      -0.027987       0.009190      -0.003647       0.207822      -0.049369      -0.028138       0.077507             12.087314      13.491110       4.608357       0.964696      17.032329      -1.187618       5.738503           0.000002
           27              C       0.962297       4.176891       3.753675      -0.169185      41.310932 0.50728570E+03  0.12326921E+05                                10.270722                            7.441425       0.131239       2.019460                    0.999518      29.908685      85.849363       0.615763       0.409346      -1.074699       0.008175       0.022435       0.023344       0.033394      -0.017527      -0.008338       0.039720      -0.030402       0.246912      -0.065048      -0.031448       0.096496             12.366320      13.759147       4.568891       0.519276      17.739165      -1.538311       5.600647          -0.000002
           28              C      -0.256218       3.328319       3.696539       0.751094      21.140666 0.21711025E+03  0.43869579E+04                                 7.336752                            5.431198      -0.493491       1.927945                    0.998260      21.201220      60.746033       0.594950       0.509498      -0.989691      -0.045605      -0.032439      -0.016524       0.058354      -0.019241      -0.009738       0.047660      -0.017986       0.331356      -0.078580      -0.046361       0.124940              8.589600       9.865085       1.127266       0.321097      11.648032      -0.486497       4.255684           0.000003
           29              O       4.684760       8.640254       2.494947      -0.650753      38.398249 0.65771198E+03  0.16659878E+05                                 9.102733                            8.036407       0.155877       2.065973                    0.996349      29.840164      81.014932       0.656675       0.368230      -1.129643       0.038619       0.013951      -0.067094       0.078661       0.037862       0.077844      -0.025580      -0.005167      -0.058183      -0.102134       0.026310       0.075824              9.817400       8.292958      -1.603189       2.035650       7.833318      -2.340432      13.325924           0.000002
           30              O       6.595399       0.830498       2.084606      -0.621416      33.169819 0.53694548E+03  0.12911497E+05                                 8.147308                            7.142314       0.428047       2.159493                    0.997574      28.841948      75.972033       0.714958       0.356270      -1.140485      -0.019072       0.004610      -0.060882       0.063966       0.032149      -0.053961       0.045566       0.019947      -0.312209      -0.135876       0.048009       0.087867              8.815616      10.067429      -2.224301      -2.989533       7.493033       1.550656       8.886388           0.000001
           31              O       5.097733       1.312169       4.679974      -0.738677      51.408496 0.73495587E+03  0.19161669E+05                                11.048601                            8.483823       0.090864       2.016490                    0.997828      31.511808      87.110762       0.639707       0.367243      -1.129154      -0.111563       0.037089      -0.042878       0.125141      -0.034529       0.014752       0.040130       0.070247       0.288063      -0.106289       0.001222       0.105067             12.961979      20.157236      -4.518494      -3.818205      11.381830       1.999718       7.346870           0.000000
           32              O       3.846581       3.066246       5.137064      -0.634008      40.585986 0.58180369E+03  0.14243756E+05                                 9.380199                            7.456935       0.359609       2.150792                    0.996836      28.514245      75.269602       0.698044       0.358406      -1.141170      -0.037614      -0.035220       0.084021       0.098564      -0.037248       0.037734       0.027243      -0.091156       0.161026      -0.098903       0.028114       0.070789             10.874266       8.173152       0.479800       0.490022      18.505600       1.126431       5.944047           0.000001
           33              O      -3.215114       8.348359       5.284233      -0.737067      43.332979 0.69063517E+03  0.17759866E+05                                 9.885608                            8.229670       0.092553       2.023079                    0.997439      31.337267      86.534852       0.647691       0.367746      -1.126763       0.102400      -0.051558       0.037350       0.120578      -0.042574      -0.001941      -0.038542       0.051963       0.220998      -0.093954       0.009209       0.084744             10.964371      15.971452      -3.519883       0.074190       9.958431      -0.382478       6.963229           0.000001
           34              O      -1.951652       6.641274       4.666123      -0.659809      45.627713 0.66701396E+03  0.16928609E+05                                10.209257                            8.061437       0.166868       2.078430                    0.996119      29.471811      79.687931       0.660539       0.365360      -1.133614       0.046047       0.048107       0.059017       0.088981      -0.035334       0.015144      -0.025031      -0.090653       0.209643      -0.092658       0.009151       0.083507             11.898418       8.096002       0.448499      -0.330564      21.081750       0.658208       6.517502          -0.000000
           35              O      -1.707447       4.915212      11.151947      -0.650811      38.406193 0.65798782E+03  0.16669095E+05                                 9.104488                            8.038664       0.153000       2.064875                    0.996355      29.849409      81.053122       0.656494       0.368283      -1.129570      -0.038614      -0.013965      -0.067091       0.078659       0.038001      -0.078124       0.025655      -0.005481      -0.058181      -0.102516       0.026496       0.076020              9.818169       8.295019      -1.603788      -2.042716       7.837550       2.342755      13.321938           0.000001
           36              O       0.079038       3.687990      10.741606      -0.621535      33.174467 0.53701634E+03  0.12913619E+05                                 8.148072                            7.142690       0.428139       2.159479                    0.997575      28.844002      75.978515       0.714954       0.356260      -1.140494       0.019041      -0.004594      -0.060808       0.063885       0.032163       0.053973      -0.045556       0.019925      -0.312054      -0.135841       0.047988       0.087853              8.817253      10.068924      -2.224676       2.989801       7.493965      -1.550628       8.888870           0.000002
           37              O       1.576705       3.206319      13.336974      -0.738688      51.409120 0.73496332E+03  0.19161910E+05                                11.048680                            8.483857       0.090902       2.016499                    0.997828      31.511982      87.111324       0.639706       0.367242      -1.129155       0.111561      -0.037074      -0.042864       0.125130      -0.034534      -0.014738      -0.040131       0.070244       0.288073      -0.106291       0.001222       0.105069             12.962022      20.157210      -4.518381       3.818131      11.381835      -1.999795       7.347020           0.000000
           38              O       2.827857       1.452242      13.794064      -0.634019      40.587458 0.58181896E+03  0.14244226E+05                                 9.380434                            7.457031       0.359696       2.150812                    0.996837      28.514562      75.270728       0.698039       0.358406      -1.141170       0.037641       0.035228       0.084041       0.098594      -0.037268      -0.037706      -0.027231      -0.091143       0.161034      -0.098895       0.028123       0.070772             10.874530       8.173434       0.479594      -0.490153      18.505866      -1.126563       5.944289           0.000001
           39              O       6.192426       5.207106      13.941233      -0.737026      43.330118 0.69057307E+03  0.17757862E+05                                 9.885198                            8.229297       0.092680       2.023139                    0.997440      31.335995      86.530225       0.647706       0.367745      -1.126764      -0.102385       0.051561       0.037344       0.120564      -0.042570       0.001959       0.038541       0.051980       0.221085      -0.093970       0.009206       0.084764             10.963771      15.971461      -3.519904      -0.074245       9.957793       0.382314       6.962058           0.000000
           40              O       4.928964       6.914191      13.323123      -0.659837      45.630263 0.66704482E+03  0.16929605E+05                                10.209666                            8.061637       0.166958       2.078449                    0.996119      29.472419      79.690330       0.660529       0.365361      -1.133612      -0.046043      -0.048133       0.058984       0.088971      -0.035348      -0.015174       0.025017      -0.090628       0.209624      -0.092656       0.009154       0.083503             11.898834       8.096403       0.448266       0.330749      21.082499      -0.658257       6.517599          -0.000000
           41              O       0.141115       0.396723      14.819053      -0.650746      38.398257 0.65771046E+03  0.16659832E+05                                 9.102744                            8.036404       0.155857       2.065967                    0.996349      29.840091      81.014747       0.656675       0.368231      -1.129643      -0.038616      -0.013951       0.067085       0.078653       0.037863       0.077846      -0.025583      -0.005168      -0.058187      -0.102138       0.026313       0.075824              9.817440       8.292993      -1.603179       2.035693       7.833299      -2.340468      13.326029           0.000002
           42              O      -1.769524       8.206479      15.229394      -0.621419      33.170764 0.53696502E+03  0.12912095E+05                                 8.147491                            7.142470       0.427978       2.159466                    0.997574      28.842257      75.973416       0.714946       0.356272      -1.140482       0.019071      -0.004608       0.060870       0.063954       0.032149      -0.053966       0.045568       0.019951      -0.312228      -0.135884       0.048012       0.087872              8.815813      10.067671      -2.224341      -2.989628       7.493178       1.550659       8.886591           0.000001
           43              O      -0.271858       7.724808      12.634026      -0.738668      51.409022 0.73494931E+03  0.19161473E+05                                11.048752                            8.483830       0.090901       2.016510                    0.997828      31.511537      87.110224       0.639701       0.367247      -1.129150       0.111553      -0.037101       0.042861       0.125130      -0.034514       0.014768       0.040141       0.070249       0.288058      -0.106285       0.001213       0.105072             12.962222      20.157725      -4.518678      -3.818595      11.381823       1.999732       7.347118           0.000000
           44              O       0.979294       5.970731      12.176936      -0.634004      40.589643 0.58184894E+03  0.14245155E+05                                 9.380829                            7.457276       0.359564       2.150771                    0.996837      28.514651      75.271682       0.698020       0.358411      -1.141165       0.037611       0.035217      -0.084018       0.098559      -0.037261       0.037725       0.027230      -0.091147       0.161013      -0.098899       0.028127       0.070772             10.875056       8.173833       0.479641       0.489946      18.506692       1.126580       5.944644           0.000001
           45              O       8.040989       0.688618      12.029767      -0.737062      43.334012 0.69063999E+03  0.17760038E+05                                 9.885832                            8.229738       0.092563       2.023084                    0.997439      31.337253      86.535206       0.647683       0.367749      -1.126759      -0.102395       0.051568      -0.037360       0.120581      -0.042572      -0.001951      -0.038549       0.051974       0.221006      -0.093961       0.009212       0.084748             10.964674      15.972009      -3.519977       0.074204       9.958429      -0.382394       6.963584           0.000000
           46              O       6.777527       2.395703      12.647877      -0.659799      45.629448 0.66701657E+03  0.16928705E+05                                10.209569                            8.061471       0.166897       2.078436                    0.996120      29.471854      79.688314       0.660535       0.365362      -1.133612      -0.046057      -0.048096      -0.059025       0.088985      -0.035351       0.015168      -0.025018      -0.090639       0.209599      -0.092658       0.009161       0.083496             11.898869       8.096309       0.448316      -0.330614      21.082486       0.658554       6.517813          -0.000000
           47              O       6.533322       4.121765       6.162053      -0.650896      38.397524 0.65787028E+03  0.16664929E+05                                 9.102307                            8.037322       0.156429       2.066051                    0.996354      29.844711      81.030411       0.656643       0.368225      -1.129644       0.038521       0.014028       0.067160       0.078684       0.037886      -0.077914       0.025545      -0.005204      -0.058850      -0.102242       0.026347       0.075895              9.815579       8.293677      -1.603825      -2.036507       7.833583       2.339864      13.319477           0.000002
           48              O       4.746837       5.348987       6.572394      -0.621444      33.170139 0.53701976E+03  0.12913615E+05                                 8.146978                            7.142639       0.429851       2.160002                    0.997599      28.842747      75.972894       0.714974       0.356253      -1.140509      -0.018872       0.004496       0.060708       0.063732       0.032125       0.054003      -0.045572       0.019926      -0.312469      -0.135962       0.048070       0.087892              8.815138      10.065298      -2.224063       2.988836       7.491610      -1.549942       8.888506           0.000002
           49              O       3.249170       5.830658       3.977026      -0.738701      51.409318 0.73496625E+03  0.19162002E+05                                11.048678                            8.483862       0.090895       2.016494                    0.997828      31.512168      87.111832       0.639708       0.367241      -1.129156      -0.111565       0.037077       0.042850       0.125130      -0.034529      -0.014726      -0.040132       0.070237       0.288109      -0.106289       0.001210       0.105079             12.962023      20.157383      -4.518421       3.818094      11.381798      -1.999796       7.346889           0.000000
           50              O       1.998018       7.584735       3.519936      -0.634007      40.586778 0.58180803E+03  0.14243890E+05                                 9.380321                            7.456961       0.359699       2.150817                    0.996837      28.514339      75.269943       0.698043       0.358406      -1.141170      -0.037639      -0.035224      -0.084052       0.098601      -0.037271      -0.037704      -0.027226      -0.091144       0.161033      -0.098895       0.028128       0.070767             10.874411       8.173387       0.479564      -0.490132      18.505649      -1.126618       5.944197           0.000001
           51              O      -1.366551       3.829871       3.372767      -0.737031      43.329139 0.69056402E+03  0.17757556E+05                                 9.884986                            8.229204       0.092697       2.023138                    0.997440      31.336117      86.530145       0.647715       0.367742      -1.126767       0.102386      -0.051566      -0.037380       0.120579      -0.042572       0.001965       0.038538       0.051985       0.221063      -0.093971       0.009215       0.084756             10.963521      15.970774      -3.519693      -0.074101       9.957539       0.382281       6.962249           0.000000
           52              O      -0.103089       2.122786       3.990877      -0.659845      45.630963 0.66705368E+03  0.16929867E+05                                10.209704                            8.061648       0.166906       2.078423                    0.996120      29.472696      79.690878       0.660534       0.365358      -1.133617       0.046051       0.048123      -0.059022       0.088995      -0.035345      -0.015166       0.025004      -0.090626       0.209585      -0.092647       0.009166       0.083481             11.898972       8.096435       0.448146       0.330622      21.082629      -0.657747       6.517853          -0.000000
           53              H       7.230605       0.729284      16.808258       0.130528       1.785611 0.15647539E+02  0.17780484E+03                                 2.240068                            2.157066      -1.445107       2.152314                    0.995356       4.007651      11.252583       0.483388       1.115096      -0.749694      -0.029930       0.016190      -0.035288       0.049022      -0.013224       0.011555      -0.005023       0.021328       0.009746      -0.018625      -0.004656       0.023281              2.255788       2.266889      -0.324830       0.398862       1.912263      -0.294575       2.588212           0.000001
           54              H       1.848847       1.394677       5.669123       0.131794       1.949231 0.17232458E+02  0.20161746E+03                                 2.418737                            2.296529      -1.599731       2.082644                    0.993705       4.218897      12.221248       0.456139       1.147699      -0.740538      -0.040198       0.018109       0.021644       0.049114      -0.008645      -0.015972       0.011928      -0.008038      -0.010863      -0.019278      -0.005173       0.024451              2.472325       2.957059      -0.432167      -0.333000       2.386309       0.175061       2.073606           0.000002
           55              H       0.083476       8.198526       4.568126       0.124758       1.754874 0.14677572E+02  0.16669487E+03                                 2.309404                            2.151812      -1.729294       2.009527                    0.993196       4.496938      13.277304       0.455882       1.183002      -0.727357       0.034169      -0.020547      -0.016890       0.043301      -0.008027      -0.005502      -0.003663      -0.011905      -0.018521      -0.013123       0.000006       0.013117              2.393903       3.005617      -0.541582      -0.410265       2.359011       0.264164       1.817081           0.000000
           56              H      -0.556167       3.789204       8.151258       0.130890       1.783937 0.15628345E+02  0.17753910E+03                                 2.239147                            2.156135      -1.445725       2.152371                    0.995341       4.005016      11.245090       0.483342       1.115502      -0.749597       0.030064      -0.016256      -0.035250       0.049099      -0.013264      -0.011555       0.005022       0.021381       0.009630      -0.018653      -0.004664       0.023317              2.254971       2.266304      -0.324711      -0.398268       1.911610       0.294188       2.586998           0.000001
           57              H       4.825591       3.123812      14.326123       0.131804       1.949151 0.17231649E+02  0.20160667E+03                                 2.418731                            2.296525      -1.599660       2.082689                    0.993705       4.218812      12.221168       0.456122       1.147748      -0.740526       0.040197      -0.018109       0.021646       0.049115      -0.008644       0.015969      -0.011927      -0.008038      -0.010868      -0.019275      -0.005172       0.024448              2.472294       2.957056      -0.432186       0.333021       2.386288      -0.175048       2.073538           0.000002
           58              H       2.893837       5.356939      13.225126       0.124751       1.754864 0.14677525E+02  0.16669452E+03                                 2.309416                            2.151824      -1.729233       2.009551                    0.993197       4.496963      13.277469       0.455875       1.183020      -0.727353      -0.034169       0.020549      -0.016886       0.043300      -0.008028       0.005499       0.003663      -0.011904      -0.018533      -0.013121       0.000002       0.013119              2.393905       3.005585      -0.541576       0.410321       2.359023      -0.264181       1.817107           0.000000
           59              H      -2.404730       8.307693       0.505742       0.130514       1.785736 0.15648891E+02  0.17782379E+03                                 2.240156                            2.157145      -1.445126       2.152292                    0.995356       4.007796      11.253048       0.483385       1.115081      -0.749698       0.029931      -0.016191       0.035287       0.049022      -0.013225       0.011556      -0.005024       0.021329       0.009748      -0.018626      -0.004656       0.023282              2.255878       2.266980      -0.324853       0.398892       1.912331      -0.294599       2.588323           0.000000
           60              H       2.977028       7.642300      11.644877       0.131788       1.948945 0.17229495E+02  0.20157777E+03                                 2.418624                            2.296420      -1.599795       2.082608                    0.993704       4.219217      12.222744       0.456115       1.147787      -0.740510       0.040198      -0.018109      -0.021636       0.049111      -0.008645      -0.015969       0.011924      -0.008038      -0.010885      -0.019277      -0.005170       0.024446              2.472215       2.956850      -0.432135      -0.333000       2.386166       0.175075       2.073628           0.000002
           61              H       4.742399       0.838451      12.745874       0.124761       1.754842 0.14677167E+02  0.16668919E+03                                 2.309383                            2.151787      -1.729290       2.009533                    0.993196       4.496885      13.277126       0.455883       1.183008      -0.727355      -0.034169       0.020549       0.016888       0.043301      -0.008027      -0.005501      -0.003665      -0.011907      -0.018523      -0.013124       0.000005       0.013119              2.393882       3.005565      -0.541593      -0.410267       2.358982       0.264181       1.817099           0.000000
           62              H       5.372103       5.251026       9.150622       0.130452       1.784624 0.15649052E+02  0.17782391E+03                                 2.239751                            2.157772      -1.449487       2.151447                    0.995307       4.003638      11.240876       0.483114       1.115717      -0.749600      -0.031174       0.016517       0.034134       0.049089      -0.013346      -0.011619       0.004935       0.021101       0.008826      -0.018507      -0.004832       0.023339              2.254189       2.275868      -0.329061      -0.399198       1.914818       0.292370       2.571879           0.000001
           63              H       0.000284       5.913165       2.987877       0.131813       1.949045 0.17230494E+02  0.20158984E+03                                 2.418653                            2.296457      -1.599628       2.082716                    0.993705       4.218666      12.220656       0.456126       1.147757      -0.740524      -0.040197       0.018109      -0.021651       0.049117      -0.008644       0.015969      -0.011926      -0.008038      -0.010870      -0.019275      -0.005172       0.024446              2.472216       2.956961      -0.432158       0.333000       2.386197      -0.175053       2.073491           0.000002
           64              H       1.932038       3.680038       4.088874       0.124752       1.754884 0.14677653E+02  0.16669551E+03                                 2.309382                            2.151794      -1.729267       2.009534                    0.993196       4.496931      13.277141       0.455893       1.182976      -0.727363       0.034170      -0.020550       0.016880       0.043299      -0.008027       0.005500       0.003663      -0.011906      -0.018529      -0.013122       0.000003       0.013119              2.393876       3.005594      -0.541571       0.410275       2.358977      -0.264155       1.817057           0.000001

******************************************************
Auxiliary information for the entire system
The total spin magnetic moment of the unit cell is   0.000088
The total net atomic charge of the unit cell is   -0.000004
Accuracy of reproducing the electrostatic potential in the unit cell:
  The inner radius (bohr) =    5.0000
  The outer radius (bohr) =   12.0000
  Valid grid points have density less than (e/(bohr^3)) =    0.0001
  The number of valid grid points were=        67420
  The rms potential error without charges in kcal/mol is=      9.51407
  The rms potential error with partial charges in kcal/mol is=      1.68555
  The RRMSE value at monopole order=      0.17716
  The rms potential error with partial charges and cloud penetration in kcal/mol is=      1.67372
  The RRMSE value at monopole order with cloud penetration is=      0.17592
  The rms potential error with partial charges and atomic dipoles in kcal/mol is=      0.79875
  The RRMSE value at dipole order=      0.08395
  The rms potential error with partial charges, atomic dipoles and cloud penetration in kcal/mol is=      0.77487
  The RRMSE value at dipole order with cloud penetration=      0.08144

******************************************************
The electron densities and ab initio electrostatic potential were computed in VASP using the PBE functional and
projector augmented wave method. See the main text of the journal article for a description of computational details.
The atomic charges, dipoles, and quadrupoles were computed with the DDEC6 method as described in
(a) T. A. Manz and N. Gabaldon Limas, RSC Adv. 6 (2016) 47771-47801 DOI: 10.1039/c6ra04656h
(b) N. Gabaldon Limas and T. A. Manz, RSC Adv. 8 (2018) 2678-2707 DOI: 10.1039/c7ra11829e.
For each atom in the material, the electron cloud parameters were fit to the spherically averaged atom-in-material
electron density using radial positions for which this density was between 10^-4 and 10^-2 electrons per cubic bohr.
The polarizabilities, dispersion coefficients, and quantum Drude oscillator (QDO) parameters were fit using the MCLF method.
The magnetic structure of the system was optimized in VASP from the default ferromagnetic initial guess using spin polarization.
The atomic spin moments (ASMs) were computed on this optimized magnetic structure using the DDEC6 partition as inputs
to the method of T. A. Manz and D. S. Sholl, J. Chem. Theory Comput. 7 (2011) 4146-4164 DOI: 10.1021/ct200539n.
The RMSE and RRMSE were computed using a uniform grid with Ewald summation.
