# Supplementary material for: A collection of forcefield precursors for metal–organic frameworks
Source: RSC Adv. 2019 Nov 13;9(63):36492–507. doi: 10.1039/c9ra07327b (PMC9075174; doi:10.1039/c9ra07327b)
Supplement: RA-009-C9RA07327B-s5305 [file RA-009-C9RA07327B-s5305.xyz]

   64
jmolscript: load "" {1 1 1} spacegroup "x,y,z" unitcell [{      8.486000     0.000000     0.000000 }, {     -3.686902     9.011988     0.000000 }, {      0.000000     0.000000    17.271000 }]
Y      7.071855     0.220794     4.447283     1.847388
Y     -0.429306     4.285200    13.082783     1.847377
Y     -2.272757     8.791194    12.823717     1.847694
Y      5.228404     4.726788     4.188218     1.847797
C      7.576626     0.225300     1.689104     0.629107
C      7.926185     0.258644     0.252157    -0.165072
C      2.184754     6.292170     3.637273     0.701472
C      0.984957     5.462166     3.436929    -0.182778
C     -0.882348     8.653311     4.879058    -0.170318
C     -2.115170     7.810690     4.949869     0.731700
C     -0.934077     4.280694    10.324604     0.628735
C     -1.283636     4.247350     8.887657    -0.162477
C      0.770893     7.225812    12.272773     0.701459
C      1.970690     8.055816    12.072429    -0.182868
C      3.837995     4.864671    13.514558    -0.170236
C      5.070817     5.707292    13.585369     0.731839
C     -2.777528     8.786688    15.581896     0.629005
C     -3.127087     8.753344    17.018843    -0.164913
C      2.614344     2.719818    13.633727     0.699877
C      3.814141     3.549822    13.834071    -0.185398
C      5.681446     0.358677    12.391943    -0.172328
C      6.914268     1.201298    12.321131     0.729291
C      5.733175     4.731294     6.946396     0.625698
C      6.082734     4.764638     8.383343    -0.164188
C      4.028205     1.786176     4.998227     0.699877
C      2.828408     0.956172     5.198571    -0.185379
C      0.961103     4.147317     3.756443    -0.172340
C     -0.271719     3.304696     3.685631     0.729371
O      4.663568     8.596535     2.497387    -0.646782
O      6.569808     0.817387     2.098427    -0.575121
O      3.273278     5.765870     3.955059    -0.661774
O      2.029020     7.550244     3.509467    -0.601275
O     -3.200523     8.333385     5.264201    -0.657302
O     -1.949791     6.605787     4.642445    -0.618050
O     -1.707921     4.921447    11.132887    -0.646901
O      0.072741     3.688607    10.733927    -0.575664
O     -0.317631     7.752112    12.590559    -0.661648
O      0.926627     5.967738    12.144967    -0.601272
O      6.156170     5.184597    13.899701    -0.657140
O      4.905438     6.912195    13.277945    -0.618189
O      0.135530     0.415453    14.773613    -0.646635
O     -1.770710     8.194601    15.172574    -0.575132
O      1.525820     3.246118    13.315941    -0.661915
O      2.770078     1.461744    13.761533    -0.601130
O      7.999621     0.678603    12.006799    -0.658090
O      6.748889     2.406201    12.628555    -0.617810
O      6.507019     4.090541     6.138113    -0.647371
O      4.726357     5.323381     6.537074    -0.575234
O      5.116729     1.259876     4.680441    -0.661865
O      3.872471     3.044250     5.126033    -0.601065
O     -1.357072     3.827391     3.371299    -0.657964
O     -0.106340     2.099793     3.993055    -0.618012
H      7.218317     0.748085    16.775495     0.120388
H      0.038517     5.924301     3.000664     0.131761
H      0.104404     8.192618     4.541928     0.121255
H     -0.575768     3.757909     8.139995     0.122115
H      2.917130     7.593681    11.636164     0.131649
H      2.851243     5.325364    13.177428     0.121221
H     -2.419219     8.263903     0.495505     0.120382
H      4.741632     3.052901    14.272582     0.130537
H      4.727349     0.878939    12.736499     0.121670
H      5.327740     5.270120     9.071938     0.120868
H      1.900917     1.453093     5.637082     0.130484
H      1.915200     3.627055     4.100999     0.121619

The following XYZ coordinates are in angstroms. Other properties are in atomic units.
The sperically averaged electron density of each atom fit to a function of the form exp(a - br)
eigen_1, eigen_2 and eigen_3 are the three eigenvalues of traceless quadrupole moment tensor
  atom number  atomic symbol              X              Y              Z     net charge C6 coefficient C8 coefficient C10 coefficient fluctuating dipole atomic polarizability isotropic forcefield polarizability              a              b squared Pearson coefficient          <r^3>          <r^4>         wp_QDO          m_QDO          q_QDO       dipole_x       dipole_y       dipole_z         dipole            Qxy            Qxz            Qyz     Q(x^2-y^2)  Q(3z^2 - R^2)        eigen_1        eigen_2        eigen_3 static polarizability      alpha(xx)      alpha(xy)      alpha(xz)      alpha(yy)      alpha(yz)      alpha(zz) atomic spin moment
            1              Y       7.071855       0.220794       4.447283       1.847388     157.639432 0.37840311E+04  0.14206120E+06                                22.284351                           19.008368       0.279993       1.827893                    0.999980      69.430446     198.784645       0.455637       0.358069      -1.188706      -0.011153       0.000949       0.106488       0.107075       0.061559      -0.017108      -0.027623      -0.053130       0.600602      -0.167149      -0.037492       0.204641             25.503404      30.119149      -0.774875      -2.361453      27.234284       1.085060      19.156780           0.000017
            2              Y      -0.429306       4.285200      13.082783       1.847377     157.581639 0.37833632E+04  0.14202952E+06                                22.278717                           19.006434       0.280397       1.828040                    0.999980      69.426644     198.767580       0.455671       0.358059      -1.188717       0.011197      -0.000908       0.106496       0.107087       0.061735       0.016772       0.027939      -0.053357       0.600189      -0.167289      -0.037246       0.204535             25.494145      30.110333      -0.770408       2.350702      27.228843      -1.082872      19.143260           0.000021
            3              Y      -2.272757       8.791194      12.823717       1.847694     157.584289 0.37842731E+04  0.14207467E+06                                22.280651                           19.010216       0.277282       1.827187                    0.999979      69.428581     198.792011       0.455564       0.358115      -1.188650       0.011614      -0.000717      -0.106468       0.107102       0.061863      -0.017445      -0.027165      -0.052793       0.600710      -0.167378      -0.037247       0.204625             25.491450      30.082985      -0.781653      -2.347745      27.235925       1.084881      19.155440           0.000018
            4              Y       5.228404       4.726788       4.188218       1.847797     157.501433 0.37831854E+04  0.14202280E+06                                22.272305                           19.007032       0.277402       1.827247                    0.999979      69.422586     198.763360       0.455621       0.358098      -1.188671      -0.011658       0.000665      -0.106214       0.106854       0.062141       0.017020       0.027721      -0.052934       0.601845      -0.167853      -0.037209       0.205062             25.477689      30.066575      -0.779807       2.339790      27.228914      -1.086945      19.137578           0.000022
            5              C       7.576626       0.225300       1.689104       0.629107      23.069687 0.25014207E+03  0.51920850E+04                                 7.561886                            5.652936      -0.204718       1.990575                    0.999393      22.349775      63.119694       0.615968       0.479063      -1.013659      -0.000747      -0.007838       0.023333       0.024626       0.070276       0.024668       0.018643      -0.043065      -0.244272      -0.087198      -0.031423       0.118621              8.988349       7.582120      -1.724554      -2.657150       5.519860       0.215450      13.863068           0.000004
            6              C       7.926185       0.258644       0.252157      -0.165072      41.603870 0.50309053E+03  0.12188004E+05                                10.263902                            7.362428       0.063505       1.985571                    0.999754      30.182603      86.235594       0.625738       0.404043      -1.079236       0.004868      -0.002111      -0.004558       0.006995       0.037157       0.017537       0.012988      -0.043508      -0.079222      -0.038990      -0.021893       0.060883             12.638194      10.409016      -2.087792      -5.429109       6.274177       1.013675      21.231388           0.000002
            7              C       2.184754       6.292170       3.637273       0.701472      23.013307 0.22429916E+03  0.45196493E+04                                 7.474704                            5.338684      -0.105017       2.039814                    0.998743      21.012361      58.014473       0.637906       0.476510      -1.017443       0.047156       0.023904       0.008269       0.053511      -0.012210      -0.029805      -0.022325      -0.002823       0.335118      -0.075511      -0.043609       0.119119              8.937792      10.758469       1.018671       1.121453      11.770441      -0.741936       4.284466           0.000002
            8              C       0.984957       5.462166       3.436929      -0.182778      41.713925 0.51714957E+03  0.12610094E+05                                10.230973                            7.449211       0.065293       1.984296                    0.999649      30.429933      87.108645       0.624264       0.402379      -1.080790      -0.021514      -0.010044       0.022445       0.032673      -0.012804      -0.026525       0.005298      -0.013354       0.185645      -0.049316      -0.019931       0.069247             12.307838      13.968970       4.856422       0.920419      17.168974      -1.195851       5.785572           0.000001
            9              C      -0.882348       8.653311       4.879058      -0.170318      42.452344 0.52597226E+03  0.12888241E+05                                10.449241                            7.580038       0.103228       2.004398                    0.999533      30.236446      86.957906       0.610189       0.409648      -1.075240       0.003609       0.020501      -0.024996       0.032529      -0.020904       0.017127      -0.037222      -0.029525       0.229119      -0.063812      -0.028546       0.092358             12.600775      14.298663       5.027041      -0.510511      17.820764       1.437451       5.682899          -0.000003
           10              C      -2.115170       7.810690       4.949869       0.731700      21.687595 0.22238549E+03  0.45036001E+04                                 7.391351                            5.455740      -0.391610       1.957906                    0.998519      21.157598      59.946467       0.602588       0.501917      -0.997157      -0.046190      -0.029942       0.010839       0.056103      -0.017125       0.016907      -0.043113      -0.021471       0.291350      -0.069093      -0.043212       0.112305              8.660280       9.972733       0.903689      -0.351408      11.729498       0.493677       4.278609           0.000002
           11              C      -0.934077       4.280694      10.324604       0.628735      23.097670 0.25026148E+03  0.51952908E+04                                 7.568734                            5.654470      -0.205987       1.990182                    0.999390      22.356627      63.147729       0.615842       0.479094      -1.013621       0.000611       0.007796       0.023397       0.024669       0.070225      -0.024455      -0.018730      -0.042895      -0.244013      -0.087030      -0.031462       0.118492              9.001213       7.581962      -1.721123       2.653890       5.525725      -0.209555      13.895952           0.000004
           12              C      -1.283636       4.247350       8.887657      -0.162477      41.794891 0.50197080E+03  0.12153930E+05                                10.297094                            7.356692       0.052694       1.982982                    0.999734      30.132818      86.064724       0.625677       0.404313      -1.079071      -0.005723       0.002409      -0.005097       0.008034       0.035845      -0.016950      -0.013017      -0.041587      -0.078955      -0.037679      -0.021517       0.059196             12.704783      10.462440      -2.094842       5.519500       6.292040      -1.048617      21.359869           0.000001
           13              C       0.770893       7.225812      12.272773       0.701459      23.013955 0.22429610E+03  0.45196120E+04                                 7.475017                            5.338732      -0.105133       2.039783                    0.998744      21.012837      58.017619       0.637883       0.476525      -1.017426      -0.047157      -0.023918       0.008402       0.053539      -0.012156       0.029855       0.022331      -0.002773       0.335085      -0.075467      -0.043661       0.119128              8.938121      10.758644       1.017804      -1.122403      11.770439       0.741536       4.285279           0.000002
           14              C       1.970690       8.055816      12.072429      -0.182868      41.729682 0.51735990E+03  0.12616686E+05                                10.233992                            7.451051       0.064700       1.984050                    0.999648      30.435508      87.133741       0.624137       0.402414      -1.080751       0.021564       0.010004       0.022687       0.032861      -0.012820       0.026525      -0.005305      -0.013308       0.185448      -0.049283      -0.019908       0.069191             12.311656      13.971874       4.857446      -0.920619      17.174311       1.196938       5.788784           0.000001
           15              C       3.837995       4.864671      13.514558      -0.170236      42.453475 0.52598648E+03  0.12888838E+05                                10.450046                            7.580524       0.103365       2.004474                    0.999533      30.236163      86.961482       0.610115       0.409690      -1.075199      -0.003598      -0.020498      -0.024995       0.032525      -0.020935      -0.017222       0.037211      -0.029490       0.229073      -0.063818      -0.028550       0.092368             12.601258      14.299566       5.027589       0.512917      17.822412      -1.435663       5.681796          -0.000003
           16              C       5.070817       5.707292      13.585369       0.731839      21.688529 0.22236766E+03  0.45032726E+04                                 7.392492                            5.456145      -0.391999       1.957844                    0.998518      21.157070      59.950583       0.602446       0.502032      -0.997072       0.046200       0.029948       0.010741       0.056096      -0.017135      -0.016951       0.043093      -0.021429       0.291564      -0.069124      -0.043241       0.112365              8.661420       9.975734       0.903080       0.352370      11.731149      -0.493505       4.277378           0.000002
           17              C      -2.777528       8.786688      15.581896       0.629005      23.072202 0.25018123E+03  0.51930970E+04                                 7.562379                            5.653360      -0.204867       1.990502                    0.999392      22.351448      63.125467       0.615949       0.479060      -1.013661       0.000748       0.007836      -0.023329       0.024622       0.070309       0.024615       0.018575      -0.042980      -0.244133      -0.087127      -0.031466       0.118594              8.988561       7.581121      -1.724561      -2.655200       5.520736       0.213729      13.863825           0.000004
           18              C      -3.127087       8.753344      17.018843      -0.164913      41.597830 0.50301613E+03  0.12185777E+05                                10.262937                            7.361883       0.063462       1.985580                    0.999754      30.180712      86.229301       0.625760       0.404043      -1.079234      -0.004902       0.002048       0.004538       0.006987       0.037190       0.017553       0.012978      -0.043525      -0.079366      -0.039033      -0.021901       0.060935             12.636653      10.407391      -2.087625      -5.427579       6.274052       1.012999      21.228516          -0.000001
           19              C       2.614344       2.719818      13.633727       0.699877      22.975651 0.22455993E+03  0.45260995E+04                                 7.464147                            5.340219      -0.099035       2.041204                    0.998739      21.030753      58.067941       0.638112       0.476230      -1.017619      -0.047718      -0.024514      -0.008151       0.054262      -0.012302      -0.029858      -0.021982      -0.002117       0.338063      -0.075916      -0.044071       0.119987              8.917668      10.738775       0.994565       1.120120      11.736881      -0.747206       4.277347           0.000002
           20              C       3.814141       3.549822      13.834071      -0.185398      41.629488 0.51897744E+03  0.12665805E+05                                10.214831                            7.460234       0.077195       1.986966                    0.999685      30.490586      87.320073       0.624071       0.402150      -1.080946       0.022822       0.011180      -0.021922       0.033562      -0.013002      -0.026564       0.006319      -0.009906       0.189609      -0.048896      -0.021834       0.070730             12.269354      13.775909       4.684675       0.903018      17.250427      -1.249355       5.781724           0.000001
           21              C       5.681446       0.358677      12.391943      -0.172328      42.433165 0.52793366E+03  0.12948369E+05                                10.442196                            7.591986       0.104023       2.003666                    0.999570      30.294708      87.166605       0.609969       0.409414      -1.075392      -0.006105      -0.024843       0.025485       0.036110      -0.019882       0.016317      -0.038708      -0.024470       0.232862      -0.062364      -0.031358       0.093723             12.573908      13.973842       4.810253      -0.494175      18.051477       1.537305       5.696406          -0.000004
           22              C       6.914268       1.201298      12.321131       0.729291      21.639918 0.22277722E+03  0.45134035E+04                                 7.377663                            5.458567      -0.381377       1.960476                    0.998606      21.184801      60.030982       0.602775       0.501554      -0.997363       0.047019       0.031096      -0.010604       0.057361      -0.017536       0.017039      -0.043739      -0.020755       0.294904      -0.069934      -0.043760       0.113694              8.633167       9.956194       0.872081      -0.355689      11.673054       0.495456       4.270254           0.000002
           23              C       5.733175       4.731294       6.946396       0.625698      23.015530 0.25072399E+03  0.52066674E+04                                 7.544736                            5.655616      -0.190394       1.994312                    0.999447      22.383759      63.210241       0.616520       0.478404      -1.014109      -0.001625      -0.007638      -0.024772       0.025974       0.071211      -0.025398      -0.018585      -0.044153      -0.246177      -0.088112      -0.031946       0.120058              8.955634       7.557906      -1.722848       2.615217       5.510469      -0.198128      13.798526           0.000004
           24              C       6.082734       4.764638       8.383343      -0.164188      41.424807 0.50356427E+03  0.12202580E+05                                10.230738                            7.366448       0.057122       1.983340                    0.999747      30.190410      86.274134       0.625485       0.404103      -1.079176       0.007327      -0.002338       0.009348       0.012105       0.036924      -0.018478      -0.012134      -0.044593      -0.076792      -0.040111      -0.020366       0.060477             12.557776      10.625546      -2.204706       5.484832       6.309323      -1.103009      20.738458           0.000002
           25              C       4.028205       1.786176       4.998227       0.699877      22.975426 0.22455838E+03  0.45260465E+04                                 7.464035                            5.340177      -0.099136       2.041180                    0.998739      21.030397      58.066237       0.638121       0.476226      -1.017624       0.047724       0.024512      -0.008230       0.054279      -0.012264       0.029861       0.021971      -0.002126       0.338074      -0.075879      -0.044111       0.119990              8.917843      10.738905       0.994645      -1.120213      11.737320       0.747233       4.277303           0.000002
           26              C       2.828408       0.956172       5.198571      -0.185379      41.630385 0.51898149E+03  0.12665889E+05                                10.214796                            7.460201       0.076806       1.986825                    0.999685      30.491179      87.320818       0.624082       0.402143      -1.080954      -0.022832      -0.011181      -0.021977       0.033605      -0.013020       0.026522      -0.006354      -0.009876       0.189643      -0.048888      -0.021840       0.070728             12.269931      13.776527       4.685304      -0.901918      17.250349       1.250623       5.782917           0.000002
           27              C       0.961103       4.147317       3.756443      -0.172340      42.430340 0.52791548E+03  0.12947722E+05                                10.441480                            7.591714       0.104096       2.003684                    0.999570      30.294213      87.162528       0.610001       0.409399      -1.075409       0.006134       0.024813       0.025298       0.035963      -0.019893      -0.016349       0.038653      -0.024421       0.232820      -0.062351      -0.031335       0.093686             12.573133      13.974521       4.811128       0.494934      18.050154      -1.535594       5.694723          -0.000004
           28              C      -0.271719       3.304696       3.685631       0.729371      21.638185 0.22276949E+03  0.45132009E+04                                 7.377284                            5.458510      -0.381905       1.960318                    0.998604      21.184044      60.028241       0.602772       0.501561      -0.997361      -0.047006      -0.031129      -0.010639       0.057374      -0.017529      -0.017070       0.043708      -0.020738       0.295011      -0.069936      -0.043777       0.113713              8.632671       9.956743       0.872182       0.355866      11.672408      -0.494254       4.268861           0.000002
           29              O       4.663568       8.596535       2.497387      -0.646782      37.510724 0.64630899E+03  0.16252185E+05                                 8.867856                            7.877696       0.291066       2.114744                    0.996551      29.434203      78.867809       0.676464       0.360072      -1.139303       0.031073       0.012039      -0.059376       0.068088       0.020850       0.078351      -0.035137      -0.012345      -0.015370      -0.097580       0.021870       0.075709              9.556570       8.108342      -1.584307       1.850956       7.693556      -2.264828      12.867812          -0.000004
           30              O       6.569808       0.817387       2.098427      -0.575121      30.675855 0.47696931E+03  0.11141558E+05                                 7.713579                            6.715932       0.341004       2.149575                    0.997314      27.750926      72.192147       0.739430       0.354612      -1.141109      -0.005536      -0.010933      -0.043514       0.045207       0.043186      -0.053056       0.048068       0.011341      -0.243368      -0.123442       0.038705       0.084737              8.385565       9.517366      -2.088514      -2.979421       7.021031       1.504979       8.618298          -0.000001
           31              O       3.273278       5.765870       3.955059      -0.661774      43.333309 0.58892942E+03  0.14442306E+05                                 9.677211                            7.431990       0.354795       2.146609                    0.997139      28.554472      75.101069       0.710157       0.351705      -1.148144      -0.089421       0.033725       0.031059       0.100489      -0.037080      -0.020355      -0.020680       0.054085       0.221494      -0.087573       0.007943       0.079630             11.343291      17.689681      -4.102355       3.317848       9.851187      -1.730708       6.489005          -0.000001
           32              O       2.029020       7.550244       3.509467      -0.601275      37.716515 0.53335035E+03  0.12745088E+05                                 8.862429                            7.074153       0.476922       2.206639                    0.996656      27.501582      71.144127       0.728464       0.351858      -1.149289      -0.027345      -0.029005      -0.071956       0.082259      -0.030841      -0.034940      -0.019451      -0.109157       0.152720      -0.098252       0.033877       0.064375             10.274663       7.670739       0.765952      -0.468480      17.496470      -1.078586       5.656780          -0.000000
           33              O      -3.200523       8.333385       5.264201      -0.657302      35.836667 0.53695847E+03  0.12911153E+05                                 8.558081                            7.122885       0.361365       2.152637                    0.996944      28.459934      74.949944       0.718918       0.354326      -1.142111       0.080227      -0.035675       0.019846       0.090016      -0.048460      -0.013368      -0.023379       0.053529       0.137240      -0.083830       0.032480       0.051350              9.476508      13.744580      -3.205910       0.025723       8.624996      -0.280176       6.059947          -0.000004
           34              O      -1.949791       6.605787       4.642445      -0.618050      42.305284 0.60624240E+03  0.14995560E+05                                 9.652296                            7.630365       0.265060       2.133114                    0.995246      28.235500      74.918682       0.687566       0.360143      -1.139789       0.035411       0.039274       0.043380       0.068397      -0.030577       0.018963      -0.012114      -0.103949       0.195384      -0.094319       0.021628       0.072690             11.244875       7.660581       0.525521      -0.304231      19.872741       0.654070       6.201301          -0.000002
           35              O      -1.707921       4.921447      11.132887      -0.646901      37.512908 0.64685909E+03  0.16271461E+05                                 8.869830                            7.883054       0.281521       2.110947                    0.996610      29.467487      79.001646       0.675894       0.360255      -1.139020      -0.031084      -0.012127      -0.059352       0.068087       0.021501      -0.079481       0.035589      -0.013685      -0.015200      -0.099265       0.022763       0.076502              9.553411       8.112747      -1.585969      -1.882556       7.708215       2.274220      12.839272          -0.000004
           36              O       0.072741       3.688607      10.733927      -0.575664      30.692544 0.47720275E+03  0.11148299E+05                                 7.716270                            6.717032       0.341627       2.149561                    0.997323      27.759642      72.217371       0.739464       0.354555      -1.141163       0.005389       0.011025      -0.043148       0.044859       0.043214       0.053079      -0.048003       0.011267      -0.242786      -0.123306       0.038638       0.084668              8.392213       9.522841      -2.089698       2.980586       7.024530      -1.504779       8.629269          -0.000002
           37              O      -0.317631       7.752112      12.590559      -0.661648      43.332600 0.58887064E+03  0.14440558E+05                                 9.677468                            7.431783       0.354768       2.146658                    0.997136      28.552329      75.095547       0.710141       0.351720      -1.148127       0.089383      -0.033820       0.031108       0.100503      -0.037034       0.020511       0.020713       0.054128       0.221238      -0.087543       0.007928       0.079615             11.344024      17.691040      -4.103397      -3.319872       9.851134       1.730403       6.489899          -0.000001
           38              O       0.926627       5.967738      12.144967      -0.601272      37.731704 0.53356765E+03  0.12751668E+05                                 8.865235                            7.075929       0.476313       2.206427                    0.996655      27.503462      71.154489       0.728316       0.351891      -1.149254       0.027228       0.028977      -0.071795       0.082070      -0.030799       0.035022       0.019471      -0.109181       0.152615      -0.098269       0.033879       0.064390             10.278175       7.673095       0.766449       0.467641      17.502299       1.078424       5.659131          -0.000001
           39              O       6.156170       5.184597      13.899701      -0.657140      35.829264 0.53679652E+03  0.12906304E+05                                 8.557142                            7.121889       0.361923       2.152905                    0.996945      28.455794      74.936618       0.718955       0.354333      -1.142104      -0.080166       0.035682       0.019835       0.089963      -0.048455       0.013425       0.023368       0.053606       0.137637      -0.083909       0.032430       0.051479              9.474936      13.746057      -3.206291      -0.025940       8.623223       0.279474       6.055528          -0.000004
           40              O       4.905438       6.912195      13.277945      -0.618189      42.320622 0.60643355E+03  0.15001627E+05                                 9.654978                            7.631776       0.265413       2.133180                    0.995248      28.239133      74.934225       0.687467       0.360163      -1.139762      -0.035407      -0.039388       0.043241       0.068373      -0.030642      -0.019085       0.012049      -0.103844       0.195155      -0.094293       0.021660       0.072634             11.247833       7.663022       0.524848       0.305103      19.878377      -0.654607       6.202102          -0.000002
           41              O       0.135530       0.415453      14.773613      -0.646635      37.496627 0.64599798E+03  0.16242313E+05                                 8.865584                            7.875705       0.292308       2.115266                    0.996551      29.428027      78.844743       0.676566       0.360063      -1.139317      -0.031069      -0.012055       0.059213       0.067947       0.020860       0.078477      -0.035293      -0.012066      -0.015174      -0.097716       0.021772       0.075945              9.554293       8.105386      -1.583795       1.852250       7.690493      -2.267416      12.867000          -0.000004
           42              O      -1.770710       8.194601      15.172574      -0.575132      30.675371 0.47702064E+03  0.11143111E+05                                 7.713471                            6.716385       0.340660       2.149430                    0.997318      27.752282      72.197959       0.739387       0.354622      -1.141095       0.005650       0.011017       0.043426       0.045156       0.043153      -0.053186       0.047977       0.011357      -0.243585      -0.123503       0.038736       0.084767              8.384436       9.514192      -2.088640      -2.976145       7.023255       1.504291       8.615863          -0.000002
           43              O       1.525820       3.246118      13.315941      -0.661915      43.294576 0.58866365E+03  0.14433755E+05                                 9.670270                            7.429590       0.359830       2.148456                    0.997079      28.547220      75.069836       0.710396       0.351636      -1.148232       0.089574      -0.034424      -0.030916       0.100818      -0.036874      -0.020359      -0.020595       0.052835       0.221061      -0.086976       0.007504       0.079473             11.334380      17.664998      -4.076168       3.309818       9.859186      -1.729694       6.478958          -0.000001
           44              O       2.770078       1.461744      13.761533      -0.601130      37.722860 0.53423677E+03  0.12771329E+05                                 8.861452                            7.079874       0.480627       2.207348                    0.996805      27.511504      71.179491       0.728208       0.351843      -1.149323       0.026529       0.029031       0.071762       0.081831      -0.030605      -0.034675      -0.019708      -0.110200       0.154059      -0.098645       0.033728       0.064917             10.265849       7.679446       0.804256      -0.466992      17.464017      -1.091130       5.654084          -0.000001
           45              O       7.999621       0.678603      12.006799      -0.658090      35.840362 0.53753971E+03  0.12928416E+05                                 8.557195                            7.126095       0.367155       2.154249                    0.996930      28.472556      74.988738       0.718865       0.354261      -1.142182      -0.080766       0.036260      -0.019702       0.090697      -0.048780      -0.013230      -0.023196       0.052259       0.138907      -0.083960       0.032171       0.051790              9.471609      13.730736      -3.199953       0.027515       8.627212      -0.277502       6.056878          -0.000005
           46              O       6.748889       2.406201      12.628555      -0.617810      42.298779 0.60670112E+03  0.15009749E+05                                 9.650212                            7.633281       0.266244       2.133188                    0.995368      28.240297      74.938595       0.687430       0.360146      -1.139787      -0.034799      -0.039593      -0.043678       0.068457      -0.030952       0.019448      -0.012000      -0.104558       0.195412      -0.094864       0.022013       0.072851             11.237053       7.672660       0.548833      -0.304546      19.842950       0.650894       6.195550          -0.000002
           47              O       6.507019       4.090541       6.138113      -0.647371      37.491869 0.64671933E+03  0.16265157E+05                                 8.863499                            7.879914       0.295483       2.115864                    0.996576      29.447935      78.912196       0.676403       0.360046      -1.139319       0.030635       0.012412       0.059581       0.068136       0.020998      -0.078777       0.035092      -0.012273      -0.017936      -0.098155       0.022302       0.075853              9.545704       8.108225      -1.586830      -1.856344       7.691742       2.264780      12.837145          -0.000005
           48              O       4.726357       5.323381       6.537074      -0.575234      30.683437 0.47746250E+03  0.11155544E+05                                 7.713392                            6.718874       0.346647       2.150950                    0.997465      27.757239      72.207726       0.739383       0.354556      -1.141196      -0.004823      -0.011535       0.042785       0.044575       0.043097       0.053301      -0.048075       0.011338      -0.244590      -0.123826       0.038946       0.084880              8.384137       9.506286      -2.087925       2.974213       7.017765      -1.501388       8.628358          -0.000002
           49              O       5.116729       1.259876       4.680441      -0.661865      43.292640 0.58863767E+03  0.14432964E+05                                 9.669995                            7.429447       0.359529       2.148372                    0.997077      28.546625      75.067966       0.710399       0.351638      -1.148230      -0.089581       0.034488      -0.030980       0.100866      -0.036854       0.020414       0.020583       0.052849       0.221015      -0.086963       0.007486       0.079477             11.334322      17.665366      -4.076737      -3.310253       9.859204       1.729488       6.478396          -0.000001
           50              O       3.872471       3.044250       5.126033      -0.601065      37.713564 0.53412572E+03  0.12767958E+05                                 8.859827                            7.079046       0.480275       2.207278                    0.996801      27.509437      71.171179       0.728268       0.351833      -1.149336      -0.026401      -0.028988       0.071680       0.081702      -0.030517       0.034801       0.019778      -0.110279       0.154082      -0.098705       0.033687       0.065018             10.263930       7.677655       0.804923       0.466317      17.461518       1.090458       5.652617          -0.000001
           51              O      -1.357072       3.827391       3.371299      -0.657964      35.824127 0.53731038E+03  0.12921400E+05                                 8.554213                            7.124289       0.367765       2.154488                    0.996936      28.468701      74.971928       0.719006       0.354233      -1.142215       0.080729      -0.036261      -0.019803       0.090688      -0.048774       0.013274       0.023164       0.052284       0.139121      -0.083991       0.032139       0.051852              9.467505      13.726478      -3.199032      -0.027234       8.624304       0.277121       6.051733          -0.000004
           52              O      -0.106340       2.099793       3.993055      -0.618012      42.305898 0.60687060E+03  0.15014948E+05                                 9.650924                            7.634168       0.266183       2.133091                    0.995369      28.244094      74.950479       0.687416       0.360129      -1.139803       0.034772       0.039702      -0.043686       0.068512      -0.030932      -0.019438       0.011936      -0.104491       0.195358      -0.094818       0.022026       0.072792             11.237652       7.673260       0.548267       0.304574      19.844090      -0.647243       6.195604          -0.000002
           53              H       7.218317       0.748085      16.775495       0.120388       1.861101 0.16516670E+02  0.18979589E+03                                 2.274365                            2.192085      -1.462865       2.131607                    0.995723       4.116266      11.535198       0.488561       1.090997      -0.755542      -0.027413       0.015650      -0.038067       0.049452      -0.013233       0.011402      -0.006200       0.017334       0.007525      -0.017073      -0.005774       0.022847              2.290697       2.264873      -0.325030       0.390768       1.946533      -0.312479       2.660685           0.000002
           54              H       0.038517       5.924301       3.000664       0.131761       1.933383 0.17030318E+02  0.19837816E+03                                 2.390691                            2.271130      -1.588381       2.086399                    0.993992       4.192693      12.061495       0.462959       1.135776      -0.743549      -0.040752       0.019182      -0.021413       0.049872      -0.008829       0.015809      -0.012762      -0.002669      -0.016252      -0.019335      -0.005635       0.024970              2.443795       2.925416      -0.431772       0.315997       2.366309      -0.168958       2.039660           0.000002
           55              H       0.104404       8.192618       4.541928       0.121255       1.735302 0.14526638E+02  0.16413057E+03                                 2.263616                            2.118106      -1.685980       2.021134                    0.994634       4.487075      13.103028       0.468080       1.158141      -0.733120       0.036735      -0.014963      -0.016765       0.043063      -0.007234      -0.002849      -0.003051      -0.007264      -0.020363      -0.009939      -0.001619       0.011559              2.341834       2.944052      -0.489009      -0.394380       2.295884       0.246782       1.785567          -0.000000
           56              H      -0.575768       3.757909       8.139995       0.122115       1.851725 0.16407191E+02  0.18825830E+03                                 2.269104                            2.186776      -1.465519       2.132151                    0.995646       4.101626      11.492355       0.488406       1.092963      -0.755067       0.028090      -0.016004      -0.037895       0.049812      -0.013496      -0.011392       0.006196       0.017662       0.006905      -0.017280      -0.005794       0.023074              2.285953       2.261310      -0.324321      -0.387758       1.942706       0.310404       2.653844           0.000002
           57              H       2.917130       7.593681      11.636164       0.131649       1.932802 0.17024808E+02  0.19831236E+03                                 2.390571                            2.270989      -1.589178       2.085901                    0.993987       4.195413      12.072140       0.462870       1.136002      -0.743458       0.040758      -0.019184      -0.021341       0.049846      -0.008826      -0.015808       0.012757      -0.002668      -0.016326      -0.019345      -0.005620       0.024965              2.443789       2.924894      -0.431624      -0.315973       2.366159       0.169031       2.040314           0.000002
           58              H       2.851243       5.325364      13.177428       0.121221       1.735278 0.14526747E+02  0.16413425E+03                                 2.263723                            2.118214      -1.685687       2.021249                    0.994637       4.487302      13.104345       0.468029       1.158250      -0.733093      -0.036740       0.014972      -0.016744       0.043062      -0.007238       0.002839       0.003049      -0.007259      -0.020423      -0.009940      -0.001631       0.011571              2.341897       2.943962      -0.488984       0.394661       2.295999      -0.246863       1.785728          -0.000000
           59              H      -2.419219       8.263903       0.495505       0.120382       1.861928 0.16526007E+02  0.18992650E+03                                 2.274953                            2.192651      -1.462948       2.131599                    0.995717       4.116288      11.535270       0.488524       1.090944      -0.755565       0.027424      -0.015669       0.038074       0.049469      -0.013237       0.011402      -0.006214       0.017328       0.007540      -0.017077      -0.005776       0.022853              2.291278       2.265349      -0.325214       0.390737       1.947373      -0.312432       2.661111           0.000002
           60              H       4.741632       3.052901      14.272582       0.130537       1.931119 0.17005853E+02  0.19799971E+03                                 2.388600                            2.269517      -1.587890       2.087444                    0.993820       4.187296      12.038701       0.463170       1.135794      -0.743630       0.039274      -0.022454       0.021874       0.050250      -0.009401       0.014945      -0.013500      -0.004038      -0.016106      -0.018884      -0.006440       0.025324              2.441230       2.895530      -0.452044       0.311647       2.386928      -0.173946       2.041233           0.000002
           61              H       4.727349       0.878939      12.736499       0.121670       1.727728 0.14456107E+02  0.16318606E+03                                 2.261493                            2.116784      -1.697860       2.018588                    0.994188       4.472044      13.066569       0.466811       1.162340      -0.732228      -0.033895       0.021840       0.016808       0.043685      -0.007882      -0.002819      -0.002849      -0.007936      -0.018453      -0.009871      -0.002081       0.011952              2.338699       2.895294      -0.521537      -0.392086       2.331343       0.263162       1.789460          -0.000001
           62              H       5.327740       5.270120       9.071938       0.120868       1.849096 0.16450223E+02  0.18882511E+03                                 2.266865                            2.190413      -1.465821       2.133824                    0.995198       4.088843      11.448734       0.487873       1.093734      -0.755136      -0.033743       0.017358       0.031068       0.049042      -0.013543      -0.011100       0.006369       0.017692       0.003690      -0.016799      -0.006261       0.023060              2.276766       2.300781      -0.344436      -0.390019       1.955107       0.299642       2.574411           0.000002
           63              H       1.900917       1.453093       5.637082       0.130484       1.931487 0.17009439E+02  0.19804557E+03                                 2.388545                            2.269469      -1.588233       2.087218                    0.993818       4.187616      12.038487       0.463278       1.135507      -0.743701      -0.039277       0.022450       0.021861       0.050245      -0.009407      -0.014961       0.013507      -0.004036      -0.016077      -0.018893      -0.006448       0.025341              2.441283       2.895449      -0.451926      -0.311538       2.386928       0.174001       2.041471           0.000002
           64              H       1.915200       3.627055       4.100999       0.121619       1.727993 0.14459080E+02  0.16322506E+03                                 2.261531                            2.116851      -1.697746       2.018586                    0.994191       4.472353      13.066916       0.466862       1.162174      -0.732267       0.033900      -0.021843       0.016769       0.043675      -0.007879       0.002814       0.002839      -0.007930      -0.018484      -0.009863      -0.002089       0.011952              2.338713       2.895487      -0.521452       0.392131       2.331366      -0.263042       1.789286          -0.000001

******************************************************
Auxiliary information for the entire system
The total spin magnetic moment of the unit cell is   0.000058
The total net atomic charge of the unit cell is   0.000000
Accuracy of reproducing the electrostatic potential in the unit cell:
  The inner radius (bohr) =    5.0000
  The outer radius (bohr) =   12.0000
  Valid grid points have density less than (e/(bohr^3)) =    0.0001
  The number of valid grid points were=        67037
  The rms potential error without charges in kcal/mol is=      9.24280
  The rms potential error with partial charges in kcal/mol is=      0.87038
  The RRMSE value at monopole order=      0.09417
  The rms potential error with partial charges and cloud penetration in kcal/mol is=      0.85967
  The RRMSE value at monopole order with cloud penetration is=      0.09301
  The rms potential error with partial charges and atomic dipoles in kcal/mol is=      0.64244
  The RRMSE value at dipole order=      0.06951
  The rms potential error with partial charges, atomic dipoles and cloud penetration in kcal/mol is=      0.61343
  The RRMSE value at dipole order with cloud penetration=      0.06637

******************************************************
The electron densities and ab initio electrostatic potential were computed in VASP using the PBE functional and
projector augmented wave method. See the main text of the journal article for a description of computational details.
The atomic charges, dipoles, and quadrupoles were computed with the DDEC6 method as described in
(a) T. A. Manz and N. Gabaldon Limas, RSC Adv. 6 (2016) 47771-47801 DOI: 10.1039/c6ra04656h
(b) N. Gabaldon Limas and T. A. Manz, RSC Adv. 8 (2018) 2678-2707 DOI: 10.1039/c7ra11829e.
For each atom in the material, the electron cloud parameters were fit to the spherically averaged atom-in-material
electron density using radial positions for which this density was between 10^-4 and 10^-2 electrons per cubic bohr.
The polarizabilities, dispersion coefficients, and quantum Drude oscillator (QDO) parameters were fit using the MCLF method.
The magnetic structure of the system was optimized in VASP from the default ferromagnetic initial guess using spin polarization.
The atomic spin moments (ASMs) were computed on this optimized magnetic structure using the DDEC6 partition as inputs
to the method of T. A. Manz and D. S. Sholl, J. Chem. Theory Comput. 7 (2011) 4146-4164 DOI: 10.1021/ct200539n.
The RMSE and RRMSE were computed using a uniform grid with Ewald summation.
