# Supplementary material for: A collection of forcefield precursors for metal–organic frameworks
Source: RSC Adv. 2019 Nov 13;9(63):36492–507. doi: 10.1039/c9ra07327b (PMC9075174; doi:10.1039/c9ra07327b)
Supplement: RA-009-C9RA07327B-s5306 [file RA-009-C9RA07327B-s5306.xyz]

   64
jmolscript: load "" {1 1 1} spacegroup "x,y,z" unitcell [{      8.478000     0.000000     0.000000 }, {     -3.675696     8.971192     0.000000 }, {      0.000000     0.000000    17.243000 }]
Er     7.063119     0.210823     4.438348     2.064348
Er    -0.422967     4.274773    13.059848     2.064109
Er    -2.260815     8.760369    12.804652     2.064018
Er     5.225271     4.696419     4.183152     2.064440
C      7.578184     0.218000     1.688090     0.641883
C      7.907006     0.270033     0.250024    -0.164075
C      4.035941     1.788856     4.976330     0.709652
C      2.814698     0.924930     5.191867    -0.158397
C     -0.883194     8.617727     4.881493    -0.169100
C     -0.257014     3.292427     3.677932     0.751407
C     -0.938032     4.267596    10.309590     0.641730
C     -1.266854     4.215563     8.871523    -0.162686
C      2.604211     2.696740    13.597830     0.710065
C      3.825454     3.560666    13.813367    -0.157759
C      3.847650     4.839061    13.502993    -0.169414
C      6.897166     1.193169    12.299432     0.754181
C     -2.775880     8.753192    15.554910     0.641971
C     -3.104702     8.701159    16.992976    -0.164082
C      0.766363     7.182336    12.266670     0.709842
C      1.987606     8.046262    12.051133    -0.160895
C      5.685498     0.353465    12.361507    -0.168782
C      5.059318     5.678765    13.565068     0.751557
C      5.740336     4.703596     6.933410     0.640125
C      6.069158     4.755629     8.371476    -0.163877
C      2.198093     6.274452     3.645170     0.709649
C      0.976850     5.410526     3.429633    -0.158383
C      0.954654     4.132131     3.740007    -0.169097
C     -2.094862     7.778023     4.943568     0.751371
O      4.656710     8.563003     2.501959    -0.677605
O      6.567706     0.813687     2.098473    -0.607302
O      5.127743     1.232642     4.653886    -0.744862
O      3.865414     3.022395     5.112549    -0.621834
O     -1.351407     3.807374     3.317553    -0.734166
O     -0.150273     2.075934     3.993479    -0.671569
O     -1.692254     4.893785    11.123459    -0.677665
O      0.072446     3.671909    10.719973    -0.607740
O      1.512409     3.252954    13.275386    -0.745032
O      2.774738     1.463201    13.734049    -0.621545
O      7.991559     0.678222    11.939053    -0.733320
O      6.790425     2.409662    12.614979    -0.671277
O      0.145594     0.408189    14.741041    -0.677646
O     -1.765402     8.157505    15.144527    -0.607450
O     -0.325439     7.738550    12.589114    -0.744434
O      0.936890     5.948797    12.130450    -0.621282
O      6.153711     5.163818    13.925447    -0.734247
O      4.952577     6.895258    13.249521    -0.671519
O      6.494558     4.077407     6.119541    -0.677996
O      4.729858     5.299283     6.523027    -0.607409
O      3.289895     5.718238     3.967614    -0.744906
O      2.027566     7.507991     3.508950    -0.621858
O     -3.189255     8.292970     5.303947    -0.734266
O     -1.988121     6.561530     4.628021    -0.671454
H      7.192207     0.775380    16.762782     0.128338
H      1.868167     1.377168     5.638116     0.130517
H      0.072149     8.097218     4.540944     0.122821
H     -0.552055     3.710216     8.141282     0.129146
H      4.771985     3.108428    14.259616     0.130748
H      2.892307     5.359570    13.162444     0.122745
H     -2.389903     8.195812     0.480218     0.128274
H      2.934137     7.594024    11.604884     0.128901
H      4.693880     0.807318    12.693779     0.120979
H      5.328629     5.269768     9.069301     0.128742
H      0.030319     5.862764     2.983384     0.130566
H      1.909997     3.611622     4.080556     0.122802

The following XYZ coordinates are in angstroms. Other properties are in atomic units.
The sperically averaged electron density of each atom fit to a function of the form exp(a - br)
eigen_1, eigen_2 and eigen_3 are the three eigenvalues of traceless quadrupole moment tensor
  atom number  atomic symbol              X              Y              Z     net charge C6 coefficient C8 coefficient C10 coefficient fluctuating dipole atomic polarizability isotropic forcefield polarizability              a              b squared Pearson coefficient          <r^3>          <r^4>         wp_QDO          m_QDO          q_QDO       dipole_x       dipole_y       dipole_z         dipole            Qxy            Qxz            Qyz     Q(x^2-y^2)  Q(3z^2 - R^2)        eigen_1        eigen_2        eigen_3 static polarizability      alpha(xx)      alpha(xy)      alpha(xz)      alpha(yy)      alpha(yz)      alpha(zz) atomic spin moment
            1             Er       7.063119       0.210823       4.438348       2.064348      92.849861 0.18938505E+04  0.57216583E+05                                13.611697                           11.743190       2.206417       2.480708                    0.999867      67.502141     150.067658       0.742458       0.273060      -1.329517      -0.001325       0.015355       0.031449       0.035022       0.032373       0.005227      -0.017912      -0.014624       0.246165      -0.075709      -0.009055       0.084764             15.461364      18.334611      -0.357826      -1.268099      16.250761       0.509172      11.798718          -0.000002
            2             Er      -0.422967       4.274773      13.059848       2.064109      92.860178 0.18944568E+04  0.57239821E+05                                13.612826                           11.745424       2.206586       2.480706                    0.999867      67.508002     150.090061       0.742350       0.273076      -1.329489       0.001295      -0.015396       0.031545       0.035125       0.032566      -0.005391       0.017953      -0.014139       0.246235      -0.075894      -0.008901       0.084794             15.461531      18.335931      -0.357705       1.264069      16.249942      -0.509194      11.798720          -0.000009
            3             Er      -2.260815       8.760369      12.804652       2.064018      92.876616 0.18936006E+04  0.57206960E+05                                13.614700                           11.742061       2.207419       2.480951                    0.999866      67.505584     150.070997       0.742530       0.273043      -1.329542       0.000882      -0.015486      -0.031622       0.035221       0.031790       0.005397      -0.018180      -0.015050       0.246143      -0.075239      -0.009604       0.084843             15.471229      18.376746      -0.344572      -1.274127      16.236886       0.508521      11.800055          -0.000005
            4             Er       5.225271       4.696419       4.183152       2.064440      92.823896 0.18934970E+04  0.57203131E+05                                13.608829                           11.741957       2.206480       2.480756                    0.999867      67.499191     150.056564       0.742512       0.273053      -1.329528      -0.001350       0.015352      -0.031366       0.034948       0.032507      -0.005478       0.018162      -0.014769       0.246754      -0.076018      -0.009013       0.085031             15.456431      18.329458      -0.356337       1.265641      16.246782      -0.509134      11.793054          -0.000001
            5              C       7.578184       0.218000       1.688090       0.641883      22.359111 0.24175653E+03  0.49823349E+04                                 7.420838                            5.563814      -0.189258       1.997702                    0.999466      22.212134      62.791022       0.618946       0.480174      -1.011669       0.000434      -0.003918       0.021908       0.022260       0.071266       0.028244       0.020529      -0.047175      -0.283303      -0.100982      -0.026286       0.127269              8.798616       7.352212      -1.661799      -2.442301       5.438915       0.134714      13.604720           0.000023
            6              C       7.907006       0.270033       0.250024      -0.164075      41.560199 0.51026962E+03  0.12389832E+05                                10.237411                            7.398094       0.108311       2.000303                    0.999749      30.099501      85.733870       0.627147       0.402227      -1.081844       0.001745      -0.000081      -0.008857       0.009028       0.031168       0.012658       0.015785      -0.034081      -0.069014      -0.029664      -0.022693       0.052357             12.568364      10.299341      -2.103253      -5.271803       6.311540       0.970064      21.094212          -0.000006
            7              C       4.035941       1.788856       4.976330       0.709652      23.249884 0.22751322E+03  0.46207582E+04                                 7.617986                            5.443879      -0.236557       1.999177                    0.998755      21.327766      59.962296       0.617388       0.488474      -1.006776       0.047086       0.023551      -0.006320       0.053025      -0.014215       0.035179       0.029765       0.006924       0.385995      -0.088444      -0.050047       0.138492              9.113980      10.706914       0.848253      -1.126643      12.245576       0.816694       4.389449           0.000012
            8              C       2.814698       0.924930       5.191867      -0.158397      40.036240 0.49135398E+03  0.11827776E+05                                 9.981147                            7.265652       0.183273       2.029026                    0.999460      29.716741      84.496773       0.631556       0.402889      -1.080542      -0.017148      -0.006901      -0.019636       0.026968      -0.013086       0.028639      -0.011769       0.000097       0.210568      -0.049740      -0.029621       0.079361             12.024459      13.472529       4.737474      -0.935191      16.931879       1.170157       5.668969          -0.000001
            9              C      -0.883194       8.617727       4.881493      -0.169100      40.923933 0.49360589E+03  0.11917782E+05                                10.200135                            7.338329       0.191949       2.037932                    0.999317      29.726261      85.168377       0.620077       0.409115      -1.074402       0.003674       0.021633      -0.020669       0.030145      -0.019178       0.009385      -0.040831      -0.014614       0.253648      -0.064884      -0.033743       0.098627             12.324500      13.766968       4.750864      -0.521584      17.661452       1.491795       5.545079           0.000007
           10              C      -0.257014       3.292427       3.677932       0.751407      21.289438 0.21852539E+03  0.44229965E+04                                 7.381027                            5.453639      -0.503882       1.924860                    0.998308      21.213091      60.843220       0.592911       0.510390      -0.989199      -0.045681      -0.033907      -0.016247       0.059164      -0.020008      -0.012243       0.048654      -0.023651       0.325912      -0.078870      -0.045673       0.124544              8.665519       9.871748       1.431970       0.368086      11.818041      -0.539093       4.306768           0.000020
           11              C      -0.938032       4.267596      10.309590       0.641730      22.375032 0.24181934E+03  0.49840688E+04                                 7.425079                            5.564826      -0.190884       1.997180                    0.999464      22.216546      62.811025       0.618828       0.480224      -1.011619      -0.000523       0.003877       0.021945       0.022291       0.071250      -0.028160      -0.020559      -0.046883      -0.283284      -0.100939      -0.026262       0.127201              8.806095       7.352233      -1.659648       2.440362       5.442379      -0.130050      13.623672           0.000022
           12              C      -1.266854       4.215563       8.871523      -0.162686      41.670024 0.50977302E+03  0.12374848E+05                                10.256869                            7.396047       0.101506       1.998556                    0.999737      30.077078      85.661819       0.627031       0.402396      -1.081723      -0.002303       0.000257      -0.009211       0.009498       0.030444      -0.012285      -0.015840      -0.032854      -0.068674      -0.029144      -0.022231       0.051375             12.605792      10.328470      -2.106709       5.318537       6.321698      -0.986193      21.167209          -0.000005
           13              C       2.604211       2.696740      13.597830       0.710065      23.243587 0.22740549E+03  0.46179712E+04                                 7.616900                            5.442789      -0.237271       1.999085                    0.998755      21.319895      59.934063       0.617423       0.488510      -1.006769      -0.046887      -0.023728      -0.006444       0.052943      -0.014493      -0.035373      -0.029805       0.007225       0.385371      -0.088701      -0.049658       0.138359              9.112903      10.693534       0.850337       1.128977      12.256008      -0.814255       4.389166           0.000006
           14              C       3.825454       3.560666      13.813367      -0.157759      39.985486 0.49095664E+03  0.11815818E+05                                 9.972883                            7.263029       0.181218       2.028630                    0.999453      29.703015      84.449116       0.631629       0.402924      -1.080519       0.017382       0.006504      -0.020259       0.027474      -0.013313      -0.028936       0.012147      -0.000457       0.209954      -0.049934      -0.029489       0.079423             12.009602      13.461695       4.745799       0.939531      16.900329      -1.172937       5.666782          -0.000001
           15              C       3.847650       4.839061      13.502993      -0.169414      40.923523 0.49381889E+03  0.11924331E+05                                10.200021                            7.340040       0.191827       2.037828                    0.999316      29.732831      85.195042       0.619982       0.409129      -1.074382      -0.003568      -0.021622      -0.020890       0.030276      -0.019236      -0.009373       0.040889      -0.014769       0.252843      -0.064835      -0.033606       0.098441             12.321294      13.773041       4.756986       0.523085      17.645366      -1.492431       5.545475           0.000007
           16              C       6.897166       1.193169      12.299432       0.754181      21.337372 0.21811028E+03  0.44126810E+04                                 7.395548                            5.450953      -0.514888       1.922064                    0.998186      21.184040      60.755019       0.592625       0.510858      -0.988931       0.044721       0.032572      -0.016463       0.057723      -0.019674       0.012108      -0.048099      -0.024320       0.322250      -0.078041      -0.045129       0.123169              8.693042       9.887895       1.471485      -0.362755      11.875369       0.540397       4.315863           0.000018
           17              C      -2.775880       8.753192      15.554910       0.641971      22.359703 0.24173969E+03  0.49819452E+04                                 7.421217                            5.563775      -0.189599       1.997603                    0.999465      22.211864      62.791812       0.618917       0.480200      -1.011646      -0.000451       0.003878      -0.021893       0.022238       0.071232       0.028285       0.020545      -0.047193      -0.283459      -0.101049      -0.026226       0.127275              8.799717       7.354838      -1.661740      -2.444227       5.438090       0.135656      13.606222           0.000023
           18              C      -3.104702       8.701159      16.992976      -0.164082      41.562933 0.51027585E+03  0.12390031E+05                                10.237945                            7.398199       0.108293       2.000299                    0.999749      30.099711      85.734841       0.627134       0.402234      -1.081839      -0.001748       0.000060       0.008837       0.009008       0.031131       0.012655       0.015789      -0.034031      -0.069050      -0.029662      -0.022660       0.052322             12.569620      10.300603      -2.103224      -5.273269       6.311563       0.970184      21.096695          -0.000002
           19              C       0.766363       7.182336      12.266670       0.709842      23.233681 0.22745169E+03  0.46191459E+04                                 7.614251                            5.443155      -0.235472       1.999517                    0.998745      21.323444      59.945650       0.617433       0.488476      -1.006786      -0.047048      -0.023592       0.006203       0.052996      -0.014317       0.035215       0.029629       0.007491       0.386197      -0.088578      -0.049952       0.138530              9.107854      10.681589       0.845651      -1.124116      12.256411       0.820196       4.385560           0.000010
           20              C       1.987606       8.046262      12.051133      -0.160895      39.878602 0.49237970E+03  0.11858498E+05                                 9.952250                            7.270151       0.145283       2.019123                    0.999718      29.761329      84.641588       0.631769       0.402548      -1.080785       0.016941       0.005748       0.019443       0.026421      -0.013352       0.029396      -0.012845       0.001832       0.214355      -0.050386      -0.030781       0.081168             11.969617      13.452678       4.655908      -0.952440      16.800081       1.165370       5.656091          -0.000002
           21              C       5.685498       0.353465      12.361507      -0.168782      40.877856 0.49252400E+03  0.11885149E+05                                10.195805                            7.331048       0.196249       2.039756                    0.999297      29.704239      85.082207       0.620287       0.409200      -1.074345      -0.001063      -0.016825       0.020484       0.026530      -0.019952       0.010484      -0.040333      -0.017719       0.252632      -0.065448      -0.032997       0.098445             12.327891      14.131581       4.950829      -0.551288      17.324485       1.384286       5.527607           0.000007
           22              C       5.059318       5.678765      13.565068       0.751557      21.285284 0.21850149E+03  0.44224768E+04                                 7.380677                            5.453758      -0.503970       1.924867                    0.998308      21.212385      60.844767       0.592825       0.510468      -0.989142       0.045680       0.033885       0.016098       0.059110      -0.020090      -0.012188       0.048691      -0.023725       0.325980      -0.078983      -0.045598       0.124581              8.663945       9.876752       1.434499       0.368417      11.808887      -0.539785       4.306197           0.000018
           23              C       5.740336       4.703596       6.933410       0.640125      22.328981 0.24205142E+03  0.49897336E+04                                 7.411715                            5.565445      -0.181895       1.999624                    0.999492      22.230303      62.842509       0.619174       0.479870      -1.011870      -0.000033      -0.003827      -0.022632       0.022953       0.071742      -0.028675      -0.020564      -0.047703      -0.284215      -0.101446      -0.026568       0.128014              8.781021       7.340546      -1.660938       2.421208       5.433604      -0.126287      13.568914           0.000022
           24              C       6.069158       4.755629       8.371476      -0.163877      41.460806 0.51062346E+03  0.12400688E+05                                10.219270                            7.401048       0.102227       1.998393                    0.999748      30.106226      85.763448       0.626966       0.402269      -1.081806       0.002888      -0.000715       0.011222       0.011609       0.031413      -0.013147      -0.015665      -0.033326      -0.068555      -0.029918      -0.022498       0.052416             12.523926      10.415063      -2.166365       5.302855       6.330511      -1.019332      20.826203          -0.000006
           25              C       2.198093       6.274452       3.645170       0.709649      23.250126 0.22751568E+03  0.46208247E+04                                 7.618048                            5.443921      -0.236515       1.999185                    0.998755      21.327954      59.963103       0.617382       0.488476      -1.006774       0.047091       0.023544       0.006246       0.053018      -0.014240      -0.035171      -0.029760       0.006923       0.385981      -0.088463      -0.050020       0.138483              9.113932      10.707452       0.848139       1.126578      12.244908      -0.816868       4.389436           0.000011
           26              C       0.976850       5.410526       3.429633      -0.158383      40.032772 0.49131916E+03  0.11826688E+05                                 9.980503                            7.265329       0.183464       2.029103                    0.999460      29.715460      84.491295       0.631580       0.402882      -1.080551      -0.017121      -0.006917       0.019536       0.026882      -0.013078      -0.028652       0.011775       0.000071       0.210556      -0.049736      -0.029628       0.079365             12.023323      13.471965       4.736993       0.935442      16.929845      -1.169701       5.668161           0.000002
           27              C       0.954654       4.132131       3.740007      -0.169097      40.922784 0.49359836E+03  0.11917530E+05                                10.199888                            7.338235       0.191981       2.037940                    0.999318      29.726053      85.166967       0.620087       0.409111      -1.074407       0.003691       0.021610       0.020571       0.030063      -0.019191      -0.009414       0.040819      -0.014604       0.253602      -0.064881      -0.033732       0.098613             12.323930      13.767035       4.750706       0.522111      17.660288      -1.490988       5.544468           0.000004
           28              C      -2.094862       7.778023       4.943568       0.751371      21.288531 0.21852276E+03  0.44229157E+04                                 7.380709                            5.453529      -0.503463       1.924992                    0.998310      21.212945      60.841974       0.592931       0.510375      -0.989209      -0.045693      -0.033886       0.016222       0.059155      -0.020004       0.012222      -0.048672      -0.023678       0.325853      -0.078867      -0.045667       0.124534              8.665191       9.870817       1.432482      -0.367796      11.817732       0.539542       4.307025           0.000019
           29              O       4.656710       8.563003       2.501959      -0.677605      39.870251 0.69402105E+03  0.17803858E+05                                 9.320389                            8.239442       0.176652       2.064654                    0.996536      30.362410      82.752039       0.650894       0.366821      -1.131583       0.042032       0.011492      -0.071890       0.084065       0.030971       0.084007      -0.031072      -0.006575      -0.054426      -0.107079       0.028237       0.078842             10.060835       8.493745      -1.681444       2.022453       8.113720      -2.424605      13.575041          -0.000010
           30              O       6.567706       0.813687       2.098473      -0.607302      32.632393 0.51669274E+03  0.12320963E+05                                 8.090317                            7.028768       0.373902       2.148990                    0.997633      28.480890      75.011992       0.716368       0.358556      -1.137247      -0.013381       0.003019      -0.057527       0.059140       0.047513      -0.051222       0.048402       0.009852      -0.306271      -0.137323       0.038298       0.099025              8.814763       9.987766      -2.193839      -3.150076       7.400346       1.624624       9.056176          -0.000002
           31              O       5.127743       1.232642       4.653886      -0.744862      52.998263 0.74744488E+03  0.19561244E+05                                11.260233                            8.547312       0.070963       2.008025                    0.997994      31.646812      87.528451       0.638524       0.366531      -1.130181      -0.117699       0.038881      -0.042662       0.131091      -0.037690       0.013591       0.039947       0.061373       0.274727      -0.103410       0.002593       0.100817             13.320855      20.710541      -4.960299      -4.005629      11.746577       2.146974       7.505448          -0.000001
           32              O       3.865414       3.022395       5.112549      -0.621834      40.449379 0.57166926E+03  0.13934531E+05                                 9.360611                            7.394019       0.351111       2.151321                    0.996990      28.305066      74.558256       0.700666       0.358631      -1.140972      -0.042744      -0.032953       0.091490       0.106223      -0.042750       0.036324       0.028444      -0.087295       0.185321      -0.103952       0.027104       0.076848             10.907774       8.111998       0.531569       0.478271      18.680083       1.226243       5.931240          -0.000004
           33              O      -1.351407       3.807374       3.317553      -0.734166      42.118782 0.67879534E+03  0.17374675E+05                                 9.689524                            8.147133       0.111525       2.031416                    0.997154      31.175847      85.802184       0.652569       0.366692      -1.127924       0.104563      -0.052898      -0.042260       0.124569      -0.044840       0.003897       0.036630       0.040505       0.229615      -0.093915       0.007508       0.086407             10.688826      15.317152      -3.393094       0.086935       9.825630       0.310358       6.923695          -0.000002
           34              O      -0.150273       2.075934       3.993479      -0.671569      47.270790 0.69300522E+03  0.17757730E+05                                10.459695                            8.223450       0.132101       2.061600                    0.996530      29.825634      81.040865       0.653209       0.365934      -1.133133       0.043895       0.055595      -0.062681       0.094586      -0.032243      -0.017054       0.024384      -0.098352       0.210309      -0.094411       0.010544       0.083867             12.239170       8.245673       0.967370       0.275975      21.769968      -0.714584       6.701869          -0.000007
           35              O      -1.692254       4.893785      11.123459      -0.677665      39.880373 0.69444686E+03  0.17818750E+05                                 9.323263                            8.243231       0.171439       2.062613                    0.996559      30.382106      82.833735       0.650550       0.366933      -1.131418      -0.042235      -0.011665      -0.071882       0.084184       0.031368      -0.084616       0.031357      -0.006954      -0.054572      -0.107981       0.028643       0.079337             10.061336       8.498226      -1.682045      -2.040162       8.122174       2.432982      13.563609          -0.000010
           36              O       0.072446       3.671909      10.719973      -0.607740      32.647136 0.51688837E+03  0.12326725E+05                                 8.092563                            7.029632       0.374767       2.149095                    0.997645      28.487854      75.032285       0.716400       0.358509      -1.137291       0.013374      -0.002897      -0.057388       0.058997       0.047474       0.051272      -0.048325       0.009934      -0.305984      -0.137232       0.038281       0.098951              8.819379       9.991757      -2.194262       3.150737       7.403107      -1.624109       9.063275          -0.000002
           37              O       1.512409       3.252954      13.275386      -0.745032      52.996433 0.74748510E+03  0.19562366E+05                                11.259383                            8.547153       0.071593       2.008165                    0.998000      31.648594      87.530708       0.638580       0.366498      -1.130218       0.117669      -0.038651      -0.042677       0.131001      -0.037773      -0.013681      -0.039955       0.061342       0.275044      -0.103526       0.002599       0.100926             13.319737      20.704541      -4.958230       4.004560      11.749088      -2.146809       7.505582           0.000002
           38              O       2.774738       1.463201      13.734049      -0.621545      40.455258 0.57103568E+03  0.13914937E+05                                 9.362410                            7.389779       0.349838       2.151379                    0.996938      28.288097      74.497331       0.700902       0.358617      -1.141007       0.043707       0.033253       0.091264       0.106514      -0.043239      -0.036879      -0.028172      -0.086375       0.184229      -0.104056       0.027612       0.076444             10.914363       8.106666       0.493432      -0.479100      18.705400      -1.208309       5.931022          -0.000001
           39              O       7.991559       0.678222      11.939053      -0.733320      42.126932 0.67803842E+03  0.17350439E+05                                 9.692348                            8.143227       0.107667       2.030596                    0.997131      31.154831      85.731993       0.652649       0.366750      -1.127881      -0.103922       0.052417      -0.042364       0.123863      -0.044175      -0.004058      -0.036594       0.041564       0.227057      -0.093234       0.007686       0.085548             10.699367      15.346380      -3.379172      -0.087788       9.824905      -0.310395       6.926817          -0.000001
           40              O       6.790425       2.409662      12.614979      -0.671277      47.224057 0.69187912E+03  0.17721447E+05                                10.453393                            8.216482       0.129771       2.061288                    0.996426      29.808777      80.974786       0.653528       0.365909      -1.133166      -0.044880      -0.054989      -0.062343       0.094470      -0.031967       0.016862      -0.024427      -0.097630       0.209340      -0.093778       0.010254       0.083523             12.230164       8.228140       0.959355      -0.273637      21.757981       0.717629       6.704370          -0.000005
           41              O       0.145594       0.408189      14.741041      -0.677646      39.884173 0.69427355E+03  0.17812097E+05                                 9.322796                            8.241135       0.175722       2.064279                    0.996538      30.366931      82.770616       0.650799       0.366838      -1.131561      -0.042100      -0.011500       0.072027       0.084217       0.030976       0.083881      -0.030962      -0.006748      -0.054632      -0.106956       0.028289       0.078667             10.063704       8.499725      -1.681882       2.023681       8.114255      -2.421762      13.577132          -0.000010
           42              O      -1.765402       8.157505      15.144527      -0.607450      32.642480 0.51676933E+03  0.12323200E+05                                 8.091907                            7.029053       0.374217       2.149012                    0.997639      28.483832      75.020061       0.716393       0.358532      -1.137270       0.013280      -0.003104       0.057689       0.059279       0.047473      -0.051107       0.048396       0.009862      -0.306186      -0.137226       0.038261       0.098966              8.818230       9.995255      -2.193563      -3.155106       7.399132       1.624147       9.060302          -0.000002
           43              O      -0.325439       7.738550      12.589114      -0.744434      52.922964 0.74618183E+03  0.19519261E+05                                11.249578                            8.539514       0.074109       2.009590                    0.997933      31.618080      87.419159       0.638902       0.366482      -1.130258       0.117470      -0.039212       0.042446       0.130914      -0.036916       0.013531       0.039824       0.059996       0.272542      -0.102049       0.001921       0.100128             13.313737      20.691988      -4.911583      -3.996423      11.757975       2.142084       7.491247          -0.000000
           44              O       0.936890       5.948797      12.130450      -0.621282      40.439122 0.57155137E+03  0.13931061E+05                                 9.359205                            7.393932       0.350335       2.151232                    0.996989      28.298041      74.540271       0.700568       0.358696      -1.140910       0.042968       0.032940      -0.091480       0.106301      -0.042780       0.036406       0.028412      -0.087646       0.185102      -0.104086       0.027283       0.076802             10.901805       8.105942       0.533617       0.478714      18.669205       1.224895       5.930270          -0.000003
           45              O       6.153711       5.163818      13.925447      -0.734247      42.122159 0.67880426E+03  0.17374912E+05                                 9.690036                            8.147026       0.112230       2.031627                    0.997159      31.176172      85.802313       0.652594       0.366678      -1.127938      -0.104634       0.052752       0.042157       0.124532      -0.044901       0.003910       0.036673       0.040454       0.229803      -0.094000       0.007513       0.086487             10.689197      15.323918      -3.391456       0.086475       9.820274       0.309478       6.923398          -0.000001
           46              O       4.952577       6.895258      13.249521      -0.671519      47.255055 0.69295855E+03  0.17756362E+05                                10.457566                            8.223474       0.132297       2.061740                    0.996520      29.823822      81.037433       0.653168       0.365961      -1.133104      -0.044104      -0.055666       0.062512       0.094613      -0.032292      -0.017032       0.024381      -0.098305       0.210187      -0.094394       0.010562       0.083832             12.232945       8.249073       0.972684       0.276868      21.749430      -0.715812       6.700331          -0.000006
           47              O       6.494558       4.077407       6.119541      -0.677996      39.863088 0.69436115E+03  0.17814772E+05                                 9.318261                            8.241129       0.178239       2.064946                    0.996547      30.372537      82.784851       0.650866       0.366792      -1.131605       0.041800       0.011682       0.072087       0.084145       0.031049      -0.084185       0.030981      -0.006670      -0.055944      -0.107362       0.028419       0.078942             10.054802       8.494726      -1.682940      -2.024897       8.113570       2.422824      13.556109          -0.000010
           48              O       4.729858       5.299283       6.523027      -0.607409      32.639844 0.51702214E+03  0.12330513E+05                                 8.090748                            7.030667       0.377505       2.149923                    0.997706      28.484781      75.022035       0.716340       0.358521      -1.137299      -0.012941       0.002695       0.057137       0.058646       0.047473       0.051288      -0.048528       0.009877      -0.306917      -0.137574       0.038482       0.099092              8.814877       9.983940      -2.193309       3.148816       7.397137      -1.622619       9.063554          -0.000004
           49              O       3.289895       5.718238       3.967614      -0.744906      52.998619 0.74744695E+03  0.19561286E+05                                11.260171                            8.547256       0.071079       2.008054                    0.997994      31.647191      87.529106       0.638535       0.366526      -1.130187      -0.117698       0.038844       0.042600       0.131059      -0.037688      -0.013524      -0.039953       0.061347       0.274872      -0.103412       0.002553       0.100859             13.320550      20.710338      -4.959892       4.005194      11.745988      -2.147170       7.505322          -0.000001
           50              O       2.027566       7.507991       3.508950      -0.621858      40.453293 0.57171726E+03  0.13936027E+05                                 9.361271                            7.394379       0.351288       2.151356                    0.996992      28.306098      74.562419       0.700640       0.358636      -1.140966      -0.042813      -0.032975      -0.091554       0.106313      -0.042805      -0.036253      -0.028391      -0.087249       0.185286      -0.103928       0.027145       0.076782             10.908527       8.112980       0.531026      -0.478640      18.680732      -1.226659       5.931869          -0.000004
           51              O      -3.189255       8.292970       5.303947      -0.734266      42.127217 0.67895159E+03  0.17379698E+05                                 9.690846                            8.148121       0.111267       2.031300                    0.997153      31.178439      85.812221       0.652522       0.366697      -1.127918       0.104601      -0.052885       0.042173       0.124566      -0.044842      -0.003841      -0.036645       0.040448       0.229453      -0.093875       0.007497       0.086377             10.690782      15.318474      -3.393345      -0.086834       9.827647      -0.311067       6.926226          -0.000002
           52              O      -1.988121       6.561530       4.628021      -0.671454      47.259418 0.69287038E+03  0.17753397E+05                                10.458075                            8.222705       0.132046       2.061637                    0.996528      29.822759      81.030844       0.653233       0.365939      -1.133130       0.043882       0.055546       0.062676       0.094547      -0.032215       0.017003      -0.024448      -0.098420       0.210491      -0.094448       0.010506       0.083942             12.236970       8.244272       0.968371      -0.275797      21.765926       0.716052       6.700712          -0.000006
           53              H       7.192207       0.775380      16.762782       0.128338       1.798021 0.15854047E+02  0.18075759E+03                                 2.249998                            2.170711      -1.445459       2.150661                    0.995294       4.035764      11.353582       0.482008       1.114539      -0.749727      -0.030458       0.018246      -0.036628       0.051012      -0.014113       0.010596      -0.006060       0.018857       0.012427      -0.019051      -0.003807       0.022857              2.264407       2.238201      -0.326988       0.382609       1.941416      -0.311622       2.613605           0.000014
           54              H       1.868167       1.377168       5.638116       0.130517       1.927420 0.17008358E+02  0.19823193E+03                                 2.394679                            2.276363      -1.582028       2.089016                    0.993626       4.203379      12.130217       0.459984       1.142488      -0.741805      -0.041622       0.016525       0.022847       0.050274      -0.008788      -0.015168       0.012233      -0.008497      -0.010302      -0.018564      -0.005730       0.024294              2.446305       2.907738      -0.432203      -0.326868       2.381942       0.179520       2.049234           0.000010
           55              H       0.072149       8.097218       4.540944       0.122821       1.735285 0.14478851E+02  0.16389948E+03                                 2.296025                            2.140361      -1.711123       2.018935                    0.992989       4.470002      13.181651       0.456028       1.186509      -0.726726       0.034369      -0.020279      -0.017513       0.043580      -0.008274      -0.005762      -0.003099      -0.012275      -0.017110      -0.013176       0.000020       0.013156              2.379070       2.966452      -0.543992      -0.405026       2.365639       0.268582       1.805119           0.000005
           56              H      -0.552055       3.710216       8.141282       0.129146       1.793909 0.15805438E+02  0.18007823E+03                                 2.247504                            2.168148      -1.447037       2.150711                    0.995254       4.029395      11.334428       0.482002       1.115328      -0.749540       0.030803      -0.018418      -0.036517       0.051201      -0.014249      -0.010596       0.006052       0.019049       0.012098      -0.019162      -0.003816       0.022978              2.262232       2.236462      -0.326604      -0.381184       1.939555       0.310810       2.610680           0.000015
           57              H       4.771985       3.108428      14.259616       0.130748       1.925373 0.16992757E+02  0.19801518E+03                                 2.393682                            2.275945      -1.579941       2.090318                    0.993632       4.200838      12.123918       0.459812       1.143118      -0.741663       0.041646      -0.016662       0.022645       0.050247      -0.008777       0.015161      -0.012147      -0.008540      -0.010374      -0.018556      -0.005668       0.024224              2.444556       2.907970      -0.430930       0.328279       2.377838      -0.182524       2.047861           0.000009
           58              H       2.892307       5.359570      13.162444       0.122745       1.735810 0.14487826E+02  0.16402840E+03                                 2.296528                            2.141070      -1.711310       2.018776                    0.992990       4.471466      13.187568       0.455932       1.186561      -0.726709      -0.034358       0.020279      -0.017516       0.043572      -0.008278       0.005771       0.003145      -0.012251      -0.017350      -0.013215       0.000022       0.013193              2.379243       2.966972      -0.543463       0.405610       2.365033      -0.268649       1.805725           0.000005
           59              H      -2.389903       8.195812       0.480218       0.128274       1.798193 0.15855585E+02  0.18077569E+03                                 2.249881                            2.170599      -1.445554       2.150514                    0.995297       4.036207      11.354064       0.482103       1.114316      -0.749780       0.030453      -0.018241       0.036607       0.050992      -0.014119       0.010599      -0.006050       0.018880       0.012413      -0.019059      -0.003804       0.022864              2.264298       2.237982      -0.326882       0.382539       1.941170      -0.311738       2.613741           0.000011
           60              H       2.934137       7.594024      11.604884       0.128901       1.934153 0.17086787E+02  0.19935397E+03                                 2.398530                            2.280205      -1.578110       2.089343                    0.993727       4.215680      12.167837       0.460069       1.141086      -0.742112       0.041557      -0.015890      -0.022585       0.049896      -0.008721      -0.015057       0.011997      -0.008199      -0.010179      -0.018344      -0.005651       0.023996              2.449899       2.915368      -0.433411      -0.328527       2.381921       0.179270       2.052406           0.000008
           61              H       4.693880       0.807318      12.693779       0.120979       1.756231 0.14674379E+02  0.16652679E+03                                 2.303582                            2.145765      -1.688989       2.023193                    0.993904       4.500325      13.250122       0.458718       1.176620      -0.728878      -0.037251       0.012996       0.017123       0.043009      -0.007092      -0.005955      -0.003494      -0.011150      -0.017899      -0.012891       0.000867       0.012023              2.388564       3.032812      -0.507178      -0.410684       2.328327       0.251762       1.804553           0.000005
           62              H       5.328629       5.269768       9.069301       0.128742       1.790450 0.15806314E+02  0.18006965E+03                                 2.244749                            2.168731      -1.447184       2.151485                    0.995004       4.021012      11.305946       0.481819       1.115866      -0.749537      -0.033330       0.019515       0.033086       0.050857      -0.014352      -0.010483       0.005685       0.019251       0.009596      -0.018881      -0.004019       0.022900              2.255671       2.256203      -0.337186      -0.382305       1.944759       0.304712       2.566049           0.000015
           63              H       0.030319       5.862764       2.983384       0.130566       1.926938 0.17003345E+02  0.19816174E+03                                 2.394463                            2.276178      -1.581749       2.089205                    0.993627       4.202785      12.128713       0.459951       1.142640      -0.741770      -0.041621       0.016524      -0.022867       0.050281      -0.008785       0.015160      -0.012224      -0.008495      -0.010319      -0.018556      -0.005726       0.024282              2.446016       2.907472      -0.432177       0.326865       2.381632      -0.179530       2.048945           0.000008
           64              H       1.909997       3.611622       4.080556       0.122802       1.735307 0.14478994E+02  0.16390005E+03                                 2.295957                            2.140304      -1.711028       2.018962                    0.992991       4.469965      13.181118       0.456060       1.186435      -0.726744       0.034373      -0.020286       0.017488       0.043576      -0.008274       0.005758       0.003097      -0.012275      -0.017128      -0.013172       0.000013       0.013158              2.378986       2.966371      -0.543958       0.405044       2.365549      -0.268569       1.805039           0.000007

******************************************************
Auxiliary information for the entire system
The total spin magnetic moment of the unit cell is   0.000207
The total net atomic charge of the unit cell is   -0.000004
Accuracy of reproducing the electrostatic potential in the unit cell:
  The inner radius (bohr) =    5.0000
  The outer radius (bohr) =   12.0000
  Valid grid points have density less than (e/(bohr^3)) =    0.0001
  The number of valid grid points were=        61166
  The rms potential error without charges in kcal/mol is=      8.87739
  The rms potential error with partial charges in kcal/mol is=      1.60079
  The RRMSE value at monopole order=      0.18032
  The rms potential error with partial charges and cloud penetration in kcal/mol is=      1.58931
  The RRMSE value at monopole order with cloud penetration is=      0.17903
  The rms potential error with partial charges and atomic dipoles in kcal/mol is=      0.74762
  The RRMSE value at dipole order=      0.08422
  The rms potential error with partial charges, atomic dipoles and cloud penetration in kcal/mol is=      0.72419
  The RRMSE value at dipole order with cloud penetration=      0.08158

******************************************************
The electron densities and ab initio electrostatic potential were computed in VASP using the PBE functional and
projector augmented wave method. See the main text of the journal article for a description of computational details.
The atomic charges, dipoles, and quadrupoles were computed with the DDEC6 method as described in
(a) T. A. Manz and N. Gabaldon Limas, RSC Adv. 6 (2016) 47771-47801 DOI: 10.1039/c6ra04656h
(b) N. Gabaldon Limas and T. A. Manz, RSC Adv. 8 (2018) 2678-2707 DOI: 10.1039/c7ra11829e.
For each atom in the material, the electron cloud parameters were fit to the spherically averaged atom-in-material
electron density using radial positions for which this density was between 10^-4 and 10^-2 electrons per cubic bohr.
The polarizabilities, dispersion coefficients, and quantum Drude oscillator (QDO) parameters were fit using the MCLF method.
The magnetic structure of the system was optimized in VASP from the default ferromagnetic initial guess using spin polarization.
The atomic spin moments (ASMs) were computed on this optimized magnetic structure using the DDEC6 partition as inputs
to the method of T. A. Manz and D. S. Sholl, J. Chem. Theory Comput. 7 (2011) 4146-4164 DOI: 10.1021/ct200539n.
The RMSE and RRMSE were computed using a uniform grid with Ewald summation.
