# Supplementary material for: A collection of forcefield precursors for metal–organic frameworks
Source: RSC Adv. 2019 Nov 13;9(63):36492–507. doi: 10.1039/c9ra07327b (PMC9075174; doi:10.1039/c9ra07327b)
Supplement: RA-009-C9RA07327B-s5307 [file RA-009-C9RA07327B-s5307.xyz]

   64
jmolscript: load "" {1 1 1} spacegroup "x,y,z" unitcell [{      8.426000     0.000000     0.000000 }, {     -3.628891     8.919013     0.000000 }, {      0.000000     0.000000    17.159000 }]
Lu     7.020330     0.228327     4.411579     1.732094
Lu    -0.408775     4.231180    12.991079     1.731795
Lu    -2.223221     8.690686    12.747421     1.731879
Lu     5.205884     4.687833     4.167921     1.732051
C      7.546229     0.230111     1.688446     0.615334
C      7.851944     0.305030     0.247090    -0.171235
C      4.034494     1.751694     4.957235     0.697519
C      2.810047     0.919550     5.157995    -0.178002
C     -0.847203     8.543523     4.850849    -0.176377
C     -0.245162     3.249196     3.675458     0.725449
C     -0.934674     4.229396    10.267946     0.615369
C     -1.240389     4.154476     8.826590    -0.171436
C      2.577060     2.707812    13.536735     0.698025
C      3.801508     3.539956    13.737495    -0.177359
C      3.829866     4.834997    13.430349    -0.176773
C      6.856717     1.210310    12.254958     0.728844
C     -2.749120     8.688902    15.470554     0.615457
C     -3.054835     8.613983    16.911910    -0.171342
C      0.762615     7.167319    12.201765     0.697746
C      1.987062     7.999463    12.001005    -0.180053
C      5.644312     0.375490    12.308151    -0.177860
C      5.042271     5.669817    13.483542     0.725554
C      5.731783     4.689617     6.891054     0.615652
C      6.037498     4.764537     8.332410    -0.171642
C      2.220049     6.211201     3.622265     0.697518
C      0.995601     5.379057     3.421505    -0.177996
C      0.967243     4.084016     3.728651    -0.176369
C     -2.059608     7.708703     4.904042     0.725450
O      4.674300     8.510522     2.493203    -0.617548
O      6.517790     0.827684     2.115705    -0.574046
O      5.092688     1.203175     4.626066    -0.624017
O      3.896246     2.992329     5.084212    -0.575872
O     -1.349544     3.780770     3.340857    -0.650222
O     -0.115427     2.052265     3.967161    -0.586143
O     -1.691637     4.867997    11.072703    -0.617477
O      0.093765     3.631822    10.695205    -0.574156
O      1.518867     3.256332    13.205566    -0.624106
O      2.715308     1.467178    13.663712    -0.575864
O      7.961099     0.678737    11.920357    -0.649360
O      6.726982     2.407242    12.546661    -0.586074
O      0.122809     0.408491    14.665797    -0.617602
O     -1.720681     8.091329    15.043295    -0.574178
O     -0.295579     7.715838    12.532934    -0.623786
O      0.900863     5.926684    12.074788    -0.575284
O      6.146653     5.138243    13.818143    -0.650302
O      4.912536     6.866748    13.191839    -0.586133
O      6.488746     4.051016     6.086297    -0.617519
O      4.703344     5.287191     6.463795    -0.574055
O      3.278242     5.662681     3.953434    -0.624003
O      2.081801     7.451835     3.495288    -0.575887
O     -3.163990     8.240276     5.238643    -0.650216
O     -1.929873     6.511771     4.612339    -0.586147
H      7.148361     0.861309    16.702399     0.135696
H      1.864265     1.391009     5.585426     0.128790
H      0.107709     8.014625     4.522083     0.118769
H     -0.536806     3.598197     8.122899     0.135511
H      4.747289     3.068497    14.164926     0.128976
H      2.874954     5.363894    13.101583     0.118711
H     -2.351252     8.057704     0.456601     0.135658
H      2.932844     7.528004    11.573574     0.127063
H      4.650541     0.833393    12.627994     0.118164
H      5.337204     5.319567     9.040391     0.135817
H      0.049820     5.850516     2.994074     0.128781
H      1.922155     3.555119     4.057417     0.118770

The following XYZ coordinates are in angstroms. Other properties are in atomic units.
The sperically averaged electron density of each atom fit to a function of the form exp(a - br)
eigen_1, eigen_2 and eigen_3 are the three eigenvalues of traceless quadrupole moment tensor
  atom number  atomic symbol              X              Y              Z     net charge C6 coefficient C8 coefficient C10 coefficient fluctuating dipole atomic polarizability isotropic forcefield polarizability              a              b squared Pearson coefficient          <r^3>          <r^4>         wp_QDO          m_QDO          q_QDO       dipole_x       dipole_y       dipole_z         dipole            Qxy            Qxz            Qyz     Q(x^2-y^2)  Q(3z^2 - R^2)        eigen_1        eigen_2        eigen_3 static polarizability      alpha(xx)      alpha(xy)      alpha(xz)      alpha(yy)      alpha(yz)      alpha(zz) atomic spin moment
            1             Lu       7.020330       0.228327       4.411579       1.732094     196.750863 0.48177344E+04  0.18857181E+06                                25.240252                           21.309997       0.238564       1.783268                    0.999947      83.381216     229.334930       0.442708       0.353472      -1.215028      -0.021226      -0.002616       0.166681       0.168047       0.087523      -0.037515      -0.024181      -0.094226       0.817255      -0.236390      -0.041870       0.278259             29.074328      34.166597      -0.973598      -2.829385      31.512311       1.036249      21.544076           0.000015
            2             Lu      -0.408775       4.231180      12.991079       1.731795     196.786615 0.48192318E+04  0.18864555E+06                                25.243573                           21.313565       0.238826       1.783278                    0.999947      83.390928     229.372706       0.442661       0.353481      -1.215018       0.021185       0.002604       0.166813       0.168173       0.087686       0.037575       0.023976      -0.093306       0.817721      -0.236399      -0.041991       0.278390             29.077228      34.172668      -0.974744       2.827949      31.507155      -1.037394      21.551861           0.000017
            3             Lu      -2.223221       8.690686      12.747421       1.731879     196.788783 0.48149034E+04  0.18842815E+06                                25.241055                           21.301504       0.242845       1.784481                    0.999943      83.369214     229.261392       0.442878       0.353398      -1.215125       0.020862       0.002516      -0.166844       0.168162       0.086947      -0.037216      -0.024550      -0.094251       0.816131      -0.235673      -0.042218       0.277892             29.090298      34.249597      -0.942119      -2.842134      31.479353       1.037347      21.541943           0.000022
            4             Lu       5.205884       4.687833       4.167921       1.732051     196.761823 0.48179755E+04  0.18858379E+06                                25.241231                           21.310580       0.238524       1.783247                    0.999947      83.382892     229.341774       0.442700       0.353474      -1.215025      -0.021221      -0.002611      -0.166686       0.168051       0.087505       0.037535       0.024145      -0.094204       0.817074      -0.236342      -0.041856       0.278198             29.075558      34.167945      -0.973699       2.829876      31.512948      -1.036729      21.545779           0.000013
            5              C       7.546229       0.230111       1.688446       0.615334      23.436051 0.25733133E+03  0.53796093E+04                                 7.638708                            5.726639      -0.207835       1.984563                    0.999381      22.643005      64.189504       0.613070       0.477901      -1.014212      -0.000580      -0.005844       0.026642       0.027282       0.069171       0.022806       0.021574      -0.044335      -0.235336      -0.083957      -0.032790       0.116747              9.069349       7.438129      -1.665285      -2.465576       5.557246       0.076013      14.212671           0.000036
            6              C       7.851944       0.305030       0.247090      -0.171235      42.700043 0.53772938E+03  0.13231266E+05                                10.441050                            7.604719       0.057655       1.977454                    0.999695      30.670618      87.996592       0.617212       0.403305      -1.080919       0.000458      -0.000825      -0.016676       0.016702       0.035037       0.010260       0.019826      -0.021667      -0.088919      -0.036059      -0.021048       0.057106             12.768034      10.200488      -2.233381      -5.164492       6.628243       0.944599      21.475372          -0.000015
            7              C       4.034494       1.751694       4.957235       0.697519      22.798725 0.21917621E+03  0.43873441E+04                                 7.400724                            5.266037      -0.046472       2.060486                    0.998725      20.841358      57.197413       0.644900       0.474467      -1.019382       0.045556       0.024213      -0.012334       0.053044      -0.009094       0.029959       0.019698       0.002148       0.336772      -0.071920      -0.047354       0.119275              8.867202      10.545594       0.867432      -1.139480      11.795044       0.819166       4.260967           0.000013
            8              C       2.810047       0.919550       5.157995      -0.178002      41.435771 0.51131963E+03  0.12433292E+05                                10.190339                            7.413647       0.070018       1.986629                    0.999690      30.318799      86.684463       0.624899       0.403091      -1.080257      -0.021100      -0.010735      -0.020051       0.031024      -0.012331       0.026324      -0.009998      -0.004832       0.215149      -0.050375      -0.028710       0.079085             12.271451      13.951392       4.775578      -0.899892      17.133398       1.170050       5.729564          -0.000007
            9              C      -0.847203       8.543523       4.850849      -0.176377      42.079701 0.51191315E+03  0.12472485E+05                                10.380250                            7.480290       0.077805       1.996919                    0.999559      30.195853      86.899182       0.613307       0.409894      -1.073922       0.005664       0.023839      -0.021315       0.032476      -0.019926       0.012549      -0.040778      -0.016720       0.241192      -0.063194      -0.032745       0.095940             12.539049      13.976621       4.897678      -0.444137      18.039795       1.483572       5.600731          -0.000009
           10              C      -0.245162       3.249196       3.675458       0.725449      21.909814 0.22308074E+03  0.45190828E+04                                 7.429243                            5.455695      -0.357571       1.968253                    0.998732      21.158191      59.865511       0.604294       0.500345      -0.998408      -0.048873      -0.029305      -0.010217       0.057895      -0.017207      -0.015479       0.044064      -0.017608       0.286058      -0.067872      -0.042998       0.110871              8.744419       9.952233       1.209487       0.314509      12.014069      -0.489203       4.266954           0.000026
           11              C      -0.934674       4.229396      10.267946       0.615369      23.437551 0.25734359E+03  0.53799318E+04                                 7.639021                            5.726767      -0.207633       1.984595                    0.999379      22.643625      64.191733       0.613064       0.477900      -1.014213       0.000584       0.005819       0.026641       0.027275       0.069176      -0.022844      -0.021545      -0.044147      -0.235395      -0.083982      -0.032751       0.116733              9.069387       7.438642      -1.665392       2.465812       5.557407      -0.074776      14.212114           0.000038
           12              C      -1.240389       4.154476       8.826590      -0.171436      42.690638 0.53787461E+03  0.13235817E+05                                10.439503                            7.605686       0.058657       1.977684                    0.999697      30.676150      88.017559       0.617176       0.403299      -1.080916      -0.000444       0.000787      -0.016652       0.016676       0.035092      -0.010279      -0.019834      -0.021592      -0.088966      -0.036081      -0.021078       0.057159             12.763839      10.196602      -2.231951       5.158071       6.627015      -0.939754      21.467900          -0.000021
           13              C       2.577060       2.707812      13.536735       0.698025      22.791404 0.21906822E+03  0.43846680E+04                                 7.399831                            5.265204      -0.048236       2.060067                    0.998729      20.834269      57.175705       0.644862       0.474550      -1.019331      -0.045385      -0.024431      -0.012474       0.053031      -0.009314      -0.030128      -0.019788       0.002385       0.336325      -0.072131      -0.047069       0.119201              8.866399      10.531770       0.871369       1.142202      11.806450      -0.816814       4.260978           0.000010
           14              C       3.801508       3.539956      13.737495      -0.177359      41.387994 0.51099585E+03  0.12423546E+05                                10.182675                            7.411618       0.064983       1.985245                    0.999690      30.308661      86.651106       0.624939       0.403125      -1.080225       0.021313       0.010363      -0.020713       0.031475      -0.012441      -0.026571       0.010303      -0.005307       0.214850      -0.050540      -0.028627       0.079168             12.257386      13.943492       4.788371       0.904402      17.099820      -1.174935       5.728846          -0.000014
           15              C       3.829866       4.834997      13.430349      -0.176773      42.079900 0.51217057E+03  0.12480431E+05                                10.380058                            7.482207       0.077538       1.996747                    0.999558      30.204101      86.931158       0.613218       0.409898      -1.073910      -0.005555      -0.023821      -0.021549       0.032599      -0.019971      -0.012475       0.040863      -0.016888       0.240404      -0.063152      -0.032616       0.095768             12.535785      13.983914       4.905178       0.443901      18.021192      -1.486019       5.602250           0.000001
           16              C       6.856717       1.210310      12.254958       0.728844      21.952845 0.22252671E+03  0.45053204E+04                                 7.442851                            5.451773      -0.370903       1.964800                    0.998625      21.122920      59.760243       0.604001       0.500870      -0.998089       0.047745       0.027796      -0.010487       0.056233      -0.016706       0.015388      -0.043454      -0.018320       0.281948      -0.066777      -0.042561       0.109338              8.771164       9.963391       1.251266      -0.308737      12.074932       0.490283       4.275169           0.000026
           17              C      -2.749120       8.688902      15.470554       0.615457      23.436283 0.25730658E+03  0.53789821E+04                                 7.638937                            5.726471      -0.208036       1.984513                    0.999381      22.641926      64.186553       0.613059       0.477919      -1.014199       0.000570       0.005806      -0.026634       0.027266       0.069127       0.022849       0.021583      -0.044339      -0.235550      -0.084041      -0.032708       0.116750              9.070305       7.440661      -1.665163      -2.467694       5.556298       0.077100      14.213954           0.000037
           18              C      -3.054835       8.613983      16.911910      -0.171342      42.705561 0.53777737E+03  0.13232736E+05                                10.441934                            7.605057       0.057659       1.977443                    0.999695      30.672125      88.001757       0.617199       0.403305      -1.080920      -0.000459       0.000804       0.016673       0.016699       0.034979       0.010235       0.019826      -0.021600      -0.088844      -0.036042      -0.020985       0.057027             12.769748      10.202062      -2.233364      -5.166293       6.628407       0.944781      21.478774          -0.000014
           19              C       0.762615       7.167319      12.201765       0.697746      22.782222 0.21910591E+03  0.43855477E+04                                 7.397251                            5.265368      -0.045627       2.060784                    0.998690      20.836168      57.179046       0.644914       0.474498      -1.019374      -0.045546      -0.024259       0.012256       0.053039      -0.009226       0.029990       0.019577       0.002595       0.337162      -0.072080      -0.047303       0.119383              8.861958      10.520980       0.866737      -1.136457      11.807971       0.822789       4.256922           0.000009
           20              C       1.987062       7.999463      12.001005      -0.180053      41.239676 0.51204585E+03  0.12455387E+05                                10.156288                            7.416036       0.082400       1.989878                    0.999721      30.355684      86.805784       0.625161       0.402778      -1.080465       0.020814       0.009803       0.019898       0.030418      -0.012737       0.027008      -0.011067      -0.003100       0.219205      -0.051041      -0.029859       0.080900             12.209720      13.927062       4.691886      -0.916667      16.988769       1.163061       5.713329          -0.000006
           21              C       5.644312       0.375490      12.308151      -0.177860      42.127595 0.51223358E+03  0.12482710E+05                                10.393202                            7.485459       0.076766       1.996667                    0.999539      30.207608      86.952021       0.612724       0.410204      -1.073679      -0.002431      -0.019024       0.021247       0.028622      -0.020367       0.013495      -0.040532      -0.020078       0.241684      -0.063910      -0.032425       0.096335             12.565045      14.386613       5.130694      -0.470744      17.717323       1.374205       5.591198          -0.000007
           22              C       5.042271       5.669817      13.483542       0.725554      21.906199 0.22307836E+03  0.45190740E+04                                 7.428716                            5.455874      -0.357944       1.968128                    0.998732      21.158505      59.868888       0.604243       0.500383      -0.998378       0.048841       0.029295       0.010165       0.057853      -0.017298      -0.015422       0.044092      -0.017675       0.286007      -0.067970      -0.042898       0.110868              8.742548       9.957300       1.212657       0.314393      12.003301      -0.489855       4.267044           0.000023
           23              C       5.731783       4.689617       6.891054       0.615652      23.439154 0.25727557E+03  0.53782029E+04                                 7.639797                            5.726312      -0.209045       1.984231                    0.999377      22.640166      64.181991       0.613034       0.477950      -1.014177      -0.000517      -0.005866      -0.026483       0.027130       0.069103      -0.022753      -0.021579      -0.044240      -0.235047      -0.083847      -0.032769       0.116616              9.071316       7.439316      -1.665060       2.467894       5.557568      -0.076626      14.217063           0.000032
           24              C       6.037498       4.764537       8.332410      -0.171642      42.727379 0.53788759E+03  0.13236221E+05                                10.445988                            7.606068       0.056079       1.977020                    0.999700      30.675020      88.014685       0.617125       0.403330      -1.080895       0.000343      -0.000798       0.016224       0.016247       0.035157      -0.010191      -0.019863      -0.021898      -0.089366      -0.036203      -0.021100       0.057303             12.776537      10.187755      -2.223907       5.161378       6.625606      -0.935494      21.516250          -0.000009
           25              C       2.220049       6.211201       3.622265       0.697518      22.798513 0.21917618E+03  0.43873438E+04                                 7.400677                            5.266038      -0.046478       2.060484                    0.998725      20.841378      57.197499       0.644899       0.474467      -1.019382       0.045551       0.024216       0.012352       0.053046      -0.009091      -0.029960      -0.019698       0.002147       0.336778      -0.071919      -0.047358       0.119277              8.867086      10.545526       0.867478       1.139527      11.794785      -0.819065       4.260948           0.000014
           26              C       0.995601       5.379057       3.421505      -0.177996      41.435247 0.51131257E+03  0.12433072E+05                                10.190243                            7.413590       0.070016       1.986630                    0.999690      30.318625      86.683661       0.624902       0.403090      -1.080258      -0.021106      -0.010734       0.020067       0.031038      -0.012331      -0.026317       0.010001      -0.004829       0.215176      -0.050376      -0.028715       0.079091             12.271314      13.951240       4.775595       0.899972      17.133153      -1.169966       5.729548          -0.000012
           27              C       0.967243       4.084016       3.728651      -0.176369      42.079128 0.51190277E+03  0.12472163E+05                                10.380157                            7.480213       0.077818       1.996927                    0.999559      30.195520      86.897866       0.613310       0.409894      -1.073922       0.005661       0.023844       0.021335       0.032493      -0.019923      -0.012540       0.040779      -0.016722       0.241228      -0.063198      -0.032749       0.095948             12.538945      13.976373       4.897687       0.444200      18.039788      -1.483496       5.600674          -0.000004
           28              C      -2.059608       7.708703       4.904042       0.725450      21.909933 0.22308281E+03  0.45191431E+04                                 7.429313                            5.455752      -0.357629       1.968234                    0.998732      21.158352      59.866423       0.604285       0.500351      -0.998404      -0.048872      -0.029308       0.010227       0.057897      -0.017207       0.015483      -0.044065      -0.017603       0.286054      -0.067871      -0.043000       0.110871              8.744461       9.952523       1.209486      -0.314503      12.013889       0.489224       4.266971           0.000030
           29              O       4.674300       8.510522       2.493203      -0.617548      36.405969 0.61753619E+03  0.15359021E+05                                 8.693006                            7.699204       0.259170       2.112257                    0.996908      28.920658      77.168287       0.684139       0.359965      -1.138932       0.020420       0.017237      -0.048706       0.055555       0.024384       0.076259      -0.034593      -0.020525      -0.001243      -0.097609       0.025006       0.072604              9.375506       7.950444      -1.615396       1.851084       7.602014      -2.223607      12.574061          -0.000017
           30              O       6.517790       0.827684       2.115705      -0.574046      31.147201 0.49369571E+03  0.11626245E+05                                 7.795826                            6.827188       0.293402       2.132045                    0.997441      27.912564      72.788640       0.734633       0.354043      -1.142139      -0.004574      -0.009439      -0.036720       0.038188       0.037517      -0.058991       0.051042       0.017560      -0.218483      -0.122638       0.044956       0.077682              8.469623       9.498088      -2.015575      -2.999988       7.071814       1.524617       8.838966          -0.000008
           31              O       5.092688       1.203175       4.626066      -0.624017      41.606343 0.54784414E+03  0.13190985E+05                                 9.390934                            7.157922       0.397042       2.180472                    0.996680      27.590299      71.848910       0.725333       0.350710      -1.149226      -0.083797       0.031923      -0.034794       0.096185      -0.034864       0.022687       0.015441       0.047937       0.210144      -0.081260       0.004983       0.076277             11.044365      17.071943      -4.170497      -3.326377       9.718158       1.769647       6.342994          -0.000002
           32              O       3.896246       2.992329       5.084212      -0.575872      36.721436 0.50612012E+03  0.11940521E+05                                 8.696120                            6.889134       0.444198       2.206683                    0.996449      26.966357      69.381765       0.738294       0.351647      -1.149120      -0.016212      -0.023736       0.061442       0.067833      -0.025431       0.033122       0.016735      -0.103689       0.167722      -0.094381       0.027826       0.066555             10.122307       7.467264       0.841246       0.441256      17.371151       1.147395       5.528506          -0.000006
           33              O      -1.349544       3.780770       3.340857      -0.650222      35.470063 0.53796191E+03  0.12925456E+05                                 8.471927                            7.106140       0.401462       2.170141                    0.996609      28.284931      74.163031       0.724210       0.352004      -1.145394       0.071859      -0.036355      -0.015150       0.081945      -0.052532       0.020502       0.019282       0.066190       0.093784      -0.083977       0.032453       0.051524              9.358430      13.419059      -3.162671      -0.037623       8.617356       0.316256       6.038875          -0.000010
           34              O      -0.115427       2.052265       3.967161      -0.586143      41.145590 0.57580828E+03  0.14069558E+05                                 9.480480                            7.441894       0.192921       2.122694                    0.995067      27.603355      72.947194       0.694997       0.360679      -1.138637       0.023237       0.032867      -0.045467       0.060724      -0.023395      -0.024492       0.011525      -0.095915       0.206514      -0.090661       0.014197       0.076464             11.090456       7.504961       0.879361       0.277956      19.695434      -0.563744       6.070972          -0.000007
           35              O      -1.691637       4.867997      11.072703      -0.617477      36.402902 0.61736787E+03  0.15353629E+05                                 8.692478                            7.697947       0.260820       2.112878                    0.996908      28.916201      77.150748       0.684230       0.359946      -1.138959      -0.020570      -0.017350      -0.048703       0.055643       0.024335      -0.076161       0.034549      -0.020201      -0.001192      -0.097427       0.024849       0.072578              9.375504       7.950485      -1.614818      -1.848737       7.599486       2.224880      12.576540          -0.000023
           36              O       0.093765       3.631822      10.695205      -0.574156      31.151198 0.49373727E+03  0.11627450E+05                                 7.796372                            6.827357       0.293962       2.132173                    0.997449      27.914262      72.793402       0.734644       0.354030      -1.142151       0.004662       0.009525      -0.036802       0.038300       0.037462       0.059024      -0.050991       0.017713      -0.218471      -0.122608       0.044912       0.077696              8.469996       9.498529      -2.015089       2.999929       7.072325      -1.524131       8.839134          -0.000008
           37              O       1.518867       3.256332      13.205566      -0.624106      41.601397 0.54784972E+03  0.13191078E+05                                 9.389811                            7.157758       0.397529       2.180603                    0.996685      27.590798      71.848760       0.725376       0.350690      -1.149248       0.083762      -0.031733      -0.034849       0.096112      -0.034936      -0.022792      -0.015479       0.047899       0.210356      -0.081369       0.004979       0.076391             11.042525      17.065118      -4.168025       3.325872       9.719590      -1.769302       6.342869          -0.000001
           38              O       2.715308       1.467178      13.663712      -0.575864      36.738753 0.50582760E+03  0.11931732E+05                                 8.699689                            6.887113       0.442801       2.206616                    0.996381      26.956850      69.348699       0.738418       0.351644      -1.149138       0.016964       0.023998       0.061366       0.068040      -0.025923      -0.033639      -0.016543      -0.103026       0.166829      -0.094411       0.028099       0.066313             10.130475       7.462104       0.807349      -0.441289      17.400236      -1.130922       5.529085          -0.000004
           39              O       7.961099       0.678737      11.920357      -0.649360      35.451964 0.53705356E+03  0.12897912E+05                                 8.469745                            7.100136       0.397702       2.169434                    0.996579      28.261237      74.079437       0.724532       0.352003      -1.145418      -0.071212       0.035802      -0.015323       0.081165      -0.051848      -0.020595      -0.019223       0.067207       0.091531      -0.083347       0.031714       0.051633              9.361192      13.436494      -3.147575       0.037025       8.610459      -0.315678       6.036623          -0.000015
           40              O       6.726982       2.407242      12.546661      -0.586074      41.105035 0.57483083E+03  0.14039515E+05                                 9.474662                            7.435071       0.191026       2.122531                    0.994938      27.590136      72.892967       0.695397       0.360630      -1.138691      -0.024133      -0.032229      -0.045135       0.060484      -0.023134       0.024292      -0.011513      -0.095454       0.205714      -0.090174       0.014044       0.076130             11.082611       7.486970       0.869705      -0.275646      19.687097       0.565669       6.073765          -0.000005
           41              O       0.122809       0.408491      14.665797      -0.617602      36.415242 0.61768386E+03  0.15363646E+05                                 8.694546                            7.700169       0.258591       2.112004                    0.996909      28.923677      77.179276       0.684089       0.359969      -1.138926      -0.020497      -0.017249       0.048875       0.055736       0.024410       0.076123      -0.034469      -0.020622      -0.001494      -0.097473       0.025083       0.072390              9.377326       7.955453      -1.615515       1.851732       7.601826      -2.220367      12.574699          -0.000020
           42              O      -1.720681       8.091329      15.043295      -0.574178      31.152922 0.49368351E+03  0.11625797E+05                                 7.796658                            6.826817       0.294130       2.132233                    0.997447      27.913659      72.789174       0.734705       0.354013      -1.142172       0.004483       0.009356       0.036896       0.038327       0.037485      -0.058897       0.051024       0.017560      -0.218333      -0.122528       0.044922       0.077606              8.472271       9.504318      -2.014982      -3.004757       7.070189       1.524075       8.842308          -0.000009
           43              O      -0.295579       7.715838      12.532934      -0.623786      41.556471 0.54714384E+03  0.13169247E+05                                 9.382640                            7.152399       0.400956       2.182261                    0.996600      27.570523      71.772315       0.725794       0.350617      -1.149360       0.083658      -0.032261       0.034686       0.096138      -0.034143       0.022633       0.015407       0.046813       0.208445      -0.080096       0.004376       0.075720             11.038777      17.056304      -4.129078      -3.318104       9.729248       1.765631       6.330779          -0.000001
           44              O       0.900863       5.926684      12.074788      -0.575284      36.698792 0.50582082E+03  0.11931682E+05                                 8.692344                            6.887373       0.443555       2.206679                    0.996445      26.957005      69.352266       0.738345       0.351675      -1.149098       0.016438       0.023700      -0.061447       0.067880      -0.025443       0.033222       0.016763      -0.104042       0.167638      -0.094570       0.027985       0.066585             10.113847       7.459693       0.843746       0.441717      17.356316       1.145636       5.525532          -0.000004
           45              O       6.146653       5.138243      13.818143      -0.650302      35.472542 0.53798506E+03  0.12926121E+05                                 8.472267                            7.106146       0.402211       2.170348                    0.996616      28.285934      74.165405       0.724234       0.351989      -1.145409      -0.071937       0.036202       0.015154       0.081946      -0.052576       0.020523       0.019297       0.066154       0.093836      -0.084022       0.032476       0.051546              9.358526      13.424035      -3.160434      -0.037845       8.612125       0.315456       6.039416          -0.000012
           46              O       4.912536       6.866748      13.191839      -0.586133      41.131582 0.57577240E+03  0.14068431E+05                                 9.478122                            7.441678       0.193184       2.122832                    0.995059      27.601919      72.942215       0.695007       0.360680      -1.138638      -0.023476      -0.032910       0.045417       0.060802      -0.023440      -0.024445       0.011480      -0.095823       0.206196      -0.090578       0.014239       0.076339             11.084287       7.507877       0.884679       0.278334      19.674806      -0.563563       6.070177          -0.000004
           47              O       6.488746       4.051016       6.086297      -0.617519      36.406436 0.61748743E+03  0.15357470E+05                                 8.693126                            7.698857       0.259023       2.112238                    0.996906      28.919322      77.163288       0.684162       0.359961      -1.138937       0.020460       0.017207       0.048694       0.055550       0.024375      -0.076230       0.034594      -0.020503      -0.001038      -0.097567       0.024962       0.072605              9.376080       7.950152      -1.615150      -1.851126       7.601906       2.223889      12.576184          -0.000021
           48              O       4.703344       5.287191       6.463795      -0.574055      31.147466 0.49368702E+03  0.11626031E+05                                 7.796011                            6.827206       0.292904       2.131911                    0.997430      27.912502      72.789315       0.734617       0.354051      -1.142129      -0.004645      -0.009401       0.036780       0.038246       0.037527       0.058972      -0.051044       0.017561      -0.218389      -0.122612       0.044943       0.077669              8.469673       9.498780      -2.015365       3.000102       7.071892      -1.524809       8.838348          -0.000006
           49              O       3.278242       5.662681       3.953434      -0.624003      41.605918 0.54784039E+03  0.13190879E+05                                 9.390890                            7.157914       0.397000       2.180461                    0.996680      27.590181      71.848687       0.725331       0.350712      -1.149224      -0.083795       0.031923       0.034812       0.096190      -0.034866      -0.022696      -0.015441       0.047943       0.210120      -0.081261       0.004987       0.076274             11.044257      17.071806      -4.170427       3.326362       9.718011      -1.769676       6.342954          -0.000001
           50              O       2.081801       7.451835       3.495288      -0.575887      36.721527 0.50613025E+03  0.11940825E+05                                 8.696130                            6.889210       0.444162       2.206667                    0.996449      26.966625      69.382738       0.738289       0.351648      -1.149119      -0.016206      -0.023739      -0.061423       0.067815      -0.025422      -0.033131      -0.016743      -0.103694       0.167715      -0.094384       0.027823       0.066561             10.122250       7.467263       0.841342      -0.441223      17.371011      -1.147168       5.528475          -0.000005
           51              O      -3.163990       8.240276       5.238643      -0.650216      35.469666 0.53795484E+03  0.12925250E+05                                 8.471881                            7.106104       0.401507       2.170158                    0.996609      28.284830      74.162791       0.724210       0.352005      -1.145393       0.071857      -0.036363       0.015163       0.081949      -0.052531      -0.020510      -0.019283       0.066194       0.093791      -0.083980       0.032450       0.051530              9.358387      13.419323      -3.162587       0.037562       8.617133      -0.316337       6.038706          -0.000014
           52              O      -1.929873       6.511771       4.612339      -0.586147      41.146006 0.57581846E+03  0.14069873E+05                                 9.480536                            7.441959       0.192923       2.122691                    0.995067      27.603551      72.947954       0.694994       0.360678      -1.138636       0.023236       0.032866       0.045478       0.060731      -0.023398       0.024501      -0.011515      -0.095906       0.206488      -0.090658       0.014202       0.076455             11.090361       7.505057       0.879359      -0.277977      19.694975       0.563756       6.071051          -0.000006
           53              H       7.148361       0.861309      16.702399       0.135696       1.786314 0.15729834E+02  0.17908583E+03                                 2.245297                            2.166987      -1.493880       2.134518                    0.994720       4.010015      11.293019       0.480562       1.119489      -0.748492      -0.033166       0.022253      -0.033327       0.052018      -0.014843       0.011623      -0.008060       0.014199      -0.000783      -0.016362      -0.008252       0.024614              2.258026       2.204731      -0.343554       0.360404       1.983918      -0.330859       2.585427           0.000019
           54              H       1.864265       1.391009       5.585426       0.128790       1.941615 0.17107493E+02  0.19950972E+03                                 2.393169                            2.272166      -1.589995       2.080380                    0.994527       4.233326      12.186928       0.464091       1.131683      -0.744194      -0.040599       0.018661       0.021308       0.049503      -0.010424      -0.016097       0.013917      -0.002730      -0.013846      -0.019244      -0.007744       0.026988              2.447129       2.917536      -0.453371      -0.303334       2.390742       0.167628       2.033110           0.000015
           55              H       0.107709       8.014625       4.522083       0.118769       1.736081 0.14518563E+02  0.16395747E+03                                 2.263841                            2.117387      -1.674977       2.025783                    0.994760       4.470116      13.034901       0.468371       1.157999      -0.733406       0.034114      -0.021387      -0.014748       0.042879      -0.009157      -0.001676      -0.002948      -0.006815      -0.019517      -0.009618      -0.003517       0.013135              2.341854       2.909927      -0.523748      -0.380487       2.341100       0.255830       1.774536           0.000014
           56              H      -0.536806       3.598197       8.122899       0.135511       1.787269 0.15740186E+02  0.17922795E+03                                 2.245715                            2.167380      -1.494034       2.134235                    0.994727       4.011624      11.297244       0.480639       1.119158      -0.748569       0.033119      -0.022217      -0.033326       0.051972      -0.014824      -0.011628       0.008056       0.014206      -0.000773      -0.016347      -0.008256       0.024603              2.258443       2.204940      -0.343573      -0.360662       1.984208       0.331248       2.586180           0.000021
           57              H       4.747289       3.068497      14.164926       0.128976       1.940896 0.17107282E+02  0.19951320E+03                                 2.392986                            2.272541      -1.590245       2.080569                    0.994500       4.232359      12.185635       0.463919       1.132071      -0.744106       0.040622      -0.018784       0.021116       0.049486      -0.010408       0.016103      -0.013890      -0.002702      -0.013874      -0.019243      -0.007720       0.026963              2.446214       2.919287      -0.452071       0.305085       2.386958      -0.171383       2.032398           0.000015
           58              H       2.874954       5.363894      13.101583       0.118711       1.736562 0.14527383E+02  0.16408285E+03                                 2.264222                            2.118019      -1.675338       2.025547                    0.994758       4.471522      13.040252       0.468303       1.157987      -0.733404      -0.034102       0.021379      -0.014761       0.042871      -0.009157       0.001692       0.003005      -0.006787      -0.019743      -0.009685      -0.003488       0.013173              2.341882       2.910373      -0.523112       0.380875       2.340235      -0.255831       1.775039           0.000013
           59              H      -2.351252       8.057704       0.456601       0.135658       1.786423 0.15730833E+02  0.17909750E+03                                 2.245201                            2.166900      -1.494044       2.134365                    0.994724       4.010361      11.293478       0.480630       1.119328      -0.748530       0.033157      -0.022247       0.033312       0.052000      -0.014850       0.011625      -0.008052       0.014218      -0.000805      -0.016368      -0.008253       0.024621              2.257936       2.204526      -0.343429       0.360340       1.983659      -0.330977       2.585622           0.000017
           60              H       2.932844       7.528004      11.573574       0.127063       1.948942 0.17192637E+02  0.20071441E+03                                 2.396826                            2.275945      -1.584818       2.081184                    0.994622       4.244650      12.218567       0.464363       1.129828      -0.744637       0.040576      -0.017979      -0.021068       0.049127      -0.010368      -0.015994       0.013675      -0.002419      -0.013631      -0.019002      -0.007717       0.026719              2.450417       2.925066      -0.454564      -0.304778       2.390420       0.167255       2.035765           0.000015
           61              H       4.650541       0.833393      12.627994       0.118164       1.738513 0.14530693E+02  0.16403145E+03                                 2.258493                            2.112066      -1.645199       2.035141                    0.995150       4.479263      13.033806       0.471308       1.151225      -0.734918      -0.036958       0.013553       0.013935       0.041759      -0.007878      -0.002179      -0.003203      -0.004393      -0.021496      -0.009819      -0.002027       0.011845              2.337237       2.958105      -0.480652      -0.381993       2.288333       0.236254       1.765274           0.000013
           62              H       5.337204       5.319567       9.040391       0.135817       1.786606 0.15728195E+02  0.17906569E+03                                 2.245437                            2.166727      -1.492046       2.134863                    0.994719       4.011504      11.297821       0.480631       1.119337      -0.748504      -0.032733       0.021940       0.033691       0.051845      -0.014929      -0.011573       0.008058       0.014240      -0.000499      -0.016496      -0.008134       0.024630              2.258622       2.202012      -0.341846      -0.360286       1.982601       0.331983       2.591253           0.000018
           63              H       0.049820       5.850516       2.994074       0.128781       1.941658 0.17107943E+02  0.19951550E+03                                 2.393161                            2.272161      -1.590006       2.080363                    0.994528       4.233370      12.186915       0.464104       1.131649      -0.744202      -0.040599       0.018659      -0.021306       0.049502      -0.010424       0.016099      -0.013917      -0.002730      -0.013837      -0.019243      -0.007745       0.026988              2.447118       2.917502      -0.453359       0.303326       2.390724      -0.167660       2.033127           0.000015
           64              H       1.922155       3.555119       4.057417       0.118770       1.736088 0.14518600E+02  0.16395802E+03                                 2.263849                            2.117392      -1.674973       2.025785                    0.994760       4.470110      13.034896       0.468370       1.158001      -0.733406       0.034112      -0.021385       0.014753       0.042879      -0.009156       0.001677       0.002948      -0.006814      -0.019512      -0.009618      -0.003516       0.013134              2.341864       2.909937      -0.523755       0.380482       2.341126      -0.255850       1.774530           0.000014

******************************************************
Auxiliary information for the entire system
The total spin magnetic moment of the unit cell is   0.000225
The total net atomic charge of the unit cell is   0.000001
Accuracy of reproducing the electrostatic potential in the unit cell:
  The inner radius (bohr) =    5.0000
  The outer radius (bohr) =   12.0000
  Valid grid points have density less than (e/(bohr^3)) =    0.0001
  The number of valid grid points were=        59929
  The rms potential error without charges in kcal/mol is=      8.92201
  The rms potential error with partial charges in kcal/mol is=      0.65660
  The RRMSE value at monopole order=      0.07359
  The rms potential error with partial charges and cloud penetration in kcal/mol is=      0.62322
  The RRMSE value at monopole order with cloud penetration is=      0.06985
  The rms potential error with partial charges and atomic dipoles in kcal/mol is=      0.65479
  The RRMSE value at dipole order=      0.07339
  The rms potential error with partial charges, atomic dipoles and cloud penetration in kcal/mol is=      0.61780
  The RRMSE value at dipole order with cloud penetration=      0.06924

******************************************************
The electron densities and ab initio electrostatic potential were computed in VASP using the PBE functional and
projector augmented wave method. See the main text of the journal article for a description of computational details.
The atomic charges, dipoles, and quadrupoles were computed with the DDEC6 method as described in
(a) T. A. Manz and N. Gabaldon Limas, RSC Adv. 6 (2016) 47771-47801 DOI: 10.1039/c6ra04656h
(b) N. Gabaldon Limas and T. A. Manz, RSC Adv. 8 (2018) 2678-2707 DOI: 10.1039/c7ra11829e.
For each atom in the material, the electron cloud parameters were fit to the spherically averaged atom-in-material
electron density using radial positions for which this density was between 10^-4 and 10^-2 electrons per cubic bohr.
The polarizabilities, dispersion coefficients, and quantum Drude oscillator (QDO) parameters were fit using the MCLF method.
The magnetic structure of the system was optimized in VASP from the default ferromagnetic initial guess using spin polarization.
The atomic spin moments (ASMs) were computed on this optimized magnetic structure using the DDEC6 partition as inputs
to the method of T. A. Manz and D. S. Sholl, J. Chem. Theory Comput. 7 (2011) 4146-4164 DOI: 10.1021/ct200539n.
The RMSE and RRMSE were computed using a uniform grid with Ewald summation.
