# Supplementary material for: A collection of forcefield precursors for metal–organic frameworks
Source: RSC Adv. 2019 Nov 13;9(63):36492–507. doi: 10.1039/c9ra07327b (PMC9075174; doi:10.1039/c9ra07327b)
Supplement: RA-009-C9RA07327B-s5308 [file RA-009-C9RA07327B-s5308.xyz]

  396
jmolscript: load "" {1 1 1} spacegroup "x,y,z" unitcell [{     13.542200     0.000000     0.000000 }, {      0.000000    21.157300     0.000000 }, {      0.000000     0.000000    24.011200 }]
Co     4.911756     0.664974     4.763822     0.569719
Co     4.961320     3.818258     2.979070     0.578505
Co     8.630444    20.492326    16.769422     0.569866
Co     8.580880    17.339042    14.984670     0.578452
Co     1.859344    11.243624     4.763822     0.569614
Co     1.809780    14.396908     2.979070     0.578224
Co    11.682856     9.913676    16.769422     0.569522
Co    11.732420     6.760392    14.984670     0.578218
H      6.665471     1.908388     3.284732     0.416309
H      6.567967     2.676398     4.641365     0.417889
H      1.518081    20.524697     2.528379     0.132959
H     12.576641     0.105787    23.456541     0.144646
H      2.031330     2.676398     0.314547     0.131453
H      1.929763     1.959166     7.498698     0.133676
H     12.450699     4.538241     8.168610     0.144275
H      1.408389     5.094678     5.061561     0.134108
H      9.953517    20.996505    19.410654     0.088471
H     10.709172     1.457738    20.810507     0.134943
H     10.055084     4.102400    17.912355     0.122094
H      9.298075     2.409816    16.579734     0.084670
H     11.791194     4.062202    20.635225     0.124586
H     10.646878     4.967734    20.061358     0.111190
H     10.491142     4.701152    22.438466     0.105283
H     10.225715     3.169364    22.222366     0.095901
H      8.539711     5.225853    21.362765     0.112043
H      8.290535     3.715222    21.024207     0.110885
H      0.216675    11.731723    18.121253     0.082817
H      1.419223    11.960222    20.049352     0.136346
H      0.232926     8.255578    21.024207     0.128596
H     12.621330     8.177296    19.108113     0.085223
H      1.304114    10.764834    22.685782     0.122289
H      2.625833    10.695015    21.847791     0.130389
H      1.306822     8.443878    22.954707     0.096135
H      2.559476     8.312703    22.020672     0.098251
H      2.596040     9.635034     0.439405     0.111817
H      3.841922     9.391725    23.535778     0.122739
H      5.980236     2.096688     0.561862     0.083696
H      7.154344     2.314609    22.637759     0.122485
H      8.370434     5.900771    23.843122     0.132508
H      7.169241     5.625726     1.745614     0.087894
H      3.871715     4.574208     0.180084     0.089323
H      3.321902     6.452977    23.017136     0.127771
H      3.216272     8.496772     2.398719     0.125700
H      3.920467     6.624351     3.472020     0.080612
H      6.876729    19.248912    15.290332     0.416304
H      6.974233    18.480902    16.646965     0.417883
H     12.024119     0.632603    14.533979     0.132965
H      0.965559    21.051514    11.450941     0.144648
H     11.510870    18.480902    12.320147     0.131458
H     11.612436    19.198134    19.504298     0.133680
H      1.091501    16.619059    20.174210     0.144276
H     12.133811    16.062622    17.067161     0.134110
H      3.588683     0.160795     7.405054     0.088469
H      2.833028    19.699562     8.804907     0.134943
H      3.487117    17.054900     5.906755     0.122092
H      4.244125    18.747484     4.574134     0.084667
H      1.751006    17.095098     8.629625     0.124587
H      2.895322    16.189566     8.055758     0.111189
H      3.051058    16.456148    10.432866     0.105286
H      3.316485    17.987936    10.216766     0.095903
H      5.002489    15.931447     9.357165     0.112044
H      5.251665    17.442078     9.018607     0.110884
H     13.325525     9.425577     6.115653     0.082809
H     12.122977     9.197078     8.043752     0.136342
H     13.309274    12.901722     9.018607     0.128591
H      0.920870    12.980004     7.102513     0.085216
H     12.238086    10.392466    10.680182     0.122289
H     10.916367    10.462285     9.842191     0.130387
H     12.235378    12.713422    10.949107     0.096134
H     10.982724    12.844597    10.015072     0.098249
H     10.946160    11.522266    12.445005     0.111822
H      9.700278    11.765575    11.530178     0.122739
H      7.561964    19.060612    12.567462     0.083699
H      6.387856    18.842691    10.632159     0.122487
H      5.171766    15.256529    11.837522     0.132509
H      6.372959    15.531574    13.751214     0.087896
H      9.670485    16.583092    12.185684     0.089323
H     10.220298    14.704324    11.011536     0.127771
H     10.325927    12.660528    14.404319     0.125707
H      9.621733    14.532949    15.477620     0.080614
H      0.105629    12.487038     3.284732     0.416308
H      0.203133    13.255048     4.641365     0.417886
H      5.253019     9.946047     2.528379     0.132957
H      7.736659    10.684437    23.456541     0.144644
H      4.739770    13.255048     0.314547     0.131451
H      4.841336    12.537816     7.498698     0.133686
H      7.862601    15.116891     8.168610     0.144278
H      5.362711    15.673328     5.061561     0.134114
H     10.359783    10.417855    19.410654     0.088471
H      9.604128    12.036388    20.810507     0.134942
H     10.258217    14.681050    17.912355     0.122097
H     11.015225    12.988466    16.579734     0.084675
H      8.522106    14.640852    20.635225     0.124587
H      9.666422    15.546384    20.061358     0.111191
H      9.822158    15.279802    22.438466     0.105283
H     10.087585    13.748014    22.222366     0.095900
H     11.773589    15.804503    21.362765     0.112046
H     12.022765    14.293872    21.024207     0.110885
H      6.554425     1.153073    18.121253     0.082808
H      5.351877     1.381572    20.049352     0.136341
H      6.538174    18.834228    21.024207     0.128592
H      7.691970    18.755946    19.108113     0.085219
H      5.466986     0.186184    22.685782     0.122286
H      4.145267     0.116365    21.847791     0.130386
H      5.464278    19.022528    22.954707     0.096134
H      4.211624    18.891353    22.020672     0.098252
H      4.175060    20.213684     0.439405     0.111817
H      2.929178    19.970375    23.535778     0.122740
H      0.790864    12.675338     0.561862     0.083696
H     13.158956    12.893259    22.637759     0.122485
H     11.942866    16.479421    23.843122     0.132510
H     13.144059    16.204376     1.745614     0.087895
H      2.899385    15.152858     0.180084     0.089323
H      3.449198    17.031627    23.017136     0.127774
H      3.554828    19.075422     2.398719     0.125700
H      2.850633    17.203001     3.472020     0.080613
H     13.436571     8.670262    15.290332     0.416291
H     13.339067     7.902252    16.646965     0.417869
H      8.289181    11.211253    14.533979     0.132958
H      5.805541    10.472864    11.450941     0.144646
H      8.802430     7.902252    12.320147     0.131453
H      8.700863     8.619484    19.504298     0.133683
H      5.679599     6.040409    20.174210     0.144278
H      8.179489     5.483972    17.067161     0.134112
H      3.182417    10.739445     7.405054     0.088467
H      3.938072     9.120912     8.804907     0.134941
H      3.283983     6.476250     5.906755     0.122094
H      2.526975     8.168834     4.574134     0.084669
H      5.020094     6.516448     8.629625     0.124586
H      3.875778     5.610916     8.055758     0.111191
H      3.720042     5.877498    10.432866     0.105284
H      3.454615     7.409286    10.216766     0.095902
H      1.768611     5.352797     9.357165     0.112048
H      1.519435     6.863428     9.018607     0.110887
H      6.987775    20.004227     6.115653     0.082803
H      8.190323    19.775728     8.043752     0.136339
H      7.004026     2.323072     9.018607     0.128592
H      5.850230     2.401354     7.102513     0.085217
H      8.075214    20.971116    10.680182     0.122288
H      9.396933    21.040935     9.842191     0.130387
H      8.077922     2.134772    10.949107     0.096134
H      9.330576     2.265947    10.015072     0.098252
H      9.367140     0.943616    12.445005     0.111821
H     10.613022     1.186925    11.530178     0.122739
H     12.751336     8.481962    12.567462     0.083702
H      0.383244     8.264041    10.632159     0.122487
H      1.599334     4.677879    11.837522     0.132510
H      0.398141     4.952924    13.751214     0.087896
H     10.642815     6.004442    12.185684     0.089325
H     10.093002     4.125674    11.011536     0.127774
H      9.987373     2.081878    14.404319     0.125706
H     10.691567     3.954299    15.477620     0.080615
C      3.204085     1.406960     2.307476     0.577546
C      1.974453     1.074791     1.536717     0.012103
C      1.264841    21.072671     1.820049    -0.168859
C      0.171986    20.746848     1.027679     0.085105
C     13.297086     0.357558    -0.021610    -0.187703
C      0.450955     1.521210    23.763885     0.078466
C      1.569541     1.891463     0.506636    -0.169970
C      3.126894     3.093197     5.390514     0.578892
C      1.882366     3.480376     6.166076     0.017638
C      1.467974     2.729292     7.253784    -0.179813
C      0.375119     3.131280     7.964515     0.080548
C     13.183332     4.267427     7.661974    -0.201374
C      0.079899     4.971966     6.550255     0.084146
C      1.160567     4.597481     5.805908    -0.173194
C      9.977893     0.715117    19.100910     0.085752
C     10.419369     1.679890    19.955708    -0.196905
C     10.430202     2.995874    19.528309     0.193119
C     10.030708     3.234951    18.246111    -0.220462
C      9.593294     2.210938    17.439335     0.077998
C     10.835114     4.112979    20.479152    -0.255160
C     10.102481     4.049507    21.833384    -0.153983
C      8.658883     4.320321    21.689317    -0.244674
C      0.215321    11.029300    18.731137     0.076479
C      0.954725    11.171054    19.881274    -0.209021
C      0.995352    10.117421    20.788897     0.186105
C      0.249176     8.989737    20.450339    -0.213133
C     13.095307     8.953769    19.302604     0.073715
C      1.798404    10.229555    22.044683    -0.253667
C      2.130188     8.877603    22.683381    -0.158583
C      3.000952     9.008778    23.831116    -0.245475
C      6.454213     2.883740     0.415394     0.065107
C      7.162470     3.008568    23.254847    -0.214342
C      7.886977     4.157409    22.981120     0.188923
C      7.877498     5.122182    23.963178    -0.189728
C      7.152990     4.948692     1.106916     0.070402
C      3.795879     5.384533     0.633896     0.099454
C      3.450553     6.510101    23.934364    -0.199612
C      3.294817     7.724530     0.561862     0.191967
C      3.405863     7.726646     1.911292    -0.214211
C      3.799941     6.584152     2.549989     0.077530
C     10.338115    19.750340    14.313076     0.577532
C     11.567747    20.082509    13.542317     0.012115
C     12.277359     0.084629    13.825649    -0.168955
C     13.370214     0.410452    13.033279     0.085074
C      0.245114    20.799742    11.983990    -0.187710
C     13.091245    19.636090    11.758285     0.078466
C     11.972659    19.265837    12.512236    -0.170078
C     10.415306    18.064103    17.396114     0.578871
C     11.659834    17.676924    18.171676     0.017643
C     12.074226    18.428008    19.259384    -0.179816
C     13.167081    18.026020    19.970115     0.080542
C      0.358868    16.889873    19.667574    -0.201389
C     13.462301    16.185334    18.555855     0.084150
C     12.381633    16.559819    17.811508    -0.173200
C      3.564307    20.442183     7.095310     0.085752
C      3.122831    19.477410     7.950108    -0.196892
C      3.111998    18.161426     7.522709     0.193125
C      3.511492    17.922349     6.240511    -0.220460
C      3.948906    18.946362     5.433735     0.078001
C      2.707086    17.044321     8.473552    -0.255158
C      3.439719    17.107793     9.827784    -0.153991
C      4.883317    16.836979     9.683717    -0.244677
C     13.326879    10.128000     6.725537     0.076486
C     12.587475     9.986246     7.875674    -0.209004
C     12.546848    11.039879     8.783297     0.186166
C     13.293024    12.167563     8.444739    -0.213112
C      0.446893    12.203531     7.297004     0.073718
C     11.743796    10.927745    10.039083    -0.253661
C     11.412012    12.279697    10.677781    -0.158582
C     10.541248    12.148522    11.825516    -0.245479
C      7.087987    18.273560    12.420994     0.065118
C      6.379730    18.148732    11.249247    -0.214363
C      5.655223    16.999891    10.975520     0.188886
C      5.664702    16.035118    11.957578    -0.189746
C      6.389210    16.208608    13.112516     0.070427
C      9.746321    15.772767    12.639496     0.099457
C     10.091647    14.647199    11.928764    -0.199630
C     10.247383    13.432770    12.567462     0.191958
C     10.136337    13.430654    13.916892    -0.214218
C      9.742259    14.573148    14.555589     0.077542
C      3.567015    11.985610     2.307476     0.577542
C      4.796647    11.653441     1.536717     0.012096
C      5.506259    10.494021     1.820049    -0.168829
C      6.599114    10.168198     1.027679     0.085108
C      7.016214    10.936208    -0.021610    -0.187698
C      6.320145    12.099860    23.763885     0.078475
C      5.201559    12.470113     0.506636    -0.169943
C      3.644206    13.671847     5.390514     0.578882
C      4.888734    14.059026     6.166076     0.017652
C      5.303126    13.307942     7.253784    -0.179871
C      6.395981    13.709930     7.964515     0.080525
C      7.129968    14.846077     7.661974    -0.201369
C      6.691201    15.550616     6.550255     0.084156
C      5.610533    15.176131     5.805908    -0.173265
C     10.335407    11.293767    19.100910     0.085742
C      9.893931    12.258540    19.955708    -0.196902
C      9.883098    13.574524    19.528309     0.193114
C     10.282592    13.813601    18.246111    -0.220465
C     10.720006    12.789588    17.439335     0.077987
C      9.478186    14.691629    20.479152    -0.255157
C     10.210819    14.628157    21.833384    -0.153985
C     11.654417    14.898971    21.689317    -0.244674
C      6.555779     0.450650    18.731137     0.076491
C      5.816375     0.592404    19.881274    -0.209023
C      5.775748    20.696071    20.788897     0.186131
C      6.521924    19.568387    20.450339    -0.213129
C      7.217993    19.532419    19.302604     0.073731
C      4.972696    20.808205    22.044683    -0.253663
C      4.640912    19.456253    22.683381    -0.158583
C      3.770148    19.587428    23.831116    -0.245477
C      0.316887    13.462390     0.415394     0.065109
C     13.150830    13.587218    23.254847    -0.214341
C     12.426323    14.736059    22.981120     0.188914
C     12.435802    15.700832    23.963178    -0.189733
C     13.160310    15.527342     1.106916     0.070401
C      2.975221    15.963183     0.633896     0.099452
C      3.320547    17.088751    23.934364    -0.199610
C      3.476283    18.303180     0.561862     0.191959
C      3.365237    18.305296     1.911292    -0.214219
C      2.971159    17.162802     2.549989     0.077525
C      9.975185     9.171690    14.313076     0.577518
C      8.745553     9.503859    13.542317     0.012102
C      8.035941    10.663279    13.825649    -0.168799
C      6.943086    10.989102    13.033279     0.085111
C      6.525986    10.221092    11.983990    -0.187728
C      7.222055     9.057440    11.758285     0.078464
C      8.340641     8.687187    12.512236    -0.169933
C      9.897994     7.485453    17.396114     0.578852
C      8.653466     7.098274    18.171676     0.017645
C      8.239074     7.849358    19.259384    -0.179850
C      7.146219     7.447370    19.970115     0.080529
C      6.412232     6.311223    19.667574    -0.201388
C      6.850999     5.606685    18.555855     0.084153
C      7.931667     5.981169    17.811508    -0.173244
C      3.206793     9.863533     7.095310     0.085737
C      3.648269     8.898760     7.950108    -0.196891
C      3.659102     7.582776     7.522709     0.193136
C      3.259608     7.343699     6.240511    -0.220448
C      2.822194     8.367712     5.433735     0.078003
C      4.064014     6.465671     8.473552    -0.255157
C      3.331381     6.529143     9.827784    -0.153991
C      1.887783     6.258329     9.683717    -0.244677
C      6.986421    20.706650     6.725537     0.076493
C      7.725825    20.564896     7.875674    -0.209008
C      7.766452     0.461229     8.783297     0.186158
C      7.020276     1.588913     8.444739    -0.213116
C      6.324207     1.624881     7.297004     0.073726
C      8.569504     0.349095    10.039083    -0.253661
C      8.901288     1.701047    10.677781    -0.158582
C      9.772052     1.569872    11.825516    -0.245479
C     13.225313     7.694910    12.420994     0.065114
C      0.391370     7.570082    11.249247    -0.214366
C      1.115877     6.421241    10.975520     0.188881
C      1.106398     5.456468    11.957578    -0.189747
C      0.381890     5.629958    13.112516     0.070419
C     10.566979     5.194117    12.639496     0.099457
C     10.221653     4.068549    11.928764    -0.199629
C     10.065917     2.854120    12.567462     0.191938
C     10.176963     2.852004    13.916892    -0.214231
C     10.571041     3.994498    14.555589     0.077530
N     13.004575    19.468947     1.274995     0.533311
N      0.047398     2.397122    22.661771     0.532617
N     13.483969     2.312493     9.112250     0.537154
N     12.904362     6.224478     6.233308     0.528804
N      9.578398     0.941500    17.846084    -0.217725
N     13.038430     9.943931    18.430997    -0.257559
N      6.410877     3.835818     1.359034    -0.269857
N      4.023388     5.412037     1.941546    -0.217628
N      0.537625     1.688353    13.280595     0.533188
N     13.494802    18.760178    10.656171     0.532597
N      0.058231    18.844807    21.117850     0.537138
N      0.637838    14.932822    18.238908     0.528800
N      3.963802    20.215800     5.840484    -0.217690
N      0.503770    11.213369     6.425397    -0.257556
N      7.131323    17.321482    13.364634    -0.269843
N      9.518812    15.745263    13.947146    -0.217612
N      7.308725     8.890297     1.274995     0.533330
N      6.723702    12.975772    22.661771     0.532636
N      6.829331    12.891143     9.112250     0.537064
N      7.408938    16.803128     6.233308     0.528815
N     10.734902    11.520150    17.846084    -0.217702
N      7.274870    20.522581    18.430997    -0.257578
N      0.360223    14.414468     1.359034    -0.269825
N      2.747712    15.990687     1.941546    -0.217594
N      6.233475    12.267003    13.280595     0.533345
N      6.818498     8.181528    10.656171     0.532626
N      6.712869     8.266157    21.117850     0.537083
N      6.133262     4.354172    18.238908     0.528802
N      2.807298     9.637150     5.840484    -0.217701
N      6.267330     0.634719     6.425397    -0.257547
N     13.181977     6.742832    13.364634    -0.269813
N     10.794488     5.166613    13.947146    -0.217589
O      6.042530     2.279064     3.929673    -0.713145
O      3.527743     0.618216     3.228546    -0.548961
O      3.822963     2.434782     1.949229    -0.534406
O     12.179855    19.113505     0.446608    -0.377737
O     13.275419    18.851154     2.278663    -0.370668
O     12.764878     1.965513    21.891011    -0.356072
O      0.560647     3.490955    22.563325    -0.386397
O      3.702437     2.034486     5.744680    -0.536279
O      3.485762     3.867131     4.481931    -0.546866
O     12.640289     2.763143     9.846993    -0.380654
O      0.449601     1.241934     9.280329    -0.347832
O     12.040370     6.626466     6.975254    -0.386809
O     13.259168     6.823229     5.244046    -0.392374
O      7.499670    18.878236    15.935273    -0.713156
O     10.014457    20.539084    15.234146    -0.548997
O      9.719237    18.722518    13.954829    -0.534357
O      1.362345     2.043795    12.452208    -0.377808
O      0.266781     2.306146    14.284263    -0.370733
O      0.777322    19.191787     9.885411    -0.356110
O     12.981553    17.666346    10.557725    -0.386408
O      9.839763    19.122814    17.750280    -0.536249
O     10.056438    17.290169    16.487531    -0.546859
O      0.901911    18.394157    21.852593    -0.380663
O     13.092599    19.915366    21.285929    -0.347830
O      1.501830    14.530834    18.980854    -0.386803
O      0.283032    14.334071    17.249646    -0.392349
O      0.728570    12.857714     3.929673    -0.713121
O      3.243357    11.196866     3.228546    -0.548978
O      2.948137    13.013432     1.949229    -0.534385
O      8.133445     8.534855     0.446608    -0.377732
O      7.037881     8.272504     2.278663    -0.370641
O      7.548422    12.544163    21.891011    -0.356059
O      6.210453    14.069605    22.563325    -0.386392
O      3.068663    12.613136     5.744680    -0.536275
O      3.285338    14.445781     4.481931    -0.546836
O      7.673011    13.341793     9.846993    -0.380691
O      6.321499    11.820584     9.280329    -0.347880
O      8.272930    17.205116     6.975254    -0.386778
O      7.054132    17.401879     5.244046    -0.392346
O     12.813630     8.299586    15.935273    -0.713105
O     10.298843     9.960434    15.234146    -0.548974
O     10.594063     8.143868    13.954829    -0.534347
O      5.408755    12.622445    12.452208    -0.377708
O      6.504319    12.884796    14.284263    -0.370631
O      5.993778     8.613137     9.885411    -0.356070
O      7.331747     7.087696    10.557725    -0.386392
O     10.473537     8.544164    17.750280    -0.536224
O     10.256862     6.711519    16.487531    -0.546826
O      5.869189     7.815507    21.852593    -0.380691
O      7.220701     9.336716    21.285929    -0.347857
O      5.269270     3.952184    18.980854    -0.386788
O      6.488068     3.755421    17.249646    -0.392347

The following XYZ coordinates are in angstroms. Other properties are in atomic units.
The sperically averaged electron density of each atom fit to a function of the form exp(a - br)
eigen_1, eigen_2 and eigen_3 are the three eigenvalues of traceless quadrupole moment tensor
  atom number  atomic symbol              X              Y              Z     net charge C6 coefficient C8 coefficient C10 coefficient fluctuating dipole atomic polarizability isotropic forcefield polarizability              a              b squared Pearson coefficient          <r^3>          <r^4>         wp_QDO          m_QDO          q_QDO       dipole_x       dipole_y       dipole_z         dipole            Qxy            Qxz            Qyz     Q(x^2-y^2)  Q(3z^2 - R^2)        eigen_1        eigen_2        eigen_3 static polarizability      alpha(xx)      alpha(xy)      alpha(xz)      alpha(yy)      alpha(yz)      alpha(zz) atomic spin moment
            1             Co       4.911756       0.664974       4.763822       0.569719     152.528026 0.30919412E+04  0.11041403E+06                                21.514472                           16.836984       0.607644       1.984156                    0.997245      54.123007     151.361160       0.498867       0.343818      -1.200275      -0.066876       0.056965      -0.071792       0.113452      -0.042512      -0.017531       0.049360      -0.128058      -0.136082      -0.062936      -0.053522       0.116458             27.501629      22.462057      -0.970446       8.347104      25.694856      -9.988881      34.347974           2.364952
            2             Co       4.961320       3.818258       2.979070       0.578505     148.504735 0.30462799E+04  0.10835169E+06                                21.135732                           16.704684       0.621812       1.990992                    0.997237      53.770139     149.949488       0.501305       0.343509      -1.200854      -0.059076      -0.057164       0.077033       0.112658       0.041808       0.021726       0.060209      -0.128098      -0.111421      -0.064682      -0.056226       0.120908             26.905350      22.664295       0.584801      -7.757933      26.813202      -9.735155      31.238553           2.362246
            3             Co       8.630444      20.492326      16.769422       0.569866     152.524763 0.30918250E+04  0.11040884E+06                                21.514184                           16.836653       0.607667       1.984169                    0.997245      54.122090     151.357837       0.498872       0.343817      -1.200276       0.066921      -0.057024      -0.071774       0.113498      -0.042515       0.017530      -0.049411      -0.128173      -0.136020      -0.062943      -0.053580       0.116523             27.501418      22.461953      -0.970334      -8.347166      25.694576       9.988962      34.347724           2.364665
            4             Co       8.580880      17.339042      14.984670       0.578452     148.511644 0.30464536E+04  0.10835960E+06                                21.136491                           16.705262       0.621712       1.990954                    0.997238      53.771168     149.954398       0.501291       0.343513      -1.200849       0.059080       0.057179       0.077040       0.112673       0.041838      -0.021742      -0.060215      -0.128247      -0.111472      -0.064719      -0.056269       0.120988             26.906332      22.665084       0.584728       7.758084      26.814409       9.735659      31.239503           2.362069
            5             Co       1.859344      11.243624       4.763822       0.569614     152.539330 0.30922079E+04  0.11042607E+06                                21.515533                           16.837726       0.607596       1.984125                    0.997245      54.125081     151.369249       0.498854       0.343819      -1.200273       0.066876       0.056957      -0.071781       0.113442       0.042533       0.017537       0.049388      -0.128079      -0.136195      -0.062977      -0.053529       0.116506             27.503109      22.463108       0.970561      -8.347653      25.696235      -9.989602      34.349982           2.364847
            6             Co       1.809780      14.396908       2.979070       0.578224     148.530275 0.30469299E+04  0.10838096E+06                                21.138237                           16.706591       0.621642       1.990903                    0.997238      53.774937     149.968791       0.501269       0.343514      -1.200846       0.059073      -0.057149       0.077047       0.112658      -0.041808      -0.021733       0.060223      -0.128155      -0.111413      -0.064697      -0.056241       0.120938             26.908633      22.666807      -0.585017       7.758962      26.816654      -9.736594      31.242438           2.362030
            7             Co      11.682856       9.913676      16.769422       0.569522     152.559043 0.30926765E+04  0.11044742E+06                                21.517586                           16.839195       0.607405       1.984044                    0.997246      54.128089     151.382768       0.498822       0.343827      -1.200262      -0.066906      -0.057020      -0.071767       0.113482       0.042525      -0.017574      -0.049387      -0.128177      -0.136352      -0.063044      -0.053519       0.116563             27.505902      22.465233       0.970537       8.348461      25.699032       9.991051      34.353441           2.364178
            8             Co      11.732420       6.760392      14.984670       0.578218     148.534190 0.30470206E+04  0.10838516E+06                                21.138738                           16.706950       0.621564       1.990878                    0.997238      53.775240     149.971079       0.501258       0.343519      -1.200840      -0.059072       0.057191       0.077052       0.112682      -0.041864       0.021780      -0.060258      -0.128176      -0.111330      -0.064726      -0.056271       0.120997             26.909329      22.667307      -0.584810      -7.758975      26.817641       9.737112      31.243041           2.361750
            9              H       6.665471       1.908388       3.284732       0.416309       0.927026 0.70531123E+01  0.68626918E+02                                 1.759866                            1.707013      -1.838684       2.177197                    0.993125       2.739970       8.220757       0.406320       1.549259      -0.660768       0.013583      -0.016001      -0.029377       0.036105      -0.005170      -0.003017       0.015037       0.032174       0.010699      -0.025880       0.007652       0.018228              1.786070       1.715707      -0.133289      -0.335756       1.538702       0.113234       2.103803           0.002081
           10              H       6.567967       2.676398       4.641365       0.417889       0.885358 0.66520560E+01  0.63839110E+02                                 1.709005                            1.658894      -1.841385       2.177335                    0.992982       2.717026       8.118734       0.411398       1.551360      -0.659976       0.008665       0.015829       0.029289       0.034402       0.004076       0.002960       0.014668       0.026666       0.007409      -0.023134       0.006929       0.016204              1.733696       1.583231       0.103715       0.268241       1.506804       0.122886       2.111054           0.001991
           11              H       1.518081      20.524697       2.528379       0.132959       1.174407 0.89472208E+01  0.90533660E+02                                 1.844960                            1.753991      -1.407863       2.216071                    0.994659       3.674844      10.522121       0.469447       1.289430      -0.705991       0.012220      -0.018297       0.034405       0.040839      -0.005193       0.004754      -0.009345      -0.006343       0.040993      -0.012928      -0.006250       0.019178              1.883998       1.687773      -0.097338       0.278138       1.930908      -0.340832       2.033314          -0.001801
           12              H      12.576641       0.105787      23.456541       0.144646       1.318672 0.10005219E+02  0.10401093E+03                                 1.986761                            1.848905      -1.640172       2.111418                    0.992673       3.761678      10.884063       0.459854       1.281249      -0.707773      -0.032325      -0.010770      -0.022765       0.040977       0.002095       0.011238       0.005381       0.031917      -0.009813      -0.016710      -0.006237       0.022947              2.055740       2.250356       0.202789       0.576210       1.855264       0.098487       2.061599          -0.000348
           13              H       2.031330       2.676398       0.314547       0.131453       1.102172 0.80686411E+01  0.79710653E+02                                 1.774108                            1.667010      -1.451700       2.193753                    0.994358       3.681685      10.480293       0.480046       1.291538      -0.704378       0.020278       0.032300      -0.003132       0.038266       0.010081      -0.006298       0.000560      -0.009633      -0.008499      -0.012980      -0.000179       0.013159              1.827339       1.784782       0.443512       0.087123       2.182685      -0.129264       1.514551          -0.001772
           14              H       1.929763       1.959166       7.498698       0.133676       1.089387 0.78640874E+01  0.76997952E+02                                 1.743580                            1.632469      -1.427264       2.205417                    0.994603       3.613740      10.156813       0.492269       1.270787      -0.709025       0.019753      -0.031263       0.005564       0.037396      -0.009863       0.008657      -0.000862      -0.007828      -0.011327      -0.013779      -0.000632       0.014412              1.798153       1.716007      -0.454170      -0.086844       2.154463      -0.172326       1.523990          -0.001977
           15              H      12.450699       4.538241       8.168610       0.144275       1.217305 0.92253553E+01  0.93619783E+02                                 1.860180                            1.758819      -1.460897       2.196523                    0.995051       3.580468      10.108876       0.479989       1.257449      -0.713817      -0.032461       0.012049       0.021848       0.040941      -0.001951      -0.009487       0.010186       0.022779      -0.006187      -0.017717      -0.000892       0.018608              1.900406       2.140571      -0.185612      -0.482169       1.682090       0.028897       1.878558          -0.000778
           16              H       1.408389       5.094678       5.061561       0.134108       1.179497 0.88800307E+01  0.89672015E+02                                 1.851290                            1.747968      -1.375555       2.233035                    0.994887       3.649729      10.434842       0.470089       1.290279      -0.705974       0.010891       0.015909      -0.035279       0.040204       0.006701      -0.005391      -0.008013      -0.005709       0.036846      -0.013426      -0.004435       0.017861              1.901108       1.678340       0.083512      -0.313817       1.891922      -0.340952       2.133061          -0.001751
           17              H       9.953517      20.996505      19.410654       0.088471       1.234595 0.88045906E+01  0.88522811E+02                                 1.898948                            1.730360      -1.015147       2.386585                    0.997163       3.667133      10.385679       0.477711       1.275249      -0.709628       0.001676      -0.041441       0.017504       0.045017       0.002017       0.007383      -0.011196      -0.016447       0.025357      -0.016478      -0.001836       0.018314              2.006151       1.556555      -0.035134       0.041816       2.860836      -0.182774       1.601061          -0.000239
           18              H      10.709172       1.457738      20.810507       0.134943       1.111097 0.79316578E+01  0.77685668E+02                                 1.771852                            1.647008      -1.123679       2.358647                    0.996987       3.436835       9.604511       0.487607       1.282505      -0.708676       0.016512      -0.009829       0.029107       0.034878       0.000887       0.003746      -0.006692      -0.024114       0.015269      -0.015479       0.001053       0.014426              1.843592       1.641668      -0.110815       0.445475       1.606980      -0.063378       2.282129           0.000139
           19              H      10.055084       4.102400      17.912355       0.122094       1.065747 0.75973587E+01  0.74397409E+02                                 1.782134                            1.654232      -1.285138       2.273712                    0.994159       3.704846      10.716442       0.463073       1.350708      -0.692195       0.002155       0.029463      -0.011284       0.031624       0.004452       0.007814      -0.000741      -0.014822       0.011628      -0.013950       0.005690       0.008260              1.866308       1.373405      -0.040519      -0.004156       2.456335      -0.360359       1.769183          -0.000170
           20              H       9.298075       2.409816      16.579734       0.084670       1.210610 0.85293038E+01  0.85583010E+02                                 1.917061                            1.734389      -1.104977       2.346177                    0.995319       3.748127      10.811941       0.461553       1.322545      -0.699037      -0.014051       0.012146      -0.040331       0.044402       0.000310       0.009707      -0.002831      -0.015079       0.019505      -0.015251       0.003571       0.011680              2.039621       1.503271      -0.037847       0.138487       1.705191      -0.297196       2.910402           0.000611
           21              H      11.791194       4.062202      20.635225       0.124586       1.307547 0.10126186E+02  0.10433504E+03                                 1.901240                            1.797848      -1.099325       2.339125                    0.997310       3.604224       9.985964       0.496627       1.196992      -0.728539       0.024522      -0.001271       0.006190       0.025323       0.004156      -0.006272       0.003910       0.008837       0.006073      -0.010279       0.001234       0.009045              1.965590       2.670491      -0.101655       0.254359       1.594275      -0.045389       1.632004          -0.000480
           22              H      10.646878       4.967734      20.061358       0.111190       1.023118 0.76411316E+01  0.73653413E+02                                 1.638270                            1.582385      -0.668283       2.546187                    0.999709       3.383104       9.177416       0.517098       1.228848      -0.721071      -0.009090       0.021022      -0.007795       0.024193      -0.000784      -0.001351       0.001112      -0.010576       0.012022      -0.007490       0.002479       0.005011              1.673966       1.428518      -0.132077       0.044554       2.019040      -0.296473       1.574340          -0.000043
           23              H      10.491142       4.701152      22.438466       0.105283       1.126934 0.87720916E+01  0.86436262E+02                                 1.678989                            1.644684      -0.600516       2.579343                    0.999926       3.258594       8.579881       0.537552       1.156360      -0.741324       0.008940       0.025505       0.013322       0.030132       0.002582       0.000147       0.005661      -0.003049      -0.009018      -0.006637      -0.000529       0.007166              1.682355       1.622334       0.163949       0.146022       1.717840       0.360470       1.706892          -0.000024
           24              H      10.225715       3.169364      22.222366       0.095901       1.245210 0.10240840E+02  0.10625148E+03                                 1.867724                            1.832500      -1.061834       2.355058                    0.995601       3.723486      10.492796       0.480091       1.229656      -0.720671       0.000392      -0.027281       0.005704       0.027874       0.000165      -0.000627      -0.006474      -0.008575      -0.011006      -0.006943      -0.002416       0.009358              1.880374       1.740628      -0.296001       0.017385       2.203385      -0.202216       1.697108          -0.000119
           25              H       8.539711       5.225853      21.362765       0.112043       1.020966 0.78943896E+01  0.77576127E+02                                 1.704634                            1.662174      -0.883233       2.447903                    0.997141       3.617183      10.274323       0.474931       1.312399      -0.701458       0.005525       0.026391      -0.005610       0.027541       0.001406      -0.001793       0.000686      -0.008569      -0.012478      -0.005372      -0.001232       0.006604              1.728078       1.460594      -0.201158      -0.013626       2.123807      -0.316895       1.599834          -0.000366
           26              H       8.290535       3.715222      21.024207       0.110885       1.004381 0.79719823E+01  0.78762770E+02                                 1.700635                            1.682386      -0.957547       2.410367                    0.996855       3.713252      10.678277       0.465624       1.331423      -0.696877      -0.004073      -0.017789      -0.014282       0.023173       0.006189       0.003002       0.001991       0.004282       0.000426      -0.006622      -0.001483       0.008105              1.708768       1.545651       0.096436       0.042159       1.688207       0.321175       1.892447          -0.000151
           27              H       0.216675      11.731723      18.121253       0.082817       1.476667 0.11401283E+02  0.12304161E+03                                 2.185542                            2.006169      -1.402022       2.200117                    0.992356       4.074797      12.200586       0.428741       1.323771      -0.698691       0.002464       0.034286      -0.025635       0.042881       0.002715       0.005227      -0.003584      -0.007399       0.014133      -0.009582       0.001791       0.007791              2.264917       1.760623      -0.011319       0.136993       2.725738      -0.699359       2.308390           0.000324
           28              H       1.419223      11.960222      20.049352       0.136346       1.115753 0.82243852E+01  0.81001970E+02                                 1.755722                            1.663015      -1.088734       2.376211                    0.997514       3.387211       9.384313       0.493167       1.261015      -0.714171       0.019272       0.029131       0.006484       0.035525       0.009051       0.009748       0.001913      -0.003492       0.002597      -0.013153      -0.000803       0.013956              1.786177       1.632655       0.341155       0.174520       2.182594       0.086184       1.543281          -0.000004
           29              H       0.232926       8.255578      21.024207       0.128596       1.044448 0.74127952E+01  0.70178024E+02                                 1.590821                            1.507799      -0.933445       2.440652                    0.999019       3.172655       8.244198       0.562537       1.150101      -0.740782      -0.003117      -0.027611       0.019511       0.033953       0.010575       0.006683      -0.005740      -0.020527      -0.006245      -0.018140       0.001911       0.016229              1.622419       1.395458      -0.006663       0.221633       1.740810      -0.384558       1.730988           0.000243
           30              H      12.621330       8.177296      19.108113       0.085223       1.218182 0.86133255E+01  0.85360328E+02                                 1.823830                            1.668193      -0.927991       2.422654                    0.998643       3.488987       9.528303       0.510115       1.211583      -0.725216      -0.025000      -0.037456      -0.002962       0.045130       0.010273       0.005259      -0.006582      -0.030354       0.003245      -0.021108       0.001976       0.019132              1.918552       1.881794       0.558288       0.324466       2.199872       0.278240       1.673991          -0.000506
           31              H       1.304114      10.764834      22.685782       0.122289       0.981274 0.73160932E+01  0.69759431E+02                                 1.597239                            1.550545      -0.574824       2.596337                    0.999984       3.300187       8.904599       0.521269       1.232312      -0.720550      -0.014780       0.007614       0.020530       0.026418      -0.005598      -0.007817       0.001054      -0.000804       0.007655      -0.009547      -0.000727       0.010274              1.621591       1.500014      -0.309126      -0.125727       1.692170       0.285896       1.672590          -0.000940
           32              H       2.625833      10.695015      21.847791       0.130389       1.028592 0.79323893E+01  0.76710773E+02                                 1.618881                            1.594220      -0.648916       2.570171                    0.999935       3.199503       8.522326       0.527145       1.201500      -0.729568       0.026413       0.004215      -0.007607       0.027808       0.000978      -0.003592      -0.006501       0.008885      -0.006908      -0.009525       0.001328       0.008197              1.631314       1.922862       0.199174       0.051800       1.515765      -0.095308       1.455316          -0.000454
           33              H       1.306822       8.443878      22.954707       0.096135       1.170956 0.93199205E+01  0.93098317E+02                                 1.707060                            1.681254      -0.677351       2.538107                    0.999450       3.361486       8.868674       0.539127       1.137328      -0.745505      -0.023468      -0.006275       0.016101       0.029144       0.001785      -0.003763      -0.002729       0.010661      -0.000076      -0.006476      -0.001426       0.007902              1.710910       2.012267       0.197013       0.028336       1.551838      -0.142489       1.568624           0.000014
           34              H       2.559476       8.312703      22.020672       0.098251       1.200212 0.96676147E+01  0.98558344E+02                                 1.808175                            1.768829      -0.870047       2.453258                    0.997355       3.567882       9.864161       0.495049       1.213622      -0.725326       0.022469      -0.010855      -0.016276       0.029793      -0.005092      -0.003615       0.001534      -0.002235       0.004995      -0.006531      -0.000297       0.006828              1.824409       1.758581      -0.331893      -0.081480       1.796091       0.184620       1.918556          -0.000050
           35              H       2.596040       9.635034       0.439405       0.111817       1.114549 0.86833562E+01  0.86980484E+02                                 1.785484                            1.726585      -0.841846       2.470604                    0.997478       3.561040      10.058460       0.474955       1.287418      -0.708119      -0.017827       0.012524       0.013030       0.025386      -0.005381      -0.001717       0.001366       0.004047       0.008064      -0.007095       0.001197       0.005898              1.832351       1.579131      -0.251521      -0.055508       1.951366       0.308773       1.966555          -0.000161
           36              H       3.841922       9.391725      23.535778       0.122739       1.022920 0.80490942E+01  0.79857494E+02                                 1.736571                            1.701189      -1.109722       2.348689                    0.994216       3.711321      10.757062       0.457876       1.348309      -0.693456       0.020463       0.007752      -0.016937       0.027671       0.006085      -0.000821      -0.004885       0.008790       0.001282      -0.009416       0.000897       0.008519              1.764565       2.138480       0.255324      -0.089225       1.606268      -0.082401       1.548947          -0.000705
           37              H       5.980236       2.096688       0.561862       0.083696       1.268077 0.91355972E+01  0.92416387E+02                                 1.907992                            1.744381      -1.068293       2.354457                    0.997185       3.681659      10.353917       0.484749       1.249041      -0.715527      -0.024814      -0.035146       0.004766       0.043286       0.009481      -0.005783       0.002785      -0.025768       0.001917      -0.018440       0.002712       0.015728              2.002746       1.923484       0.611997      -0.284263       2.381828      -0.174213       1.702926          -0.000456
           38              H       7.154344       2.314609      22.637759       0.122485       1.065010 0.77445645E+01  0.75205830E+02                                 1.703322                            1.613433      -0.954264       2.429693                    0.998589       3.408564       9.404451       0.500398       1.260481      -0.713607       0.002097      -0.022342      -0.022751       0.031956       0.005629      -0.008615       0.005226      -0.009505       0.005580      -0.014463       0.006006       0.008457              1.734733       1.412428       0.081731      -0.127173       1.936317       0.474732       1.855453           0.000262
           39              H       8.370434       5.900771      23.843122       0.132508       1.108083 0.82962150E+01  0.82125052E+02                                 1.765955                            1.684342      -1.084230       2.374936                    0.997254       3.452291       9.680173       0.482501       1.282365      -0.709120       0.019028       0.027829      -0.007436       0.034522       0.011036      -0.010500      -0.003684       0.001140       0.014058      -0.014773      -0.002550       0.017323              1.788323       1.663072       0.341396      -0.170395       2.165380      -0.034363       1.536517           0.000112
           40              H       7.169241       5.625726       1.745614       0.087894       1.509158 0.11686367E+02  0.12619376E+03                                 2.174642                            1.999789      -1.405154       2.202541                    0.992526       3.973400      11.685780       0.442005       1.283276      -0.708076       0.003238       0.034583       0.027624       0.044380       0.003994      -0.002746       0.006097      -0.001467       0.022360      -0.009966      -0.000343       0.010309              2.251074       1.751867      -0.011752      -0.129148       2.628260       0.694533       2.373096           0.000471
           41              H       3.871715       4.574208       0.180084       0.089323       1.256587 0.90314053E+01  0.91283500E+02                                 1.921960                            1.754576      -0.951537       2.420079                    0.997755       3.608933      10.211634       0.474077       1.278264      -0.709978       0.001605      -0.040402      -0.024286       0.047166      -0.002297       0.003852       0.008042      -0.022639       0.036463      -0.018392       0.000829       0.017563              2.032643       1.587659      -0.113507      -0.068112       2.773464       0.402244       1.736808          -0.000232
           42              H       3.321902       6.452977      23.017136       0.127771       1.092000 0.80232512E+01  0.78368014E+02                                 1.722997                            1.637256      -0.875998       2.471923                    0.999331       3.307471       9.062838       0.500500       1.252893      -0.716835      -0.002421      -0.002846      -0.033553       0.033760      -0.002339       0.004130       0.005753      -0.023833       0.029816      -0.017928       0.003428       0.014500              1.753359       1.436385      -0.081808       0.118946       1.595274      -0.075753       2.228417           0.000275
           43              H       3.216272       8.496772       2.398719       0.125700       1.070481 0.75897436E+01  0.74248678E+02                                 1.783578                            1.650972      -1.270528       2.281976                    0.994556       3.669606      10.583336       0.464902       1.346739      -0.693222      -0.006054       0.027448       0.015169       0.031940      -0.005425       0.001597       0.002290      -0.008358       0.018373      -0.010277       0.003240       0.007037              1.870439       1.376198      -0.131388      -0.122327       2.264049       0.393130       1.971070           0.000181
           44              H       3.920467       6.624351       3.472020       0.080612       1.292512 0.91238174E+01  0.92984482E+02                                 1.989971                            1.783240      -1.190114       2.302424                    0.994365       3.833958      11.099440       0.459830       1.306997      -0.702005       0.004303       0.003227       0.042284       0.042625      -0.002996       0.002561       0.001960      -0.010955       0.029408      -0.011559       0.001171       0.010388              2.137352       1.469343      -0.046787      -0.050870       1.747336       0.080085       3.195376           0.000619
           45              H       6.876729      19.248912      15.290332       0.416304       0.927182 0.70546892E+01  0.68646554E+02                                 1.760107                            1.707238      -1.838797       2.177139                    0.993122       2.740243       8.222012       0.406279       1.549321      -0.660757      -0.013582       0.016002      -0.029378       0.036105      -0.005169       0.003017      -0.015039       0.032184       0.010709      -0.025885       0.007655       0.018230              1.786319       1.715939      -0.133315       0.335827       1.538897      -0.113252       2.104122           0.002090
           46              H       6.974233      18.480902      16.646965       0.417883       0.885422 0.66527113E+01  0.63847303E+02                                 1.709122                            1.659003      -1.841383       2.177332                    0.992981       2.717172       8.119429       0.411373       1.551411      -0.659967      -0.008662      -0.015829       0.029290       0.034402       0.004073      -0.002960      -0.014668       0.026667       0.007412      -0.023134       0.006931       0.016203              1.733818       1.583330       0.103723      -0.268265       1.506901      -0.122900       2.111222           0.001997
           47              H      12.024119       0.632603      14.533979       0.132965       1.174357 0.89467824E+01  0.90528233E+02                                 1.844917                            1.753956      -1.407848       2.216081                    0.994659       3.674803      10.521991       0.469448       1.289442      -0.705988      -0.012220       0.018298       0.034406       0.040840      -0.005191      -0.004756       0.009347      -0.006343       0.040992      -0.012925      -0.006255       0.019180              1.883953       1.687741      -0.097330      -0.278124       1.930861       0.340809       2.033255          -0.001804
           48              H       0.965559      21.051514      11.450941       0.144648       1.318650 0.10005008E+02  0.10400812E+03                                 1.986733                            1.848880      -1.640160       2.111424                    0.992674       3.761649      10.883924       0.459859       1.281243      -0.707775       0.032325       0.010771      -0.022766       0.040978       0.002096      -0.011239      -0.005381       0.031917      -0.009815      -0.016709      -0.006238       0.022948              2.055710       2.250322       0.202785      -0.576196       1.855239      -0.098485       2.061568          -0.000348
           49              H      11.510870      18.480902      12.320147       0.131458       1.102171 0.80686690E+01  0.79711087E+02                                 1.774112                            1.667017      -1.451745       2.193730                    0.994358       3.681723      10.480450       0.480043       1.291545      -0.704376      -0.020278      -0.032301      -0.003133       0.038267       0.010083       0.006297      -0.000558      -0.009635      -0.008499      -0.012979      -0.000182       0.013161              1.827342       1.784787       0.443503      -0.087129       2.182679       0.129262       1.514561          -0.001776
           50              H      11.612436      19.198134      19.504298       0.133680       1.089375 0.78639866E+01  0.76996755E+02                                 1.743571                            1.632462      -1.427282       2.205412                    0.994603       3.613719      10.156756       0.492268       1.270792      -0.709024      -0.019753       0.031263       0.005564       0.037397      -0.009863      -0.008658       0.000862      -0.007829      -0.011326      -0.013780      -0.000632       0.014412              1.798144       1.716000      -0.454167       0.086843       2.154451       0.172324       1.523983          -0.001973
           51              H       1.091501      16.619059      20.174210       0.144276       1.217300 0.92253159E+01  0.93619283E+02                                 1.860176                            1.758815      -1.460895       2.196523                    0.995051       3.580464      10.108859       0.479990       1.257449      -0.713817       0.032461      -0.012048       0.021848       0.040941      -0.001951       0.009487      -0.010186       0.022779      -0.006188      -0.017717      -0.000892       0.018609              1.900401       2.140564      -0.185610       0.482166       1.682086      -0.028897       1.878552          -0.000776
           52              H      12.133811      16.062622      17.067161       0.134110       1.179495 0.88800187E+01  0.89671913E+02                                 1.851292                            1.747970      -1.375571       2.233028                    0.994887       3.649732      10.434871       0.470087       1.290284      -0.705973      -0.010891      -0.015909      -0.035279       0.040203       0.006702       0.005391       0.008013      -0.005710       0.036846      -0.013426      -0.004435       0.017861              1.901109       1.678341       0.083512       0.313817       1.891925       0.340952       2.133061          -0.001748
           53              H       3.588683       0.160795       7.405054       0.088469       1.234596 0.88045963E+01  0.88522877E+02                                 1.898948                            1.730360      -1.015137       2.386589                    0.997163       3.667133      10.385677       0.477711       1.275249      -0.709628      -0.001678       0.041440       0.017506       0.045018       0.002017      -0.007383       0.011196      -0.016448       0.025356      -0.016478      -0.001836       0.018314              2.006152       1.556556      -0.035134      -0.041816       2.860836       0.182773       1.601063          -0.000239
           54              H       2.833028      19.699562       8.804907       0.134943       1.111091 0.79316004E+01  0.77684983E+02                                 1.771848                            1.647004      -1.123669       2.358653                    0.996987       3.436823       9.604477       0.487607       1.282508      -0.708675      -0.016512       0.009830       0.029107       0.034878       0.000887      -0.003746       0.006691      -0.024114       0.015270      -0.015479       0.001053       0.014426              1.843589       1.641666      -0.110815      -0.445474       1.606976       0.063379       2.282125           0.000140
           55              H       3.487117      17.054900       5.906755       0.122092       1.065749 0.75973706E+01  0.74397468E+02                                 1.782127                            1.654227      -1.285126       2.273716                    0.994159       3.704838      10.716374       0.463077       1.350697      -0.692197      -0.002155      -0.029463      -0.011284       0.031623       0.004452      -0.007814       0.000741      -0.014822       0.011628      -0.013950       0.005690       0.008260              1.866300       1.373401      -0.040521       0.004155       2.456321       0.360357       1.769178          -0.000169
           56              H       4.244125      18.747484       4.574134       0.084667       1.210606 0.85292477E+01  0.85582137E+02                                 1.917043                            1.734373      -1.104932       2.346196                    0.995320       3.748091      10.811748       0.461560       1.322529      -0.699040       0.014051      -0.012147      -0.040331       0.044402       0.000314      -0.009709       0.002830      -0.015077       0.019500      -0.015252       0.003573       0.011679              2.039603       1.503259      -0.037847      -0.138488       1.705173       0.297191       2.910376           0.000610
           57              H       1.751006      17.095098       8.629625       0.124587       1.307534 0.10126056E+02  0.10433337E+03                                 1.901229                            1.797837      -1.099314       2.339132                    0.997311       3.604202       9.985888       0.496628       1.196993      -0.728539      -0.024522       0.001271       0.006190       0.025324       0.004155       0.006272      -0.003911       0.008838       0.006073      -0.010279       0.001234       0.009045              1.965578       2.670474      -0.101656      -0.254357       1.594266       0.045389       1.631994          -0.000481
           58              H       2.895322      16.189566       8.055758       0.111189       1.023123 0.76411725E+01  0.73653869E+02                                 1.638271                            1.582386      -0.668281       2.546186                    0.999709       3.383110       9.177421       0.517100       1.228843      -0.721072       0.009090      -0.021021      -0.007794       0.024192      -0.000784       0.001351      -0.001112      -0.010575       0.012022      -0.007490       0.002479       0.005011              1.673968       1.428519      -0.132077      -0.044554       2.019042       0.296474       1.574341          -0.000043
           59              H       3.051058      16.456148      10.432866       0.105286       1.126919 0.87719503E+01  0.86434559E+02                                 1.678978                            1.644674      -0.600525       2.579343                    0.999926       3.258569       8.579812       0.537551       1.156365      -0.741323      -0.008941      -0.025505       0.013323       0.030132       0.002582      -0.000147      -0.005661      -0.003048      -0.009018      -0.006636      -0.000529       0.007166              1.682344       1.622325       0.163947      -0.146020       1.717828      -0.360465       1.706880          -0.000024
           60              H       3.316485      17.987936      10.216766       0.095903       1.245194 0.10240664E+02  0.10624919E+03                                 1.867708                            1.832485      -1.061830       2.355062                    0.995601       3.723458      10.492695       0.480092       1.229657      -0.720671      -0.000393       0.027281       0.005705       0.027874       0.000165       0.000627       0.006474      -0.008575      -0.011004      -0.006943      -0.002416       0.009359              1.880358       1.740615      -0.295997      -0.017385       2.203364       0.202213       1.697094          -0.000119
           61              H       5.002489      15.931447       9.357165       0.112044       1.020958 0.78943055E+01  0.77575085E+02                                 1.704625                            1.662165      -0.883223       2.447908                    0.997141       3.617164      10.274251       0.474933       1.312398      -0.701459      -0.005524      -0.026392      -0.005609       0.027541       0.001406       0.001793      -0.000686      -0.008568      -0.012479      -0.005372      -0.001232       0.006604              1.728069       1.460587      -0.201156       0.013626       2.123793       0.316892       1.599826          -0.000366
           62              H       5.251665      17.442078       9.018607       0.110884       1.004383 0.79720078E+01  0.78763082E+02                                 1.700638                            1.682388      -0.957546       2.410367                    0.996855       3.713257      10.678294       0.465624       1.331423      -0.696877       0.004074       0.017789      -0.014282       0.023173       0.006189      -0.003002      -0.001991       0.004282       0.000427      -0.006622      -0.001483       0.008105              1.708771       1.545654       0.096436      -0.042158       1.688208      -0.321175       1.892450          -0.000151
           63              H      13.325525       9.425577       6.115653       0.082809       1.476672 0.11401255E+02  0.12304044E+03                                 2.185489                            2.006123      -1.401992       2.200127                    0.992356       4.074740      12.200118       0.428763       1.323712      -0.698703      -0.002466      -0.034289      -0.025634       0.042882       0.002716      -0.005228       0.003583      -0.007399       0.014151      -0.009585       0.001790       0.007795              2.264861       1.760583      -0.011319      -0.136987       2.725664       0.699340       2.308337           0.000321
           64              H      12.122977       9.197078       8.043752       0.136342       1.115771 0.82245575E+01  0.81004157E+02                                 1.755746                            1.663037      -1.088751       2.376202                    0.997513       3.387247       9.384466       0.493161       1.261022      -0.714169      -0.019272      -0.029131       0.006485       0.035526       0.009052      -0.009749      -0.001914      -0.003492       0.002599      -0.013154      -0.000803       0.013957              1.786202       1.632676       0.341161      -0.174522       2.182629      -0.086184       1.543300          -0.000003
           65              H      13.309274      12.901722       9.018607       0.128591       1.044485 0.74131290E+01  0.70182003E+02                                 1.590860                            1.507833      -0.933489       2.440628                    0.999019       3.172722       8.244431       0.562530       1.150102      -0.740782       0.003117       0.027610       0.019512       0.033952       0.010575      -0.006684       0.005740      -0.020527      -0.006244      -0.018140       0.001912       0.016229              1.622459       1.395490      -0.006664      -0.221642       1.740855       0.384573       1.731031           0.000245
           66              H       0.920870      12.980004       7.102513       0.085216       1.218212 0.86135758E+01  0.85363272E+02                                 1.823845                            1.668206      -0.927992       2.422648                    0.998643       3.489024       9.528373       0.510119       1.211566      -0.725220       0.024999       0.037457      -0.002959       0.045130       0.010274      -0.005258       0.006583      -0.030352       0.003240      -0.021107       0.001974       0.019132              1.918568       1.881812       0.558295      -0.324473       2.199892      -0.278244       1.674002          -0.000507
           67              H      12.238086      10.392466      10.680182       0.122289       0.981281 0.73161620E+01  0.69760296E+02                                 1.597250                            1.550555      -0.574825       2.596336                    0.999984       3.300206       8.904682       0.521265       1.232316      -0.720549       0.014780      -0.007614       0.020530       0.026417      -0.005598       0.007818      -0.001054      -0.000805       0.007656      -0.009547      -0.000727       0.010274              1.621603       1.500025      -0.309130       0.125729       1.692183      -0.285900       1.672602          -0.000940
           68              H      10.916367      10.462285       9.842191       0.130387       1.028610 0.79325737E+01  0.76713031E+02                                 1.618901                            1.594240      -0.648917       2.570167                    0.999935       3.199541       8.522464       0.527141       1.201501      -0.729568      -0.026412      -0.004215      -0.007606       0.027806       0.000978       0.003592       0.006501       0.008885      -0.006908      -0.009525       0.001329       0.008196              1.631335       1.922888       0.199178      -0.051801       1.515783       0.095310       1.455334          -0.000454
           69              H      12.235378      12.713422      10.949107       0.096134       1.170966 0.93200263E+01  0.93099681E+02                                 1.707072                            1.681266      -0.677366       2.538099                    0.999450       3.361505       8.868752       0.539123       1.137331      -0.745504       0.023468       0.006275       0.016101       0.029144       0.001785       0.003763       0.002729       0.010661      -0.000075      -0.006476      -0.001426       0.007902              1.710922       2.012282       0.197014      -0.028336       1.551849       0.142491       1.568635           0.000014
           70              H      10.982724      12.844597      10.015072       0.098249       1.200227 0.96677777E+01  0.98560465E+02                                 1.808193                            1.768846      -0.870055       2.453253                    0.997355       3.567912       9.864281       0.495046       1.213625      -0.725325      -0.022469       0.010855      -0.016276       0.029792      -0.005092       0.003615      -0.001534      -0.002235       0.004994      -0.006530      -0.000297       0.006828              1.824428       1.758599      -0.331898       0.081482       1.796109      -0.184623       1.918575          -0.000050
           71              H      10.946160      11.522266      12.445005       0.111822       1.114524 0.86831212E+01  0.86977665E+02                                 1.785469                            1.726571      -0.841851       2.470607                    0.997478       3.561010      10.058395       0.474952       1.287432      -0.708116       0.017827      -0.012524       0.013032       0.025387      -0.005381       0.001717      -0.001366       0.004047       0.008065      -0.007095       0.001197       0.005898              1.832334       1.579118      -0.251518       0.055507       1.951349      -0.308769       1.966536          -0.000161
           72              H       9.700278      11.765575      11.530178       0.122739       1.022914 0.80490389E+01  0.79856807E+02                                 1.736564                            1.701183      -1.109714       2.348693                    0.994216       3.711310      10.757020       0.457877       1.348309      -0.693456      -0.020463      -0.007752      -0.016937       0.027671       0.006085       0.000821       0.004885       0.008790       0.001282      -0.009415       0.000896       0.008519              1.764558       2.138470       0.255322       0.089224       1.606263       0.082401       1.548942          -0.000705
           73              H       7.561964      19.060612      12.567462       0.083699       1.268068 0.91355137E+01  0.92415462E+02                                 1.907995                            1.744382      -1.068300       2.354455                    0.997185       3.681652      10.353941       0.484745       1.249055      -0.715524       0.024814       0.035146       0.004768       0.043286       0.009480       0.005783      -0.002784      -0.025769       0.001919      -0.018441       0.002713       0.015728              2.002750       1.923487       0.612001       0.284264       2.381833       0.174215       1.702929          -0.000455
           74              H       6.387856      18.842691      10.632159       0.122487       1.065006 0.77445383E+01  0.75205508E+02                                 1.703317                            1.613430      -0.954267       2.429691                    0.998589       3.408561       9.404437       0.500399       1.260479      -0.713607      -0.002096       0.022342      -0.022751       0.031956       0.005629       0.008614      -0.005225      -0.009505       0.005579      -0.014463       0.006006       0.008456              1.734728       1.412425       0.081731       0.127173       1.936311      -0.474728       1.855447           0.000261
           75              H       5.171766      15.256529      11.837522       0.132509       1.108085 0.82962412E+01  0.82125377E+02                                 1.765957                            1.684344      -1.084239       2.374932                    0.997254       3.452296       9.680191       0.482501       1.282365      -0.709120      -0.019028      -0.027829      -0.007436       0.034522       0.011036       0.010500       0.003684       0.001140       0.014058      -0.014773      -0.002550       0.017323              1.788325       1.663074       0.341395       0.170395       2.165381       0.034363       1.536520           0.000111
           76              H       6.372959      15.531574      13.751214       0.087896       1.509195 0.11686731E+02  0.12619897E+03                                 2.174701                            1.999838      -1.405161       2.202538                    0.992526       3.973452      11.686087       0.441993       1.283299      -0.708071      -0.003236      -0.034582       0.027624       0.044379       0.003994       0.002745      -0.006097      -0.001465       0.022353      -0.009966      -0.000342       0.010307              2.251138       1.751907      -0.011752       0.129154       2.628343      -0.694565       2.373164           0.000472
           77              H       9.670485      16.583092      12.185684       0.089323       1.256594 0.90314640E+01  0.91284277E+02                                 1.921969                            1.754584      -0.951546       2.420075                    0.997755       3.608948      10.211700       0.474075       1.278267      -0.709978      -0.001605       0.040402      -0.024285       0.047166      -0.002297      -0.003852      -0.008042      -0.022637       0.036463      -0.018391       0.000828       0.017563              2.032655       1.587665      -0.113508       0.068112       2.773483      -0.402247       1.736815          -0.000233
           78              H      10.220298      14.704324      11.011536       0.127771       1.092000 0.80232613E+01  0.78368157E+02                                 1.722998                            1.637258      -0.876000       2.471921                    0.999331       3.307478       9.062867       0.500499       1.252895      -0.716834       0.002421       0.002845      -0.033553       0.033760      -0.002340      -0.004130      -0.005753      -0.023834       0.029816      -0.017928       0.003428       0.014500              1.753360       1.436387      -0.081808      -0.118945       1.595277       0.075753       2.228416           0.000275
           79              H      10.325927      12.660528      14.404319       0.125707       1.070464 0.75896226E+01  0.74247557E+02                                 1.783597                            1.650987      -1.270537       2.281980                    0.994556       3.669620      10.583548       0.464885       1.346786      -0.693213       0.006055      -0.027449       0.015170       0.031941      -0.005424      -0.001598      -0.002290      -0.008360       0.018377      -0.010278       0.003240       0.007038              1.870459       1.376209      -0.131390       0.122329       2.264077      -0.393137       1.971091           0.000181
           80              H       9.621733      14.532949      15.477620       0.080614       1.292516 0.91238574E+01  0.92985156E+02                                 1.989990                            1.783255      -1.190129       2.302418                    0.994364       3.833979      11.099581       0.459824       1.307012      -0.702001      -0.004303      -0.003227       0.042284       0.042625      -0.002995      -0.002561      -0.001960      -0.010956       0.029409      -0.011559       0.001171       0.010388              2.137372       1.469354      -0.046788       0.050871       1.747351      -0.080087       3.195411           0.000619
           81              H       0.105629      12.487038       3.284732       0.416308       0.927029 0.70531255E+01  0.68627035E+02                                 1.759866                            1.707012      -1.838673       2.177201                    0.993125       2.739965       8.220724       0.406322       1.549254      -0.660769      -0.013583      -0.016001      -0.029377       0.036105       0.005172       0.003017       0.015036       0.032174       0.010700      -0.025879       0.007651       0.018228              1.786070       1.715708       0.133291       0.335760       1.538701       0.113236       2.103803           0.002081
           82              H       0.203133      13.255048       4.641365       0.417886       0.885340 0.66518694E+01  0.63836825E+02                                 1.708979                            1.658868      -1.841326       2.177360                    0.992983       2.716995       8.118590       0.411403       1.551355      -0.659977      -0.008664       0.015829       0.029288       0.034401      -0.004076      -0.002961       0.014667       0.026664       0.007408      -0.023132       0.006929       0.016203              1.733669       1.583206      -0.103714      -0.268237       1.506782       0.122886       2.111020           0.001991
           83              H       5.253019       9.946047       2.528379       0.132957       1.174424 0.89473780E+01  0.90535661E+02                                 1.844979                            1.754007      -1.407872       2.216067                    0.994659       3.674869      10.522221       0.469444       1.289431      -0.705990      -0.012220      -0.018297       0.034405       0.040839       0.005193      -0.004753      -0.009345      -0.006343       0.040994      -0.012928      -0.006250       0.019178              1.884018       1.687788       0.097341      -0.278144       1.930928      -0.340840       2.033337          -0.001800
           84              H       7.736659      10.684437      23.456541       0.144644       1.318688 0.10005368E+02  0.10401284E+03                                 1.986774                            1.848916      -1.640180       2.111412                    0.992673       3.761705      10.884154       0.459854       1.281246      -0.707774       0.032324      -0.010770      -0.022765       0.040977      -0.002095      -0.011238       0.005381       0.031917      -0.009813      -0.016710      -0.006237       0.022947              2.055755       2.250374      -0.202792      -0.576217       1.855276       0.098488       2.061614          -0.000348
           85              H       4.739770      13.255048       0.314547       0.131451       1.102188 0.80687726E+01  0.79712237E+02                                 1.774120                            1.667020      -1.451707       2.193748                    0.994358       3.681705      10.480352       0.480046       1.291533      -0.704379      -0.020278       0.032300      -0.003133       0.038266      -0.010081       0.006300       0.000561      -0.009634      -0.008498      -0.012981      -0.000178       0.013159              1.827353       1.784794      -0.443519      -0.087123       2.182705      -0.129267       1.514560          -0.001771
           86              H       4.841336      12.537816       7.498698       0.133686       1.089338 0.78636721E+01  0.76992953E+02                                 1.743537                            1.632434      -1.427252       2.205430                    0.994604       3.613664      10.156574       0.492270       1.270799      -0.709022      -0.019753      -0.031264       0.005565       0.037398       0.009863      -0.008657      -0.000863      -0.007828      -0.011327      -0.013779      -0.000633       0.014412              1.798108       1.715967       0.454148       0.086843       2.154398      -0.172317       1.523958          -0.001972
           87              H       7.862601      15.116891       8.168610       0.144278       1.217284 0.92251455E+01  0.93617068E+02                                 1.860156                            1.758797      -1.460870       2.196537                    0.995052       3.580421      10.108693       0.479993       1.257446      -0.713818       0.032461       0.012048       0.021849       0.040942       0.001952       0.009488       0.010186       0.022780      -0.006188      -0.017717      -0.000892       0.018609              1.900381       2.140543       0.185609       0.482161       1.682067       0.028898       1.878533          -0.000780
           88              H       5.362711      15.673328       5.061561       0.134114       1.179474 0.88798275E+01  0.89669455E+02                                 1.851266                            1.747948      -1.375570       2.233030                    0.994887       3.649698      10.434726       0.470091       1.290280      -0.705974      -0.010891       0.015909      -0.035280       0.040204      -0.006701       0.005391      -0.008014      -0.005711       0.036846      -0.013425      -0.004436       0.017861              1.901081       1.678321      -0.083508       0.313807       1.891898      -0.340939       2.133025          -0.001747
           89              H      10.359783      10.417855      19.410654       0.088471       1.234598 0.88046174E+01  0.88523140E+02                                 1.898949                            1.730361      -1.015150       2.386582                    0.997163       3.667140      10.385699       0.477711       1.275247      -0.709628      -0.001676      -0.041440       0.017504       0.045016      -0.002017      -0.007384      -0.011196      -0.016446       0.025358      -0.016478      -0.001836       0.018314              2.006152       1.556556       0.035134      -0.041817       2.860838      -0.182773       1.601063          -0.000238
           90              H       9.604128      12.036388      20.810507       0.134942       1.111106 0.79317364E+01  0.77686653E+02                                 1.771863                            1.647018      -1.123686       2.358643                    0.996987       3.436852       9.604581       0.487605       1.282507      -0.708675      -0.016512      -0.009829       0.029107       0.034878      -0.000887      -0.003746      -0.006692      -0.024114       0.015270      -0.015479       0.001053       0.014426              1.843604       1.641678       0.110817      -0.445479       1.606990      -0.063378       2.282145           0.000139
           91              H      10.258217      14.681050      17.912355       0.122097       1.065735 0.75972565E+01  0.74396195E+02                                 1.782125                            1.654225      -1.285126       2.273721                    0.994159       3.704824      10.716381       0.463072       1.350714      -0.692194      -0.002155       0.029464      -0.011285       0.031624      -0.004452      -0.007814      -0.000742      -0.014822       0.011627      -0.013950       0.005691       0.008260              1.866299       1.373400       0.040520       0.004156       2.456322      -0.360357       1.769176          -0.000171
           92              H      11.015225      12.988466      16.579734       0.084675       1.210576 0.85290250E+01  0.85579527E+02                                 1.917028                            1.734362      -1.104959       2.346189                    0.995320       3.748077      10.811759       0.461556       1.322548      -0.699036       0.014052       0.012145      -0.040331       0.044402      -0.000311      -0.009707      -0.002831      -0.015080       0.019504      -0.015251       0.003572       0.011679              2.039584       1.503250       0.037845      -0.138483       1.705163      -0.297187       2.910340           0.000611
           93              H       8.522106      14.640852      20.635225       0.124587       1.307535 0.10126068E+02  0.10433349E+03                                 1.901227                            1.797836      -1.099311       2.339132                    0.997311       3.604201       9.985874       0.496630       1.196990      -0.728539      -0.024522      -0.001271       0.006190       0.025323      -0.004156       0.006272       0.003911       0.008837       0.006073      -0.010279       0.001234       0.009045              1.965575       2.670470       0.101653      -0.254356       1.594264      -0.045388       1.631992          -0.000480
           94              H       9.666422      15.546384      20.061358       0.111191       1.023112 0.76410676E+01  0.73652618E+02                                 1.638261                            1.582377      -0.668276       2.546191                    0.999709       3.383086       9.177346       0.517100       1.228846      -0.721071       0.009090       0.021022      -0.007795       0.024193       0.000784       0.001352       0.001112      -0.010576       0.012022      -0.007491       0.002479       0.005011              1.673957       1.428511       0.132076      -0.044553       2.019030      -0.296471       1.574332          -0.000044
           95              H       9.822158      15.279802      22.438466       0.105283       1.126932 0.87720652E+01  0.86435943E+02                                 1.678988                            1.644682      -0.600515       2.579344                    0.999926       3.258589       8.579867       0.537551       1.156361      -0.741324      -0.008941       0.025506       0.013322       0.030132      -0.002582      -0.000147       0.005661      -0.003049      -0.009019      -0.006637      -0.000529       0.007166              1.682354       1.622332      -0.163949      -0.146022       1.717839       0.360470       1.706890          -0.000024
           96              H      10.087585      13.748014      22.222366       0.095900       1.245219 0.10240935E+02  0.10625270E+03                                 1.867733                            1.832507      -1.061838       2.355055                    0.995601       3.723502      10.492852       0.480090       1.229655      -0.720671      -0.000392      -0.027281       0.005704       0.027874      -0.000165       0.000627      -0.006474      -0.008575      -0.011006      -0.006943      -0.002415       0.009358              1.880382       1.740636       0.296004      -0.017385       2.203396      -0.202217       1.697115          -0.000119
           97              H      11.773589      15.804503      21.362765       0.112046       1.020956 0.78942934E+01  0.77574956E+02                                 1.704625                            1.662165      -0.883233       2.447905                    0.997141       3.617160      10.274247       0.474932       1.312401      -0.701458      -0.005525       0.026392      -0.005610       0.027541      -0.001407       0.001793       0.000686      -0.008569      -0.012479      -0.005372      -0.001232       0.006604              1.728069       1.460587       0.201157       0.013625       2.123794      -0.316892       1.599825          -0.000366
           98              H      12.022765      14.293872      21.024207       0.110885       1.004381 0.79719853E+01  0.78762811E+02                                 1.700635                            1.682386      -0.957549       2.410367                    0.996855       3.713253      10.678282       0.465624       1.331424      -0.696877       0.004073      -0.017788      -0.014282       0.023173      -0.006189      -0.003002       0.001991       0.004282       0.000427      -0.006622      -0.001483       0.008105              1.708769       1.545652      -0.096436      -0.042159       1.688207       0.321174       1.892448          -0.000151
           99              H       6.554425       1.153073      18.121253       0.082808       1.476752 0.11402080E+02  0.12305235E+03                                 2.185622                            2.006236      -1.402067       2.200089                    0.992355       4.074926      12.201077       0.428735       1.323766      -0.698692      -0.002465       0.034287      -0.025633       0.042881      -0.002715      -0.005225      -0.003585      -0.007399       0.014127      -0.009581       0.001791       0.007790              2.265002       1.760681       0.011319      -0.137001       2.725848      -0.699398       2.308477           0.000323
          100              H       5.351877       1.381572      20.049352       0.136341       1.115774 0.82245822E+01  0.81004368E+02                                 1.755740                            1.663032      -1.088749       2.376200                    0.997513       3.387250       9.384437       0.493166       1.261011      -0.714171      -0.019272       0.029130       0.006484       0.035525      -0.009051      -0.009748       0.001913      -0.003493       0.002598      -0.013154      -0.000803       0.013956              1.786195       1.632672      -0.341160      -0.174523       2.182617       0.086185       1.543297          -0.000004
          101              H       6.538174      18.834228      21.024207       0.128592       1.044470 0.74129900E+01  0.70180295E+02                                 1.590839                            1.507815      -0.933469       2.440637                    0.999019       3.172695       8.244314       0.562536       1.150095      -0.740784       0.003117      -0.027611       0.019511       0.033952      -0.010576      -0.006684      -0.005740      -0.020527      -0.006245      -0.018140       0.001912       0.016229              1.622437       1.395473       0.006663      -0.221637       1.740831      -0.384565       1.731007           0.000243
          102              H       7.691970      18.755946      19.108113       0.085219       1.218196 0.86134323E+01  0.85361528E+02                                 1.823833                            1.668195      -0.927995       2.422649                    0.998643       3.488999       9.528299       0.510119       1.211570      -0.725219       0.025001      -0.037456      -0.002961       0.045131      -0.010274      -0.005258      -0.006582      -0.030352       0.003242      -0.021107       0.001975       0.019132              1.918556       1.881797      -0.558291      -0.324468       2.199879       0.278242       1.673990          -0.000506
          103              H       5.466986       0.186184      22.685782       0.122286       0.981290 0.73162447E+01  0.69761253E+02                                 1.597256                            1.550561      -0.574819       2.596336                    0.999984       3.300223       8.904727       0.521266       1.232312      -0.720550       0.014780       0.007614       0.020529       0.026417       0.005598       0.007818       0.001054      -0.000805       0.007655      -0.009547      -0.000727       0.010274              1.621610       1.500030       0.309132       0.125729       1.692190       0.285901       1.672609          -0.000940
          104              H       4.145267       0.116365      21.847791       0.130386       1.028607 0.79325374E+01  0.76712571E+02                                 1.618896                            1.594235      -0.648912       2.570170                    0.999935       3.199533       8.522429       0.527142       1.201500      -0.729568      -0.026412       0.004215      -0.007607       0.027807      -0.000978       0.003592      -0.006501       0.008886      -0.006908      -0.009525       0.001328       0.008197              1.631330       1.922883      -0.199176      -0.051802       1.515778      -0.095310       1.455330          -0.000454
          105              H       5.464278      19.022528      22.954707       0.096134       1.170964 0.93199948E+01  0.93099241E+02                                 1.707066                            1.681260      -0.677360       2.538101                    0.999450       3.361499       8.868716       0.539126       1.137327      -0.745505       0.023468      -0.006275       0.016100       0.029143      -0.001785       0.003763      -0.002729       0.010662      -0.000076      -0.006476      -0.001426       0.007902              1.710916       2.012274      -0.197014      -0.028336       1.551844      -0.142490       1.568629           0.000014
          106              H       4.211624      18.891353      22.020672       0.098252       1.200206 0.96675524E+01  0.98557586E+02                                 1.808172                            1.768826      -0.870043       2.453261                    0.997355       3.567871       9.864136       0.495048       1.213626      -0.725325      -0.022470      -0.010855      -0.016277       0.029793       0.005092       0.003615       0.001534      -0.002235       0.004996      -0.006531      -0.000297       0.006828              1.824406       1.758578       0.331892       0.081480       1.796088       0.184620       1.918552          -0.000050
          107              H       4.175060      20.213684       0.439405       0.111817       1.114552 0.86833850E+01  0.86980851E+02                                 1.785487                            1.726588      -0.841851       2.470602                    0.997478       3.561046      10.058484       0.474954       1.287418      -0.708119       0.017827       0.012524       0.013030       0.025386       0.005381       0.001717       0.001366       0.004047       0.008063      -0.007095       0.001196       0.005898              1.832354       1.579133       0.251521       0.055507       1.951370       0.308774       1.966558          -0.000161
          108              H       2.929178      19.970375      23.535778       0.122740       1.022915 0.80490462E+01  0.79856909E+02                                 1.736566                            1.701185      -1.109723       2.348690                    0.994216       3.711310      10.757027       0.457876       1.348310      -0.693456      -0.020463       0.007752      -0.016938       0.027672      -0.006085       0.000821      -0.004885       0.008790       0.001282      -0.009416       0.000896       0.008519              1.764561       2.138474      -0.255323       0.089224       1.606264      -0.082401       1.548944          -0.000705
          109              H       0.790864      12.675338       0.561862       0.083696       1.268079 0.91356099E+01  0.92416540E+02                                 1.907994                            1.744382      -1.068285       2.354460                    0.997185       3.681657      10.353910       0.484749       1.249041      -0.715528       0.024813      -0.035146       0.004766       0.043286      -0.009481       0.005783       0.002785      -0.025768       0.001917      -0.018441       0.002712       0.015728              2.002748       1.923486      -0.611999       0.284264       2.381829      -0.174214       1.702928          -0.000456
          110              H      13.158956      12.893259      22.637759       0.122485       1.065009 0.77445567E+01  0.75205743E+02                                 1.703322                            1.613433      -0.954260       2.429694                    0.998589       3.408562       9.404448       0.500397       1.260482      -0.713607      -0.002096      -0.022342      -0.022751       0.031956      -0.005629       0.008615       0.005226      -0.009505       0.005580      -0.014463       0.006006       0.008457              1.734732       1.412427      -0.081731       0.127173       1.936317       0.474731       1.855452           0.000262
          111              H      11.942866      16.479421      23.843122       0.132510       1.108076 0.82961502E+01  0.82124290E+02                                 1.765951                            1.684339      -1.084223       2.374941                    0.997254       3.452280       9.680150       0.482500       1.282370      -0.709119      -0.019027       0.027829      -0.007437       0.034523      -0.011036       0.010500      -0.003684       0.001140       0.014058      -0.014773      -0.002550       0.017324              1.788320       1.663069      -0.341394       0.170393       2.165376      -0.034361       1.536514           0.000112
          112              H      13.144059      16.204376       1.745614       0.087895       1.509112 0.11685917E+02  0.12618745E+03                                 2.174582                            1.999738      -1.405128       2.202554                    0.992526       3.973330      11.685437       0.442016       1.283260      -0.708079      -0.003237       0.034583       0.027624       0.044380      -0.003995       0.002747       0.006096      -0.001467       0.022361      -0.009968      -0.000342       0.010309              2.251011       1.751824       0.011752       0.129143       2.628180       0.694504       2.373029           0.000471
          113              H       2.899385      15.152858       0.180084       0.089323       1.256583 0.90313617E+01  0.91282926E+02                                 1.921954                            1.754571      -0.951535       2.420081                    0.997755       3.608921      10.211584       0.474078       1.278262      -0.709979      -0.001605      -0.040401      -0.024287       0.047167       0.002297      -0.003852       0.008042      -0.022639       0.036464      -0.018392       0.000828       0.017564              2.032637       1.587654       0.113506       0.068112       2.773455       0.402241       1.736802          -0.000232
          114              H       3.449198      17.031627      23.017136       0.127774       1.091991 0.80231685E+01  0.78367016E+02                                 1.722988                            1.637249      -0.875999       2.471924                    0.999331       3.307454       9.062785       0.500500       1.252895      -0.716834       0.002421      -0.002845      -0.033553       0.033761       0.002339      -0.004130       0.005753      -0.023833       0.029816      -0.017928       0.003428       0.014500              1.753350       1.436379       0.081807      -0.118945       1.595267      -0.075752       2.228404           0.000276
          115              H       3.554828      19.075422       2.398719       0.125700       1.070487 0.75898006E+01  0.74249374E+02                                 1.783585                            1.650977      -1.270543       2.281969                    0.994556       3.669619      10.583383       0.464901       1.346738      -0.693223       0.006054       0.027448       0.015169       0.031940       0.005426      -0.001597       0.002290      -0.008358       0.018373      -0.010278       0.003240       0.007037              1.870446       1.376202       0.131388       0.122327       2.264056       0.393131       1.971080           0.000181
          116              H       2.850633      17.203001       3.472020       0.080613       1.292479 0.91235265E+01  0.92980582E+02                                 1.989921                            1.783200      -1.190083       2.302438                    0.994365       3.833893      11.099120       0.459841       1.306978      -0.702008      -0.004304       0.003227       0.042284       0.042625       0.002998      -0.002562       0.001959      -0.010956       0.029406      -0.011561       0.001173       0.010388              2.137294       1.469312       0.046785       0.050867       1.747293       0.080080       3.195276           0.000619
          117              H      13.436571       8.670262      15.290332       0.416291       0.927314 0.70559830E+01  0.68662525E+02                                 1.760297                            1.707411      -1.838790       2.177123                    0.993122       2.740466       8.222975       0.406251       1.549351      -0.660751       0.013577       0.016002      -0.029378       0.036103       0.005170      -0.003018      -0.015035       0.032179       0.010719      -0.025881       0.007653       0.018228              1.786517       1.716120       0.133341      -0.335893       1.539049      -0.113276       2.104382           0.002093
          118              H      13.339067       7.902252      16.646965       0.417869       0.885529 0.66537335E+01  0.63859702E+02                                 1.709271                            1.659138      -1.841368       2.177317                    0.992982       2.717370       8.120242       0.411352       1.551426      -0.659964       0.008656      -0.015827       0.029290       0.034399      -0.004069       0.002961      -0.014667       0.026660       0.007419      -0.023130       0.006931       0.016199              1.733972       1.583456      -0.103739       0.268308       1.507021      -0.122923       2.111440           0.002002
          119              H       8.289181      11.211253      14.533979       0.132958       1.174416 0.89472829E+01  0.90534420E+02                                 1.844967                            1.753996      -1.407874       2.216067                    0.994659       3.674843      10.522116       0.469447       1.289428      -0.705991       0.012220       0.018297       0.034405       0.040839       0.005194       0.004753       0.009345      -0.006343       0.040995      -0.012929      -0.006249       0.019178              1.884006       1.687777       0.097342       0.278143       1.930916       0.340840       2.033325          -0.001799
          120              H       5.805541      10.472864      11.450941       0.144646       1.318672 0.10005228E+02  0.10401101E+03                                 1.986757                            1.848902      -1.640172       2.111416                    0.992673       3.761685      10.884069       0.459856       1.281245      -0.707774      -0.032324       0.010770      -0.022765       0.040977      -0.002095       0.011238      -0.005381       0.031917      -0.009813      -0.016710      -0.006237       0.022947              2.055736       2.250350      -0.202788       0.576205       1.855263      -0.098486       2.061594          -0.000348
          121              H       8.802430       7.902252      12.320147       0.131453       1.102187 0.80687586E+01  0.79712057E+02                                 1.774118                            1.667018      -1.451722       2.193742                    0.994358       3.681697      10.480323       0.480047       1.291532      -0.704379       0.020278      -0.032300      -0.003133       0.038266      -0.010080      -0.006301      -0.000561      -0.009635      -0.008497      -0.012982      -0.000177       0.013159              1.827351       1.784792      -0.443519       0.087123       2.182703       0.129266       1.514557          -0.001769
          122              H       8.700863       8.619484      19.504298       0.133683       1.089362 0.78638855E+01  0.76995543E+02                                 1.743560                            1.632453      -1.427287       2.205411                    0.994603       3.613706      10.156716       0.492269       1.270795      -0.709023       0.019752       0.031264       0.005565       0.037397       0.009863       0.008658       0.000863      -0.007830      -0.011325      -0.013780      -0.000632       0.014412              1.798132       1.715988       0.454159      -0.086844       2.154433       0.172321       1.523976          -0.001971
          123              H       5.679599       6.040409      20.174210       0.144278       1.217272 0.92250464E+01  0.93615875E+02                                 1.860151                            1.758792      -1.460867       2.196540                    0.995052       3.580411      10.108677       0.479991       1.257453      -0.713816      -0.032461      -0.012049       0.021849       0.040942       0.001951      -0.009488      -0.010186       0.022779      -0.006188      -0.017717      -0.000892       0.018609              1.900375       2.140534       0.185606      -0.482157       1.682064      -0.028897       1.878526          -0.000777
          124              H       8.179489       5.483972      17.067161       0.134112       1.179484 0.88799202E+01  0.89670655E+02                                 1.851279                            1.747959      -1.375576       2.233026                    0.994887       3.649718      10.434810       0.470089       1.290282      -0.705973       0.010891      -0.015909      -0.035279       0.040204      -0.006701      -0.005391       0.008014      -0.005711       0.036846      -0.013426      -0.004436       0.017862              1.901095       1.678332      -0.083509      -0.313811       1.891912       0.340945       2.133041          -0.001746
          125              H       3.182417      10.739445       7.405054       0.088467       1.234602 0.88046582E+01  0.88523663E+02                                 1.898955                            1.730366      -1.015136       2.386588                    0.997163       3.667152      10.385744       0.477710       1.275249      -0.709628       0.001677       0.041440       0.017506       0.045017      -0.002017       0.007384       0.011196      -0.016448       0.025357      -0.016478      -0.001836       0.018314              2.006158       1.556561       0.035134       0.041817       2.860845       0.182773       1.601068          -0.000239
          126              H       3.938072       9.120912       8.804907       0.134941       1.111102 0.79316967E+01  0.77686159E+02                                 1.771859                            1.647014      -1.123677       2.358648                    0.996987       3.436843       9.604546       0.487606       1.282507      -0.708675       0.016511       0.009829       0.029107       0.034878      -0.000887       0.003747       0.006691      -0.024114       0.015269      -0.015478       0.001053       0.014425              1.843599       1.641674       0.110816       0.445478       1.606985       0.063379       2.282140           0.000140
          127              H       3.283983       6.476250       5.906755       0.122094       1.065742 0.75973098E+01  0.74396806E+02                                 1.782128                            1.654227      -1.285119       2.273722                    0.994159       3.704829      10.716382       0.463074       1.350709      -0.692195       0.002154      -0.029464      -0.011284       0.031624      -0.004452       0.007813       0.000742      -0.014822       0.011627      -0.013950       0.005691       0.008260              1.866302       1.373402       0.040520      -0.004155       2.456325       0.360359       1.769179          -0.000171
          128              H       2.526975       8.168834       4.574134       0.084669       1.210575 0.85289905E+01  0.85578886E+02                                 1.917010                            1.734346      -1.104901       2.346213                    0.995320       3.748039      10.811545       0.461564       1.322529      -0.699041      -0.014052      -0.012147      -0.040331       0.044403      -0.000314       0.009709       0.002830      -0.015078       0.019499      -0.015253       0.003574       0.011679              2.039566       1.503237       0.037846       0.138484       1.705145       0.297184       2.910315           0.000610
          129              H       5.020094       6.516448       8.629625       0.124586       1.307543 0.10126141E+02  0.10433440E+03                                 1.901232                            1.797840      -1.099318       2.339127                    0.997311       3.604212       9.985902       0.496630       1.196987      -0.728540       0.024522       0.001271       0.006190       0.025323      -0.004156      -0.006272      -0.003911       0.008838       0.006073      -0.010279       0.001234       0.009045              1.965581       2.670478       0.101655       0.254356       1.594268       0.045388       1.631996          -0.000481
          130              H       3.875778       5.610916       8.055758       0.111191       1.023119 0.76411357E+01  0.73653448E+02                                 1.638269                            1.582384      -0.668289       2.546184                    0.999709       3.383101       9.177401       0.517099       1.228846      -0.721071      -0.009091      -0.021022      -0.007795       0.024193       0.000784      -0.001352      -0.001112      -0.010575       0.012022      -0.007490       0.002479       0.005011              1.673966       1.428517       0.132077       0.044554       2.019040       0.296473       1.574340          -0.000043
          131              H       3.720042       5.877498      10.432866       0.105284       1.126923 0.87719793E+01  0.86434858E+02                                 1.678977                            1.644672      -0.600525       2.579341                    0.999926       3.258577       8.579815       0.537554       1.156358      -0.741324       0.008941      -0.025506       0.013322       0.030132      -0.002582       0.000147      -0.005661      -0.003049      -0.009019      -0.006637      -0.000529       0.007166              1.682343       1.622322      -0.163947       0.146020       1.717827      -0.360465       1.706878          -0.000024
          132              H       3.454615       7.409286      10.216766       0.095902       1.245205 0.10240782E+02  0.10625070E+03                                 1.867717                            1.832493      -1.061837       2.355057                    0.995601       3.723477      10.492755       0.480092       1.229654      -0.720671       0.000392       0.027281       0.005704       0.027874      -0.000165      -0.000627       0.006474      -0.008575      -0.011005      -0.006943      -0.002416       0.009359              1.880366       1.740622       0.295999       0.017384       2.203375       0.202214       1.697102          -0.000118
          133              H       1.768611       5.352797       9.357165       0.112048       1.020949 0.78942247E+01  0.77574125E+02                                 1.704619                            1.662160      -0.883233       2.447907                    0.997141       3.617145      10.274200       0.474932       1.312403      -0.701458       0.005524      -0.026392      -0.005610       0.027541      -0.001406      -0.001793      -0.000686      -0.008568      -0.012478      -0.005372      -0.001232       0.006604              1.728062       1.460582       0.201155      -0.013626       2.123784       0.316891       1.599821          -0.000366
          134              H       1.519435       6.863428       9.018607       0.110887       1.004367 0.79718432E+01  0.78761055E+02                                 1.700621                            1.682373      -0.957530       2.410378                    0.996855       3.713218      10.678157       0.465625       1.331426      -0.696877      -0.004074       0.017788      -0.014283       0.023173      -0.006189       0.003002      -0.001991       0.004283       0.000428      -0.006622      -0.001483       0.008105              1.708754       1.545639      -0.096435       0.042158       1.688192      -0.321170       1.892431          -0.000151
          135              H       6.987775      20.004227       6.115653       0.082803       1.476715 0.11401659E+02  0.12304580E+03                                 2.185524                            2.006152      -1.402001       2.200118                    0.992356       4.074793      12.200295       0.428762       1.323704      -0.698705       0.002467      -0.034288      -0.025633       0.042881      -0.002716       0.005228       0.003584      -0.007399       0.014150      -0.009585       0.001790       0.007795              2.264898       1.760608       0.011320       0.136991       2.725711       0.699357       2.308375           0.000321
          136              H       8.190323      19.775728       8.043752       0.136339       1.115786 0.82246937E+01  0.81005811E+02                                 1.755759                            1.663049      -1.088750       2.376200                    0.997513       3.387269       9.384536       0.493160       1.261019      -0.714170       0.019272      -0.029130       0.006485       0.035525      -0.009052       0.009749      -0.001913      -0.003493       0.002599      -0.013154      -0.000803       0.013957              1.786215       1.632688      -0.341165       0.174525       2.182646      -0.086185       1.543311          -0.000002
          137              H       7.004026       2.323072       9.018607       0.128592       1.044480 0.74130844E+01  0.70181441E+02                                 1.590852                            1.507826      -0.933486       2.440629                    0.999019       3.172712       8.244384       0.562533       1.150098      -0.740783      -0.003117       0.027611       0.019511       0.033952      -0.010575       0.006684       0.005740      -0.020527      -0.006244      -0.018141       0.001912       0.016229              1.622450       1.395484       0.006663       0.221640       1.740846       0.384569       1.731021           0.000245
          138              H       5.850230       2.401354       7.102513       0.085217       1.218205 0.86135073E+01  0.85362412E+02                                 1.823837                            1.668199      -0.927987       2.422652                    0.998643       3.489007       9.528312       0.510120       1.211565      -0.725220      -0.024999       0.037457      -0.002959       0.045131      -0.010274       0.005258       0.006582      -0.030351       0.003239      -0.021106       0.001974       0.019132              1.918561       1.881804      -0.558293       0.324471       2.199883      -0.278243       1.673995          -0.000507
          139              H       8.075214      20.971116      10.680182       0.122288       0.981285 0.73162056E+01  0.69760811E+02                                 1.597254                            1.550559      -0.574823       2.596336                    0.999984       3.300215       8.904711       0.521265       1.232316      -0.720549      -0.014780      -0.007614       0.020529       0.026417       0.005598      -0.007818      -0.001054      -0.000805       0.007656      -0.009547      -0.000727       0.010274              1.621607       1.500029       0.309132      -0.125729       1.692188      -0.285901       1.672606          -0.000940
          140              H       9.396933      21.040935       9.842191       0.130387       1.028607 0.79325449E+01  0.76712701E+02                                 1.618900                            1.594238      -0.648918       2.570168                    0.999935       3.199537       8.522457       0.527140       1.201504      -0.729567       0.026412      -0.004215      -0.007607       0.027807      -0.000977      -0.003592       0.006501       0.008886      -0.006908      -0.009525       0.001329       0.008197              1.631334       1.922887      -0.199177       0.051801       1.515782       0.095310       1.455332          -0.000454
          141              H       8.077922       2.134772      10.949107       0.096134       1.170963 0.93199922E+01  0.93099218E+02                                 1.707066                            1.681260      -0.677367       2.538098                    0.999450       3.361501       8.868724       0.539126       1.137327      -0.745505      -0.023468       0.006275       0.016101       0.029143      -0.001785      -0.003763       0.002729       0.010661      -0.000075      -0.006476      -0.001426       0.007902              1.710916       2.012274      -0.197014       0.028336       1.551844       0.142490       1.568629           0.000014
          142              H       9.330576       2.265947      10.015072       0.098252       1.200207 0.96675728E+01  0.98557878E+02                                 1.808176                            1.768830      -0.870039       2.453263                    0.997355       3.567875       9.864162       0.495047       1.213629      -0.725324       0.022470       0.010855      -0.016277       0.029794       0.005092      -0.003615      -0.001534      -0.002235       0.004995      -0.006531      -0.000297       0.006828              1.824410       1.758582       0.331893      -0.081481       1.796092      -0.184621       1.918557          -0.000050
          143              H       9.367140       0.943616      12.445005       0.111821       1.114532 0.86831979E+01  0.86978578E+02                                 1.785473                            1.726575      -0.841850       2.470606                    0.997478       3.561018      10.058408       0.474954       1.287426      -0.708117      -0.017828      -0.012524       0.013031       0.025387       0.005381      -0.001717      -0.001366       0.004047       0.008065      -0.007095       0.001196       0.005899              1.832339       1.579122       0.251518      -0.055507       1.951353      -0.308769       1.966540          -0.000161
          144              H      10.613022       1.186925      11.530178       0.122739       1.022910 0.80489964E+01  0.79856288E+02                                 1.736561                            1.701180      -1.109714       2.348694                    0.994216       3.711301      10.756991       0.457877       1.348311      -0.693456       0.020463      -0.007752      -0.016938       0.027672      -0.006085      -0.000821       0.004885       0.008789       0.001282      -0.009416       0.000896       0.008520              1.764555       2.138465      -0.255322      -0.089224       1.606260       0.082401       1.548939          -0.000705
          145              H      12.751336       8.481962      12.567462       0.083702       1.268058 0.91354493E+01  0.92414795E+02                                 1.907999                            1.744386      -1.068295       2.354460                    0.997185       3.681651      10.353991       0.484739       1.249069      -0.715521      -0.024813       0.035146       0.004768       0.043286      -0.009480      -0.005783      -0.002784      -0.025769       0.001920      -0.018441       0.002713       0.015728              2.002754       1.923489      -0.612002      -0.284265       2.381836       0.174215       1.702936          -0.000455
          146              H       0.383244       8.264041      10.632159       0.122487       1.065000 0.77444832E+01  0.75204832E+02                                 1.703311                            1.613424      -0.954262       2.429694                    0.998589       3.408550       9.404395       0.500400       1.260479      -0.713607       0.002096       0.022342      -0.022751       0.031956      -0.005629      -0.008614      -0.005225      -0.009505       0.005580      -0.014462       0.006006       0.008456              1.734721       1.412420      -0.081731      -0.127172       1.936302      -0.474725       1.855440           0.000261
          147              H       1.599334       4.677879      11.837522       0.132510       1.108057 0.82959767E+01  0.82122084E+02                                 1.765926                            1.684316      -1.084209       2.374946                    0.997254       3.452258       9.680037       0.482506       1.282363      -0.709120       0.019028      -0.027829      -0.007436       0.034523      -0.011037      -0.010500       0.003684       0.001139       0.014058      -0.014774      -0.002549       0.017323              1.788293       1.663045      -0.341385      -0.170390       2.165340       0.034361       1.536495           0.000110
          148              H       0.398141       4.952924      13.751214       0.087896       1.509140 0.11686211E+02  0.12619184E+03                                 2.174639                            1.999786      -1.405141       2.202548                    0.992526       3.973397      11.685820       0.442002       1.283290      -0.708073       0.003236      -0.034581       0.027625       0.044378      -0.003996      -0.002746      -0.006097      -0.001466       0.022356      -0.009968      -0.000341       0.010308              2.251072       1.751863       0.011752      -0.129148       2.628262      -0.694532       2.373091           0.000472
          149              H      10.642815       6.004442      12.185684       0.089325       1.256585 0.90313812E+01  0.91283161E+02                                 1.921955                            1.754572      -0.951543       2.420077                    0.997755       3.608923      10.211588       0.474078       1.278260      -0.709979       0.001605       0.040402      -0.024286       0.047166       0.002297       0.003852      -0.008042      -0.022638       0.036467      -0.018392       0.000828       0.017564              2.032638       1.587654       0.113507      -0.068111       2.773458      -0.402242       1.736803          -0.000232
          150              H      10.093002       4.125674      11.011536       0.127774       1.091989 0.80231520E+01  0.78366818E+02                                 1.722986                            1.637247      -0.875999       2.471924                    0.999331       3.307454       9.062784       0.500500       1.252895      -0.716834      -0.002421       0.002846      -0.033554       0.033761       0.002340       0.004130      -0.005753      -0.023834       0.029817      -0.017929       0.003428       0.014501              1.753347       1.436378       0.081807       0.118944       1.595266       0.075752       2.228398           0.000275
          151              H       9.987373       2.081878      14.404319       0.125706       1.070468 0.75896611E+01  0.74247935E+02                                 1.783592                            1.650984      -1.270541       2.281975                    0.994556       3.669616      10.583493       0.464889       1.346774      -0.693215      -0.006055      -0.027449       0.015170       0.031941       0.005425       0.001598      -0.002291      -0.008359       0.018375      -0.010278       0.003240       0.007038              1.870454       1.376207       0.131389      -0.122328       2.264068      -0.393133       1.971088           0.000180
          152              H      10.691567       3.954299      15.477620       0.080615       1.292503 0.91237561E+01  0.92983800E+02                                 1.989970                            1.783240      -1.190148       2.302409                    0.994364       3.833969      11.099507       0.459828       1.307004      -0.702003       0.004303      -0.003227       0.042284       0.042625       0.002995       0.002561      -0.001960      -0.010955       0.029409      -0.011559       0.001171       0.010389              2.137348       1.469342       0.046788      -0.050870       1.747336      -0.080084       3.195367           0.000620
          153              C       3.204085       1.406960       2.307476       0.577546      24.728907 0.24695305E+03  0.50990827E+04                                 7.805985                            5.561264       0.039660       2.071743                    0.999566      22.329981      62.481704       0.631632       0.469639      -1.020783       0.041613       0.025405       0.048838       0.069009      -0.033121      -0.050627       0.041039      -0.017032       0.057395      -0.053907      -0.032307       0.086214              9.622778       9.672862       2.961340       3.575315       9.596762      -1.005096       9.598711          -0.013062
          154              C       1.974453       1.074791       1.536717       0.012103      36.571165 0.41602703E+03  0.96137489E+04                                 9.538205                            6.767071       0.003452       2.011693                    0.999377      26.694095      74.553175       0.642131       0.412773      -1.073197      -0.046360      -0.006869      -0.016529       0.049696      -0.004435      -0.016557      -0.002962      -0.038327       0.020265      -0.030596       0.013905       0.016691             11.846586      13.298575       3.670579       5.937747      11.046573      -0.253325      11.194610           0.004365
          155              C       1.264841      21.072671       1.820049      -0.168859      35.694833 0.47471943E+03  0.11494517E+05                                 9.620227                            7.440225      -0.290117       1.871070                    0.998985      31.067078      92.883795       0.578477       0.437287      -1.043427       0.002692       0.023746      -0.003411       0.024140      -0.043194      -0.021065       0.017598      -0.002652       0.102000      -0.060311       0.002589       0.057721             11.081066      12.094931       4.070567       4.020962      11.769913      -0.079290       9.378352          -0.056621
          156              C       0.171986      20.746848       1.027679       0.085105      34.182553 0.40857451E+03  0.94304530E+04                                 9.240115                            6.830138       0.007854       2.016925                    0.999524      26.455572      74.654861       0.619763       0.428173      -1.059864       0.002547       0.002563      -0.004195       0.005537       0.020361      -0.001280      -0.009456      -0.021405      -0.023901      -0.020355      -0.008717       0.029073             10.812082      10.606261       3.434333       3.356174      12.548268      -1.843275       9.281716          -0.003291
          157              C      13.297086       0.357558      -0.021610      -0.187703      35.340895 0.47407110E+03  0.11497112E+05                                 9.530917                            7.425801      -0.366442       1.837470                    0.999017      31.695877      95.440271       0.579011       0.436189      -1.042066       0.010509       0.001528       0.003823       0.011287      -0.031012      -0.028915       0.046277       0.081536      -0.021860      -0.071487      -0.006782       0.078270             10.562824       9.314264       1.713014       3.257128      12.270419      -2.785739      10.103790          -0.013185
          158              C       0.450955       1.521210      23.763885       0.078466      35.682466 0.40689593E+03  0.93600757E+04                                 9.438964                            6.766512       0.041950       2.024966                    0.999496      26.322629      73.588741       0.631004       0.421966      -1.066237       0.001590      -0.009166       0.002010       0.009518      -0.000880       0.012493      -0.017460      -0.020464       0.042070      -0.022889      -0.006471       0.029360             11.379431      11.124586       0.964677       5.340654      11.384604      -3.189602      11.629104          -0.005037
          159              C       1.569541       1.891463       0.506636      -0.169970      36.619419 0.46872082E+03  0.11283454E+05                                 9.697973                            7.329057      -0.117147       1.921756                    0.999465      30.793005      91.009729       0.592059       0.429747      -1.050741      -0.005222      -0.009492       0.018030       0.021034      -0.002458      -0.046077       0.037541      -0.013075      -0.011747      -0.060339       0.000808       0.059531             11.338556      12.366679       1.636640       5.961154       9.924393      -1.526241      11.724596          -0.051664
          160              C       3.126894       3.093197       5.390514       0.578892      25.203021 0.24716874E+03  0.50943937E+04                                 7.858806                            5.535172       0.114611       2.096106                    0.999598      22.214818      61.697097       0.639304       0.464836      -1.025469       0.042574      -0.028672      -0.048070       0.070323       0.032865       0.054901       0.039975      -0.005138       0.054479      -0.053773      -0.034576       0.088348              9.808566       9.826470      -3.043133      -3.808946      10.022026      -1.104677       9.577202          -0.013975
          161              C       1.882366       3.480376       6.166076       0.017638      37.369280 0.41833287E+03  0.96626322E+04                                 9.639619                            6.764067       0.072172       2.032647                    0.999326      26.593271      73.810403       0.646558       0.410133      -1.076897      -0.048318       0.004220       0.019854       0.052409       0.010229       0.014431      -0.004190      -0.038360       0.013719      -0.030461       0.010978       0.019483             12.148748      13.422055      -3.933006      -6.205123      11.046498      -0.415931      11.977692           0.004133
          162              C       1.467974       2.729292       7.253784      -0.179813      36.630780 0.46098971E+03  0.11049543E+05                                 9.666599                            7.258043      -0.166495       1.905223                    0.999422      30.784464      90.741241       0.596313       0.428528      -1.051655      -0.007110       0.006154      -0.025279       0.026972       0.007633       0.052622       0.034726      -0.016253      -0.016705      -0.063620      -0.001158       0.064778             11.401659      11.758481      -1.779991      -6.056278       9.846777      -1.693083      12.599718          -0.057867
          163              C       0.375119       3.131280       7.964515       0.080548      34.777297 0.40078986E+03  0.91760532E+04                                 9.228750                            6.687968       0.046781       2.025089                    0.999484      26.209196      72.870419       0.639240       0.418507      -1.069455      -0.002572       0.003286      -0.011061       0.011822       0.001850      -0.011139      -0.019475      -0.019476       0.054257      -0.022681      -0.010133       0.032813             11.162512      10.239349      -0.974150      -5.006695      10.864252      -3.497743      12.383933          -0.003583
          164              C      13.183332       4.267427       7.661974      -0.201374      34.358285 0.47741314E+03  0.11551292E+05                                 9.250145                            7.385777      -0.162891       1.902204                    0.999424      31.347290      93.032961       0.590800       0.428479      -1.051002       0.002371      -0.003878      -0.007229       0.008539       0.025955       0.014018       0.055992       0.046154      -0.012005      -0.070431       0.006415       0.064016             10.170629       8.915836      -1.459355      -2.730626      11.277544      -3.319520      10.318507          -0.024896
          165              C       0.079899       4.971966       6.550255       0.084146      33.598897 0.40411923E+03  0.92904359E+04                                 9.082482                            6.766426       0.031534       2.022510                    0.999594      26.333022      73.857814       0.627103       0.424855      -1.063259       0.002696      -0.009960      -0.002726       0.010673      -0.021100       0.003276      -0.017122      -0.024225      -0.010603      -0.024653      -0.008871       0.033524             10.572357      10.062396      -3.342336      -2.936123      12.104928      -2.206075       9.549747          -0.007720
          166              C       1.160567       4.597481       5.805908      -0.173194      34.742370 0.45589616E+03  0.10925417E+05                                 9.396439                            7.257476      -0.211598       1.894810                    0.999388      30.846910      91.689603       0.589926       0.433248      -1.046065      -0.004540      -0.026194       0.000561       0.026591       0.046884       0.019149       0.018736      -0.007502       0.098124      -0.063408       0.004932       0.058477             10.766518      11.391197      -4.001880      -3.754607      11.451951      -0.382936       9.456406          -0.051370
          167              C       9.977893       0.715117      19.100910       0.085752      27.036604 0.33172603E+03  0.73276553E+04                                 7.959282                            6.155644       0.120153       2.050998                    0.999774      26.288634      74.534547       0.647324       0.428350      -1.051134       0.002346       0.023319      -0.051428       0.056517      -0.014441      -0.016527      -0.025767       0.030949      -0.042657      -0.044414       0.014638       0.029776              9.101100       5.226540       0.966424       2.066078      12.049704       1.645506      10.027057          -0.008790
          168              C      10.419369       1.679890      19.955708      -0.196905      33.292692 0.43639956E+03  0.10288971E+05                                 9.031674                            7.010438       0.129191       2.021807                    0.999094      29.557105      85.622455       0.615150       0.422316      -1.058455       0.023938      -0.007981      -0.004755       0.025677      -0.011751      -0.001276       0.001549       0.017079       0.033152      -0.020072       0.007925       0.012147             10.303744       6.016177       0.639290       2.733250      13.562203       2.318689      11.332854           0.001399
          169              C      10.430202       2.995874      19.528309       0.193119      29.049703 0.36952377E+03  0.83195128E+04                                 8.400740                            6.538065      -0.062165       2.014334                    0.999436      24.904706      69.462566       0.627138       0.433798      -1.056164       0.016174       0.021306       0.022354       0.034860       0.002006      -0.004972       0.020378       0.003779      -0.001559      -0.022443       0.002854       0.019589              9.697149       4.938173       0.333455       1.964031      11.505142       2.063783      12.648132          -0.014048
          170              C      10.030708       3.234951      18.246111      -0.220462      33.655632 0.44644435E+03  0.10586731E+05                                 9.066910                            7.052332       0.216694       2.040813                    0.999232      30.062226      87.361192       0.618276       0.417762      -1.061239      -0.000152      -0.011935      -0.014483       0.018768      -0.002703      -0.006049      -0.004143      -0.012270      -0.085248      -0.029801       0.008718       0.021083             10.377067       5.253884       0.512211       2.015817      12.371543       0.651203      13.505774           0.001509
          171              C       9.593294       2.210938      17.439335       0.077998      28.378218 0.34326946E+03  0.76545910E+04                                 8.249300                            6.287617       0.188962       2.072126                    0.999624      26.594111      75.978606       0.635991       0.431885      -1.048041       0.012828      -0.031166       0.029157       0.044565      -0.022265      -0.011638      -0.013962       0.050774       0.026953      -0.043885       0.012631       0.031255              9.551522       4.736797       0.673332       1.193557      12.738221      -0.065260      11.179547          -0.008034
          172              C      10.835114       4.112979      20.479152      -0.255160      28.593468 0.43914052E+03  0.10400715E+05                                 8.260435                            7.021541      -0.238827       1.910892                    0.997654      30.195238      88.526116       0.614262       0.421010      -1.056127      -0.056602      -0.032335       0.047413       0.080606       0.004982      -0.024591       0.012512      -0.029076       0.068853      -0.038431       0.002338       0.036092              9.191979       8.491647      -0.085524      -0.808005       8.538490       1.839684      10.545800          -0.000610
          173              C      10.102481       4.049507      21.833384      -0.153983      24.962878 0.39154233E+03  0.90254905E+04                                 7.552905                            6.604116      -0.084081       1.965006                    0.999056      29.011214      84.345969       0.636110       0.417717      -1.056526      -0.040068       0.024919      -0.089887       0.101519      -0.003205      -0.024453       0.001781       0.034809      -0.036613      -0.024629      -0.011583       0.036212              8.367657      10.281942      -1.499317      -2.248323       6.275031       0.920178       8.545999          -0.001772
          174              C       8.658883       4.320321      21.689317      -0.244674      29.276205 0.43376997E+03  0.10256086E+05                                 8.424524                            6.960378      -0.217722       1.922063                    0.997442      29.995035      88.260927       0.618510       0.418830      -1.056043       0.066385      -0.013949       0.044433       0.081092       0.012411      -0.021480       0.005076       0.006272      -0.036590      -0.029276       0.003694       0.025583              9.862628      11.642001      -1.301094      -4.298216       6.747335       0.139313      11.198549          -0.000776
          175              C       0.215321      11.029300      18.731137       0.076479      28.193183 0.35042853E+03  0.79003416E+04                                 8.319801                            6.414200      -0.162437       1.950721                    0.999195      27.559786      80.684128       0.617082       0.440268      -1.036985      -0.015414      -0.042718       0.018564       0.049062      -0.013502      -0.038275      -0.013274      -0.001855      -0.083139      -0.055524       0.018374       0.037150              9.549581       8.316421       1.981200       4.137497       9.850622      -0.427340      10.481700          -0.010589
          176              C       0.954725      11.171054      19.881274      -0.209021      33.024191 0.43876407E+03  0.10347686E+05                                 8.959897                            6.986230       0.186859       2.033327                    0.999404      29.801715      86.043832       0.622598       0.417144      -1.062851       0.001495       0.007434      -0.014719       0.016558       0.012802       0.003569       0.015084       0.014371      -0.036807      -0.023354      -0.000957       0.024311             10.298815       8.419294       0.658638       4.925428       9.924962      -1.735133      12.552189           0.001282
          177              C       0.995352      10.117421      20.788897       0.186105      32.093770 0.37063600E+03  0.83110598E+04                                 8.896247                            6.451440       0.021870       2.033843                    0.999243      24.786423      67.926381       0.648635       0.421111      -1.069122       0.022559      -0.005552       0.026186       0.035007      -0.003152       0.015271      -0.004402       0.028350       0.041181      -0.021656      -0.005078       0.026735             11.194898       9.965606       0.405353       7.100483       8.741428      -1.650455      14.877660          -0.022474
          178              C       0.249176       8.989737      20.450339      -0.213133      33.966412 0.42522541E+03  0.99191899E+04                                 9.032425                            6.830395       0.214384       2.037979                    0.999738      29.488111      83.816762       0.638183       0.411437      -1.069843      -0.010751       0.001878      -0.003787       0.011552       0.004843       0.001739      -0.026784      -0.017362      -0.000535      -0.024146      -0.007471       0.031617             10.656686      10.032805       1.648410       6.363796       8.674219      -0.236572      13.263032           0.001114
          179              C      13.095307       8.953769      19.302604       0.073715      27.816687 0.32572843E+03  0.71622815E+04                                 8.080094                            6.081925       0.087102       2.032061                    0.999808      26.511923      74.990670       0.654113       0.425851      -1.052694      -0.006602       0.056130      -0.004467       0.056693       0.009249      -0.022440       0.001610      -0.006511      -0.111460      -0.045774       0.014756       0.031018              9.498097       8.487819       1.534106       4.954958       8.597058      -0.408912      11.409413          -0.012296
          180              C       1.798404      10.229555      22.044683      -0.253667      31.161791 0.42150750E+03  0.98188903E+04                                 8.660164                            6.745980       0.061568       2.010958                    0.999071      29.110978      82.907867       0.649431       0.404870      -1.073281      -0.000197      -0.079879       0.001210       0.079888      -0.010433       0.000899      -0.026240       0.004464       0.026951      -0.028661      -0.001407       0.030067             10.828856      10.218726      -2.356793       5.566781       8.961020      -2.500955      13.306823          -0.000955
          181              C       2.130188       8.877603      22.683381      -0.158583      27.991470 0.38297547E+03  0.87668359E+04                                 8.185496                            6.494593      -0.037257       1.980457                    0.999449      28.723943      82.834829       0.647843       0.413013      -1.061031       0.037991       0.090884       0.035506       0.104708      -0.021824       0.001303      -0.028827       0.015186       0.008895      -0.038758       0.003677       0.035081             10.106044       9.668881      -2.631060       4.943276       8.631841      -3.202323      12.017409          -0.000488
          182              C       3.000952       9.008778      23.831116      -0.245475      30.551234 0.41747375E+03  0.97877986E+04                                 8.691315                            6.817957      -0.252636       1.913354                    0.997214      29.866922      87.837734       0.625662       0.417552      -1.055655      -0.048123      -0.050250      -0.050852       0.086178      -0.022511       0.001664      -0.010513       0.007260       0.069714      -0.035261       0.007348       0.027913             10.689551       9.155985      -2.149964       4.102695      10.627808      -3.412427      12.284859          -0.000877
          183              C       6.454213       2.883740       0.415394       0.065107      28.827788 0.35085944E+03  0.78666875E+04                                 8.312560                            6.337749       0.019790       2.002583                    0.999759      27.238149      78.029881       0.636325       0.429307      -1.049617      -0.006983       0.061300       0.011859       0.062826       0.007142       0.015315      -0.007121      -0.002356      -0.093556      -0.037324       0.013950       0.023375              9.696133       8.470001       1.886659      -4.718333       9.135968       0.587807      11.482430          -0.010824
          184              C       7.162470       3.008568      23.254847      -0.214342      33.498675 0.43861678E+03  0.10324742E+05                                 8.950922                            6.931007       0.296296       2.062332                    0.999756      29.828963      85.536985       0.633539       0.410713      -1.068910      -0.008470       0.005246       0.004802       0.011060      -0.012200      -0.004989       0.030494       0.000131       0.021396      -0.030718      -0.005475       0.036194             10.314108       9.329209       2.503588      -5.287628       9.404430       0.064180      12.208685           0.001241
          185              C       7.886977       4.157409      22.981120       0.188923      30.990024 0.37259096E+03  0.83923936E+04                                 8.783016                            6.538200       0.002749       2.034599                    0.999324      24.824483      68.891214       0.632029       0.430245      -1.060044       0.019103       0.003167      -0.024992       0.031615      -0.007659      -0.012077      -0.004951       0.038321       0.002434      -0.023415      -0.001910       0.025325             10.711891       9.764075       1.351428      -6.495122       8.411412       0.754871      13.960187          -0.017300
          186              C       7.877498       5.122182      23.963178      -0.189728      32.358174 0.43373979E+03  0.10225666E+05                                 8.923087                            7.005581       0.057722       1.999649                    0.998668      29.664954      86.346031       0.612285       0.424317      -1.055652      -0.010461       0.005343       0.006866       0.013606       0.008250      -0.001878      -0.019045       0.016796      -0.046404      -0.028722       0.006264       0.022458             10.188072       8.387280       0.790881      -4.928691       9.355118       1.780923      12.821819           0.001015
          187              C       7.152990       4.948692       1.106916       0.070402      28.508910 0.35877955E+03  0.81269108E+04                                 8.364248                            6.479329      -0.167132       1.945660                    0.999151      27.705219      80.993069       0.616233       0.438797      -1.039062      -0.024011      -0.037778      -0.022872       0.050268      -0.011021       0.038104       0.014460      -0.006228      -0.067531      -0.053137       0.019182       0.033955              9.555155       8.357459       2.041323      -4.079364       9.631103       0.554071      10.676903          -0.009059
          188              C       3.795879       5.384533       0.633896       0.099454      26.568478 0.32674966E+03  0.71879573E+04                                 7.881587                            6.111240       0.158963       2.069228                    0.999776      25.984213      73.434215       0.649592       0.428622      -1.051340       0.000738       0.013408       0.045037       0.046996       0.016980      -0.019178       0.021188       0.020262      -0.016900      -0.040007       0.014427       0.025579              9.107570       4.886690      -1.666093       0.727617      12.853260      -1.254622       9.582761          -0.010466
          189              C       3.450553       6.510101      23.934364      -0.199612      33.118902 0.43339740E+03  0.10182351E+05                                 8.965376                            6.945990       0.225019       2.051136                    0.999393      29.409750      84.550894       0.624498       0.417458      -1.063420       0.012419      -0.003214      -0.001396       0.012904       0.007740       0.000946      -0.003681       0.003537       0.080632      -0.021627      -0.005572       0.027199             10.370131       5.547955      -2.516364       1.007107      15.214245      -2.115503      10.348191           0.001982
          190              C       3.294817       7.724530       0.561862       0.191967      30.946858 0.36453571E+03  0.81849922E+04                                 8.829066                            6.507500      -0.010635       2.033303                    0.999519      24.818305      69.283070       0.626193       0.435632      -1.054327       0.003141       0.026995      -0.020895       0.034281      -0.011828       0.008742      -0.018510       0.011345      -0.022146      -0.023434      -0.003120       0.026554             10.914653       5.375328      -2.623374       1.815209      14.519702      -3.477307      12.848929          -0.015016
          191              C       3.405863       7.726646       1.911292      -0.214211      34.422307 0.43976351E+03  0.10401935E+05                                 9.260155                            7.031524       0.082157       2.001356                    0.998953      29.960396      87.307310       0.614186       0.421610      -1.057500       0.010077      -0.004443       0.010220       0.015025       0.007558      -0.004525       0.010788       0.002965      -0.082217      -0.031013       0.009334       0.021680             10.925051       5.215863      -1.811870       0.980881      13.482636      -1.875311      14.076656           0.001583
          192              C       3.799941       6.584152       2.549989       0.077530      29.294514 0.33990085E+03  0.75600393E+04                                 8.414945                            6.234445       0.187974       2.068762                    0.999771      26.605338      75.887886       0.642184       0.428820      -1.050016       0.000085      -0.027930      -0.044138       0.052233       0.029248      -0.010082       0.009381       0.053394       0.032497      -0.047765       0.012277       0.035488             10.019125       4.746112      -1.839728       0.137822      13.549768      -0.414700      11.761495          -0.008590
          193              C      10.338115      19.750340      14.313076       0.577532      24.729121 0.24695457E+03  0.50991227E+04                                 7.806025                            5.561275       0.039649       2.071739                    0.999566      22.330105      62.482135       0.631633       0.469638      -1.020783      -0.041614      -0.025402       0.048846       0.069014      -0.033120       0.050621      -0.041045      -0.017029       0.057387      -0.053899      -0.032314       0.086213              9.622857       9.672983       2.961375      -3.575392       9.596804       1.005080       9.598783          -0.013006
          194              C      11.567747      20.082509      13.542317       0.012115      36.571126 0.41602385E+03  0.96136645E+04                                 9.538198                            6.767038       0.003443       2.011688                    0.999377      26.694122      74.553394       0.642133       0.412772      -1.073197       0.046362       0.006868      -0.016532       0.049698      -0.004438       0.016556       0.002956      -0.038321       0.020267      -0.030594       0.013910       0.016684             11.846610      13.298620       3.670562      -5.937803      11.046555       0.253332      11.194655           0.004356
          195              C      12.277359       0.084629      13.825649      -0.168955      35.697519 0.47476253E+03  0.11495831E+05                                 9.620716                            7.440578      -0.290185       1.871034                    0.998985      31.068577      92.889609       0.578461       0.437289      -1.043425      -0.002683      -0.023745      -0.003418       0.024139      -0.043182       0.021048      -0.017580      -0.002657       0.101992      -0.060297       0.002606       0.057691             11.081665      12.095634       4.070895      -4.021201      11.770588       0.079208       9.378773          -0.056663
          196              C      13.370214       0.410452      13.033279       0.085074      34.182820 0.40857692E+03  0.94305156E+04                                 9.240113                            6.830122       0.007912       2.016940                    0.999524      26.455767      74.655264       0.619769       0.428168      -1.059867      -0.002560      -0.002573      -0.004194       0.005546       0.020365       0.001271       0.009465      -0.021413      -0.023890      -0.020370      -0.008708       0.029078             10.812097      10.606279       3.434401      -3.356148      12.548341       1.843260       9.281671          -0.003316
          197              C       0.245114      20.799742      11.983990      -0.187710      35.340991 0.47407249E+03  0.11497148E+05                                 9.530921                            7.425803      -0.366433       1.837472                    0.999017      31.695908      95.440232       0.579012       0.436188      -1.042067      -0.010513      -0.001526       0.003826       0.011291      -0.031008       0.028910      -0.046281       0.081543      -0.021860      -0.071494      -0.006772       0.078266             10.562834       9.314279       1.713034      -3.257131      12.270442       2.785733      10.103780          -0.013155
          198              C      13.091245      19.636090      11.758285       0.078466      35.682402 0.40689312E+03  0.93599962E+04                                 9.438945                            6.766479       0.041979       2.024975                    0.999496      26.322603      73.588637       0.631007       0.421965      -1.066237      -0.001599       0.009166       0.002017       0.009520      -0.000878      -0.012492       0.017462      -0.020471       0.042073      -0.022892      -0.006470       0.029362             11.379434      11.124592       0.964646      -5.340690      11.384573       3.189618      11.629135          -0.005062
          199              C      11.972659      19.265837      12.512236      -0.170078      36.622774 0.46877122E+03  0.11284990E+05                                 9.698594                            7.329482      -0.117264       1.921701                    0.999465      30.794827      91.016939       0.592037       0.429751      -1.050737       0.005231       0.009495       0.018028       0.021037      -0.002446       0.046063      -0.037528      -0.013082      -0.011747      -0.060326       0.000821       0.059506             11.339330      12.367546       1.636702      -5.961676       9.924992       1.526354      11.725454          -0.051699
          200              C      10.415306      18.064103      17.396114       0.578871      25.203230 0.24717134E+03  0.50944553E+04                                 7.858811                            5.535175       0.114655       2.096118                    0.999598      22.214922      61.697214       0.639309       0.464832      -1.025473      -0.042575       0.028668      -0.048076       0.070326       0.032863      -0.054892      -0.039982      -0.005136       0.054470      -0.053762      -0.034582       0.088344              9.808573       9.826488      -3.043151       3.808951      10.022046       1.104661       9.577185          -0.013933
          201              C      11.659834      17.676924      18.171676       0.017643      37.369188 0.41833171E+03  0.96626026E+04                                 9.639620                            6.764070       0.072145       2.032639                    0.999326      26.593227      73.810365       0.646556       0.410135      -1.076895       0.048314      -0.004224       0.019857       0.052406       0.010235      -0.014438       0.004188      -0.038361       0.013718      -0.030469       0.010982       0.019486             12.148747      13.422060      -3.933024       6.205116      11.046515       0.415914      11.977666           0.004139
          202              C      12.074226      18.428008      19.259384      -0.179816      36.630806 0.46099046E+03  0.11049567E+05                                 9.666610                            7.258054      -0.166512       1.905218                    0.999422      30.784453      90.741252       0.596311       0.428529      -1.051654       0.007106      -0.006152      -0.025278       0.026969       0.007637      -0.052623      -0.034728      -0.016251      -0.016705      -0.063620      -0.001163       0.064783             11.401665      11.758499      -1.780005       6.056280       9.846790       1.693068      12.599707          -0.057809
          203              C      13.167081      18.026020      19.970115       0.080542      34.777266 0.40078978E+03  0.91760483E+04                                 9.228731                            6.687958       0.046802       2.025095                    0.999484      26.209209      72.870374       0.639242       0.418506      -1.069456       0.002574      -0.003287      -0.011061       0.011822       0.001848       0.011139       0.019475      -0.019475       0.054253      -0.022681      -0.010131       0.032812             11.162481      10.239331      -0.974151       5.006681      10.864225       3.497722      12.383886          -0.003575
          204              C       0.358868      16.889873      19.667574      -0.201389      34.358663 0.47741996E+03  0.11551498E+05                                 9.250210                            7.385830      -0.162896       1.902199                    0.999424      31.347534      93.033862       0.590798       0.428479      -1.051002      -0.002372       0.003881      -0.007227       0.008539       0.025955      -0.014016      -0.055990       0.046153      -0.012004      -0.070429       0.006416       0.064013             10.170698       8.915900      -1.459357       2.730649      11.277625       3.319543      10.318569          -0.024881
          205              C      13.462301      16.185334      18.555855       0.084150      33.598820 0.40411841E+03  0.92904127E+04                                 9.082468                            6.766419       0.031535       2.022511                    0.999594      26.332998      73.857735       0.627104       0.424855      -1.063259      -0.002695       0.009958      -0.002726       0.010670      -0.021100      -0.003278       0.017122      -0.024228      -0.010608      -0.024652      -0.008874       0.033526             10.572338      10.062378      -3.342321       2.936120      12.104913       2.206071       9.549723          -0.007703
          206              C      12.381633      16.559819      17.811508      -0.173200      34.742503 0.45589854E+03  0.10925491E+05                                 9.396471                            7.257501      -0.211610       1.894806                    0.999388      30.846986      91.689965       0.589924       0.433249      -1.046064       0.004536       0.026194       0.000560       0.026589       0.046883      -0.019151      -0.018739      -0.007497       0.098122      -0.063407       0.004928       0.058479             10.766556      11.391237      -4.001901       3.754619      11.452010       0.382930       9.456420          -0.051325
          207              C       3.564307      20.442183       7.095310       0.085752      27.036687 0.33172707E+03  0.73276814E+04                                 7.959303                            6.155658       0.120177       2.051006                    0.999774      26.288605      74.534391       0.647323       0.428351      -1.051134      -0.002352      -0.023320      -0.051425       0.056515      -0.014445       0.016526       0.025771       0.030949      -0.042650      -0.044418       0.014642       0.029776              9.101127       5.226549       0.966423      -2.066083      12.049740      -1.645514      10.027093          -0.008799
          208              C       3.122831      19.477410       7.950108      -0.196892      33.292324 0.43639352E+03  0.10288794E+05                                 9.031621                            7.010399       0.129181       2.021809                    0.999094      29.556849      85.621589       0.615151       0.422317      -1.058454      -0.023940       0.007983      -0.004754       0.025680      -0.011752       0.001277      -0.001550       0.017080       0.033140      -0.020071       0.007925       0.012146             10.303684       6.016150       0.639276      -2.733230      13.562130      -2.318648      11.332774           0.001403
          209              C       3.111998      18.161426       7.522709       0.193125      29.049617 0.36952258E+03  0.83194790E+04                                 8.400726                            6.538057      -0.062166       2.014335                    0.999436      24.904646      69.462364       0.627138       0.433798      -1.056164      -0.016175      -0.021307       0.022354       0.034861       0.002005       0.004972      -0.020377       0.003783      -0.001563      -0.022443       0.002856       0.019587              9.697130       4.938168       0.333438      -1.964025      11.505110      -2.063742      12.648111          -0.014071
          210              C       3.511492      17.922349       6.240511      -0.220460      33.655592 0.44644417E+03  0.10586725E+05                                 9.066908                            7.052339       0.216689       2.040812                    0.999232      30.062201      87.361098       0.618274       0.417764      -1.061238       0.000153       0.011934      -0.014484       0.018768      -0.002703       0.006048       0.004141      -0.012271      -0.085245      -0.029799       0.008716       0.021083             10.377059       5.253887       0.512189      -2.015823      12.371480      -0.651176      13.505811           0.001515
          211              C       3.948906      18.946362       5.433735       0.078001      28.377905 0.34326523E+03  0.76544569E+04                                 8.249184                            6.287540       0.189055       2.072156                    0.999624      26.593846      75.977120       0.636002       0.431880      -1.048046      -0.012832       0.031164       0.029156       0.044564      -0.022264       0.011633       0.013962       0.050771       0.026954      -0.043883       0.012633       0.031250              9.551380       4.736735       0.673306      -1.193550      12.737990       0.065270      11.179414          -0.008054
          212              C       2.707086      17.044321       8.473552      -0.255158      28.593373 0.43913880E+03  0.10400662E+05                                 8.260411                            7.021523      -0.238820       1.910895                    0.997654      30.195159      88.525758       0.614264       0.421010      -1.056128       0.056601       0.032335       0.047414       0.080606       0.004981       0.024591      -0.012513      -0.029076       0.068857      -0.038431       0.002337       0.036094              9.191950       8.491632      -0.085535       0.808005       8.538459      -1.839659      10.545760          -0.000612
          213              C       3.439719      17.107793       9.827784      -0.153991      24.962967 0.39154406E+03  0.90255392E+04                                 7.552925                            6.604133      -0.084089       1.965004                    0.999056      29.011240      84.346051       0.636109       0.417717      -1.056526       0.040066      -0.024920      -0.089886       0.101517      -0.003207       0.024452      -0.001780       0.034811      -0.036611      -0.024627      -0.011585       0.036212              8.367685      10.282001      -1.499326       2.248342       6.275037      -0.920175       8.546017          -0.001772
          214              C       4.883317      16.836979       9.683717      -0.244677      29.276284 0.43377085E+03  0.10256113E+05                                 8.424543                            6.960387      -0.217725       1.922061                    0.997442      29.995077      88.261096       0.618509       0.418830      -1.056043      -0.066384       0.013947       0.044435       0.081092       0.012411       0.021479      -0.005078       0.006274      -0.036594      -0.029276       0.003694       0.025582              9.862658      11.642046      -1.301092       4.298244       6.747341      -0.139311      11.198587          -0.000775
          215              C      13.326879      10.128000       6.725537       0.076486      28.192905 0.35042466E+03  0.79002123E+04                                 8.319670                            6.414116      -0.162365       1.950739                    0.999196      27.559625      80.682773       0.617095       0.440261      -1.036992       0.015409       0.042716       0.018570       0.049060      -0.013499       0.038279       0.013278      -0.001873      -0.083130      -0.055529       0.018384       0.037145              9.549411       8.316272       1.981160      -4.137385       9.850465       0.427363      10.481495          -0.010592
          216              C      12.587475       9.986246       7.875674      -0.209004      33.024161 0.43876409E+03  0.10347695E+05                                 8.959919                            6.986256       0.186791       2.033307                    0.999404      29.801682      86.044008       0.622593       0.417147      -1.062848      -0.001490      -0.007437      -0.014720       0.016559       0.012802      -0.003573      -0.015085       0.014370      -0.036802      -0.023354      -0.000960       0.024314             10.298827       8.419288       0.658641      -4.925394       9.925030       1.735161      12.552162           0.001278
          217              C      12.546848      11.039879       8.783297       0.186166      32.093389 0.37063071E+03  0.83109242E+04                                 8.896234                            6.451436       0.021797       2.033823                    0.999243      24.786182      67.925992       0.648628       0.421117      -1.069117      -0.022558       0.005552       0.026188       0.035007      -0.003157      -0.015266       0.004400       0.028354       0.041173      -0.021657      -0.005073       0.026730             11.194867       9.965574       0.405371      -7.100433       8.741451       1.650450      14.877575          -0.022505
          218              C      13.293024      12.167563       8.444739      -0.213112      33.966462 0.42522560E+03  0.99192045E+04                                 9.032454                            6.830411       0.214298       2.037952                    0.999737      29.488145      83.817149       0.638180       0.411439      -1.069841       0.010753      -0.001877      -0.003786       0.011554       0.004843      -0.001744       0.026784      -0.017362      -0.000524      -0.024147      -0.007470       0.031618             10.656715      10.032839       1.648426      -6.363803       8.674274       0.236577      13.263032           0.001113
          219              C       0.446893      12.203531       7.297004       0.073718      27.817026 0.32573280E+03  0.71624012E+04                                 8.080152                            6.081964       0.087090       2.032050                    0.999808      26.512161      74.991458       0.654111       0.425851      -1.052694       0.006596      -0.056128      -0.004464       0.056690       0.009252       0.022445      -0.001610      -0.006521      -0.111476      -0.045783       0.014757       0.031025              9.498166       8.487902       1.534122      -4.955002       8.597131       0.408920      11.409464          -0.012304
          220              C      11.743796      10.927745      10.039083      -0.253661      31.161828 0.42150854E+03  0.98189274E+04                                 8.660183                            6.745996       0.061532       2.010946                    0.999071      29.111062      82.908341       0.649428       0.404871      -1.073280       0.000197       0.079877       0.001212       0.079887      -0.010434      -0.000899       0.026242       0.004460       0.026947      -0.028661      -0.001408       0.030069             10.828870      10.218736      -2.356799      -5.566768       8.961058       2.500960      13.306817          -0.000959
          221              C      11.412012      12.279697      10.677781      -0.158582      27.991504 0.38297606E+03  0.87668578E+04                                 8.185511                            6.494603      -0.037263       1.980455                    0.999449      28.724029      82.835268       0.647842       0.413014      -1.061030      -0.037990      -0.090883       0.035506       0.104707      -0.021825      -0.001304       0.028825       0.015189       0.008897      -0.038758       0.003677       0.035081             10.106058       9.668890      -2.631072      -4.943270       8.631874       3.202334      12.017411          -0.000486
          222              C      10.541248      12.148522      11.825516      -0.245479      30.551272 0.41747407E+03  0.97878122E+04                                 8.691343                            6.817975      -0.252640       1.913354                    0.997214      29.866915      87.837861       0.625658       0.417554      -1.055653       0.048122       0.050249      -0.050850       0.086177      -0.022511      -0.001665       0.010512       0.007260       0.069719      -0.035261       0.007347       0.027914             10.689588       9.156006      -2.149983      -4.102715      10.627857       3.412454      12.284901          -0.000877
          223              C       7.087987      18.273560      12.420994       0.065118      28.827364 0.35085310E+03  0.78665076E+04                                 8.312477                            6.337687       0.019793       2.002589                    0.999759      27.237842      78.028736       0.636329       0.429307      -1.049618       0.006983      -0.061299       0.011861       0.062825       0.007137      -0.015316       0.007124      -0.002353      -0.093549      -0.037323       0.013955       0.023368              9.696036       8.469919       1.886656       4.718281       9.135876      -0.587776      11.482313          -0.010824
          224              C       6.379730      18.148732      11.249247      -0.214363      33.499071 0.43862317E+03  0.10324928E+05                                 8.950982                            6.931050       0.296313       2.062333                    0.999756      29.829217      85.537804       0.633538       0.410712      -1.068910       0.008470      -0.005247       0.004804       0.011061      -0.012198       0.004989      -0.030495       0.000125       0.021398      -0.030717      -0.005478       0.036195             10.314181       9.329288       2.503624       5.287676       9.404493      -0.064155      12.208762           0.001241
          225              C       5.655223      16.999891      10.975520       0.188886      30.990446 0.37259681E+03  0.83925520E+04                                 8.783056                            6.538223       0.002784       2.034607                    0.999324      24.824741      68.891878       0.632033       0.430241      -1.060047      -0.019102      -0.003168      -0.024992       0.031615      -0.007653       0.012082       0.004951       0.038316       0.002445      -0.023413      -0.001913       0.025326             10.711945       9.764132       1.351438       6.495163       8.411452      -0.754870      13.960253          -0.017292
          226              C       5.664702      16.035118      11.957578      -0.189746      32.358542 0.43374586E+03  0.10225844E+05                                 8.923150                            7.005626       0.057729       1.999648                    0.998668      29.665189      86.346843       0.612283       0.424316      -1.055652       0.010460      -0.005342       0.006866       0.013604       0.008253       0.001878       0.019044       0.016794      -0.046401      -0.028720       0.006261       0.022460             10.188148       8.387341       0.790876       4.928741       9.355176      -1.780944      12.821927           0.001014
          227              C       6.389210      16.208608      13.112516       0.070427      28.508236 0.35876851E+03  0.81266023E+04                                 8.364138                            6.479237      -0.167155       1.945661                    0.999151      27.704759      80.991566       0.616235       0.438798      -1.039061       0.024016       0.037778      -0.022870       0.050269      -0.011025      -0.038101      -0.014456      -0.006215      -0.067540      -0.053134       0.019176       0.033958              9.555032       8.357330       2.041288       4.079298       9.630995      -0.554088      10.676770          -0.009058
          228              C       9.746321      15.772767      12.639496       0.099457      26.568441 0.32674875E+03  0.71879311E+04                                 7.881572                            6.111223       0.158971       2.069231                    0.999776      25.984181      73.434053       0.649595       0.428621      -1.051340      -0.000739      -0.013408       0.045038       0.046997       0.016979       0.019177      -0.021188       0.020266      -0.016902      -0.040006       0.014427       0.025580              9.107557       4.886679      -1.666093      -0.727618      12.853266       1.254622       9.582725          -0.010460
          229              C      10.091647      14.647199      11.928764      -0.199630      33.119473 0.43340639E+03  0.10182615E+05                                 8.965468                            6.946053       0.225020       2.051130                    0.999393      29.410106      84.552132       0.624496       0.417457      -1.063421      -0.012419       0.003214      -0.001397       0.012904       0.007739      -0.000947       0.003682       0.003527       0.080643      -0.021626      -0.005576       0.027203             10.370247       5.548011      -2.516403      -1.007114      15.214458       2.115529      10.348272           0.001978
          230              C      10.247383      13.432770      12.567462       0.191958      30.947040 0.36453796E+03  0.81850563E+04                                 8.829096                            6.507516      -0.010624       2.033304                    0.999519      24.818419      69.283468       0.626193       0.435631      -1.054327      -0.003140      -0.026996      -0.020895       0.034282      -0.011830      -0.008741       0.018508       0.011338      -0.022140      -0.023430      -0.003123       0.026553             10.914693       5.375344      -2.623389      -1.815214      14.519764       3.477313      12.848969          -0.015001
          231              C      10.136337      13.430654      13.916892      -0.214218      34.422479 0.43976644E+03  0.10402026E+05                                 9.260198                            7.031550       0.082145       2.001353                    0.998952      29.960469      87.307735       0.614185       0.421610      -1.057499      -0.010076       0.004441       0.010221       0.015024       0.007558       0.004523      -0.010786       0.002962      -0.082211      -0.031010       0.009331       0.021679             10.925104       5.215882      -1.811886      -0.980881      13.482714       1.875296      14.076715           0.001580
          232              C       9.742259      14.573148      14.555589       0.077542      29.294216 0.33989664E+03  0.75599231E+04                                 8.414895                            6.234406       0.187974       2.068765                    0.999771      26.605143      75.887236       0.642186       0.428820      -1.050016      -0.000086       0.027930      -0.044137       0.052232       0.029247       0.010084      -0.009382       0.053393       0.032486      -0.047763       0.012273       0.035490             10.019066       4.746085      -1.839726      -0.137824      13.549700       0.414691      11.761414          -0.008581
          233              C       3.567015      11.985610       2.307476       0.577542      24.729077 0.24695482E+03  0.50991285E+04                                 7.806016                            5.561281       0.039661       2.071741                    0.999566      22.330081      62.482042       0.631632       0.469638      -1.020783      -0.041615       0.025403       0.048838       0.069009       0.033118       0.050625       0.041040      -0.017035       0.057394      -0.053905      -0.032307       0.086212              9.622821       9.672905      -2.961359      -3.575335       9.596806      -1.005103       9.598754          -0.013069
          234              C       4.796647      11.653441       1.536717       0.012096      36.571554 0.41603203E+03  0.96138943E+04                                 9.538273                            6.767113       0.003429       2.011683                    0.999377      26.694256      74.553766       0.642129       0.412773      -1.073197       0.046358      -0.006871      -0.016531       0.049695       0.004435       0.016556      -0.002965      -0.038328       0.020266      -0.030596       0.013903       0.016693             11.846677      13.298682      -3.670603      -5.937814      11.046641      -0.253323      11.194710           0.004368
          235              C       5.506259      10.494021       1.820049      -0.168829      35.694183 0.47470845E+03  0.11494185E+05                                 9.620113                            7.440138      -0.290110       1.871076                    0.998985      31.066716      92.882462       0.578480       0.437287      -1.043427      -0.002695       0.023744      -0.003412       0.024139       0.043196       0.021069       0.017600      -0.002650       0.102000      -0.060313       0.002586       0.057727             11.080933      12.094785      -4.070498      -4.020925      11.769753      -0.079299       9.378262          -0.056610
          236              C       6.599114      10.168198       1.027679       0.085108      34.182659 0.40857610E+03  0.94305013E+04                                 9.240146                            6.830160       0.007837       2.016919                    0.999524      26.455606      74.655067       0.619761       0.428174      -1.059863      -0.002545       0.002561      -0.004196       0.005536      -0.020360       0.001282      -0.009455      -0.021403      -0.023905      -0.020353      -0.008719       0.029072             10.812120      10.606311      -3.434344      -3.356204      12.548293      -1.843267       9.281756          -0.003286
          237              C       7.016214      10.936208      -0.021610      -0.187698      35.340853 0.47407029E+03  0.11497088E+05                                 9.530909                            7.425793      -0.366438       1.837471                    0.999017      31.695876      95.440285       0.579011       0.436189      -1.042066      -0.010508       0.001528       0.003823       0.011286       0.031013       0.028917       0.046276       0.081534      -0.021862      -0.071485      -0.006785       0.078271             10.562817       9.314268      -1.713020      -3.257135      12.270398      -2.785719      10.103784          -0.013185
          238              C       6.320145      12.099860      23.763885       0.078475      35.682439 0.40689589E+03  0.93600763E+04                                 9.438971                            6.766520       0.041933       2.024961                    0.999496      26.322601      73.588713       0.631003       0.421967      -1.066236      -0.001588      -0.009166       0.002008       0.009517       0.000882      -0.012491      -0.017459      -0.020461       0.042068      -0.022885      -0.006473       0.029358             11.379436      11.124598      -0.964693      -5.340655      11.384613      -3.189586      11.629098          -0.005034
          239              C       5.201559      12.470113       0.506636      -0.169943      36.618826 0.46871138E+03  0.11283170E+05                                 9.697874                            7.328985      -0.117143       1.921761                    0.999465      30.792688      91.008578       0.592062       0.429748      -1.050741       0.005219      -0.009492       0.018028       0.021032       0.002463       0.046083       0.037544      -0.013075      -0.011746      -0.060344       0.000804       0.059540             11.338435      12.366538      -1.636633      -5.961069       9.924308      -1.526228      11.724459          -0.051650
          240              C       3.644206      13.671847       5.390514       0.578882      25.202989 0.24716831E+03  0.50943760E+04                                 7.858773                            5.535149       0.114670       2.096127                    0.999598      22.214706      61.696466       0.639309       0.464833      -1.025472      -0.042574      -0.028674      -0.048070       0.070324      -0.032865      -0.054897       0.039975      -0.005133       0.054476      -0.053767      -0.034578       0.088345              9.808528       9.826431       3.043114       3.808938      10.021984      -1.104676       9.577167          -0.013998
          241              C       4.888734      14.059026       6.166076       0.017652      37.368640 0.41832504E+03  0.96624057E+04                                 9.639502                            6.763999       0.072190       2.032655                    0.999326      26.593050      73.809599       0.646562       0.410133      -1.076897       0.048321       0.004223       0.019853       0.052411      -0.010230      -0.014434      -0.004187      -0.038358       0.013718      -0.030462       0.010980       0.019483             12.148579      13.421858       3.932941       6.205009      11.046363      -0.415933      11.977515           0.004106
          242              C       5.303126      13.307942       7.253784      -0.179871      36.632036 0.46100951E+03  0.11050137E+05                                 9.666820                            7.258207      -0.166523       1.905208                    0.999422      30.785096      90.743603       0.596305       0.428529      -1.051654       0.007115       0.006153      -0.025276       0.026970      -0.007628      -0.052619       0.034721      -0.016254      -0.016707      -0.063617      -0.001153       0.064770             11.401927      11.758762       1.779990       6.056473       9.846961      -1.693126      12.600058          -0.057610
          243              C       6.395981      13.709930       7.964515       0.080525      34.777185 0.40078867E+03  0.91760096E+04                                 9.228686                            6.687928       0.046843       2.025108                    0.999484      26.209200      72.870115       0.639247       0.418503      -1.069459       0.002569       0.003291      -0.011068       0.011830      -0.001843       0.011143      -0.019475      -0.019477       0.054248      -0.022686      -0.010126       0.032812             11.162426      10.239267       0.974117       5.006661      10.864160      -3.497725      12.383851          -0.003606
          244              C       7.129968      14.846077       7.661974      -0.201369      34.357850 0.47740661E+03  0.11551086E+05                                 9.250053                            7.385718      -0.162871       1.902213                    0.999424      31.347015      93.031737       0.590804       0.428478      -1.051003      -0.002375      -0.003883      -0.007225       0.008539      -0.025957      -0.014016       0.055993       0.046154      -0.011998      -0.070433       0.006416       0.064016             10.170516       8.915763       1.459330       2.730612      11.277388      -3.319457      10.318397          -0.024909
          245              C       6.691201      15.550616       6.550255       0.084156      33.598434 0.40411387E+03  0.92902792E+04                                 9.082388                            6.766375       0.031541       2.022514                    0.999594      26.332848      73.857117       0.627107       0.424854      -1.063260      -0.002699      -0.009959      -0.002729       0.010673       0.021101      -0.003282      -0.017121      -0.024231      -0.010611      -0.024651      -0.008878       0.033529             10.572228      10.062286       3.342276       2.936091      12.104758      -2.206033       9.549641          -0.007710
          246              C       5.610533      15.176131       5.805908      -0.173265      34.744006 0.45592338E+03  0.10926236E+05                                 9.396737                            7.257704      -0.211643       1.894786                    0.999388      30.847881      91.693305       0.589915       0.433249      -1.046063       0.004539      -0.026199       0.000563       0.026595      -0.046878      -0.019142       0.018731      -0.007503       0.098130      -0.063404       0.004937       0.058467             10.766861      11.391567       4.002033       3.754729      11.452339      -0.382919       9.456678          -0.051174
          247              C      10.335407      11.293767      19.100910       0.085742      27.036751 0.33172783E+03  0.73277000E+04                                 7.959290                            6.155644       0.120176       2.051004                    0.999774      26.288691      74.534571       0.647327       0.428348      -1.051136      -0.002346       0.023317      -0.051428       0.056516       0.014438       0.016523      -0.025764       0.030942      -0.042652      -0.044407       0.014637       0.029770              9.101118       5.226544      -0.966435      -2.066096      12.049719       1.645533      10.027091          -0.008787
          248              C       9.893931      12.258540      19.955708      -0.196902      33.292797 0.43640082E+03  0.10289010E+05                                 9.031694                            7.010449       0.129188       2.021805                    0.999094      29.557172      85.622730       0.615150       0.422316      -1.058455      -0.023941      -0.007980      -0.004755       0.025680       0.011750       0.001276       0.001549       0.017081       0.033147      -0.020072       0.007925       0.012146             10.303775       6.016189      -0.639292      -2.733259      13.562252       2.318698      11.332883           0.001400
          249              C       9.883098      13.574524      19.528309       0.193114      29.049748 0.36952445E+03  0.83195318E+04                                 8.400748                            6.538071      -0.062162       2.014335                    0.999436      24.904735      69.462661       0.627138       0.433798      -1.056164      -0.016176       0.021306       0.022353       0.034860      -0.002006       0.004973       0.020377       0.003779      -0.001561      -0.022443       0.002855       0.019588              9.697158       4.938177      -0.333452      -1.964031      11.505163       2.063777      12.648134          -0.014043
          250              C      10.282592      13.813601      18.246111      -0.220465      33.655659 0.44644499E+03  0.10586749E+05                                 9.066913                            7.052335       0.216701       2.040815                    0.999232      30.062236      87.361198       0.618276       0.417762      -1.061239       0.000151      -0.011933      -0.014484       0.018767       0.002703       0.006048      -0.004142      -0.012267      -0.085248      -0.029801       0.008719       0.021082             10.377071       5.253888      -0.512207      -2.015820      12.371551       0.651192      13.505774           0.001509
          251              C      10.720006      12.789588      17.439335       0.077987      28.378190 0.34326926E+03  0.76545809E+04                                 8.249290                            6.287612       0.189000       2.072141                    0.999624      26.594018      75.978160       0.635992       0.431885      -1.048042      -0.012826      -0.031167       0.029154       0.044563       0.022259       0.011635      -0.013957       0.050766       0.026947      -0.043875       0.012627       0.031248              9.551513       4.736791      -0.673339      -1.193556      12.738254      -0.065240      11.179495          -0.008031
          252              C       9.478186      14.691629      20.479152      -0.255157      28.593355 0.43913836E+03  0.10400648E+05                                 8.260407                            7.021520      -0.238812       1.910898                    0.997654      30.195126      88.525619       0.614264       0.421010      -1.056128       0.056601      -0.032334       0.047413       0.080605      -0.004982       0.024592       0.012513      -0.029077       0.068855      -0.038432       0.002338       0.036094              9.191946       8.491610       0.085517       0.808002       8.538469       1.839677      10.545759          -0.000610
          253              C      10.210819      14.628157      21.833384      -0.153985      24.962897 0.39154275E+03  0.90255022E+04                                 7.552906                            6.604117      -0.084074       1.965008                    0.999056      29.011236      84.346031       0.636110       0.417716      -1.056527       0.040067       0.024921      -0.089888       0.101520       0.003206       0.024453       0.001780       0.034808      -0.036619      -0.024630      -0.011582       0.036212              8.367656      10.281933       1.499315       2.248316       6.275039       0.920177       8.545996          -0.001771
          254              C      11.654417      14.898971      21.689317      -0.244674      29.276175 0.43376946E+03  0.10256072E+05                                 8.424524                            6.960378      -0.217731       1.922061                    0.997442      29.995008      88.260864       0.618509       0.418830      -1.056043      -0.066385      -0.013948       0.044433       0.081091      -0.012411       0.021481       0.005077       0.006274      -0.036589      -0.029277       0.003693       0.025584              9.862625      11.641994       1.301094       4.298209       6.747334       0.139315      11.198548          -0.000776
          255              C       6.555779       0.450650      18.731137       0.076491      28.193478 0.35043222E+03  0.79004561E+04                                 8.319871                            6.414241      -0.162530       1.950686                    0.999195      27.560116      80.685604       0.617078       0.440269      -1.036983       0.015412      -0.042720       0.018568       0.049065       0.013506       0.038285      -0.013277      -0.001857      -0.083168      -0.055540       0.018380       0.037160              9.549664       8.316486      -1.981195      -4.137525       9.850715      -0.427396      10.481790          -0.010593
          256              C       5.816375       0.592404      19.881274      -0.209023      33.024523 0.43876858E+03  0.10347823E+05                                 8.959957                            6.986264       0.186838       2.033317                    0.999404      29.801930      86.044681       0.622597       0.417144      -1.062851      -0.001493       0.007432      -0.014720       0.016557      -0.012805      -0.003571       0.015087       0.014368      -0.036807      -0.023357      -0.000959       0.024316             10.298896       8.419366      -0.658632      -4.925489       9.925015      -1.735161      12.552306           0.001277
          257              C       5.775748      20.696071      20.788897       0.186131      32.093771 0.37063544E+03  0.83110486E+04                                 8.896265                            6.451446       0.021839       2.033833                    0.999243      24.786397      67.926440       0.648632       0.421113      -1.069120      -0.022558      -0.005552       0.026185       0.035005       0.003152      -0.015274      -0.004402       0.028350       0.041187      -0.021657      -0.005081       0.026738             11.194930       9.965633      -0.405347      -7.100509       8.741450      -1.650473      14.877708          -0.022483
          258              C       6.521924      19.568387      20.450339      -0.213129      33.966562 0.42522776E+03  0.99192594E+04                                 9.032442                            6.830409       0.214346       2.037964                    0.999738      29.488240      83.817215       0.638183       0.411437      -1.069844       0.010751       0.001879      -0.003790       0.011553      -0.004844      -0.001743      -0.026788      -0.017366      -0.000528      -0.024150      -0.007472       0.031622             10.656702      10.032818      -1.648405      -6.363798       8.674251      -0.236594      13.263036           0.001110
          259              C       7.217993      19.532419      19.302604       0.073731      27.816496 0.32572573E+03  0.71622067E+04                                 8.080046                            6.081893       0.087092       2.032056                    0.999808      26.511867      74.990410       0.654116       0.425850      -1.052694       0.006599       0.056131      -0.004467       0.056693      -0.009250       0.022445       0.001613      -0.006510      -0.111475      -0.045782       0.014760       0.031022              9.498032       8.487769      -1.534108      -4.954905       8.597039      -0.408906      11.409288          -0.012298
          260              C       4.972696      20.808205      22.044683      -0.253663      31.161904 0.42150908E+03  0.98189409E+04                                 8.660190                            6.745994       0.061547       2.010950                    0.999071      29.111096      82.908385       0.649430       0.404871      -1.073280       0.000197      -0.079880       0.001209       0.079889       0.010435      -0.000896      -0.026242       0.004463       0.026944      -0.028663      -0.001405       0.030068             10.828896      10.218763       2.356805      -5.566804       8.961050      -2.500968      13.306874          -0.000957
          261              C       4.640912      19.456253      22.683381      -0.158583      27.991519 0.38297599E+03  0.87668534E+04                                 8.185514                            6.494604      -0.037267       1.980454                    0.999449      28.723982      82.835048       0.647842       0.413014      -1.061030      -0.037991       0.090883       0.035504       0.104707       0.021824      -0.001304      -0.028826       0.015193       0.008897      -0.038758       0.003678       0.035081             10.106074       9.668905       2.631074      -4.943297       8.631872      -3.202345      12.017444          -0.000487
          262              C       3.770148      19.587428      23.831116      -0.245477      30.551291 0.41747435E+03  0.97878172E+04                                 8.691329                            6.817963      -0.252641       1.913352                    0.997214      29.866954      87.837877       0.625661       0.417552      -1.055655       0.048122      -0.050250      -0.050853       0.086179       0.022513      -0.001662      -0.010513       0.007258       0.069716      -0.035263       0.007350       0.027913             10.689574       9.156002       2.149977      -4.102715      10.627831      -3.412446      12.284890          -0.000878
          263              C       0.316887      13.462390       0.415394       0.065109      28.827672 0.35085754E+03  0.78666311E+04                                 8.312535                            6.337729       0.019809       2.002591                    0.999759      27.238018      78.029329       0.636327       0.429307      -1.049617       0.006983       0.061298       0.011857       0.062824      -0.007140      -0.015314      -0.007119      -0.002358      -0.093552      -0.037322       0.013950       0.023372              9.696107       8.469977      -1.886655       4.718327       9.135929       0.587799      11.482414          -0.010826
          264              C      13.150830      13.587218      23.254847      -0.214341      33.498657 0.43861660E+03  0.10324737E+05                                 8.950921                            6.931007       0.296296       2.062332                    0.999756      29.828952      85.536951       0.633539       0.410713      -1.068909       0.008471       0.005245       0.004801       0.011060       0.012199       0.004990       0.030493       0.000129       0.021397      -0.030716      -0.005476       0.036192             10.314106       9.329207      -2.503599       5.287624       9.404434       0.064163      12.208677           0.001243
          265              C      12.426323      14.736059      22.981120       0.188914      30.990137 0.37259272E+03  0.83924433E+04                                 8.783033                            6.538214       0.002749       2.034599                    0.999324      24.824557      68.891469       0.632029       0.430244      -1.060044      -0.019101       0.003169      -0.024993       0.031616       0.007658       0.012077      -0.004951       0.038319       0.002432      -0.023414      -0.001911       0.025325             10.711908       9.764086      -1.351433       6.495125       8.411435       0.754872      13.960204          -0.017302
          266              C      12.435802      15.700832      23.963178      -0.189733      32.358295 0.43374211E+03  0.10225736E+05                                 8.923114                            7.005606       0.057716       1.999647                    0.998668      29.665025      86.346340       0.612283       0.424318      -1.055651       0.010463       0.005345       0.006864       0.013607      -0.008250       0.001880      -0.019045       0.016794      -0.046398      -0.028720       0.006262       0.022458             10.188100       8.387296      -0.790882       4.928694       9.355158       1.780933      12.821847           0.001016
          267              C      13.160310      15.527342       1.106916       0.070401      28.508772 0.35877752E+03  0.81268447E+04                                 8.364209                            6.479305      -0.167079       1.945678                    0.999151      27.705030      80.992136       0.616235       0.438796      -1.039064       0.024012      -0.037775      -0.022873       0.050267       0.011019      -0.038100       0.014459      -0.006230      -0.067529      -0.053132       0.019182       0.033950              9.555114       8.357434      -2.041327       4.079360       9.631047       0.554034      10.676861          -0.009061
          268              C       2.975221      15.963183       0.633896       0.099452      26.568458 0.32674909E+03  0.71879382E+04                                 7.881580                            6.111232       0.158976       2.069234                    0.999776      25.984129      73.433829       0.649593       0.428622      -1.051340      -0.000740       0.013409       0.045033       0.046993      -0.016980       0.019176       0.021188       0.020263      -0.016889      -0.040005       0.014428       0.025577              9.107569       4.886683       1.666097      -0.727622      12.853269      -1.254641       9.582756          -0.010469
          269              C       3.320547      17.088751      23.934364      -0.199610      33.118879 0.43339701E+03  0.10182340E+05                                 8.965378                            6.945991       0.225008       2.051133                    0.999393      29.409719      84.550810       0.624497       0.417459      -1.063419      -0.012421      -0.003214      -0.001399       0.012907      -0.007740      -0.000946      -0.003681       0.003534       0.080627      -0.021625      -0.005572       0.027197             10.370137       5.547958       2.516371      -1.007103      15.214278      -2.115491      10.348176           0.001982
          270              C       3.476283      18.303180       0.561862       0.191959      30.947021 0.36453780E+03  0.81850511E+04                                 8.829090                            6.507514      -0.010640       2.033300                    0.999519      24.818401      69.283394       0.626193       0.435631      -1.054327      -0.003142       0.026996      -0.020896       0.034282       0.011829      -0.008742      -0.018509       0.011344      -0.022140      -0.023432      -0.003121       0.026553             10.914687       5.375344       2.623385      -1.815219      14.519749      -3.477315      12.848969          -0.015018
          271              C       3.365237      18.305296       1.911292      -0.214219      34.422657 0.43976901E+03  0.10402100E+05                                 9.260220                            7.031573       0.082140       2.001348                    0.998953      29.960617      87.308177       0.614183       0.421611      -1.057499      -0.010080      -0.004442       0.010220       0.015026      -0.007555       0.004523       0.010788       0.002962      -0.082213      -0.031011       0.009335       0.021676             10.925131       5.215897       1.811877      -0.980891      13.482719      -1.875321      14.076778           0.001584
          272              C       2.971159      17.162802       2.549989       0.077525      29.294438 0.33990010E+03  0.75600091E+04                                 8.414906                            6.234425       0.188030       2.068780                    0.999771      26.605219      75.887170       0.642188       0.428818      -1.050018      -0.000090      -0.027928      -0.044137       0.052231      -0.029242       0.010078       0.009380       0.053386       0.032499      -0.047757       0.012277       0.035480             10.019079       4.746093       1.839727      -0.137828      13.549748      -0.414712      11.761395          -0.008592
          273              C       9.975185       9.171690      14.313076       0.577518      24.729214 0.24695661E+03  0.50991696E+04                                 7.806009                            5.561277       0.039718       2.071760                    0.999566      22.330144      62.482040       0.631637       0.469634      -1.020786       0.041616      -0.025403       0.048844       0.069014       0.033116      -0.050615      -0.041049      -0.017022       0.057391      -0.053891      -0.032319       0.086210              9.622817       9.672915      -2.961348       3.575353       9.596790       1.005102       9.598747          -0.012988
          274              C       8.745553       9.503859      13.542317       0.012102      36.571510 0.41603161E+03  0.96138842E+04                                 9.538285                            6.767124       0.003399       2.011674                    0.999377      26.694206      74.553675       0.642126       0.412775      -1.073196      -0.046355       0.006871      -0.016530       0.049692       0.004441      -0.016564       0.002961      -0.038331       0.020270      -0.030605       0.013914       0.016691             11.846696      13.298725      -3.670591       5.937853      11.046625       0.253316      11.194739           0.004372
          275              C       8.035941      10.663279      13.825649      -0.168799      35.693182 0.47469272E+03  0.11493702E+05                                 9.619925                            7.440006      -0.290090       1.871089                    0.998985      31.066125      92.880092       0.578487       0.437286      -1.043429       0.002698      -0.023743      -0.003408       0.024137       0.043199      -0.021076      -0.017607      -0.002647       0.102000      -0.060316       0.002578       0.057737             11.080706      12.094548      -4.070384       4.020850      11.769489       0.079308       9.378083          -0.056573
          276              C       6.943086      10.989102      13.033279       0.085111      34.182526 0.40857477E+03  0.94304620E+04                                 9.240122                            6.830149       0.007843       2.016922                    0.999524      26.455547      74.654842       0.619761       0.428174      -1.059863       0.002542      -0.002558      -0.004197       0.005533      -0.020359      -0.001284       0.009455      -0.021403      -0.023905      -0.020351      -0.008721       0.029072             10.812087      10.606286      -3.434324       3.356195      12.548251       1.843261       9.281723          -0.003282
          277              C       6.525986      10.221092      11.983990      -0.187728      35.341555 0.47408235E+03  0.11497454E+05                                 9.531034                            7.425892      -0.366437       1.837467                    0.999017      31.696295      95.441871       0.579007       0.436189      -1.042066       0.010509      -0.001530       0.003822       0.011287       0.031013      -0.028916      -0.046275       0.081534      -0.021862      -0.071484      -0.006784       0.078269             10.562955       9.314379      -1.713040       3.257167      12.270582       2.785761      10.103904          -0.013154
          278              C       7.222055       9.057440      11.758285       0.078464      35.682377 0.40689529E+03  0.93600545E+04                                 9.438940                            6.766501       0.041965       2.024971                    0.999496      26.322600      73.588559       0.631006       0.421965      -1.066238       0.001586       0.009168       0.002007       0.009518       0.000881       0.012491       0.017459      -0.020461       0.042065      -0.022885      -0.006472       0.029357             11.379397      11.124576      -0.964697       5.340639      11.384568       3.189558      11.629048          -0.005035
          279              C       8.340641       8.687187      12.512236      -0.169933      36.618488 0.46870610E+03  0.11283010E+05                                 9.697819                            7.328946      -0.117147       1.921762                    0.999465      30.792483      91.007813       0.592063       0.429748      -1.050741      -0.005217       0.009490       0.018028       0.021030       0.002469      -0.046087      -0.037549      -0.013074      -0.011738      -0.060346       0.000796       0.059550             11.338371      12.366485      -1.636631       5.961038       9.924249       1.526205      11.724379          -0.051599
          280              C       9.897994       7.485453      17.396114       0.578852      25.203462 0.24717384E+03  0.50945126E+04                                 7.858827                            5.535182       0.114709       2.096136                    0.999598      22.214950      61.697048       0.639313       0.464828      -1.025476       0.042574       0.028671      -0.048079       0.070329      -0.032861       0.054886      -0.039984      -0.005128       0.054467      -0.053754      -0.034586       0.088340              9.808602       9.826535       3.043166      -3.808984      10.022066       1.104659       9.577204          -0.013921
          281              C       8.653466       7.098274      18.171676       0.017645      37.369034 0.41832983E+03  0.96625489E+04                                 9.639587                            6.764051       0.072146       2.032639                    0.999326      26.593207      73.810282       0.646557       0.410134      -1.076896      -0.048318      -0.004225       0.019855       0.052409      -0.010237       0.014440       0.004183      -0.038361       0.013721      -0.030470       0.010984       0.019486             12.148694      13.422007       3.932991      -6.205085      11.046465       0.415925      11.977612           0.004124
          282              C       8.239074       7.849358      19.259384      -0.179850      36.631581 0.46100235E+03  0.11049925E+05                                 9.666746                            7.258152      -0.166535       1.905207                    0.999422      30.784883      90.742872       0.596307       0.428529      -1.051654      -0.007112      -0.006153      -0.025277       0.026970      -0.007634       0.052621      -0.034723      -0.016255      -0.016702      -0.063617      -0.001159       0.064777             11.401831      11.758666       1.779994      -6.056399       9.846911       1.693111      12.599917          -0.057712
          283              C       7.146219       7.447370      19.970115       0.080529      34.777205 0.40078887E+03  0.91760170E+04                                 9.228695                            6.687933       0.046843       2.025108                    0.999484      26.209204      72.870180       0.639246       0.418504      -1.069458      -0.002571      -0.003288      -0.011066       0.011827      -0.001844      -0.011141       0.019475      -0.019478       0.054250      -0.022685      -0.010127       0.032812             11.162439      10.239289       0.974124      -5.006670      10.864172       3.497722      12.383854          -0.003589
          284              C       6.412232       6.311223      19.667574      -0.201388      34.358406 0.47741604E+03  0.11551375E+05                                 9.250159                            7.385797      -0.162880       1.902206                    0.999424      31.347343      93.033054       0.590800       0.428478      -1.051002       0.002374       0.003883      -0.007225       0.008539      -0.025955       0.014014      -0.055993       0.046154      -0.012001      -0.070433       0.006419       0.064014             10.170636       8.915855       1.459338      -2.730639      11.277539       3.319517      10.318514          -0.024895
          285              C       6.850999       5.606685      18.555855       0.084153      33.598524 0.40411474E+03  0.92903055E+04                                 9.082410                            6.766385       0.031549       2.022516                    0.999594      26.332879      73.857267       0.627106       0.424854      -1.063259       0.002698       0.009958      -0.002728       0.010672       0.021100       0.003280       0.017121      -0.024231      -0.010609      -0.024651      -0.008876       0.033528             10.572260      10.062312       3.342282      -2.936099      12.104807       2.206053       9.549660          -0.007702
          286              C       7.931667       5.981169      17.811508      -0.173244      34.743508 0.45591511E+03  0.10925990E+05                                 9.396654                            7.257640      -0.211638       1.894791                    0.999388      30.847593      91.692285       0.589917       0.433250      -1.046063      -0.004538       0.026196       0.000562       0.026592      -0.046880       0.019148      -0.018735      -0.007502       0.098124      -0.063405       0.004931       0.058473             10.766766      11.391470       4.001992      -3.754693      11.452244       0.382930       9.456585          -0.051254
          287              C       3.206793       9.863533       7.095310       0.085737      27.037061 0.33173261E+03  0.73278357E+04                                 7.959370                            6.155706       0.120172       2.051000                    0.999774      26.288883      74.535392       0.647321       0.428350      -1.051134       0.002348      -0.023322      -0.051425       0.056515       0.014444      -0.016524       0.025771       0.030939      -0.042647      -0.044414       0.014645       0.029769              9.101209       5.226589      -0.966437       2.066105      12.049847      -1.645549      10.027192          -0.008799
          288              C       3.648269       8.898760       7.950108      -0.196891      33.292407 0.43639453E+03  0.10288825E+05                                 9.031636                            7.010406       0.129177       2.021806                    0.999094      29.556918      85.621871       0.615150       0.422317      -1.058454       0.023936       0.007981      -0.004753       0.025676       0.011752      -0.001277      -0.001550       0.017083       0.033141      -0.020072       0.007926       0.012146             10.303702       6.016147      -0.639280       2.733226      13.562169      -2.318665      11.332791           0.001402
          289              C       3.659102       7.582776       7.522709       0.193136      29.049473 0.36952050E+03  0.83194226E+04                                 8.400713                            6.538050      -0.062174       2.014334                    0.999436      24.904553      69.462128       0.627137       0.433800      -1.056163       0.016172      -0.021308       0.022355       0.034861      -0.002005      -0.004972      -0.020376       0.003786      -0.001570      -0.022444       0.002859       0.019585              9.697114       4.938157      -0.333441       1.964013      11.505115      -2.063740      12.648072          -0.014070
          290              C       3.259608       7.343699       6.240511      -0.220448      33.655262 0.44643920E+03  0.10586578E+05                                 9.066858                            7.052305       0.216681       2.040813                    0.999232      30.061977      87.360337       0.618275       0.417764      -1.061238      -0.000159       0.011932      -0.014483       0.018765       0.002705      -0.006048       0.004141      -0.012266      -0.085247      -0.029800       0.008719       0.021081             10.376999       5.253858      -0.512185       2.015800      12.371432      -0.651148      13.505706           0.001512
          291              C       2.822194       8.367712       5.433735       0.078003      28.377709 0.34326277E+03  0.76543856E+04                                 8.249146                            6.287519       0.189069       2.072163                    0.999624      26.593691      75.976515       0.636003       0.431880      -1.048046       0.012826       0.031164       0.029158       0.044563       0.022263      -0.011631       0.013960       0.050766       0.026953      -0.043879       0.012633       0.031246              9.551333       4.736716      -0.673302       1.193535      12.737956       0.065275      11.179328          -0.008051
          292              C       4.064014       6.465671       8.473552      -0.255157      28.593346 0.43913824E+03  0.10400644E+05                                 8.260404                            7.021517      -0.238819       1.910896                    0.997654      30.195139      88.525662       0.614264       0.421010      -1.056128      -0.056603       0.032335       0.047413       0.080606      -0.004981      -0.024591      -0.012513      -0.029073       0.068855      -0.038429       0.002336       0.036093              9.191942       8.491619       0.085526      -0.808012       8.538457      -1.839663      10.545750          -0.000611
          293              C       3.331381       6.529143       9.827784      -0.153991      24.962991 0.39154447E+03  0.90255502E+04                                 7.552925                            6.604133      -0.084082       1.965005                    0.999056      29.011271      84.346123       0.636109       0.417717      -1.056527      -0.040066      -0.024921      -0.089888       0.101519       0.003206      -0.024452      -0.001780       0.034809      -0.036614      -0.024628      -0.011583       0.036211              8.367684      10.281982       1.499321      -2.248349       6.275043      -0.920179       8.546028          -0.001772
          294              C       1.887783       6.258329       9.683717      -0.244677      29.276214 0.43376954E+03  0.10256072E+05                                 8.424532                            6.960379      -0.217728       1.922062                    0.997442      29.994982      88.260735       0.618509       0.418830      -1.056043       0.066383       0.013947       0.044433       0.081089      -0.012410      -0.021480      -0.005077       0.006280      -0.036588      -0.029274       0.003691       0.025583              9.862647      11.642025       1.301089      -4.298243       6.747331      -0.139308      11.198584          -0.000774
          295              C       6.986421      20.706650       6.725537       0.076493      28.192876 0.35042385E+03  0.79001899E+04                                 8.319657                            6.414103      -0.162366       1.950737                    0.999196      27.559643      80.682817       0.617096       0.440260      -1.036992      -0.015406       0.042717       0.018569       0.049061       0.013500      -0.038281       0.013279      -0.001870      -0.083138      -0.055533       0.018384       0.037148              9.549395       8.316254      -1.981147       4.137375       9.850448       0.427378      10.481483          -0.010594
          296              C       7.725825      20.564896       7.875674      -0.209008      33.024283 0.43876587E+03  0.10347747E+05                                 8.959934                            6.986265       0.186799       2.033308                    0.999404      29.801783      86.044338       0.622594       0.417146      -1.062849       0.001492      -0.007435      -0.014720       0.016559      -0.012804       0.003574      -0.015086       0.014369      -0.036800      -0.023354      -0.000961       0.024315             10.298844       8.419307      -0.658638       4.925410       9.925034       1.735165      12.552191           0.001280
          297              C       7.766452       0.461229       8.783297       0.186158      32.093454 0.37063162E+03  0.83109478E+04                                 8.896237                            6.451438       0.021804       2.033825                    0.999243      24.786224      67.926076       0.648629       0.421116      -1.069117       0.022560       0.005552       0.026187       0.035007       0.003156       0.015268       0.004400       0.028354       0.041177      -0.021657      -0.005074       0.026732             11.194869       9.965578      -0.405370       7.100435       8.741453       1.650453      14.877577          -0.022512
          298              C       7.020276       1.588913       8.444739      -0.213116      33.966388 0.42522504E+03  0.99191847E+04                                 9.032431                            6.830401       0.214308       2.037955                    0.999737      29.488121      83.816961       0.638181       0.411438      -1.069842      -0.010752      -0.001876      -0.003789       0.011553      -0.004844       0.001744       0.026784      -0.017362      -0.000525      -0.024148      -0.007470       0.031618             10.656682      10.032813      -1.648431       6.363775       8.674256       0.236565      13.262979           0.001115
          299              C       6.324207       1.624881       7.297004       0.073726      27.816735 0.32572894E+03  0.71622929E+04                                 8.080094                            6.081927       0.087103       2.032058                    0.999808      26.511958      74.990682       0.654113       0.425851      -1.052694      -0.006594      -0.056127      -0.004465       0.056689      -0.009251      -0.022449      -0.001610      -0.006517      -0.111476      -0.045785       0.014760       0.031025              9.498091       8.487836      -1.534121       4.954949       8.597077       0.408905      11.409359          -0.012307
          300              C       8.569504       0.349095      10.039083      -0.253661      31.161832 0.42150855E+03  0.98189285E+04                                 8.660186                            6.745999       0.061533       2.010947                    0.999071      29.111065      82.908374       0.649428       0.404872      -1.073279      -0.000197       0.079878       0.001211       0.079887       0.010435       0.000898       0.026242       0.004462       0.026948      -0.028663      -0.001406       0.030069             10.828876      10.218748       2.356801       5.566778       8.961054       2.500962      13.306826          -0.000960
          301              C       8.901288       1.701047      10.677781      -0.158582      27.991478 0.38297550E+03  0.87668398E+04                                 8.185505                            6.494599      -0.037261       1.980456                    0.999449      28.723965      82.834999       0.647842       0.413014      -1.061030       0.037991      -0.090883       0.035505       0.104708       0.021824       0.001304       0.028825       0.015190       0.008897      -0.038758       0.003678       0.035080             10.106054       9.668889       2.631070       4.943279       8.631865       3.202337      12.017409          -0.000486
          302              C       9.772052       1.569872      11.825516      -0.245479      30.551307 0.41747447E+03  0.97878232E+04                                 8.691346                            6.817976      -0.252645       1.913352                    0.997214      29.866938      87.837913       0.625659       0.417554      -1.055654      -0.048123       0.050250      -0.050853       0.086180       0.022511       0.001661       0.010513       0.007257       0.069719      -0.035262       0.007349       0.027912             10.689596       9.156015       2.149984       4.102731      10.627864       3.412466      12.284910          -0.000877
          303              C      13.225313       7.694910      12.420994       0.065114      28.827482 0.35085471E+03  0.78665545E+04                                 8.312512                            6.337709       0.019801       2.002593                    0.999759      27.237862      78.028910       0.636327       0.429308      -1.049617      -0.006985      -0.061298       0.011859       0.062824      -0.007136       0.015312       0.007123      -0.002354      -0.093546      -0.037320       0.013954       0.023366              9.696087       8.469941      -1.886656      -4.718320       9.135896      -0.587779      11.482422          -0.010816
          304              C       0.391370       7.570082      11.249247      -0.214366      33.499137 0.43862415E+03  0.10324957E+05                                 8.950997                            6.931059       0.296318       2.062334                    0.999756      29.829246      85.537923       0.633538       0.410713      -1.068910      -0.008472      -0.005247       0.004803       0.011062       0.012198      -0.004989      -0.030493       0.000124       0.021398      -0.030715      -0.005478       0.036193             10.314205       9.329295      -2.503628      -5.287694       9.404502      -0.064144      12.208817           0.001240
          305              C       1.115877       6.421241      10.975520       0.188881      30.990484 0.37259736E+03  0.83925683E+04                                 8.783066                            6.538229       0.002784       2.034606                    0.999324      24.824765      68.891979       0.632032       0.430241      -1.060047       0.019099      -0.003170      -0.024993       0.031614       0.007654      -0.012081       0.004951       0.038316       0.002444      -0.023413      -0.001912       0.025325             10.711960       9.764138      -1.351438      -6.495177       8.411455      -0.754863      13.960287          -0.017281
          306              C       1.106398       5.456468      11.957578      -0.189747      32.358588 0.43374703E+03  0.10225877E+05                                 8.923155                            7.005636       0.057741       1.999651                    0.998668      29.665197      86.346829       0.612283       0.424316      -1.055652      -0.010461      -0.005342       0.006863       0.013604      -0.008254      -0.001878       0.019045       0.016794      -0.046398      -0.028721       0.006261       0.022460             10.188154       8.387332      -0.790866      -4.928737       9.355190      -1.780951      12.821941           0.001014
          307              C       0.381890       5.629958      13.112516       0.070419      28.508420 0.35877179E+03  0.81266913E+04                                 8.364173                            6.479270      -0.167112       1.945674                    0.999151      27.704803      80.991642       0.616234       0.438799      -1.039061      -0.024016       0.037778      -0.022869       0.050269       0.011022       0.038098      -0.014457      -0.006215      -0.067527      -0.053128       0.019174       0.033954              9.555076       8.357368      -2.041310      -4.079333       9.631040      -0.554047      10.676820          -0.009053
          308              C      10.566979       5.194117      12.639496       0.099457      26.568377 0.32674770E+03  0.71878995E+04                                 7.881558                            6.111213       0.158966       2.069231                    0.999776      25.984094      73.433670       0.649596       0.428621      -1.051341       0.000740      -0.013407       0.045036       0.046995      -0.016977      -0.019176      -0.021185       0.020264      -0.016893      -0.040002       0.014424       0.025578              9.107544       4.886671       1.666099       0.727627      12.853238       1.254637       9.582724          -0.010458
          309              C      10.221653       4.068549      11.928764      -0.199629      33.119447 0.43340630E+03  0.10182613E+05                                 8.965468                            6.946057       0.225009       2.051127                    0.999393      29.410090      84.552092       0.624496       0.417458      -1.063420       0.012420       0.003214      -0.001397       0.012905      -0.007737       0.000947       0.003681       0.003526       0.080645      -0.021625      -0.005578       0.027203             10.370246       5.548013       2.516406       1.007118      15.214454       2.115521      10.348270           0.001979
          310              C      10.065917       2.854120      12.567462       0.191938      30.947322 0.36454195E+03  0.81851657E+04                                 8.829128                            6.507537      -0.010627       2.033301                    0.999519      24.818592      69.283966       0.626194       0.435629      -1.054328       0.003138      -0.026995      -0.020895       0.034281       0.011832       0.008741       0.018509       0.011334      -0.022130      -0.023430      -0.003124       0.026554             10.914737       5.375366       2.623401       1.815233      14.519821       3.477344      12.849025          -0.014999
          311              C      10.176963       2.852004      13.916892      -0.214231      34.422796 0.43977135E+03  0.10402170E+05                                 9.260241                            7.031582       0.082151       2.001350                    0.998953      29.960703      87.308505       0.614184       0.421610      -1.057500       0.010074       0.004443       0.010221       0.015022      -0.007555      -0.004522      -0.010788       0.002962      -0.082207      -0.031009       0.009334       0.021676             10.925158       5.215906       1.811888       0.980896      13.482772       1.875335      14.076796           0.001580
          312              C      10.571041       3.994498      14.555589       0.077530      29.294579 0.33990165E+03  0.75600611E+04                                 8.414961                            6.234453       0.187941       2.068752                    0.999771      26.605331      75.887864       0.642184       0.428820      -1.050016       0.000086       0.027929      -0.044135       0.052230      -0.029245      -0.010082      -0.009382       0.053393       0.032487      -0.047762       0.012274       0.035488             10.019152       4.746122       1.839752       0.137829      13.549860       0.414720      11.761476          -0.008581
          313              N      13.004575      19.468947       1.274995       0.533311      19.479495 0.21793214E+03  0.42548208E+04                                 6.095253                            4.847005       0.150937       2.173736                    0.999616      19.829578      49.764872       0.776049       0.404256      -1.086311      -0.028577      -0.058161       0.008790       0.065396      -0.040285      -0.029602       0.022412       0.028601      -0.013742      -0.040534      -0.024336       0.064870              6.718000       5.841091       2.155435       1.380108       8.034581      -0.918216       6.278327          -0.032003
          314              N       0.047398       2.397122      22.661771       0.532617      20.747349 0.21091215E+03  0.40789907E+04                                 6.331633                            4.730927       0.225225       2.196714                    0.999528      19.673205      48.935119       0.795853       0.397944      -1.091986      -0.014207       0.036253      -0.051099       0.064244      -0.026343      -0.038325       0.025107       0.042497      -0.022228      -0.038765      -0.027079       0.065844              7.354694       6.901994       0.439304       3.306417       7.528371      -1.601629       7.633718          -0.034956
          315              N      13.483969       2.312493       9.112250       0.537154      19.924491 0.20535122E+03  0.39459172E+04                                 6.145239                            4.657824       0.105067       2.156419                    0.999499      19.604568      48.644231       0.804554       0.396187      -1.092941      -0.018400      -0.033897       0.052257       0.064949       0.028892       0.042225       0.023941       0.040259      -0.005566      -0.036053      -0.033196       0.069249              7.113816       5.955470      -0.515543      -2.802257       7.528744      -1.988497       7.857235          -0.028458
          316              N      12.904362       6.224478       6.233308       0.528804      19.268290 0.21448164E+03  0.41720675E+04                                 6.034106                            4.799927       0.152693       2.172711                    0.999513      19.842267      49.755263       0.781690       0.402819      -1.086944      -0.032712       0.058153      -0.016984       0.068850       0.035762       0.029146       0.024784       0.021675      -0.008698      -0.036376      -0.025102       0.061478              6.621225       6.021288      -2.033042      -1.273316       7.830563      -1.127535       6.011824          -0.051210
          317              N       9.578398       0.941500      17.846084      -0.217725      36.927441 0.50363064E+03  0.12065477E+05                                 9.257523                            7.256422       0.110965       2.059685                    0.999311      27.655939      75.692866       0.652093       0.392071      -1.099899       0.066900       0.099798       0.089827       0.150014      -0.033153      -0.018903      -0.060696       0.022646      -0.005230      -0.081729       0.024702       0.057028             10.797387       5.786862       0.835540       1.349924      15.005118      -0.243873      11.600179           0.020275
          318              N      13.038430       9.943931      18.430997      -0.257559      39.239244 0.54741065E+03  0.13418717E+05                                 9.659234                            7.569795      -0.023453       1.993051                    0.999547      29.000077      80.842113       0.636535       0.392542      -1.097254       0.056708       0.014214       0.156142       0.166728       0.019911      -0.039090      -0.012178      -0.028635      -0.221725      -0.087924       0.019948       0.067976             11.374792      10.275669       2.548239       4.961257      11.928220       0.276523      11.920486           0.011358
          319              N       6.410877       3.835818       1.359034      -0.269857      40.057386 0.57125679E+03  0.14125825E+05                                 9.753939                            7.700485       0.026416       2.004443                    0.999458      29.265724      81.419882       0.636338       0.389257      -1.101703       0.058382       0.022524      -0.158875       0.170754       0.022344       0.039583       0.018712      -0.038164      -0.225102      -0.090238       0.015189       0.075049             11.460750      10.501457       2.643471      -4.926938      11.820486       0.098248      12.060308           0.012705
          320              N       4.023388       5.412037       1.941546      -0.217628      37.426074 0.50589525E+03  0.12139139E+05                                 9.366377                            7.281451       0.093449       2.053404                    0.999316      27.723141      76.056302       0.649490       0.393013      -1.098714      -0.058986       0.108894      -0.076139       0.145376       0.030189      -0.021406       0.054684       0.029675       0.051756      -0.077764       0.022516       0.055248             11.070794       5.823426      -2.179503       0.105546      15.119694       0.107428      12.269263           0.018291
          321              N       0.537625       1.688353      13.280595       0.533188      19.479889 0.21793676E+03  0.42549245E+04                                 6.095248                            4.846990       0.151053       2.173768                    0.999616      19.829976      49.765598       0.776068       0.404245      -1.086321       0.028585       0.058178       0.008794       0.065414      -0.040270       0.029584      -0.022403       0.028596      -0.013727      -0.040522      -0.024319       0.064841              6.718002       5.841104       2.155452      -1.380111       8.034593       0.918208       6.278311          -0.032069
          322              N      13.494802      18.760178      10.656171       0.532597      20.747445 0.21091267E+03  0.40790029E+04                                 6.331640                            4.730921       0.225236       2.196717                    0.999528      19.673291      48.935330       0.795856       0.397942      -1.091987       0.014207      -0.036255      -0.051104       0.064248      -0.026341       0.038319      -0.025107       0.042497      -0.022230      -0.038764      -0.027074       0.065838              7.354715       6.902021       0.439293      -3.306445       7.528371       1.601639       7.633752          -0.034973
          323              N       0.058231      18.844807      21.117850       0.537138      19.924461 0.20535090E+03  0.39459075E+04                                 6.145221                            4.657812       0.105096       2.156429                    0.999499      19.604554      48.644095       0.804558       0.396185      -1.092943       0.018401       0.033898       0.052259       0.064951       0.028891      -0.042224      -0.023940       0.040259      -0.005563      -0.036052      -0.033196       0.069248              7.113793       5.955454      -0.515544       2.802245       7.528723       1.988486       7.857201          -0.028437
          324              N       0.637838      14.932822      18.238908       0.528800      19.268191 0.21448046E+03  0.41720370E+04                                 6.034079                            4.799909       0.152710       2.172719                    0.999513      19.842192      49.754960       0.781693       0.402819      -1.086945       0.032710      -0.058151      -0.016981       0.068846       0.035765      -0.029149      -0.024786       0.021677      -0.008701      -0.036379      -0.025105       0.061484              6.621193       6.021260      -2.033028       1.273308       7.830533       1.127532       6.011787          -0.051148
          325              N       3.963802      20.215800       5.840484      -0.217690      36.925438 0.50359883E+03  0.12064488E+05                                 9.257100                            7.256126       0.111036       2.059720                    0.999311      27.655058      75.688995       0.652117       0.392063      -1.099908      -0.066905      -0.099795       0.089819       0.150009      -0.033148       0.018894       0.060687       0.022637      -0.005211      -0.081713       0.024689       0.057023             10.796855       5.786610       0.835447      -1.349863      15.004293       0.243973      11.599662           0.020280
          326              N       0.503770      11.213369       6.425397      -0.257556      39.238669 0.54740193E+03  0.13418404E+05                                 9.659013                            7.569640      -0.023420       1.993060                    0.999547      28.999874      80.840330       0.636555       0.392532      -1.097265      -0.056714      -0.014210       0.156136       0.166724       0.019912       0.039078       0.012180      -0.028629      -0.221667      -0.087900       0.019935       0.067965             11.374501      10.275416       2.548155      -4.961076      11.927955      -0.276428      11.920132           0.011351
          327              N       7.131323      17.321482      13.364634      -0.269843      40.056895 0.57124868E+03  0.14125581E+05                                 9.753896                            7.700458       0.026410       2.004448                    0.999458      29.265414      81.419009       0.636335       0.389259      -1.101701      -0.058378      -0.022529      -0.158878       0.170757       0.022336      -0.039589      -0.018713      -0.038169      -0.225139      -0.090252       0.015202       0.075050             11.460697      10.501392       2.643483       4.926898      11.820460      -0.098210      12.060239           0.012705
          328              N       9.518812      15.745263      13.947146      -0.217612      37.425615 0.50588738E+03  0.12138910E+05                                 9.366338                            7.281420       0.093378       2.053389                    0.999316      27.722871      76.055580       0.649487       0.393015      -1.098711       0.058979      -0.108895      -0.076138       0.145374       0.030190       0.021404      -0.054687       0.029695       0.051748      -0.077770       0.022524       0.055246             11.070753       5.823407      -2.179503      -0.105552      15.119656      -0.107430      12.269195           0.018290
          329              N       7.308725       8.890297       1.274995       0.533330      19.479423 0.21793135E+03  0.42548030E+04                                 6.095251                            4.847007       0.150919       2.173732                    0.999616      19.829512      49.764748       0.776046       0.404258      -1.086310       0.028577      -0.058158       0.008788       0.065393       0.040288       0.029606       0.022413       0.028603      -0.013747      -0.040536      -0.024340       0.064876              6.717995       5.841088      -2.155433      -1.380107       8.034576      -0.918214       6.278322          -0.031988
          330              N       6.723702      12.975772      22.661771       0.532636      20.747221 0.21091082E+03  0.40789588E+04                                 6.331618                            4.730919       0.225216       2.196713                    0.999528      19.673101      48.934831       0.795852       0.397945      -1.091985       0.014206       0.036252      -0.051098       0.064242       0.026345       0.038328       0.025107       0.042499      -0.022226      -0.038766      -0.027083       0.065849              7.354674       6.901973      -0.439306      -3.306403       7.528356      -1.601621       7.633692          -0.034944
          331              N       6.829331      12.891143       9.112250       0.537064      19.924715 0.20535391E+03  0.39459738E+04                                 6.145213                            4.657802       0.105200       2.156459                    0.999499      19.604814      48.644545       0.804571       0.396178      -1.092950       0.018402      -0.033905       0.052268       0.064963      -0.028882      -0.042211       0.023934       0.040250      -0.005564      -0.036043      -0.033184       0.069227              7.113784       5.955455       0.515545       2.802248       7.528705      -1.988474       7.857193          -0.028393
          332              N       7.408938      16.803128       6.233308       0.528815      19.268126 0.21447981E+03  0.41720189E+04                                 6.034072                            4.799908       0.152711       2.172721                    0.999513      19.842073      49.754543       0.781692       0.402820      -1.086944       0.032708       0.058148      -0.016983       0.068844      -0.035767      -0.029152       0.024788       0.021677      -0.008698      -0.036381      -0.025107       0.061487              6.621184       6.021257       2.033032       1.273309       7.830512      -1.127519       6.011783          -0.051016
          333              N      10.734902      11.520150      17.846084      -0.217702      36.926149 0.50360844E+03  0.12064817E+05                                 9.257335                            7.256280       0.110902       2.059679                    0.999311      27.655298      75.690804       0.652097       0.392072      -1.099897      -0.066888       0.099789       0.089818       0.149997       0.033149       0.018892      -0.060694       0.022640      -0.005221      -0.081719       0.024689       0.057030             10.797163       5.786754      -0.835516      -1.349909      15.004786      -0.243882      11.599951           0.020276
          334              N       7.274870      20.522581      18.430997      -0.257578      39.240838 0.54743708E+03  0.13419524E+05                                 9.659477                            7.569963      -0.023531       1.993013                    0.999547      29.000817      80.844596       0.636530       0.392541      -1.097256      -0.056712       0.014213       0.156156       0.166742      -0.019908       0.039088      -0.012171      -0.028625      -0.221766      -0.087933       0.019959       0.067974             11.375111      10.276004      -2.548325      -4.961455      11.928522       0.276542      11.920807           0.011358
          335              N       0.360223      14.414468       1.359034      -0.269825      40.055739 0.57122854E+03  0.14124941E+05                                 9.753654                            7.700281       0.026428       2.004459                    0.999458      29.264969      81.417035       0.636348       0.389255      -1.101705      -0.058377       0.022523      -0.158867       0.170745      -0.022343      -0.039580       0.018712      -0.038163      -0.225086      -0.090231       0.015187       0.075044             11.460388      10.501094      -2.643385       4.926725      11.820148       0.098263      12.059923           0.012704
          336              N       2.747712      15.990687       1.941546      -0.217594      37.424399 0.50586818E+03  0.12138315E+05                                 9.366076                            7.281238       0.093447       2.053417                    0.999316      27.722375      76.053421       0.649502       0.393011      -1.098716       0.058978       0.108888      -0.076133       0.145366      -0.030185       0.021400       0.054681       0.029674       0.051763      -0.077757       0.022511       0.055246             11.070416       5.823246       2.179405      -0.105547      15.119137       0.107460      12.268863           0.018290
          337              N       6.233475      12.267003      13.280595       0.533345      19.479337 0.21793036E+03  0.42547798E+04                                 6.095247                            4.847006       0.150899       2.173727                    0.999616      19.829425      49.764542       0.776043       0.404260      -1.086309      -0.028575       0.058155       0.008787       0.065389       0.040291      -0.029610      -0.022416       0.028605      -0.013748      -0.040539      -0.024344       0.064883              6.717987       5.841080      -2.155425       1.380103       8.034573       0.918218       6.278310          -0.031954
          338              N       6.818498       8.181528      10.656171       0.532626      20.747157 0.21091012E+03  0.40789397E+04                                 6.331593                            4.730903       0.225237       2.196721                    0.999528      19.673074      48.934649       0.795856       0.397944      -1.091986      -0.014208      -0.036252      -0.051098       0.064243       0.026344      -0.038328      -0.025107       0.042498      -0.022226      -0.038766      -0.027082       0.065848              7.354642       6.901946      -0.439309       3.306383       7.528327       1.601609       7.633652          -0.034947
          339              N       6.712869       8.266157      21.117850       0.537083      19.924614 0.20535268E+03  0.39459459E+04                                 6.145210                            4.657801       0.105168       2.156450                    0.999499      19.604718      48.644351       0.804568       0.396180      -1.092948      -0.018402       0.033902       0.052265       0.064959      -0.028884       0.042216      -0.023937       0.040253      -0.005565      -0.036047      -0.033187       0.069234              7.113781       5.955450       0.515542      -2.802245       7.528704       1.988477       7.857189          -0.028427
          340              N       6.133262       4.354172      18.238908       0.528802      19.268099 0.21447946E+03  0.41720099E+04                                 6.034054                            4.799894       0.152733       2.172729                    0.999513      19.842098      49.754574       0.781695       0.402818      -1.086946      -0.032708      -0.058150      -0.016982       0.068845      -0.035766       0.029150      -0.024787       0.021678      -0.008700      -0.036380      -0.025106       0.061486              6.621164       6.021237       2.033019      -1.273302       7.830497       1.127521       6.011757          -0.051082
          341              N       2.807298       9.637150       5.840484      -0.217701      36.925713 0.50360309E+03  0.12064621E+05                                 9.257152                            7.256161       0.111046       2.059721                    0.999311      27.655200      75.689591       0.652115       0.392064      -1.099907       0.066899      -0.099795       0.089818       0.150006       0.033147      -0.018887       0.060687       0.022630      -0.005198      -0.081708       0.024680       0.057028             10.796922       5.786638      -0.835454       1.349871      15.004384       0.243950      11.599743           0.020278
          342              N       6.267330       0.634719       6.425397      -0.257547      39.238485 0.54739938E+03  0.13418320E+05                                 9.658978                            7.569619      -0.023435       1.993057                    0.999547      28.999760      80.839829       0.636557       0.392532      -1.097266       0.056716      -0.014207       0.156137       0.166726      -0.019908      -0.039081       0.012176      -0.028625      -0.221682      -0.087906       0.019944       0.067962             11.374453      10.275372      -2.548158       4.961040      11.927925      -0.276438      11.920060           0.011352
          343              N      13.181977       6.742832      13.364634      -0.269813      40.055758 0.57122893E+03  0.14124976E+05                                 9.753734                            7.700342       0.026398       2.004453                    0.999458      29.264875      81.417288       0.636337       0.389261      -1.101699       0.058370      -0.022530      -0.158871       0.170747      -0.022341       0.039583      -0.018716      -0.038166      -0.225124      -0.090244       0.015193       0.075051             11.460493      10.501152      -2.643426      -4.926780      11.820268      -0.098199      12.060059           0.012707
          344              N      10.794488       5.166613      13.947146      -0.217589      37.424669 0.50587178E+03  0.12138432E+05                                 9.366146                            7.281279       0.093395       2.053398                    0.999316      27.722476      76.053975       0.649498       0.393012      -1.098714      -0.058979      -0.108889      -0.076139       0.145370      -0.030190      -0.021407      -0.054689       0.029687       0.051735      -0.077771       0.022524       0.055247             11.070517       5.823296       2.179455       0.105558      15.119319      -0.107441      12.268935           0.018290
          345              O       6.042530       2.279064       3.929673      -0.713145      33.057706 0.60268259E+03  0.15065951E+05                                 8.066777                            7.364473      -0.201566       1.944573                    0.998661      30.613297      84.935114       0.726060       0.337463      -1.144606      -0.117089      -0.003773      -0.006514       0.117331      -0.003107      -0.003975       0.084715       0.128363       0.158835      -0.129911       0.037277       0.092634              8.710852       8.104892      -0.051286      -0.085326       7.374833      -1.497321      10.652831           0.030389
          346              O       3.527743       0.618216       3.228546      -0.548961      41.970571 0.57939682E+03  0.14190006E+05                                 9.621389                            7.454819       0.357833       2.155302                    0.998167      27.950309      74.132932       0.695297       0.359691      -1.138554      -0.013081       0.049139       0.012334       0.052325      -0.027459       0.007668      -0.006681      -0.034462       0.106405      -0.050295       0.010983       0.039312             11.683553       8.402227      -0.923999       5.190253       9.776041      -3.473729      16.872390           0.016837
          347              O       3.822963       2.434782       1.949229      -0.534406      42.674147 0.59331051E+03  0.14625622E+05                                 9.774842                            7.597046       0.193067       2.115677                    0.996635      27.672562      73.773669       0.681138       0.364786      -1.133905      -0.004717      -0.004539       0.038935       0.039482       0.021566      -0.037648       0.012225      -0.020345      -0.057780      -0.055743       0.018757       0.036986             11.788396      11.230092       6.779693      -0.223552      16.283633      -1.030323       7.851462           0.025556
          348              O      12.179855      19.113505       0.446608      -0.377737      23.194343 0.33874515E+03  0.72485320E+04                                 6.367142                            5.654078       0.934609       2.386840                    0.998785      24.705741      61.087484       0.808812       0.353901      -1.144114       0.046713       0.015758       0.028287       0.056838      -0.033798       0.063947       0.102857       0.110532       0.085819      -0.155059       0.039492       0.115566              6.738486       7.122075       1.911352       2.235639       6.650799       1.422922       6.442583          -0.024648
          349              O      13.275419      18.851154       2.278663      -0.370668      22.338399 0.32835444E+03  0.69750262E+04                                 6.185708                            5.566223       1.057590       2.428598                    0.999433      24.543756      60.560505       0.814880       0.353842      -1.143612      -0.010723       0.025365      -0.052855       0.059599      -0.109370      -0.012007      -0.048519      -0.011054       0.230969      -0.155738       0.050567       0.105171              6.380734       4.744250      -0.157383       0.581097       7.079984      -2.156831       7.317969          -0.018937
          350              O      12.764878       1.965513      21.891011      -0.356072      27.685733 0.35516197E+03  0.76804980E+04                                 7.314506                            5.841307       0.956573       2.420386                    0.997526      24.148928      59.777919       0.786173       0.360267      -1.140475       0.040796       0.022724       0.032091       0.056662       0.002576       0.041840       0.097305       0.143927      -0.011121      -0.142081       0.035344       0.106737              8.603849      10.468715       0.141516       5.534890       5.775227       0.317120       9.567606          -0.027148
          351              O       0.560647       3.490955      22.563325      -0.386397      22.864993 0.32190018E+03  0.67875072E+04                                 6.213497                            5.439547       0.973259       2.387129                    0.999689      24.695147      60.227634       0.842716       0.344695      -1.153933      -0.022440      -0.058820       0.005926       0.063234       0.044932      -0.084189       0.035020      -0.073635      -0.326240      -0.161417       0.048826       0.112590              6.539759       5.758561       1.792582       0.549439       9.187605      -0.857502       4.673112          -0.021796
          352              O       3.702437       2.034486       5.744680      -0.536279      43.264127 0.59325390E+03  0.14622258E+05                                 9.871000                            7.599853       0.151165       2.102833                    0.996223      27.687570      73.782010       0.680662       0.365091      -1.133794       0.000791       0.000767      -0.043141       0.043155      -0.018448       0.036738       0.008520      -0.030439      -0.059017      -0.054234       0.018260       0.035974             11.979808      11.044004      -6.767764       0.074515      16.904368      -1.564626       7.991051           0.024957
          353              O       3.485762       3.867131       4.481931      -0.546866      41.411448 0.56483858E+03  0.13744913E+05                                 9.540358                            7.364931       0.429471       2.181223                    0.998517      27.785736      73.445892       0.698947       0.360118      -1.138284      -0.008884      -0.048989      -0.014130       0.051754       0.031485      -0.003936      -0.007492      -0.019928       0.099584      -0.049641       0.012968       0.036673             11.677306       8.803824       1.107850      -5.524528      10.040273      -3.845249      16.187820           0.015583
          354              O      12.640289       2.763143       9.846993      -0.380654      26.345062 0.37523530E+03  0.81955606E+04                                 6.899642                            5.929093       1.256964       2.497414                    0.999599      24.438745      60.043291       0.798228       0.351321      -1.152055       0.048689      -0.032404      -0.028735       0.065164      -0.008368      -0.026773       0.102660       0.162047       0.018688      -0.151375       0.048594       0.102781              7.643003       8.645400      -0.764674      -4.259602       5.483852       0.549617       8.799756          -0.021625
          355              O       0.449601       1.241934       9.280329      -0.347832      24.286995 0.33811864E+03  0.72173313E+04                                 6.565341                            5.652273       0.917640       2.393603                    0.999160      24.101235      59.131945       0.809823       0.354330      -1.146056      -0.027674       0.051012       0.012962       0.059465      -0.036880       0.096202       0.006989      -0.076943      -0.216128      -0.142928       0.044724       0.098205              7.047297       5.069577      -1.635456      -0.393151      10.242401      -2.103837       5.829911          -0.017176
          356              O      12.040370       6.626466       6.975254      -0.386809      22.853068 0.32904398E+03  0.69903171E+04                                 6.270526                            5.551797       1.056577       2.422151                    0.999558      24.717542      60.906036       0.820765       0.351273      -1.146193       0.047507      -0.014070      -0.044883       0.066853       0.015895      -0.055411       0.110523       0.115400       0.008355      -0.153332       0.041446       0.111886              6.589288       7.517042      -1.908283      -2.020142       6.440326       1.163741       5.810496          -0.037347
          357              O      13.259168       6.823229       5.244046      -0.392374      23.539844 0.34932230E+03  0.75429870E+04                                 6.436506                            5.767393       0.919262       2.374400                    0.999179      25.029935      62.452488       0.794374       0.357079      -1.139979      -0.017959      -0.031577       0.054249       0.065289       0.116146      -0.007235      -0.039142      -0.000661       0.234550      -0.157432       0.046002       0.111430              6.678227       5.097682       0.482877      -0.827044       7.229630      -2.252380       7.707368          -0.032799
          358              O       7.499670      18.878236      15.935273      -0.713156      33.058737 0.60270603E+03  0.15066754E+05                                 8.067024                            7.364656      -0.201653       1.944543                    0.998661      30.614015      84.939009       0.726041       0.337466      -1.144598       0.117105       0.003774      -0.006508       0.117346      -0.003112       0.003979      -0.084734       0.128379       0.158893      -0.129937       0.037275       0.092662              8.711142       8.105166      -0.051303       0.085379       7.375052       1.497358      10.653209           0.030395
          359              O      10.014457      20.539084      15.234146      -0.548997      41.972858 0.57943129E+03  0.14191088E+05                                 9.621813                            7.455098       0.357826       2.155292                    0.998167      27.950921      74.135633       0.695274       0.359696      -1.138547       0.013074      -0.049138       0.012328       0.052321      -0.027461      -0.007660       0.006678      -0.034478       0.106393      -0.050299       0.010994       0.039305             11.684132       8.402681      -0.924035      -5.190638       9.776441       3.473872      16.873272           0.016821
          360              O       9.719237      18.722518      13.954829      -0.534357      42.673031 0.59329101E+03  0.14625022E+05                                 9.774683                            7.596926       0.193064       2.115684                    0.996634      27.672088      73.772109       0.681143       0.364787      -1.133905       0.004706       0.004531       0.038959       0.039503       0.021573       0.037642      -0.012230      -0.020344      -0.057785      -0.055744       0.018755       0.036989             11.788211      11.229945       6.779585       0.223527      16.283362       1.030314       7.851327           0.025558
          361              O       1.362345       2.043795      12.452208      -0.377808      23.195470 0.33876509E+03  0.72490720E+04                                 6.367384                            5.654278       0.934524       2.386806                    0.998785      24.706187      61.089249       0.808789       0.353905      -1.144109      -0.046720      -0.015760       0.028294       0.056848      -0.033783      -0.063965      -0.102842       0.110514       0.085836      -0.155041       0.039462       0.115579              6.738752       7.122364       1.911454      -2.235747       6.651069      -1.422989       6.442823          -0.024705
          362              O       0.266781       2.306146      14.284263      -0.370733      22.339427 0.32837309E+03  0.69755298E+04                                 6.185949                            5.566428       1.057523       2.428575                    0.999433      24.544084      60.562018       0.814853       0.353848      -1.143606       0.010723      -0.025371      -0.052862       0.059608      -0.109350       0.011987       0.048530      -0.011064       0.230979      -0.155718       0.050532       0.105186              6.380985       4.744425      -0.157378      -0.581122       7.080296       2.156930       7.318235          -0.018985
          363              O       0.777322      19.191787       9.885411      -0.356110      27.686882 0.35517871E+03  0.76809559E+04                                 7.314729                            5.841462       0.956531       2.420364                    0.997526      24.149351      59.779476       0.786159       0.360269      -1.140472      -0.040796      -0.022725       0.032092       0.056663       0.002582      -0.041848      -0.097302       0.143923      -0.011119      -0.142077       0.035332       0.106745              8.604138      10.469081       0.141506      -5.535121       5.775394      -0.317117       9.567939          -0.027181
          364              O      12.981553      17.666346      10.557725      -0.386408      22.865306 0.32190517E+03  0.67876405E+04                                 6.213560                            5.439596       0.973257       2.387127                    0.999689      24.695266      60.228090       0.842711       0.344696      -1.153932       0.022441       0.058824       0.005928       0.063237       0.044934       0.084183      -0.035017      -0.073642      -0.326242      -0.161412       0.048817       0.112595              6.539831       5.758620       1.792602      -0.549453       9.187710       0.857519       4.673162          -0.021811
          365              O       9.839763      19.122814      17.750280      -0.536249      43.263409 0.59324134E+03  0.14621877E+05                                 9.870930                            7.599801       0.151108       2.102821                    0.996223      27.687218      73.780993       0.680660       0.365094      -1.133792      -0.000804      -0.000750      -0.043164       0.043178      -0.018460      -0.036733      -0.008525      -0.030447      -0.059036      -0.054238       0.018253       0.035985             11.979736      11.043947      -6.767730      -0.074511      16.904277       1.564603       7.990982           0.024951
          366              O      10.056438      17.290169      16.487531      -0.546859      41.411036 0.56483256E+03  0.13744730E+05                                 9.540293                            7.364894       0.429509       2.181239                    0.998517      27.785572      73.445355       0.698948       0.360118      -1.138284       0.008873       0.048993      -0.014123       0.051754       0.031487       0.003934       0.007488      -0.019937       0.099574      -0.049642       0.012974       0.036667             11.677199       8.803770       1.107832       5.524465      10.040214       3.845192      16.187614           0.015579
          367              O       0.901911      18.394157      21.852593      -0.380663      26.345062 0.37523514E+03  0.81955574E+04                                 6.899651                            5.929100       1.256957       2.497414                    0.999599      24.438702      60.043214       0.798226       0.351322      -1.152054      -0.048690       0.032406      -0.028732       0.065164      -0.008371       0.026776      -0.102659       0.162046       0.018694      -0.151374       0.048590       0.102784              7.643013       8.645417      -0.764672       4.259609       5.483861      -0.549615       8.799763          -0.021604
          368              O      13.092599      19.915366      21.285929      -0.347830      24.286792 0.33811509E+03  0.72172375E+04                                 6.565313                            5.652250       0.917625       2.393602                    0.999160      24.101097      59.131551       0.809823       0.354331      -1.146055       0.027672      -0.051012       0.012963       0.059464      -0.036882      -0.096200      -0.006990      -0.076944      -0.216129      -0.142928       0.044722       0.098206              7.047264       5.069561      -1.635453       0.393148      10.242352       2.103819       5.829879          -0.017156
          369              O       1.501830      14.530834      18.980854      -0.386803      22.852626 0.32903609E+03  0.69901062E+04                                 6.270444                            5.551730       1.056580       2.422158                    0.999558      24.717293      60.905194       0.820770       0.351273      -1.146193      -0.047504       0.014070      -0.044881       0.066850       0.015897       0.055406      -0.110525       0.115406       0.008350      -0.153335       0.041453       0.111882              6.589198       7.516943      -1.908246       2.020110       6.440237      -1.163718       5.810414          -0.037297
          370              O       0.283032      14.334071      17.249646      -0.392349      23.539687 0.34931957E+03  0.75429182E+04                                 6.436515                            5.767403       0.919244       2.374403                    0.999179      25.029639      62.451842       0.794366       0.357083      -1.139975       0.017955       0.031572       0.054244       0.065281       0.116151       0.007230       0.039139      -0.000658       0.234548      -0.157437       0.046010       0.111427              6.678233       5.097687       0.482879       0.827040       7.229661       2.252381       7.707352          -0.032757
          371              O       0.728570      12.857714       3.929673      -0.713121      33.056692 0.60265813E+03  0.15065183E+05                                 8.066598                            7.364310      -0.201571       1.944581                    0.998661      30.612706      84.932956       0.726070       0.337462      -1.144607       0.117092      -0.003768      -0.006514       0.117334       0.003113       0.003977       0.084709       0.128350       0.158827      -0.129900       0.037271       0.092629              8.710652       8.104704       0.051284       0.085339       7.374664      -1.497236      10.652589           0.030386
          372              O       3.243357      11.196866       3.228546      -0.548978      41.971278 0.57940731E+03  0.14190333E+05                                 9.621500                            7.454889       0.357821       2.155294                    0.998167      27.950541      74.133827       0.695293       0.359691      -1.138553       0.013080       0.049137       0.012333       0.052322       0.027459      -0.007672      -0.006683      -0.034471       0.106409      -0.050299       0.010983       0.039316             11.683705       8.402331       0.924009      -5.190341       9.776153      -3.473776      16.872631           0.016831
          373              O       2.948137      13.013432       1.949229      -0.534385      42.673292 0.59329664E+03  0.14625192E+05                                 9.774686                            7.596937       0.193081       2.115686                    0.996634      27.672319      73.772743       0.681146       0.364785      -1.133907       0.004713      -0.004540       0.038941       0.039487      -0.021569       0.037646       0.012226      -0.020345      -0.057783      -0.055745       0.018756       0.036989             11.788195      11.229887      -6.779548       0.223570      16.283356      -1.030342       7.851342           0.025558
          374              O       8.133445       8.534855       0.446608      -0.377732      23.194270 0.33874402E+03  0.72485015E+04                                 6.367127                            5.654067       0.934617       2.386842                    0.998785      24.705704      61.087358       0.808813       0.353901      -1.144114      -0.046711       0.015757       0.028289       0.056837       0.033797      -0.063944       0.102858       0.110537       0.085813      -0.155059       0.039496       0.115564              6.738469       7.122057      -1.911347      -2.235629       6.650785       1.422917       6.442564          -0.024632
          375              O       7.037881       8.272504       2.278663      -0.370641      22.338036 0.32834782E+03  0.69748494E+04                                 6.185639                            5.566164       1.057610       2.428609                    0.999433      24.543547      60.559806       0.814885       0.353842      -1.143612       0.010722       0.025362      -0.052852       0.059595       0.109375       0.012012      -0.048518      -0.011050       0.230965      -0.155743       0.050575       0.105168              6.380660       4.744199       0.157383      -0.581090       7.079900      -2.156798       7.317882          -0.018925
          376              O       7.548422      12.544163      21.891011      -0.356059      27.685286 0.35515549E+03  0.76803199E+04                                 7.314417                            5.841244       0.956613       2.420402                    0.997526      24.148771      59.777309       0.786180       0.360266      -1.140476      -0.040795       0.022725       0.032088       0.056660      -0.002573      -0.041837       0.097307       0.143931      -0.011118      -0.142085       0.035349       0.106735              8.603736      10.468570      -0.141517      -5.534800       5.775163       0.317120       9.567475          -0.027144
          377              O       6.210453      14.069605      22.563325      -0.386392      22.864620 0.32189373E+03  0.67873355E+04                                 6.213423                            5.439486       0.973299       2.387146                    0.999689      24.694976      60.227001       0.842723       0.344695      -1.153934       0.022439      -0.058817       0.005922       0.063230      -0.044930       0.084194       0.035020      -0.073635      -0.326241      -0.161420       0.048831       0.112590              6.539681       5.758491      -1.792557      -0.549426       9.187493      -0.857490       4.673058          -0.021790
          378              O       3.068663      12.613136       5.744680      -0.536275      43.263725 0.59324768E+03  0.14622067E+05                                 9.870945                            7.599818       0.151127       2.102825                    0.996223      27.687415      73.781520       0.680662       0.365091      -1.133794      -0.000794       0.000765      -0.043146       0.043160       0.018452      -0.036735       0.008518      -0.030441      -0.059030      -0.054234       0.018255       0.035980             11.979737      11.043942       6.767706      -0.074508      16.904253      -1.564606       7.991017           0.024952
          379              O       3.285338      14.445781       4.481931      -0.546836      41.409434 0.56480589E+03  0.13743911E+05                                 9.540041                            7.364711       0.429474       2.181240                    0.998517      27.784948      73.443119       0.698959       0.360117      -1.138285       0.008871      -0.048991      -0.014136       0.051756      -0.031493       0.003938      -0.007493      -0.019919       0.099581      -0.049646       0.012972       0.036674             11.676882       8.803512      -1.107818       5.524274      10.039949      -3.845110      16.187185           0.015581
          380              O       7.673011      13.341793       9.846993      -0.380691      26.345461 0.37524151E+03  0.81957342E+04                                 6.899736                            5.929165       1.256921       2.497402                    0.999599      24.438828      60.043733       0.798218       0.351324      -1.152052      -0.048694      -0.032410      -0.028734       0.065171       0.008378       0.026784       0.102653       0.162034       0.018692      -0.151364       0.048575       0.102789              7.643113       8.645540       0.764699       4.259681       5.483929       0.549638       8.799871          -0.021574
          381              O       6.321499      11.820584       9.280329      -0.347880      24.287803 0.33813215E+03  0.72176994E+04                                 6.565526                            5.652422       0.917558       2.393575                    0.999159      24.101499      59.133118       0.809804       0.354335      -1.146051       0.027679       0.051020       0.012962       0.059474       0.036889      -0.096187       0.006984      -0.076950      -0.216131      -0.142916       0.044704       0.098212              7.047501       5.069717       1.635505       0.393177      10.242704      -2.103910       5.830081          -0.017158
          382              O       8.272930      17.205116       6.975254      -0.386778      22.851863 0.32902241E+03  0.69897391E+04                                 6.270289                            5.551600       1.056635       2.422182                    0.999558      24.716954      60.903916       0.820783       0.351271      -1.146195      -0.047500      -0.014067      -0.044876       0.066843      -0.015899       0.055405       0.110527       0.115408       0.008352      -0.153338       0.041456       0.111882              6.589033       7.516748       1.908189       2.020049       6.440070       1.163693       5.810280          -0.037204
          383              O       7.054132      17.401879       5.244046      -0.392346      23.538589 0.34929904E+03  0.75423538E+04                                 6.436265                            5.767189       0.919297       2.374425                    0.999179      25.029299      62.450217       0.794391       0.357077      -1.139981       0.017958      -0.031573       0.054243       0.065281      -0.116150       0.007224      -0.039139      -0.000656       0.234552      -0.157438       0.046015       0.111423              6.677971       5.097500      -0.482855       0.827000       7.229348      -2.252274       7.707064          -0.032686
          384              O      12.813630       8.299586      15.935273      -0.713105      33.057020 0.60266312E+03  0.15065462E+05                                 8.066776                            7.364390      -0.201715       1.944542                    0.998661      30.613169      84.936959       0.726052       0.337466      -1.144594      -0.117123       0.003784      -0.006504       0.117364       0.003121      -0.003978      -0.084720       0.128332       0.158905      -0.129908       0.037249       0.092659              8.710875       8.104915       0.051310      -0.085412       7.374763       1.497131      10.652945           0.030399
          385              O      10.298843       9.960434      15.234146      -0.548974      41.971648 0.57941246E+03  0.14190507E+05                                 9.621598                            7.454959       0.357860       2.155309                    0.998167      27.950525      74.134203       0.695284       0.359695      -1.138549      -0.013061      -0.049142       0.012337       0.052323       0.027460       0.007663       0.006680      -0.034488       0.106409      -0.050303       0.010992       0.039312             11.683826       8.402446       0.924018       5.190422       9.776259       3.473810      16.872772           0.016811
          386              O      10.594063       8.143868      13.954829      -0.534347      42.671861 0.59327320E+03  0.14624477E+05                                 9.774512                            7.596820       0.193019       2.115678                    0.996634      27.671720      73.770934       0.681146       0.364788      -1.133904      -0.004696       0.004529       0.038971       0.039513      -0.021581      -0.037639      -0.012233      -0.020351      -0.057799      -0.055748       0.018753       0.036995             11.787976      11.229683      -6.779389      -0.223558      16.283042       1.030347       7.851203           0.025555
          387              O       5.408755      12.622445      12.452208      -0.377708      23.193841 0.33873638E+03  0.72482945E+04                                 6.367036                            5.653992       0.934634       2.386850                    0.998785      24.705522      61.086653       0.808821       0.353899      -1.144115       0.046710      -0.015757       0.028288       0.056836       0.033803       0.063938      -0.102861       0.110542       0.085809      -0.155063       0.039505       0.115558              6.738367       7.121954      -1.911307       2.235587       6.650684      -1.422888       6.442465          -0.024605
          388              O       6.504319      12.884796      14.284263      -0.370631      22.337815 0.32834382E+03  0.69747431E+04                                 6.185600                            5.566132       1.057600       2.428608                    0.999433      24.543404      60.559354       0.814887       0.353842      -1.143612      -0.010721      -0.025361      -0.052848       0.059590       0.109379      -0.012017       0.048516      -0.011047       0.230969      -0.155749       0.050582       0.105166              6.380617       4.744172       0.157387       0.581086       7.079859       2.156778       7.317819          -0.018900
          389              O       5.993778       8.613137       9.885411      -0.356070      27.685422 0.35515769E+03  0.76803797E+04                                 7.314443                            5.841265       0.956609       2.420400                    0.997526      24.148827      59.777509       0.786178       0.360266      -1.140476       0.040794      -0.022725       0.032089       0.056659      -0.002575       0.041840      -0.097307       0.143930      -0.011119      -0.142084       0.035346       0.106738              8.603767      10.468609      -0.141511       5.534819       5.775186      -0.317117       9.567506          -0.027134
          390              O       7.331747       7.087696      10.557725      -0.386392      22.864349 0.32188884E+03  0.67872049E+04                                 6.213366                            5.439439       0.973325       2.387156                    0.999689      24.694871      60.226575       0.842728       0.344694      -1.153935      -0.022437       0.058816       0.005923       0.063229      -0.044931      -0.084195      -0.035020      -0.073634      -0.326241      -0.161421       0.048832       0.112590              6.539619       5.758443      -1.792543       0.549420       9.187401       0.857474       4.673013          -0.021780
          391              O      10.473537       8.544164      17.750280      -0.536224      43.261722 0.59321463E+03  0.14621054E+05                                 9.870669                            7.599625       0.151060       2.102817                    0.996222      27.686645      73.779040       0.680668       0.365093      -1.133792       0.000809      -0.000745      -0.043179       0.043193       0.018461       0.036726      -0.008523      -0.030448      -0.059056      -0.054234       0.018247       0.035988             11.979393      11.043651       6.767495       0.074500      16.903756       1.564555       7.990771           0.024946
          392              O      10.256862       6.711519      16.487531      -0.546826      41.409299 0.56480444E+03  0.13743864E+05                                 9.540001                            7.364691       0.429557       2.181265                    0.998517      27.784939      73.443012       0.698961       0.360116      -1.138286      -0.008862       0.049002      -0.014131       0.051763      -0.031491      -0.003937       0.007487      -0.019920       0.099571      -0.049643       0.012975       0.036668             11.676813       8.803505      -1.107799      -5.524254      10.039909       3.845066      16.187025           0.015575
          393              O       5.869189       7.815507      21.852593      -0.380691      26.345504 0.37524247E+03  0.81957611E+04                                 6.899746                            5.929175       1.256912       2.497398                    0.999599      24.438841      60.043801       0.798217       0.351324      -1.152052       0.048694       0.032407      -0.028734       0.065169       0.008377      -0.026781      -0.102655       0.162038       0.018696      -0.151367       0.048578       0.102789              7.643124       8.645549       0.764690      -4.259686       5.483934      -0.549629       8.799891          -0.021597
          394              O       7.220701       9.336716      21.285929      -0.347857      24.287338 0.33812423E+03  0.72174863E+04                                 6.565438                            5.652351       0.917569       2.393583                    0.999159      24.101268      59.132328       0.809810       0.354334      -1.146052      -0.027675      -0.051016       0.012961       0.059469       0.036886       0.096193      -0.006987      -0.076947      -0.216130      -0.142921       0.044712       0.098209              7.047403       5.069653       1.635484      -0.393167      10.242558       2.103871       5.829998          -0.017165
          395              O       5.269270       3.952184      18.980854      -0.386788      22.852001 0.32902490E+03  0.69898059E+04                                 6.270320                            5.551627       1.056621       2.422178                    0.999558      24.716986      60.904078       0.820780       0.351272      -1.146195       0.047502       0.014067      -0.044878       0.066846      -0.015899      -0.055405      -0.110525       0.115406       0.008351      -0.153335       0.041455       0.111881              6.589064       7.516788       1.908193      -2.020060       6.440101      -1.163691       5.810301          -0.037251
          396              O       6.488068       3.755421      17.249646      -0.392347      23.539284 0.34931221E+03  0.75427180E+04                                 6.436441                            5.767342       0.919265       2.374416                    0.999179      25.029413      62.451066       0.794370       0.357083      -1.139975      -0.017955       0.031570       0.054243       0.065279      -0.116150      -0.007227       0.039139      -0.000658       0.234547      -0.157436       0.046012       0.111424              6.678154       5.097633      -0.482869      -0.827021       7.229577       2.252340       7.707251          -0.032717

******************************************************
Auxiliary information for the entire system
The total spin magnetic moment of the unit cell is   16.453012
The total net atomic charge of the unit cell is   0.000008
Accuracy of reproducing the electrostatic potential in the unit cell:
  The inner radius (bohr) =    5.0000
  The outer radius (bohr) =   12.0000
  Valid grid points have density less than (e/(bohr^3)) =    0.0001
  The number of valid grid points were=       370128
  The rms potential error without charges in kcal/mol is=      6.37939
  The rms potential error with partial charges in kcal/mol is=      1.36579
  The RRMSE value at monopole order=      0.21409
  The rms potential error with partial charges and cloud penetration in kcal/mol is=      1.35683
  The RRMSE value at monopole order with cloud penetration is=      0.21269
  The rms potential error with partial charges and atomic dipoles in kcal/mol is=      0.44576
  The RRMSE value at dipole order=      0.06988
  The rms potential error with partial charges, atomic dipoles and cloud penetration in kcal/mol is=      0.43480
  The RRMSE value at dipole order with cloud penetration=      0.06816

******************************************************
The electron densities and ab initio electrostatic potential were computed in VASP using the PBE functional and
projector augmented wave method. See the main text of the journal article for a description of computational details.
The atomic charges, dipoles, and quadrupoles were computed with the DDEC6 method as described in
(a) T. A. Manz and N. Gabaldon Limas, RSC Adv. 6 (2016) 47771-47801 DOI: 10.1039/c6ra04656h
(b) N. Gabaldon Limas and T. A. Manz, RSC Adv. 8 (2018) 2678-2707 DOI: 10.1039/c7ra11829e.
For each atom in the material, the electron cloud parameters were fit to the spherically averaged atom-in-material
electron density using radial positions for which this density was between 10^-4 and 10^-2 electrons per cubic bohr.
The polarizabilities, dispersion coefficients, and quantum Drude oscillator (QDO) parameters were fit using the MCLF method.
The magnetic structure of the system was optimized in VASP from the default ferromagnetic initial guess using spin polarization.
The atomic spin moments (ASMs) were computed on this optimized magnetic structure using the DDEC6 partition as inputs
to the method of T. A. Manz and D. S. Sholl, J. Chem. Theory Comput. 7 (2011) 4146-4164 DOI: 10.1021/ct200539n.
The RMSE and RRMSE were computed using a uniform grid with Ewald summation.
