# Supplementary material for: A collection of forcefield precursors for metal–organic frameworks
Source: RSC Adv. 2019 Nov 13;9(63):36492–507. doi: 10.1039/c9ra07327b (PMC9075174; doi:10.1039/c9ra07327b)
Supplement: RA-009-C9RA07327B-s5309 [file RA-009-C9RA07327B-s5309.xyz]

  234
jmolscript: load "" {1 1 1} spacegroup "x,y,z" unitcell [{     14.496200     0.000000     0.000000 }, {     -1.203859    14.446125     0.000000 }, {     -0.300856    -0.326970    16.107873 }]
Ni     6.612719     2.572851     6.213129     0.716179
Ni    11.127113     7.479097     1.840808     0.716270
Ni     6.378766    11.546304     9.894744     0.716212
Ni     1.864372     6.640058    14.267065     0.716191
Ni    12.590359     1.602676     4.026968     0.720301
Ni     0.401126    12.516479    12.080905     0.720276
H      5.222051     0.473200     4.585911     0.110734
H      9.192570    14.335576     2.314701     0.105797
H      0.710786     3.762683     1.093725     0.119544
H     10.665272     3.767350     2.714177     0.121354
H      2.831537     2.365214     4.179993     0.124050
H      4.580586     4.741866     1.462595     0.128413
H      3.635177     8.837753     0.090204     0.110253
H     -0.542445     8.255036    15.987064     0.121027
H      0.278215    10.328516     1.517362     0.137410
H      9.072918     0.451878     5.209286     0.121579
H      8.189048    13.597849     0.085372     0.133403
H      7.341864    12.872484     3.936764     0.132624
H      6.718030     1.919429     1.161378     0.136750
H      8.760749     3.342280     1.237085     0.136186
H      3.073503    13.817014     2.952573     0.130734
H      4.544287     9.583155     2.226108     0.132626
H      5.830316    11.056434     3.447085     0.135745
H      1.772822    12.318359     1.771866     0.138445
H     13.104021     9.039330     3.468025     0.110745
H     -0.380733     3.931305     5.739235     0.105803
H      9.451255    13.261831     6.960212     0.119557
H     10.273290     3.341344     5.339760     0.121359
H     11.020019    11.264461     3.873943     0.124054
H      8.796828     9.324082     6.591342     0.128428
H      4.636577     9.926075     7.963732     0.110255
H      4.569489    13.810689     8.174746     0.121036
H      2.872180    13.147638     6.536575     0.137413
H     13.445070     5.203536     2.844650     0.121593
H      0.271107     4.992625     7.968565     0.133411
H      0.923611     5.897122     4.117172     0.132646
H     11.787023     7.428414     6.892559     0.136747
H     10.538728     5.274589     6.816852     0.136189
H     -0.372129    10.072299     5.101363     0.130731
H      3.969248     8.958203     5.827828     0.132631
H      2.607859     7.554265     4.606852     0.135750
H      1.013332    11.492945     6.282070     0.138449
H      7.769434    13.645955    11.521962     0.110738
H      3.798915    -0.216421    13.793172     0.105824
H     12.280699    10.356472    15.014148     0.119568
H      2.326213    10.351805    13.393696     0.121360
H     10.159948    11.753941    11.927880     0.124088
H      8.410899     9.377289    14.645278     0.128441
H      9.356308     5.281402    16.017669     0.110246
H     13.533930     5.864119     0.120809     0.121034
H     12.713270     3.790639    14.590511     0.137415
H      3.918567    13.667277    10.898587     0.121583
H      4.802437     0.521306    16.022501     0.133426
H      5.649621     1.246671    12.171109     0.132642
H      6.273455    12.199726    14.946495     0.136740
H      4.230736    10.776875    14.870788     0.136201
H      9.917982     0.302141    13.155300     0.130729
H      8.447198     4.536000    13.881765     0.132638
H      7.161169     3.062721    12.660788     0.135757
H     11.218663     1.800796    14.336007     0.138442
H     -0.112536     5.079825    12.639848     0.110740
H     13.372218    10.187850    10.368638     0.105819
H      3.540230     0.857324     9.147661     0.119557
H      2.718195    10.777811    10.768113     0.121362
H      1.971466     2.854694    12.233930     0.124074
H      4.194657     4.795073     9.516531     0.128426
H      8.354908     4.193080     8.144141     0.110229
H      8.421996     0.308466     7.933127     0.121021
H     10.119305     0.971517     9.571298     0.137398
H     -0.453585     8.915619    13.263223     0.121578
H     12.720378     9.126530     8.139308     0.133422
H     12.067874     8.222033    11.990701     0.132635
H      1.204462     6.690741     9.215314     0.136745
H      2.452757     8.844566     9.291021     0.136204
H     13.363614     4.046856    11.006510     0.130730
H      9.022237     5.160952    10.280045     0.132638
H     10.383626     6.564890    11.501021     0.135748
H     11.978153     2.626210     9.825803     0.138444
C      6.117300     0.220458     4.582690     0.093009
C      0.335145     2.317792     3.242515     0.552173
C      2.196249     4.986374    16.033777     0.558370
C     10.221705     0.802375     2.247048     0.092740
C      4.580991    12.588038     3.289228     0.176878
C      1.509490     3.716955     1.567296    -0.140264
C      1.576858     2.958335     2.715787    -0.017988
C     10.360621     2.928961     2.454840    -0.043739
C      3.044197    10.813870     1.874956     0.175885
C      2.620517     4.413975     1.105000    -0.025265
C      2.779044     2.872175     3.401983    -0.144325
C      3.894500     3.533047     2.941298    -0.012741
C      3.824810     4.304898     1.781531    -0.130247
C      2.729341     8.990763     0.238397     0.086895
C      0.612093     8.854402     0.124031    -0.008525
C      0.889862     9.821121     1.035736    -0.114306
C      8.213912     0.646330     0.753848     0.165241
C      5.180995     3.488100     3.732194     0.567111
C      8.225521     0.202067     4.919344    -0.020356
C      7.324688    13.940876     0.053156    -0.165833
C      6.741115    13.524061     4.218652    -0.124882
C      6.934067     1.145931     0.694249    -0.150625
C      9.307645     2.701497     1.633338    -0.102674
C      3.383281    12.953189     2.807602    -0.163482
C      4.235809    10.448392     2.372690    -0.159689
C      5.012964    11.330815     3.095933    -0.150011
C      2.602890    12.054646     2.095634    -0.149514
C     13.430237     8.168163     3.471247     0.093012
C     10.859961    13.756168     4.811422     0.552170
C      8.054299    11.352906     8.128033     0.558366
C     13.191187     4.029610     5.806888     0.092736
C      0.977793     8.672080     4.764709     0.176871
C      9.563155    12.469684     6.486640    -0.140243
C     10.324750    12.465549     5.338149    -0.017969
C     11.083483     3.714568     5.599097    -0.043729
C      2.618208    10.350904     6.178980     0.175895
C      8.960810    11.304610     6.948936    -0.025250
C     10.510449    11.274671     4.651954    -0.144326
C      9.944495    10.108185     5.112639    -0.012745
C      9.169523    10.113536     6.272406    -0.130242
C      4.408869    10.816075     7.815540     0.086887
C      4.368929    12.937334     7.929906    -0.008506
C      3.428617    12.580241     7.018200    -0.114291
C     13.179952     6.043426     7.300088     0.165239
C     10.096126     8.829867     4.321742     0.567122
C     13.623645     6.068752     3.134592    -0.020343
C     -0.142517     5.825513     8.000781    -0.165825
C      0.224395     6.441685     3.835285    -0.124845
C     12.575790     7.277360     7.359687    -0.150638
C     11.222716     4.782797     6.420598    -0.102676
C      0.514438     9.835329     5.246334    -0.163484
C      3.081382     9.193761     5.681247    -0.159675
C      2.266547     8.346008     4.958003    -0.150000
C      1.345068    10.687645     5.958302    -0.149504
C      6.874185    13.898697    11.525183     0.093014
C     12.656340    11.801363    12.865358     0.552168
C     10.795236     9.132781     0.074096     0.558368
C      2.769780    13.316780    13.860825     0.092740
C      8.410494     1.531117    12.818645     0.176880
C     11.481995    10.402200    14.540577    -0.140250
C     11.414627    11.160820    13.392086    -0.017958
C      2.630864    11.190194    13.653033    -0.043736
C      9.947288     3.305285    14.232917     0.175893
C     10.370968     9.705180    15.002873    -0.025237
C     10.212441    11.246980    12.705890    -0.144320
C      9.096985    10.586108    13.166575    -0.012724
C      9.166675     9.814257    14.326342    -0.130235
C     10.262144     5.128392    15.869476     0.086897
C     12.379392     5.264753    15.983842    -0.008514
C     12.101623     4.298034    15.072137    -0.114288
C      4.777573    13.472825    15.354025     0.165233
C      7.810490    10.631055    12.375679     0.567138
C      4.765964    13.917088    11.188529    -0.020349
C      5.666797     0.178279    16.054717    -0.165838
C      6.250370     0.595094    11.889221    -0.124863
C      6.057418    12.973224    15.413624    -0.150640
C      3.683840    11.417658    14.474535    -0.102675
C      9.608204     1.165966    13.300271    -0.163487
C      8.755676     3.670763    13.735183    -0.159686
C      7.978521     2.788340    13.011940    -0.150008
C     10.388595     2.064509    14.012239    -0.149506
C     -0.438752     5.950992    12.636626     0.093015
C      2.131524     0.362987    11.296451     0.552175
C      4.937186     2.766249     7.979840     0.558363
C     -0.199702    10.089545    10.300985     0.092738
C     12.013692     5.447075    11.343164     0.176869
C      3.428330     1.649471     9.621233    -0.140258
C      2.666735     1.653606    10.769724    -0.017982
C      1.908002    10.404587    10.508776    -0.043734
C     10.373277     3.768251     9.928893     0.175900
C      4.030675     2.814545     9.158937    -0.025227
C      2.481036     2.844484    11.455919    -0.144338
C      3.046990     4.010970    10.995234    -0.012741
C      3.821962     4.005619     9.835467    -0.130240
C      8.582616     3.303080     8.292333     0.086891
C      8.622556     1.181821     8.177967    -0.008528
C      9.562868     1.538914     9.089673    -0.114323
C     -0.188467     8.075729     8.807785     0.165233
C      2.895359     5.289288    11.786131     0.567140
C     -0.632160     8.050403    12.973281    -0.020362
C     13.134002     8.293642     8.107092    -0.165843
C     12.767090     7.677470    12.272588    -0.124879
C      0.415695     6.841795     8.748186    -0.150631
C      1.768769     9.336358     9.687275    -0.102674
C     12.477047     4.283826    10.861539    -0.163495
C      9.910103     4.925394    10.426626    -0.159689
C     10.724938     5.773147    11.149870    -0.150025
C     11.646417     3.431510    10.149571    -0.149509
N     10.914997     1.729145     2.849483    -0.246115
N      9.212292     1.337509     1.504475     0.009750
N      1.471231     8.020462    15.729338    -0.267701
N      2.257878     9.896279     1.105000     0.013991
N      7.089330     0.911357     5.133579    -0.251995
N      5.385589    13.541248     4.012471     0.016106
N     12.325194     3.261748     5.204454    -0.246117
N     12.574073     4.991095     6.549461     0.009746
N      4.970481    11.823449     8.432472    -0.267708
N      3.467327    11.210710     6.948936     0.013986
N     12.822448     7.142114     2.920357    -0.252003
N      0.094695     7.791101     4.041465     0.016123
N      2.076488    12.390010    13.258390    -0.246110
N      3.779193    12.781646    14.603398     0.009757
N     11.520254     6.098693     0.378535    -0.267718
N     10.733607     4.222876    15.002873     0.013994
N      5.902155    13.207798    10.974294    -0.252001
N      7.605896     0.577907    12.095402     0.016119
N      0.666291    10.857407    10.903419    -0.246111
N      0.417412     9.128060     9.558412     0.009757
N      8.021004     2.295706     7.675401    -0.267703
N      9.524158     2.908445     9.158937     0.013977
N      0.169037     6.977041    13.187516    -0.252000
N     12.896790     6.328054    12.066408     0.016118
O     13.758614     2.432786     2.580481    -0.545566
O      0.318518     1.730354     4.355569    -0.539643
O      1.096529     5.093778    15.453893    -0.483850
O      3.189943     5.688530    15.660074    -0.528868
O      6.234047     3.923606     3.200634    -0.619929
O      5.120999     2.992483     4.869410    -0.553355
O     11.860135     0.369518     5.473455    -0.545549
O     11.443988    13.821522     3.698368    -0.539652
O      7.855937    12.439908     8.707916    -0.483827
O      7.437091    10.304333     8.501735    -0.528860
O      9.749576     7.744285     4.853302    -0.619855
O     10.585048     8.930816     3.184526    -0.553339
O     -0.767129    11.686369    13.527392    -0.545516
O     12.672967    12.388801    11.752304    -0.539600
O     11.894956     9.025377     0.653980    -0.483794
O      9.801542     8.430625     0.447799    -0.528821
O      6.757438    10.195549    12.907239    -0.619863
O      7.870486    11.126672    11.238463    -0.553350
O      1.131350    13.749637    10.634418    -0.545517
O      1.547497     0.297633    12.409505    -0.539608
O      5.135548     1.679247     7.399957    -0.483885
O      5.554394     3.814822     7.606138    -0.528908
O      3.241909     6.374870    11.254571    -0.619881
O      2.406437     5.188339    12.923347    -0.553353

The following XYZ coordinates are in angstroms. Other properties are in atomic units.
The sperically averaged electron density of each atom fit to a function of the form exp(a - br)
eigen_1, eigen_2 and eigen_3 are the three eigenvalues of traceless quadrupole moment tensor
  atom number  atomic symbol              X              Y              Z     net charge C6 coefficient C8 coefficient C10 coefficient fluctuating dipole atomic polarizability isotropic forcefield polarizability              a              b squared Pearson coefficient          <r^3>          <r^4>         wp_QDO          m_QDO          q_QDO       dipole_x       dipole_y       dipole_z         dipole            Qxy            Qxz            Qyz     Q(x^2-y^2)  Q(3z^2 - R^2)        eigen_1        eigen_2        eigen_3 static polarizability      alpha(xx)      alpha(xy)      alpha(xz)      alpha(yy)      alpha(yz)      alpha(zz) atomic spin moment
            1             Ni       6.612719       2.572851       6.213129       0.716179     119.093064 0.22825920E+04  0.75270937E+05                                18.149077                           14.315522       0.712299       2.081106                    0.996031      47.595780     126.338647       0.551683       0.336680      -1.211161      -0.053513       0.100795      -0.039614       0.120800       0.093443      -0.071097      -0.054337       0.036742      -0.113369      -0.080982      -0.074526       0.155508             22.557241      21.849562      -3.509539       4.924474      14.274836       2.706164      31.547324           1.750579
            2             Ni      11.127113       7.479097       1.840808       0.716270     119.085363 0.22824268E+04  0.75263778E+05                                18.147942                           14.314710       0.712441       2.081161                    0.996030      47.595208     126.333796       0.551718       0.336666      -1.211179      -0.104877       0.044951       0.039606       0.120782       0.089109      -0.048228      -0.075345      -0.067155      -0.113447      -0.080982      -0.074508       0.155490             22.555708      14.907096      -4.087685       2.287637      21.215081       5.131967      31.544947           1.750546
            3             Ni       6.378766      11.546304       9.894744       0.716212     119.093131 0.22825973E+04  0.75270965E+05                                18.148822                           14.315327       0.712348       2.081117                    0.996031      47.596547     126.339528       0.551701       0.336670      -1.211173       0.053524      -0.100763       0.039600       0.120773       0.093415      -0.071061      -0.054313       0.036740      -0.113357      -0.080947      -0.074505       0.155451             22.556886      21.849315      -3.509458       4.924496      14.274644       2.706076      31.546699           1.750572
            4             Ni       1.864372       6.640058      14.267065       0.716191     119.096704 0.22826697E+04  0.75274013E+05                                18.149224                           14.315583       0.712312       2.081100                    0.996031      47.597122     126.341959       0.551693       0.336671      -1.211171       0.104861      -0.044972      -0.039600       0.120774       0.089086      -0.048221      -0.075327      -0.067166      -0.113359      -0.080948      -0.074503       0.155452             22.557485      14.908079      -4.088075       2.287823      21.216745       5.132387      31.547631           1.750571
            5             Ni      12.590359       1.602676       4.026968       0.720301     119.815051 0.24818545E+04  0.83249580E+05                                17.956195                           14.723681       0.858097       2.126242                    0.995616      47.483592     125.523804       0.557459       0.327558      -1.224235       0.085047      -0.078258      -0.000000       0.115574      -0.005063      -0.017018      -0.018488       0.000842       0.008468      -0.027391       0.003669       0.023721             21.657254      24.199966       7.762382      -1.147882      25.493613      -1.247489      15.278183           1.779967
            6             Ni       0.401126      12.516479      12.080905       0.720276     119.817755 0.24819314E+04  0.83252861E+05                                17.956494                           14.723948       0.858074       2.126225                    0.995617      47.484227     125.526284       0.557451       0.327559      -1.224232      -0.085048       0.078252      -0.000000       0.115571      -0.005063      -0.017009      -0.018492       0.000851       0.008418      -0.027389       0.003678       0.023712             21.657577      24.200215       7.762404      -1.147760      25.494093      -1.247421      15.278422           1.779840
            7              H       5.222051       0.473200       4.585911       0.110734       1.076877 0.79169968E+01  0.78087932E+02                                 1.780144                            1.681204      -1.081002       2.368858                    0.997221       3.624820      10.416787       0.463843       1.338787      -0.695884      -0.050326       0.022762       0.005910       0.055549      -0.003477       0.000131       0.009019       0.030982      -0.034640      -0.019842      -0.001832       0.021674              1.809421       2.242708      -0.295230       0.032409       1.678206       0.060563       1.507349          -0.000282
            8              H       9.192570      14.335576       2.314701       0.105797       1.193346 0.90108387E+01  0.90955151E+02                                 1.841667                            1.744943      -1.097651       2.357300                    0.996783       3.597405      10.147267       0.478868       1.267152      -0.712066       0.019144      -0.050700       0.006943       0.054636      -0.002176       0.010424       0.001108      -0.029590      -0.027983      -0.020298       0.000675       0.019623              1.849033       1.575223      -0.165479       0.108276       2.398719      -0.153438       1.573156          -0.000206
            9              H       0.710786       3.762683       1.093725       0.119544       1.166010 0.88239161E+01  0.89198190E+02                                 1.850086                            1.751648      -1.373475       2.231512                    0.993526       3.762355      10.855167       0.464674       1.303957      -0.702268      -0.030680      -0.003089      -0.021453       0.037564       0.000531       0.008701       0.001217       0.008086       0.008354      -0.006285      -0.005224       0.011509              1.888269       2.252210      -0.066990       0.340046       1.556488      -0.174696       1.856108           0.000935
           10              H      10.665272       3.767350       2.714177       0.121354       1.066640 0.74099260E+01  0.71959670E+02                                 1.781944                            1.635868      -1.015848       2.409575                    0.997216       3.522917      10.078780       0.465711       1.354297      -0.693183       0.014069       0.040099       0.011052       0.043910       0.000039       0.012440       0.001380      -0.013551      -0.044759      -0.021841       0.007494       0.014347              1.878176       1.641796       0.507858       0.208454       2.346464       0.298516       1.646269           0.000489
           11              H       2.831537       2.365214       4.179993       0.124050       1.141029 0.85145025E+01  0.84700928E+02                                 1.778027                            1.685637      -1.348304       2.244070                    0.994802       3.577478      10.004067       0.492013       1.251412      -0.714594       0.001990      -0.019921       0.033696       0.039194      -0.001939       0.001835      -0.009742      -0.010133       0.020822      -0.008896      -0.005775       0.014670              1.812582       1.711063      -0.116531       0.134421       1.714735      -0.435442       2.011949           0.000359
           12              H       4.580586       4.741866       1.462595       0.128413       1.246286 0.96122038E+01  0.98158319E+02                                 1.860985                            1.773922      -1.414066       2.218241                    0.993387       3.587608      10.028663       0.488567       1.227658      -0.720992       0.032132       0.017876      -0.014342       0.039468       0.009083      -0.007673      -0.001087       0.005447      -0.002619      -0.010827      -0.002500       0.013327              1.875940       2.190883       0.190094      -0.173033       1.716433      -0.247966       1.720503           0.000360
           13              H       3.635177       8.837753       0.090204       0.110253       1.199613 0.90048572E+01  0.90179541E+02                                 1.807759                            1.715726      -0.975349       2.421364                    0.998222       3.383943       9.270346       0.498913       1.225887      -0.723559       0.053241      -0.017174      -0.014211       0.057719      -0.003881      -0.006923       0.012307       0.034944      -0.026375      -0.023478      -0.001079       0.024557              1.810889       2.302084      -0.066395      -0.148570       1.603119       0.077135       1.527465          -0.000135
           14              H      -0.542445       8.255036      15.987064       0.121027       0.949552 0.64381304E+01  0.60823981E+02                                 1.686267                            1.551503      -1.096221       2.364888                    0.996704       3.635305      10.516142       0.462396       1.402092      -0.681992      -0.040540      -0.013295      -0.010706       0.043988       0.003621       0.001302       0.012091       0.007574      -0.019160      -0.015990       0.004229       0.011761              1.771304       2.297104       0.331180       0.308477       1.479095       0.127937       1.537713           0.000183
           15              H       0.278215      10.328516       1.517362       0.137410       1.064183 0.77961148E+01  0.75691667E+02                                 1.700458                            1.622351      -0.866413       2.485422                    0.999408       3.258567       8.935460       0.498303       1.266026      -0.714147      -0.040101       0.023141       0.016795       0.049251      -0.007194      -0.005062       0.016996       0.022924      -0.033401      -0.025729       0.003163       0.022566              1.707074       1.826405      -0.198308      -0.292139       1.593339       0.238590       1.701478           0.000234
           16              H       9.072918       0.451878       5.209286       0.121579       0.939529 0.64586762E+01  0.61129630E+02                                 1.683280                            1.561205      -1.198811       2.322863                    0.994816       3.634040      10.557542       0.457288       1.415167      -0.679710       0.041019       0.011423       0.013969       0.044812      -0.001263       0.003968       0.010910       0.004400      -0.037967      -0.018652       0.008689       0.009963              1.757656       2.297096       0.281298       0.290366       1.447986       0.104687       1.527886           0.000128
           17              H       8.189048      13.597849       0.085372       0.133403       0.959869 0.70247337E+01  0.66341370E+02                                 1.577580                            1.529843      -0.800379       2.515779                    0.999655       3.167412       8.520994       0.519107       1.249381      -0.717674       0.035942      -0.018389      -0.002328       0.040440      -0.006628       0.003593       0.008614       0.010143      -0.029147      -0.016430       0.003207       0.013223              1.576153       1.946608      -0.214538       0.059176       1.403556       0.062273       1.378296          -0.000006
           18              H       7.341864      12.872484       3.936764       0.132624       1.047305 0.77644995E+01  0.75846621E+02                                 1.720273                            1.647178      -0.999793       2.417693                    0.998141       3.430859       9.658872       0.478503       1.310384      -0.702998       0.036121      -0.028964      -0.009473       0.047259      -0.006830      -0.000181       0.014902       0.011541      -0.048389      -0.024705       0.006073       0.018632              1.725790       1.910414      -0.364800      -0.124244       1.797003       0.152393       1.469952           0.000263
           19              H       6.718030       1.919429       1.161378       0.136750       0.945311 0.68655697E+01  0.65497133E+02                                 1.649840                            1.578424      -1.075747       2.385027                    0.997361       3.460571       9.853728       0.471800       1.360825      -0.691467      -0.012632       0.031614       0.018876       0.038927      -0.004201       0.005115       0.006279       0.005969      -0.020320      -0.012667       0.003840       0.008827              1.666580       1.517956      -0.127901      -0.095255       1.865667       0.415292       1.616118          -0.000054
           20              H       8.760749       3.342280       1.237085       0.136186       1.050664 0.77571690E+01  0.75795097E+02                                 1.732406                            1.653629      -0.914238       2.463254                    0.998831       3.388875       9.557572       0.474203       1.321916      -0.701109      -0.027433       0.038834      -0.009166       0.048422      -0.007341       0.015884      -0.000154      -0.023948      -0.042485      -0.026486       0.004647       0.021838              1.734088       1.746012      -0.217163       0.199441       1.833771      -0.294908       1.622479           0.000211
           21              H       3.073503      13.817014       2.952573       0.130734       0.924394 0.66091028E+01  0.61792345E+02                                 1.564884                            1.502680      -0.807331       2.509540                    0.999647       3.234889       8.807330       0.511319       1.281214      -0.709474      -0.016945       0.034684       0.003628       0.038772      -0.007931       0.006749       0.005941      -0.002821      -0.032666      -0.016647       0.003144       0.013503              1.575912       1.373809      -0.141654       0.033062       1.993449       0.178978       1.360477          -0.000012
           22              H       4.544287       9.583155       2.226108       0.132626       0.966232 0.69312323E+01  0.64487954E+02                                 1.515385                            1.465175      -0.754983       2.535419                    0.999822       3.020619       7.766099       0.566811       1.161449      -0.739406       0.018556      -0.035911      -0.003658       0.040587      -0.008993       0.007708       0.004787      -0.005996      -0.036668      -0.017880       0.002273       0.015607              1.513172       1.343816      -0.118652       0.026386       1.873077       0.148061       1.322622          -0.000010
           23              H       5.830316      11.056434       3.447085       0.135745       0.931794 0.65973468E+01  0.61051771E+02                                 1.519329                            1.460421      -0.762253       2.535684                    0.999795       3.053302       8.008948       0.545957       1.212323      -0.726452       0.033271      -0.015860       0.013559       0.039272      -0.008020       0.009119       0.004509      -0.001359      -0.032040      -0.017424       0.003602       0.013822              1.526406       1.857205      -0.086388       0.296883       1.353126      -0.026256       1.368888           0.000011
           24              H       1.772822      12.318359       1.771866       0.138445       0.937587 0.67107845E+01  0.62047422E+02                                 1.497544                            1.452105      -0.762568       2.536123                    0.999830       2.984708       7.695480       0.562214       1.178295      -0.735407      -0.034030       0.015573      -0.013605       0.039821      -0.008914       0.009414       0.003368       0.002574      -0.030706      -0.016861       0.001615       0.015246              1.494265       1.776555      -0.068943       0.248379       1.359132      -0.010656       1.347108           0.000005
           25              H      13.104021       9.039330       3.468025       0.110745       1.076869 0.79169275E+01  0.78087075E+02                                 1.780133                            1.681194      -1.080985       2.368867                    0.997221       3.624804      10.416728       0.463845       1.338784      -0.695885      -0.026859       0.048264      -0.005907       0.055549      -0.005994       0.008976       0.000879      -0.029403      -0.034643      -0.019842      -0.001833       0.021674              1.809409       1.730954      -0.337869       0.057662       2.189932       0.037326       1.507341          -0.000279
           26              H      -0.380733       3.931305       5.739235       0.105803       1.193313 0.90105256E+01  0.90951162E+02                                 1.841632                            1.744912      -1.097619       2.357318                    0.996783       3.597341      10.147026       0.478873       1.267150      -0.712067       0.052115      -0.014869      -0.006941       0.054637       0.000303       0.000239       0.010479       0.029903      -0.027984      -0.020298       0.000674       0.019623              1.848997       2.420378      -0.095042      -0.161895       1.553485       0.095157       1.573128          -0.000208
           27              H       9.451255      13.261831       6.960212       0.119557       1.165960 0.88234490E+01  0.89192371E+02                                 1.850043                            1.751610      -1.373458       2.231530                    0.993526       3.762253      10.854839       0.464675       1.303970      -0.702266       0.000528       0.030833       0.021453       0.037566      -0.000146       0.000491       0.008772      -0.008150       0.008354      -0.006287      -0.005223       0.011509              1.888224       1.572340      -0.123641      -0.202324       2.236267       0.324355       1.856065           0.000935
           28              H      10.273290       3.341344       5.339760       0.121359       1.066578 0.74094023E+01  0.71953339E+02                                 1.781884                            1.635817      -1.015827       2.409596                    0.997217       3.522796      10.078359       0.465715       1.354309      -0.693181      -0.038796      -0.017353      -0.011050       0.043913       0.001160       0.000344       0.012512       0.013353      -0.044757      -0.021841       0.007493       0.014348              1.878110       2.257458       0.559141       0.280158       1.730656       0.232511       1.646216           0.000488
           29              H      11.020019      11.264461       3.873943       0.124054       1.141037 0.85145749E+01  0.84701747E+02                                 1.778026                            1.685637      -1.348289       2.244074                    0.994802       3.577485      10.004061       0.492017       1.251401      -0.714596       0.020017      -0.000327      -0.033694       0.039193      -0.001074      -0.009861       0.001022       0.010634       0.020821      -0.008895      -0.005775       0.014670              1.812581       1.733998      -0.114620      -0.445101       1.691800       0.097794       2.011947           0.000360
           30              H       8.796828       9.324082       6.591342       0.128428       1.246171 0.96110591E+01  0.98143421E+02                                 1.860852                            1.773802      -1.413958       2.218299                    0.993389       3.587395      10.027808       0.488591       1.227639      -0.720997      -0.015147      -0.033507       0.014343       0.039470       0.008507      -0.000446      -0.007736      -0.008384      -0.002626      -0.010827      -0.002502       0.013329              1.875804       1.688127       0.148194      -0.232712       2.218902      -0.193010       1.720382           0.000362
           31              H       4.636577       9.926075       7.963732       0.110255       1.199609 0.90048193E+01  0.90178995E+02                                 1.807748                            1.715717      -0.975341       2.421367                    0.998222       3.383936       9.270294       0.498917       1.225879      -0.723560       0.021536      -0.051631       0.014211       0.057720      -0.006719       0.012841      -0.005877      -0.033178      -0.026376      -0.023479      -0.001079       0.024557              1.810879       1.618920      -0.123325       0.089205       2.286259      -0.141649       1.527457          -0.000137
           32              H       4.569489      13.810689       8.174746       0.121036       0.949511 0.64377797E+01  0.60819889E+02                                 1.686227                            1.551468      -1.096230       2.364894                    0.996705       3.635206      10.515817       0.462398       1.402106      -0.681989       0.009882       0.041508       0.010704       0.043990       0.002945       0.011940       0.002302      -0.008666      -0.019155      -0.015988       0.004226       0.011761              1.771261       1.429888       0.258904       0.101873       2.346217       0.318024       1.537677           0.000181
           33              H       2.872180      13.147638       6.536575       0.137413       1.064164 0.77959323E+01  0.75689491E+02                                 1.700443                            1.622337      -0.866427       2.485422                    0.999408       3.258524       8.935333       0.498303       1.266034      -0.714145      -0.026390       0.038045      -0.016795       0.049253      -0.008992       0.017358      -0.003634      -0.020225      -0.033401      -0.025728       0.003162       0.022566              1.707059       1.627756      -0.214861       0.262023       1.791960      -0.271314       1.701462           0.000232
           34              H      13.445070       5.203536       2.844650       0.121593       0.939512 0.64585387E+01  0.61128055E+02                                 1.683265                            1.561192      -1.198828       2.322859                    0.994816       3.634006      10.557449       0.457288       1.415174      -0.679709      -0.007974      -0.041828      -0.013968       0.044814      -0.001610       0.010543       0.004860      -0.003922      -0.037967      -0.018652       0.008689       0.009963              1.757639       1.407270       0.207142       0.080209       2.337775       0.298052       1.527872           0.000128
           35              H       0.271107       4.992625       7.968565       0.133411       0.959839 0.70244508E+01  0.66338016E+02                                 1.577547                            1.529812      -0.800362       2.515793                    0.999655       3.167344       8.520761       0.519112       1.249382      -0.717674       0.021311      -0.034292       0.002329       0.040441      -0.007376       0.008285       0.004296      -0.007809      -0.029148      -0.016430       0.003207       0.013223              1.576121       1.442783      -0.256515       0.057141       1.907310       0.064141       1.378269          -0.000009
           36              H       0.923611       5.897122       4.117172       0.132646       1.047227 0.77637643E+01  0.75837692E+02                                 1.720196                            1.647107      -0.999755       2.417727                    0.998142       3.430691       9.658308       0.478510       1.310396      -0.702996       0.031867      -0.033592       0.009474       0.047262      -0.007691       0.014865       0.001056      -0.009117      -0.048383      -0.024702       0.006071       0.018631              1.725713       1.858083      -0.369132       0.162174       1.849163      -0.111153       1.469892           0.000262
           37              H      11.787023       7.428414       6.892559       0.136747       0.945326 0.68657044E+01  0.65498659E+02                                 1.649848                            1.578432      -1.075728       2.385031                    0.997361       3.460594       9.853772       0.471803       1.360811      -0.691469      -0.032554       0.009962      -0.018874       0.038926      -0.004638       0.005833       0.005619      -0.004494      -0.020323      -0.012668       0.003841       0.008827              1.666588       1.884447      -0.097360       0.421769       1.499192      -0.060437       1.616124          -0.000052
           38              H      10.538728       5.274589       6.816852       0.136189       1.050643 0.77569685E+01  0.75792580E+02                                 1.732378                            1.653604      -0.914217       2.463266                    0.998832       3.388822       9.557359       0.474209       1.321911      -0.701110      -0.040980       0.024111       0.009169       0.048423      -0.005258      -0.001472       0.015816       0.026047      -0.042490      -0.026486       0.004647       0.021839              1.734060       1.869081      -0.206898      -0.310446       1.710643       0.174256       1.622454           0.000212
           39              H      -0.372129      10.072299       5.101363       0.130731       0.924408 0.66092259E+01  0.61793769E+02                                 1.564896                            1.502691      -0.807323       2.509540                    0.999647       3.234919       8.807424       0.511319       1.281210      -0.709474      -0.035970       0.014007      -0.003626       0.038771      -0.007588       0.005360       0.007220       0.005407      -0.032666      -0.016647       0.003145       0.013502              1.575925       2.012641      -0.088420       0.175616       1.354646       0.047812       1.360487          -0.000010
           40              H       3.969248       8.958203       5.827828       0.132631       0.966211 0.69310324E+01  0.64485613E+02                                 1.515362                            1.465154      -0.754987       2.535421                    0.999822       3.020573       7.765946       0.566815       1.161448      -0.739406       0.037329      -0.015511       0.003658       0.040588      -0.008373       0.004130       0.008078       0.008890      -0.036668      -0.017880       0.002272       0.015607              1.513149       1.889035      -0.073215       0.145354       1.327808       0.038589       1.322603          -0.000010
           41              H       2.607859       7.554265       4.606852       0.135750       0.931762 0.65970543E+01  0.61048332E+02                                 1.519291                            1.460386      -0.762248       2.535692                    0.999795       3.053230       8.008687       0.545966       1.212318      -0.726454       0.018571      -0.031840      -0.013558       0.039275      -0.007797       0.003736       0.009462       0.003994      -0.032039      -0.017423       0.003601       0.013822              1.526368       1.370868      -0.126912      -0.050820       1.839380       0.293664       1.368855           0.000010
           42              H       1.013332      11.492945       6.282070       0.138449       0.937570 0.67106237E+01  0.62045554E+02                                 1.497525                            1.452088      -0.762574       2.536125                    0.999830       2.984672       7.695360       0.562217       1.178295      -0.735407      -0.018345       0.032621       0.013605       0.039822      -0.009005       0.002574       0.009661       0.000411      -0.030706      -0.016861       0.001615       0.015246              1.494246       1.373405      -0.102536      -0.031246       1.762241       0.246632       1.347092           0.000006
           43              H       7.769434      13.645955      11.521962       0.110738       1.076885 0.79170708E+01  0.78088853E+02                                 1.780151                            1.681210      -1.080990       2.368862                    0.997220       3.624842      10.416866       0.463843       1.338785      -0.695885       0.050326      -0.022758      -0.005910       0.055548      -0.003478       0.000131       0.009018       0.030979      -0.034642      -0.019841      -0.001832       0.021673              1.809428       2.242717      -0.295230       0.032409       1.678212       0.060564       1.507354          -0.000280
           44              H       3.798915      -0.216421      13.793172       0.105824       1.193349 0.90108733E+01  0.90955537E+02                                 1.841658                            1.744935      -1.097644       2.357301                    0.996783       3.597413      10.147273       0.478873       1.267135      -0.712069      -0.019142       0.050697      -0.006943       0.054634      -0.002176       0.010423       0.001108      -0.029587      -0.027979      -0.020297       0.000676       0.019621              1.849023       1.575216      -0.165477       0.108275       2.398704      -0.153436       1.573150          -0.000205
           45              H      12.280699      10.356472      15.014148       0.119568       1.165962 0.88234457E+01  0.89192137E+02                                 1.850024                            1.751592      -1.373432       2.231538                    0.993527       3.762238      10.854707       0.464685       1.303945      -0.702271       0.030680       0.003089       0.021453       0.037564       0.000530       0.008700       0.001219       0.008086       0.008356      -0.006287      -0.005222       0.011509              1.888204       2.252127      -0.066989       0.340032       1.556439      -0.174686       1.856046           0.000937
           46              H       2.326213      10.351805      13.393696       0.121360       1.066643 0.74099641E+01  0.71960261E+02                                 1.781958                            1.635880      -1.015882       2.409561                    0.997216       3.522949      10.078946       0.465705       1.354310      -0.693180      -0.014072      -0.040100      -0.011051       0.043910       0.000041       0.012442       0.001380      -0.013550      -0.044755      -0.021842       0.007495       0.014347              1.878192       1.641809       0.507864       0.208457       2.346485       0.298519       1.646283           0.000493
           47              H      10.159948      11.753941      11.927880       0.124088       1.141030 0.85145214E+01  0.84701101E+02                                 1.778012                            1.685626      -1.348272       2.244083                    0.994802       3.577473      10.004028       0.492021       1.251392      -0.714597      -0.001991       0.019921      -0.033692       0.039192      -0.001940       0.001837      -0.009742      -0.010132       0.020820      -0.008895      -0.005775       0.014670              1.812567       1.711051      -0.116530       0.134419       1.714721      -0.435434       2.011928           0.000361
           48              H       8.410899       9.377289      14.645278       0.128441       1.246158 0.96109059E+01  0.98141245E+02                                 1.860818                            1.773771      -1.413965       2.218296                    0.993389       3.587353      10.027586       0.488604       1.227615      -0.721002      -0.032134      -0.017874       0.014344       0.039469       0.009083      -0.007673      -0.001086       0.005449      -0.002624      -0.010828      -0.002500       0.013328              1.875769       2.190670       0.190073      -0.173016       1.716287      -0.247930       1.720351           0.000362
           49              H       9.356308       5.281402      16.017669       0.110246       1.199608 0.90048059E+01  0.90178947E+02                                 1.807762                            1.715728      -0.975336       2.421373                    0.998222       3.383926       9.270311       0.498909       1.225897      -0.723557      -0.053243       0.017171       0.014213       0.057721      -0.003880      -0.006923       0.012308       0.034945      -0.026371      -0.023478      -0.001078       0.024557              1.810893       2.302094      -0.066396      -0.148572       1.603120       0.077135       1.527467          -0.000136
           50              H      13.533930       5.864119       0.120809       0.121034       0.949516 0.64378262E+01  0.60820398E+02                                 1.686229                            1.551470      -1.096208       2.364902                    0.996705       3.635215      10.515826       0.462400       1.402099      -0.681991       0.040544       0.013292       0.010705       0.043990       0.003621       0.001303       0.012090       0.007574      -0.019159      -0.015989       0.004228       0.011761              1.771262       2.297045       0.331168       0.308466       1.479063       0.127932       1.537678           0.000182
           51              H      12.713270       3.790639      14.590511       0.137415       1.064159 0.77958795E+01  0.75688795E+02                                 1.700432                            1.622327      -0.866403       2.485431                    0.999408       3.258513       8.935271       0.498307       1.266026      -0.714147       0.040103      -0.023140      -0.016793       0.049251      -0.007194      -0.005062       0.016994       0.022923      -0.033399      -0.025727       0.003162       0.022565              1.707047       1.826377      -0.198305      -0.292134       1.593315       0.238585       1.701451           0.000234
           52              H       3.918567      13.667277      10.898587       0.121583       0.939532 0.64586989E+01  0.61129893E+02                                 1.683281                            1.561206      -1.198802       2.322865                    0.994816       3.634045      10.557557       0.457289       1.415164      -0.679711      -0.041019      -0.011420      -0.013969       0.044812      -0.001263       0.003967       0.010910       0.004402      -0.037969      -0.018652       0.008689       0.009963              1.757657       2.297098       0.281299       0.290366       1.447987       0.104687       1.527886           0.000130
           53              H       4.802437       0.521306      16.022501       0.133426       0.959884 0.70248914E+01  0.66343385E+02                                 1.577604                            1.529866      -0.800367       2.515783                    0.999655       3.167460       8.521221       0.519098       1.249391      -0.717671      -0.035940       0.018389       0.002332       0.040439      -0.006627       0.003593       0.008615       0.010144      -0.029145      -0.016431       0.003208       0.013223              1.576178       1.946638      -0.214543       0.059177       1.403578       0.062276       1.378317          -0.000010
           54              H       5.649621       1.246671      12.171109       0.132642       1.047294 0.77644036E+01  0.75845552E+02                                 1.720267                            1.647172      -0.999790       2.417697                    0.998141       3.430847       9.658873       0.478501       1.310392      -0.702996      -0.036119       0.028965       0.009471       0.047257      -0.006829      -0.000181       0.014900       0.011539      -0.048385      -0.024702       0.006072       0.018630              1.725785       1.910408      -0.364800      -0.124245       1.796999       0.152393       1.469948           0.000262
           55              H       6.273455      12.199726      14.946495       0.136740       0.945336 0.68657863E+01  0.65499552E+02                                 1.649851                            1.578435      -1.075710       2.385036                    0.997361       3.460604       9.853768       0.471806       1.360800      -0.691471       0.012632      -0.031613      -0.018874       0.038925      -0.004202       0.005116       0.006280       0.005969      -0.020321      -0.012669       0.003841       0.008828              1.666591       1.517966      -0.127902      -0.095256       1.865678       0.415295       1.616128          -0.000053
           56              H       4.230736      10.776875      14.870788       0.136201       1.050668 0.77572218E+01  0.75795732E+02                                 1.732406                            1.653630      -0.914238       2.463254                    0.998831       3.388881       9.557592       0.474205       1.321909      -0.701110       0.027432      -0.038832       0.009170       0.048420      -0.007341       0.015884      -0.000155      -0.023946      -0.042487      -0.026486       0.004647       0.021838              1.734087       1.746010      -0.217160       0.199440       1.833771      -0.294908       1.622480           0.000212
           57              H       9.917982       0.302141      13.155300       0.130729       0.924423 0.66093643E+01  0.61795357E+02                                 1.564909                            1.502703      -0.807321       2.509536                    0.999647       3.234952       8.807521       0.511319       1.281203      -0.709476       0.016944      -0.034681      -0.003626       0.038769      -0.007931       0.006750       0.005941      -0.002822      -0.032664      -0.016648       0.003145       0.013502              1.575937       1.373830      -0.141657       0.033063       1.993483       0.178982       1.360498          -0.000009
           58              H       8.447198       4.536000      13.881765       0.132638       0.966199 0.69308931E+01  0.64483684E+02                                 1.515312                            1.465109      -0.754980       2.535418                    0.999822       3.020556       7.765742       0.566844       1.161400      -0.739417      -0.018555       0.035910       0.003658       0.040586      -0.008994       0.007707       0.004787      -0.005995      -0.036667      -0.017880       0.002272       0.015608              1.513099       1.343757      -0.118643       0.026383       1.872974       0.148049       1.322565          -0.000007
           59              H       7.161169       3.062721      12.660788       0.135757       0.931790 0.65973014E+01  0.61051182E+02                                 1.519315                            1.460408      -0.762241       2.535688                    0.999795       3.053290       8.008878       0.545965       1.212309      -0.726455      -0.033268       0.015860      -0.013561       0.039271      -0.008019       0.009119       0.004509      -0.001360      -0.032036      -0.017424       0.003603       0.013821              1.526392       1.857187      -0.086388       0.296878       1.353114      -0.026256       1.368876           0.000012
           60              H      11.218663       1.800796      14.336007       0.138442       0.937585 0.67107612E+01  0.62047182E+02                                 1.497546                            1.452107      -0.762568       2.536125                    0.999830       2.984700       7.695470       0.562211       1.178302      -0.735405       0.034030      -0.015573       0.013609       0.039821      -0.008914       0.009415       0.003368       0.002576      -0.030704      -0.016861       0.001615       0.015246              1.494267       1.776559      -0.068943       0.248380       1.359133      -0.010656       1.347110           0.000008
           61              H      -0.112536       5.079825      12.639848       0.110740       1.076875 0.79169769E+01  0.78087723E+02                                 1.780143                            1.681203      -1.080993       2.368863                    0.997220       3.624824      10.416813       0.463843       1.338789      -0.695884       0.026860      -0.048262       0.005908       0.055548      -0.005994       0.008976       0.000879      -0.029400      -0.034640      -0.019841      -0.001832       0.021673              1.809420       1.730964      -0.337875       0.057663       2.189948       0.037326       1.507348          -0.000280
           62              H      13.372218      10.187850      10.368638       0.105819       1.193363 0.90110012E+01  0.90957093E+02                                 1.841667                            1.744943      -1.097645       2.357297                    0.996783       3.597435      10.147329       0.478874       1.267129      -0.712070      -0.052111       0.014866       0.006943       0.054633       0.000302       0.000238       0.010479       0.029899      -0.027980      -0.020297       0.000676       0.019620              1.849033       2.420429      -0.095043      -0.161899       1.553513       0.095160       1.573157          -0.000202
           63              H       3.540230       0.857324       9.147661       0.119557       1.165980 0.88236278E+01  0.89194509E+02                                 1.850051                            1.751616      -1.373464       2.231522                    0.993527       3.762284      10.854900       0.464679       1.303954      -0.702269      -0.000529      -0.030829      -0.021456       0.037564      -0.000146       0.000493       0.008771      -0.008151       0.008352      -0.006286      -0.005222       0.011508              1.888232       1.572347      -0.123642      -0.202327       2.236276       0.324357       1.856075           0.000934
           64              H       2.718195      10.777811      10.768113       0.121362       1.066645 0.74099803E+01  0.71960443E+02                                 1.781958                            1.635880      -1.015879       2.409562                    0.997216       3.522948      10.078938       0.465706       1.354308      -0.693181       0.038792       0.017353       0.011051       0.043910       0.001161       0.000342       0.012513       0.013350      -0.044756      -0.021841       0.007495       0.014347              1.878192       2.257563       0.559177       0.280176       1.730731       0.232527       1.646284           0.000492
           65              H       1.971466       2.854694      12.233930       0.124074       1.141084 0.85150333E+01  0.84707481E+02                                 1.778067                            1.685675      -1.348308       2.244057                    0.994802       3.577589      10.004434       0.492015       1.251390      -0.714597      -0.020017       0.000330       0.033692       0.039191      -0.001074      -0.009862       0.001022       0.010630       0.020819      -0.008893      -0.005777       0.014670              1.812624       1.734036      -0.114625      -0.445113       1.691844       0.097800       2.011992           0.000359
           66              H       4.194657       4.795073       9.516531       0.128426       1.246236 0.96116889E+01  0.98151493E+02                                 1.860915                            1.773859      -1.414048       2.218255                    0.993388       3.587502      10.028202       0.488584       1.227636      -0.720997       0.015144       0.033505      -0.014346       0.039468       0.008506      -0.000443      -0.007736      -0.008383      -0.002626      -0.010828      -0.002499       0.013327              1.875868       1.688182       0.148201      -0.232727       2.218982      -0.193020       1.720441           0.000361
           67              H       8.354908       4.193080       8.144141       0.110229       1.199653 0.90052276E+01  0.90184226E+02                                 1.807807                            1.715769      -0.975383       2.421346                    0.998221       3.384002       9.270574       0.498903       1.225898      -0.723557      -0.021537       0.051630      -0.014215       0.057720      -0.006718       0.012841      -0.005877      -0.033178      -0.026369      -0.023479      -0.001077       0.024556              1.810939       1.618970      -0.123332       0.089211       2.286345      -0.141657       1.527501          -0.000135
           68              H       8.421996       0.308466       7.933127       0.121021       0.949533 0.64379620E+01  0.60821956E+02                                 1.686244                            1.551483      -1.096192       2.364905                    0.996705       3.635248      10.515919       0.462399       1.402093      -0.681992      -0.009881      -0.041505      -0.010707       0.043988       0.002944       0.011941       0.002302      -0.008668      -0.019161      -0.015989       0.004229       0.011761              1.771279       1.429902       0.258908       0.101876       2.346242       0.318030       1.537693           0.000182
           69              H      10.119305       0.971517       9.571298       0.137398       1.064224 0.77964859E+01  0.75696123E+02                                 1.700495                            1.622384      -0.866421       2.485410                    0.999408       3.258643       8.935700       0.498301       1.266018      -0.714148       0.026389      -0.038041       0.016791       0.049249      -0.008991       0.017357      -0.003632      -0.020228      -0.033403      -0.025728       0.003164       0.022565              1.707111       1.627803      -0.214868       0.262034       1.792016      -0.271324       1.701513           0.000234
           70              H      -0.453585       8.915619      13.263223       0.121578       0.939545 0.64588156E+01  0.61131294E+02                                 1.683298                            1.561222      -1.198816       2.322856                    0.994815       3.634088      10.557719       0.457286       1.415166      -0.679710       0.007977       0.041826       0.013967       0.044812      -0.001610       0.010544       0.004860      -0.003923      -0.037969      -0.018653       0.008690       0.009964              1.757676       1.407297       0.207150       0.080213       2.337829       0.298061       1.527902           0.000131
           71              H      12.720378       9.126530       8.139308       0.133422       0.959900 0.70250496E+01  0.66345261E+02                                 1.577622                            1.529883      -0.800377       2.515775                    0.999655       3.167495       8.521343       0.519095       1.249391      -0.717671      -0.021309       0.034288      -0.002331       0.040438      -0.007375       0.008287       0.004296      -0.007810      -0.029146      -0.016431       0.003209       0.013223              1.576196       1.442850      -0.256530       0.057147       1.907406       0.064146       1.378332          -0.000005
           72              H      12.067874       8.222033      11.990701       0.132635       1.047315 0.77646052E+01  0.75848012E+02                                 1.720289                            1.647193      -0.999800       2.417688                    0.998141       3.430896       9.659041       0.478499       1.310390      -0.702996      -0.031863       0.033588      -0.009474       0.047256      -0.007690       0.014865       0.001058      -0.009121      -0.048388      -0.024703       0.006073       0.018630              1.725807       1.858186      -0.369159       0.162187       1.849270      -0.111161       1.469965           0.000264
           73              H       1.204462       6.690741       9.215314       0.136745       0.945309 0.68655385E+01  0.65496608E+02                                 1.649823                            1.578409      -1.075692       2.385050                    0.997361       3.460543       9.853556       0.471809       1.360804      -0.691471       0.032554      -0.009964       0.018874       0.038927      -0.004639       0.005833       0.005619      -0.004495      -0.020322      -0.012668       0.003841       0.008828              1.666562       1.884418      -0.097360       0.421760       1.499169      -0.060438       1.616099          -0.000054
           74              H       2.452757       8.844566       9.291021       0.136204       1.050659 0.77571392E+01  0.75794727E+02                                 1.732397                            1.653622      -0.914238       2.463256                    0.998831       3.388862       9.557528       0.474206       1.321910      -0.701109       0.040976      -0.024113      -0.009169       0.048421      -0.005258      -0.001473       0.015817       0.026046      -0.042487      -0.026486       0.004647       0.021838              1.734078       1.869100      -0.206900      -0.310449       1.710663       0.174258       1.622472           0.000211
           75              H      13.363614       4.046856      11.006510       0.130730       0.924427 0.66094058E+01  0.61795897E+02                                 1.564918                            1.502712      -0.807334       2.509531                    0.999647       3.234971       8.807609       0.511315       1.281210      -0.709474       0.035969      -0.014005       0.003625       0.038769      -0.007588       0.005360       0.007221       0.005408      -0.032665      -0.016648       0.003146       0.013502              1.575947       2.012672      -0.088421       0.175621       1.354664       0.047813       1.360505          -0.000010
           76              H       9.022237       5.160952      10.280045       0.132638       0.966200 0.69309068E+01  0.64483890E+02                                 1.515319                            1.465114      -0.754990       2.535416                    0.999822       3.020559       7.765773       0.566840       1.161407      -0.739416      -0.037328       0.015508      -0.003660       0.040586      -0.008373       0.004130       0.008078       0.008890      -0.036668      -0.017880       0.002272       0.015608              1.513105       1.888971      -0.073209       0.145347       1.327774       0.038588       1.322570          -0.000005
           77              H      10.383626       6.564890      11.501021       0.135748       0.931825 0.65976200E+01  0.61054883E+02                                 1.519352                            1.460443      -0.762237       2.535683                    0.999795       3.053367       8.009136       0.545959       1.212308      -0.726455      -0.018568       0.031835       0.013559       0.039269      -0.007796       0.003737       0.009462       0.003998      -0.032039      -0.017425       0.003603       0.013821              1.526430       1.370923      -0.126917      -0.050821       1.839461       0.293682       1.368907           0.000015
           78              H      11.978153       2.626210       9.825803       0.138444       0.937591 0.67108276E+01  0.62047980E+02                                 1.497555                            1.452116      -0.762577       2.536121                    0.999830       2.984716       7.695535       0.562208       1.178305      -0.735405       0.018344      -0.032619      -0.013609       0.039821      -0.009004       0.002574       0.009662       0.000412      -0.030704      -0.016861       0.001615       0.015246              1.494276       1.373432      -0.102537      -0.031246       1.762280       0.246640       1.347118           0.000006
           79              C       6.117300       0.220458       4.582690       0.093009      24.929524 0.33242422E+03  0.73632280E+04                                 7.612808                            6.220643       0.183267       2.076999                    0.999414      26.334603      75.310101       0.633463       0.436525      -1.043863       0.044996       0.007489       0.002445       0.045680      -0.024370      -0.010468      -0.009449       0.021597       0.018509      -0.034350       0.009897       0.024453              8.432305       9.306089      -0.079972       0.960454       9.305342       3.177123       6.685484          -0.005980
           80              C       0.335145       2.317792       3.242515       0.552173      24.405170 0.26784001E+03  0.56305734E+04                                 7.770785                            5.781746      -0.033472       2.037843                    0.999567      22.828977      63.963583       0.622523       0.468030      -1.024051      -0.046521      -0.035173       0.006567       0.058690      -0.030191      -0.000854       0.059061      -0.117159      -0.032013      -0.066055      -0.035125       0.101181              9.242720      13.567266       2.899791      -2.268117       6.483716      -2.474767       7.677178          -0.004094
           81              C       2.196249       4.986374      16.033777       0.558370      24.601975 0.26508094E+03  0.55638932E+04                                 7.850927                            5.766626      -0.185496       1.990199                    0.999254      22.774615      63.976456       0.620311       0.470431      -1.021689       0.000963       0.021072      -0.053955       0.057932      -0.022227      -0.024876       0.077936      -0.036251       0.012618      -0.068284      -0.029353       0.097637              9.565192       7.692391      -0.529486       1.663750       8.814268      -5.625763      12.188917          -0.006364
           82              C      10.221705       0.802375       2.247048       0.092740      24.957940 0.31744517E+03  0.69300562E+04                                 7.491993                            5.991904       0.323785       2.117894                    0.999821      26.048322      73.232002       0.661524       0.424123      -1.054567       0.009780       0.048646      -0.007706       0.050214      -0.027274      -0.006097      -0.011514      -0.021322      -0.016054      -0.031755      -0.001226       0.032980              8.374856       8.731000       0.918467       3.701449       9.211481       0.252746       7.182087          -0.005697
           83              C       4.580991      12.588038       3.289228       0.176878      31.233749 0.36670635E+03  0.82704982E+04                                 8.847617                            6.553120       0.007606       2.028898                    0.999707      25.483845      71.995063       0.618420       0.439146      -1.049089       0.029917       0.029185       0.017357       0.045256       0.018539       0.024748       0.030139       0.005183      -0.051071      -0.040316      -0.009331       0.049647             10.771648      10.632622       3.919563       4.494392      12.885642       4.559686       8.796680           0.000384
           84              C       1.509490       3.716955       1.567296      -0.140264      35.130771 0.46469750E+03  0.11193871E+05                                 9.528888                            7.356431      -0.241663       1.885969                    0.999323      30.849337      92.045318       0.582238       0.436712      -1.043595       0.022708      -0.013813       0.001404       0.026616      -0.011840       0.014048       0.042962      -0.004203       0.001812      -0.048972       0.004755       0.044216             10.838655      11.364603       1.740410      -1.133341       9.061059      -5.098497      12.090302           0.000288
           85              C       1.576858       2.958335       2.715787      -0.017988      38.418406 0.42561674E+03  0.98841914E+04                                 9.813551                            6.824805       0.092080       2.035230                    0.999399      27.046433      75.540747       0.642674       0.410387      -1.075554       0.036189       0.012923      -0.017134       0.042074      -0.001882       0.010791       0.002634      -0.008014       0.026911      -0.014229      -0.000060       0.014289             12.079366      17.447884       2.359057      -1.179381       8.374701      -4.071323      10.415511           0.002519
           86              C      10.360621       2.928961       2.454840      -0.043739      30.058552 0.40070605E+03  0.92835886E+04                                 8.553192                            6.762319       0.195398       2.045754                    0.999698      28.689721      83.425406       0.617759       0.427954      -1.050910       0.042505      -0.054443       0.030099       0.075343      -0.012358       0.003330      -0.000402      -0.029087      -0.099945      -0.033634      -0.002142       0.035776              9.797119       9.612681       3.045892       4.006650      11.595313       1.662615       8.183361          -0.001651
           87              C       3.044197      10.813870       1.874956       0.175885      32.520772 0.36355908E+03  0.81800507E+04                                 9.093655                            6.516084      -0.056940       2.008586                    0.999742      25.422131      71.683434       0.621578       0.437955      -1.050035      -0.028038      -0.030461      -0.025340       0.048540       0.019119       0.022207       0.034385       0.011274      -0.059658      -0.045243      -0.006261       0.051504             11.512086      11.154615       4.471675       5.201594      13.425415       5.332044       9.956229           0.000199
           88              C       2.620517       4.413975       1.105000      -0.025265      38.958992 0.43267979E+03  0.10084224E+05                                 9.904768                            6.865720       0.032182       2.013560                    0.999316      27.182306      75.922656       0.643270       0.408542      -1.077345       0.004187      -0.030296       0.030009       0.042848       0.009106       0.000918       0.003547       0.013958      -0.002615      -0.011760      -0.000593       0.012353             12.456749      11.753262      -0.579533       2.068532      10.544674      -7.246237      15.072312           0.005811
           89              C       2.779044       2.872175       3.401983      -0.144325      35.265468 0.45546341E+03  0.10880707E+05                                 9.439104                            7.203436      -0.139394       1.913938                    0.999339      30.486193      89.617772       0.600130       0.427225      -1.052795      -0.005183       0.014550      -0.010171       0.018493      -0.016871      -0.003882       0.014735      -0.068101       0.078938      -0.051159       0.010330       0.040829             10.803507      16.664681       0.167162       1.874247       7.039815      -2.591389       8.706024          -0.001474
           90              C       3.894500       3.533047       2.941298      -0.012741      38.560461 0.43643541E+03  0.10186624E+05                                 9.837439                            6.890113       0.019446       2.006185                    0.999094      27.145632      75.702386       0.643327       0.407910      -1.078517      -0.034761       0.010838      -0.021285       0.042176       0.001372      -0.015549       0.003831      -0.010425       0.038155      -0.019621      -0.001056       0.020677             12.331102      16.406257      -1.299535       4.589692       7.998491      -4.416866      12.588556           0.004682
           91              C       3.824810       4.304898       1.781531      -0.130247      35.706954 0.45196038E+03  0.10787061E+05                                 9.576690                            7.204144      -0.183983       1.903295                    0.999393      30.402748      89.625642       0.595947       0.430621      -1.049655      -0.009316      -0.008996       0.005886       0.014225       0.008374      -0.026377       0.035890      -0.031420      -0.023616      -0.050824       0.005165       0.045659             11.291442      12.450279      -1.885446       3.667757       8.582571      -5.101188      12.841475          -0.000150
           92              C       2.729341       8.990763       0.238397       0.086895      24.825873 0.31350989E+03  0.68181782E+04                                 7.453833                            5.940694       0.354842       2.127370                    0.999873      25.952019      72.660454       0.667167       0.422138      -1.056526      -0.047930      -0.009773       0.013054       0.050628      -0.018617      -0.021298      -0.017123       0.028857      -0.030017      -0.040222       0.007332       0.032890              8.456037       8.947567       1.513912       0.762157       8.777985       3.853957       7.642560          -0.002602
           93              C       0.612093       8.854402       0.124031      -0.008525      29.371164 0.39256392E+03  0.90648566E+04                                 8.531409                            6.778497       0.031333       2.007991                    0.998833      28.171413      82.269655       0.604321       0.438922      -1.042386       0.048532      -0.037374      -0.032958       0.069559      -0.007368      -0.005374      -0.000334       0.022029      -0.050127      -0.017636      -0.004626       0.022262              9.789302      12.362493       2.355635       1.976331       8.347877       3.605877       8.657535          -0.001479
           94              C       0.889862       9.821121       1.035736      -0.114306      29.193609 0.40563688E+03  0.93772331E+04                                 8.241164                            6.715317       0.401637       2.110772                    0.999602      28.651409      81.807319       0.635539       0.416895      -1.063380       0.048385       0.019877       0.002126       0.052352      -0.010425      -0.005428       0.031775       0.086983      -0.150385      -0.069792      -0.000751       0.070543              9.193399      10.877001       1.554896       0.558722       8.123319       3.590123       8.579878           0.001838
           95              C       8.213912       0.646330       0.753848       0.165241      33.333631 0.39103706E+03  0.89485338E+04                                 9.206801                            6.747442       0.044140       2.034791                    0.999654      25.862962      73.238539       0.613028       0.436608      -1.052194       0.029092       0.026836       0.025473       0.047068       0.013875       0.036633       0.031919       0.005981      -0.054963      -0.050371      -0.004999       0.055369             11.321077      13.805061       3.424693       4.852093       9.824038       4.944161      10.334132           0.000119
           96              C       5.180995       3.488100       3.732194       0.567111      25.157734 0.26292701E+03  0.55159208E+04                                 7.906583                            5.743752      -0.145194       1.996361                    0.999446      23.073402      65.126114       0.620492       0.470530      -1.020064       0.034885       0.009338       0.048790       0.060701      -0.027429      -0.016829       0.047497      -0.147513      -0.075356      -0.068513      -0.041138       0.109651              9.523198      11.678292      -0.864277       2.696674       5.758986      -2.917169      11.132317           0.000793
           97              C       8.225521       0.202067       4.919344      -0.020356      28.567353 0.39684038E+03  0.91963981E+04                                 8.361310                            6.810917       0.047756       2.008933                    0.998652      28.486461      83.573779       0.602945       0.438356      -1.041822      -0.048373       0.047210       0.019231       0.070275      -0.004604       0.002468      -0.002478       0.024743      -0.036098      -0.012979      -0.006499       0.019479              9.332232      12.628409       1.284469       1.702998       8.287649       2.691606       7.080637           0.000199
           98              C       7.324688      13.940876       0.053156      -0.165833      31.632931 0.44169586E+03  0.10432728E+05                                 8.683893                            7.020300       0.175094       2.026810                    0.999686      29.653778      85.642926       0.619744       0.418427      -1.062184      -0.022655      -0.032446      -0.027816       0.048371      -0.021631       0.004847       0.003937       0.034534      -0.048193      -0.023823      -0.012024       0.035847              9.679197      10.417814       1.665966       2.876893       9.281779       4.307780       9.337997          -0.000298
           99              C       6.741115      13.524061       4.218652      -0.124882      28.667382 0.42044190E+03  0.98211444E+04                                 8.155472                            6.856710       0.335436       2.084975                    0.999517      29.141991      84.037255       0.625307       0.419331      -1.060302      -0.053070      -0.015589      -0.011393       0.056473      -0.014260       0.011413       0.026776       0.062287      -0.155258      -0.066141       0.005716       0.060425              8.827560      11.227495       0.203598       0.999535       8.726611       2.595334       6.528573           0.001886
          100              C       6.934067       1.145931       0.694249      -0.150625      31.450426 0.43994037E+03  0.10418196E+05                                 8.779523                            7.096661       0.042793       1.996230                    0.998860      29.568666      86.514646       0.602507       0.429285      -1.051627      -0.037781      -0.012556      -0.016491       0.043093      -0.001032      -0.007397       0.012044      -0.020440       0.001273      -0.015266      -0.003797       0.019063              9.817378      12.581452       1.507380       3.076981       8.244125       3.395774       8.626556          -0.000160
          101              C       9.307645       2.701497       1.633338      -0.102674      29.370155 0.41409827E+03  0.96357279E+04                                 8.321537                            6.818417       0.335716       2.090759                    0.999455      28.773618      82.799953       0.625216       0.421012      -1.059301      -0.036276      -0.053226       0.008015       0.064910      -0.014858       0.018619       0.007207      -0.066964      -0.164553      -0.062254      -0.001892       0.064145              9.155637       9.473446       1.478416       3.692649      10.169868       0.276625       7.823596           0.001865
          102              C       3.383281      12.953189       2.807602      -0.163482      31.706667 0.43145017E+03  0.10145137E+05                                 8.752146                            6.977928       0.088523       2.005043                    0.999621      29.419550      85.160185       0.615496       0.423208      -1.057707      -0.036086      -0.023324      -0.029495       0.052117      -0.020905      -0.002444       0.009809      -0.030681      -0.031995      -0.021183      -0.012285       0.033468              9.934188      10.401660       2.643391       3.986155      11.047261       3.359416       8.353642          -0.000291
          103              C       4.235809      10.448392       2.372690      -0.159689      30.999582 0.41561533E+03  0.96616417E+04                                 8.558403                            6.810005       0.132449       2.018912                    0.999718      29.047643      83.034991       0.629669       0.418441      -1.062926       0.038197       0.024041       0.024546       0.051376      -0.024298      -0.003734       0.007248      -0.036207      -0.033107      -0.024783      -0.012413       0.037196              9.711653      10.537727       2.720389       4.137094      10.311096       3.151748       8.286136           0.000017
          104              C       5.012964      11.330815       3.095933      -0.150011      30.377581 0.40841892E+03  0.94524769E+04                                 8.444616                            6.751078       0.215513       2.052452                    0.999727      28.695468      81.832921       0.632404       0.418477      -1.062960      -0.014218      -0.038236      -0.023624       0.047140      -0.009838       0.014225      -0.004616       0.026512      -0.022969      -0.014147      -0.012676       0.026823              9.499995       9.308888       2.396545       3.273759      11.573255       3.316765       7.617843          -0.000021
          105              C       2.602890      12.054646       2.095634      -0.149514      30.389548 0.40839392E+03  0.94604257E+04                                 8.494640                            6.777487       0.204840       2.049820                    0.999678      28.752689      82.279189       0.626881       0.421783      -1.059899       0.018698       0.043555       0.018863       0.051015      -0.010451       0.014031      -0.013033       0.029031      -0.023250      -0.022392      -0.007661       0.030054              9.653765       8.961365       2.629784       3.146497      12.159729       3.737691       7.840200           0.000050
          106              C      13.430237       8.168163       3.471247       0.093012      24.929769 0.33242887E+03  0.73633590E+04                                 7.612861                            6.220692       0.183258       2.076993                    0.999414      26.334815      75.310924       0.633460       0.436526      -1.043862      -0.003722      -0.045464      -0.002440       0.045681      -0.025816      -0.008551      -0.011210      -0.013247       0.018497      -0.034345       0.009896       0.024449              8.432357       9.318629      -0.078902       3.086393       9.292916       1.221008       6.685527          -0.005973
          107              C      10.859961      13.756168       4.811422       0.552170      24.405047 0.26783917E+03  0.56305503E+04                                 7.770757                            5.781737      -0.033459       2.037849                    0.999567      22.828922      63.963357       0.622523       0.468030      -1.024051       0.031185       0.049281      -0.006568       0.058688      -0.020076       0.058928       0.004050       0.125540      -0.032026      -0.066051      -0.035131       0.101183              9.242669       6.052579       2.273529      -2.277846      13.998282      -2.465763       7.677145          -0.004093
          108              C       8.054299      11.352906       8.128033       0.558366      24.602045 0.26508246E+03  0.55639289E+04                                 7.850927                            5.766635      -0.185464       1.990209                    0.999254      22.774608      63.976302       0.620312       0.470430      -1.021690      -0.020923      -0.002709       0.053949       0.057928      -0.018922       0.079731      -0.018320       0.043108       0.012619      -0.068283      -0.029354       0.097637              9.565170       8.894151      -0.429326      -5.744463       7.612506       1.190788      12.188854          -0.006363
          109              C      13.191187       4.029610       5.806888       0.092736      24.957946 0.31744563E+03  0.69300647E+04                                 7.491977                            5.991898       0.323819       2.117904                    0.999821      26.048338      73.231901       0.661527       0.424122      -1.054569      -0.047665      -0.013795       0.007715       0.050218      -0.025134      -0.010969      -0.007032       0.030059      -0.016053      -0.031755      -0.001226       0.032981              8.374836       9.056099       0.945550      -0.055524       8.886319       3.709654       7.182088          -0.005702
          110              C       0.977793       8.672080       4.764709       0.176871      31.233806 0.36670850E+03  0.82705540E+04                                 8.847609                            6.553130       0.007615       2.028900                    0.999707      25.483889      71.995089       0.618422       0.439145      -1.049090      -0.026600      -0.032239      -0.017359       0.045258       0.017858       0.027985       0.027172      -0.011248      -0.051079      -0.040323      -0.009334       0.049657             10.771616      12.221296       4.051925       4.170662      11.296893       4.857507       8.796659           0.000384
          111              C       9.563155      12.469684       6.486640      -0.140243      35.129833 0.46468437E+03  0.11193471E+05                                 9.528742                            7.356347      -0.241673       1.885976                    0.999323      30.848672      92.042864       0.582240       0.436714      -1.043594       0.015642      -0.021476      -0.001407       0.026606      -0.011331       0.041654       0.017561       0.008080       0.001808      -0.048974       0.004749       0.044225             10.838466       8.788744       1.525717      -4.986667      11.636556      -1.552795      12.090099           0.000292
          112              C      10.324750      12.465549       5.338149      -0.017969      38.417359 0.42560503E+03  0.98838463E+04                                 9.813378                            6.824714       0.092086       2.035240                    0.999399      27.045986      75.539087       0.642678       0.410387      -1.075554      -0.009877      -0.037135       0.017130       0.042071      -0.001198       0.001733       0.010974       0.008536       0.026904      -0.014235      -0.000053       0.014288             12.079120       8.046675       1.575570      -3.959231      17.775371      -1.513367      10.415315           0.002521
          113              C      11.083483       3.714568       5.599097      -0.043729      30.058175 0.40070119E+03  0.92834443E+04                                 8.553131                            6.762289       0.195387       2.045756                    0.999698      28.689408      83.424254       0.617760       0.427955      -1.050910       0.057781      -0.037849      -0.030081       0.075339      -0.009779      -0.000681       0.003288       0.032789      -0.099938      -0.033633      -0.002147       0.035780              9.797039      11.077396       3.167918       1.324104      10.130405       4.130843       8.183316          -0.001651
          114              C       2.618208      10.350904       6.178980       0.175895      32.520469 0.36355582E+03  0.81799581E+04                                 9.093602                            6.516060      -0.056941       2.008589                    0.999742      25.421974      71.682881       0.621578       0.437956      -1.050034       0.028028       0.030473       0.025338       0.048541       0.017920       0.032419       0.024980      -0.017449      -0.059652      -0.045238      -0.006258       0.051497             11.511993      12.669496       4.597868       4.881594      11.910334       5.626373       9.956148           0.000198
          115              C       8.960810      11.304610       6.948936      -0.025250      38.958044 0.43267002E+03  0.10083932E+05                                 9.904601                            6.865640       0.032202       2.013572                    0.999316      27.181933      75.921201       0.643275       0.408542      -1.077346       0.030532      -0.001656      -0.030011       0.042844       0.007822       0.003463       0.001209      -0.016783      -0.002625      -0.011760      -0.000594       0.012354             12.456494      10.648740      -0.671541      -7.392814      11.648751       1.459552      15.071990           0.005813
          116              C      10.510449      11.274671       4.651954      -0.144326      35.265504 0.45546506E+03  0.10880751E+05                                 9.439095                            7.203442      -0.139358       1.913949                    0.999339      30.486222      89.617739       0.600131       0.427225      -1.052796      -0.014932       0.003960       0.010173       0.018497      -0.011000       0.015005      -0.002646       0.072747       0.078934      -0.051158       0.010331       0.040827             10.803485       7.078527      -0.631696      -2.738076      16.625932       1.652539       8.705997          -0.001470
          117              C       9.944495      10.108185       5.112639      -0.012745      38.560122 0.43643361E+03  0.10186558E+05                                 9.837327                            6.890067       0.019520       2.006209                    0.999094      27.145579      75.701818       0.643335       0.407906      -1.078521      -0.013690       0.033741       0.021287       0.042178       0.002216       0.005104      -0.015171       0.009810       0.038153      -0.019609      -0.001062       0.020672             12.330913       8.271479      -1.977397      -4.782671      16.132917       4.206928      12.588344           0.004682
          118              C       9.169523      10.113536       6.272406      -0.130242      35.706485 0.45195543E+03  0.10786892E+05                                 9.576572                            7.204089      -0.183918       1.903318                    0.999393      30.402363      89.623714       0.595952       0.430620      -1.049658       0.008189       0.010033      -0.005888       0.014226       0.010860       0.037954      -0.023309       0.028212      -0.023625      -0.050826       0.005170       0.045656             11.291269       8.921225      -2.179513      -5.388071      12.111295       3.231395      12.841288          -0.000147
          119              C       4.408869      10.816075       7.815540       0.086887      24.826077 0.31351348E+03  0.68182715E+04                                 7.453851                            5.940713       0.354867       2.127374                    0.999873      25.952182      72.660839       0.667169       0.422136      -1.056528       0.005757       0.048577      -0.013055       0.050629      -0.020749      -0.015293      -0.022648      -0.022302      -0.030024      -0.040222       0.007328       0.032894              8.456049       8.528574       1.478997       3.777346       9.196999       1.079581       7.642573          -0.002604
          120              C       4.368929      12.937334       7.929906      -0.008506      29.370413 0.39255259E+03  0.90645281E+04                                 8.531297                            6.778425       0.031289       2.007989                    0.998833      28.170810      82.267548       0.604321       0.438926      -1.042384       0.041275      -0.045257       0.032948       0.069551      -0.009094       0.000110      -0.005392      -0.019287      -0.050123      -0.017638      -0.004628       0.022266              9.789159       7.985530       1.990847       3.429218      12.724546       2.268910       8.657400          -0.001482
          121              C       3.428617      12.580241       7.018200      -0.114291      29.192954 0.40562627E+03  0.93769242E+04                                 8.241052                            6.715238       0.401626       2.110777                    0.999602      28.650929      81.805606       0.635541       0.416896      -1.063380      -0.015783      -0.049859      -0.002129       0.052341      -0.017477       0.032111      -0.002770      -0.082346      -0.150398      -0.069793      -0.000758       0.070550              9.193260       7.884804       1.305512       3.531238      11.115241       0.854908       8.579734           0.001836
          122              C      13.179952       6.043426       7.300088       0.165239      33.333756 0.39103860E+03  0.89485746E+04                                 9.206807                            6.747444       0.044142       2.034790                    0.999654      25.863016      73.238627       0.613030       0.436606      -1.052195      -0.024331      -0.031223      -0.025464       0.047067       0.013188       0.028764       0.039158      -0.010493      -0.054973      -0.050372      -0.004997       0.055369             11.321083       9.284629       3.047992       4.524121      14.344490       5.245944      10.334132           0.000120
          123              C      10.096126       8.829867       4.321742       0.567122      25.157809 0.26292902E+03  0.55159639E+04                                 7.906562                            5.743755      -0.145187       1.996362                    0.999446      23.073328      65.125547       0.620496       0.470527      -1.020067      -0.006407      -0.035534      -0.048794       0.060700      -0.014838       0.048728      -0.012842       0.154580      -0.075342      -0.068533      -0.041124       0.109657              9.523147       5.942846      -1.342212      -3.131007      11.494386       2.445042      11.132208           0.000792
          124              C      13.623645       6.068752       3.134592      -0.020343      28.567128 0.39683814E+03  0.91963364E+04                                 8.361288                            6.810916       0.047706       2.008922                    0.998652      28.486313      83.573398       0.602942       0.438358      -1.041821      -0.051057       0.044288      -0.019228       0.070271      -0.006597      -0.002675       0.002252      -0.022882      -0.036112      -0.012984      -0.006503       0.019487              9.332190       8.104925       0.907498       2.540835      12.811042       1.920636       7.080603           0.000200
          125              C      -0.142517       5.825513       8.000781      -0.165825      31.632448 0.44168855E+03  0.10432504E+05                                 8.683794                            7.020236       0.175128       2.026826                    0.999686      29.653413      85.641424       0.619748       0.418426      -1.062185       0.030452       0.025269       0.027821       0.048372      -0.024190       0.003519       0.005157      -0.026889      -0.048197      -0.023820      -0.012026       0.035846              9.679074       9.013765       1.548936       4.053924      10.685581       3.224641       9.337876          -0.000301
          126              C       0.224395       6.441685       3.835285      -0.124845      28.666250 0.42042279E+03  0.98205842E+04                                 8.155301                            6.856592       0.335395       2.084980                    0.999517      29.141040      84.033968       0.625307       0.419336      -1.060299       0.011132       0.054177       0.011390       0.056469      -0.019213       0.025727       0.013596      -0.056702      -0.155229      -0.066126       0.005711       0.060415              8.827358       8.709953      -0.006191       2.503278      11.243689       1.211585       6.528431           0.001885
          127              C      12.575790       7.277360       7.359687      -0.150638      31.450962 0.43994900E+03  0.10418451E+05                                 8.779602                            7.096717       0.042817       1.996230                    0.998861      29.569060      86.515989       0.602506       0.429283      -1.051628       0.009369       0.038688       0.016503       0.043092       0.000673       0.012621      -0.006371       0.020506       0.001255      -0.015268      -0.003800       0.019068              9.817475       8.024598       1.127668       3.128535      12.801192       3.348418       8.626635          -0.000155
          128              C      11.222716       4.782797       6.420598      -0.102676      29.370149 0.41409885E+03  0.96357399E+04                                 8.321523                            6.818414       0.335726       2.090762                    0.999455      28.773607      82.799781       0.625217       0.421012      -1.059302       0.050026       0.040555      -0.007997       0.064894      -0.009107       0.005634       0.019158       0.070967      -0.164576      -0.062263      -0.001889       0.064152              9.155616       9.920352       1.515671      -0.030996       9.722914       3.702848       7.823583           0.001866
          129              C       0.514438       9.835329       5.246334      -0.163484      31.706738 0.43145199E+03  0.10145190E+05                                 8.752152                            6.977938       0.088538       2.005046                    0.999621      29.419645      85.160496       0.615496       0.423207      -1.057707       0.020249       0.037901       0.029497       0.052121      -0.018081       0.009976      -0.001620       0.037176      -0.032003      -0.021184      -0.012286       0.033470              9.934184      10.605279       2.660352       3.016769      10.843636       4.251358       8.353637          -0.000287
          130              C       3.081382       9.193761       5.681247      -0.159675      30.998929 0.41560601E+03  0.96613659E+04                                 8.558284                            6.809932       0.132462       2.018923                    0.999718      29.047216      83.033377       0.629672       0.418442      -1.062927      -0.020784      -0.040065      -0.024546       0.051378      -0.020965       0.007533      -0.003123       0.043738      -0.033098      -0.024779      -0.012411       0.037190              9.711494       9.862212       2.664025       2.797215      10.986270       4.384449       8.286000           0.000016
          131              C       2.266547       8.346008       4.958003      -0.150000      30.376954 0.40841021E+03  0.94522147E+04                                 8.444482                            6.750996       0.215573       2.052477                    0.999727      28.695045      81.831163       0.632410       0.418476      -1.062962       0.036927       0.017345       0.023626       0.047145      -0.011901      -0.005781       0.013787      -0.022890      -0.022967      -0.014142      -0.012680       0.026822              9.499818      11.160757       2.550795       3.033348       9.720996       3.537799       7.617701          -0.000021
          132              C       1.345068      10.687645       5.958302      -0.149504      30.389250 0.40838935E+03  0.94602938E+04                                 8.494602                            6.777464       0.204829       2.049822                    0.999678      28.752448      82.278406       0.626880       0.421785      -1.059897      -0.041851      -0.022248      -0.018865       0.051013      -0.012706      -0.014154       0.012897      -0.025172      -0.023243      -0.022393      -0.007657       0.030050              9.653713      11.702331       2.858190       3.463454       9.418648       3.446001       7.840160           0.000051
          133              C       6.874185      13.898697      11.525183       0.093014      24.929512 0.33242429E+03  0.73632345E+04                                 7.612824                            6.220658       0.183234       2.076989                    0.999413      26.334627      75.310351       0.633460       0.436527      -1.043861      -0.044995      -0.007480      -0.002452       0.045678      -0.024366      -0.010464      -0.009451       0.021603       0.018506      -0.034347       0.009898       0.024449              8.432317       9.306122      -0.079962       0.960455       9.305344       3.177117       6.685486          -0.005976
          134              C      12.656340      11.801363      12.865358       0.552168      24.405551 0.26784580E+03  0.56307174E+04                                 7.770835                            5.781794      -0.033459       2.037843                    0.999567      22.829099      63.963750       0.622523       0.468028      -1.024054       0.046527       0.035169      -0.006569       0.058692      -0.030192      -0.000861       0.059065      -0.117162      -0.032028      -0.066052      -0.035135       0.101187              9.242762      13.567352       2.899780      -2.268093       6.483739      -2.474762       7.677196          -0.004080
          135              C      10.795236       9.132781       0.074096       0.558368      24.601896 0.26508174E+03  0.55638979E+04                                 7.850841                            5.766595      -0.185398       1.990231                    0.999255      22.774449      63.975304       0.620321       0.470425      -1.021695      -0.000964      -0.021064       0.053958       0.057932      -0.022234      -0.024878       0.077942      -0.036260       0.012615      -0.068288      -0.029359       0.097647              9.565036       7.692341      -0.529454       1.663702       8.814120      -5.625609      12.188646          -0.006367
          136              C       2.769780      13.316780      13.860825       0.092740      24.958366 0.31745171E+03  0.69302358E+04                                 7.492068                            5.991960       0.323781       2.117887                    0.999821      26.048659      73.233174       0.661522       0.424123      -1.054568      -0.009778      -0.048645       0.007704       0.050213      -0.027273      -0.006097      -0.011514      -0.021325      -0.016043      -0.031754      -0.001224       0.032978              8.374943       8.731077       0.918489       3.701496       9.211581       0.252760       7.182172          -0.005690
          137              C       8.410494       1.531117      12.818645       0.176880      31.233474 0.36670373E+03  0.82704292E+04                                 8.847594                            6.553119       0.007580       2.028894                    0.999707      25.483733      71.994844       0.618417       0.439149      -1.049087      -0.029916      -0.029183      -0.017364       0.045256       0.018544       0.024753       0.030139       0.005179      -0.051057      -0.040314      -0.009339       0.049652             10.771597      10.632595       3.919522       4.494363      12.885559       4.559640       8.796637           0.000385
          138              C      11.481995      10.402200      14.540577      -0.140250      35.129938 0.46468713E+03  0.11193545E+05                                 9.528734                            7.356356      -0.241630       1.885987                    0.999323      30.848749      92.042868       0.582241       0.436713      -1.043596      -0.022709       0.013817      -0.001401       0.026619      -0.011847       0.014038       0.042974      -0.004215       0.001819      -0.048978       0.004748       0.044231             10.838439      11.364358       1.740320      -1.133268       9.060892      -5.098363      12.090066           0.000294
          139              C      11.414627      11.160820      13.392086      -0.017958      38.417059 0.42560220E+03  0.98837564E+04                                 9.813290                            6.824668       0.092122       2.035251                    0.999399      27.045911      75.538594       0.642684       0.410384      -1.075557      -0.036191      -0.012922       0.017135       0.042076      -0.001890       0.010787       0.002639      -0.008017       0.026904      -0.014231      -0.000054       0.014285             12.078991      17.447329       2.358898      -1.179250       8.374455      -4.071156      10.415191           0.002522
          140              C       2.630864      11.190194      13.653033      -0.043736      30.059014 0.40071332E+03  0.92838091E+04                                 8.553302                            6.762395       0.195366       2.045740                    0.999698      28.690054      83.426904       0.617753       0.427955      -1.050908      -0.042513       0.054444      -0.030090       0.075345      -0.012348       0.003339      -0.000408      -0.029094      -0.099930      -0.033631      -0.002139       0.035770              9.797258       9.612785       3.045961       4.006714      11.595504       1.662654       8.183484          -0.001639
          141              C       9.947288       3.305285      14.232917       0.175893      32.520275 0.36355354E+03  0.81798975E+04                                 9.093589                            6.516054      -0.056963       2.008585                    0.999742      25.421884      71.682686       0.621576       0.437958      -1.050033       0.028039       0.030462       0.025340       0.048541       0.019119       0.022206       0.034381       0.011273      -0.059645      -0.045236      -0.006264       0.051500             11.511975      11.154514       4.471619       5.201527      13.425279       5.331975       9.956132           0.000199
          142              C      10.370968       9.705180      15.002873      -0.025237      38.956777 0.43265649E+03  0.10083519E+05                                 9.904337                            6.865502       0.032285       2.013605                    0.999316      27.181438      75.918976       0.643287       0.408538      -1.077351      -0.004191       0.030303      -0.030004       0.042850       0.009100       0.000912       0.003558       0.013951      -0.002618      -0.011760      -0.000587       0.012347             12.456112      11.752705      -0.579494       2.068396      10.544148      -7.245774      15.071481           0.005814
          143              C      10.212441      11.246980      12.705890      -0.144320      35.265851 0.45547027E+03  0.10880908E+05                                 9.439163                            7.203491      -0.139342       1.913952                    0.999339      30.486392      89.618421       0.600128       0.427226      -1.052795       0.005179      -0.014541       0.010183       0.018492      -0.016876      -0.003881       0.014737      -0.068099       0.078924      -0.051159       0.010328       0.040830             10.803572      16.664833       0.167128       1.874287       7.039847      -2.591375       8.706037          -0.001468
          144              C       9.096985      10.586108      13.166575      -0.012724      38.559910 0.43643088E+03  0.10186482E+05                                 9.837310                            6.890060       0.019510       2.006208                    0.999094      27.145460      75.701524       0.643333       0.407908      -1.078519       0.034758      -0.010826       0.021294       0.042175       0.001371      -0.015548       0.003829      -0.010420       0.038153      -0.019618      -0.001058       0.020676             12.330888      16.405984      -1.299511       4.589586       7.998371      -4.416753      12.588310           0.004684
          145              C       9.166675       9.814257      14.326342      -0.130235      35.705869 0.45194732E+03  0.10786636E+05                                 9.576431                            7.204007      -0.183880       1.903334                    0.999393      30.402006      89.622012       0.595959       0.430617      -1.049661       0.009313       0.009009      -0.005877       0.014228       0.008369      -0.026381       0.035896      -0.031425      -0.023615      -0.050828       0.005160       0.045668             11.291084      12.449846      -1.885393       3.667614       8.582333      -5.100996      12.841072          -0.000143
          146              C      10.262144       5.128392      15.869476       0.086897      24.825707 0.31350770E+03  0.68181148E+04                                 7.453785                            5.940662       0.354855       2.127375                    0.999873      25.951912      72.659932       0.667171       0.422136      -1.056528       0.047932       0.009763      -0.013047       0.050626      -0.018613      -0.021301      -0.017122       0.028870      -0.030008      -0.040221       0.007328       0.032894              8.455966       8.947542       1.513887       0.762137       8.777872       3.853892       7.642485          -0.002599
          147              C      12.379392       5.264753      15.983842      -0.008514      29.370628 0.39255637E+03  0.90646374E+04                                 8.531330                            6.778452       0.031312       2.007992                    0.998833      28.170998      82.268198       0.604321       0.438925      -1.042384      -0.048530       0.037360       0.032959       0.069550      -0.007376      -0.005380      -0.000340       0.022040      -0.050133      -0.017640      -0.004632       0.022272              9.789194      12.362389       2.355596       1.976297       8.347762       3.605803       8.657431          -0.001480
          148              C      12.101623       4.298034      15.072137      -0.114288      29.192767 0.40562315E+03  0.93768367E+04                                 8.241042                            6.715234       0.401628       2.110781                    0.999602      28.650756      81.805122       0.635538       0.416899      -1.063378      -0.048378      -0.019880      -0.002120       0.052346      -0.010424      -0.005422       0.031762       0.086988      -0.150378      -0.069780      -0.000762       0.070542              9.193249      10.876854       1.554859       0.558707       8.123164       3.590033       8.579729           0.001838
          149              C       4.777573      13.472825      15.354025       0.165233      33.334060 0.39104229E+03  0.89486876E+04                                 9.206882                            6.747487       0.044115       2.034779                    0.999654      25.863210      73.239494       0.613026       0.436608      -1.052194      -0.029093      -0.026839      -0.025467       0.047067       0.013879       0.036638       0.031923       0.005985      -0.054963      -0.050375      -0.005003       0.055378             11.321188      13.805172       3.424743       4.852145       9.824154       4.944233      10.334237           0.000119
          150              C       7.810490      10.631055      12.375679       0.567138      25.157817 0.26292896E+03  0.55159621E+04                                 7.906547                            5.743741      -0.145202       1.996357                    0.999446      23.073391      65.125711       0.620499       0.470525      -1.020069      -0.034887      -0.009324      -0.048785       0.060696      -0.027428      -0.016835       0.047497      -0.147522      -0.075343      -0.068521      -0.041132       0.109653              9.523129      11.678243      -0.864248       2.696603       5.758959      -2.917131      11.132185           0.000796
          151              C       4.765964      13.917088      11.188529      -0.020349      28.567147 0.39683735E+03  0.91963113E+04                                 8.361273                            6.810893       0.047756       2.008935                    0.998652      28.486347      83.573404       0.602946       0.438356      -1.041822       0.048378      -0.047200      -0.019238       0.070273      -0.004606       0.002466      -0.002482       0.024749      -0.036101      -0.012983      -0.006500       0.019483              9.332180      12.628342       1.284452       1.702976       8.287605       2.691578       7.080593           0.000202
          152              C       5.666797       0.178279      16.054717      -0.165838      31.633484 0.44170534E+03  0.10433018E+05                                 8.684012                            7.020387       0.175107       2.026809                    0.999686      29.654154      85.644543       0.619738       0.418428      -1.062182       0.022655       0.032442       0.027828       0.048375      -0.021634       0.004842       0.003944       0.034533      -0.048189      -0.023828      -0.012020       0.035848              9.679338      10.417940       1.665993       2.876937       9.281932       4.307868       9.338142          -0.000303
          153              C       6.250370       0.595094      11.889221      -0.124863      28.666839 0.42043232E+03  0.98208717E+04                                 8.155418                            6.856671       0.335398       2.084973                    0.999517      29.141540      84.035947       0.625303       0.419336      -1.060298       0.053071       0.015597       0.011381       0.056474      -0.014254       0.011413       0.026763       0.062274      -0.155224      -0.066121       0.005710       0.060412              8.827495      11.227408       0.203571       0.999507       8.726555       2.595310       6.528523           0.001887
          154              C       6.057418      12.973224      15.413624      -0.150640      31.450811 0.43994717E+03  0.10418389E+05                                 8.779544                            7.096681       0.042860       1.996243                    0.998861      29.568991      86.515486       0.602511       0.429281      -1.051630       0.037777       0.012551       0.016500       0.043092      -0.001038      -0.007395       0.012048      -0.020446       0.001262      -0.015265      -0.003805       0.019069              9.817396      12.581488       1.507381       3.076979       8.244136       3.395771       8.626565          -0.000156
          155              C       3.683840      11.417658      14.474535      -0.102675      29.370632 0.41410652E+03  0.96359784E+04                                 8.321653                            6.818504       0.335668       2.090740                    0.999455      28.773982      82.801549       0.625209       0.421015      -1.059298       0.036267       0.053228      -0.007999       0.064904      -0.014852       0.018625       0.007199      -0.066956      -0.164547      -0.062254      -0.001884       0.064138              9.155771       9.473560       1.478478       3.692708      10.170039       0.276647       7.823715           0.001867
          156              C       9.608204       1.165966      13.300271      -0.163487      31.706904 0.43145459E+03  0.10145274E+05                                 8.752204                            6.977975       0.088502       2.005033                    0.999621      29.419752      85.161087       0.615492       0.423209      -1.057705       0.036085       0.023326       0.029498       0.052118      -0.020907      -0.002439       0.009804      -0.030689      -0.031980      -0.021190      -0.012277       0.033467              9.934246      10.401730       2.643405       3.986176      11.047319       3.359431       8.353688          -0.000286
          157              C       8.755676       3.670763      13.735183      -0.159686      30.999434 0.41561423E+03  0.96616069E+04                                 8.558394                            6.810018       0.132434       2.018909                    0.999718      29.047487      83.034428       0.629665       0.418444      -1.062925      -0.038196      -0.024041      -0.024549       0.051376      -0.024297      -0.003739       0.007248      -0.036203      -0.033079      -0.024786      -0.012405       0.037191              9.711625      10.537737       2.720386       4.137083      10.311014       3.151715       8.286123           0.000019
          158              C       7.978521       2.788340      13.011940      -0.150008      30.377345 0.40841626E+03  0.94523990E+04                                 8.444572                            6.751061       0.215532       2.052460                    0.999727      28.695341      81.832462       0.632404       0.418478      -1.062960       0.014226       0.038239       0.023614       0.047141      -0.009839       0.014224      -0.004617       0.026508      -0.022937      -0.014138      -0.012680       0.026819              9.499922       9.308846       2.396492       3.273719      11.573139       3.316705       7.617781          -0.000020
          159              C      10.388595       2.064509      14.012239      -0.149506      30.389210 0.40838866E+03  0.94602783E+04                                 8.494605                            6.777465       0.204809       2.049816                    0.999678      28.752449      82.278538       0.626879       0.421786      -1.059896      -0.018702      -0.043556      -0.018855       0.051013      -0.010447       0.014035      -0.013040       0.029025      -0.023224      -0.022397      -0.007656       0.030053              9.653713       8.961339       2.629765       3.146482      12.159640       3.737659       7.840160           0.000053
          160              C      -0.438752       5.950992      12.636626       0.093015      24.929458 0.33242290E+03  0.73631974E+04                                 7.612822                            6.220650       0.183235       2.076991                    0.999413      26.334565      75.310187       0.633459       0.436528      -1.043861       0.003725       0.045462       0.002443       0.045680      -0.025817      -0.008549      -0.011213      -0.013238       0.018512      -0.034347       0.009899       0.024448              8.432327       9.318611      -0.078931       3.086398       9.292875       1.220987       6.685495          -0.005975
          161              C       2.131524       0.362987      11.296451       0.552175      24.405590 0.26784537E+03  0.56307104E+04                                 7.770863                            5.781799      -0.033484       2.037835                    0.999567      22.829130      63.964009       0.622521       0.468029      -1.024052      -0.031185      -0.049287       0.006570       0.058693      -0.020083       0.058931       0.004053       0.125542      -0.032012      -0.066059      -0.035127       0.101186              9.242813       6.052638       2.273568      -2.277864      13.998578      -2.465809       7.677221          -0.004083
          162              C       4.937186       2.766249       7.979840       0.558363      24.601604 0.26507737E+03  0.55637977E+04                                 7.850833                            5.766576      -0.185494       1.990202                    0.999254      22.774512      63.975986       0.620316       0.470430      -1.021690       0.020909       0.002711      -0.053957       0.057930      -0.018926       0.079724      -0.018321       0.043141       0.012645      -0.068266      -0.029375       0.097641              9.565054       8.894032      -0.429318      -5.744376       7.612420       1.190775      12.188710          -0.006364
          163              C      -0.199702      10.089545      10.300985       0.092738      24.958315 0.31745078E+03  0.69302095E+04                                 7.492050                            5.991946       0.323802       2.117893                    0.999821      26.048653      73.233097       0.661524       0.424122      -1.054568       0.047665       0.013783      -0.007704       0.050213      -0.025131      -0.010967      -0.007033       0.030056      -0.016050      -0.031753      -0.001225       0.032978              8.374923       9.056224       0.945593      -0.055505       8.886400       3.709682       7.182144          -0.005685
          164              C      12.013692       5.447075      11.343164       0.176869      31.233841 0.36670766E+03  0.82705402E+04                                 8.847652                            6.553144       0.007587       2.028892                    0.999707      25.483935      71.995517       0.618417       0.439148      -1.049088       0.026599       0.032238       0.017358       0.045256       0.017862       0.027983       0.027173      -0.011246      -0.051071      -0.040320      -0.009339       0.049659             10.771693      12.221388       4.051971       4.170705      11.296988       4.857555       8.796703           0.000386
          165              C       3.428330       1.649471       9.621233      -0.140258      35.130243 0.46469017E+03  0.11193645E+05                                 9.528807                            7.356388      -0.241657       1.885977                    0.999323      30.848927      92.043754       0.582239       0.436714      -1.043595      -0.015653       0.021482       0.001394       0.026617      -0.011337       0.041654       0.017560       0.008088       0.001837      -0.048974       0.004745       0.044229             10.838548       8.788810       1.525699      -4.986729      11.636610      -1.552765      12.090224           0.000286
          166              C       2.666735       1.653606      10.769724      -0.017982      38.418432 0.42561748E+03  0.98842111E+04                                 9.813531                            6.824795       0.092099       2.035235                    0.999399      27.046511      75.540923       0.642677       0.410385      -1.075555       0.009871       0.037142      -0.017136       0.042079      -0.001194       0.001728       0.010967       0.008516       0.026900      -0.014220      -0.000063       0.014283             12.079327       8.046781       1.575558      -3.959287      17.775734      -1.513334      10.415467           0.002519
          167              C       1.908002      10.404587      10.508776      -0.043734      30.058989 0.40071293E+03  0.92837997E+04                                 8.553306                            6.762399       0.195352       2.045737                    0.999698      28.690032      83.426895       0.617752       0.427956      -1.050907      -0.057787       0.037845       0.030090       0.075346      -0.009770      -0.000684       0.003293       0.032777      -0.099933      -0.033632      -0.002138       0.035769              9.797261      11.077660       3.168043       1.324172      10.130644       4.130949       8.183480          -0.001640
          168              C      10.373277       3.768251       9.928893       0.175900      32.520185 0.36355098E+03  0.81798273E+04                                 9.093580                            6.516033      -0.056956       2.008587                    0.999742      25.421820      71.682502       0.621577       0.437958      -1.050032      -0.028027      -0.030469      -0.025341       0.048539       0.017919       0.032413       0.024979      -0.017449      -0.059641      -0.045231      -0.006260       0.051491             11.511989      12.669488       4.597894       4.881604      11.910345       5.626386       9.956134           0.000200
          169              C       4.030675       2.814545       9.158937      -0.025227      38.956874 0.43265420E+03  0.10083469E+05                                 9.904431                            6.865529       0.032198       2.013579                    0.999316      27.181342      75.919135       0.643278       0.408543      -1.077345      -0.030544       0.001658       0.029998       0.042844       0.007819       0.003484       0.001205      -0.016774      -0.002633      -0.011764      -0.000587       0.012351             12.456291      10.648558      -0.671522      -7.392694      11.648552       1.459538      15.071762           0.005810
          170              C       2.481036       2.844484      11.455919      -0.144338      35.267065 0.45548709E+03  0.10881423E+05                                 9.439382                            7.203622      -0.139393       1.913925                    0.999339      30.487178      89.621543       0.600122       0.427225      -1.052794       0.014924      -0.003954      -0.010187       0.018497      -0.011004       0.014995      -0.002641       0.072734       0.078946      -0.051155       0.010340       0.040815             10.803850       7.078726      -0.631759      -2.738170      16.626558       1.652668       8.706266          -0.001474
          171              C       3.046990       4.010970      10.995234      -0.012741      38.560782 0.43643963E+03  0.10186742E+05                                 9.837454                            6.890120       0.019486       2.006194                    0.999094      27.145823      75.702860       0.643331       0.407907      -1.078520       0.013676      -0.033740      -0.021293       0.042176       0.002216       0.005104      -0.015172       0.009806       0.038150      -0.019609      -0.001063       0.020672             12.331121       8.271593      -1.977443      -4.782782      16.133178       4.207043      12.588591           0.004681
          172              C       3.821962       4.005619       9.835467      -0.130240      35.706365 0.45195222E+03  0.10786801E+05                                 9.576557                            7.204063      -0.183946       1.903311                    0.999393      30.402325      89.623657       0.595953       0.430620      -1.049658      -0.008201      -0.010027       0.005874       0.014223       0.010854       0.037958      -0.023309       0.028224      -0.023601      -0.050824       0.005159       0.045665             11.291273       8.921223      -2.179480      -5.388106      12.111264       3.231372      12.841332          -0.000147
          173              C       8.582616       3.303080       8.292333       0.086891      24.825652 0.31350642E+03  0.68180818E+04                                 7.453780                            5.940651       0.354851       2.127375                    0.999873      25.951878      72.659876       0.667171       0.422137      -1.056528      -0.005757      -0.048576       0.013047       0.050626      -0.020751      -0.015288      -0.022655      -0.022293      -0.030004      -0.040223       0.007327       0.032896              8.455967       8.528476       1.478946       3.777299       9.196948       1.079548       7.642475          -0.002602
          174              C       8.622556       1.181821       8.177967      -0.008528      29.370966 0.39256067E+03  0.90647598E+04                                 8.531380                            6.778477       0.031339       2.007996                    0.998833      28.171198      82.268833       0.604321       0.438923      -1.042385      -0.041269       0.045257      -0.032962       0.069555      -0.009091       0.000109      -0.005383      -0.019285      -0.050127      -0.017636      -0.004626       0.022262              9.789268       7.985638       1.990877       3.429285      12.724660       2.268949       8.657507          -0.001481
          175              C       9.562868       1.538914       9.089673      -0.114323      29.193891 0.40564121E+03  0.93773603E+04                                 8.241210                            6.715347       0.401655       2.110772                    0.999602      28.651661      81.808215       0.635538       0.416895      -1.063381       0.015792       0.049867       0.002119       0.052351      -0.017482       0.032113      -0.002769      -0.082345      -0.150394      -0.069794      -0.000757       0.070551              9.193451       7.884974       1.305558       3.531330      11.115469       0.854940       8.579909           0.001838
          176              C      -0.188467       8.075729       8.807785       0.165233      33.334014 0.39104172E+03  0.89486694E+04                                 9.206868                            6.747479       0.044127       2.034784                    0.999654      25.863171      73.239307       0.613027       0.436608      -1.052194       0.024328       0.031220       0.025470       0.047067       0.013192       0.028770       0.039162      -0.010496      -0.054965      -0.050375      -0.005003       0.055378             11.321170       9.284744       3.048035       4.524201      14.344539       5.245972      10.334226           0.000121
          177              C       2.895359       5.289288      11.786131       0.567140      25.157940 0.26292963E+03  0.55159859E+04                                 7.906599                            5.743763      -0.145239       1.996343                    0.999446      23.073498      65.126312       0.620494       0.470527      -1.020066       0.006396       0.035541       0.048785       0.060696      -0.014840       0.048728      -0.012837       0.154573      -0.075333      -0.068528      -0.041125       0.109653              9.523218       5.942873      -1.342234      -3.131039      11.494475       2.445096      11.132305           0.000794
          178              C      -0.632160       8.050403      12.973281      -0.020362      28.567672 0.39684570E+03  0.91965568E+04                                 8.361371                            6.810958       0.047758       2.008929                    0.998652      28.486746      83.574913       0.602943       0.438355      -1.041822       0.051065      -0.044288       0.019225       0.070275      -0.006588      -0.002672       0.002252      -0.022888      -0.036105      -0.012980      -0.006504       0.019484              9.332306       8.105052       0.907522       2.540911      12.811174       1.920651       7.080691           0.000204
          179              C      13.134002       8.293642       8.107092      -0.165843      31.633846 0.44171076E+03  0.10433181E+05                                 8.684081                            7.020432       0.175085       2.026799                    0.999686      29.654382      85.645447       0.619736       0.418428      -1.062182      -0.030450      -0.025274      -0.027821       0.048374      -0.024191       0.003528       0.005153      -0.026899      -0.048203      -0.023827      -0.012022       0.035850              9.679425       9.014080       1.549032       4.054107      10.685971       3.224797       9.338223          -0.000295
          180              C      12.767090       7.677470      12.272588      -0.124879      28.667474 0.42044320E+03  0.98211947E+04                                 8.155537                            6.856755       0.335377       2.084958                    0.999517      29.142040      84.037832       0.625299       0.419335      -1.060298      -0.011128      -0.054183      -0.011397       0.056475      -0.019211       0.025731       0.013595      -0.056697      -0.155242      -0.066131       0.005717       0.060414              8.827638       8.710249      -0.006184       2.503398      11.244041       1.211617       6.528625           0.001890
          181              C       0.415695       6.841795       8.748186      -0.150631      31.450312 0.43993960E+03  0.10418158E+05                                 8.779448                            7.096620       0.042876       1.996253                    0.998861      29.568636      86.514073       0.602514       0.429281      -1.051631      -0.009371      -0.038693      -0.016497       0.043094       0.000667       0.012616      -0.006369       0.020507       0.001257      -0.015263      -0.003803       0.019065              9.817278       8.024467       1.127595       3.128460      12.800913       3.348291       8.626453          -0.000157
          182              C       1.768769       9.336358       9.687275      -0.102674      29.370613 0.41410620E+03  0.96359693E+04                                 8.321653                            6.818505       0.335661       2.090739                    0.999455      28.773946      82.801441       0.625208       0.421015      -1.059298      -0.050032      -0.040564       0.008003       0.064906      -0.009107       0.005627       0.019157       0.070947      -0.164551      -0.062254      -0.001884       0.064138              9.155771       9.920514       1.515727      -0.030968       9.723091       3.702923       7.823707           0.001866
          183              C      12.477047       4.283826      10.861539      -0.163495      31.707148 0.43145792E+03  0.10145371E+05                                 8.752237                            6.977990       0.088516       2.005034                    0.999621      29.419922      85.161651       0.615493       0.423208      -1.057706      -0.020248      -0.037894      -0.029502       0.052119      -0.018081       0.009973      -0.001615       0.037190      -0.031992      -0.021191      -0.012280       0.033470              9.934296      10.605399       2.660393       3.016816      10.843769       4.251423       8.353719          -0.000287
          184              C       9.910103       4.925394      10.426626      -0.159689      30.999648 0.41561612E+03  0.96616657E+04                                 8.558442                            6.810037       0.132408       2.018900                    0.999718      29.047593      83.034898       0.629664       0.418444      -1.062924       0.020785       0.040058       0.024543       0.051372      -0.020961       0.007535      -0.003124       0.043751      -0.033083      -0.024783      -0.012407       0.037191              9.711702       9.862378       2.664151       2.797300      10.986546       4.384591       8.286184           0.000023
          185              C      10.724938       5.773147      11.149870      -0.150025      30.378135 0.40842814E+03  0.94527464E+04                                 8.444707                            6.751147       0.215512       2.052444                    0.999727      28.695892      81.834457       0.632402       0.418476      -1.062961      -0.036923      -0.017351      -0.023621       0.047141      -0.011900      -0.005782       0.013795      -0.022887      -0.022963      -0.014147      -0.012678       0.026825              9.500098      11.161070       2.550904       3.033452       9.721312       3.537937       7.617911          -0.000014
          186              C      11.646417       3.431510      10.149571      -0.149509      30.389423 0.40839144E+03  0.94603622E+04                                 8.494656                            6.777494       0.204797       2.049811                    0.999678      28.752564      82.279043       0.626877       0.421787      -1.059896       0.041851       0.022253       0.018852       0.051011      -0.012701      -0.014159       0.012905      -0.025167      -0.023226      -0.022396      -0.007656       0.030052              9.653788      11.702408       2.858227       3.463487       9.418742       3.446053       7.840215           0.000051
          187              N      10.914997       1.729145       2.849483      -0.246115      37.924339 0.53623479E+03  0.13073744E+05                                 9.468303                            7.501602      -0.024490       2.001936                    0.999198      28.599703      79.442676       0.638376       0.393536      -1.096847      -0.086528       0.043825      -0.089562       0.132019       0.003367      -0.041404       0.007064      -0.100399      -0.093993      -0.074750       0.008372       0.066378             11.096880      13.077909       2.107477       5.897052      10.437992       0.943633       9.774737           0.035036
          188              N       9.212292       1.337509       1.504475       0.009750      33.343143 0.35570122E+03  0.78006385E+04                                 8.658526                            6.006331       0.060518       2.096139                    0.998789      23.635045      61.598271       0.734339       0.380333      -1.109900      -0.007493       0.026696       0.007690       0.028774      -0.007215       0.063127       0.027889      -0.024068      -0.152934      -0.095367       0.038324       0.057043             11.103190      13.109174       4.593838       6.763003      10.104569       3.241135      10.095826           0.000309
          189              N       1.471231       8.020462      15.729338      -0.267701      39.132661 0.54532965E+03  0.13332998E+05                                 9.605677                            7.503881       0.130782       2.041531                    0.999670      28.851231      79.891597       0.646984       0.387208      -1.102829      -0.047518       0.075589       0.106381       0.138884       0.003400       0.014454      -0.033501       0.092597      -0.134530      -0.070805       0.000267       0.070538             11.552629      10.004688       1.381320       1.069399      13.140401       6.544272      11.512797           0.028333
          190              N       2.257878       9.896279       1.105000       0.013991      34.179617 0.34835388E+03  0.75953475E+04                                 8.811180                            5.929757       0.045533       2.091774                    0.998773      23.494385      60.938999       0.742155       0.378516      -1.111873      -0.026227       0.007498      -0.002769       0.027418      -0.001531       0.020129       0.069369       0.043460      -0.116395      -0.094405       0.035513       0.058892             11.725080      11.689394       5.656650       4.268845      12.614393       6.890321      10.871452           0.000405
          191              N       7.089330       0.911357       5.133579      -0.251995      37.003700 0.54020477E+03  0.13217167E+05                                 9.332250                            7.543211       0.060395       2.026825                    0.999419      28.825718      80.656227       0.633783       0.394989      -1.093986       0.027202      -0.116786      -0.061185       0.134620      -0.011054       0.010666      -0.027610       0.143726      -0.013892      -0.079997       0.002863       0.077133             10.677651      11.012041      -0.602477       0.639531      11.553024       4.834902       9.467888           0.034486
          192              N       5.385589      13.541248       4.012471       0.016106      32.307010 0.35192626E+03  0.76942373E+04                                 8.450796                            5.956761       0.076879       2.102147                    0.998795      23.520957      61.127726       0.740956       0.378094      -1.111981       0.030086      -0.001073      -0.002086       0.030177      -0.005457       0.035036       0.062756       0.012623      -0.184520      -0.102689       0.038535       0.064154             10.643813      11.236977       4.421747       3.719082      11.985056       5.507705       8.709407           0.000521
          193              N      12.325194       3.261748       5.204454      -0.246117      37.924446 0.53623691E+03  0.13073805E+05                                 9.468304                            7.501605      -0.024467       2.001941                    0.999198      28.599772      79.442812       0.638378       0.393535      -1.096848      -0.050859       0.082583       0.089570       0.132020       0.011633       0.010476      -0.040671       0.097908      -0.093986      -0.074748       0.008367       0.066381             11.096877      10.107351       1.859918       0.450636      13.408507       5.955063       9.774773           0.035036
          194              N      12.574073       4.991095       6.549461       0.009746      33.343387 0.35570393E+03  0.78007133E+04                                 8.658563                            6.006352       0.060518       2.096136                    0.998789      23.635163      61.598652       0.734339       0.380333      -1.109900      -0.027227       0.005243      -0.007680       0.028771      -0.005123       0.022548       0.065227       0.026124      -0.152937      -0.095369       0.038324       0.057044             11.103238       9.364939       4.281831       2.668302      13.848897       7.008851      10.095877           0.000309
          195              N       4.970481      11.823449       8.432472      -0.267708      39.132581 0.54532956E+03  0.13332978E+05                                 9.605610                            7.503843       0.130819       2.041541                    0.999670      28.851228      79.891192       0.646991       0.387204      -1.102834      -0.079273       0.041078      -0.106383       0.138884      -0.004309      -0.034583       0.011622      -0.092446      -0.134532      -0.070803       0.000265       0.070539             11.552523      12.889988       1.621769       6.432764      10.254895       1.609172      11.512686           0.028333
          196              N       3.467327      11.210710       6.948936       0.013986      34.179680 0.34835562E+03  0.75953932E+04                                 8.811180                            5.929768       0.045539       2.091775                    0.998773      23.494442      60.939132       0.742155       0.378516      -1.111874      -0.009648       0.025514       0.002769       0.027417      -0.005104       0.067460       0.025820      -0.042355      -0.116393      -0.094406       0.035512       0.058894             11.725053      11.671680       5.655150       6.511972      12.632050       4.826292      10.871428           0.000405
          197              N      12.822448       7.142114       2.920357      -0.252003      37.004673 0.54022371E+03  0.13217748E+05                                 9.332397                            7.543335       0.060379       2.026813                    0.999419      28.826273      80.658173       0.633779       0.394988      -1.093986       0.118649      -0.017412       0.061188       0.134628      -0.022796      -0.028389       0.008341      -0.138082      -0.013890      -0.079988       0.002856       0.077133             10.677806      11.649179      -0.549368       4.765149      10.916216       1.038887       9.468023           0.034492
          198              N       0.094695       7.791101       4.041465       0.016123      32.306310 0.35191876E+03  0.76940262E+04                                 8.450659                            5.956687       0.076893       2.102157                    0.998795      23.520663      61.126612       0.740963       0.378093      -1.111983       0.003572      -0.029889       0.002087       0.030174      -0.006430       0.059626       0.040124      -0.010642      -0.184517      -0.102685       0.038538       0.064147             10.643610      11.247788       4.422559       5.179699      11.973794       4.163534       8.709247           0.000522
          199              N       2.076488      12.390010      13.258390      -0.246110      37.924559 0.53623816E+03  0.13073849E+05                                 9.468326                            7.501614      -0.024480       2.001936                    0.999198      28.599863      79.443234       0.638377       0.393535      -1.096847       0.086530      -0.043825       0.089558       0.132018       0.003371      -0.041397       0.007062      -0.100406      -0.093985      -0.074744       0.008364       0.066379             11.096906      13.077891       2.107483       5.897074      10.438038       0.943642       9.774789           0.035049
          200              N       3.779193      12.781646      14.603398       0.009757      33.343374 0.35570290E+03  0.78006925E+04                                 8.658590                            6.006361       0.060467       2.096121                    0.998789      23.635137      61.598785       0.734334       0.380335      -1.109897       0.007491      -0.026696      -0.007686       0.028773      -0.007216       0.063126       0.027885      -0.024070      -0.152928      -0.095364       0.038325       0.057039             11.103286      13.109265       4.593908       6.763068      10.104675       3.241193      10.095917           0.000310
          201              N      11.520254       6.098693       0.378535      -0.267718      39.132927 0.54533650E+03  0.13333184E+05                                 9.605647                            7.503878       0.130870       2.041555                    0.999670      28.851413      79.891698       0.646991       0.387203      -1.102835       0.047519      -0.075606      -0.106378       0.138891       0.003400       0.014450      -0.033498       0.092604      -0.134520      -0.070801       0.000262       0.070539             11.552559      10.004690       1.381330       1.069401      13.140262       6.544188      11.512724           0.028336
          202              N      10.733607       4.222876      15.002873       0.013994      34.179163 0.34835012E+03  0.75952390E+04                                 8.811090                            5.929717       0.045550       2.091783                    0.998773      23.494208      60.938280       0.742160       0.378515      -1.111875       0.026227      -0.007501       0.002770       0.027419      -0.001531       0.020129       0.069368       0.043462      -0.116386      -0.094402       0.035511       0.058891             11.724926      11.689265       5.656551       4.268767      12.614204       6.890202      10.871310           0.000406
          203              N       5.902155      13.207798      10.974294      -0.252001      37.004384 0.54021755E+03  0.13217569E+05                                 9.332387                            7.543319       0.060354       2.026808                    0.999419      28.826083      80.657752       0.633776       0.394991      -1.093983      -0.027201       0.116794       0.061174       0.134621      -0.011057       0.010667      -0.027602       0.143720      -0.013882      -0.079991       0.002861       0.077130             10.677803      11.012202      -0.602479       0.639537      11.553195       4.834973       9.468013           0.034487
          204              N       7.605896       0.577907      12.095402       0.016119      32.306323 0.35191869E+03  0.76940283E+04                                 8.450683                            5.956699       0.076873       2.102152                    0.998795      23.520649      61.126693       0.740959       0.378094      -1.111981      -0.030082       0.001080       0.002079       0.030174      -0.005458       0.035035       0.062750       0.012623      -0.184510      -0.102682       0.038535       0.064147             10.643646      11.236822       4.421653       3.719004      11.984848       5.507593       8.709267           0.000522
          205              N       0.666291      10.857407      10.903419      -0.246111      37.924531 0.53623760E+03  0.13073831E+05                                 9.468320                            7.501609      -0.024468       2.001940                    0.999198      28.599847      79.443164       0.638378       0.393535      -1.096848       0.050861      -0.082591      -0.089559       0.132019       0.011634       0.010476      -0.040668       0.097903      -0.093986      -0.074744       0.008365       0.066379             11.096902      10.107403       1.859957       0.450666      13.408533       5.955063       9.774769           0.035049
          206              N       0.417412       9.128060       9.558412       0.009757      33.343314 0.35570226E+03  0.78006745E+04                                 8.658577                            6.006354       0.060482       2.096126                    0.998789      23.635117      61.598701       0.734335       0.380335      -1.109897       0.027226      -0.005250       0.007688       0.028774      -0.005124       0.022547       0.065223       0.026127      -0.152927      -0.095363       0.038324       0.057039             11.103267       9.365007       4.281878       2.668347      13.848896       7.008857      10.095897           0.000311
          207              N       8.021004       2.295706       7.675401      -0.267703      39.131756 0.54531610E+03  0.13332560E+05                                 9.605472                            7.503745       0.130829       2.041549                    0.999670      28.850831      79.889686       0.646996       0.387203      -1.102835       0.079277      -0.041074       0.106379       0.138883      -0.004313      -0.034591       0.011616      -0.092449      -0.134540      -0.070811       0.000271       0.070541             11.552351      12.889790       1.621721       6.432652      10.254772       1.609141      11.512493           0.028330
          208              N       9.524158       2.908445       9.158937       0.013977      34.179813 0.34835659E+03  0.75954208E+04                                 8.811212                            5.929779       0.045548       2.091778                    0.998773      23.494479      60.939288       0.742154       0.378516      -1.111874       0.009651      -0.025516      -0.002773       0.027421      -0.005103       0.067460       0.025824      -0.042354      -0.116392      -0.094406       0.035508       0.058898             11.725117      11.671753       5.655188       6.512016      12.632129       4.826321      10.871470           0.000406
          209              N       0.169037       6.977041      13.187516      -0.252000      37.004492 0.54021833E+03  0.13217599E+05                                 9.332420                            7.543333       0.060336       2.026802                    0.999419      28.826121      80.658013       0.633774       0.394992      -1.093982      -0.118643       0.017408      -0.061183       0.134620      -0.022799      -0.028391       0.008337      -0.138083      -0.013880      -0.079992       0.002861       0.077132             10.677861      11.649261      -0.549418       4.765212      10.916245       1.038852       9.468076           0.034488
          210              N      12.896790       6.328054      12.066408       0.016118      32.306587 0.35192052E+03  0.76940823E+04                                 8.450741                            5.956720       0.076861       2.102146                    0.998795      23.520742      61.127095       0.740957       0.378095      -1.111980      -0.003571       0.029890      -0.002088       0.030175      -0.006428       0.059625       0.040123      -0.010642      -0.184514      -0.102682       0.038536       0.064146             10.643746      11.247944       4.422632       5.179789      11.973951       4.163597       8.709344           0.000523
          211              O      13.758614       2.432786       2.580481      -0.545566      32.324965 0.50101021E+03  0.11853138E+05                                 8.055885                            6.905590       0.511008       2.202844                    0.998729      27.735124      72.717023       0.725326       0.356933      -1.138745       0.019807      -0.025186       0.017593       0.036553      -0.006798       0.016344       0.022798       0.042233      -0.106205      -0.050732       0.008377       0.042356              8.964148      13.730235       1.626192       0.527381       6.181536      -0.936477       6.980675           0.045696
          212              O       0.318518       1.730354       4.355569      -0.539643      27.984991 0.44764205E+03  0.10271983E+05                                 7.180246                            6.448011       0.546769       2.216322                    0.998728      27.257144      69.835428       0.766356       0.348299      -1.148470      -0.014592      -0.000559      -0.028240       0.031792      -0.000946      -0.035477      -0.008146      -0.069625       0.105623      -0.065138       0.015681       0.049457              7.565738       7.658223       0.582988      -1.174288       6.766004      -2.411733       8.272986           0.043092
          213              O       1.096529       5.093778      15.453893      -0.483850      32.679521 0.50099969E+03  0.11838436E+05                                 8.175556                            6.969105       0.446234       2.214506                    0.996721      26.563521      69.327127       0.713020       0.363536      -1.134916       0.039536      -0.007281      -0.003922       0.040392      -0.021073       0.011832       0.000965       0.021295       0.014827      -0.027685       0.001932       0.025753              9.194482      10.275178      -1.326180       2.976782       6.935371      -2.660613      10.372897           0.079463
          214              O       3.189943       5.688530      15.660074      -0.528868      28.031948 0.45134731E+03  0.10379761E+05                                 7.200809                            6.478398       0.478718       2.194080                    0.999090      27.205587      69.810342       0.763790       0.348703      -1.147983      -0.018229      -0.031647      -0.012411       0.038573       0.026361      -0.031787      -0.000337      -0.024993      -0.037834      -0.046448       0.004177       0.042271              7.591064       7.549912       0.934500      -0.692373       7.726797      -2.178582       7.496482           0.051708
          215              O       6.234047       3.923606       3.200634      -0.619929      32.481792 0.52296108E+03  0.12480189E+05                                 7.906261                            6.973816       0.641394       2.204141                    0.999563      29.236061      76.471228       0.735955       0.348741      -1.147726      -0.034595       0.007420       0.015271       0.038536       0.013810      -0.098523       0.028058      -0.055414      -0.163713      -0.134642       0.057855       0.076787              8.352105      11.829093       1.057855      -2.172457       6.119285      -0.949384       7.107936           0.005388
          216              O       5.120999       2.992483       4.869410      -0.553355      44.186961 0.57723946E+03  0.14158800E+05                                10.072211                            7.492394       0.094463       2.067071                    0.997360      28.281691      75.675230       0.684730       0.364684      -1.131847       0.025954       0.028199      -0.017167       0.041994      -0.024047       0.016027      -0.009302      -0.083285       0.095607      -0.065803       0.019866       0.045937             12.481548       9.243404      -2.604126       4.830152       8.559443      -5.389366      19.641798           0.035999
          217              O      11.860135       0.369518       5.473455      -0.545549      32.324033 0.50099302E+03  0.11852625E+05                                 8.055723                            6.905468       0.511020       2.202856                    0.998729      27.734715      72.715540       0.725333       0.356932      -1.138746       0.026738      -0.017639      -0.017594       0.036546      -0.010202       0.021364       0.018186      -0.039395      -0.106213      -0.050737       0.008380       0.042357              8.963943       5.964328       0.978973      -0.977020      13.946949       0.447821       6.980552           0.045693
          218              O      11.443988      13.821522       3.698368      -0.539652      27.985502 0.44765274E+03  0.10272293E+05                                 7.180341                            6.448096       0.546737       2.216307                    0.998728      27.257394      69.836365       0.766350       0.348300      -1.148469      -0.000653       0.014601       0.028243       0.031801       0.004831      -0.005173      -0.036039       0.068992       0.105622      -0.065150       0.015687       0.049462              7.565839       6.675753       0.501111      -2.305910       7.748683      -1.370537       8.273081           0.043094
          219              O       7.855937      12.439908       8.707916      -0.483827      32.678693 0.50098445E+03  0.11837981E+05                                 8.175414                            6.968998       0.446231       2.214513                    0.996721      26.563153      69.325816       0.713025       0.363536      -1.134917       0.010532      -0.038785       0.003918       0.040380      -0.022546      -0.000019       0.011871      -0.014033       0.014824      -0.027686       0.001932       0.025755              9.194299       7.177770      -1.584248      -2.898536      10.032488       2.745479      10.372638           0.079464
          220              O       7.437091      10.304333       8.501735      -0.528860      28.031406 0.45133655E+03  0.10379445E+05                                 7.200691                            6.478300       0.478743       2.194089                    0.999090      27.205452      69.809630       0.763800       0.348701      -1.147986       0.030017       0.020794       0.012410       0.038567       0.028069       0.002304      -0.031708       0.015917      -0.037838      -0.046452       0.004176       0.042276              7.590928       7.570758       0.936245      -2.113486       7.705713      -0.870901       7.496312           0.051707
          221              O       9.749576       7.744285       4.853302      -0.619855      32.478718 0.52289851E+03  0.12478306E+05                                 7.905726                            6.973365       0.641478       2.204189                    0.999563      29.234741      76.466236       0.735985       0.348738      -1.147730      -0.010289       0.033854      -0.015234       0.038523       0.018220       0.036138      -0.095868       0.050095      -0.163723      -0.134661       0.057875       0.076786              8.351522       5.983202       0.570717      -0.765613      11.963940      -2.243646       7.107425           0.005397
          222              O      10.585048       8.930816       3.184526      -0.553339      44.186375 0.57723469E+03  0.14158635E+05                                10.072052                            7.492317       0.094460       2.067064                    0.997361      28.281795      75.675066       0.684740       0.364679      -1.131852      -0.025948      -0.028184       0.017186       0.041988      -0.016828      -0.010599       0.015203       0.090087       0.095575      -0.065797       0.019864       0.045933             12.481294       8.995069      -2.624776      -5.771721       8.807546       4.365797      19.641266           0.036008
          223              O      -0.767129      11.686369      13.527392      -0.545516      32.322903 0.50097208E+03  0.11851992E+05                                 8.055483                            6.905282       0.511046       2.202870                    0.998729      27.734395      72.713997       0.725350       0.356928      -1.138751      -0.019798       0.025180      -0.017602       0.036549      -0.006807       0.016350       0.022812       0.042225      -0.106214      -0.050748       0.008392       0.042356              8.963661      13.729417       1.626026       0.527428       6.181234      -0.936395       6.980331           0.045702
          224              O      12.672967      12.388801      11.752304      -0.539600      27.983859 0.44761985E+03  0.10271329E+05                                 7.179964                            6.447778       0.546838       2.216343                    0.998729      27.256995      69.834155       0.766385       0.348291      -1.148478       0.014614       0.000559       0.028242       0.031804      -0.000952      -0.035484      -0.008156      -0.069646       0.105648      -0.065156       0.015685       0.049471              7.565423       7.657875       0.582935      -1.174212       6.765749      -2.411606       8.272643           0.043116
          225              O      11.894956       9.025377       0.653980      -0.483794      32.678010 0.50097246E+03  0.11837609E+05                                 8.175238                            6.968867       0.446278       2.214531                    0.996721      26.563037      69.324901       0.713040       0.363531      -1.134922      -0.039536       0.007282       0.003927       0.040392      -0.021081       0.011839       0.000980       0.021296       0.014815      -0.027697       0.001938       0.025759              9.194076      10.274800      -1.326098       2.976623       6.935072      -2.660414      10.372356           0.079480
          226              O       9.801542       8.430625       0.447799      -0.528821      28.030295 0.45131431E+03  0.10378802E+05                                 7.200502                            6.478144       0.478767       2.194111                    0.999090      27.204863      69.807571       0.763809       0.348701      -1.147986       0.018216       0.031644       0.012422       0.038568       0.026365      -0.031798      -0.000333      -0.025011      -0.037846      -0.046466       0.004186       0.042281              7.590714       7.549630       0.934479      -0.692366       7.726434      -2.178410       7.496077           0.051701
          227              O       6.757438      10.195549      12.907239      -0.619863      32.479262 0.52290945E+03  0.12478622E+05                                 7.905746                            6.973378       0.641466       2.204169                    0.999563      29.235403      76.467938       0.735995       0.348732      -1.147736       0.034597      -0.007408      -0.015247       0.038526       0.013812      -0.098533       0.028057      -0.055456      -0.163718      -0.134659       0.057874       0.076786              8.351545      11.828241       1.057818      -2.172353       6.118926      -0.949313       7.107468           0.005398
          228              O       7.870486      11.126672      11.238463      -0.553350      44.188102 0.57725861E+03  0.14159393E+05                                10.072373                            7.492520       0.094366       2.067029                    0.997361      28.282204      75.677031       0.684723       0.364684      -1.131846      -0.025953      -0.028186       0.017178       0.041989      -0.024049       0.016030      -0.009301      -0.083289       0.095606      -0.065806       0.019868       0.045939             12.481731       9.243610      -2.604204       4.830263       8.559588      -5.389434      19.641995           0.036001
          229              O       1.131350      13.749637      10.634418      -0.545517      32.322957 0.50097203E+03  0.11851991E+05                                 8.055496                            6.905282       0.511047       2.202871                    0.998729      27.734384      72.713980       0.725350       0.356928      -1.138751      -0.026733       0.017648       0.017595       0.036547      -0.010205       0.021370       0.018182      -0.039392      -0.106196      -0.050737       0.008385       0.042352              8.963687       5.964148       0.978917      -0.976958      13.946580       0.447836       6.980333           0.045704
          230              O       1.547497       0.297633      12.409505      -0.539608      27.984265 0.44762767E+03  0.10271555E+05                                 7.180038                            6.447836       0.546834       2.216338                    0.998729      27.257184      69.834844       0.766381       0.348291      -1.148478       0.000662      -0.014597      -0.028246       0.031802       0.004825      -0.005179      -0.036035       0.068984       0.105637      -0.065144       0.015679       0.049465              7.565509       6.675473       0.501084      -2.305791       7.748321      -1.370475       8.272734           0.043120
          231              O       5.135548       1.679247       7.399957      -0.483885      32.680280 0.50101502E+03  0.11838883E+05                                 8.175643                            6.969183       0.446342       2.214526                    0.996722      26.564022      69.328583       0.713020       0.363533      -1.134919      -0.010527       0.038811      -0.003943       0.040406      -0.022559      -0.000008       0.011876      -0.014018       0.014835      -0.027704       0.001944       0.025760              9.194568       7.177965      -1.584287      -2.898642      10.032774       2.745555      10.372964           0.079444
          232              O       5.554394       3.814822       7.606138      -0.528908      28.033541 0.45138008E+03  0.10380718E+05                                 7.201131                            6.478676       0.478629       2.194041                    0.999090      27.206223      69.812984       0.763765       0.348708      -1.147978      -0.030015      -0.020808      -0.012442       0.038583       0.028074       0.002306      -0.031721       0.015960      -0.037823      -0.046473       0.004189       0.042284              7.591409       7.571233       0.936269      -2.113674       7.706164      -0.870921       7.496829           0.051699
          233              O       3.241909       6.374870      11.254571      -0.619881      32.480175 0.52292781E+03  0.12479175E+05                                 7.905904                            6.973509       0.641428       2.204151                    0.999563      29.235782      76.469379       0.735986       0.348732      -1.147735       0.010260      -0.033875       0.015237       0.038535       0.018209       0.036137      -0.095866       0.050126      -0.163703      -0.134659       0.057873       0.076786              8.351720       5.983315       0.570726      -0.765653      11.964232      -2.243720       7.107613           0.005398
          234              O       2.406437       5.188339      12.923347      -0.553353      44.188827 0.57726699E+03  0.14159660E+05                                10.072514                            7.492593       0.094347       2.067022                    0.997360      28.282316      75.677664       0.684717       0.364686      -1.131844       0.025935       0.028199      -0.017179       0.041987      -0.016826      -0.010601       0.015203       0.090094       0.095607      -0.065804       0.019866       0.045938             12.481959       8.995473      -2.624956      -5.772082       8.808002       4.366137      19.642404           0.036002

******************************************************
Auxiliary information for the entire system
The total spin magnetic moment of the unit cell is   11.975619
The total net atomic charge of the unit cell is   0.000001
Accuracy of reproducing the electrostatic potential in the unit cell:
  The inner radius (bohr) =    5.0000
  The outer radius (bohr) =   12.0000
  Valid grid points have density less than (e/(bohr^3)) =    0.0001
  The number of valid grid points were=        48140
  The rms potential error without charges in kcal/mol is=      6.30809
  The rms potential error with partial charges in kcal/mol is=      0.91954
  The RRMSE value at monopole order=      0.14577
  The rms potential error with partial charges and cloud penetration in kcal/mol is=      0.91488
  The RRMSE value at monopole order with cloud penetration is=      0.14503
  The rms potential error with partial charges and atomic dipoles in kcal/mol is=      0.37223
  The RRMSE value at dipole order=      0.05901
  The rms potential error with partial charges, atomic dipoles and cloud penetration in kcal/mol is=      0.36047
  The RRMSE value at dipole order with cloud penetration=      0.05714

******************************************************
The electron densities and ab initio electrostatic potential were computed in VASP using the PBE functional and
projector augmented wave method. See the main text of the journal article for a description of computational details.
The atomic charges, dipoles, and quadrupoles were computed with the DDEC6 method as described in
(a) T. A. Manz and N. Gabaldon Limas, RSC Adv. 6 (2016) 47771-47801 DOI: 10.1039/c6ra04656h
(b) N. Gabaldon Limas and T. A. Manz, RSC Adv. 8 (2018) 2678-2707 DOI: 10.1039/c7ra11829e.
For each atom in the material, the electron cloud parameters were fit to the spherically averaged atom-in-material
electron density using radial positions for which this density was between 10^-4 and 10^-2 electrons per cubic bohr.
The polarizabilities, dispersion coefficients, and quantum Drude oscillator (QDO) parameters were fit using the MCLF method.
The magnetic structure of the system was optimized in VASP from the default ferromagnetic initial guess using spin polarization.
The atomic spin moments (ASMs) were computed on this optimized magnetic structure using the DDEC6 partition as inputs
to the method of T. A. Manz and D. S. Sholl, J. Chem. Theory Comput. 7 (2011) 4146-4164 DOI: 10.1021/ct200539n.
The RMSE and RRMSE were computed using a uniform grid with Ewald summation.
