# Supplementary material for: A collection of forcefield precursors for metal–organic frameworks
Source: RSC Adv. 2019 Nov 13;9(63):36492–507. doi: 10.1039/c9ra07327b (PMC9075174; doi:10.1039/c9ra07327b)
Supplement: RA-009-C9RA07327B-s5310 [file RA-009-C9RA07327B-s5310.xyz]

  102
jmolscript: load "" {1 1 1} spacegroup "x,y,z" unitcell [{      6.222600     0.000000     0.000000 }, {     -3.111411    14.368992     0.000000 }, {      0.000000    -3.794946    17.088180 }]
Zn     2.716040    -0.948737     4.272045     0.730454
Zn     3.506560    -2.846209    12.816135     0.730453
H     -0.458005     1.364959     6.185921     0.105543
H      4.528151     2.918590     7.368423     0.111130
H      1.347761     5.493882     7.095012     0.110674
H      2.574249     3.972785     5.895422     0.119339
H     -0.636634     6.235256     8.221123     0.108839
H      5.225729     0.597995     3.673959     0.103620
H      0.495308     0.965074     1.982229     0.134956
H      1.340870     9.208002    16.717366     0.134660
H     -0.148200    12.862413     1.361928     0.091158
H      2.653227    11.106560     2.358169     0.104281
H      1.416810     9.552929     1.175667     0.110684
H      4.459059     6.977637     1.449078     0.111892
H     -0.537081     8.498734     2.648668     0.120500
H      2.474679     6.236263     0.322967     0.109385
H      2.114339    11.873524     4.870131     0.105731
H     -2.616081    11.506445     6.561861     0.134219
H      4.452259    -0.531429     8.914904     0.136465
H      2.963193    -0.390894     7.182162     0.089455
H      3.569194     9.209087    10.902259     0.105543
H     -1.416962     7.655456     9.719757     0.111130
H      1.763428     5.080164     9.993168     0.110673
H      0.536940     6.601261    11.192758     0.119339
H      3.747823     4.338790     8.867057     0.108836
H     -2.114540     9.976051    13.414221     0.103620
H      2.615881     9.608972    15.105951     0.134956
H      1.770319     1.366044     0.370814     0.134660
H      3.259389    -2.288367    15.726252     0.091158
H      0.457962    -0.532514    14.730011     0.104281
H      1.694379     1.021117    15.912513     0.110684
H     -1.347870     3.596409    15.639102     0.111892
H      3.648270     2.075312    14.439512     0.120500
H      0.636510     4.337783    16.765213     0.109382
H      0.996850    -1.299478    12.218049     0.105731
H      5.727270    -0.932399    10.526319     0.134219
H     -1.341070    11.105475     8.173276     0.136465
H      0.147996    10.964940     9.906018     0.089455
C      1.996812     1.468379     5.189680     0.560500
C      1.178531     2.499341     5.917637    -0.038580
C     -0.092122     2.198368     6.367056    -0.109165
C     -0.833242     3.130264     7.088177    -0.150599
C     -0.296242     4.367419     7.392347     0.127147
C      0.982501     4.656841     6.917295    -0.155367
C      1.722376     3.751188     6.194465    -0.107727
C     -1.005628     5.380544     8.200618    -0.145381
C      5.067679     0.204417     2.845182     0.120415
C      5.968089     0.438838     1.828435    -0.168024
C      5.751549    -0.124095     0.558783     0.106234
C      1.512609    13.449338     0.427204    -0.185317
C      0.646423    13.325588     1.502051     0.106113
C     -1.114558    11.003140     3.354410     0.562778
C     -1.932821     9.972178     2.626453    -0.040340
C      3.019122    10.273151     2.177034    -0.107767
C      2.278019     9.341255     1.455913    -0.148762
C      2.815040     8.104100     1.151743     0.126440
C      4.093785     7.814678     1.626795    -0.155713
C     -1.388956     8.720331     2.349625    -0.108995
C      2.105672     7.090975     0.343472    -0.146735
C      1.956281    12.267102     5.698908     0.119202
C      2.856691    12.032681     6.715655    -0.168618
C      5.751549    -1.773378     7.985307     0.107202
C      4.624008    -0.977819     8.116885    -0.189862
C      3.757823    -0.854069     7.042039     0.108357
C      1.114377     9.105667    11.898500     0.560500
C      1.932658     8.074705    11.170543    -0.038580
C      3.203311     8.375678    10.721124    -0.109165
C      3.944431     7.443782    10.000003    -0.150598
C      3.407431     6.206627     9.695833     0.127142
C      2.128688     5.917205    10.170885    -0.155367
C      1.388813     6.822858    10.893715    -0.107726
C      4.116817     5.193502     8.887562    -0.145336
C     -1.956490    10.369629    14.242998     0.120415
C     -2.856900    10.135208    15.259745    -0.168024
C      0.471051    -3.670851    16.529397     0.106234
C      1.598580    -2.875292    16.660975    -0.185317
C      2.464766    -2.751542    15.586129     0.106113
C      4.225747    -0.429094    13.733770     0.562778
C      5.044010     0.601868    14.461727    -0.040340
C      0.092067     0.300895    14.911146    -0.107767
C      0.833170     1.232791    15.632267    -0.148762
C      0.296149     2.469946    15.936437     0.126436
C     -0.982596     2.759368    15.461385    -0.155713
C      4.500145     1.853715    14.738555    -0.108994
C      1.005517     3.483071    16.744708    -0.146697
C      1.154908    -1.693056    11.389272     0.119202
C      0.254498    -1.458635    10.372525    -0.168618
C      0.471051    -2.021568     9.102873     0.107203
C     -1.512819    11.551865     8.971294    -0.189862
C     -0.646634    11.428115    10.046141     0.108357
N      3.968774    -0.562242     2.699932    -0.203881
N      3.968775    -1.335231     5.844158    -0.201846
N      2.253826    -3.232704    14.388248    -0.203881
N      2.253825    -2.459715    11.244022    -0.201846
O      1.437409     0.356043     4.974369    -0.565257
O      3.169771     1.699194     4.900890    -0.576262
O     -1.673979    12.115476     3.569721    -0.566937
O      0.058403    10.772325     3.643200    -0.576270
O      1.673780    10.218003    12.113811    -0.565257
O     -0.058582     8.874852    12.187290    -0.576262
O      4.785168    -1.541430    13.518459    -0.566938
O      3.052786    -0.198279    13.444980    -0.576269

The following XYZ coordinates are in angstroms. Other properties are in atomic units.
The sperically averaged electron density of each atom fit to a function of the form exp(a - br)
eigen_1, eigen_2 and eigen_3 are the three eigenvalues of traceless quadrupole moment tensor
  atom number  atomic symbol              X              Y              Z     net charge C6 coefficient C8 coefficient C10 coefficient fluctuating dipole atomic polarizability isotropic forcefield polarizability              a              b squared Pearson coefficient          <r^3>          <r^4>         wp_QDO          m_QDO          q_QDO       dipole_x       dipole_y       dipole_z         dipole            Qxy            Qxz            Qyz     Q(x^2-y^2)  Q(3z^2 - R^2)        eigen_1        eigen_2        eigen_3 static polarizability      alpha(xx)      alpha(xy)      alpha(xz)      alpha(yy)      alpha(yz)      alpha(zz) atomic spin moment
            1             Zn       2.716040      -0.948737       4.272045       0.730454     102.518105 0.21974385E+04  0.72807098E+05                                17.868635                           15.282279       0.287540       1.924786                    0.997559      49.711015     138.565579       0.463829       0.398557      -1.144716      -0.086690      -0.000197      -0.000212       0.086691       0.000700      -0.000285       0.019996      -0.010942      -0.111029      -0.042985       0.013017       0.029968             21.056395      19.315479       0.002576      -0.001346      19.812197       3.791292      24.041510           0.000001
            2             Zn       3.506560      -2.846209      12.816135       0.730453     102.518058 0.21974372E+04  0.72807050E+05                                17.868634                           15.282278       0.287539       1.924786                    0.997559      49.710996     138.565537       0.463829       0.398557      -1.144716       0.086690       0.000197       0.000213       0.086691       0.000700      -0.000285       0.019996      -0.010942      -0.111029      -0.042985       0.013017       0.029968             21.056394      19.315479       0.002576      -0.001346      19.812195       3.791292      24.041509           0.000001
            3              H      -0.458005       1.364959       6.185921       0.105543       1.001183 0.71109242E+01  0.69023855E+02                                 1.756213                            1.635156      -1.299338       2.259059                    0.993240       3.882628      11.467732       0.447517       1.410015      -0.679518      -0.017670      -0.030057      -0.011795       0.036807       0.007814      -0.002814       0.005044      -0.005380      -0.025340      -0.012084      -0.000715       0.012799              1.821910       1.676710       0.289076       0.028438       2.297255       0.247389       1.491766          -0.000001
            4              H       4.528151       2.918590       7.368423       0.111130       1.127887 0.83251434E+01  0.82608802E+02                                 1.789229                            1.686598      -1.079358       2.366922                    0.996168       3.597840      10.150705       0.481735       1.281336      -0.708184      -0.032906      -0.007265       0.006700       0.034358       0.006544      -0.008994       0.005110       0.001155      -0.025459      -0.015967       0.004381       0.011586              1.827264       2.334906       0.082438      -0.241598       1.638643       0.102261       1.508243          -0.000001
            5              H       1.347761       5.493882       7.095012       0.110674       1.206648 0.89387212E+01  0.89128740E+02                                 1.792270                            1.689093      -0.966604       2.418957                    0.997912       3.402354       9.224707       0.513217       1.196914      -0.729725       0.016038       0.032171       0.003496       0.036117       0.005123      -0.010097       0.004479      -0.005348      -0.037644      -0.018825       0.006636       0.012189              1.825420       1.701903       0.284973       0.050873       2.242198       0.276365       1.532157          -0.000001
            6              H       2.574249       3.972785       5.895422       0.119339       1.193664 0.88727511E+01  0.88810994E+02                                 1.815621                            1.709957      -1.049543       2.385473                    0.997109       3.474707       9.615980       0.495170       1.235786      -0.719811       0.035619       0.012755      -0.013661       0.040225       0.011026      -0.007387       0.000449       0.001662      -0.029080      -0.014165      -0.002769       0.016933              1.844755       2.385234       0.129537      -0.266099       1.596484       0.025327       1.552548          -0.000002
            7              H      -0.636634       6.235256       8.221123       0.108839       1.187034 0.91211481E+01  0.91731695E+02                                 1.792821                            1.718507      -1.057902       2.375225                    0.996754       3.516481       9.686255       0.501593       1.214184      -0.724552       0.008704       0.032318       0.001863       0.033522       0.003027      -0.009399      -0.000380      -0.012510      -0.017779      -0.014225       0.003743       0.010482              1.820420       1.719318       0.149448      -0.097327       2.209175       0.220359       1.532768          -0.000000
            8              H       5.225729       0.597995       3.673959       0.103620       1.097844 0.76632969E+01  0.75314545E+02                                 1.832800                            1.671029      -1.227305       2.299406                    0.995003       3.740641      10.890997       0.456099       1.366418      -0.689196       0.011082       0.026706       0.041772       0.050803       0.012340       0.000860       0.008773      -0.013211       0.021322      -0.018167       0.001085       0.017081              1.939294       1.600018       0.069814       0.101277       1.591208       0.440309       2.626655           0.000000
            9              H       0.495308       0.965074       1.982229       0.134956       1.012332 0.73678142E+01  0.70727372E+02                                 1.662220                            1.587845      -0.853220       2.492461                    0.999381       3.266048       8.987057       0.497220       1.283242      -0.709752       0.029499       0.021355       0.010198       0.037819       0.012548      -0.000129       0.007680       0.003732      -0.000432      -0.015088       0.000528       0.014560              1.686581       1.948656       0.345597      -0.009716       1.520789       0.021048       1.590299          -0.000001
           10              H       1.340870       9.208002      16.717366       0.134660       0.980133 0.71196380E+01  0.67277591E+02                                 1.583577                            1.527527      -0.796659       2.516192                    0.999768       3.135552       8.362035       0.527403       1.228998      -0.722624      -0.005747      -0.023504      -0.030476       0.038914       0.011895       0.000446       0.011097       0.003124       0.017206      -0.017884       0.001727       0.016157              1.595983       1.422451       0.063665       0.010135       1.410258       0.170370       1.955239          -0.000001
           11              H      -0.148200      12.862413       1.361928       0.091158       1.176265 0.86475498E+01  0.86594344E+02                                 1.847751                            1.723721      -0.961964       2.417701                    0.997765       3.594595      10.175394       0.474720       1.288463      -0.707468      -0.038269      -0.026170      -0.009555       0.047336       0.011354       0.002203       0.012006       0.009592       0.007362      -0.017877       0.000832       0.017045              1.915032       2.418169       0.488786       0.032476       1.739770      -0.045074       1.587158           0.000000
           12              H       2.653227      11.106560       2.358169       0.104281       1.006831 0.71599684E+01  0.69614400E+02                                 1.761831                            1.639950      -1.303300       2.256032                    0.993137       3.896349      11.515009       0.447236       1.408580      -0.679740      -0.017852       0.030872       0.012179       0.037685      -0.007815       0.003086       0.005131      -0.004929      -0.024974      -0.012253      -0.000384       0.012637              1.827969       1.682051      -0.290640      -0.028572       2.305869       0.248692       1.495986          -0.000001
           13              H       1.416810       9.552929       1.175667       0.110684       1.129186 0.83332081E+01  0.82665886E+02                                 1.786368                            1.684082      -1.069449       2.370364                    0.996245       3.596854      10.129311       0.483779       1.276278      -0.709253      -0.033412       0.007416      -0.006674       0.034870      -0.006584       0.009123       0.004894       0.000702      -0.025734      -0.016016       0.004341       0.011675              1.824263       2.330715      -0.082153       0.241023       1.636028       0.101988       1.506045          -0.000001
           14              H       4.459059       6.977637       1.449078       0.111892       1.209233 0.89634248E+01  0.89454949E+02                                 1.796448                            1.692693      -0.975112       2.415520                    0.997777       3.404090       9.239677       0.511991       1.198709      -0.729303       0.016025      -0.031801      -0.003305       0.035763      -0.005097       0.010160       0.004465      -0.004972      -0.036930      -0.018686       0.006676       0.012010              1.829792       1.705695      -0.286257      -0.051133       2.248401       0.277507       1.535281          -0.000002
           15              H      -0.537081       8.498734       2.648668       0.120500       1.192760 0.88680801E+01  0.88795850E+02                                 1.819036                            1.712950      -1.070450       2.378148                    0.996911       3.472114       9.625837       0.493006       1.240769      -0.718737       0.035160      -0.012536       0.013682       0.039756      -0.010977       0.007175       0.000613       0.001388      -0.029737      -0.014199      -0.002663       0.016863              1.848302       2.390506      -0.129989       0.266974       1.599249       0.025401       1.555152          -0.000001
           16              H       2.474679       6.236263       0.322967       0.109385       1.184440 0.90981301E+01  0.91455224E+02                                 1.791546                            1.717448      -1.060059       2.375181                    0.996699       3.512087       9.676198       0.501191       1.215756      -0.724216       0.008651      -0.032247      -0.001762       0.033434      -0.002774       0.008798      -0.000363      -0.012519      -0.017703      -0.013603       0.003374       0.010229              1.819088       1.718314      -0.149084       0.097270       2.207031       0.220083       1.531920          -0.000000
           17              H       2.114339      11.873524       4.870131       0.105731       1.090689 0.76064092E+01  0.74663502E+02                                 1.830097                            1.668826      -1.243325       2.294484                    0.994810       3.732509      10.883077       0.454468       1.373010      -0.687933       0.012152      -0.025957      -0.040999       0.050024      -0.012177      -0.000338       0.008924      -0.013352       0.021425      -0.018238       0.001284       0.016954              1.936329       1.597960      -0.069636      -0.101009       1.589065       0.439175       2.621962           0.000000
           18              H      -2.616081      11.506445       6.561861       0.134219       1.013143 0.73723396E+01  0.70751049E+02                                 1.659680                            1.585604      -0.841297       2.496587                    0.999454       3.267097       8.975989       0.499072       1.278838      -0.710670       0.029936      -0.021467      -0.010054       0.038185      -0.012613      -0.000245       0.007548       0.003656      -0.000183      -0.014925       0.000224       0.014701              1.683967       1.945220      -0.344499       0.009799       1.518516       0.020964       1.588165          -0.000001
           19              H       4.452259      -0.531429       8.914904       0.136465       0.976245 0.70891664E+01  0.66954509E+02                                 1.583392                            1.527507      -0.797413       2.517621                    0.999753       3.130354       8.360925       0.525435       1.234248      -0.721459      -0.005872       0.023312       0.029927       0.038387      -0.011577      -0.000283       0.011049       0.002636       0.017617      -0.017630       0.001696       0.015934              1.595776       1.422596      -0.063620      -0.009947       1.410175       0.169977       1.954557          -0.000001
           20              H       2.963193      -0.390894       7.182162       0.089455       1.180594 0.86863838E+01  0.87095601E+02                                 1.853760                            1.728749      -0.973523       2.412687                    0.997699       3.603103      10.211767       0.473471       1.290197      -0.707110      -0.038976       0.026330       0.009189       0.047926      -0.011377      -0.002437       0.012122       0.009383       0.007693      -0.017866       0.000575       0.017292              1.921570       2.427642      -0.491692      -0.032598       1.745273      -0.045277       1.591797          -0.000000
           21              H       3.569194       9.209087      10.902259       0.105543       1.001183 0.71109304E+01  0.69023934E+02                                 1.756214                            1.635157      -1.299339       2.259058                    0.993240       3.882630      11.467741       0.447517       1.410015      -0.679518       0.017670       0.030056       0.011795       0.036807       0.007814      -0.002814       0.005045      -0.005380      -0.025340      -0.012084      -0.000715       0.012799              1.821911       1.676711       0.289076       0.028438       2.297257       0.247389       1.491766          -0.000001
           22              H      -1.416962       7.655456       9.719757       0.111130       1.127885 0.83251231E+01  0.82608545E+02                                 1.789227                            1.686596      -1.079355       2.366923                    0.996168       3.597836      10.150688       0.481736       1.281335      -0.708184       0.032906       0.007265      -0.006700       0.034358       0.006544      -0.008994       0.005110       0.001155      -0.025459      -0.015967       0.004381       0.011585              1.827262       2.334902       0.082438      -0.241598       1.638641       0.102260       1.508241          -0.000001
           23              H       1.763428       5.080164       9.993168       0.110673       1.206651 0.89387532E+01  0.89129151E+02                                 1.792274                            1.689097      -0.966606       2.418956                    0.997912       3.402360       9.224732       0.513216       1.196915      -0.729724      -0.016038      -0.032171      -0.003496       0.036117       0.005123      -0.010097       0.004479      -0.005348      -0.037644      -0.018825       0.006636       0.012189              1.825424       1.701907       0.284974       0.050873       2.242205       0.276366       1.532160          -0.000001
           24              H       0.536940       6.601261      11.192758       0.119339       1.193664 0.88727541E+01  0.88811040E+02                                 1.815622                            1.709958      -1.049542       2.385474                    0.997109       3.474707       9.615984       0.495169       1.235787      -0.719811      -0.035619      -0.012755       0.013661       0.040225       0.011026      -0.007387       0.000449       0.001662      -0.029079      -0.014165      -0.002768       0.016933              1.844756       2.385235       0.129537      -0.266099       1.596485       0.025327       1.552548          -0.000001
           25              H       3.747823       4.338790       8.867057       0.108836       1.187064 0.91214230E+01  0.91735099E+02                                 1.792846                            1.718529      -1.057920       2.375214                    0.996754       3.516518       9.686373       0.501592       1.214178      -0.724553      -0.008704      -0.032318      -0.001863       0.033522       0.003027      -0.009399      -0.000380      -0.012510      -0.017780      -0.014225       0.003743       0.010482              1.820446       1.719339       0.149456      -0.097328       2.209216       0.220364       1.532784           0.000000
           26              H      -2.114540       9.976051      13.414221       0.103620       1.097845 0.76633065E+01  0.75314658E+02                                 1.832801                            1.671030      -1.227306       2.299405                    0.995003       3.740643      10.891002       0.456099       1.366418      -0.689197      -0.011082      -0.026706      -0.041772       0.050803       0.012340       0.000860       0.008773      -0.013211       0.021322      -0.018167       0.001085       0.017081              1.939294       1.600019       0.069814       0.101277       1.591208       0.440309       2.626656           0.000000
           27              H       2.615881       9.608972      15.105951       0.134956       1.012332 0.73678140E+01  0.70727372E+02                                 1.662221                            1.587845      -0.853220       2.492461                    0.999381       3.266048       8.987058       0.497220       1.283243      -0.709752      -0.029499      -0.021355      -0.010198       0.037818       0.012548      -0.000129       0.007680       0.003732      -0.000432      -0.015088       0.000528       0.014560              1.686581       1.948656       0.345597      -0.009716       1.520789       0.021048       1.590299          -0.000001
           28              H       1.770319       1.366044       0.370814       0.134660       0.980133 0.71196369E+01  0.67277574E+02                                 1.583577                            1.527527      -0.796658       2.516193                    0.999768       3.135551       8.362030       0.527403       1.228998      -0.722624       0.005747       0.023504       0.030476       0.038914       0.011895       0.000446       0.011097       0.003124       0.017206      -0.017884       0.001727       0.016157              1.595982       1.422450       0.063665       0.010135       1.410258       0.170370       1.955239          -0.000001
           29              H       3.259389      -2.288367      15.726252       0.091158       1.176265 0.86475447E+01  0.86594279E+02                                 1.847750                            1.723720      -0.961963       2.417701                    0.997765       3.594594      10.175390       0.474720       1.288463      -0.707468       0.038269       0.026170       0.009555       0.047336       0.011354       0.002203       0.012006       0.009592       0.007362      -0.017877       0.000832       0.017045              1.915032       2.418168       0.488786       0.032475       1.739769      -0.045074       1.587157           0.000000
           30              H       0.457962      -0.532514      14.730011       0.104281       1.006830 0.71599618E+01  0.69614322E+02                                 1.761830                            1.639950      -1.303300       2.256032                    0.993137       3.896347      11.515003       0.447236       1.408580      -0.679740       0.017852      -0.030872      -0.012179       0.037685      -0.007815       0.003086       0.005131      -0.004929      -0.024974      -0.012253      -0.000384       0.012637              1.827968       1.682051      -0.290640      -0.028572       2.305869       0.248691       1.495986          -0.000001
           31              H       1.694379       1.021117      15.912513       0.110684       1.129185 0.83331930E+01  0.82665694E+02                                 1.786366                            1.684080      -1.069447       2.370365                    0.996245       3.596851      10.129298       0.483779       1.276278      -0.709253       0.033412      -0.007416       0.006674       0.034870      -0.006584       0.009123       0.004894       0.000702      -0.025734      -0.016016       0.004341       0.011675              1.824261       2.330712      -0.082153       0.241023       1.636027       0.101988       1.506043          -0.000001
           32              H      -1.347870       3.596409      15.639102       0.111892       1.209233 0.89634269E+01  0.89454980E+02                                 1.796449                            1.692693      -0.975111       2.415520                    0.997777       3.404091       9.239682       0.511990       1.198709      -0.729303      -0.016025       0.031801       0.003305       0.035763      -0.005097       0.010160       0.004465      -0.004972      -0.036930      -0.018686       0.006676       0.012010              1.829792       1.705695      -0.286257      -0.051133       2.248401       0.277507       1.535281          -0.000001
           33              H       3.648270       2.075312      14.439512       0.120500       1.192761 0.88680899E+01  0.88795977E+02                                 1.819037                            1.712951      -1.070451       2.378148                    0.996911       3.472115       9.625843       0.493006       1.240770      -0.718737      -0.035160       0.012536      -0.013682       0.039756      -0.010977       0.007175       0.000613       0.001388      -0.029737      -0.014199      -0.002663       0.016863              1.848304       2.390508      -0.129989       0.266974       1.599250       0.025401       1.555153          -0.000002
           34              H       0.636510       4.337783      16.765213       0.109382       1.184465 0.90983591E+01  0.91458061E+02                                 1.791568                            1.717467      -1.060074       2.375171                    0.996698       3.512117       9.676295       0.501190       1.215752      -0.724217      -0.008651       0.032247       0.001762       0.033434      -0.002774       0.008799      -0.000363      -0.012519      -0.017704      -0.013604       0.003375       0.010229              1.819110       1.718332      -0.149091       0.097271       2.207066       0.220087       1.531934           0.000000
           35              H       0.996850      -1.299478      12.218049       0.105731       1.090689 0.76064137E+01  0.74663555E+02                                 1.830097                            1.668827      -1.243325       2.294483                    0.994810       3.732510      10.883080       0.454468       1.373010      -0.687933      -0.012152       0.025957       0.040999       0.050024      -0.012177      -0.000338       0.008924      -0.013352       0.021425      -0.018238       0.001284       0.016954              1.936329       1.597960      -0.069636      -0.101009       1.589065       0.439175       2.621962           0.000000
           36              H       5.727270      -0.932399      10.526319       0.134219       1.013144 0.73723421E+01  0.70751081E+02                                 1.659680                            1.585605      -0.841297       2.496587                    0.999454       3.267098       8.975993       0.499072       1.278838      -0.710670      -0.029936       0.021467       0.010054       0.038185      -0.012613      -0.000245       0.007548       0.003656      -0.000183      -0.014925       0.000224       0.014701              1.683967       1.945220      -0.344499       0.009799       1.518516       0.020964       1.588165          -0.000001
           37              H      -1.341070      11.105475       8.173276       0.136465       0.976244 0.70891563E+01  0.66954394E+02                                 1.583392                            1.527506      -0.797413       2.517622                    0.999753       3.130353       8.360923       0.525435       1.234248      -0.721459       0.005872      -0.023312      -0.029927       0.038387      -0.011577      -0.000283       0.011049       0.002636       0.017617      -0.017630       0.001696       0.015934              1.595775       1.422596      -0.063620      -0.009947       1.410174       0.169977       1.954555          -0.000001
           38              H       0.147996      10.964940       9.906018       0.089455       1.180594 0.86863828E+01  0.87095584E+02                                 1.853760                            1.728748      -0.973524       2.412687                    0.997699       3.603103      10.211765       0.473471       1.290196      -0.707110       0.038976      -0.026330      -0.009189       0.047926      -0.011377      -0.002437       0.012122       0.009383       0.007693      -0.017866       0.000575       0.017292              1.921570       2.427641      -0.491691      -0.032598       1.745272      -0.045277       1.591796          -0.000000
           39              C       1.996812       1.468379       5.189680       0.560500      23.714638 0.25752007E+03  0.53677487E+04                                 7.554815                            5.642829       0.003942       2.042857                    0.999628      22.916030      64.209542       0.633740       0.463675      -1.025101       0.016765      -0.047605      -0.033309       0.060472       0.003993       0.050046      -0.047273      -0.006143       0.179377      -0.070588      -0.025609       0.096196              8.970212       9.910790      -1.732885      -2.237777      10.738029       3.176787       6.261815          -0.000048
           40              C       1.178531       2.499341       5.917637      -0.038580      38.198629 0.44388982E+03  0.10410464E+05                                 9.773589                            6.956376       0.030103       2.006914                    0.999359      27.516527      77.063450       0.638835       0.408811      -1.077312      -0.025832       0.037171       0.014059       0.047398       0.002761       0.005033       0.006355       0.009021      -0.022417      -0.011760       0.000237       0.011523             12.065074      12.850638      -2.567715      -3.871065      15.021008       5.012086       8.323576          -0.000012
           41              C      -0.092122       2.198368       6.367056      -0.109165      36.258980 0.46166614E+03  0.11090278E+05                                 9.717694                            7.303620      -0.193342       1.904414                    0.999349      30.366452      90.150470       0.588453       0.433291      -1.046817      -0.008743       0.036892      -0.012750       0.040000       0.009942       0.024416       0.003871      -0.016102      -0.004354      -0.029629       0.003952       0.025676             11.410616      13.106184      -1.743124      -3.667006      13.005827       4.007777       8.119838           0.000012
           42              C      -0.833242       3.130264       7.088177      -0.150599      35.532141 0.44753070E+03  0.10643908E+05                                 9.512287                            7.133475      -0.072672       1.948569                    0.998920      30.083006      88.225017       0.603972       0.426394      -1.053351       0.005996      -0.006338      -0.032896       0.034034       0.002039      -0.012961      -0.000798       0.047321       0.027099      -0.028266       0.000185       0.028082             11.227951      11.198711      -1.645663      -2.772116      14.419714       4.978312       8.065429          -0.000008
           43              C      -0.296242       4.367419       7.392347       0.127147      35.962625 0.39090312E+03  0.89025453E+04                                 9.557203                            6.615404      -0.109048       1.981273                    0.999262      25.820239      71.824953       0.640599       0.419831      -1.067583      -0.010325       0.010961       0.002112       0.015206      -0.012154      -0.019404       0.019041      -0.005416      -0.022209      -0.025512      -0.008388       0.033900             12.150885      12.920689      -2.875414      -4.705125      14.010013       5.760228       9.521953           0.000003
           44              C       0.982501       4.656841       6.917295      -0.155367      34.059356 0.43170731E+03  0.10149345E+05                                 9.146033                            6.940712       0.070663       1.991198                    0.999610      29.750751      86.018323       0.622598       0.418456      -1.061047       0.008055      -0.019399      -0.017715       0.027478       0.018420       0.006255       0.004174      -0.038020      -0.038024      -0.022169      -0.011479       0.033648             10.539319      12.337684      -1.517023      -3.634974      11.312430       3.716421       7.967843          -0.000007
           45              C       1.722376       3.751188       6.194465      -0.107727      33.658916 0.42754636E+03  0.10050813E+05                                 9.142361                            6.966180      -0.051312       1.953238                    0.999659      29.650611      86.386538       0.612140       0.425635      -1.054063      -0.025175       0.002253       0.003649       0.025537       0.014360      -0.001742      -0.013870       0.028689      -0.013763      -0.025435       0.000972       0.024463             10.479300      10.693664      -1.092593      -2.645624      13.182371       4.102514       7.561863           0.000015
           46              C      -1.005628       5.380544       8.200618      -0.145381      38.941644 0.42958437E+03  0.10082630E+05                                10.065560                            6.921986       0.091317       1.997924                    0.999601      29.647929      85.528623       0.623931       0.418258      -1.061632       0.014078      -0.016807      -0.014019       0.026023       0.009786       0.017914       0.000760      -0.031494      -0.008487      -0.028638       0.006830       0.021809             12.976119      14.857753      -4.826512      -7.056068      12.638745       5.720333      11.431860          -0.000004
           47              C       5.067679       0.204417       2.845182       0.120415      27.185633 0.33578269E+03  0.74504264E+04                                 8.110475                            6.281681      -0.080577       2.002562                    0.998793      25.894602      73.923934       0.626410       0.440681      -1.042219      -0.025369      -0.032139      -0.021579       0.046284      -0.020794       0.032272      -0.000880      -0.057616      -0.084682      -0.056062       0.004688       0.051374              9.409456       9.880116       2.331670      -2.434753       6.013723       0.657722      12.334529          -0.000099
           48              C       5.968089       0.438838       1.828435      -0.168024      32.498917 0.43234747E+03  0.10154803E+05                                 8.903930                            6.970413       0.143643       2.029684                    0.999227      29.150886      83.883175       0.618803       0.421420      -1.060569       0.004274      -0.008269       0.010073       0.013715       0.003788       0.011607       0.001515      -0.019213      -0.065248      -0.026586       0.005028       0.021558             10.379288      10.124408       2.026260      -3.516177       5.979953      -0.000733      15.033503           0.000087
           49              C       5.751549      -0.124095       0.558783       0.106234      35.242175 0.40423245E+03  0.92813946E+04                                 9.455019                            6.755931       0.042654       2.031346                    0.999282      25.954762      72.437346       0.630019       0.423419      -1.065569       0.000711      -0.006205       0.006581       0.009073      -0.001409      -0.000297      -0.002078      -0.010347       0.003655      -0.006019       0.000344       0.005675             12.115803      12.918259       3.393476      -6.050824       6.721691      -1.524201      16.707459          -0.000069
           50              C       1.512609      13.449338       0.427204      -0.185317      32.472573 0.44435137E+03  0.10487725E+05                                 8.840314                            7.042472       0.253860       2.059114                    0.999635      29.290007      83.946103       0.620007       0.418557      -1.064477       0.006495      -0.020402       0.011419       0.024266       0.000939       0.010219       0.011181      -0.033922       0.034313      -0.025634       0.001713       0.023921             10.187041      11.743588       2.882690      -3.870536       6.589911      -0.914071      12.227623           0.000080
           51              C       0.646423      13.325588       1.502051       0.106113      25.689807 0.32175598E+03  0.70468033E+04                                 7.678968                            6.057750       0.206013       2.089033                    0.999756      25.686984      72.295981       0.653903       0.427688      -1.052525       0.038058       0.010577       0.033401       0.051729      -0.008120       0.019780       0.002964      -0.043314      -0.115960      -0.047751       0.005290       0.042461              8.795836       9.483846       2.128631      -2.195320       5.512638       0.011094      11.391024          -0.000077
           52              C      -1.114558      11.003140       3.354410       0.562778      23.679756 0.25708652E+03  0.53563276E+04                                 7.546255                            5.637118       0.002984       2.042972                    0.999599      22.897439      64.138204       0.634238       0.463518      -1.025212       0.014926       0.047392       0.032479       0.059360      -0.003597      -0.051664      -0.046909      -0.007117       0.177935      -0.071134      -0.025576       0.096711              8.959448       9.900130       1.729933       2.234900      10.723611       3.171792       6.254602          -0.000048
           53              C      -1.932821       9.972178       2.626453      -0.040340      38.275973 0.44487003E+03  0.10439999E+05                                 9.788638                            6.965681       0.021649       2.004130                    0.999350      27.549198      77.198256       0.638136       0.409002      -1.077105      -0.025777      -0.038048      -0.015160       0.048393      -0.002365      -0.005410       0.004549       0.007822      -0.020782      -0.010151      -0.000361       0.010512             12.084933      12.872065       2.570841       3.877735      15.046712       5.021169       8.336022          -0.000017
           54              C       3.019122      10.273151       2.177034      -0.107767      36.256001 0.46150349E+03  0.11086412E+05                                 9.719398                            7.303550      -0.194400       1.904118                    0.999341      30.370982      90.191128       0.588255       0.433435      -1.046634      -0.008461      -0.036568       0.014387       0.040196      -0.010608      -0.023683       0.003548      -0.015809      -0.002889      -0.028998       0.003612       0.025386             11.413496      13.106587       1.740593       3.665866      13.013327       4.009925       8.120576           0.000016
           55              C       2.278019       9.341255       1.455913      -0.148762      35.488517 0.44675207E+03  0.10620945E+05                                 9.507982                            7.129867      -0.071484       1.949385                    0.998935      30.052904      88.123207       0.603784       0.426705      -1.053141       0.006427       0.005599       0.032602       0.033698      -0.003137       0.012158      -0.000710       0.045392       0.024913      -0.027064       0.000280       0.026784             11.224256      11.191259       1.647950       2.771122      14.417721       4.979494       8.063788          -0.000012
           56              C       2.815040       8.104100       1.151743       0.126440      35.986476 0.39110396E+03  0.89083688E+04                                 9.562113                            6.617406      -0.107968       1.981581                    0.999274      25.827729      71.853606       0.640450       0.419870      -1.067546      -0.010839      -0.012248      -0.003476       0.016721       0.012694       0.019473       0.019412      -0.006501      -0.021613      -0.025560      -0.009053       0.034613             12.159428      12.930159       2.880159       4.710463      14.018848       5.765782       9.529275           0.000006
           57              C       4.093785       7.814678       1.626795      -0.155713      34.031808 0.43121575E+03  0.10133753E+05                                 9.135380                            6.931853       0.095073       1.998756                    0.999609      29.741371      85.942256       0.623728       0.417864      -1.061543       0.007010       0.020881       0.018634       0.028851      -0.017197      -0.006767       0.004212      -0.037148      -0.035770      -0.021834      -0.010375       0.032209             10.527684      12.322105       1.513710       3.629920      11.302445       3.712963       7.958503          -0.000011
           58              C      -1.388956       8.720331       2.349625      -0.108995      33.668845 0.42769471E+03  0.10054512E+05                                 9.139606                            6.963300      -0.050867       1.953311                    0.999658      29.660885      86.398860       0.612846       0.425136      -1.054442      -0.025907      -0.001095      -0.004761       0.026363      -0.014874       0.002584      -0.014021       0.027968      -0.011482      -0.025421       0.000612       0.024809             10.476545      10.691862       1.090580       2.645142      13.178376       4.101095       7.559397           0.000021
           59              C       2.105672       7.090975       0.343472      -0.146735      39.018466 0.43048218E+03  0.10109501E+05                                10.079761                            6.929936       0.085250       1.995817                    0.999597      29.680800      85.662523       0.623443       0.418345      -1.061522       0.013069       0.016209       0.013180       0.024643      -0.009251      -0.017831       0.000874      -0.031408      -0.006747      -0.028396       0.007133       0.021264             12.997344      14.883583       4.839363       7.070398      12.656893       5.732373      11.451555          -0.000009
           60              C       1.956281      12.267102       5.698908       0.119202      27.233840 0.33661760E+03  0.74734836E+04                                 8.118788                            6.288053      -0.081798       2.001750                    0.998816      25.920597      74.017146       0.626315       0.440481      -1.042352      -0.026229       0.032024       0.025344       0.048536       0.020415      -0.031906      -0.001089      -0.057985      -0.085731      -0.055798       0.004364       0.051434              9.419549       9.891831      -2.334111       2.438755       6.019087       0.657476      12.347728          -0.000098
           61              C       2.856691      12.032681       6.715655      -0.168618      32.550561 0.43313997E+03  0.10179217E+05                                 8.918791                            6.981488       0.138804       2.027992                    0.999210      29.176861      84.012606       0.617619       0.421987      -1.060094       0.004884       0.007710      -0.009550       0.013210      -0.004500      -0.013647       0.001883      -0.020150      -0.067656      -0.028767       0.005879       0.022888             10.397660      10.140511      -2.028244       3.523923       5.988328      -0.000715      15.064142           0.000086
           62              C       5.751549      -1.773378       7.985307       0.107202      35.196700 0.40359551E+03  0.92628469E+04                                 9.446224                            6.749677       0.047308       2.033155                    0.999288      25.934271      72.357932       0.630459       0.423303      -1.065673       0.000870       0.007543      -0.005615       0.009443       0.001733      -0.000796      -0.001723      -0.009510       0.005777      -0.006055       0.000905       0.005150             12.104447      12.907963      -3.390242       6.044050       6.715548      -1.521024      16.689830          -0.000068
           63              C       4.624008      -0.977819       8.116885      -0.189862      32.601177 0.44661406E+03  0.10554653E+05                                 8.862086                            7.059191       0.252284       2.057671                    0.999711      29.365912      84.221028       0.619421       0.418416      -1.064554       0.007811       0.020183      -0.011822       0.024661      -0.000279      -0.011229       0.010830      -0.034757       0.032166      -0.026392       0.002742       0.023650             10.213384      11.778159      -2.891859       3.883311       6.605421      -0.919161      12.256573           0.000080
           64              C       3.757823      -0.854069       7.042039       0.108357      25.639794 0.32093459E+03  0.70243325E+04                                 7.668393                            6.048895       0.216402       2.092734                    0.999781      25.655900      72.185771       0.654562       0.427530      -1.052621       0.037828      -0.009839      -0.029328       0.048866       0.005985      -0.019867       0.002783      -0.042672      -0.118846      -0.048362       0.006395       0.041967              8.783507       9.474473      -2.128472       2.189122       5.506378       0.012743      11.369671          -0.000078
           65              C       1.114377       9.105667      11.898500       0.560500      23.714636 0.25752005E+03  0.53677481E+04                                 7.554814                            5.642828       0.003942       2.042857                    0.999628      22.916028      64.209534       0.633740       0.463675      -1.025101      -0.016765       0.047605       0.033309       0.060472       0.003993       0.050046      -0.047273      -0.006143       0.179377      -0.070588      -0.025609       0.096196              8.970211       9.910789      -1.732885      -2.237776      10.738028       3.176787       6.261815          -0.000048
           66              C       1.932658       8.074705      11.170543      -0.038580      38.198630 0.44388985E+03  0.10410465E+05                                 9.773589                            6.956376       0.030104       2.006914                    0.999359      27.516527      77.063448       0.638836       0.408811      -1.077312       0.025832      -0.037171      -0.014060       0.047398       0.002761       0.005032       0.006356       0.009021      -0.022416      -0.011760       0.000237       0.011523             12.065074      12.850637      -2.567713      -3.871064      15.021009       5.012086       8.323575          -0.000016
           67              C       3.203311       8.375678      10.721124      -0.109165      36.258972 0.46166602E+03  0.11090275E+05                                 9.717692                            7.303619      -0.193342       1.904414                    0.999349      30.366449      90.150462       0.588453       0.433291      -1.046817       0.008743      -0.036892       0.012749       0.040000       0.009942       0.024416       0.003871      -0.016102      -0.004354      -0.029629       0.003952       0.025677             11.410615      13.106181      -1.743122      -3.667004      13.005828       4.007777       8.119837           0.000016
           68              C       3.944431       7.443782      10.000003      -0.150598      35.532142 0.44753065E+03  0.10643907E+05                                 9.512288                            7.133475      -0.072674       1.948569                    0.998920      30.083006      88.225028       0.603972       0.426394      -1.053351      -0.005997       0.006338       0.032896       0.034034       0.002039      -0.012961      -0.000798       0.047322       0.027099      -0.028267       0.000185       0.028082             11.227953      11.198720      -1.645661      -2.772119      14.419711       4.978309       8.065430          -0.000010
           69              C       3.407431       6.206627       9.695833       0.127142      35.962856 0.39090621E+03  0.89026327E+04                                 9.557243                            6.615430      -0.109051       1.981270                    0.999262      25.820335      71.825274       0.640598       0.419831      -1.067583       0.010325      -0.010960      -0.002111       0.015204      -0.012154      -0.019405       0.019041      -0.005414      -0.022209      -0.025513      -0.008387       0.033900             12.150941      12.920748      -2.875434      -4.705150      14.010081       5.760259       9.521995           0.000005
           70              C       2.128688       5.917205      10.170885      -0.155367      34.059371 0.43170797E+03  0.10149366E+05                                 9.146037                            6.940719       0.070660       1.991197                    0.999610      29.750786      86.018483       0.622597       0.418456      -1.061047      -0.008055       0.019400       0.017715       0.027478       0.018421       0.006256       0.004174      -0.038019      -0.038024      -0.022170      -0.011479       0.033649             10.539316      12.337672      -1.517010      -3.634961      11.312437       3.716418       7.967838          -0.000010
           71              C       1.388813       6.822858      10.893715      -0.107726      33.658884 0.42754593E+03  0.10050800E+05                                 9.142355                            6.966176      -0.051309       1.953239                    0.999659      29.650596      86.386490       0.612140       0.425635      -1.054063       0.025175      -0.002253      -0.003649       0.025537       0.014360      -0.001742      -0.013870       0.028689      -0.013763      -0.025435       0.000972       0.024463             10.479291      10.693654      -1.092588      -2.645619      13.182363       4.102510       7.561856           0.000019
           72              C       4.116817       5.193502       8.887562      -0.145336      38.940113 0.42956554E+03  0.10082067E+05                                10.065250                            6.921794       0.091372       1.997948                    0.999601      29.647327      85.526104       0.623946       0.418253      -1.061636      -0.014077       0.016808       0.014017       0.026022       0.009785       0.017912       0.000762      -0.031493      -0.008490      -0.028636       0.006827       0.021809             12.975684      14.857236      -4.826275      -7.055786      12.638358       5.720100      11.431459          -0.000005
           73              C      -1.956490      10.369629      14.242998       0.120415      27.185631 0.33578266E+03  0.74504257E+04                                 8.110475                            6.281681      -0.080577       2.002562                    0.998793      25.894602      73.923935       0.626410       0.440681      -1.042219       0.025369       0.032139       0.021579       0.046284      -0.020794       0.032272      -0.000880      -0.057616      -0.084682      -0.056062       0.004688       0.051374              9.409456       9.880115       2.331670      -2.434753       6.013722       0.657722      12.334529          -0.000099
           74              C      -2.856900      10.135208      15.259745      -0.168024      32.498912 0.43234746E+03  0.10154802E+05                                 8.903928                            6.970412       0.143643       2.029685                    0.999227      29.150886      83.883171       0.618803       0.421420      -1.060569      -0.004274       0.008269      -0.010073       0.013715       0.003788       0.011607       0.001515      -0.019213      -0.065248      -0.026586       0.005028       0.021558             10.379286      10.124407       2.026260      -3.516176       5.979953      -0.000733      15.033498           0.000087
           75              C       0.471051      -3.670851      16.529397       0.106234      35.242175 0.40423240E+03  0.92813931E+04                                 9.455019                            6.755931       0.042654       2.031346                    0.999282      25.954761      72.437342       0.630019       0.423419      -1.065569      -0.000711       0.006205      -0.006581       0.009073      -0.001409      -0.000297      -0.002078      -0.010348       0.003655      -0.006019       0.000344       0.005675             12.115804      12.918262       3.393478      -6.050828       6.721691      -1.524203      16.707458          -0.000067
           76              C       1.598580      -2.875292      16.660975      -0.185317      32.472588 0.44435138E+03  0.10487724E+05                                 8.840316                            7.042472       0.253860       2.059114                    0.999635      29.290003      83.946085       0.620007       0.418557      -1.064477      -0.006495       0.020402      -0.011419       0.024266       0.000939       0.010219       0.011181      -0.033922       0.034313      -0.025634       0.001713       0.023921             10.187045      11.743595       2.882692      -3.870543       6.589912      -0.914074      12.227628           0.000078
           77              C       2.464766      -2.751542      15.586129       0.106113      25.689799 0.32175576E+03  0.70467971E+04                                 7.678966                            6.057748       0.206014       2.089033                    0.999756      25.686980      72.295966       0.653903       0.427688      -1.052525      -0.038058      -0.010577      -0.033401       0.051729      -0.008120       0.019780       0.002964      -0.043313      -0.115959      -0.047751       0.005290       0.042461              8.795835       9.483847       2.128631      -2.195321       5.512637       0.011093      11.391020          -0.000077
           78              C       4.225747      -0.429094      13.733770       0.562778      23.679762 0.25708659E+03  0.53563297E+04                                 7.546257                            5.637119       0.002984       2.042972                    0.999599      22.897443      64.138222       0.634237       0.463518      -1.025212      -0.014926      -0.047392      -0.032479       0.059360      -0.003597      -0.051664      -0.046909      -0.007117       0.177934      -0.071134      -0.025576       0.096711              8.959450       9.900132       1.729934       2.234901      10.723614       3.171793       6.254604          -0.000048
           79              C       5.044010       0.601868      14.461727      -0.040340      38.275968 0.44486997E+03  0.10439997E+05                                 9.788638                            6.965681       0.021649       2.004130                    0.999350      27.549195      77.198247       0.638136       0.409002      -1.077105       0.025777       0.038048       0.015160       0.048393      -0.002365      -0.005410       0.004549       0.007822      -0.020782      -0.010151      -0.000361       0.010512             12.084933      12.872064       2.570840       3.877734      15.046713       5.021169       8.336022          -0.000010
           80              C       0.092067       0.300895      14.911146      -0.107767      36.255997 0.46150344E+03  0.11086411E+05                                 9.719397                            7.303549      -0.194399       1.904119                    0.999341      30.370979      90.191117       0.588255       0.433435      -1.046634       0.008461       0.036568      -0.014387       0.040196      -0.010608      -0.023683       0.003548      -0.015809      -0.002888      -0.028998       0.003612       0.025386             11.413496      13.106586       1.740592       3.665865      13.013327       4.009925       8.120575           0.000011
           81              C       0.833170       1.232791      15.632267      -0.148762      35.488519 0.44675205E+03  0.10620945E+05                                 9.507984                            7.129869      -0.071486       1.949384                    0.998935      30.052905      88.123223       0.603784       0.426705      -1.053141      -0.006427      -0.005599      -0.032602       0.033698      -0.003137       0.012158      -0.000710       0.045392       0.024914      -0.027065       0.000280       0.026785             11.224259      11.191268       1.647949       2.771125      14.417719       4.979492       8.063790          -0.000006
           82              C       0.296149       2.469946      15.936437       0.126436      35.986664 0.39110648E+03  0.89084401E+04                                 9.562146                            6.617428      -0.107970       1.981579                    0.999274      25.827806      71.853863       0.640449       0.419870      -1.067546       0.010839       0.012247       0.003476       0.016720       0.012693       0.019474       0.019412      -0.006500      -0.021613      -0.025561      -0.009053       0.034613             12.159474      12.930208       2.880176       4.710484      14.018905       5.765809       9.529310           0.000000
           83              C      -0.982596       2.759368      15.461385      -0.155713      34.031817 0.43121627E+03  0.10133769E+05                                 9.135382                            6.931858       0.095071       1.998755                    0.999609      29.741395      85.942365       0.623727       0.417865      -1.061542      -0.007011      -0.020881      -0.018634       0.028851      -0.017198      -0.006768       0.004211      -0.037147      -0.035770      -0.021835      -0.010375       0.032210             10.527680      12.322094       1.513700       3.629909      11.302448       3.712960       7.958498          -0.000003
           84              C       4.500145       1.853715      14.738555      -0.108994      33.668817 0.42769435E+03  0.10054502E+05                                 9.139601                            6.963297      -0.050865       1.953312                    0.999658      29.660874      86.398823       0.612846       0.425136      -1.054442       0.025907       0.001095       0.004761       0.026363      -0.014874       0.002584      -0.014021       0.027968      -0.011481      -0.025421       0.000612       0.024809             10.476537      10.691853       1.090575       2.645138      13.178366       4.101090       7.559390           0.000013
           85              C       1.005517       3.483071      16.744708      -0.146697      39.017141 0.43046589E+03  0.10109014E+05                                10.079494                            6.929770       0.085297       1.995838                    0.999597      29.680278      85.660342       0.623456       0.418341      -1.061525      -0.013068      -0.016210      -0.013179       0.024642      -0.009250      -0.017830       0.000875      -0.031406      -0.006750      -0.028394       0.007131       0.021264             12.996968      14.883136       4.839159       7.070155      12.656559       5.732171      11.451209          -0.000000
           86              C       1.154908      -1.693056      11.389272       0.119202      27.233846 0.33661764E+03  0.74734850E+04                                 8.118790                            6.288054      -0.081798       2.001749                    0.998816      25.920600      74.017163       0.626315       0.440481      -1.042352       0.026229      -0.032024      -0.025344       0.048536       0.020415      -0.031906      -0.001089      -0.057985      -0.085731      -0.055798       0.004364       0.051434              9.419551       9.891834      -2.334112       2.438756       6.019088       0.657475      12.347731          -0.000098
           87              C       0.254498      -1.458635      10.372525      -0.168618      32.550571 0.43314007E+03  0.10179220E+05                                 8.918793                            6.981489       0.138804       2.027992                    0.999210      29.176865      84.012622       0.617619       0.421987      -1.060094      -0.004884      -0.007710       0.009550       0.013210      -0.004500      -0.013647       0.001883      -0.020150      -0.067656      -0.028767       0.005879       0.022888             10.397663      10.140512      -2.028244       3.523925       5.988329      -0.000715      15.064147           0.000086
           88              C       0.471051      -2.021568       9.102873       0.107203      35.196699 0.40359554E+03  0.92628478E+04                                 9.446224                            6.749678       0.047308       2.033155                    0.999288      25.934271      72.357932       0.630459       0.423303      -1.065673      -0.000870      -0.007543       0.005615       0.009443       0.001733      -0.000796      -0.001723      -0.009510       0.005777      -0.006055       0.000905       0.005150             12.104445      12.907959      -3.390240       6.044045       6.715547      -1.521021      16.689830          -0.000068
           89              C      -1.512819      11.551865       8.971294      -0.189862      32.601157 0.44661400E+03  0.10554652E+05                                 8.862083                            7.059191       0.252284       2.057670                    0.999711      29.365911      84.221026       0.619421       0.418417      -1.064554      -0.007811      -0.020183       0.011822       0.024660      -0.000279      -0.011229       0.010830      -0.034757       0.032166      -0.026392       0.002742       0.023650             10.213379      11.778151      -2.891857       3.883302       6.605419      -0.919158      12.256567           0.000079
           90              C      -0.646634      11.428115      10.046141       0.108357      25.639796 0.32093473E+03  0.70243362E+04                                 7.668394                            6.048897       0.216402       2.092734                    0.999781      25.655899      72.185768       0.654562       0.427530      -1.052621      -0.037828       0.009839       0.029328       0.048866       0.005985      -0.019867       0.002783      -0.042672      -0.118846      -0.048362       0.006395       0.041967              8.783507       9.474469      -2.128471       2.189120       5.506378       0.012744      11.369674          -0.000079
           91              N       3.968774      -0.562242       2.699932      -0.203881      34.105383 0.48498121E+03  0.11516453E+05                                 8.789174                            7.135456       0.020147       2.046284                    0.998361      27.069680      73.905045       0.655183       0.393686      -1.098116       0.095934       0.010399      -0.096444       0.136429       0.010279       0.055280       0.016995      -0.027000      -0.071292      -0.069548       0.014073       0.055475             10.048436      10.174835       2.687477      -1.499939       6.789162       0.817271      13.181311           0.000082
           92              N       3.968775      -1.335231       5.844158      -0.201846      34.026981 0.48361810E+03  0.11475741E+05                                 8.777036                            7.126310       0.017006       2.045994                    0.998463      27.025747      73.752726       0.655496       0.393784      -1.098073       0.094828      -0.009681       0.096497       0.135638      -0.010615      -0.055647       0.017855      -0.025797      -0.070442      -0.069626       0.013086       0.056540             10.033767      10.159626      -2.683654       1.494165       6.780256       0.818273      13.161421           0.000083
           93              N       2.253826      -3.232704      14.388248      -0.203881      34.105377 0.48498111E+03  0.11516450E+05                                 8.789173                            7.135455       0.020147       2.046284                    0.998361      27.069676      73.905029       0.655183       0.393686      -1.098116      -0.095934      -0.010399       0.096444       0.136429       0.010279       0.055280       0.016995      -0.027000      -0.071292      -0.069548       0.014073       0.055475             10.048435      10.174833       2.687477      -1.499940       6.789161       0.817271      13.181311           0.000083
           94              N       2.253825      -2.459715      11.244022      -0.201846      34.026987 0.48361820E+03  0.11475745E+05                                 8.777038                            7.126311       0.017004       2.045993                    0.998463      27.025750      73.752745       0.655495       0.393784      -1.098073      -0.094829       0.009681      -0.096497       0.135638      -0.010615      -0.055647       0.017855      -0.025797      -0.070441      -0.069626       0.013086       0.056540             10.033770      10.159629      -2.683655       1.494164       6.780258       0.818273      13.161422           0.000085
           95              O       1.437409       0.356043       4.974369      -0.565257      38.615262 0.59763250E+03  0.14745637E+05                                 9.061624                            7.566786       0.258505       2.135186                    0.994921      27.830953      74.011873       0.690966       0.359269      -1.139259       0.026890       0.026485      -0.009797       0.038994      -0.005313       0.024634       0.023367      -0.099390      -0.051412      -0.059072      -0.005873       0.064945             10.229364       8.862342      -0.119027      -0.177410      14.304466       3.310511       7.521283           0.000024
           96              O       3.169771       1.699194       4.900890      -0.576262      32.127743 0.49942104E+03  0.11792804E+05                                 7.963511                            6.905229       0.625229       2.240103                    0.996639      27.888436      72.779013       0.724495       0.358031      -1.139160      -0.012499       0.009608       0.014700       0.021555       0.005866       0.015159      -0.041579       0.135497       0.078911      -0.095869       0.033490       0.062379              8.655816      12.736608      -0.093003      -2.022558       6.771142       0.831760       6.459698           0.000027
           97              O      -1.673979      12.115476       3.569721      -0.566937      38.696966 0.59918560E+03  0.14794071E+05                                 9.075321                            7.577358       0.251804       2.132713                    0.994930      27.862173      74.128703       0.690358       0.359340      -1.139163       0.026112      -0.024406       0.009180       0.036902       0.005952      -0.025033       0.023319      -0.098458      -0.049502      -0.059305      -0.004927       0.064232             10.245969       8.877121       0.122739       0.179227      14.328169       3.317549       7.532617           0.000024
           98              O       0.058403      10.772325       3.643200      -0.576270      32.152295 0.49988871E+03  0.11806752E+05                                 7.968244                            6.908943       0.619426       2.238060                    0.996598      27.897366      72.814153       0.724215       0.358081      -1.139106      -0.012342      -0.009052      -0.013447       0.020374      -0.006511      -0.016913      -0.041490       0.134694       0.079535      -0.095706       0.032267       0.063439              8.661464      12.746161       0.093541       2.024444       6.775016       0.832622       6.463216           0.000026
           99              O       1.673780      10.218003      12.113811      -0.565257      38.615242 0.59763212E+03  0.14745626E+05                                 9.061622                            7.566785       0.258503       2.135185                    0.994921      27.830942      74.011842       0.690966       0.359269      -1.139259      -0.026890      -0.026485       0.009797       0.038994      -0.005313       0.024634       0.023367      -0.099390      -0.051412      -0.059072      -0.005873       0.064945             10.229362       8.862340      -0.119026      -0.177410      14.304463       3.310510       7.521282           0.000025
          100              O      -0.058582       8.874852      12.187290      -0.576262      32.127739 0.49942096E+03  0.11792802E+05                                 7.963509                            6.905228       0.625231       2.240103                    0.996639      27.888436      72.779008       0.724495       0.358031      -1.139160       0.012499      -0.009608      -0.014700       0.021555       0.005866       0.015159      -0.041579       0.135497       0.078911      -0.095869       0.033490       0.062379              8.655814      12.736605      -0.093003      -2.022558       6.771141       0.831759       6.459697           0.000026
          101              O       4.785168      -1.541430      13.518459      -0.566938      38.696949 0.59918526E+03  0.14794061E+05                                 9.075321                            7.577359       0.251797       2.132712                    0.994930      27.862160      74.128677       0.690357       0.359340      -1.139163      -0.026112       0.024406      -0.009180       0.036902       0.005952      -0.025033       0.023319      -0.098457      -0.049502      -0.059305      -0.004927       0.064232             10.245969       8.877121       0.122738       0.179227      14.328170       3.317549       7.532617           0.000025
          102              O       3.052786      -0.198279      13.444980      -0.576269      32.152310 0.49988901E+03  0.11806761E+05                                 7.968242                            6.908942       0.619432       2.238062                    0.996598      27.897388      72.814200       0.724216       0.358081      -1.139106       0.012343       0.009052       0.013447       0.020374      -0.006511      -0.016913      -0.041490       0.134694       0.079535      -0.095706       0.032267       0.063439              8.661463      12.746158       0.093540       2.024443       6.775015       0.832622       6.463215           0.000026

******************************************************
Auxiliary information for the entire system
The total spin magnetic moment of the unit cell is   0.000000
The total net atomic charge of the unit cell is   0.000006
Accuracy of reproducing the electrostatic potential in the unit cell:
  The inner radius (bohr) =    5.0000
  The outer radius (bohr) =   12.0000
  Valid grid points have density less than (e/(bohr^3)) =    0.0001
  The number of valid grid points were=        48416
  The rms potential error without charges in kcal/mol is=      5.12984
  The rms potential error with partial charges in kcal/mol is=      0.48827
  The RRMSE value at monopole order=      0.09518
  The rms potential error with partial charges and cloud penetration in kcal/mol is=      0.49493
  The RRMSE value at monopole order with cloud penetration is=      0.09648
  The rms potential error with partial charges and atomic dipoles in kcal/mol is=      0.31484
  The RRMSE value at dipole order=      0.06138
  The rms potential error with partial charges, atomic dipoles and cloud penetration in kcal/mol is=      0.31617
  The RRMSE value at dipole order with cloud penetration=      0.06163

******************************************************
The electron densities and ab initio electrostatic potential were computed in VASP using the PBE functional and
projector augmented wave method. See the main text of the journal article for a description of computational details.
The atomic charges, dipoles, and quadrupoles were computed with the DDEC6 method as described in
(a) T. A. Manz and N. Gabaldon Limas, RSC Adv. 6 (2016) 47771-47801 DOI: 10.1039/c6ra04656h
(b) N. Gabaldon Limas and T. A. Manz, RSC Adv. 8 (2018) 2678-2707 DOI: 10.1039/c7ra11829e.
For each atom in the material, the electron cloud parameters were fit to the spherically averaged atom-in-material
electron density using radial positions for which this density was between 10^-4 and 10^-2 electrons per cubic bohr.
The polarizabilities, dispersion coefficients, and quantum Drude oscillator (QDO) parameters were fit using the MCLF method.
The magnetic structure of the system was optimized in VASP from the default ferromagnetic initial guess using spin polarization.
The atomic spin moments (ASMs) were computed on this optimized magnetic structure using the DDEC6 partition as inputs
to the method of T. A. Manz and D. S. Sholl, J. Chem. Theory Comput. 7 (2011) 4146-4164 DOI: 10.1021/ct200539n.
The RMSE and RRMSE were computed using a uniform grid with Ewald summation.
