# Supplementary material for: A collection of forcefield precursors for metal–organic frameworks
Source: RSC Adv. 2019 Nov 13;9(63):36492–507. doi: 10.1039/c9ra07327b (PMC9075174; doi:10.1039/c9ra07327b)
Supplement: RA-009-C9RA07327B-s5311 [file RA-009-C9RA07327B-s5311.xyz]

  136
jmolscript: load "" {1 1 1} spacegroup "x,y,z" unitcell [{      9.113700     0.000000     0.000000 }, {     -4.530968     8.535883     0.000000 }, {      0.000000     0.000000    22.259000 }]
Ho     4.036704     3.026824     0.184082     2.052913
Ho     5.102878     5.509059    11.313582     2.052913
Ho     0.546028     5.509059    22.074918     2.052912
Ho    -0.520146     3.026824    10.945418     2.052912
Ag    -2.973065     5.803035    18.957545     0.333147
Ag     2.998947     2.732848     7.828045     0.333145
Ag     7.555797     2.732848     3.301455     0.333147
Ag     1.583785     5.803035    14.430955     0.333145
H      7.584833     1.939353    20.676385     0.121059
H      6.632081     0.314120    19.316360     0.132286
H      3.335959     7.026739    18.722045     0.083407
H     -2.736773     8.289196    20.812165     0.107391
H      6.087148     5.445893    15.935218     0.097842
H     -0.474560     2.641856    14.688714     0.132515
H      0.074691     2.240669    16.912388     0.127262
H     -0.879740     3.518491    18.550651     0.102679
H      1.554749     6.596530     9.546885     0.121059
H      2.507501     8.221763     8.186860     0.132286
H      5.803623     1.509144     7.592545     0.083407
H      2.762655     0.246687     9.682665     0.107391
H      3.052434     3.089990     4.805718     0.097842
H      0.500442     5.894027     3.559214     0.132516
H     -0.048809     6.295214     5.782888     0.127262
H      0.905622     5.017392     7.421151     0.102678
H     -3.002101     6.596530     1.582615     0.121059
H     -2.049349     8.221763     2.942640     0.132286
H      1.246773     1.509144     3.536955     0.083407
H      7.319505     0.246687     1.446835     0.107391
H     -1.504416     3.089990     6.323782     0.097843
H      5.057292     5.894027     7.570286     0.132516
H      4.508041     6.295214     5.346612     0.127261
H      5.462472     5.017392     3.708349     0.102679
H      3.027983     1.939353    12.712115     0.121059
H      2.075231     0.314120    14.072140     0.132286
H     -1.220891     7.026739    14.666455     0.083407
H      1.820077     8.289196    12.576335     0.107391
H      1.530298     5.445893    17.453282     0.097842
H      4.082290     2.641856    18.699786     0.132516
H      4.631541     2.240669    16.476112     0.127262
H      3.677110     3.518491    14.837849     0.102679
C      0.930043     2.100681    21.688279     0.649882
C      0.260560     1.021745    20.872264    -0.065340
C      8.072414     1.187341    20.430868    -0.045278
C      7.505805     0.221933    19.619083    -0.098281
C      3.720222     7.667784    19.274068     0.070766
C     -3.602186     8.417234    20.496087     0.054191
C     -2.381884     4.803141    16.126423     0.028403
C     -1.820769     4.106613    15.073795    -0.070688
C     -0.875900     3.131815    15.369839    -0.037539
C     -0.540303     2.901347    16.689798    -0.129753
C     -1.129020     3.661894    17.666968     0.085654
C     -2.243176     4.411344    13.671478     0.638481
C      4.596689     0.064019    21.493068     0.490199
C     -2.376154     4.438659    21.520669     0.497778
C     -0.904161     6.435202    10.558779     0.649881
C     -0.234678     7.514138     9.742764    -0.065340
C      1.067168     7.348542     9.301368    -0.045277
C      1.633777     8.313950     8.489583    -0.098281
C      5.419360     0.868099     8.144568     0.070765
C      3.628068     0.118649     9.366587     0.054189
C      2.407766     3.732742     4.996923     0.028403
C      1.846651     4.429270     3.944295    -0.070688
C      0.901782     5.404068     4.240340    -0.037539
C      0.566185     5.634536     5.560298    -0.129753
C      1.154902     4.873989     6.537468     0.085654
C      2.269058     4.124539     2.541978     0.638482
C      4.542893     8.471864    10.363568     0.490199
C      2.402036     4.097224    10.391169     0.497777
C      3.652689     6.435202     0.570721     0.649882
C      4.322172     7.514138     1.386736    -0.065340
C     -3.489682     7.348542     1.828132    -0.045277
C     -2.923073     8.313950     2.639917    -0.098281
C      0.862510     0.868099     2.984932     0.070766
C      8.184918     0.118649     1.762913     0.054191
C      6.964616     3.732742     6.132577     0.028402
C      6.403501     4.429270     7.185205    -0.070687
C      5.458632     5.404068     6.889160    -0.037540
C      5.123035     5.634536     5.569202    -0.129753
C      5.711752     4.873989     4.592032     0.085653
C      6.825908     4.124539     8.587522     0.638481
C     -0.013957     8.471864     0.765932     0.490197
C     -2.154814     4.097224     0.738331     0.497776
C      5.486893     2.100681    11.700221     0.649882
C      4.817410     1.021745    12.516236    -0.065340
C      3.515564     1.187341    12.957632    -0.045277
C      2.948955     0.221933    13.769417    -0.098282
C     -0.836628     7.667784    14.114432     0.070765
C      0.954664     8.417234    12.892413     0.054191
C      2.174966     4.803141    17.262077     0.028403
C      2.736081     4.106613    18.314705    -0.070688
C      3.680950     3.131815    18.018660    -0.037538
C      4.016547     2.901347    16.698702    -0.129754
C      3.427830     3.661894    15.721532     0.085653
C      2.313674     4.411344    19.717022     0.638481
C      0.039839     0.064019    11.895432     0.490198
C      2.180696     4.438659    11.867831     0.497776
N      4.979614     7.477434    19.693873    -0.177584
N     -2.049834     4.605109    17.406093    -0.173339
N      4.159968     1.058449     8.564373    -0.177582
N      2.075716     3.930774     6.276593    -0.173339
N     -0.396882     1.058449     2.565127    -0.177584
N      6.632566     3.930774     4.852907    -0.173339
N      0.422764     7.477434    13.694627    -0.177583
N      2.507016     4.605109    15.982407    -0.173339
O      2.026010     1.814729    -0.019588    -0.663327
O      0.340064     3.196688    21.727678    -0.663481
O      5.897708     5.186403    13.504090    -0.625462
O     -1.607358     3.855658    12.746394    -0.685910
O     -1.564856     5.248714    21.000476    -0.588969
O      5.772140     3.900045    20.944606    -0.575871
O      4.617530     1.226606    21.021177    -0.616515
O      0.108512     7.533770    20.838653    -0.588515
O     -2.000128     6.721154    11.109912    -0.663326
O     -0.314182     5.339195    10.598178    -0.663480
O      3.241874     3.349480     2.374590    -0.625462
O      1.633240     4.680225     1.616894    -0.685911
O      1.590738     3.287169     9.870976    -0.588968
O      3.367442     4.635838     9.815106    -0.575871
O      4.522052     7.309277     9.891677    -0.616515
O     -0.082630     1.002113     9.709153    -0.588515
O      2.556722     6.721154     0.019588    -0.663326
O      4.242668     5.339195     0.531322    -0.663481
O     -1.314976     3.349480     8.754910    -0.625461
O      6.190090     4.680225     9.512606    -0.685910
O      6.147588     3.287169     1.258524    -0.588969
O     -1.189408     4.635838     1.314394    -0.575871
O     -0.034798     7.309277     1.237823    -0.616514
O      4.474220     1.002113     1.420347    -0.588515
O      6.582860     1.814729    11.149088    -0.663326
O      4.896914     3.196688    11.660822    -0.663480
O      1.340858     5.186403    19.884410    -0.625462
O      2.949492     3.855658    20.642106    -0.685910
O      2.991994     5.248714    12.388024    -0.588968
O      1.215290     3.900045    12.443894    -0.575871
O      0.060680     1.226606    12.367323    -0.616515
O      4.665362     7.533770    12.549847    -0.588515

The following XYZ coordinates are in angstroms. Other properties are in atomic units.
The sperically averaged electron density of each atom fit to a function of the form exp(a - br)
eigen_1, eigen_2 and eigen_3 are the three eigenvalues of traceless quadrupole moment tensor
  atom number  atomic symbol              X              Y              Z     net charge C6 coefficient C8 coefficient C10 coefficient fluctuating dipole atomic polarizability isotropic forcefield polarizability              a              b squared Pearson coefficient          <r^3>          <r^4>         wp_QDO          m_QDO          q_QDO       dipole_x       dipole_y       dipole_z         dipole            Qxy            Qxz            Qyz     Q(x^2-y^2)  Q(3z^2 - R^2)        eigen_1        eigen_2        eigen_3 static polarizability      alpha(xx)      alpha(xy)      alpha(xz)      alpha(yy)      alpha(yz)      alpha(zz) atomic spin moment
            1             Ho       4.036704       3.026824       0.184082       2.052913     143.173551 0.31195750E+04  0.10552073E+06                                17.553924                           14.740469       2.407181       2.520742                    0.999833      70.043874     158.541950       0.693275       0.261191      -1.360317      -0.012293       0.010452      -0.008476       0.018226       0.021383       0.029333      -0.005327       0.013948       0.204822      -0.060493      -0.016080       0.076573             20.390884      22.223879       2.017433       0.509303      23.738373       0.776531      15.210400          -0.000013
            2             Ho       5.102878       5.509059      11.313582       2.052913     143.173481 0.31195733E+04  0.10552066E+06                                17.553917                           14.740464       2.407181       2.520742                    0.999833      70.043868     158.541919       0.693275       0.261191      -1.360317       0.012294      -0.010453      -0.008474       0.018227       0.021383      -0.029333       0.005327       0.013948       0.204822      -0.060493      -0.016080       0.076573             20.390875      22.223868       2.017431      -0.509303      23.738363      -0.776531      15.210395          -0.000009
            3             Ho       0.546028       5.509059      22.074918       2.052912     143.173703 0.31195790E+04  0.10552090E+06                                17.553939                           14.740481       2.407181       2.520742                    0.999833      70.043890     158.542031       0.693274       0.261191      -1.360317       0.012293      -0.010454       0.008476       0.018228       0.021383       0.029333      -0.005327       0.013948       0.204820      -0.060493      -0.016080       0.076573             20.390902      22.223899       2.017435       0.509304      23.738395       0.776531      15.210413          -0.000012
            4             Ho      -0.520146       3.026824      10.945418       2.052912     143.173716 0.31195795E+04  0.10552093E+06                                17.553939                           14.740481       2.407181       2.520742                    0.999833      70.043902     158.542058       0.693274       0.261191      -1.360317      -0.012294       0.010454       0.008475       0.018228       0.021383      -0.029333       0.005327       0.013948       0.204821      -0.060493      -0.016080       0.076573             20.390901      22.223897       2.017434      -0.509303      23.738394      -0.776532      15.210413          -0.000011
            5             Ag      -2.973065       5.803035      18.957545       0.333147     178.894410 0.48401463E+04  0.18816213E+06                                25.207405                           22.780478       1.372167       2.089974                    0.998790      85.559027     228.492706       0.391863       0.402067      -1.185945       0.074995      -0.091324       0.195234       0.228212       0.020911       0.010469       0.045223       0.085351      -0.024906      -0.072122       0.012320       0.059803             27.295630      22.457396      -8.347921      -7.146788      26.983000       8.942650      32.446494           0.000028
            6             Ag       2.998947       2.732848       7.828045       0.333145     178.894568 0.48401528E+04  0.18816245E+06                                25.207425                           22.780498       1.372163       2.089973                    0.998790      85.559049     228.492833       0.391862       0.402067      -1.185945      -0.074995       0.091324       0.195234       0.228212       0.020911      -0.010469      -0.045223       0.085351      -0.024907      -0.072122       0.012320       0.059803             27.295650      22.457411      -8.347922       7.146791      26.983017      -8.942654      32.446524           0.000026
            7             Ag       7.555797       2.732848       3.301455       0.333147     178.894389 0.48401455E+04  0.18816209E+06                                25.207403                           22.780476       1.372167       2.089974                    0.998790      85.559021     228.492684       0.391863       0.402067      -1.185945      -0.074995       0.091324      -0.195235       0.228213       0.020911       0.010469       0.045223       0.085351      -0.024905      -0.072123       0.012320       0.059802             27.295628      22.457394      -8.347920      -7.146788      26.982997       8.942649      32.446492           0.000027
            8             Ag       1.583785       5.803035      14.430955       0.333145     178.894547 0.48401514E+04  0.18816238E+06                                25.207421                           22.780494       1.372164       2.089973                    0.998790      85.559046     228.492812       0.391862       0.402067      -1.185945       0.074995      -0.091324      -0.195235       0.228213       0.020911      -0.010469      -0.045223       0.085351      -0.024908      -0.072123       0.012320       0.059803             27.295647      22.457410      -8.347924       7.146793      26.983015      -8.942654      32.446517           0.000026
            9              H       7.584833       1.939353      20.676385       0.121059       0.863565 0.61055208E+01  0.57067430E+02                                 1.598951                            1.523080      -1.111772       2.361279                    0.996171       3.629237      10.530071       0.459924       1.424801      -0.677524      -0.023204       0.030587       0.012001       0.040225      -0.006401       0.002169       0.003137      -0.002472      -0.008851      -0.007839      -0.000264       0.008102              1.626553       1.576567      -0.341433      -0.091924       1.926939       0.183413       1.376153           0.000002
           10              H       6.632081       0.314120      19.316360       0.132286       0.990713 0.71216001E+01  0.67800573E+02                                 1.635575                            1.558618      -0.884204       2.473176                    0.999218       3.272686       8.974706       0.502941       1.279184      -0.710156      -0.040957       0.001674      -0.006079       0.041439      -0.004898       0.012868       0.008923       0.004047      -0.018687      -0.019597       0.006009       0.013589              1.652067       2.138975      -0.098415       0.223388       1.390913      -0.033145       1.426313           0.000001
           11              H       3.335959       7.026739      18.722045       0.083407       1.184665 0.85610912E+01  0.86293054E+02                                 1.908599                            1.752362      -1.195587       2.300797                    0.994381       3.864507      11.305622       0.451762       1.345085      -0.693580      -0.028312      -0.027245      -0.021312       0.044700      -0.000621       0.012372       0.006947       0.011935      -0.007672      -0.014785      -0.001454       0.016240              1.973746       1.684980       0.386715       0.294408       2.314556       0.609779       1.921702           0.000001
           12              H      -2.736773       8.289196      20.812165       0.107391       0.950490 0.69070905E+01  0.66399667E+02                                 1.687444                            1.606633      -1.205253       2.314791                    0.994912       3.704928      10.804829       0.454638       1.401425      -0.682196       0.044182      -0.005322       0.017622       0.047863      -0.003269       0.006559      -0.000710       0.009171      -0.023619      -0.010193      -0.001522       0.011715              1.706852       2.209789      -0.117111       0.295379       1.462813      -0.003314       1.447954           0.000001
           13              H       6.087148       5.445893      15.935218       0.097842       1.275124 0.10113423E+02  0.10607324E+03                                 1.995856                            1.902732      -1.313864       2.254201                    0.993758       3.895538      11.552684       0.435021       1.342420      -0.695253      -0.033468       0.034100      -0.014544       0.049945      -0.015072       0.002378      -0.006141      -0.004123      -0.028694      -0.012831      -0.008414       0.021245              2.002205       2.111375      -0.431969       0.104255       2.030294      -0.166582       1.864946           0.000003
           14              H      -0.474560       2.641856      14.688714       0.132515       0.945506 0.66854582E+01  0.63517757E+02                                 1.665955                            1.569938      -1.092051       2.381161                    0.996985       3.482242       9.977669       0.466313       1.382499      -0.686991       0.020273      -0.021842      -0.031085       0.043062      -0.009482      -0.002001       0.001254       0.004633      -0.001061      -0.009591      -0.000857       0.010448              1.702189       1.533425      -0.221594      -0.264730       1.581886       0.369112       1.991257           0.000001
           15              H       0.074691       2.240669      16.912388       0.127262       0.975866 0.70601502E+01  0.66742321E+02                                 1.592731                            1.531988      -0.736451       2.542892                    0.999847       3.179254       8.549830       0.519746       1.246602      -0.718261       0.026436      -0.028519       0.005095       0.039220      -0.016998       0.001699       0.002350      -0.004709       0.018169      -0.020489       0.006303       0.014186              1.594111       1.673679      -0.368351       0.152111       1.673615      -0.172551       1.435038           0.000001
           16              H      -0.879740       3.518491      18.550651       0.102679       0.948990 0.65059152E+01  0.61473426E+02                                 1.673819                            1.548741      -1.048832       2.386538                    0.996614       3.614098      10.371508       0.468864       1.382548      -0.686082       0.014166      -0.005572       0.044215       0.046762      -0.011044       0.003884      -0.001044       0.007536       0.033543      -0.017331       0.004101       0.013230              1.739837       1.432419      -0.061457       0.246629       1.371109      -0.199968       2.415985           0.000004
           17              H       1.554749       6.596530       9.546885       0.121059       0.863566 0.61055330E+01  0.57067568E+02                                 1.598952                            1.523081      -1.111773       2.361279                    0.996171       3.629240      10.530079       0.459924       1.424800      -0.677524       0.023204      -0.030587       0.012001       0.040225      -0.006401      -0.002169      -0.003137      -0.002473      -0.008852      -0.007839      -0.000264       0.008102              1.626554       1.576568      -0.341433       0.091924       1.926941      -0.183413       1.376154           0.000002
           18              H       2.507501       8.221763       8.186860       0.132286       0.990712 0.71215965E+01  0.67800538E+02                                 1.635575                            1.558618      -0.884205       2.473176                    0.999218       3.272685       8.974706       0.502941       1.279185      -0.710156       0.040957      -0.001674      -0.006079       0.041439      -0.004898      -0.012868      -0.008923       0.004047      -0.018687      -0.019597       0.006009       0.013589              1.652067       2.138975      -0.098415      -0.223388       1.390913       0.033145       1.426313           0.000000
           19              H       5.803623       1.509144       7.592545       0.083407       1.184661 0.85610579E+01  0.86292636E+02                                 1.908595                            1.752359      -1.195585       2.300799                    0.994381       3.864500      11.305597       0.451762       1.345086      -0.693580       0.028312       0.027245      -0.021312       0.044700      -0.000621      -0.012372      -0.006947       0.011935      -0.007672      -0.014785      -0.001455       0.016240              1.973742       1.684977       0.386713      -0.294407       2.314551      -0.609777       1.921698           0.000001
           20              H       2.762655       0.246687       9.682665       0.107391       0.950484 0.69070416E+01  0.66399115E+02                                 1.687442                            1.606632      -1.205252       2.314792                    0.994912       3.704918      10.804812       0.454636       1.401431      -0.682194      -0.044182       0.005322       0.017621       0.047863      -0.003269      -0.006559       0.000710       0.009171      -0.023619      -0.010193      -0.001522       0.011715              1.706850       2.209785      -0.117110      -0.295378       1.462811       0.003314       1.447953           0.000000
           21              H       3.052434       3.089990       4.805718       0.097842       1.275124 0.10113422E+02  0.10607324E+03                                 1.995857                            1.902732      -1.313864       2.254200                    0.993758       3.895538      11.552686       0.435021       1.342420      -0.695253       0.033468      -0.034100      -0.014544       0.049945      -0.015072      -0.002378       0.006141      -0.004123      -0.028694      -0.012831      -0.008414       0.021245              2.002205       2.111375      -0.431969      -0.104255       2.030294       0.166582       1.864946           0.000003
           22              H       0.500442       5.894027       3.559214       0.132516       0.945506 0.66854556E+01  0.63517729E+02                                 1.665955                            1.569937      -1.092051       2.381161                    0.996985       3.482240       9.977664       0.466313       1.382499      -0.686991      -0.020273       0.021842      -0.031085       0.043062      -0.009482       0.002001      -0.001254       0.004633      -0.001061      -0.009591      -0.000857       0.010448              1.702189       1.533424      -0.221594       0.264730       1.581886      -0.369112       1.991258           0.000001
           23              H      -0.048809       6.295214       5.782888       0.127262       0.975866 0.70601544E+01  0.66742368E+02                                 1.592731                            1.531988      -0.736451       2.542892                    0.999847       3.179255       8.549832       0.519746       1.246602      -0.718261      -0.026436       0.028519       0.005095       0.039220      -0.016998      -0.001699      -0.002350      -0.004709       0.018169      -0.020489       0.006303       0.014186              1.594111       1.673680      -0.368352      -0.152111       1.673615       0.172551       1.435038           0.000001
           24              H       0.905622       5.017392       7.421151       0.102678       0.948990 0.65059182E+01  0.61473462E+02                                 1.673820                            1.548741      -1.048832       2.386538                    0.996614       3.614099      10.371511       0.468864       1.382548      -0.686082      -0.014166       0.005572       0.044214       0.046762      -0.011044      -0.003884       0.001044       0.007536       0.033543      -0.017331       0.004101       0.013230              1.739838       1.432419      -0.061457      -0.246629       1.371109       0.199968       2.415986           0.000003
           25              H      -3.002101       6.596530       1.582615       0.121059       0.863566 0.61055300E+01  0.57067534E+02                                 1.598952                            1.523081      -1.111772       2.361279                    0.996171       3.629239      10.530076       0.459924       1.424800      -0.677524       0.023204      -0.030587      -0.012002       0.040225      -0.006401       0.002169       0.003137      -0.002473      -0.008851      -0.007839      -0.000264       0.008102              1.626554       1.576568      -0.341433      -0.091924       1.926940       0.183413       1.376154           0.000002
           26              H      -2.049349       8.221763       2.942640       0.132286       0.990713 0.71216004E+01  0.67800574E+02                                 1.635575                            1.558618      -0.884203       2.473176                    0.999218       3.272686       8.974705       0.502941       1.279184      -0.710156       0.040957      -0.001674       0.006079       0.041439      -0.004898       0.012868       0.008923       0.004047      -0.018687      -0.019597       0.006009       0.013589              1.652066       2.138974      -0.098415       0.223387       1.390913      -0.033145       1.426312           0.000001
           27              H       1.246773       1.509144       3.536955       0.083407       1.184665 0.85610892E+01  0.86293035E+02                                 1.908599                            1.752362      -1.195588       2.300797                    0.994381       3.864507      11.305625       0.451762       1.345086      -0.693580       0.028312       0.027245       0.021312       0.044700      -0.000621       0.012372       0.006947       0.011935      -0.007672      -0.014785      -0.001455       0.016240              1.973746       1.684980       0.386715       0.294408       2.314556       0.609780       1.921702           0.000001
           28              H       7.319505       0.246687       1.446835       0.107391       0.950490 0.69070909E+01  0.66399674E+02                                 1.687444                            1.606634      -1.205253       2.314791                    0.994912       3.704928      10.804830       0.454638       1.401425      -0.682195      -0.044182       0.005322      -0.017622       0.047863      -0.003269       0.006559      -0.000710       0.009171      -0.023619      -0.010193      -0.001522       0.011715              1.706852       2.209789      -0.117111       0.295379       1.462813      -0.003314       1.447955           0.000001
           29              H      -1.504416       3.089990       6.323782       0.097843       1.275122 0.10113404E+02  0.10607301E+03                                 1.995855                            1.902731      -1.313863       2.254201                    0.993758       3.895535      11.552677       0.435021       1.342421      -0.695253       0.033468      -0.034100       0.014544       0.049945      -0.015072       0.002378      -0.006141      -0.004123      -0.028694      -0.012831      -0.008414       0.021245              2.002204       2.111374      -0.431968       0.104255       2.030293      -0.166582       1.864944           0.000003
           30              H       5.057292       5.894027       7.570286       0.132516       0.945504 0.66854382E+01  0.63517519E+02                                 1.665952                            1.569935      -1.092049       2.381163                    0.996985       3.482236       9.977648       0.466313       1.382499      -0.686991      -0.020273       0.021842       0.031085       0.043062      -0.009482      -0.002001       0.001254       0.004633      -0.001061      -0.009591      -0.000857       0.010448              1.702187       1.533422      -0.221593      -0.264729       1.581884       0.369110       1.991254           0.000001
           31              H       4.508041       6.295214       5.346612       0.127261       0.975867 0.70601602E+01  0.66742442E+02                                 1.592733                            1.531989      -0.736451       2.542891                    0.999847       3.179256       8.549838       0.519745       1.246603      -0.718261      -0.026436       0.028519      -0.005095       0.039220      -0.016998       0.001699       0.002350      -0.004709       0.018169      -0.020489       0.006303       0.014186              1.594112       1.673681      -0.368352       0.152112       1.673617      -0.172551       1.435039           0.000001
           32              H       5.462472       5.017392       3.708349       0.102679       0.948988 0.65059053E+01  0.61473309E+02                                 1.673818                            1.548740      -1.048831       2.386539                    0.996614       3.614095      10.371497       0.468864       1.382548      -0.686082      -0.014166       0.005572      -0.044215       0.046762      -0.011044       0.003884      -0.001044       0.007536       0.033543      -0.017331       0.004101       0.013230              1.739836       1.432418      -0.061456       0.246629       1.371108      -0.199967       2.415982           0.000004
           33              H       3.027983       1.939353      12.712115       0.121059       0.863567 0.61055330E+01  0.57067569E+02                                 1.598952                            1.523081      -1.111773       2.361279                    0.996171       3.629240      10.530079       0.459924       1.424800      -0.677524      -0.023204       0.030587      -0.012001       0.040225      -0.006401      -0.002169      -0.003137      -0.002473      -0.008851      -0.007839      -0.000263       0.008102              1.626554       1.576568      -0.341433       0.091924       1.926941      -0.183413       1.376154           0.000002
           34              H       2.075231       0.314120      14.072140       0.132286       0.990713 0.71215985E+01  0.67800557E+02                                 1.635575                            1.558618      -0.884205       2.473176                    0.999218       3.272686       8.974707       0.502941       1.279185      -0.710156      -0.040957       0.001674       0.006079       0.041439      -0.004898      -0.012868      -0.008923       0.004047      -0.018687      -0.019597       0.006009       0.013589              1.652067       2.138975      -0.098415      -0.223387       1.390913       0.033145       1.426313           0.000000
           35              H      -1.220891       7.026739      14.666455       0.083407       1.184662 0.85610664E+01  0.86292746E+02                                 1.908596                            1.752360      -1.195586       2.300798                    0.994381       3.864502      11.305606       0.451762       1.345086      -0.693580      -0.028312      -0.027245       0.021312       0.044700      -0.000621      -0.012372      -0.006947       0.011935      -0.007672      -0.014785      -0.001454       0.016240              1.973743       1.684978       0.386714      -0.294407       2.314553      -0.609778       1.921699           0.000001
           36              H       1.820077       8.289196      12.576335       0.107391       0.950489 0.69070779E+01  0.66399521E+02                                 1.687443                            1.606633      -1.205252       2.314792                    0.994912       3.704925      10.804821       0.454638       1.401426      -0.682195       0.044182      -0.005322      -0.017621       0.047863      -0.003269      -0.006559       0.000710       0.009171      -0.023619      -0.010193      -0.001522       0.011715              1.706851       2.209787      -0.117111      -0.295379       1.462812       0.003314       1.447954           0.000000
           37              H       1.530298       5.445893      17.453282       0.097842       1.275125 0.10113434E+02  0.10607339E+03                                 1.995858                            1.902733      -1.313866       2.254200                    0.993758       3.895540      11.552693       0.435021       1.342420      -0.695253      -0.033468       0.034100       0.014544       0.049945      -0.015072      -0.002378       0.006141      -0.004123      -0.028694      -0.012831      -0.008414       0.021245              2.002206       2.111377      -0.431969      -0.104255       2.030295       0.166582       1.864947           0.000003
           38              H       4.082290       2.641856      18.699786       0.132516       0.945506 0.66854570E+01  0.63517741E+02                                 1.665955                            1.569937      -1.092051       2.381161                    0.996985       3.482240       9.977662       0.466313       1.382499      -0.686991       0.020273      -0.021842       0.031085       0.043062      -0.009482       0.002001      -0.001254       0.004633      -0.001061      -0.009591      -0.000857       0.010448              1.702189       1.533424      -0.221594       0.264730       1.581886      -0.369112       1.991257           0.000001
           39              H       4.631541       2.240669      16.476112       0.127262       0.975866 0.70601505E+01  0.66742323E+02                                 1.592731                            1.531988      -0.736451       2.542892                    0.999847       3.179254       8.549829       0.519746       1.246602      -0.718261       0.026436      -0.028519      -0.005095       0.039220      -0.016998      -0.001699      -0.002350      -0.004709       0.018169      -0.020489       0.006303       0.014186              1.594111       1.673679      -0.368351      -0.152111       1.673615       0.172551       1.435038           0.000001
           40              H       3.677110       3.518491      14.837849       0.102679       0.948989 0.65059109E+01  0.61473377E+02                                 1.673819                            1.548740      -1.048832       2.386538                    0.996614       3.614097      10.371505       0.468864       1.382549      -0.686082       0.014166      -0.005572      -0.044215       0.046762      -0.011044      -0.003884       0.001044       0.007536       0.033543      -0.017331       0.004101       0.013230              1.739837       1.432418      -0.061457      -0.246629       1.371109       0.199967       2.415984           0.000003
           41              C       0.930043       2.100681      21.688279       0.649882      20.299291 0.23406101E+03  0.48087327E+04                                 6.981046                            5.537225      -0.225397       1.993610                    0.999031      22.321569      64.033642       0.606901       0.491232      -1.000938       0.023837       0.047036       0.040921       0.066747       0.001812      -0.064942      -0.040148       0.042841       0.196405      -0.074321      -0.036075       0.110396              7.749177       8.042727       0.044255       1.971783       9.580384       1.478846       5.624419           0.000002
           42              C       0.260560       1.021745      20.872264      -0.065340      32.970374 0.44970578E+03  0.10579659E+05                                 8.848363                            7.017534       0.162456       2.059637                    0.999414      27.281009      76.485130       0.634003       0.410650      -1.076265      -0.021587      -0.019202      -0.010578       0.030767      -0.006367      -0.007987      -0.021663       0.013855      -0.018375      -0.029323       0.012453       0.016870              9.878504       9.999054       0.868361       2.381757      12.429060       3.611913       7.207399           0.000006
           43              C       8.072414       1.187341      20.430868      -0.045278      28.297093 0.42059066E+03  0.98567509E+04                                 8.275742                            7.023163       0.006456       2.001820                    0.998937      28.266559      82.497576       0.594285       0.439782      -1.044431      -0.006370      -0.025419       0.014276       0.029842       0.011366      -0.027627      -0.026717      -0.012117       0.023870      -0.032118      -0.014219       0.046338              8.724269       9.787045       0.099789       1.985808       9.708974       2.327145       6.676789           0.000005
           44              C       7.505805       0.221933      19.619083      -0.098281      27.709127 0.40292630E+03  0.93182518E+04                                 8.042252                            6.783239       0.081042       2.026429                    0.998994      28.106852      80.813206       0.618468       0.428233      -1.054086      -0.010172      -0.008291       0.048702       0.050439       0.008468      -0.000068      -0.002834       0.007637      -0.014293      -0.008450      -0.003377       0.011827              8.440699       9.109162      -0.780460       1.163671       9.919618       2.307518       6.293317           0.000002
           45              C       3.720222       7.667784      19.274068       0.070766      25.208678 0.34934107E+03  0.78413736E+04                                 7.687949                            6.392460       0.018602       2.018596                    0.999062      26.889278      77.628767       0.622080       0.438650      -1.041691       0.019544      -0.008152       0.052610       0.056712       0.041086       0.005192      -0.021767       0.016839       0.064388      -0.057858       0.019209       0.038649              8.111945       8.593379      -0.739864       1.245957       9.550891       2.559138       6.191565           0.000008
           46              C      -3.602186       8.417234      20.496087       0.054191      26.498583 0.36525856E+03  0.82876278E+04                                 7.958331                            6.574111       0.004120       2.013713                    0.999143      27.118223      78.624398       0.608375       0.443716      -1.039064      -0.029538      -0.030366      -0.020743       0.047168       0.025776      -0.006506      -0.049622       0.033943       0.012734      -0.061998       0.006755       0.055243              8.526412       8.365877      -0.358097       1.503178      10.617165       3.024025       6.596194           0.000002
           47              C      -2.381884       4.803141      16.126423       0.028403      29.172107 0.38153044E+03  0.87797386E+04                                 8.478092                            6.699842      -0.183317       1.932728                    0.999417      28.419540      83.852493       0.603285       0.441196      -1.037219       0.020289      -0.016364       0.030005       0.039746       0.020881       0.022201      -0.033672      -0.009143      -0.146541      -0.070272       0.022115       0.048157              9.467006       6.996478      -1.951463       0.197611       6.420436       0.213469      14.984104           0.000009
           48              C      -1.820769       4.106613      15.073795      -0.070688      36.784638 0.46689931E+03  0.11123517E+05                                 9.635909                            7.225948       0.047701       2.020552                    0.999352      27.850943      79.409747       0.613041       0.419370      -1.067175       0.014251      -0.019103       0.020770       0.031613       0.001639      -0.008617       0.011739      -0.001454      -0.051991      -0.024091       0.009751       0.014339             11.280185       8.148913      -2.694016       1.564060       7.456066      -0.489899      18.235578           0.000003
           49              C      -0.875900       3.131815      15.369839      -0.037539      29.428320 0.41207409E+03  0.96101382E+04                                 8.473448                            6.935298      -0.076730       1.970375                    0.999343      28.322773      82.522961       0.600020       0.437710      -1.045421      -0.005099       0.003739       0.007693       0.009958       0.017894      -0.002704       0.008167       0.007889      -0.061316      -0.024557      -0.004177       0.028734              9.151968       7.488740      -2.527441       1.284959       6.912989      -0.314206      13.054174           0.000001
           50              C      -0.540303       2.901347      16.689798      -0.129753      28.670906 0.41056880E+03  0.95123629E+04                                 8.112178                            6.766540       0.256939       2.070107                    0.999632      28.443943      81.093358       0.632157       0.418195      -1.063402       0.002651       0.004482      -0.023131       0.023710      -0.018673       0.002800       0.010841       0.003187      -0.018881      -0.022047      -0.000881       0.022928              8.629507       7.005381      -2.277914       0.745300       6.621842      -0.133835      12.261298          -0.000002
           51              C      -1.129020       3.661894      17.666968       0.085654      25.415458 0.34797934E+03  0.77806377E+04                                 7.717148                            6.383314       0.195676       2.087810                    0.999019      26.174663      74.710077       0.623841       0.439107      -1.044437      -0.023715       0.038584      -0.025095       0.051777       0.037699       0.009446      -0.013624       0.021977      -0.015884      -0.043757       0.001833       0.041924              8.260441       7.183040      -2.581477       0.511197       6.470846      -0.058520      11.127436           0.000007
           52              C      -2.243176       4.411344      13.671478       0.638481      21.356083 0.23694472E+03  0.48863539E+04                                 7.258423                            5.582368      -0.214811       1.995785                    0.999007      22.488746      64.784203       0.602209       0.493198      -0.999233      -0.010851       0.008874      -0.057350       0.059038       0.069688      -0.018017       0.001139      -0.044604      -0.223038      -0.080096      -0.030759       0.110855              8.285016       7.011087      -1.894883       0.821965       5.841066       0.022254      12.002896          -0.000000
           53              C       4.596689       0.064019      21.493068       0.490199      23.552015 0.28226576E+03  0.60373138E+04                                 7.480129                            5.952070      -0.094497       2.008235                    0.999316      23.961594      68.649485       0.608431       0.470662      -1.018357       0.009049       0.017815      -0.138983       0.140412       0.010228       0.012886      -0.004290       0.243792      -0.211887      -0.088373      -0.069970       0.158343              8.278266       4.992935      -0.560477      -0.426741      12.441743      -0.450325       7.400119           0.000001
           54              C      -2.376154       4.438659      21.520669       0.497778      22.615798 0.27544337E+03  0.58765250E+04                                 7.389334                            5.936476      -0.113469       2.002904                    0.999297      24.095819      69.760192       0.598358       0.479796      -1.009843      -0.017228       0.035716      -0.127145       0.133185      -0.099579      -0.032658       0.046038      -0.082387      -0.172119      -0.079412      -0.072267       0.151679              8.170241       9.337197       2.465808       0.505784       6.616432      -1.081242       8.557094           0.000005
           55              C      -0.904161       6.435202      10.558779       0.649881      20.299296 0.23406109E+03  0.48087347E+04                                 6.981047                            5.537226      -0.225396       1.993611                    0.999031      22.321571      64.033647       0.606901       0.491232      -1.000938      -0.023837      -0.047036       0.040921       0.066747       0.001812       0.064942       0.040148       0.042841       0.196405      -0.074321      -0.036075       0.110396              7.749178       8.042729       0.044254      -1.971783       9.580386      -1.478846       5.624420           0.000000
           56              C      -0.234678       7.514138       9.742764      -0.065340      32.970343 0.44970536E+03  0.10579646E+05                                 8.848355                            7.017528       0.162460       2.059638                    0.999414      27.280993      76.485056       0.634003       0.410650      -1.076265       0.021586       0.019203      -0.010578       0.030767      -0.006367       0.007987       0.021663       0.013855      -0.018374      -0.029323       0.012453       0.016870              9.878495       9.999045       0.868358      -2.381754      12.429047      -3.611909       7.207393           0.000006
           57              C       1.067168       7.348542       9.301368      -0.045277      28.297080 0.42059038E+03  0.98567413E+04                                 8.275734                            7.023156       0.006462       2.001822                    0.998937      28.266547      82.497490       0.594286       0.439781      -1.044431       0.006370       0.025419       0.014276       0.029842       0.011366       0.027627       0.026717      -0.012116       0.023869      -0.032118      -0.014219       0.046337              8.724260       9.787035       0.099787      -1.985805       9.708964      -2.327143       6.676782           0.000004
           58              C       1.633777       8.313950       8.489583      -0.098281      27.709120 0.40292621E+03  0.93182491E+04                                 8.042251                            6.783238       0.081040       2.026429                    0.998994      28.106847      80.813188       0.618468       0.428233      -1.054086       0.010172       0.008291       0.048702       0.050439       0.008468       0.000068       0.002834       0.007637      -0.014293      -0.008450      -0.003377       0.011827              8.440697       9.109161      -0.780460      -1.163671       9.919614      -2.307517       6.293316           0.000002
           59              C       5.419360       0.868099       8.144568       0.070765      25.208675 0.34934111E+03  0.78413751E+04                                 7.687952                            6.392464       0.018599       2.018595                    0.999062      26.889269      77.628756       0.622079       0.438650      -1.041690      -0.019544       0.008152       0.052610       0.056711       0.041086      -0.005191       0.021767       0.016839       0.064389      -0.057858       0.019208       0.038650              8.111948       8.593384      -0.739865      -1.245957       9.550893      -2.559138       6.191567           0.000007
           60              C       3.628068       0.118649       9.366587       0.054189      26.498523 0.36525766E+03  0.82876071E+04                                 7.958346                            6.574123       0.004116       2.013712                    0.999143      27.118167      78.624379       0.608371       0.443719      -1.039062       0.029538       0.030366      -0.020743       0.047168       0.025776       0.006506       0.049622       0.033942       0.012735      -0.061998       0.006755       0.055243              8.526428       8.365889      -0.358097      -1.503180      10.617189      -3.024033       6.596206           0.000000
           61              C       2.407766       3.732742       4.996923       0.028403      29.172099 0.38153038E+03  0.87797371E+04                                 8.478092                            6.699842      -0.183318       1.932728                    0.999417      28.419538      83.852494       0.603285       0.441196      -1.037219      -0.020289       0.016364       0.030005       0.039745       0.020882      -0.022202       0.033672      -0.009143      -0.146541      -0.070272       0.022115       0.048157              9.467005       6.996478      -1.951463      -0.197612       6.420436      -0.213468      14.984102           0.000009
           62              C       1.846651       4.429270       3.944295      -0.070688      36.784669 0.46689972E+03  0.11123529E+05                                 9.635916                            7.225952       0.047699       2.020552                    0.999352      27.850955      79.409802       0.613041       0.419370      -1.067175      -0.014251       0.019103       0.020770       0.031613       0.001639       0.008618      -0.011739      -0.001454      -0.051991      -0.024091       0.009751       0.014339             11.280194       8.148917      -2.694016      -1.564066       7.456069       0.489904      18.235597           0.000002
           63              C       0.901782       5.404068       4.240340      -0.037539      29.428337 0.41207420E+03  0.96101412E+04                                 8.473450                            6.935298      -0.076730       1.970375                    0.999343      28.322775      82.522967       0.600020       0.437710      -1.045421       0.005099      -0.003738       0.007693       0.009958       0.017894       0.002704      -0.008167       0.007889      -0.061315      -0.024557      -0.004176       0.028733              9.151971       7.488740      -2.527440      -1.284964       6.912988       0.314210      13.054186           0.000002
           64              C       0.566185       5.634536       5.560298      -0.129753      28.670904 0.41056855E+03  0.95123556E+04                                 8.112177                            6.766538       0.256939       2.070107                    0.999632      28.443945      81.093363       0.632157       0.418195      -1.063402      -0.002651      -0.004482      -0.023131       0.023709      -0.018673      -0.002800      -0.010841       0.003187      -0.018881      -0.022047      -0.000881       0.022928              8.629507       7.005381      -2.277914      -0.745303       6.621841       0.133837      12.261299          -0.000001
           65              C       1.154902       4.873989       6.537468       0.085654      25.415471 0.34797954E+03  0.77806430E+04                                 7.717149                            6.383315       0.195678       2.087810                    0.999019      26.174671      74.710098       0.623841       0.439107      -1.044437       0.023715      -0.038585      -0.025095       0.051777       0.037699      -0.009446       0.013623       0.021977      -0.015884      -0.043756       0.001833       0.041923              8.260443       7.183040      -2.581477      -0.511197       6.470847       0.058520      11.127441           0.000006
           66              C       2.269058       4.124539       2.541978       0.638482      21.356079 0.23694465E+03  0.48863520E+04                                 7.258422                            5.582367      -0.214810       1.995785                    0.999007      22.488743      64.784194       0.602209       0.493198      -0.999233       0.010851      -0.008874      -0.057350       0.059038       0.069688       0.018017      -0.001139      -0.044604      -0.223038      -0.080096      -0.030759       0.110855              8.285016       7.011085      -1.894882      -0.821965       5.841065      -0.022254      12.002897           0.000002
           67              C       4.542893       8.471864      10.363568       0.490199      23.552030 0.28226597E+03  0.60373190E+04                                 7.480131                            5.952071      -0.094496       2.008235                    0.999316      23.961603      68.649509       0.608431       0.470662      -1.018357      -0.009049      -0.017815      -0.138983       0.140412       0.010228      -0.012886       0.004290       0.243792      -0.211886      -0.088373      -0.069970       0.158343              8.278267       4.992935      -0.560477       0.426741      12.441746       0.450325       7.400121           0.000002
           68              C       2.402036       4.097224      10.391169       0.497777      22.615800 0.27544339E+03  0.58765259E+04                                 7.389337                            5.936478      -0.113471       2.002903                    0.999297      24.095822      69.760215       0.598358       0.479796      -1.009843       0.017228      -0.035717      -0.127145       0.133185      -0.099580       0.032658      -0.046038      -0.082387      -0.172119      -0.079413      -0.072267       0.151680              8.170244       9.337199       2.465809      -0.505784       6.616434       1.081243       8.557097           0.000004
           69              C       3.652689       6.435202       0.570721       0.649882      20.299292 0.23406103E+03  0.48087332E+04                                 6.981047                            5.537226      -0.225396       1.993611                    0.999031      22.321570      64.033648       0.606901       0.491232      -1.000938      -0.023837      -0.047036      -0.040921       0.066747       0.001812      -0.064942      -0.040148       0.042841       0.196405      -0.074321      -0.036075       0.110396              7.749177       8.042728       0.044255       1.971783       9.580384       1.478846       5.624419           0.000001
           70              C       4.322172       7.514138       1.386736      -0.065340      32.970379 0.44970588E+03  0.10579662E+05                                 8.848364                            7.017535       0.162456       2.059637                    0.999414      27.281012      76.485142       0.634003       0.410650      -1.076265       0.021587       0.019203       0.010578       0.030767      -0.006366      -0.007987      -0.021663       0.013855      -0.018374      -0.029323       0.012453       0.016870              9.878506       9.999055       0.868361       2.381757      12.429062       3.611914       7.207400           0.000006
           71              C      -3.489682       7.348542       1.828132      -0.045277      28.297094 0.42059065E+03  0.98567502E+04                                 8.275740                            7.023161       0.006459       2.001821                    0.998937      28.266560      82.497562       0.594285       0.439781      -1.044431       0.006370       0.025419      -0.014276       0.029842       0.011366      -0.027628      -0.026717      -0.012117       0.023870      -0.032118      -0.014219       0.046337              8.724267       9.787041       0.099789       1.985807       9.708971       2.327145       6.676787           0.000005
           72              C      -2.923073       8.313950       2.639917      -0.098281      27.709130 0.40292637E+03  0.93182540E+04                                 8.042254                            6.783241       0.081040       2.026429                    0.998994      28.106854      80.813222       0.618468       0.428233      -1.054086       0.010172       0.008291      -0.048702       0.050439       0.008468      -0.000068      -0.002834       0.007637      -0.014291      -0.008450      -0.003377       0.011827              8.440701       9.109164      -0.780460       1.163671       9.919621       2.307519       6.293319           0.000002
           73              C       0.862510       0.868099       2.984932       0.070766      25.208676 0.34934105E+03  0.78413731E+04                                 7.687948                            6.392459       0.018603       2.018596                    0.999062      26.889277      77.628762       0.622080       0.438649      -1.041691      -0.019544       0.008151      -0.052610       0.056712       0.041086       0.005192      -0.021767       0.016839       0.064387      -0.057858       0.019209       0.038649              8.111944       8.593378      -0.739863       1.245956       9.550890       2.559138       6.191565           0.000008
           74              C       8.184918       0.118649       1.762913       0.054191      26.498569 0.36525831E+03  0.82876208E+04                                 7.958328                            6.574108       0.004120       2.013713                    0.999143      27.118213      78.624358       0.608375       0.443716      -1.039064       0.029538       0.030366       0.020743       0.047168       0.025776      -0.006506      -0.049622       0.033942       0.012734      -0.061998       0.006755       0.055243              8.526409       8.365874      -0.358097       1.503178      10.617160       3.024023       6.596191           0.000003
           75              C       6.964616       3.732742       6.132577       0.028402      29.172137 0.38153101E+03  0.87797554E+04                                 8.478100                            6.699849      -0.183319       1.932727                    0.999417      28.419561      83.852586       0.603284       0.441196      -1.037219      -0.020289       0.016364      -0.030005       0.039746       0.020882       0.022201      -0.033672      -0.009143      -0.146541      -0.070272       0.022115       0.048157              9.467014       6.996484      -1.951464       0.197611       6.420441       0.213470      14.984119           0.000009
           76              C       6.403501       4.429270       7.185205      -0.070687      36.784615 0.46689895E+03  0.11123505E+05                                 9.635901                            7.225943       0.047704       2.020553                    0.999352      27.850930      79.409676       0.613042       0.419370      -1.067176      -0.014251       0.019103      -0.020770       0.031613       0.001639      -0.008617       0.011739      -0.001454      -0.051991      -0.024091       0.009751       0.014340             11.280177       8.148905      -2.694012       1.564063       7.456059      -0.489902      18.235566           0.000003
           77              C       5.458632       5.404068       6.889160      -0.037540      29.428363 0.41207471E+03  0.96101568E+04                                 8.473459                            6.935306      -0.076734       1.970374                    0.999343      28.322787      82.523035       0.600019       0.437710      -1.045421       0.005099      -0.003739      -0.007693       0.009958       0.017895      -0.002704       0.008167       0.007889      -0.061317      -0.024558      -0.004177       0.028735              9.151981       7.488748      -2.527442       1.284967       6.912994      -0.314212      13.054200           0.000000
           78              C       5.123035       5.634536       5.569202      -0.129753      28.670882 0.41056816E+03  0.95123444E+04                                 8.112172                            6.766534       0.256939       2.070107                    0.999632      28.443933      81.093318       0.632157       0.418195      -1.063402      -0.002651      -0.004482       0.023131       0.023710      -0.018673       0.002800       0.010841       0.003187      -0.018881      -0.022047      -0.000881       0.022928              8.629501       7.005378      -2.277914       0.745302       6.621838      -0.133837      12.261288          -0.000002
           79              C       5.711752       4.873989       4.592032       0.085653      25.415471 0.34797958E+03  0.77806445E+04                                 7.717152                            6.383317       0.195676       2.087810                    0.999019      26.174670      74.710111       0.623841       0.439107      -1.044437       0.023714      -0.038585       0.025095       0.051777       0.037699       0.009446      -0.013624       0.021977      -0.015885      -0.043757       0.001833       0.041924              8.260445       7.183043      -2.581478       0.511197       6.470850      -0.058519      11.127442           0.000006
           80              C       6.825908       4.124539       8.587522       0.638481      21.356084 0.23694470E+03  0.48863533E+04                                 7.258424                            5.582368      -0.214810       1.995785                    0.999007      22.488743      64.784193       0.602209       0.493198      -0.999233       0.010851      -0.008874       0.057350       0.059038       0.069688      -0.018017       0.001139      -0.044605      -0.223038      -0.080096      -0.030759       0.110855              8.285017       7.011087      -1.894883       0.821965       5.841066       0.022254      12.002900           0.000000
           81              C      -0.013957       8.471864       0.765932       0.490197      23.552030 0.28226597E+03  0.60373197E+04                                 7.480134                            5.952074      -0.094500       2.008233                    0.999316      23.961605      68.649536       0.608431       0.470662      -1.018357      -0.009049      -0.017815       0.138983       0.140412       0.010228       0.012886      -0.004290       0.243793      -0.211888      -0.088373      -0.069971       0.158344              8.278272       4.992938      -0.560478      -0.426741      12.441753      -0.450326       7.400124           0.000003
           82              C      -2.154814       4.097224       0.738331       0.497776      22.615809 0.27544353E+03  0.58765294E+04                                 7.389337                            5.936479      -0.113470       2.002903                    0.999297      24.095829      69.760232       0.598358       0.479796      -1.009843       0.017228      -0.035717       0.127145       0.133185      -0.099579      -0.032658       0.046038      -0.082387      -0.172119      -0.079412      -0.072267       0.151679              8.170244       9.337201       2.465810       0.505784       6.616435      -1.081243       8.557097           0.000005
           83              C       5.486893       2.100681      11.700221       0.649882      20.299291 0.23406102E+03  0.48087328E+04                                 6.981046                            5.537225      -0.225395       1.993611                    0.999031      22.321566      64.033628       0.606901       0.491232      -1.000938       0.023837       0.047036      -0.040921       0.066747       0.001813       0.064942       0.040149       0.042841       0.196406      -0.074321      -0.036075       0.110396              7.749176       8.042728       0.044254      -1.971783       9.580383      -1.478845       5.624419           0.000000
           84              C       4.817410       1.021745      12.516236      -0.065340      32.970366 0.44970569E+03  0.10579657E+05                                 8.848362                            7.017534       0.162456       2.059637                    0.999414      27.281004      76.485116       0.634002       0.410650      -1.076265      -0.021586      -0.019202       0.010578       0.030767      -0.006366       0.007987       0.021664       0.013855      -0.018374      -0.029323       0.012452       0.016871              9.878503       9.999053       0.868360      -2.381756      12.429058      -3.611913       7.207399           0.000005
           85              C       3.515564       1.187341      12.957632      -0.045277      28.297069 0.42059016E+03  0.98567350E+04                                 8.275733                            7.023155       0.006462       2.001822                    0.998937      28.266541      82.497473       0.594286       0.439781      -1.044431      -0.006370      -0.025419      -0.014276       0.029842       0.011366       0.027627       0.026717      -0.012117       0.023869      -0.032118      -0.014219       0.046337              8.724259       9.787033       0.099787      -1.985805       9.708963      -2.327143       6.676781           0.000005
           86              C       2.948955       0.221933      13.769417      -0.098282      27.709140 0.40292657E+03  0.93182597E+04                                 8.042256                            6.783242       0.081041       2.026429                    0.998994      28.106861      80.813245       0.618468       0.428233      -1.054086      -0.010172      -0.008291      -0.048702       0.050439       0.008468       0.000068       0.002834       0.007637      -0.014293      -0.008450      -0.003377       0.011827              8.440703       9.109166      -0.780461      -1.163671       9.919622      -2.307519       6.293320           0.000001
           87              C      -0.836628       7.667784      14.114432       0.070765      25.208679 0.34934114E+03  0.78413757E+04                                 7.687950                            6.392462       0.018601       2.018596                    0.999062      26.889276      77.628767       0.622079       0.438650      -1.041691       0.019544      -0.008152      -0.052610       0.056712       0.041086      -0.005191       0.021767       0.016839       0.064388      -0.057858       0.019208       0.038650              8.111946       8.593381      -0.739865      -1.245956       9.550892      -2.559137       6.191566           0.000008
           88              C       0.954664       8.417234      12.892413       0.054191      26.498569 0.36525836E+03  0.82876223E+04                                 7.958330                            6.574110       0.004117       2.013713                    0.999143      27.118210      78.624360       0.608375       0.443716      -1.039064      -0.029538      -0.030366       0.020743       0.047168       0.025776       0.006506       0.049622       0.033942       0.012735      -0.061998       0.006755       0.055243              8.526411       8.365875      -0.358097      -1.503178      10.617164      -3.024024       6.596193           0.000001
           89              C       2.174966       4.803141      17.262077       0.028403      29.172104 0.38153045E+03  0.87797382E+04                                 8.478088                            6.699840      -0.183314       1.932729                    0.999417      28.419542      83.852479       0.603285       0.441195      -1.037219       0.020289      -0.016364      -0.030005       0.039745       0.020881      -0.022201       0.033672      -0.009143      -0.146540      -0.070272       0.022115       0.048157              9.467001       6.996475      -1.951463      -0.197612       6.420434      -0.213468      14.984094           0.000009
           90              C       2.736081       4.106613      18.314705      -0.070688      36.784677 0.46689985E+03  0.11123533E+05                                 9.635916                            7.225953       0.047700       2.020552                    0.999352      27.850959      79.409811       0.613041       0.419370      -1.067175       0.014251      -0.019103      -0.020770       0.031613       0.001639       0.008617      -0.011739      -0.001454      -0.051991      -0.024091       0.009751       0.014340             11.280195       8.148917      -2.694016      -1.564066       7.456069       0.489903      18.235599           0.000005
           91              C       3.680950       3.131815      18.018660      -0.037538      29.428328 0.41207405E+03  0.96101365E+04                                 8.473448                            6.935296      -0.076729       1.970375                    0.999343      28.322770      82.522942       0.600020       0.437710      -1.045421      -0.005099       0.003738      -0.007693       0.009958       0.017894       0.002703      -0.008167       0.007889      -0.061315      -0.024557      -0.004176       0.028733              9.151969       7.488737      -2.527439      -1.284963       6.912986       0.314209      13.054183           0.000002
           92              C       4.016547       2.901347      16.698702      -0.129754      28.670909 0.41056864E+03  0.95123584E+04                                 8.112179                            6.766539       0.256938       2.070107                    0.999632      28.443948      81.093377       0.632157       0.418195      -1.063402       0.002651       0.004482       0.023131       0.023710      -0.018673      -0.002800      -0.010841       0.003187      -0.018881      -0.022048      -0.000881       0.022928              8.629508       7.005382      -2.277915      -0.745303       6.621842       0.133836      12.261301          -0.000002
           93              C       3.427830       3.661894      15.721532       0.085653      25.415473 0.34797959E+03  0.77806451E+04                                 7.717154                            6.383318       0.195673       2.087809                    0.999019      26.174673      74.710131       0.623841       0.439107      -1.044437      -0.023714       0.038585       0.025095       0.051778       0.037699      -0.009446       0.013623       0.021977      -0.015884      -0.043757       0.001833       0.041924              8.260447       7.183044      -2.581479      -0.511197       6.470850       0.058519      11.127446           0.000006
           94              C       2.313674       4.411344      19.717022       0.638481      21.356080 0.23694465E+03  0.48863524E+04                                 7.258424                            5.582368      -0.214812       1.995784                    0.999007      22.488745      64.784211       0.602208       0.493198      -0.999233      -0.010851       0.008874       0.057350       0.059038       0.069688       0.018017      -0.001139      -0.044605      -0.223039      -0.080096      -0.030759       0.110855              8.285018       7.011087      -1.894883      -0.821965       5.841066      -0.022254      12.002900          -0.000000
           95              C       0.039839       0.064019      11.895432       0.490198      23.552030 0.28226596E+03  0.60373190E+04                                 7.480132                            5.952072      -0.094497       2.008234                    0.999316      23.961605      68.649524       0.608431       0.470662      -1.018357       0.009049       0.017815       0.138983       0.140412       0.010228      -0.012886       0.004290       0.243792      -0.211887      -0.088373      -0.069970       0.158343              8.278269       4.992936      -0.560477       0.426741      12.441749       0.450325       7.400122           0.000002
           96              C       2.180696       4.438659      11.867831       0.497776      22.615802 0.27544343E+03  0.58765268E+04                                 7.389337                            5.936479      -0.113472       2.002902                    0.999297      24.095826      69.760231       0.598358       0.479796      -1.009843      -0.017228       0.035716       0.127145       0.133185      -0.099580       0.032658      -0.046038      -0.082387      -0.172119      -0.079413      -0.072267       0.151680              8.170245       9.337201       2.465810      -0.505784       6.616435       1.081243       8.557098           0.000004
           97              N       4.979614       7.477434      19.693873      -0.177584      33.139177 0.49783464E+03  0.11904199E+05                                 8.576570                            7.206795       0.093083       2.056980                    0.999302      27.422047      75.230385       0.654727       0.391229      -1.099378      -0.063655       0.087455       0.055024       0.121359       0.027516       0.037659      -0.000005       0.048471      -0.054684      -0.044994      -0.016150       0.061144              9.132990       9.888506      -0.276284       1.698748      10.095326       3.120131       7.415138          -0.000004
           98              N      -2.049834       4.605109      17.406093      -0.173339      35.454290 0.49580844E+03  0.11846231E+05                                 8.990256                            7.191393       0.046102       2.041158                    0.999469      27.391416      75.169318       0.655385       0.391150      -1.099195       0.055665      -0.065455      -0.079742       0.117225      -0.007724       0.037129      -0.033034       0.014310       0.056698      -0.042640      -0.017215       0.059855             10.014927       8.250710      -2.874663       0.895654       7.360857      -0.220997      14.433214          -0.000001
           99              N       4.159968       1.058449       8.564373      -0.177582      33.139069 0.49783272E+03  0.11904141E+05                                 8.576552                            7.206780       0.093084       2.056981                    0.999302      27.421987      75.230172       0.654728       0.391228      -1.099378       0.063655      -0.087454       0.055023       0.121358       0.027516      -0.037659       0.000005       0.048472      -0.054684      -0.044994      -0.016150       0.061144              9.132970       9.888485      -0.276282      -1.698745      10.095302      -3.120122       7.415123          -0.000005
          100              N       2.075716       3.930774       6.276593      -0.173339      35.454265 0.49580805E+03  0.11846219E+05                                 8.990252                            7.191390       0.046101       2.041158                    0.999469      27.391404      75.169278       0.655385       0.391150      -1.099195      -0.055665       0.065455      -0.079742       0.117225      -0.007724      -0.037129       0.033034       0.014311       0.056697      -0.042640      -0.017215       0.059855             10.014923       8.250707      -2.874662      -0.895655       7.360854       0.220998      14.433208          -0.000002
          101              N      -0.396882       1.058449       2.565127      -0.177584      33.139173 0.49783456E+03  0.11904197E+05                                 8.576570                            7.206795       0.093082       2.056980                    0.999302      27.422044      75.230376       0.654727       0.391229      -1.099378       0.063655      -0.087454      -0.055024       0.121359       0.027516       0.037659      -0.000005       0.048471      -0.054684      -0.044994      -0.016149       0.061143              9.132990       9.888506      -0.276284       1.698748      10.095326       3.120131       7.415138          -0.000005
          102              N       6.632566       3.930774       4.852907      -0.173339      35.454271 0.49580814E+03  0.11846222E+05                                 8.990254                            7.191391       0.046101       2.041158                    0.999469      27.391408      75.169297       0.655385       0.391150      -1.099195      -0.055665       0.065455       0.079742       0.117225      -0.007724       0.037129      -0.033034       0.014311       0.056698      -0.042640      -0.017215       0.059855             10.014924       8.250708      -2.874662       0.895653       7.360855      -0.220996      14.433209          -0.000001
          103              N       0.422764       7.477434      13.694627      -0.177583      33.139138 0.49783394E+03  0.11904178E+05                                 8.576564                            7.206790       0.093081       2.056980                    0.999302      27.422025      75.230309       0.654728       0.391229      -1.099378      -0.063655       0.087454      -0.055024       0.121358       0.027516      -0.037659       0.000005       0.048471      -0.054684      -0.044994      -0.016150       0.061143              9.132983       9.888499      -0.276284      -1.698747      10.095318      -3.120128       7.415133          -0.000005
          104              N       2.507016       4.605109      15.982407      -0.173339      35.454279 0.49580826E+03  0.11846226E+05                                 8.990255                            7.191392       0.046102       2.041158                    0.999469      27.391411      75.169305       0.655385       0.391150      -1.099195       0.055665      -0.065455       0.079742       0.117225      -0.007724      -0.037130       0.033034       0.014311       0.056698      -0.042640      -0.017215       0.059855             10.014926       8.250709      -2.874663      -0.895654       7.360856       0.220997      14.433212          -0.000001
          105              O       2.026010       1.814729      -0.019588      -0.663327      44.197870 0.76020174E+03  0.19938122E+05                                 9.963787                            8.661495      -0.036063       2.009527                    0.994477      30.077486      82.716518       0.631048       0.370074      -1.129804      -0.058452      -0.029978       0.003957       0.065811      -0.032559      -0.016654      -0.037973       0.085937       0.143496      -0.090195       0.029596       0.060599             10.789683      15.770611       0.110348       3.359056       8.516360      -0.446216       8.082079          -0.000009
          106              O       0.340064       3.196688      21.727678      -0.663481      46.497659 0.76606420E+03  0.20162978E+05                                10.356628                            8.731624      -0.086045       1.990280                    0.996000      30.269264      83.831313       0.623534       0.373212      -1.125605      -0.006132      -0.068205       0.011109       0.069375      -0.030335      -0.063609      -0.039665       0.009958       0.117621      -0.091075       0.006855       0.084220             11.465633       9.792658      -3.115692      -0.557643      17.420271       1.647050       7.183970          -0.000008
          107              O       5.897708       5.186403      13.504090      -0.625462      39.797566 0.65349274E+03  0.16511485E+05                                 9.304130                            8.014295       0.142422       2.082413                    0.995312      28.986593      78.367377       0.657718       0.368571      -1.130402       0.013242       0.008186       0.044611       0.047249      -0.001374       0.007176      -0.004871      -0.010170      -0.295470      -0.099000       0.044265       0.054736             10.059592      11.462652      -3.108281       2.735604       9.028576      -1.889110       9.687547          -0.000009
          108              O      -1.607358       3.855658      12.746394      -0.685910      49.196089 0.81141882E+03  0.21705624E+05                                10.800581                            9.022041      -0.209246       1.938784                    0.995814      31.131042      87.439230       0.608672       0.376180      -1.121330      -0.020869       0.019026       0.080037       0.084872       0.062380      -0.039266       0.024063      -0.027979      -0.195923      -0.097165       0.000355       0.096810             11.995521      10.405764      -1.531775      -3.740469       9.282031       3.900551      16.298769          -0.000012
          109              O      -1.564856       5.248714      21.000476      -0.588969      42.756088 0.68671772E+03  0.17582621E+05                                 9.771664                            8.235221      -0.010353       2.031394                    0.995904      29.071186      79.342865       0.645947       0.370342      -1.128071      -0.079969      -0.012620      -0.051444       0.095921      -0.007086      -0.051127      -0.010118      -0.029850      -0.157958      -0.082178       0.039195       0.042983             10.832433      13.439332       3.787968      -1.002241      10.397554      -2.090558       8.660414          -0.000007
          110              O       5.772140       3.900045      20.944606      -0.575871      41.430164 0.66685359E+03  0.16953850E+05                                 9.579932                            8.136794       0.032332       2.045749                    0.995820      28.931398      78.753692       0.647084       0.372312      -1.126267       0.046624       0.034049      -0.044975       0.073184      -0.022192       0.016718       0.061732      -0.010333      -0.229046      -0.106655       0.032118       0.074538             10.523927      14.134999       3.214539       2.060476       8.650506       0.669040       8.786278          -0.000005
          111              O       4.617530       1.226606      21.021177      -0.616515      42.387458 0.63794775E+03  0.16003299E+05                                 9.642969                            7.871636       0.308532       2.127234                    0.997069      28.982453      77.777966       0.670356       0.364230      -1.135079       0.016762      -0.082640      -0.050874       0.098481       0.005353       0.002324      -0.042574       0.022753      -0.291380      -0.109567       0.047883       0.061684             10.949805       7.643601      -0.642311      -0.365233      17.838867      -2.891802       7.366946          -0.000006
          112              O       0.108512       7.533770      20.838653      -0.588515      40.027809 0.60934591E+03  0.15167148E+05                                 9.373768                            7.778426       0.077994       2.057548                    0.995818      28.954345      78.335036       0.660869       0.372349      -1.124700      -0.006457       0.074640      -0.034844       0.082625       0.001221       0.002257       0.067294       0.031630      -0.315051      -0.131894       0.062849       0.069045             10.362271       7.585892      -0.926887      -0.316127      16.085552       2.525504       7.415370          -0.000009
          113              O      -2.000128       6.721154      11.109912      -0.663326      44.197837 0.76020101E+03  0.19938098E+05                                 9.963782                            8.661491      -0.036063       2.009527                    0.994477      30.077472      82.716467       0.631048       0.370074      -1.129804       0.058452       0.029979       0.003957       0.065810      -0.032558       0.016654       0.037973       0.085937       0.143496      -0.090195       0.029595       0.060599             10.789677      15.770602       0.110347      -3.359054       8.516355       0.446216       8.082075          -0.000010
          114              O      -0.314182       5.339195      10.598178      -0.663480      46.497631 0.76606368E+03  0.20162961E+05                                10.356624                            8.731621      -0.086047       1.990280                    0.995999      30.269254      83.831276       0.623535       0.373212      -1.125605       0.006132       0.068205       0.011109       0.069375      -0.030335       0.063609       0.039664       0.009958       0.117620      -0.091075       0.006855       0.084219             11.465628       9.792654      -3.115692       0.557643      17.420263      -1.647049       7.183967          -0.000010
          115              O       3.241874       3.349480       2.374590      -0.625462      39.797573 0.65349290E+03  0.16511489E+05                                 9.304130                            8.014295       0.142422       2.082413                    0.995312      28.986598      78.367389       0.657718       0.368571      -1.130402      -0.013242      -0.008186       0.044611       0.047249      -0.001374      -0.007176       0.004871      -0.010170      -0.295470      -0.099000       0.044265       0.054735             10.059592      11.462652      -3.108281      -2.735605       9.028576       1.889110       9.687548          -0.000009
          116              O       1.633240       4.680225       1.616894      -0.685911      49.196117 0.81141934E+03  0.21705642E+05                                10.800585                            9.022044      -0.209246       1.938784                    0.995814      31.131052      87.439266       0.608672       0.376180      -1.121330       0.020868      -0.019026       0.080037       0.084873       0.062380       0.039266      -0.024064      -0.027979      -0.195923      -0.097165       0.000355       0.096810             11.995526      10.405767      -1.531775       3.740470       9.282034      -3.900553      16.298776          -0.000012
          117              O       1.590738       3.287169       9.870976      -0.588968      42.756068 0.68671734E+03  0.17582609E+05                                 9.771661                            8.235219      -0.010353       2.031394                    0.995904      29.071178      79.342838       0.645948       0.370342      -1.128071       0.079969       0.012619      -0.051445       0.095921      -0.007085       0.051127       0.010118      -0.029850      -0.157958      -0.082178       0.039195       0.042983             10.832430      13.439326       3.787967       1.002241      10.397551       2.090558       8.660412          -0.000008
          118              O       3.367442       4.635838       9.815106      -0.575871      41.430153 0.66685336E+03  0.16953843E+05                                 9.579931                            8.136793       0.032331       2.045749                    0.995820      28.931392      78.753675       0.647084       0.372312      -1.126267      -0.046625      -0.034049      -0.044975       0.073184      -0.022192      -0.016718      -0.061732      -0.010333      -0.229046      -0.106655       0.032118       0.074537             10.523926      14.134997       3.214539      -2.060476       8.650505      -0.669040       8.786277          -0.000006
          119              O       4.522052       7.309277       9.891677      -0.616515      42.387470 0.63794797E+03  0.16003305E+05                                 9.642970                            7.871637       0.308532       2.127234                    0.997069      28.982460      77.777986       0.670356       0.364230      -1.135079      -0.016762       0.082640      -0.050874       0.098481       0.005353      -0.002324       0.042574       0.022754      -0.291380      -0.109567       0.047882       0.061684             10.949805       7.643601      -0.642311       0.365233      17.838868       2.891802       7.366947          -0.000008
          120              O      -0.082630       1.002113       9.709153      -0.588515      40.027797 0.60934566E+03  0.15167140E+05                                 9.373766                            7.778424       0.077994       2.057548                    0.995818      28.954340      78.335018       0.660869       0.372349      -1.124700       0.006457      -0.074640      -0.034844       0.082625       0.001221      -0.002257      -0.067294       0.031631      -0.315051      -0.131894       0.062849       0.069045             10.362269       7.585890      -0.926886       0.316127      16.085548      -2.525504       7.415369          -0.000010
          121              O       2.556722       6.721154       0.019588      -0.663326      44.197856 0.76020144E+03  0.19938112E+05                                 9.963784                            8.661493      -0.036063       2.009527                    0.994477      30.077481      82.716496       0.631048       0.370074      -1.129804       0.058452       0.029979      -0.003956       0.065811      -0.032559      -0.016654      -0.037973       0.085937       0.143496      -0.090195       0.029596       0.060599             10.789680      15.770607       0.110348       3.359055       8.516357      -0.446216       8.082077          -0.000009
          122              O       4.242668       5.339195       0.531322      -0.663481      46.497656 0.76606418E+03  0.20162977E+05                                10.356628                            8.731624      -0.086046       1.990280                    0.996000      30.269263      83.831311       0.623534       0.373212      -1.125605       0.006132       0.068205      -0.011109       0.069375      -0.030335      -0.063609      -0.039665       0.009958       0.117621      -0.091075       0.006855       0.084220             11.465633       9.792658      -3.115692      -0.557643      17.420270       1.647050       7.183970          -0.000008
          123              O      -1.314976       3.349480       8.754910      -0.625461      39.797544 0.65349230E+03  0.16511470E+05                                 9.304125                            8.014291       0.142422       2.082413                    0.995312      28.986586      78.367343       0.657718       0.368571      -1.130402      -0.013242      -0.008186      -0.044611       0.047249      -0.001374       0.007176      -0.004871      -0.010170      -0.295470      -0.099000       0.044264       0.054735             10.059586      11.462645      -3.108279       2.735602       9.028571      -1.889109       9.687543          -0.000010
          124              O       6.190090       4.680225       9.512606      -0.685910      49.196088 0.81141876E+03  0.21705622E+05                                10.800581                            9.022041      -0.209246       1.938784                    0.995814      31.131040      87.439224       0.608672       0.376180      -1.121330       0.020868      -0.019026      -0.080037       0.084872       0.062380      -0.039266       0.024064      -0.027979      -0.195923      -0.097165       0.000354       0.096810             11.995521      10.405763      -1.531775      -3.740468       9.282031       3.900551      16.298769          -0.000013
          125              O       6.147588       3.287169       1.258524      -0.588969      42.756088 0.68671771E+03  0.17582621E+05                                 9.771664                            8.235221      -0.010353       2.031393                    0.995904      29.071186      79.342867       0.645947       0.370343      -1.128071       0.079970       0.012619       0.051445       0.095922      -0.007085      -0.051127      -0.010118      -0.029849      -0.157958      -0.082178       0.039195       0.042983             10.832433      13.439332       3.787968      -1.002242      10.397554      -2.090558       8.660414          -0.000007
          126              O      -1.189408       4.635838       1.314394      -0.575871      41.430160 0.66685350E+03  0.16953847E+05                                 9.579932                            8.136794       0.032332       2.045749                    0.995820      28.931396      78.753688       0.647084       0.372312      -1.126267      -0.046624      -0.034049       0.044974       0.073184      -0.022192       0.016717       0.061732      -0.010333      -0.229046      -0.106655       0.032118       0.074538             10.523927      14.134999       3.214539       2.060476       8.650505       0.669040       8.786277          -0.000006
          127              O      -0.034798       7.309277       1.237823      -0.616514      42.387429 0.63794721E+03  0.16003282E+05                                 9.642965                            7.871632       0.308531       2.127234                    0.997069      28.982442      77.777926       0.670356       0.364230      -1.135079      -0.016762       0.082640       0.050873       0.098481       0.005353       0.002324      -0.042574       0.022753      -0.291380      -0.109567       0.047883       0.061684             10.949799       7.643597      -0.642311      -0.365233      17.838858      -2.891800       7.366943          -0.000006
          128              O       4.474220       1.002113       1.420347      -0.588515      40.027791 0.60934557E+03  0.15167138E+05                                 9.373765                            7.778423       0.077993       2.057547                    0.995818      28.954338      78.335010       0.660869       0.372349      -1.124700       0.006457      -0.074640       0.034844       0.082625       0.001221       0.002257       0.067294       0.031630      -0.315051      -0.131894       0.062849       0.069045             10.362268       7.585890      -0.926887      -0.316127      16.085546       2.525503       7.415368          -0.000009
          129              O       6.582860       1.814729      11.149088      -0.663326      44.197813 0.76020048E+03  0.19938081E+05                                 9.963778                            8.661488      -0.036063       2.009527                    0.994477      30.077462      82.716431       0.631048       0.370074      -1.129804      -0.058452      -0.029978      -0.003957       0.065810      -0.032558       0.016654       0.037973       0.085937       0.143496      -0.090195       0.029595       0.060599             10.789674      15.770597       0.110347      -3.359053       8.516352       0.446216       8.082072          -0.000010
          130              O       4.896914       3.196688      11.660822      -0.663480      46.497633 0.76606372E+03  0.20162962E+05                                10.356624                            8.731621      -0.086047       1.990280                    0.995999      30.269254      83.831275       0.623535       0.373212      -1.125605      -0.006132      -0.068205      -0.011109       0.069375      -0.030335       0.063609       0.039665       0.009958       0.117620      -0.091075       0.006855       0.084219             11.465628       9.792654      -3.115691       0.557643      17.420262      -1.647049       7.183967          -0.000009
          131              O       1.340858       5.186403      19.884410      -0.625462      39.797566 0.65349276E+03  0.16511485E+05                                 9.304127                            8.014293       0.142425       2.082414                    0.995312      28.986598      78.367379       0.657718       0.368571      -1.130402       0.013242       0.008186      -0.044611       0.047249      -0.001374      -0.007176       0.004871      -0.010170      -0.295471      -0.099000       0.044265       0.054736             10.059589      11.462649      -3.108280      -2.735604       9.028574       1.889109       9.687545          -0.000008
          132              O       2.949492       3.855658      20.642106      -0.685910      49.196101 0.81141903E+03  0.21705631E+05                                10.800582                            9.022042      -0.209245       1.938784                    0.995814      31.131046      87.439241       0.608672       0.376180      -1.121330      -0.020868       0.019025      -0.080037       0.084873       0.062380       0.039266      -0.024064      -0.027979      -0.195923      -0.097165       0.000355       0.096810             11.995523      10.405764      -1.531775       3.740469       9.282032      -3.900552      16.298772          -0.000013
          133              O       2.991994       5.248714      12.388024      -0.588968      42.756081 0.68671756E+03  0.17582616E+05                                 9.771664                            8.235221      -0.010355       2.031393                    0.995904      29.071181      79.342857       0.645947       0.370343      -1.128071      -0.079969      -0.012619       0.051445       0.095921      -0.007085       0.051127       0.010118      -0.029850      -0.157958      -0.082178       0.039195       0.042983             10.832434      13.439332       3.787969       1.002242      10.397554       2.090559       8.660415          -0.000007
          134              O       1.215290       3.900045      12.443894      -0.575871      41.430174 0.66685377E+03  0.16953856E+05                                 9.579934                            8.136796       0.032331       2.045748                    0.995820      28.931400      78.753707       0.647084       0.372312      -1.126266       0.046624       0.034049       0.044974       0.073184      -0.022192      -0.016717      -0.061732      -0.010333      -0.229046      -0.106655       0.032117       0.074538             10.523930      14.135003       3.214540      -2.060477       8.650508      -0.669040       8.786280          -0.000007
          135              O       0.060680       1.226606      12.367323      -0.616515      42.387480 0.63794812E+03  0.16003310E+05                                 9.642972                            7.871638       0.308531       2.127233                    0.997069      28.982462      77.777996       0.670356       0.364230      -1.135079       0.016761      -0.082640       0.050873       0.098481       0.005353      -0.002324       0.042574       0.022753      -0.291380      -0.109567       0.047883       0.061684             10.949808       7.643602      -0.642312       0.365233      17.838874       2.891802       7.366948          -0.000007
          136              O       4.665362       7.533770      12.549847      -0.588515      40.027811 0.60934591E+03  0.15167149E+05                                 9.373770                            7.778426       0.077993       2.057547                    0.995818      28.954342      78.335034       0.660869       0.372350      -1.124699      -0.006457       0.074640       0.034845       0.082625       0.001221      -0.002257      -0.067294       0.031630      -0.315051      -0.131894       0.062849       0.069045             10.362273       7.585893      -0.926887       0.316128      16.085556      -2.525505       7.415371          -0.000010

******************************************************
Auxiliary information for the entire system
The total spin magnetic moment of the unit cell is   0.000001
The total net atomic charge of the unit cell is   0.000006
Accuracy of reproducing the electrostatic potential in the unit cell:
  The inner radius (bohr) =    5.0000
  The outer radius (bohr) =   12.0000
  Valid grid points have density less than (e/(bohr^3)) =    0.0001
  The number of valid grid points were=         5412
  The rms potential error without charges in kcal/mol is=      4.31014
  The rms potential error with partial charges in kcal/mol is=      1.29682
  The RRMSE value at monopole order=      0.30088
  The rms potential error with partial charges and cloud penetration in kcal/mol is=      1.29360
  The RRMSE value at monopole order with cloud penetration is=      0.30013
  The rms potential error with partial charges and atomic dipoles in kcal/mol is=      0.35927
  The RRMSE value at dipole order=      0.08336
  The rms potential error with partial charges, atomic dipoles and cloud penetration in kcal/mol is=      0.34909
  The RRMSE value at dipole order with cloud penetration=      0.08099

******************************************************
The electron densities and ab initio electrostatic potential were computed in VASP using the PBE functional and
projector augmented wave method. See the main text of the journal article for a description of computational details.
The atomic charges, dipoles, and quadrupoles were computed with the DDEC6 method as described in
(a) T. A. Manz and N. Gabaldon Limas, RSC Adv. 6 (2016) 47771-47801 DOI: 10.1039/c6ra04656h
(b) N. Gabaldon Limas and T. A. Manz, RSC Adv. 8 (2018) 2678-2707 DOI: 10.1039/c7ra11829e.
For each atom in the material, the electron cloud parameters were fit to the spherically averaged atom-in-material
electron density using radial positions for which this density was between 10^-4 and 10^-2 electrons per cubic bohr.
The polarizabilities, dispersion coefficients, and quantum Drude oscillator (QDO) parameters were fit using the MCLF method.
The magnetic structure of the system was optimized in VASP from the default ferromagnetic initial guess using spin polarization.
The atomic spin moments (ASMs) were computed on this optimized magnetic structure using the DDEC6 partition as inputs
to the method of T. A. Manz and D. S. Sholl, J. Chem. Theory Comput. 7 (2011) 4146-4164 DOI: 10.1021/ct200539n.
The RMSE and RRMSE were computed using a uniform grid with Ewald summation.
