# Supplementary material for: A collection of forcefield precursors for metal–organic frameworks
Source: RSC Adv. 2019 Nov 13;9(63):36492–507. doi: 10.1039/c9ra07327b (PMC9075174; doi:10.1039/c9ra07327b)
Supplement: RA-009-C9RA07327B-s5312 [file RA-009-C9RA07327B-s5312.xyz]

  136
jmolscript: load "" {1 1 1} spacegroup "x,y,z" unitcell [{      9.126200     0.000000     0.000000 }, {     -4.525286     8.556887     0.000000 }, {      0.000000     0.000000    22.273300 }]
Dy     4.042504     3.037609     0.185537     2.055082
Dy     5.121510     5.519278    11.322187     2.055082
Dy     0.558410     5.519278    22.087763     2.055082
Dy    -0.520596     3.037609    10.951113     2.055082
Ag    -2.963155     5.820309    18.973956     0.332167
Ag     3.000969     2.736578     7.837306     0.332168
Ag     7.564069     2.736578     3.299344     0.332167
Ag     1.599945     5.820309    14.435994     0.332168
H      7.596544     1.938135    20.676304     0.119953
H      6.632941     0.314038    19.339906     0.131862
H      3.358556     7.047452    18.720709     0.083454
H     -2.726198     8.318150    20.809944     0.108328
H      6.114092     5.471274    15.958819     0.100101
H     -0.472434     2.650068    14.700378     0.133910
H      0.070646     2.253028    16.925481     0.125672
H     -0.867346     3.533139    18.569250     0.103228
H      1.567470     6.618752     9.539654     0.119953
H      2.531073     8.242849     8.203256     0.131862
H      5.805458     1.509435     7.584059     0.083454
H      2.764012     0.238737     9.673294     0.108328
H      3.049922     3.085613     4.822169     0.100101
H      0.510248     5.906819     3.563728     0.133910
H     -0.032832     6.303859     5.788831     0.125671
H      0.905160     5.023748     7.432600     0.103228
H     -2.995630     6.618752     1.596996     0.119953
H     -2.032027     8.242849     2.933394     0.131862
H      1.242358     1.509435     3.552591     0.083454
H      7.327112     0.238737     1.463356     0.108328
H     -1.513178     3.085613     6.314481     0.100101
H      5.073348     5.906819     7.572922     0.133910
H      4.530268     6.303859     5.347819     0.125672
H      5.468260     5.023748     3.704050     0.103229
H      3.033444     1.938135    12.733646     0.119953
H      2.069841     0.314038    14.070044     0.131862
H     -1.204544     7.047452    14.689241     0.083454
H      1.836902     8.318150    12.600006     0.108328
H      1.550992     5.471274    17.451131     0.100101
H      4.090666     2.650068    18.709572     0.133910
H      4.633746     2.253028    16.484469     0.125671
H      3.695754     3.533139    14.840700     0.103229
C      0.933756     2.098149    21.698649     0.653433
C      0.258676     1.020837    20.881219    -0.062912
C      8.081913     1.182562    20.435753    -0.049274
C      7.510488     0.225046    19.636141    -0.095411
C      3.737837     7.686652    19.279768     0.072079
C     -3.594008     8.442225    20.502573     0.048554
C     -2.373863     4.821806    16.148142     0.027164
C     -1.814805     4.116718    15.090161    -0.066703
C     -0.872729     3.141233    15.379714    -0.040571
C     -0.541986     2.916187    16.702748    -0.128095
C     -1.121340     3.675183    17.687228     0.087802
C     -2.250589     4.424766    13.695852     0.632907
C      4.603565     0.070166    21.504871     0.491638
C     -2.371823     4.457282    21.533826     0.500621
C     -0.895942     6.458738    10.561999     0.653433
C     -0.220862     7.536050     9.744569    -0.062912
C      1.082101     7.374325     9.299103    -0.049274
C      1.653526     8.331841     8.499491    -0.095412
C      5.426177     0.870235     8.143118     0.072079
C      3.631822     0.114662     9.365923     0.048554
C      2.411677     3.735081     5.011492     0.027164
C      1.852619     4.440169     3.953511    -0.066702
C      0.910543     5.415654     4.243064    -0.040571
C      0.579800     5.640700     5.566098    -0.128095
C      1.159154     4.881704     6.550578     0.087802
C      2.288403     4.132121     2.559202     0.632907
C      4.560449     8.486721    10.368221     0.491637
C      2.409637     4.099605    10.397176     0.500621
C      3.667158     6.458738     0.574651     0.653433
C      4.342238     7.536050     1.392081    -0.062912
C     -3.480999     7.374325     1.837547    -0.049274
C     -2.909574     8.331841     2.637159    -0.095412
C      0.863077     0.870235     2.993532     0.072079
C      8.194922     0.114662     1.770727     0.048554
C      6.974777     3.735081     6.125158     0.027163
C      6.415719     4.440169     7.183139    -0.066703
C      5.473643     5.415654     6.893586    -0.040571
C      5.142900     5.640700     5.570552    -0.128095
C      5.722254     4.881704     4.586072     0.087801
C      6.851503     4.132121     8.577448     0.632907
C     -0.002651     8.486721     0.768429     0.491638
C     -2.153463     4.099605     0.739474     0.500620
C      5.496856     2.098149    11.711301     0.653433
C      4.821776     1.020837    12.528731    -0.062912
C      3.518813     1.182562    12.974197    -0.049274
C      2.947388     0.225046    13.773809    -0.095411
C     -0.825263     7.686652    14.130182     0.072079
C      0.969092     8.442225    12.907377     0.048554
C      2.189237     4.821806    17.261807     0.027163
C      2.748295     4.116718    18.319789    -0.066703
C      3.690371     3.141233    18.030236    -0.040571
C      4.021114     2.916187    16.707202    -0.128095
C      3.441760     3.675183    15.722722     0.087801
C      2.312511     4.424766    19.714098     0.632907
C      0.040465     0.070166    11.905079     0.491638
C      2.191277     4.457282    11.876124     0.500620
N      4.990952     7.500111    19.704520    -0.178511
N     -2.041212     4.615585    17.424180    -0.175174
N      4.173062     1.056776     8.567870    -0.178511
N      2.079026     3.941302     6.287530    -0.175174
N     -0.390038     1.056776     2.568780    -0.178511
N      6.642126     3.941302     4.849120    -0.175174
N      0.427852     7.500111    13.705430    -0.178511
N      2.521888     4.615585    15.985770    -0.175174
O      2.025819     1.814060    -0.030292    -0.662397
O      0.341283     3.192575    21.728718    -0.665588
O      5.902541     5.201732    13.530807    -0.622850
O     -1.616890     3.882260    12.758369    -0.687491
O     -1.565593     5.267620    21.017086    -0.585630
O      5.784602     3.914776    20.957839    -0.580464
O      4.630128     1.227913    21.036241    -0.611765
O      0.116883     7.553164    20.854045    -0.595116
O     -1.988005     6.742827    11.106358    -0.662397
O     -0.303469     5.364312    10.592068    -0.665589
O      3.261473     3.355155     2.394157    -0.622850
O      1.654704     4.674627     1.621719    -0.687491
O      1.603407     3.289267     9.880436    -0.585630
O      3.379412     4.642111     9.821189    -0.580464
O      4.533886     7.328974     9.899591    -0.611765
O     -0.079069     1.003723     9.717395    -0.595116
O      2.575095     6.742827     0.030292    -0.662397
O      4.259631     5.364312     0.544582    -0.665589
O     -1.301627     3.355155     8.742493    -0.622850
O      6.217804     4.674627     9.514931    -0.687491
O      6.166507     3.289267     1.256214    -0.585630
O     -1.183688     4.642111     1.315461    -0.580464
O     -0.029214     7.328974     1.237059    -0.611765
O      4.484031     1.003723     1.419255    -0.595116
O      6.588919     1.814060    11.166942    -0.662397
O      4.904383     3.192575    11.681232    -0.665589
O      1.339441     5.201732    19.879143    -0.622850
O      2.946210     3.882260    20.651581    -0.687491
O      2.997507     5.267620    12.392864    -0.585630
O      1.221502     3.914776    12.452111    -0.580464
O      0.067028     1.227913    12.373709    -0.611765
O      4.679983     7.553164    12.555905    -0.595116

The following XYZ coordinates are in angstroms. Other properties are in atomic units.
The sperically averaged electron density of each atom fit to a function of the form exp(a - br)
eigen_1, eigen_2 and eigen_3 are the three eigenvalues of traceless quadrupole moment tensor
  atom number  atomic symbol              X              Y              Z     net charge C6 coefficient C8 coefficient C10 coefficient fluctuating dipole atomic polarizability isotropic forcefield polarizability              a              b squared Pearson coefficient          <r^3>          <r^4>         wp_QDO          m_QDO          q_QDO       dipole_x       dipole_y       dipole_z         dipole            Qxy            Qxz            Qyz     Q(x^2-y^2)  Q(3z^2 - R^2)        eigen_1        eigen_2        eigen_3 static polarizability      alpha(xx)      alpha(xy)      alpha(xz)      alpha(yy)      alpha(yz)      alpha(zz) atomic spin moment
            1             Dy       4.042504       3.037609       0.185537       2.055082     149.868137 0.33230277E+04  0.11426999E+06                                18.076579                           15.204158       2.429972       2.514924                    0.999793      71.986235     164.652787       0.682788       0.260869      -1.359809      -0.010361       0.007959      -0.008840       0.015774       0.021194       0.029431      -0.005638       0.012939       0.203638      -0.060164      -0.016069       0.076233             20.977973      22.872978       2.074282       0.514780      24.397348       0.805844      15.663593           0.000006
            2             Dy       5.121510       5.519278      11.322187       2.055082     149.868133 0.33230276E+04  0.11426999E+06                                18.076578                           15.204158       2.429972       2.514924                    0.999793      71.986234     164.652785       0.682788       0.260869      -1.359809       0.010360      -0.007959      -0.008840       0.015774       0.021194      -0.029431       0.005638       0.012939       0.203638      -0.060164      -0.016069       0.076233             20.977973      22.872978       2.074282      -0.514780      24.397347      -0.805844      15.663593           0.000007
            3             Dy       0.558410       5.519278      22.087763       2.055082     149.868172 0.33230287E+04  0.11427004E+06                                18.076583                           15.204162       2.429972       2.514924                    0.999793      71.986235     164.652801       0.682788       0.260869      -1.359809       0.010361      -0.007959       0.008840       0.015774       0.021194       0.029431      -0.005638       0.012939       0.203638      -0.060164      -0.016069       0.076233             20.977978      22.872984       2.074282       0.514780      24.397353       0.805844      15.663597           0.000007
            4             Dy      -0.520596       3.037609      10.951113       2.055082     149.868166 0.33230285E+04  0.11427003E+06                                18.076582                           15.204161       2.429972       2.514924                    0.999793      71.986236     164.652800       0.682788       0.260869      -1.359809      -0.010361       0.007959       0.008840       0.015774       0.021194      -0.029431       0.005638       0.012939       0.203637      -0.060164      -0.016069       0.076233             20.977977      22.872982       2.074282      -0.514780      24.397352      -0.805844      15.663596           0.000007
            5             Ag      -2.963155       5.820309      18.973956       0.332167     178.835483 0.48556710E+04  0.18892064E+06                                25.214477                           22.823783       1.370354       2.089059                    0.998819      85.608908     228.734753       0.391308       0.402307      -1.185745       0.073536      -0.088840       0.196460       0.227808       0.021928       0.010951       0.045564       0.085055      -0.022459      -0.072470       0.011973       0.060496             27.272461      22.454512      -8.337014      -7.083127      26.968682       8.826615      32.394189           0.000039
            6             Ag       3.000969       2.736578       7.837306       0.332168     178.835476 0.48556708E+04  0.18892062E+06                                25.214476                           22.823781       1.370355       2.089060                    0.998819      85.608910     228.734752       0.391308       0.402307      -1.185745      -0.073536       0.088840       0.196460       0.227808       0.021928      -0.010952      -0.045564       0.085055      -0.022458      -0.072470       0.011973       0.060496             27.272459      22.454510      -8.337013       7.083126      26.968681      -8.826615      32.394186           0.000039
            7             Ag       7.564069       2.736578       3.299344       0.332167     178.835521 0.48556722E+04  0.18892069E+06                                25.214481                           22.823786       1.370354       2.089059                    0.998819      85.608915     228.734780       0.391308       0.402307      -1.185745      -0.073536       0.088840      -0.196460       0.227808       0.021928       0.010951       0.045565       0.085055      -0.022459      -0.072470       0.011974       0.060496             27.272466      22.454515      -8.337015      -7.083129      26.968687       8.826618      32.394195           0.000039
            8             Ag       1.599945       5.820309      14.435994       0.332168     178.835443 0.48556698E+04  0.18892057E+06                                25.214472                           22.823779       1.370355       2.089060                    0.998819      85.608904     228.734727       0.391308       0.402307      -1.185745       0.073537      -0.088840      -0.196460       0.227809       0.021928      -0.010951      -0.045565       0.085054      -0.022459      -0.072470       0.011974       0.060496             27.272455      22.454505      -8.337010       7.083126      26.968675      -8.826614      32.394186           0.000038
            9              H       7.596544       1.938135      20.676304       0.119953       0.870251 0.61636153E+01  0.57709571E+02                                 1.602746                            1.526732      -1.100162       2.364972                    0.996256       3.634528      10.532171       0.461288       1.418148      -0.678757      -0.022948       0.030762       0.011105       0.039953      -0.006470       0.001982       0.002769      -0.002531      -0.010036      -0.007534      -0.000802       0.008336              1.630346       1.576389      -0.339712      -0.089184       1.936764       0.181991       1.377885          -0.000002
           10              H       6.632941       0.314038      19.339906       0.131862       0.999423 0.71928205E+01  0.68646942E+02                                 1.644448                            1.565727      -0.884799       2.471210                    0.999221       3.286700       9.023242       0.502135       1.278098      -0.710330      -0.041092       0.001519      -0.005501       0.041486      -0.004599       0.012829       0.008585       0.004331      -0.017851      -0.019110       0.005459       0.013651              1.661895       2.161103      -0.091962       0.220781       1.394551      -0.030154       1.430031           0.000000
           11              H       3.358556       7.047452      18.720709       0.083454       1.193904 0.86370582E+01  0.87263799E+02                                 1.919995                            1.761354      -1.209424       2.295009                    0.994141       3.871708      11.345339       0.450069       1.346973      -0.693237      -0.026820      -0.028175      -0.022086       0.044732      -0.000291       0.012156       0.006669       0.012734      -0.006195      -0.014187      -0.002132       0.016319              1.986256       1.693500       0.387123       0.300031       2.320470       0.619713       1.944797           0.000000
           12              H      -2.726198       8.318150      20.809944       0.108328       0.949410 0.68929222E+01  0.66263907E+02                                 1.690085                            1.608142      -1.220091       2.309487                    0.994712       3.703897      10.820223       0.452852       1.406943      -0.681171       0.044333      -0.005534       0.017677       0.048047      -0.002993       0.006076      -0.000403       0.009451      -0.023646      -0.009908      -0.001475       0.011383              1.710006       2.220582      -0.115689       0.290967       1.464067      -0.000717       1.445369          -0.000002
           13              H       6.114092       5.471274      15.958819       0.100101       1.275126 0.10110032E+02  0.10605010E+03                                 1.997454                            1.903681      -1.321204       2.251540                    0.993768       3.892619      11.552286       0.434390       1.344210      -0.694882      -0.032304       0.034191      -0.014096       0.049105      -0.015758       0.001939      -0.006331      -0.005133      -0.029690      -0.013616      -0.008461       0.022078              2.004223       2.101978      -0.433463       0.104457       2.043106      -0.168455       1.867586          -0.000001
           14              H      -0.472434       2.650068      14.700378       0.133910       0.939962 0.66313344E+01  0.62868480E+02                                 1.659006                            1.563405      -1.085478       2.385266                    0.997122       3.465876       9.916442       0.467413       1.382207      -0.687105       0.020558      -0.021686      -0.030614       0.042780      -0.009643      -0.002139       0.001066       0.004264      -0.000873      -0.009759      -0.000767       0.010526              1.694939       1.527815      -0.221166      -0.263326       1.578501       0.368538       1.978500          -0.000001
           15              H       0.070646       2.253028      16.925481       0.125672       0.980275 0.71057140E+01  0.67275349E+02                                 1.596974                            1.536402      -0.731302       2.543801                    0.999850       3.187670       8.576563       0.519308       1.245756      -0.718445       0.026315      -0.028558       0.005006       0.039154      -0.016749       0.002011       0.002440      -0.005570       0.017923      -0.020335       0.006302       0.014033              1.598363       1.674266      -0.369743       0.151714       1.681050      -0.173451       1.439773           0.000003
           16              H      -0.867346       3.533139      18.569250       0.103228       0.947841 0.64888834E+01  0.61294572E+02                                 1.675072                            1.548778      -1.060947       2.381999                    0.996529       3.613233      10.379809       0.467750       1.386245      -0.685376       0.015149      -0.005247       0.044288       0.047100      -0.011244       0.003534      -0.001159       0.006659       0.034677      -0.017555       0.004260       0.013296              1.741791       1.436380      -0.061753       0.253462       1.371854      -0.199588       2.417137          -0.000003
           17              H       1.567470       6.618752       9.539654       0.119953       0.870251 0.61636162E+01  0.57709580E+02                                 1.602746                            1.526732      -1.100162       2.364972                    0.996256       3.634528      10.532170       0.461288       1.418148      -0.678757       0.022948      -0.030762       0.011105       0.039953      -0.006470      -0.001982      -0.002769      -0.002531      -0.010036      -0.007534      -0.000802       0.008336              1.630345       1.576388      -0.339711       0.089184       1.936764      -0.181991       1.377885          -0.000002
           18              H       2.531073       8.242849       8.203256       0.131862       0.999423 0.71928168E+01  0.68646896E+02                                 1.644448                            1.565726      -0.884798       2.471211                    0.999221       3.286699       9.023238       0.502135       1.278097      -0.710330       0.041092      -0.001519      -0.005501       0.041486      -0.004599      -0.012829      -0.008585       0.004331      -0.017851      -0.019110       0.005459       0.013651              1.661895       2.161102      -0.091962      -0.220781       1.394551       0.030154       1.430031           0.000000
           19              H       5.805458       1.509435       7.584059       0.083454       1.193904 0.86370557E+01  0.87263765E+02                                 1.919995                            1.761354      -1.209424       2.295009                    0.994141       3.871707      11.345335       0.450069       1.346973      -0.693237       0.026820       0.028175      -0.022086       0.044732      -0.000291      -0.012156      -0.006669       0.012734      -0.006195      -0.014187      -0.002132       0.016319              1.986255       1.693500       0.387123      -0.300031       2.320470      -0.619712       1.944797           0.000000
           20              H       2.764012       0.238737       9.673294       0.108328       0.949409 0.68929162E+01  0.66263840E+02                                 1.690085                            1.608141      -1.220091       2.309487                    0.994712       3.703896      10.820222       0.452851       1.406944      -0.681171      -0.044333       0.005533       0.017677       0.048047      -0.002993      -0.006076       0.000403       0.009451      -0.023646      -0.009908      -0.001475       0.011383              1.710006       2.220582      -0.115689      -0.290967       1.464067       0.000717       1.445369          -0.000002
           21              H       3.049922       3.085613       4.822169       0.100101       1.275126 0.10110032E+02  0.10605011E+03                                 1.997454                            1.903682      -1.321204       2.251540                    0.993768       3.892619      11.552290       0.434390       1.344211      -0.694882       0.032304      -0.034191      -0.014096       0.049105      -0.015758      -0.001939       0.006331      -0.005133      -0.029690      -0.013616      -0.008461       0.022078              2.004224       2.101979      -0.433464      -0.104457       2.043107       0.168455       1.867587          -0.000000
           22              H       0.510248       5.906819       3.563728       0.133910       0.939962 0.66313371E+01  0.62868515E+02                                 1.659006                            1.563405      -1.085478       2.385266                    0.997122       3.465877       9.916447       0.467413       1.382207      -0.687105      -0.020558       0.021686      -0.030614       0.042780      -0.009643       0.002139      -0.001066       0.004264      -0.000873      -0.009759      -0.000767       0.010526              1.694939       1.527815      -0.221166       0.263326       1.578501      -0.368538       1.978501          -0.000001
           23              H      -0.032832       6.303859       5.788831       0.125671       0.980276 0.71057165E+01  0.67275376E+02                                 1.596974                            1.536402      -0.731303       2.543801                    0.999850       3.187671       8.576565       0.519308       1.245756      -0.718445      -0.026315       0.028557       0.005006       0.039154      -0.016749      -0.002011      -0.002440      -0.005570       0.017923      -0.020335       0.006302       0.014033              1.598363       1.674266      -0.369743      -0.151714       1.681050       0.173451       1.439774           0.000003
           24              H       0.905160       5.023748       7.432600       0.103228       0.947841 0.64888834E+01  0.61294572E+02                                 1.675072                            1.548778      -1.060947       2.381999                    0.996529       3.613233      10.379809       0.467750       1.386245      -0.685376      -0.015149       0.005247       0.044288       0.047100      -0.011244      -0.003534       0.001159       0.006659       0.034677      -0.017555       0.004260       0.013296              1.741791       1.436380      -0.061753      -0.253462       1.371854       0.199588       2.417137          -0.000003
           25              H      -2.995630       6.618752       1.596996       0.119953       0.870251 0.61636186E+01  0.57709610E+02                                 1.602746                            1.526733      -1.100163       2.364971                    0.996256       3.634529      10.532175       0.461288       1.418148      -0.678757       0.022948      -0.030762      -0.011105       0.039953      -0.006470       0.001982       0.002769      -0.002531      -0.010036      -0.007534      -0.000802       0.008336              1.630346       1.576389      -0.339712      -0.089185       1.936764       0.181991       1.377885          -0.000002
           26              H      -2.032027       8.242849       2.933394       0.131862       0.999423 0.71928249E+01  0.68646999E+02                                 1.644449                            1.565728      -0.884799       2.471210                    0.999221       3.286701       9.023248       0.502134       1.278098      -0.710330       0.041092      -0.001519       0.005501       0.041486      -0.004599       0.012829       0.008585       0.004331      -0.017851      -0.019110       0.005459       0.013651              1.661896       2.161105      -0.091962       0.220782       1.394552      -0.030154       1.430032           0.000000
           27              H       1.242358       1.509435       3.552591       0.083454       1.193904 0.86370617E+01  0.87263835E+02                                 1.919995                            1.761354      -1.209423       2.295009                    0.994141       3.871708      11.345336       0.450069       1.346972      -0.693237       0.026820       0.028174       0.022086       0.044732      -0.000291       0.012156       0.006669       0.012734      -0.006195      -0.014186      -0.002132       0.016319              1.986255       1.693500       0.387123       0.300031       2.320470       0.619713       1.944797           0.000000
           28              H       7.327112       0.238737       1.463356       0.108328       0.949410 0.68929206E+01  0.66263891E+02                                 1.690086                            1.608142      -1.220091       2.309487                    0.994712       3.703897      10.820225       0.452851       1.406943      -0.681171      -0.044333       0.005533      -0.017677       0.048047      -0.002993       0.006076      -0.000403       0.009451      -0.023646      -0.009908      -0.001475       0.011383              1.710006       2.220582      -0.115689       0.290967       1.464067      -0.000717       1.445369          -0.000002
           29              H      -1.513178       3.085613       6.314481       0.100101       1.275127 0.10110040E+02  0.10605021E+03                                 1.997454                            1.903682      -1.321205       2.251539                    0.993768       3.892621      11.552293       0.434390       1.344210      -0.694882       0.032304      -0.034191       0.014096       0.049105      -0.015758       0.001939      -0.006331      -0.005133      -0.029689      -0.013616      -0.008461       0.022078              2.004224       2.101979      -0.433464       0.104457       2.043107      -0.168455       1.867587          -0.000000
           30              H       5.073348       5.906819       7.572922       0.133910       0.939962 0.66313390E+01  0.62868535E+02                                 1.659006                            1.563405      -1.085478       2.385266                    0.997122       3.465877       9.916446       0.467413       1.382207      -0.687105      -0.020558       0.021686       0.030614       0.042780      -0.009643      -0.002139       0.001066       0.004264      -0.000872      -0.009759      -0.000767       0.010526              1.694939       1.527815      -0.221166      -0.263326       1.578501       0.368538       1.978501          -0.000001
           31              H       4.530268       6.303859       5.347819       0.125672       0.980275 0.71057129E+01  0.67275334E+02                                 1.596974                            1.536401      -0.731302       2.543801                    0.999850       3.187670       8.576562       0.519308       1.245756      -0.718445      -0.026315       0.028558      -0.005006       0.039154      -0.016749       0.002011       0.002440      -0.005570       0.017923      -0.020335       0.006302       0.014033              1.598363       1.674266      -0.369743       0.151714       1.681049      -0.173450       1.439773           0.000003
           32              H       5.468260       5.023748       3.704050       0.103229       0.947841 0.64888811E+01  0.61294545E+02                                 1.675071                            1.548778      -1.060947       2.381999                    0.996529       3.613232      10.379805       0.467751       1.386244      -0.685376      -0.015149       0.005247      -0.044288       0.047100      -0.011244       0.003534      -0.001159       0.006659       0.034677      -0.017555       0.004260       0.013296              1.741790       1.436380      -0.061753       0.253462       1.371854      -0.199588       2.417136          -0.000003
           33              H       3.033444       1.938135      12.733646       0.119953       0.870251 0.61636162E+01  0.57709580E+02                                 1.602746                            1.526732      -1.100162       2.364972                    0.996256       3.634528      10.532170       0.461288       1.418148      -0.678757      -0.022948       0.030762      -0.011105       0.039953      -0.006470      -0.001982      -0.002769      -0.002531      -0.010036      -0.007534      -0.000802       0.008336              1.630345       1.576388      -0.339711       0.089184       1.936764      -0.181991       1.377885          -0.000002
           34              H       2.069841       0.314038      14.070044       0.131862       0.999423 0.71928171E+01  0.68646898E+02                                 1.644448                            1.565726      -0.884798       2.471211                    0.999221       3.286699       9.023237       0.502135       1.278097      -0.710330      -0.041092       0.001519       0.005501       0.041486      -0.004599      -0.012829      -0.008585       0.004331      -0.017851      -0.019110       0.005459       0.013651              1.661894       2.161102      -0.091962      -0.220781       1.394550       0.030154       1.430031           0.000000
           35              H      -1.204544       7.047452      14.689241       0.083454       1.193904 0.86370616E+01  0.87263839E+02                                 1.919995                            1.761354      -1.209424       2.295009                    0.994141       3.871708      11.345338       0.450069       1.346972      -0.693237      -0.026820      -0.028175       0.022086       0.044732      -0.000291      -0.012156      -0.006669       0.012734      -0.006195      -0.014187      -0.002132       0.016319              1.986256       1.693500       0.387124      -0.300031       2.320470      -0.619713       1.944797           0.000000
           36              H       1.836902       8.318150      12.600006       0.108328       0.949410 0.68929222E+01  0.66263907E+02                                 1.690085                            1.608142      -1.220091       2.309487                    0.994712       3.703897      10.820223       0.452852       1.406943      -0.681171       0.044333      -0.005534      -0.017677       0.048047      -0.002993      -0.006076       0.000403       0.009451      -0.023646      -0.009908      -0.001475       0.011383              1.710006       2.220582      -0.115689      -0.290967       1.464067       0.000717       1.445369          -0.000002
           37              H       1.550992       5.471274      17.451131       0.100101       1.275127 0.10110039E+02  0.10605020E+03                                 1.997455                            1.903682      -1.321204       2.251540                    0.993768       3.892620      11.552291       0.434390       1.344211      -0.694882      -0.032304       0.034191       0.014097       0.049105      -0.015758      -0.001939       0.006331      -0.005133      -0.029690      -0.013616      -0.008461       0.022078              2.004224       2.101979      -0.433464      -0.104457       2.043107       0.168456       1.867587          -0.000000
           38              H       4.090666       2.650068      18.709572       0.133910       0.939961 0.66313322E+01  0.62868452E+02                                 1.659005                            1.563404      -1.085477       2.385266                    0.997123       3.465875       9.916438       0.467413       1.382207      -0.687105       0.020558      -0.021686       0.030614       0.042780      -0.009643       0.002139      -0.001066       0.004264      -0.000872      -0.009759      -0.000767       0.010526              1.694938       1.527814      -0.221166       0.263326       1.578500      -0.368538       1.978500          -0.000001
           39              H       4.633746       2.253028      16.484469       0.125671       0.980275 0.71057127E+01  0.67275331E+02                                 1.596974                            1.536402      -0.731302       2.543801                    0.999850       3.187670       8.576562       0.519308       1.245756      -0.718445       0.026315      -0.028558      -0.005006       0.039154      -0.016749      -0.002011      -0.002440      -0.005570       0.017923      -0.020335       0.006302       0.014033              1.598363       1.674266      -0.369743      -0.151714       1.681050       0.173451       1.439773           0.000003
           40              H       3.695754       3.533139      14.840700       0.103229       0.947841 0.64888811E+01  0.61294544E+02                                 1.675072                            1.548778      -1.060947       2.381999                    0.996529       3.613232      10.379805       0.467751       1.386244      -0.685376       0.015149      -0.005247      -0.044288       0.047100      -0.011244      -0.003534       0.001159       0.006659       0.034677      -0.017555       0.004260       0.013296              1.741790       1.436380      -0.061753      -0.253462       1.371854       0.199588       2.417136          -0.000003
           41              C       0.933756       2.098149      21.698649       0.653433      20.181612 0.23208802E+03  0.47588340E+04                                 6.955184                            5.515795      -0.227825       1.993203                    0.999071      22.274555      63.867388       0.607664       0.491581      -1.000610       0.024176       0.044543       0.041389       0.065434       0.000493      -0.064424      -0.040297       0.042298       0.193152      -0.074753      -0.034317       0.109069              7.716018       8.049129       0.017753       1.987171       9.493812       1.435122       5.605112          -0.000006
           42              C       0.258676       1.020837      20.881219      -0.062912      32.923617 0.44898612E+03  0.10556706E+05                                 8.838359                            7.010078       0.173528       2.063567                    0.999430      27.236134      76.295164       0.634697       0.410435      -1.076589      -0.025253      -0.018586      -0.012091       0.033606      -0.006931      -0.009295      -0.023179       0.013603      -0.020387      -0.031527       0.013096       0.018432              9.864771      10.037425       0.873420       2.401208      12.345677       3.597859       7.211211          -0.000000
           43              C       8.081913       1.182562      20.435753      -0.049274      28.336932 0.41929977E+03  0.98224532E+04                                 8.285539                            7.015079      -0.002493       1.998171                    0.998960      28.325380      82.748609       0.594072       0.440121      -1.043857      -0.004483      -0.024443       0.016908       0.030058       0.007867      -0.030248      -0.027386      -0.011281       0.021836      -0.036241      -0.010399       0.046640              8.741415       9.834624       0.150791       2.028381       9.720048       2.321574       6.669574          -0.000005
           44              C       7.510488       0.225046      19.636141      -0.095411      27.707789 0.40250287E+03  0.93056465E+04                                 8.040540                            6.778173       0.082104       2.026790                    0.999020      28.087674      80.735486       0.618929       0.428043      -1.054244      -0.009224      -0.009059       0.048393       0.050090       0.005470      -0.001078      -0.001640       0.005264      -0.015306      -0.005639      -0.003212       0.008851              8.441979       9.174571      -0.711594       1.162609       9.867394       2.324884       6.283971           0.000004
           45              C       3.737837       7.686652      19.279768       0.072079      25.259251 0.35046796E+03  0.78704167E+04                                 7.692497                            6.396937       0.033249       2.023045                    0.999131      26.880562      77.538786       0.622916       0.437852      -1.042507       0.018562      -0.006573       0.051419       0.055060       0.042144       0.005756      -0.021992       0.016746       0.065903      -0.059266       0.020115       0.039151              8.118075       8.580762      -0.713224       1.262179       9.520029       2.601519       6.253433           0.000003
           46              C      -3.594008       8.442225      20.502573       0.048554      26.617557 0.36765647E+03  0.83545571E+04                                 7.974615                            6.588931       0.020717       2.017265                    0.999174      27.215804      78.931431       0.608704       0.442812      -1.039735      -0.028109      -0.031739      -0.021419       0.047500       0.026478      -0.005862      -0.049315       0.034340       0.013926      -0.062254       0.007218       0.055036              8.540787       8.437205      -0.346997       1.497906      10.603132       3.020797       6.582022          -0.000002
           47              C      -2.373863       4.821806      16.148142       0.027164      29.216113 0.38312397E+03  0.88227162E+04                                 8.479758                            6.708657      -0.174198       1.935101                    0.999394      28.421417      83.798510       0.603782       0.440517      -1.037957       0.021732      -0.016038       0.031321       0.041358       0.021598       0.022266      -0.031432      -0.005566      -0.142989      -0.068317       0.021455       0.046862              9.462615       6.966562      -1.958701       0.242759       6.465469       0.180406      14.955814           0.000005
           48              C      -1.814805       4.116718      15.090161      -0.066703      36.640961 0.46547403E+03  0.11079363E+05                                 9.609510                            7.213953       0.051898       2.022629                    0.999317      27.778137      79.125494       0.613768       0.419259      -1.067412       0.014360      -0.020041       0.021395       0.032643       0.002959      -0.008042       0.012072      -0.001844      -0.046708      -0.023006       0.009294       0.013712             11.239437       8.155804      -2.711233       1.661797       7.470016      -0.530515      18.092492           0.000000
           49              C      -0.872729       3.141233      15.379714      -0.040571      29.460763 0.41248567E+03  0.96232088E+04                                 8.482675                            6.942172      -0.084969       1.967703                    0.999284      28.359351      82.674496       0.599214       0.438140      -1.045048      -0.003220       0.002663       0.006672       0.007872       0.017860      -0.001741       0.006795       0.006031      -0.061441      -0.023253      -0.005295       0.028548              9.160634       7.497050      -2.538642       1.274547       6.943879      -0.295928      13.040972          -0.000001
           50              C      -0.541986       2.916187      16.702748      -0.128095      28.713060 0.41084788E+03  0.95209956E+04                                 8.123321                            6.770167       0.263488       2.071977                    0.999606      28.444668      81.119957       0.631765       0.418359      -1.063237       0.001062       0.006517      -0.024165       0.025051      -0.019609       0.003209       0.010559       0.001159      -0.020531      -0.022550      -0.001388       0.023939              8.647549       6.974007      -2.267456       0.744490       6.635778      -0.113225      12.332862           0.000010
           51              C      -1.121340       3.675183      17.687228       0.087802      25.362447 0.34629659E+03  0.77342930E+04                                 7.708687                            6.369160       0.195640       2.088906                    0.998973      26.125855      74.549501       0.624290       0.439286      -1.044242      -0.026290       0.038401      -0.023620       0.052189       0.035795       0.008424      -0.012879       0.021271      -0.016673      -0.041187       0.001045       0.040142              8.257057       7.163619      -2.572017       0.553509       6.469641      -0.062077      11.137912          -0.000001
           52              C      -2.250589       4.424766      13.695852       0.632907      21.503529 0.23874559E+03  0.49316628E+04                                 7.284611                            5.597796      -0.212114       1.995326                    0.999123      22.557258      64.985621       0.602446       0.492187      -0.999981      -0.010171       0.008684      -0.056885       0.058436       0.069140      -0.018266       0.003631      -0.046799      -0.222058      -0.080754      -0.029573       0.110327              8.318075       7.043251      -1.889511       0.868297       5.825920      -0.012406      12.085055          -0.000007
           53              C       4.603565       0.070166      21.504871       0.491638      23.594467 0.28281659E+03  0.60514460E+04                                 7.487358                            5.957717      -0.089072       2.009905                    0.999260      23.968754      68.661163       0.608227       0.470637      -1.018471       0.009899       0.016870      -0.140285       0.141642       0.010206       0.013548      -0.001037       0.242759      -0.214826      -0.086189      -0.072214       0.158404              8.286739       5.000197      -0.516968      -0.429632      12.476299      -0.487034       7.383720          -0.000002
           54              C      -2.371823       4.457282      21.533826       0.500621      22.652806 0.27625635E+03  0.58964821E+04                                 7.391902                            5.940836      -0.105611       2.005774                    0.999305      24.070515      69.635551       0.598979       0.479087      -1.010513      -0.016785       0.037909      -0.128239       0.134774      -0.097815      -0.033051       0.047892      -0.081188      -0.173495      -0.077221      -0.073807       0.151028              8.172747       9.306880       2.479040       0.469445       6.663336      -1.127163       8.548026          -0.000002
           55              C      -0.895942       6.458738      10.561999       0.653433      20.181614 0.23208805E+03  0.47588348E+04                                 6.955184                            5.515796      -0.227825       1.993203                    0.999071      22.274557      63.867396       0.607664       0.491581      -1.000610      -0.024176      -0.044543       0.041389       0.065434       0.000493       0.064424       0.040297       0.042298       0.193152      -0.074753      -0.034317       0.109069              7.716018       8.049130       0.017753      -1.987171       9.493813      -1.435122       5.605112          -0.000005
           56              C      -0.220862       7.536050       9.744569      -0.062912      32.923610 0.44898600E+03  0.10556702E+05                                 8.838357                            7.010076       0.173528       2.063567                    0.999430      27.236130      76.295145       0.634697       0.410435      -1.076589       0.025253       0.018586      -0.012091       0.033606      -0.006931       0.009295       0.023179       0.013603      -0.020387      -0.031527       0.013096       0.018432              9.864769      10.037422       0.873419      -2.401207      12.345675      -3.597858       7.211209          -0.000000
           57              C       1.082101       7.374325       9.299103      -0.049274      28.336926 0.41929967E+03  0.98224507E+04                                 8.285539                            7.015079      -0.002494       1.998170                    0.998960      28.325377      82.748605       0.594072       0.440121      -1.043857       0.004483       0.024444       0.016909       0.030058       0.007867       0.030248       0.027386      -0.011281       0.021836      -0.036241      -0.010399       0.046640              8.741416       9.834624       0.150791      -2.028381       9.720048      -2.321574       6.669574          -0.000006
           58              C       1.653526       8.331841       8.499491      -0.095412      27.707794 0.40250299E+03  0.93056500E+04                                 8.040541                            6.778174       0.082105       2.026791                    0.999020      28.087678      80.735498       0.618929       0.428043      -1.054244       0.009224       0.009059       0.048393       0.050090       0.005470       0.001078       0.001640       0.005264      -0.015306      -0.005639      -0.003212       0.008851              8.441980       9.174572      -0.711594      -1.162609       9.867395      -2.324884       6.283972           0.000004
           59              C       5.426177       0.870235       8.143118       0.072079      25.259245 0.35046787E+03  0.78704141E+04                                 7.692495                            6.396936       0.033250       2.023045                    0.999131      26.880558      77.538768       0.622916       0.437852      -1.042507      -0.018563       0.006573       0.051419       0.055061       0.042144      -0.005756       0.021992       0.016745       0.065903      -0.059266       0.020115       0.039151              8.118073       8.580760      -0.713224      -1.262179       9.520027      -2.601518       6.253432           0.000003
           60              C       3.631822       0.114662       9.365923       0.048554      26.617566 0.36765665E+03  0.83545622E+04                                 7.974617                            6.588933       0.020717       2.017265                    0.999174      27.215810      78.931453       0.608704       0.442812      -1.039736       0.028109       0.031739      -0.021419       0.047500       0.026478       0.005862       0.049315       0.034340       0.013926      -0.062255       0.007218       0.055036              8.540788       8.437207      -0.346997      -1.497906      10.603135      -3.020798       6.582023          -0.000001
           61              C       2.411677       3.735081       5.011492       0.027164      29.216112 0.38312397E+03  0.88227161E+04                                 8.479758                            6.708657      -0.174199       1.935101                    0.999394      28.421417      83.798515       0.603782       0.440518      -1.037957      -0.021732       0.016038       0.031321       0.041358       0.021598      -0.022266       0.031432      -0.005566      -0.142989      -0.068317       0.021455       0.046862              9.462615       6.966562      -1.958701      -0.242759       6.465469      -0.180406      14.955814           0.000006
           62              C       1.852619       4.440169       3.953511      -0.066702      36.640948 0.46547384E+03  0.11079357E+05                                 9.609508                            7.213951       0.051899       2.022629                    0.999317      27.778130      79.125468       0.613768       0.419259      -1.067412      -0.014360       0.020040       0.021395       0.032643       0.002959       0.008042      -0.012072      -0.001844      -0.046708      -0.023006       0.009294       0.013712             11.239434       8.155802      -2.711232      -1.661796       7.470015       0.530514      18.092486          -0.000001
           63              C       0.910543       5.415654       4.243064      -0.040571      29.460760 0.41248563E+03  0.96232077E+04                                 8.482675                            6.942172      -0.084969       1.967703                    0.999284      28.359349      82.674494       0.599214       0.438140      -1.045048       0.003219      -0.002663       0.006672       0.007872       0.017860       0.001741      -0.006795       0.006031      -0.061441      -0.023253      -0.005295       0.028548              9.160634       7.497050      -2.538642      -1.274547       6.943880       0.295927      13.040973          -0.000001
           64              C       0.579800       5.640700       5.566098      -0.128095      28.713057 0.41084782E+03  0.95209942E+04                                 8.123321                            6.770167       0.263488       2.071977                    0.999606      28.444666      81.119954       0.631765       0.418359      -1.063237      -0.001062      -0.006518      -0.024165       0.025052      -0.019609      -0.003209      -0.010559       0.001159      -0.020531      -0.022550      -0.001388       0.023939              8.647549       6.974007      -2.267456      -0.744490       6.635778       0.113224      12.332862           0.000010
           65              C       1.159154       4.881704       6.550578       0.087802      25.362449 0.34629664E+03  0.77342941E+04                                 7.708687                            6.369160       0.195641       2.088906                    0.998973      26.125857      74.549505       0.624290       0.439286      -1.044242       0.026290      -0.038401      -0.023620       0.052189       0.035795      -0.008424       0.012879       0.021271      -0.016672      -0.041187       0.001045       0.040141              8.257057       7.163619      -2.572017      -0.553509       6.469641       0.062077      11.137911          -0.000001
           66              C       2.288403       4.132121       2.559202       0.632907      21.503532 0.23874563E+03  0.49316638E+04                                 7.284611                            5.597796      -0.212114       1.995326                    0.999123      22.557260      64.985626       0.602446       0.492187      -0.999981       0.010171      -0.008684      -0.056885       0.058436       0.069140       0.018266      -0.003631      -0.046799      -0.222058      -0.080754      -0.029573       0.110327              8.318075       7.043251      -1.889511      -0.868297       5.825920       0.012406      12.085055          -0.000006
           67              C       4.560449       8.486721      10.368221       0.491637      23.594467 0.28281658E+03  0.60514458E+04                                 7.487359                            5.957717      -0.089073       2.009904                    0.999260      23.968755      68.661171       0.608227       0.470637      -1.018471      -0.009899      -0.016870      -0.140285       0.141642       0.010206      -0.013548       0.001037       0.242759      -0.214827      -0.086189      -0.072215       0.158404              8.286740       5.000198      -0.516968       0.429631      12.476301       0.487034       7.383720          -0.000002
           68              C       2.409637       4.099605      10.397176       0.500621      22.652807 0.27625637E+03  0.58964826E+04                                 7.391902                            5.940836      -0.105611       2.005774                    0.999305      24.070516      69.635553       0.598979       0.479087      -1.010513       0.016784      -0.037909      -0.128239       0.134774      -0.097815       0.033051      -0.047892      -0.081188      -0.173495      -0.077221      -0.073807       0.151028              8.172748       9.306880       2.479040      -0.469445       6.663336       1.127163       8.548026          -0.000002
           69              C       3.667158       6.458738       0.574651       0.653433      20.181612 0.23208802E+03  0.47588340E+04                                 6.955184                            5.515795      -0.227825       1.993203                    0.999071      22.274555      63.867388       0.607664       0.491581      -1.000610      -0.024176      -0.044543      -0.041389       0.065434       0.000493      -0.064424      -0.040297       0.042298       0.193152      -0.074753      -0.034317       0.109069              7.716018       8.049129       0.017753       1.987171       9.493812       1.435122       5.605112          -0.000006
           70              C       4.342238       7.536050       1.392081      -0.062912      32.923611 0.44898600E+03  0.10556702E+05                                 8.838358                            7.010077       0.173527       2.063567                    0.999430      27.236130      76.295152       0.634697       0.410435      -1.076589       0.025253       0.018586       0.012091       0.033606      -0.006931      -0.009295      -0.023179       0.013603      -0.020387      -0.031527       0.013095       0.018432              9.864770      10.037424       0.873419       2.401207      12.345676       3.597858       7.211210           0.000001
           71              C      -3.480999       7.374325       1.837547      -0.049274      28.336933 0.41929979E+03  0.98224541E+04                                 8.285539                            7.015079      -0.002493       1.998171                    0.998960      28.325382      82.748618       0.594072       0.440121      -1.043857       0.004483       0.024444      -0.016908       0.030058       0.007867      -0.030248      -0.027386      -0.011281       0.021836      -0.036241      -0.010399       0.046640              8.741416       9.834625       0.150791       2.028382       9.720049       2.321574       6.669574          -0.000006
           72              C      -2.909574       8.331841       2.637159      -0.095412      27.707797 0.40250302E+03  0.93056509E+04                                 8.040541                            6.778173       0.082105       2.026791                    0.999020      28.087681      80.735507       0.618929       0.428043      -1.054244       0.009224       0.009059      -0.048393       0.050090       0.005470      -0.001078      -0.001640       0.005264      -0.015306      -0.005639      -0.003212       0.008851              8.441980       9.174573      -0.711594       1.162610       9.867395       2.324884       6.283972           0.000005
           73              C       0.863077       0.870235       2.993532       0.072079      25.259240 0.35046775E+03  0.78704109E+04                                 7.692495                            6.396936       0.033249       2.023045                    0.999131      26.880554      77.538758       0.622916       0.437852      -1.042507      -0.018562       0.006573      -0.051419       0.055060       0.042144       0.005756      -0.021992       0.016746       0.065904      -0.059266       0.020115       0.039151              8.118073       8.580760      -0.713224       1.262178       9.520027       2.601518       6.253431           0.000004
           74              C       8.194922       0.114662       1.770727       0.048554      26.617560 0.36765653E+03  0.83545586E+04                                 7.974615                            6.588931       0.020717       2.017265                    0.999174      27.215806      78.931438       0.608704       0.442812      -1.039736       0.028109       0.031739       0.021419       0.047500       0.026478      -0.005862      -0.049315       0.034340       0.013925      -0.062254       0.007218       0.055036              8.540787       8.437206      -0.346997       1.497906      10.603133       3.020798       6.582022          -0.000002
           75              C       6.974777       3.735081       6.125158       0.027163      29.216129 0.38312422E+03  0.88227237E+04                                 8.479762                            6.708660      -0.174200       1.935100                    0.999394      28.421430      83.798568       0.603781       0.440518      -1.037957      -0.021732       0.016038      -0.031321       0.041358       0.021599       0.022266      -0.031432      -0.005566      -0.142989      -0.068317       0.021455       0.046862              9.462620       6.966565      -1.958702       0.242759       6.465472       0.180407      14.955823           0.000006
           76              C       6.415719       4.440169       7.183139      -0.066703      36.640965 0.46547408E+03  0.11079364E+05                                 9.609511                            7.213953       0.051898       2.022629                    0.999317      27.778139      79.125505       0.613768       0.419259      -1.067412      -0.014360       0.020041      -0.021395       0.032643       0.002959      -0.008042       0.012072      -0.001844      -0.046708      -0.023006       0.009294       0.013712             11.239439       8.155805      -2.711233       1.661797       7.470017      -0.530514      18.092495          -0.000001
           77              C       5.473643       5.415654       6.893586      -0.040571      29.460754 0.41248550E+03  0.96232038E+04                                 8.482673                            6.942170      -0.084969       1.967703                    0.999284      28.359346      82.674477       0.599214       0.438140      -1.045048       0.003220      -0.002663      -0.006672       0.007872       0.017860      -0.001741       0.006795       0.006031      -0.061441      -0.023253      -0.005295       0.028548              9.160632       7.497048      -2.538642       1.274546       6.943878      -0.295927      13.040969          -0.000001
           78              C       5.142900       5.640700       5.570552      -0.128095      28.713066 0.41084801E+03  0.95209997E+04                                 8.123324                            6.770169       0.263487       2.071977                    0.999606      28.444672      81.119979       0.631765       0.418359      -1.063237      -0.001062      -0.006517       0.024166       0.025051      -0.019609       0.003209       0.010559       0.001159      -0.020531      -0.022550      -0.001388       0.023939              8.647551       6.974008      -2.267456       0.744490       6.635780      -0.113224      12.332866           0.000011
           79              C       5.722254       4.881704       4.586072       0.087801      25.362448 0.34629662E+03  0.77342937E+04                                 7.708688                            6.369161       0.195640       2.088906                    0.998973      26.125856      74.549507       0.624290       0.439286      -1.044242       0.026290      -0.038401       0.023620       0.052189       0.035795       0.008424      -0.012879       0.021271      -0.016673      -0.041187       0.001045       0.040142              8.257058       7.163620      -2.572017       0.553509       6.469642      -0.062077      11.137912          -0.000001
           80              C       6.851503       4.132121       8.577448       0.632907      21.503528 0.23874557E+03  0.49316624E+04                                 7.284611                            5.597796      -0.212114       1.995326                    0.999123      22.557258      64.985623       0.602446       0.492187      -0.999981       0.010171      -0.008684       0.056885       0.058436       0.069140      -0.018266       0.003631      -0.046799      -0.222058      -0.080754      -0.029573       0.110327              8.318075       7.043251      -1.889511       0.868297       5.825920      -0.012406      12.085055          -0.000007
           81              C      -0.002651       8.486721       0.768429       0.491638      23.594467 0.28281659E+03  0.60514461E+04                                 7.487358                            5.957717      -0.089073       2.009904                    0.999260      23.968755      68.661168       0.608227       0.470637      -1.018471      -0.009898      -0.016870       0.140285       0.141642       0.010206       0.013548      -0.001037       0.242759      -0.214827      -0.086189      -0.072214       0.158404              8.286739       5.000198      -0.516968      -0.429632      12.476300      -0.487034       7.383720          -0.000002
           82              C      -2.153463       4.099605       0.739474       0.500620      22.652814 0.27625647E+03  0.58964852E+04                                 7.391904                            5.940837      -0.105611       2.005774                    0.999305      24.070521      69.635569       0.598979       0.479087      -1.010513       0.016784      -0.037909       0.128239       0.134774      -0.097815      -0.033051       0.047892      -0.081188      -0.173495      -0.077221      -0.073807       0.151028              8.172749       9.306882       2.479041       0.469445       6.663337      -1.127163       8.548028          -0.000002
           83              C       5.496856       2.098149      11.711301       0.653433      20.181612 0.23208802E+03  0.47588341E+04                                 6.955184                            5.515795      -0.227824       1.993203                    0.999071      22.274555      63.867388       0.607664       0.491581      -1.000610       0.024176       0.044543      -0.041389       0.065434       0.000493       0.064424       0.040297       0.042298       0.193152      -0.074753      -0.034317       0.109069              7.716018       8.049129       0.017753      -1.987171       9.493812      -1.435122       5.605112          -0.000007
           84              C       4.821776       1.020837      12.528731      -0.062912      32.923610 0.44898601E+03  0.10556702E+05                                 8.838357                            7.010076       0.173529       2.063568                    0.999430      27.236130      76.295142       0.634697       0.410435      -1.076589      -0.025253      -0.018586       0.012091       0.033606      -0.006931       0.009295       0.023179       0.013603      -0.020387      -0.031527       0.013096       0.018432              9.864768      10.037422       0.873419      -2.401207      12.345674      -3.597857       7.211209           0.000001
           85              C       3.518813       1.182562      12.974197      -0.049274      28.336929 0.41929971E+03  0.98224518E+04                                 8.285539                            7.015079      -0.002493       1.998171                    0.998960      28.325378      82.748606       0.594072       0.440121      -1.043857      -0.004483      -0.024443      -0.016908       0.030058       0.007867       0.030248       0.027386      -0.011281       0.021836      -0.036241      -0.010399       0.046640              8.741416       9.834624       0.150791      -2.028381       9.720048      -2.321574       6.669574          -0.000007
           86              C       2.947388       0.225046      13.773809      -0.095411      27.707789 0.40250287E+03  0.93056465E+04                                 8.040540                            6.778172       0.082105       2.026791                    0.999020      28.087673      80.735476       0.618929       0.428043      -1.054244      -0.009224      -0.009059      -0.048393       0.050090       0.005470       0.001078       0.001640       0.005264      -0.015306      -0.005639      -0.003212       0.008851              8.441978       9.174570      -0.711594      -1.162609       9.867393      -2.324884       6.283971           0.000004
           87              C      -0.825263       7.686652      14.130182       0.072079      25.259238 0.35046773E+03  0.78704100E+04                                 7.692493                            6.396935       0.033250       2.023045                    0.999131      26.880553      77.538745       0.622916       0.437852      -1.042508       0.018562      -0.006573      -0.051419       0.055060       0.042144      -0.005756       0.021992       0.016746       0.065904      -0.059266       0.020115       0.039151              8.118071       8.580758      -0.713223      -1.262178       9.520025      -2.601518       6.253430           0.000003
           88              C       0.969092       8.442225      12.907377       0.048554      26.617552 0.36765638E+03  0.83545544E+04                                 7.974614                            6.588930       0.020718       2.017265                    0.999174      27.215800      78.931414       0.608704       0.442812      -1.039736      -0.028109      -0.031739       0.021419       0.047500       0.026478       0.005862       0.049315       0.034340       0.013926      -0.062255       0.007218       0.055036              8.540785       8.437204      -0.346997      -1.497906      10.603131      -3.020797       6.582021          -0.000002
           89              C       2.189237       4.821806      17.261807       0.027163      29.216124 0.38312406E+03  0.88227190E+04                                 8.479761                            6.708659      -0.174199       1.935101                    0.999394      28.421423      83.798540       0.603782       0.440518      -1.037957       0.021732      -0.016038      -0.031320       0.041358       0.021599      -0.022266       0.031432      -0.005566      -0.142989      -0.068317       0.021455       0.046862              9.462619       6.966564      -1.958701      -0.242766       6.465469      -0.180401      14.955824           0.000006
           90              C       2.748295       4.116718      18.319789      -0.066703      36.640962 0.46547411E+03  0.11079365E+05                                 9.609511                            7.213954       0.051899       2.022629                    0.999317      27.778131      79.125474       0.613768       0.419259      -1.067412       0.014360      -0.020040      -0.021395       0.032643       0.002959       0.008042      -0.012072      -0.001844      -0.046708      -0.023006       0.009294       0.013712             11.239439       8.155803      -2.711231      -1.661799       7.470015       0.530516      18.092499           0.000000
           91              C       3.690371       3.141233      18.030236      -0.040571      29.460745 0.41248542E+03  0.96232009E+04                                 8.482670                            6.942169      -0.084967       1.967704                    0.999284      28.359341      82.674446       0.599214       0.438140      -1.045048      -0.003219       0.002663      -0.006672       0.007872       0.017860       0.001741      -0.006795       0.006031      -0.061441      -0.023253      -0.005295       0.028548              9.160628       7.497045      -2.538640      -1.274546       6.943875       0.295927      13.040964          -0.000002
           92              C       4.021114       2.916187      16.707202      -0.128095      28.713048 0.41084767E+03  0.95209895E+04                                 8.123319                            6.770165       0.263488       2.071977                    0.999606      28.444660      81.119923       0.631766       0.418359      -1.063237       0.001062       0.006517       0.024166       0.025052      -0.019609      -0.003209      -0.010559       0.001159      -0.020531      -0.022550      -0.001388       0.023939              8.647546       6.974005      -2.267456      -0.744489       6.635776       0.113224      12.332857           0.000011
           93              C       3.441760       3.675183      15.722722       0.087801      25.362457 0.34629672E+03  0.77342963E+04                                 7.708689                            6.369161       0.195640       2.088906                    0.998973      26.125859      74.549513       0.624290       0.439286      -1.044242      -0.026290       0.038401       0.023620       0.052189       0.035795      -0.008424       0.012879       0.021271      -0.016673      -0.041187       0.001045       0.040142              8.257059       7.163622      -2.572019      -0.553510       6.469643       0.062078      11.137913          -0.000001
           94              C       2.312511       4.424766      19.714098       0.632907      21.503528 0.23874557E+03  0.49316623E+04                                 7.284610                            5.597796      -0.212114       1.995326                    0.999123      22.557257      64.985617       0.602446       0.492187      -0.999981      -0.010171       0.008684       0.056885       0.058436       0.069140       0.018266      -0.003631      -0.046799      -0.222058      -0.080754      -0.029573       0.110327              8.318075       7.043251      -1.889511      -0.868297       5.825920       0.012406      12.085053          -0.000007
           95              C       0.040465       0.070166      11.905079       0.491638      23.594463 0.28281653E+03  0.60514444E+04                                 7.487358                            5.957717      -0.089072       2.009905                    0.999260      23.968751      68.661156       0.608227       0.470637      -1.018471       0.009899       0.016870       0.140285       0.141642       0.010206      -0.013548       0.001037       0.242759      -0.214827      -0.086189      -0.072214       0.158404              8.286739       5.000197      -0.516968       0.429631      12.476299       0.487034       7.383720          -0.000002
           96              C       2.191277       4.457282      11.876124       0.500620      22.652811 0.27625643E+03  0.58964842E+04                                 7.391903                            5.940837      -0.105611       2.005773                    0.999305      24.070519      69.635564       0.598979       0.479087      -1.010513      -0.016785       0.037909       0.128239       0.134774      -0.097815       0.033051      -0.047893      -0.081188      -0.173495      -0.077221      -0.073807       0.151028              8.172749       9.306882       2.479041      -0.469445       6.663337       1.127163       8.548028          -0.000002
           97              N       4.990952       7.500111      19.704520      -0.178511      33.113668 0.49767215E+03  0.11899444E+05                                 8.572489                            7.205799       0.091949       2.056459                    0.999289      27.435414      75.266403       0.654743       0.391248      -1.099354      -0.062397       0.089066       0.058971       0.123708       0.029351       0.038210      -0.001136       0.046096      -0.050239      -0.046777      -0.014337       0.061114              9.123840       9.909895      -0.225079       1.748168      10.066054       3.092852       7.395570          -0.000001
           98              N      -2.041212       4.615585      17.424180      -0.175174      35.438842 0.49541900E+03  0.11836781E+05                                 8.989029                            7.190226       0.044467       2.040273                    0.999488      27.419326      75.290741       0.655091       0.391330      -1.098866       0.054649      -0.066395      -0.078723       0.116585      -0.005000       0.037240      -0.032024       0.016067       0.052420      -0.043770      -0.014087       0.057857             10.008490       8.260746      -2.896901       0.937299       7.382767      -0.279860      14.381957           0.000001
           99              N       4.173062       1.056776       8.567870      -0.178511      33.113666 0.49767212E+03  0.11899443E+05                                 8.572489                            7.205799       0.091949       2.056459                    0.999289      27.435413      75.266400       0.654743       0.391248      -1.099354       0.062397      -0.089066       0.058971       0.123708       0.029351      -0.038210       0.001136       0.046096      -0.050239      -0.046777      -0.014337       0.061114              9.123839       9.909895      -0.225079      -1.748167      10.066053      -3.092852       7.395570          -0.000001
          100              N       2.079026       3.941302       6.287530      -0.175174      35.438852 0.49541916E+03  0.11836786E+05                                 8.989030                            7.190227       0.044467       2.040273                    0.999488      27.419331      75.290759       0.655091       0.391330      -1.098866      -0.054649       0.066394      -0.078723       0.116585      -0.005000      -0.037240       0.032024       0.016067       0.052420      -0.043770      -0.014087       0.057857             10.008491       8.260747      -2.896902      -0.937299       7.382768       0.279860      14.381959           0.000001
          101              N      -0.390038       1.056776       2.568780      -0.178511      33.113676 0.49767231E+03  0.11899449E+05                                 8.572491                            7.205800       0.091948       2.056459                    0.999289      27.435418      75.266421       0.654742       0.391248      -1.099354       0.062397      -0.089066      -0.058971       0.123708       0.029351       0.038210      -0.001136       0.046095      -0.050239      -0.046777      -0.014337       0.061114              9.123842       9.909897      -0.225079       1.748168      10.066056       3.092853       7.395572          -0.000001
          102              N       6.642126       3.941302       4.849120      -0.175174      35.438841 0.49541895E+03  0.11836780E+05                                 8.989028                            7.190225       0.044467       2.040273                    0.999488      27.419325      75.290739       0.655091       0.391330      -1.098866      -0.054649       0.066395       0.078723       0.116585      -0.005000       0.037240      -0.032024       0.016067       0.052420      -0.043770      -0.014087       0.057857             10.008489       8.260745      -2.896901       0.937299       7.382766      -0.279860      14.381957           0.000001
          103              N       0.427852       7.500111      13.705430      -0.178511      33.113673 0.49767227E+03  0.11899447E+05                                 8.572489                            7.205799       0.091949       2.056459                    0.999289      27.435417      75.266411       0.654743       0.391248      -1.099354      -0.062397       0.089066      -0.058971       0.123708       0.029351      -0.038210       0.001136       0.046096      -0.050239      -0.046777      -0.014336       0.061114              9.123840       9.909896      -0.225079      -1.748167      10.066054      -3.092852       7.395571          -0.000001
          104              N       2.521888       4.615585      15.985770      -0.175174      35.438838 0.49541870E+03  0.11836773E+05                                 8.989028                            7.190224       0.044467       2.040273                    0.999488      27.419328      75.290752       0.655091       0.391330      -1.098865       0.054649      -0.066395       0.078723       0.116585      -0.005000      -0.037240       0.032024       0.016067       0.052421      -0.043771      -0.014087       0.057857             10.008489       8.260745      -2.896901      -0.937302       7.382766       0.279863      14.381957           0.000000
          105              O       2.025819       1.814060      -0.030292      -0.662397      43.905210 0.75044426E+03  0.19620446E+05                                 9.915414                            8.603726      -0.028979       2.012931                    0.994557      29.989726      82.368989       0.633329       0.369901      -1.129837      -0.055835      -0.029555       0.004440       0.063331      -0.032406      -0.018879      -0.038013       0.083017       0.143714      -0.089525       0.027895       0.061631             10.739334      15.716149       0.073846       3.381991       8.455746      -0.441069       8.046107          -0.000006
          106              O       0.341283       3.192575      21.728718      -0.665588      46.504282 0.76686962E+03  0.20188961E+05                                10.355698                            8.735496      -0.077604       1.992458                    0.995806      30.293328      83.900859       0.623489       0.373151      -1.125680      -0.006066      -0.068531       0.009615       0.069467      -0.031739      -0.062980      -0.041014       0.011319       0.116021      -0.092416       0.008734       0.083681             11.454515       9.792888      -3.115453      -0.530663      17.388457       1.593407       7.182201          -0.000008
          107              O       5.902541       5.201732      13.530807      -0.622850      39.668263 0.65161805E+03  0.16452907E+05                                 9.285774                            8.003713       0.140405       2.082270                    0.995318      28.963196      78.286940       0.658014       0.368656      -1.130295       0.014625       0.006252       0.042462       0.045343      -0.002812       0.009124      -0.003842      -0.009137      -0.297424      -0.099803       0.044612       0.055192             10.033581      11.456494      -3.110902       2.689575       9.000756      -1.868397       9.643492          -0.000003
          108              O      -1.616890       3.882260      12.758369      -0.687491      49.176056 0.81363071E+03  0.21775012E+05                                10.791308                            9.027600      -0.188849       1.944211                    0.995811      31.162294      87.487197       0.609293       0.375620      -1.121985      -0.019516       0.020955       0.081826       0.086691       0.063887      -0.040950       0.025455      -0.030950      -0.186386      -0.098342       0.001345       0.096998             11.976115      10.353937      -1.481489      -3.717872       9.200779       3.838680      16.373628          -0.000008
          109              O      -1.565593       5.267620      21.017086      -0.585630      42.483805 0.68012322E+03  0.17375954E+05                                 9.735632                            8.200793      -0.026243       2.028112                    0.995828      28.985154      79.083564       0.646532       0.370813      -1.127445      -0.077797      -0.009926      -0.052026       0.094115      -0.009406      -0.049399      -0.008115      -0.029977      -0.153961      -0.079772       0.035204       0.044568             10.791721      13.333574       3.784183      -1.011211      10.398017      -2.099979       8.643572          -0.000008
          110              O       5.784602       3.914776      20.957839      -0.580464      41.491781 0.67092210E+03  0.17077049E+05                                 9.577094                            8.151481       0.054470       2.051431                    0.995970      28.988685      78.861842       0.647938       0.371392      -1.127373       0.046497       0.033851      -0.044590       0.072775      -0.019904       0.015186       0.062393      -0.007934      -0.229641      -0.106687       0.033509       0.073178             10.508385      14.075984       3.215784       2.032827       8.662766       0.653336       8.786404          -0.000009
          111              O       4.630128       1.227913      21.036241      -0.611765      41.988163 0.63015646E+03  0.15762534E+05                                 9.583764                            7.826408       0.304024       2.127640                    0.996966      28.878826      77.439602       0.671770       0.364509      -1.134634       0.017557      -0.082322      -0.049137       0.097466       0.006276       0.002487      -0.040773       0.027654      -0.288736      -0.108034       0.044368       0.063666             10.871196       7.605191      -0.580343      -0.384245      17.680289      -2.866200       7.328108          -0.000005
          112              O       0.116883       7.553164      20.854045      -0.595116      40.333941 0.61607358E+03  0.15374202E+05                                 9.415972                            7.816853       0.086838       2.058401                    0.995862      29.067181      78.699029       0.659908       0.371931      -1.125203      -0.006696       0.073220      -0.034966       0.081417       0.001894       0.002539       0.066063       0.028373      -0.319924      -0.132139       0.063021       0.069119             10.408697       7.615150      -0.885964      -0.305569      16.172455       2.529122       7.438485          -0.000005
          113              O      -1.988005       6.742827      11.106358      -0.662397      43.905210 0.75044426E+03  0.19620446E+05                                 9.915414                            8.603726      -0.028980       2.012931                    0.994557      29.989726      82.368989       0.633329       0.369901      -1.129837       0.055835       0.029555       0.004440       0.063331      -0.032406       0.018879       0.038013       0.083017       0.143714      -0.089525       0.027895       0.061631             10.739334      15.716149       0.073845      -3.381991       8.455746       0.441069       8.046107          -0.000006
          114              O      -0.303469       5.364312      10.592068      -0.665589      46.504294 0.76686987E+03  0.20188969E+05                                10.355700                            8.735498      -0.077604       1.992458                    0.995806      30.293333      83.900877       0.623489       0.373151      -1.125680       0.006066       0.068531       0.009616       0.069467      -0.031739       0.062980       0.041014       0.011319       0.116021      -0.092416       0.008735       0.083681             11.454517       9.792890      -3.115453       0.530663      17.388460      -1.593407       7.182202          -0.000007
          115              O       3.261473       3.355155       2.394157      -0.622850      39.668271 0.65161822E+03  0.16452913E+05                                 9.285775                            8.003714       0.140405       2.082270                    0.995318      28.963200      78.286953       0.658014       0.368656      -1.130295      -0.014625      -0.006252       0.042462       0.045343      -0.002812      -0.009124       0.003842      -0.009137      -0.297424      -0.099804       0.044612       0.055192             10.033582      11.456495      -3.110903      -2.689576       9.000757       1.868398       9.643493          -0.000003
          116              O       1.654704       4.674627       1.621719      -0.687491      49.176059 0.81363079E+03  0.21775014E+05                                10.791308                            9.027600      -0.188849       1.944211                    0.995811      31.162296      87.487201       0.609293       0.375620      -1.121985       0.019516      -0.020955       0.081826       0.086691       0.063887       0.040950      -0.025455      -0.030950      -0.186386      -0.098342       0.001345       0.096998             11.976114      10.353938      -1.481489       3.717872       9.200779      -3.838680      16.373627          -0.000009
          117              O       1.603407       3.289267       9.880436      -0.585630      42.483812 0.68012334E+03  0.17375958E+05                                 9.735632                            8.200793      -0.026243       2.028112                    0.995828      28.985157      79.083572       0.646532       0.370813      -1.127445       0.077797       0.009926      -0.052026       0.094115      -0.009406       0.049399       0.008115      -0.029977      -0.153961      -0.079772       0.035204       0.044568             10.791721      13.333575       3.784183       1.011211      10.398018       2.099979       8.643572          -0.000008
          118              O       3.379412       4.642111       9.821189      -0.580464      41.491787 0.67092221E+03  0.17077053E+05                                 9.577095                            8.151482       0.054471       2.051432                    0.995970      28.988687      78.861850       0.647938       0.371392      -1.127373      -0.046497      -0.033851      -0.044590       0.072775      -0.019904      -0.015186      -0.062393      -0.007935      -0.229641      -0.106687       0.033509       0.073178             10.508386      14.075986       3.215785      -2.032828       8.662767      -0.653336       8.786405          -0.000008
          119              O       4.533886       7.328974       9.899591      -0.611765      41.988177 0.63015669E+03  0.15762541E+05                                 9.583766                            7.826409       0.304025       2.127640                    0.996966      28.878831      77.439619       0.671770       0.364509      -1.134634      -0.017557       0.082322      -0.049137       0.097466       0.006276      -0.002487       0.040773       0.027654      -0.288737      -0.108034       0.044368       0.063666             10.871198       7.605193      -0.580343       0.384245      17.680294       2.866200       7.328109          -0.000005
          120              O      -0.079069       1.003723       9.717395      -0.595116      40.333954 0.61607381E+03  0.15374209E+05                                 9.415974                            7.816854       0.086838       2.058401                    0.995862      29.067186      78.699047       0.659908       0.371931      -1.125203       0.006696      -0.073220      -0.034966       0.081417       0.001894      -0.002539      -0.066063       0.028373      -0.319924      -0.132139       0.063021       0.069119             10.408699       7.615151      -0.885965       0.305569      16.172460      -2.529122       7.438486          -0.000005
          121              O       2.575095       6.742827       0.030292      -0.662397      43.905204 0.75044413E+03  0.19620442E+05                                 9.915413                            8.603726      -0.028980       2.012931                    0.994557      29.989723      82.368980       0.633329       0.369901      -1.129837       0.055835       0.029555      -0.004440       0.063331      -0.032406      -0.018879      -0.038013       0.083017       0.143714      -0.089525       0.027895       0.061631             10.739333      15.716148       0.073845       3.381991       8.455746      -0.441069       8.046106          -0.000006
          122              O       4.259631       5.364312       0.544582      -0.665589      46.504295 0.76686989E+03  0.20188970E+05                                10.355700                            8.735498      -0.077604       1.992458                    0.995806      30.293333      83.900878       0.623489       0.373151      -1.125680       0.006066       0.068531      -0.009615       0.069467      -0.031739      -0.062980      -0.041014       0.011319       0.116021      -0.092416       0.008735       0.083681             11.454518       9.792890      -3.115453      -0.530663      17.388460       1.593407       7.182202          -0.000007
          123              O      -1.301627       3.355155       8.742493      -0.622850      39.668273 0.65161825E+03  0.16452914E+05                                 9.285776                            8.003715       0.140405       2.082270                    0.995318      28.963200      78.286954       0.658014       0.368656      -1.130295      -0.014625      -0.006252      -0.042462       0.045343      -0.002812       0.009124      -0.003842      -0.009137      -0.297424      -0.099804       0.044612       0.055192             10.033582      11.456496      -3.110903       2.689576       9.000758      -1.868398       9.643494          -0.000004
          124              O       6.217804       4.674627       9.514931      -0.687491      49.176062 0.81363084E+03  0.21775016E+05                                10.791309                            9.027600      -0.188850       1.944211                    0.995811      31.162296      87.487205       0.609293       0.375620      -1.121985       0.019516      -0.020955      -0.081826       0.086691       0.063887      -0.040950       0.025455      -0.030950      -0.186385      -0.098342       0.001345       0.096998             11.976116      10.353939      -1.481489      -3.717873       9.200780       3.838681      16.373629          -0.000008
          125              O       6.166507       3.289267       1.256214      -0.585630      42.483808 0.68012326E+03  0.17375955E+05                                 9.735631                            8.200792      -0.026243       2.028112                    0.995828      28.985156      79.083565       0.646532       0.370813      -1.127445       0.077797       0.009926       0.052026       0.094115      -0.009407      -0.049399      -0.008115      -0.029977      -0.153961      -0.079772       0.035204       0.044568             10.791720      13.333573       3.784183      -1.011211      10.398017      -2.099979       8.643571          -0.000008
          126              O      -1.183688       4.642111       1.315461      -0.580464      41.491787 0.67092220E+03  0.17077052E+05                                 9.577095                            8.151481       0.054470       2.051431                    0.995970      28.988687      78.861850       0.647938       0.371392      -1.127373      -0.046497      -0.033851       0.044590       0.072775      -0.019904       0.015186       0.062393      -0.007934      -0.229641      -0.106687       0.033509       0.073178             10.508386      14.075985       3.215785       2.032827       8.662767       0.653336       8.786404          -0.000009
          127              O      -0.029214       7.328974       1.237059      -0.611765      41.988173 0.63015662E+03  0.15762539E+05                                 9.583766                            7.826409       0.304025       2.127640                    0.996966      28.878829      77.439613       0.671770       0.364509      -1.134634      -0.017557       0.082322       0.049137       0.097466       0.006276       0.002487      -0.040773       0.027654      -0.288737      -0.108034       0.044368       0.063666             10.871198       7.605192      -0.580343      -0.384245      17.680293      -2.866200       7.328109          -0.000005
          128              O       4.484031       1.003723       1.419255      -0.595116      40.333956 0.61607385E+03  0.15374211E+05                                 9.415975                            7.816855       0.086838       2.058401                    0.995862      29.067185      78.699048       0.659908       0.371931      -1.125203       0.006696      -0.073220       0.034966       0.081417       0.001894       0.002539       0.066063       0.028373      -0.319924      -0.132140       0.063021       0.069119             10.408700       7.615152      -0.885965      -0.305569      16.172461       2.529122       7.438487          -0.000004
          129              O       6.588919       1.814060      11.166942      -0.662397      43.905209 0.75044425E+03  0.19620446E+05                                 9.915413                            8.603726      -0.028980       2.012931                    0.994557      29.989726      82.368987       0.633329       0.369901      -1.129837      -0.055835      -0.029555      -0.004440       0.063331      -0.032406       0.018879       0.038013       0.083017       0.143714      -0.089525       0.027895       0.061631             10.739333      15.716148       0.073845      -3.381991       8.455746       0.441069       8.046106          -0.000006
          130              O       4.904383       3.192575      11.681232      -0.665589      46.504287 0.76686973E+03  0.20188965E+05                                10.355699                            8.735497      -0.077604       1.992458                    0.995806      30.293330      83.900868       0.623489       0.373151      -1.125680      -0.006066      -0.068531      -0.009615       0.069467      -0.031739       0.062980       0.041014       0.011319       0.116021      -0.092416       0.008734       0.083681             11.454516       9.792889      -3.115453       0.530663      17.388458      -1.593407       7.182201          -0.000008
          131              O       1.339441       5.201732      19.879143      -0.622850      39.668263 0.65161802E+03  0.16452906E+05                                 9.285774                            8.003713       0.140405       2.082270                    0.995318      28.963195      78.286937       0.658014       0.368656      -1.130295       0.014625       0.006252      -0.042462       0.045343      -0.002812      -0.009124       0.003842      -0.009137      -0.297424      -0.099804       0.044612       0.055192             10.033581      11.456494      -3.110902      -2.689575       9.000756       1.868397       9.643492          -0.000003
          132              O       2.946210       3.882260      20.651581      -0.687491      49.176064 0.81363092E+03  0.21775019E+05                                10.791309                            9.027601      -0.188850       1.944211                    0.995811      31.162298      87.487210       0.609293       0.375620      -1.121985      -0.019516       0.020955      -0.081826       0.086691       0.063887       0.040950      -0.025455      -0.030950      -0.186386      -0.098342       0.001345       0.096998             11.976116      10.353939      -1.481489       3.717872       9.200780      -3.838680      16.373629          -0.000008
          133              O       2.997507       5.267620      12.392864      -0.585630      42.483802 0.68012314E+03  0.17375952E+05                                 9.735631                            8.200792      -0.026243       2.028112                    0.995828      28.985153      79.083558       0.646532       0.370813      -1.127445      -0.077797      -0.009926       0.052026       0.094115      -0.009407       0.049399       0.008115      -0.029977      -0.153961      -0.079772       0.035204       0.044568             10.791720      13.333572       3.784183       1.011211      10.398016       2.099979       8.643571          -0.000008
          134              O       1.221502       3.914776      12.452111      -0.580464      41.491781 0.67092208E+03  0.17077049E+05                                 9.577094                            8.151481       0.054470       2.051431                    0.995970      28.988685      78.861841       0.647938       0.371392      -1.127373       0.046497       0.033851       0.044590       0.072775      -0.019904      -0.015186      -0.062393      -0.007934      -0.229641      -0.106687       0.033509       0.073178             10.508384      14.075983       3.215784      -2.032827       8.662766      -0.653336       8.786404          -0.000008
          135              O       0.067028       1.227913      12.373709      -0.611765      41.988155 0.63015630E+03  0.15762528E+05                                 9.583763                            7.826406       0.304026       2.127640                    0.996966      28.878823      77.439589       0.671770       0.364509      -1.134634       0.017557      -0.082322       0.049137       0.097466       0.006276      -0.002487       0.040773       0.027654      -0.288736      -0.108034       0.044368       0.063666             10.871194       7.605190      -0.580343       0.384245      17.680286       2.866199       7.328107          -0.000006
          136              O       4.679983       7.553164      12.555905      -0.595116      40.333943 0.61607364E+03  0.15374204E+05                                 9.415972                            7.816853       0.086839       2.058401                    0.995863      29.067183      78.699034       0.659908       0.371931      -1.125203      -0.006696       0.073220       0.034966       0.081417       0.001894      -0.002539      -0.066063       0.028373      -0.319924      -0.132139       0.063021       0.069119             10.408697       7.615150      -0.885965       0.305569      16.172455      -2.529122       7.438485          -0.000005

******************************************************
Auxiliary information for the entire system
The total spin magnetic moment of the unit cell is   -0.000062
The total net atomic charge of the unit cell is   0.000003
Accuracy of reproducing the electrostatic potential in the unit cell:
  The inner radius (bohr) =    5.0000
  The outer radius (bohr) =   12.0000
  Valid grid points have density less than (e/(bohr^3)) =    0.0001
  The number of valid grid points were=         5452
  The rms potential error without charges in kcal/mol is=      4.32155
  The rms potential error with partial charges in kcal/mol is=      1.30054
  The RRMSE value at monopole order=      0.30094
  The rms potential error with partial charges and cloud penetration in kcal/mol is=      1.29733
  The RRMSE value at monopole order with cloud penetration is=      0.30020
  The rms potential error with partial charges and atomic dipoles in kcal/mol is=      0.36283
  The RRMSE value at dipole order=      0.08396
  The rms potential error with partial charges, atomic dipoles and cloud penetration in kcal/mol is=      0.35316
  The RRMSE value at dipole order with cloud penetration=      0.08172

******************************************************
The electron densities and ab initio electrostatic potential were computed in VASP using the PBE functional and
projector augmented wave method. See the main text of the journal article for a description of computational details.
The atomic charges, dipoles, and quadrupoles were computed with the DDEC6 method as described in
(a) T. A. Manz and N. Gabaldon Limas, RSC Adv. 6 (2016) 47771-47801 DOI: 10.1039/c6ra04656h
(b) N. Gabaldon Limas and T. A. Manz, RSC Adv. 8 (2018) 2678-2707 DOI: 10.1039/c7ra11829e.
For each atom in the material, the electron cloud parameters were fit to the spherically averaged atom-in-material
electron density using radial positions for which this density was between 10^-4 and 10^-2 electrons per cubic bohr.
The polarizabilities, dispersion coefficients, and quantum Drude oscillator (QDO) parameters were fit using the MCLF method.
The magnetic structure of the system was optimized in VASP from the default ferromagnetic initial guess using spin polarization.
The atomic spin moments (ASMs) were computed on this optimized magnetic structure using the DDEC6 partition as inputs
to the method of T. A. Manz and D. S. Sholl, J. Chem. Theory Comput. 7 (2011) 4146-4164 DOI: 10.1021/ct200539n.
The RMSE and RRMSE were computed using a uniform grid with Ewald summation.
