# Supplementary material for: A collection of forcefield precursors for metal–organic frameworks
Source: RSC Adv. 2019 Nov 13;9(63):36492–507. doi: 10.1039/c9ra07327b (PMC9075174; doi:10.1039/c9ra07327b)
Supplement: RA-009-C9RA07327B-s5313 [file RA-009-C9RA07327B-s5313.xyz]

  136
jmolscript: load "" {1 1 1} spacegroup "x,y,z" unitcell [{      9.158100     0.000000     0.000000 }, {     -4.481739     8.614847     0.000000 }, {      0.000000     0.000000    22.335800 }]
Eu     4.060602     3.072054     0.192535     1.310195
Eu     5.194809     5.542793    11.360435     1.310204
Eu     0.615759     5.542793    22.143265     1.310199
Eu    -0.518448     3.072054    10.975365     1.310207
Ag    -2.894671     5.855512    19.033675     0.418466
Ag     2.991982     2.759335     7.865775     0.418472
Ag     7.571032     2.759335     3.302125     0.418473
Ag     1.684379     5.855512    14.470025     0.418459
H      7.618228     1.910773    20.716454     0.122342
H      6.668730     0.266199    19.396409     0.130826
H      3.444637     7.077958    18.777707     0.083953
H     -2.683143     8.366739    20.866104     0.106131
H      6.190373     5.509195    16.028170     0.098323
H     -0.470217     2.680079    14.721526     0.133744
H      0.086368     2.254505    16.932770     0.127957
H     -0.820184     3.520026    18.599021     0.103190
H      1.637183     6.704074     9.548554     0.122339
H      2.586681     8.348648     8.228509     0.130823
H      5.810774     1.536889     7.609807     0.083949
H      2.780454     0.248108     9.698204     0.106126
H      3.065038     3.105652     4.860270     0.098320
H      0.567528     5.934768     3.553626     0.133741
H      0.010943     6.360342     5.764870     0.127954
H      0.917495     5.094821     7.431121     0.103186
H     -2.941867     6.704074     1.619345     0.122344
H     -1.992369     8.348648     2.939391     0.130826
H      1.231724     1.536889     3.558093     0.083953
H      7.359504     0.248108     1.469696     0.106132
H     -1.514012     3.105652     6.307630     0.098323
H      5.146578     5.934768     7.614274     0.133745
H      4.589993     6.360342     5.403030     0.127956
H      5.496545     5.094821     3.736779     0.103189
H      3.039178     1.910773    12.787245     0.122344
H      2.089680     0.266199    14.107291     0.130827
H     -1.134413     7.077958    14.725993     0.083953
H      1.895907     8.366739    12.637596     0.106132
H      1.611323     5.509195    17.475530     0.098321
H      4.108833     2.680079    18.782174     0.133743
H      4.665418     2.254505    16.570930     0.127955
H      3.758866     3.520026    14.904679     0.103187
C      0.922504     2.092546    21.730276     0.590013
C      0.251347     1.009660    20.915020    -0.058304
C      8.110222     1.158697    20.477015    -0.049804
C      7.548863     0.188665    19.686774    -0.099383
C      3.824631     7.720626    19.331635     0.068473
C     -3.547241     8.485624    20.546479     0.048354
C     -2.333607     4.853605    16.207527     0.015363
C     -1.795238     4.153218    15.142109    -0.057350
C     -0.860339     3.167679    15.411702    -0.045055
C     -0.521915     2.927325    16.725047    -0.130173
C     -1.081212     3.680263    17.721224     0.085846
C     -2.264449     4.490058    13.764883     0.571519
C      4.616032     0.071503    21.568342     0.475701
C     -2.359362     4.478859    21.598719     0.494235
C     -0.825193     6.522301    10.562376     0.590036
C     -0.154036     7.605187     9.747120    -0.058313
C      1.145189     7.456150     9.309115    -0.049802
C      1.706548     8.426182     8.518874    -0.099378
C      5.430780     0.894221     8.163735     0.068478
C      3.644552     0.129223     9.378579     0.048361
C      2.430918     3.761242     5.039627     0.015362
C      1.892549     4.461629     3.974209    -0.057351
C      0.957650     5.447168     4.243802    -0.045057
C      0.619226     5.687522     5.557147    -0.130176
C      1.178523     4.934584     6.553324     0.085842
C      2.361760     4.124789     2.596983     0.571509
C      4.639379     8.543344    10.400442     0.475730
C      2.456673     4.135988    10.430819     0.494234
C      3.753857     6.522301     0.605524     0.590021
C      4.425014     7.605187     1.420780    -0.058307
C     -3.433861     7.456150     1.858785    -0.049804
C     -2.872502     8.426182     2.649026    -0.099382
C      0.851730     0.894221     3.004165     0.068475
C      8.223602     0.129223     1.789321     0.048352
C      7.009968     3.761242     6.128273     0.015364
C      6.471599     4.461629     7.193691    -0.057348
C      5.536700     5.447168     6.924098    -0.045057
C      5.198276     5.687522     5.610753    -0.130172
C      5.757573     4.934584     4.614576     0.085844
C      6.940810     4.124789     8.570917     0.571515
C      0.060329     8.543344     0.767458     0.475696
C     -2.122377     4.135988     0.737081     0.494233
C      5.501554     2.092546    11.773424     0.590026
C      4.830397     1.009660    12.588680    -0.058303
C      3.531172     1.158697    13.026685    -0.049805
C      2.969813     0.188665    13.816926    -0.099377
C     -0.754419     7.720626    14.172065     0.068477
C      1.031809     8.485624    12.957221     0.048358
C      2.245443     4.853605    17.296173     0.015362
C      2.783812     4.153218    18.361591    -0.057353
C      3.718711     3.167679    18.091998    -0.045054
C      4.057135     2.927325    16.778653    -0.130176
C      3.497838     3.680263    15.782476     0.085842
C      2.314601     4.490058    19.738817     0.571520
C      0.036982     0.071503    11.935358     0.475734
C      2.219688     4.478859    11.904981     0.494233
N      5.088665     7.537130    19.745517    -0.182328
N     -1.989864     4.638234    17.483794    -0.177606
N      4.166746     1.077717     8.577617    -0.182334
N      2.087175     3.976613     6.315894    -0.177611
N     -0.412304     1.077717     2.590283    -0.182325
N      6.666225     3.976613     4.852006    -0.177606
N      0.509615     7.537130    13.758183    -0.182327
N      2.589186     4.638234    16.019906    -0.177607
O      2.024695     1.809979    22.273930    -0.566495
O      0.334111     3.188355    21.761323    -0.556175
O      5.919258     5.262810    13.642260    -0.551574
O     -1.651122     3.980059    12.787022    -0.559230
O     -1.555974     5.309330    21.083432    -0.499678
O      5.837106     3.949046    21.014414    -0.505433
O      4.659761     1.226754    21.092366    -0.493503
O      0.161548     7.612940    20.910329    -0.452514
O     -1.927384     6.804868    11.106030    -0.566540
O     -0.236800     5.426492    10.593423    -0.556207
O      3.336153     3.352037     2.474360    -0.551572
O      1.748433     4.634788     1.619122    -0.559244
O      1.653285     3.305517     9.915532    -0.499660
O      3.418305     4.665801     9.846514    -0.505439
O      4.595650     7.388093     9.924466    -0.493541
O     -0.064237     1.001907     9.742429    -0.452499
O      2.651666     6.804868     0.061870    -0.566501
O      4.342250     5.426492     0.574477    -0.556165
O     -1.242897     3.352037     8.693540    -0.551571
O      6.327483     4.634788     9.548778    -0.559225
O      6.232335     3.305517     1.252368    -0.499677
O     -1.160745     4.665801     1.321386    -0.505433
O      0.016600     7.388093     1.243434    -0.493504
O      4.514813     1.001907     1.425471    -0.452509
O      6.603745     1.809979    11.229770    -0.566526
O      4.913161     3.188355    11.742377    -0.556188
O      1.340208     5.262810    19.861440    -0.551578
O      2.927928     3.980059    20.716678    -0.559259
O      3.023076     5.309330    12.420268    -0.499657
O      1.258056     3.949046    12.489286    -0.505439
O      0.080711     1.226754    12.411334    -0.493547
O      4.740598     7.612940    12.593371    -0.452504

The following XYZ coordinates are in angstroms. Other properties are in atomic units.
The sperically averaged electron density of each atom fit to a function of the form exp(a - br)
eigen_1, eigen_2 and eigen_3 are the three eigenvalues of traceless quadrupole moment tensor
  atom number  atomic symbol              X              Y              Z     net charge C6 coefficient C8 coefficient C10 coefficient fluctuating dipole atomic polarizability isotropic forcefield polarizability              a              b squared Pearson coefficient          <r^3>          <r^4>         wp_QDO          m_QDO          q_QDO       dipole_x       dipole_y       dipole_z         dipole            Qxy            Qxz            Qyz     Q(x^2-y^2)  Q(3z^2 - R^2)        eigen_1        eigen_2        eigen_3 static polarizability      alpha(xx)      alpha(xy)      alpha(xz)      alpha(yy)      alpha(yz)      alpha(zz) atomic spin moment
            1             Eu       4.060602       3.072054       0.192535       1.310195     181.366201 0.43568150E+04  0.16683289E+06                                24.833283                           20.967469       0.344660       1.790819                    0.999488      96.238199     264.577122       0.422707       0.378403      -1.190665      -0.010842       0.011328      -0.003739       0.016120       0.013697       0.017174      -0.003658       0.012041       0.147202      -0.041308      -0.011875       0.053183             28.653878      31.844769       3.004072       0.605325      33.072328       1.095632      21.044537           0.017621
            2             Eu       5.194809       5.542793      11.360435       1.310204     181.366045 0.43568126E+04  0.16683279E+06                                24.833272                           20.967467       0.344638       1.790812                    0.999488      96.238170     264.577070       0.422707       0.378403      -1.190664       0.010830      -0.011315      -0.003755       0.016107       0.013697      -0.017176       0.003658       0.012018       0.147205      -0.041306      -0.011879       0.053184             28.653846      31.844854       3.004202      -0.605309      33.072152      -1.095650      21.044531           0.017850
            3             Eu       0.615759       5.542793      22.143265       1.310199     181.366238 0.43568158E+04  0.16683294E+06                                24.833285                           20.967469       0.344674       1.790822                    0.999488      96.238324     264.577506       0.422707       0.378403      -1.190665       0.010830      -0.011336       0.003750       0.016120       0.013701       0.017174      -0.003657       0.012036       0.147218      -0.041313      -0.011875       0.053188             28.653881      31.844798       3.004105       0.605308      33.072318       1.095643      21.044529           0.017622
            4             Eu      -0.518448       3.072054      10.975365       1.310207     181.366000 0.43568093E+04  0.16683262E+06                                24.833265                           20.967457       0.344634       1.790812                    0.999488      96.238141     264.576939       0.422707       0.378403      -1.190665      -0.010817       0.011329       0.003734       0.016103       0.013695      -0.017178       0.003659       0.012021       0.147197      -0.041303      -0.011879       0.053183             28.653840      31.844815       3.004190      -0.605327      33.072180      -1.095664      21.044525           0.017850
            5             Ag      -2.894671       5.855512      19.033675       0.418466     169.789453 0.44848921E+04  0.17090022E+06                                24.285664                           21.868863       1.433345       2.120962                    0.998582      83.284763     219.534462       0.401961       0.399882      -1.188674       0.050253      -0.064019       0.144944       0.166230       0.021245       0.029856       0.023305       0.098836       0.027523      -0.062945      -0.006204       0.069149             26.376121      21.638220      -8.171588      -6.800301      26.166570       8.551134      31.323572           0.136176
            6             Ag       2.991982       2.759335       7.865775       0.418472     169.786837 0.44847993E+04  0.17089580E+06                                24.285452                           21.868664       1.433340       2.120965                    0.998582      83.283938     219.531762       0.401962       0.399883      -1.188673      -0.050239       0.064007       0.144922       0.166202       0.021222      -0.029877      -0.023298       0.098830       0.027591      -0.062942      -0.006209       0.069151             26.375903      21.637993      -8.171513       6.800262      26.166353      -8.551076      31.323363           0.136606
            7             Ag       7.571032       2.759335       3.302125       0.418473     169.787475 0.44848271E+04  0.17089716E+06                                24.285538                           21.868756       1.433324       2.120960                    0.998582      83.284011     219.532274       0.401960       0.399884      -1.188672      -0.050240       0.064009      -0.144921       0.166202       0.021225       0.029871       0.023295       0.098829       0.027585      -0.062940      -0.006207       0.069147             26.375980      21.638086      -8.171529      -6.800243      26.166438       8.551080      31.323417           0.136161
            8             Ag       1.684379       5.855512      14.470025       0.418459     169.788464 0.44848576E+04  0.17089860E+06                                24.285608                           21.868809       1.433330       2.120959                    0.998582      83.284354     219.533290       0.401960       0.399883      -1.188673       0.050244      -0.064014      -0.144935       0.166218       0.021231      -0.029868      -0.023307       0.098836       0.027562      -0.062948      -0.006204       0.069152             26.376064      21.638141      -8.171555       6.800308      26.166502      -8.551123      31.323550           0.136655
            9              H       7.618228       1.910773      20.716454       0.122342       0.884487 0.62877489E+01  0.59223540E+02                                 1.626277                            1.546716      -1.221404       2.309943                    0.995009       3.664970      10.685921       0.455774       1.426780      -0.677070      -0.023043       0.028339       0.012432       0.038583      -0.007430       0.001704       0.001705      -0.001857      -0.006474      -0.007493      -0.001075       0.008569              1.655370       1.606072      -0.350120      -0.092831       1.965303       0.184164       1.394734           0.000199
           10              H       6.668730       0.266199      19.396409       0.130826       1.020337 0.73793018E+01  0.70928658E+02                                 1.671997                            1.589579      -0.924063       2.453866                    0.998911       3.321905       9.173390       0.496271       1.284046      -0.709007      -0.038381       0.001275      -0.006150       0.038891      -0.004480       0.013760       0.008598       0.004209      -0.020536      -0.020101       0.005592       0.014509              1.691043       2.210494      -0.084224       0.223482       1.415070      -0.023663       1.447567           0.000689
           11              H       3.444637       7.077958      18.777707       0.083953       1.199841 0.86830680E+01  0.87807395E+02                                 1.922317                            1.762787      -1.217384       2.290164                    0.994110       3.877210      11.350565       0.451326       1.342016      -0.694175      -0.027663      -0.027417      -0.021831       0.044649      -0.001325       0.012638       0.007009       0.011444      -0.006529      -0.015194      -0.000990       0.016184              1.990111       1.698713       0.389624       0.297302       2.332011       0.622210       1.939609           0.000306
           12              H      -2.683143       8.366739      20.866104       0.106131       0.995937 0.73246312E+01  0.71545246E+02                                 1.745981                            1.658059      -1.292367       2.269564                    0.993953       3.818077      11.270593       0.445518       1.407491      -0.680594       0.041565      -0.005477       0.018051       0.045645      -0.003175       0.006114      -0.002705       0.009481      -0.019703      -0.009101      -0.002341       0.011442              1.767757       2.294791      -0.116546       0.314539       1.510484       0.001494       1.497995           0.000146
           13              H       6.190373       5.509195      16.028170       0.098323       1.295881 0.10296789E+02  0.10830141E+03                                 2.001669                            1.907247      -1.341183       2.236697                    0.993995       3.909975      11.548602       0.439572       1.324779      -0.698724      -0.031764       0.033825      -0.012646       0.048094      -0.014654      -0.001366      -0.003136      -0.006699      -0.034678      -0.013692      -0.007199       0.020891              2.009669       2.097499      -0.439363       0.098204       2.056358      -0.158158       1.875149           0.000745
           14              H      -0.470217       2.680079      14.721526       0.133744       0.953573 0.67291515E+01  0.64007524E+02                                 1.672600                            1.572860      -1.091020       2.381887                    0.997077       3.478108       9.956611       0.467072       1.378641      -0.687788       0.020031      -0.021037      -0.030851       0.042374      -0.009119      -0.002375       0.001166       0.004290       0.001042      -0.009575      -0.000321       0.009896              1.710707       1.532658      -0.219928      -0.267318       1.592744       0.379178       2.006719           0.000533
           15              H       0.086368       2.254505      16.932770       0.127957       0.973149 0.70252802E+01  0.66279032E+02                                 1.585865                            1.525195      -0.722269       2.547203                    0.999860       3.158394       8.463683       0.522848       1.241705      -0.719527       0.026143      -0.027924       0.004047       0.038465      -0.016362       0.001902       0.002935      -0.006519       0.020019      -0.020430       0.006910       0.013520              1.587975       1.658022      -0.372705       0.139995       1.684197      -0.162981       1.421707           0.000051
           16              H      -0.820184       3.520026      18.599021       0.103190       0.960743 0.66021719E+01  0.62598822E+02                                 1.685884                            1.558952      -1.064078       2.379355                    0.996483       3.624062      10.410695       0.467968       1.380417      -0.686496       0.015774      -0.008157       0.044692       0.048091      -0.012541       0.003913      -0.000664       0.004719       0.035424      -0.018796       0.005132       0.013664              1.752679       1.448761      -0.066414       0.263223       1.388506      -0.218188       2.420769           0.000174
           17              H       1.637183       6.704074       9.548554       0.122339       0.884504 0.62878954E+01  0.59225284E+02                                 1.626298                            1.546734      -1.221431       2.309927                    0.995008       3.665019      10.686108       0.455771       1.426781      -0.677070       0.023044      -0.028339       0.012431       0.038583      -0.007431      -0.001704      -0.001704      -0.001857      -0.006473      -0.007494      -0.001075       0.008569              1.655391       1.606094      -0.350128       0.092833       1.965330      -0.184167       1.394750           0.000238
           18              H       2.586681       8.348648       8.228509       0.130823       1.020298 0.73789308E+01  0.70924050E+02                                 1.671944                            1.589532      -0.923997       2.453900                    0.998911       3.321811       9.172999       0.496284       1.284033      -0.709010       0.038382      -0.001274      -0.006150       0.038893      -0.004479      -0.013760      -0.008598       0.004213      -0.020542      -0.020101       0.005590       0.014511              1.690989       2.210413      -0.084219      -0.223472       1.415028       0.023662       1.447524           0.000721
           19              H       5.810774       1.536889       7.609807       0.083949       1.199842 0.86830565E+01  0.87807124E+02                                 1.922307                            1.762778      -1.217380       2.290165                    0.994110       3.877190      11.350443       0.451331       1.342005      -0.694178       0.027663       0.027417      -0.021831       0.044649      -0.001325      -0.012638      -0.007009       0.011445      -0.006530      -0.015195      -0.000989       0.016184              1.990102       1.698706       0.389624      -0.297302       2.332000      -0.622208       1.939601           0.000323
           20              H       2.780454       0.248108       9.698204       0.106126       0.995965 0.73248873E+01  0.71548338E+02                                 1.746009                            1.658083      -1.292390       2.269548                    0.993953       3.818137      11.270798       0.445517       1.407482      -0.680596      -0.041565       0.005477       0.018049       0.045644      -0.003175      -0.006113       0.002707       0.009482      -0.019704      -0.009100      -0.002341       0.011441              1.767785       2.294832      -0.116550      -0.314547       1.510506      -0.001494       1.498016           0.000186
           21              H       3.065038       3.105652       4.860270       0.098320       1.295875 0.10296731E+02  0.10830068E+03                                 2.001667                            1.907245      -1.341158       2.236708                    0.993995       3.909968      11.548587       0.439571       1.324784      -0.698723       0.031764      -0.033825      -0.012646       0.048094      -0.014654       0.001366       0.003135      -0.006699      -0.034675      -0.013691      -0.007199       0.020891              2.009667       2.097497      -0.439362      -0.098205       2.056357       0.158158       1.875147           0.000719
           22              H       0.567528       5.934768       3.553626       0.133741       0.953580 0.67292188E+01  0.64008378E+02                                 1.672614                            1.572872      -1.091026       2.381883                    0.997077       3.478135       9.956732       0.467068       1.378648      -0.687787      -0.020031       0.021036      -0.030852       0.042374      -0.009119       0.002374      -0.001165       0.004290       0.001045      -0.009575      -0.000320       0.009895              1.710723       1.532671      -0.219931       0.267322       1.592758      -0.379184       2.006739           0.000486
           23              H       0.010943       6.360342       5.764870       0.127954       0.973149 0.70252884E+01  0.66279189E+02                                 1.585873                            1.525203      -0.722264       2.547204                    0.999860       3.158394       8.463713       0.522842       1.241716      -0.719525      -0.026143       0.027924       0.004047       0.038465      -0.016362      -0.001902      -0.002935      -0.006519       0.020019      -0.020431       0.006910       0.013520              1.587983       1.658030      -0.372707      -0.139996       1.684205       0.162982       1.421714           0.000048
           24              H       0.917495       5.094821       7.431121       0.103186       0.960748 0.66022067E+01  0.62599236E+02                                 1.685890                            1.558957      -1.064077       2.379354                    0.996482       3.624074      10.410738       0.467967       1.380418      -0.686496      -0.015774       0.008158       0.044692       0.048091      -0.012541      -0.003913       0.000663       0.004719       0.035424      -0.018796       0.005132       0.013664              1.752685       1.448765      -0.066414      -0.263225       1.388510       0.218190       2.420781           0.000209
           25              H      -2.941867       6.704074       1.619345       0.122344       0.884487 0.62877487E+01  0.59223540E+02                                 1.626277                            1.546716      -1.221407       2.309942                    0.995009       3.664969      10.685919       0.455774       1.426780      -0.677070       0.023044      -0.028339      -0.012431       0.038583      -0.007430       0.001704       0.001705      -0.001857      -0.006474      -0.007493      -0.001075       0.008569              1.655369       1.606072      -0.350120      -0.092832       1.965302       0.184164       1.394734           0.000196
           26              H      -1.992369       8.348648       2.939391       0.130826       1.020334 0.73792734E+01  0.70928302E+02                                 1.671993                            1.589575      -0.924058       2.453868                    0.998911       3.321896       9.173353       0.496272       1.284044      -0.709007       0.038381      -0.001275       0.006150       0.038891      -0.004480       0.013760       0.008598       0.004209      -0.020536      -0.020101       0.005592       0.014509              1.691039       2.210488      -0.084224       0.223482       1.415066      -0.023663       1.447563           0.000681
           27              H       1.231724       1.536889       3.558093       0.083953       1.199836 0.86830150E+01  0.87806682E+02                                 1.922308                            1.762779      -1.217382       2.290166                    0.994110       3.877191      11.350480       0.451328       1.342013      -0.694176       0.027663       0.027417       0.021831       0.044649      -0.001325       0.012638       0.007009       0.011444      -0.006529      -0.015194      -0.000989       0.016184              1.990102       1.698706       0.389622       0.297301       2.332000       0.622207       1.939601           0.000299
           28              H       7.359504       0.248108       1.469696       0.106132       0.995950 0.73247562E+01  0.71546772E+02                                 1.745995                            1.658071      -1.292380       2.269555                    0.993953       3.818111      11.270717       0.445517       1.407487      -0.680595      -0.041565       0.005478      -0.018049       0.045645      -0.003175       0.006114      -0.002706       0.009482      -0.019705      -0.009101      -0.002341       0.011442              1.767770       2.294810      -0.116548       0.314543       1.510495       0.001494       1.498005           0.000143
           29              H      -1.514012       3.105652       6.307630       0.098323       1.295863 0.10296600E+02  0.10829891E+03                                 2.001650                            1.907230      -1.341156       2.236711                    0.993995       3.909938      11.548458       0.439574       1.324780      -0.698724       0.031764      -0.033825       0.012646       0.048094      -0.014654      -0.001366      -0.003136      -0.006699      -0.034675      -0.013691      -0.007199       0.020891              2.009650       2.097479      -0.439357       0.098203       2.056339      -0.158156       1.875131           0.000738
           30              H       5.146578       5.934768       7.614274       0.133745       0.953568 0.67291058E+01  0.64006968E+02                                 1.672593                            1.572854      -1.091011       2.381892                    0.997077       3.478093       9.956552       0.467074       1.378639      -0.687789      -0.020031       0.021037       0.030851       0.042374      -0.009119      -0.002374       0.001166       0.004290       0.001043      -0.009575      -0.000321       0.009896              1.710700       1.532652      -0.219926      -0.267317       1.592737       0.379176       2.006711           0.000529
           31              H       4.589993       6.360342       5.403030       0.127956       0.973146 0.70252579E+01  0.66278833E+02                                 1.585870                            1.525200      -0.722268       2.547203                    0.999860       3.158385       8.463686       0.522843       1.241717      -0.719525      -0.026143       0.027924      -0.004047       0.038465      -0.016362       0.001902       0.002935      -0.006519       0.020019      -0.020431       0.006910       0.013520              1.587980       1.658027      -0.372706       0.139995       1.684202      -0.162981       1.421711           0.000042
           32              H       5.496545       5.094821       3.736779       0.103189       0.960745 0.66021900E+01  0.62599052E+02                                 1.685888                            1.558956      -1.064085       2.379351                    0.996482       3.624070      10.410731       0.467967       1.380419      -0.686496      -0.015774       0.008157      -0.044692       0.048091      -0.012541       0.003913      -0.000664       0.004719       0.035424      -0.018796       0.005132       0.013664              1.752683       1.448764      -0.066414       0.263224       1.388509      -0.218189       2.420777           0.000170
           33              H       3.039178       1.910773      12.787245       0.122344       0.884495 0.62878211E+01  0.59224405E+02                                 1.626287                            1.546725      -1.221419       2.309935                    0.995009       3.664994      10.686016       0.455773       1.426780      -0.677070      -0.023044       0.028338      -0.012432       0.038583      -0.007430      -0.001704      -0.001704      -0.001857      -0.006472      -0.007494      -0.001075       0.008569              1.655380       1.606083      -0.350123       0.092832       1.965314      -0.184165       1.394742           0.000240
           34              H       2.089680       0.266199      14.107291       0.130827       1.020294 0.73788918E+01  0.70923602E+02                                 1.671941                            1.589529      -0.923998       2.453900                    0.998911       3.321804       9.172984       0.496283       1.284035      -0.709010      -0.038383       0.001274       0.006150       0.038893      -0.004479      -0.013760      -0.008598       0.004213      -0.020542      -0.020101       0.005590       0.014510              1.690985       2.210408      -0.084219      -0.223472       1.415026       0.023661       1.447522           0.000728
           35              H      -1.134413       7.077958      14.725993       0.083953       1.199834 0.86829879E+01  0.87806300E+02                                 1.922302                            1.762774      -1.217378       2.290167                    0.994110       3.877180      11.350424       0.451330       1.342009      -0.694177      -0.027663      -0.027417       0.021831       0.044649      -0.001325      -0.012638      -0.007009       0.011444      -0.006529      -0.015195      -0.000989       0.016184              1.990097       1.698701       0.389622      -0.297301       2.331992      -0.622205       1.939596           0.000329
           36              H       1.895907       8.366739      12.637596       0.106132       0.995954 0.73247872E+01  0.71547132E+02                                 1.745997                            1.658073      -1.292385       2.269552                    0.993953       3.818112      11.270715       0.445518       1.407485      -0.680595       0.041565      -0.005478      -0.018049       0.045644      -0.003175      -0.006113       0.002706       0.009481      -0.019703      -0.009100      -0.002341       0.011441              1.767773       2.294814      -0.116548      -0.314544       1.510497      -0.001494       1.498007           0.000188
           37              H       1.611323       5.509195      17.475530       0.098321       1.295882 0.10296799E+02  0.10830160E+03                                 2.001674                            1.907252      -1.341176       2.236700                    0.993995       3.909982      11.548645       0.439570       1.324784      -0.698723      -0.031764       0.033825       0.012646       0.048094      -0.014654       0.001367       0.003135      -0.006699      -0.034677      -0.013692      -0.007199       0.020891              2.009674       2.097505      -0.439365      -0.098205       2.056364       0.158159       1.875154           0.000727
           38              H       4.108833       2.680079      18.782174       0.133743       0.953581 0.67292282E+01  0.64008491E+02                                 1.672614                            1.572873      -1.091034       2.381879                    0.997077       3.478138       9.956743       0.467068       1.378647      -0.687787       0.020031      -0.021036       0.030852       0.042374      -0.009119       0.002374      -0.001166       0.004291       0.001044      -0.009575      -0.000320       0.009895              1.710723       1.532671      -0.219931       0.267322       1.592758      -0.379184       2.006740           0.000492
           39              H       4.665418       2.254505      16.570930       0.127955       0.973154 0.70253304E+01  0.66279643E+02                                 1.585872                            1.525202      -0.722266       2.547203                    0.999860       3.158408       8.463737       0.522846       1.241707      -0.719526       0.026143      -0.027924      -0.004047       0.038465      -0.016362      -0.001902      -0.002935      -0.006518       0.020019      -0.020430       0.006910       0.013520              1.587983       1.658029      -0.372707      -0.139996       1.684205       0.162982       1.421714           0.000055
           40              H       3.758866       3.520026      14.904679       0.103187       0.960750 0.66022266E+01  0.62599468E+02                                 1.685892                            1.558958      -1.064076       2.379354                    0.996482       3.624079      10.410753       0.467968       1.380416      -0.686496       0.015774      -0.008157      -0.044692       0.048091      -0.012541      -0.003913       0.000663       0.004719       0.035424      -0.018796       0.005132       0.013664              1.752687       1.448767      -0.066414      -0.263225       1.388511       0.218190       2.420783           0.000211
           41              C       0.922504       2.092546      21.730276       0.590013      21.343466 0.24731146E+03  0.51271315E+04                                 7.109285                            5.614309      -0.047419       2.043906                    0.999377      22.593916      64.112488       0.618153       0.477947      -1.012591       0.027064       0.048494       0.034282       0.065264       0.018825      -0.058740      -0.023742       0.026836       0.165333      -0.052093      -0.043171       0.095264              7.897040       8.191896       0.006333       2.047258       9.789209       1.492060       5.710015          -0.001417
           42              C       0.251347       1.009660      20.915020      -0.058304      33.125132 0.45160140E+03  0.10642924E+05                                 8.897221                            7.046887       0.110693       2.040074                    0.999392      27.395304      77.050027       0.630275       0.412354      -1.074394      -0.023821      -0.017210      -0.009899       0.031010      -0.002082      -0.014442      -0.020549       0.004008       0.000439      -0.026465       0.002560       0.023905              9.930766      10.164295       0.842304       2.402461      12.400130       3.586738       7.227873           0.005794
           43              C       8.110222       1.158697      20.477015      -0.049804      28.525016 0.41990742E+03  0.98507982E+04                                 8.341368                            7.030848      -0.056916       1.979014                    0.998858      28.503795      83.621654       0.591419       0.441462      -1.041947      -0.003101      -0.025878       0.013081       0.029162       0.009479      -0.029927      -0.034721      -0.007095       0.043256      -0.037780      -0.017014       0.054793              8.817497       9.917851       0.149254       2.005086       9.846391       2.361802       6.688247           0.000591
           44              C       7.548863       0.188665      19.686774      -0.099383      28.006375 0.40444422E+03  0.93714299E+04                                 8.111984                            6.802331       0.033783       2.007709                    0.998992      28.319288      81.766754       0.616128       0.429030      -1.052552      -0.006301      -0.009250       0.047780       0.049074       0.005745       0.003424      -0.002688       0.002604      -0.025646      -0.010596       0.000373       0.010222              8.540515       9.289381      -0.689849       1.147767      10.008537       2.415248       6.323627           0.002027
           45              C       3.824631       7.720626      19.331635       0.068473      25.479638 0.35244584E+03  0.79269102E+04                                 7.734353                            6.411707       0.007327       2.012222                    0.999188      27.004350      77.985247       0.622599       0.437408      -1.042649       0.023798      -0.006980       0.056921       0.062089       0.041708       0.005528      -0.020063       0.014216       0.056866      -0.056569       0.018663       0.037906              8.179673       8.701403      -0.735583       1.238554       9.581760       2.640726       6.255857           0.001597
           46              C      -3.547241       8.485624      20.546479       0.048354      27.017708 0.37370282E+03  0.85386815E+04                                 8.087626                            6.664826      -0.054741       1.989277                    0.999057      27.529788      80.430904       0.601394       0.445741      -1.036561      -0.034935      -0.032351      -0.020089       0.051678       0.027517      -0.009304      -0.048842       0.023755       0.024992      -0.058405      -0.000193       0.058598              8.673210       8.558766      -0.420847       1.525685      10.769463       3.060600       6.691403           0.000956
           47              C      -2.333607       4.853605      16.207527       0.015363      29.530353 0.38917654E+03  0.89992496E+04                                 8.539840                            6.761976      -0.173895       1.930284                    0.999539      28.729080      84.941591       0.601194       0.440587      -1.037689       0.020765      -0.020357       0.032532       0.043634       0.022925       0.015965      -0.029817      -0.007657      -0.161551      -0.068799       0.016819       0.051980              9.523437       6.979938      -1.984375       0.342703       6.557660       0.166082      15.032712           0.002190
           48              C      -1.795238       4.153218      15.142109      -0.057350      36.417929 0.46435707E+03  0.11050910E+05                                 9.574299                            7.214447       0.013385       2.007115                    0.999439      27.834045      79.389920       0.612315       0.420325      -1.066274       0.013796      -0.022018       0.019583       0.032537       0.008013      -0.010611       0.011755      -0.004097      -0.050024      -0.026132       0.009126       0.017006             11.148939       8.204126      -2.802196       1.826745       7.589319      -0.670532      17.653372           0.003341
           49              C      -0.860339       3.167679      15.411702      -0.045055      29.443281 0.41072117E+03  0.95689169E+04                                 8.454593                            6.910284      -0.061439       1.974111                    0.999353      28.369888      82.567832       0.602996       0.435989      -1.046647      -0.005566      -0.000442       0.009915       0.011379       0.021195      -0.002489       0.008437       0.007029      -0.078799      -0.029521      -0.005309       0.034830              9.121611       7.484085      -2.594633       1.228917       7.035634      -0.277296      12.845114          -0.000018
           50              C      -0.521915       2.927325      16.725047      -0.130173      28.718034 0.40991040E+03  0.94948959E+04                                 8.118654                            6.759648       0.277620       2.075570                    0.999666      28.490710      81.261872       0.632578       0.418014      -1.063339      -0.000726       0.009139      -0.022711       0.024492      -0.017935       0.003419       0.010487       0.002569      -0.021043      -0.021588      -0.000711       0.022299              8.640946       6.926944      -2.289405       0.744743       6.715725      -0.094416      12.280171           0.000627
           51              C      -1.081212       3.680263      17.721224       0.085846      25.534327 0.34896578E+03  0.78152993E+04                                 7.762744                            6.410158       0.138178       2.068441                    0.999007      26.293282      75.331990       0.619380       0.441556      -1.042041      -0.025442       0.039721      -0.025614       0.053676       0.034869       0.013087      -0.019143       0.022537      -0.021135      -0.046679       0.006500       0.040179              8.316951       7.159778      -2.608219       0.569463       6.611869      -0.071387      11.179207          -0.000601
           52              C      -2.264449       4.490058      13.764883       0.571519      22.434432 0.25160489E+03  0.52398743E+04                                 7.370944                            5.661068      -0.041203       2.043277                    0.999466      22.805804      64.911002       0.615737       0.477649      -1.012509      -0.015791       0.010239      -0.054882       0.058020       0.067883      -0.004636      -0.004418      -0.048579      -0.144051      -0.049439      -0.046941       0.096380              8.408862       7.107598      -1.884828       0.865824       5.812454      -0.038636      12.306534          -0.001861
           53              C       4.616032       0.071503      21.568342       0.475701      23.717425 0.28758086E+03  0.61621276E+04                                 7.495403                            5.993487      -0.010689       2.039807                    0.999224      23.723308      67.396615       0.610246       0.468415      -1.022492       0.006632       0.012073      -0.091911       0.092937       0.000366       0.008724       0.000807       0.193719      -0.192971      -0.065497      -0.063918       0.129415              8.261202       4.991381      -0.394965      -0.431573      12.320662      -0.461053       7.471564           0.037140
           54              C      -2.359362       4.478859      21.598719       0.494235      22.840937 0.28003906E+03  0.59874743E+04                                 7.413641                            5.960619      -0.081468       2.015832                    0.999272      23.929747      68.907110       0.602124       0.475768      -1.013979      -0.010273       0.026188      -0.087626       0.092031      -0.075577      -0.032863       0.039037      -0.049023      -0.178527      -0.074174      -0.049204       0.123378              8.191128       9.223848       2.434265       0.567276       6.679904      -1.139334       8.669631           0.016972
           55              C      -0.825193       6.522301      10.562376       0.590036      21.343808 0.24731595E+03  0.51272512E+04                                 7.109354                            5.614355      -0.047412       2.043898                    0.999377      22.594294      64.113862       0.618151       0.477946      -1.012591      -0.027069      -0.048493       0.034286       0.065267       0.018826       0.058753       0.023751       0.026845       0.165368      -0.052100      -0.043186       0.095286              7.897118       8.191970       0.006348      -2.047280       9.789312      -1.492087       5.710074          -0.001358
           56              C      -0.154036       7.605187       9.747120      -0.058313      33.125720 0.45160972E+03  0.10643174E+05                                 8.897325                            7.046953       0.110658       2.040058                    0.999391      27.395610      77.051190       0.630271       0.412354      -1.074394       0.023822       0.017213      -0.009903       0.031014      -0.002081       0.014446       0.020551       0.004010       0.000447      -0.026468       0.002557       0.023911              9.930892      10.164408       0.842320      -2.402495      12.400308      -3.586799       7.227961           0.005856
           57              C       1.145189       7.456150       9.309115      -0.049802      28.525113 0.41990865E+03  0.98508345E+04                                 8.341377                            7.030851      -0.056918       1.979011                    0.998859      28.503880      83.621942       0.591420       0.441461      -1.041947       0.003101       0.025879       0.013081       0.029162       0.009477       0.029927       0.034723      -0.007094       0.043262      -0.037781      -0.017013       0.054794              8.817508       9.917860       0.149235      -2.005082       9.846408      -2.361802       6.688255           0.000673
           58              C       1.706548       8.426182       8.518874      -0.099378      28.006135 0.40443995E+03  0.93712929E+04                                 8.111905                            6.802274       0.033832       2.007726                    0.998993      28.319045      81.765508       0.616134       0.429028      -1.052555       0.006300       0.009251       0.047779       0.049073       0.005746      -0.003425       0.002688       0.002611      -0.025654      -0.010598       0.000372       0.010226              8.540429       9.289250      -0.689824      -1.147754      10.008455      -2.415234       6.323582           0.002087
           59              C       5.430780       0.894221       8.163735       0.068478      25.479376 0.35244119E+03  0.79267717E+04                                 7.734274                            6.411647       0.007365       2.012236                    0.999188      27.004139      77.984223       0.622605       0.437405      -1.042652      -0.023799       0.006978       0.056919       0.062088       0.041707      -0.005527       0.020061       0.014218       0.056867      -0.056568       0.018663       0.037905              8.179588       8.701292      -0.735547      -1.238550       9.581663      -2.640706       6.255810           0.001644
           60              C       3.644552       0.129223       9.378579       0.048361      27.017639 0.37370070E+03  0.85386185E+04                                 8.087590                            6.664788      -0.054732       1.989279                    0.999057      27.529773      80.430722       0.601398       0.445738      -1.036563       0.034935       0.032349      -0.020093       0.051679       0.027515       0.009308       0.048844       0.023755       0.024986      -0.058405      -0.000196       0.058600              8.673177       8.558729      -0.420851      -1.525679      10.769425      -3.060589       6.691378           0.001042
           61              C       2.430918       3.761242       5.039627       0.015362      29.530294 0.38917562E+03  0.89992224E+04                                 8.539827                            6.761966      -0.173883       1.930288                    0.999539      28.729034      84.941404       0.601195       0.440587      -1.037690      -0.020765       0.020358       0.032531       0.043634       0.022923      -0.015965       0.029817      -0.007658      -0.161544      -0.068797       0.016820       0.051977              9.523422       6.979929      -1.984375      -0.342706       6.557656      -0.166077      15.032682           0.002163
           62              C       1.892549       4.461629       3.974209      -0.057351      36.417882 0.46435643E+03  0.11050894E+05                                 9.574310                            7.214455       0.013376       2.007113                    0.999439      27.834015      79.389916       0.612313       0.420327      -1.066273      -0.013797       0.022018       0.019583       0.032537       0.008011       0.010613      -0.011756      -0.004097      -0.050019      -0.026133       0.009129       0.017004             11.148954       8.204141      -2.802206      -1.826751       7.589335       0.670535      17.653385           0.003288
           63              C       0.957650       5.447168       4.243802      -0.045057      29.443315 0.41072142E+03  0.95689263E+04                                 8.454603                            6.910286      -0.061440       1.974110                    0.999353      28.369913      82.567976       0.602996       0.435989      -1.046647       0.005566       0.000442       0.009913       0.011377       0.021194       0.002488      -0.008437       0.007030      -0.078782      -0.029516      -0.005311       0.034827              9.121626       7.484092      -2.594639      -1.228912       7.035644       0.277286      12.845143          -0.000113
           64              C       0.619226       5.687522       5.557147      -0.130176      28.718039 0.40991028E+03  0.94949015E+04                                 8.118694                            6.759676       0.277621       2.075568                    0.999666      28.490695      81.262120       0.632572       0.418017      -1.063335       0.000726      -0.009138      -0.022709       0.024490      -0.017936      -0.003420      -0.010486       0.002569      -0.021042      -0.021588      -0.000711       0.022299              8.640993       6.926975      -2.289417      -0.744746       6.715753       0.094413      12.280252           0.000610
           65              C       1.178523       4.934584       6.553324       0.085842      25.534396 0.34896671E+03  0.78153245E+04                                 7.762749                            6.410158       0.138193       2.068444                    0.999007      26.293337      75.332139       0.619382       0.441555      -1.042042       0.025442      -0.039719      -0.025615       0.053676       0.034866      -0.013088       0.019144       0.022537      -0.021128      -0.046679       0.006504       0.040175              8.316960       7.159779      -2.608221      -0.569462       6.611871       0.071385      11.179230          -0.000552
           66              C       2.361760       4.124789       2.596983       0.571509      22.434170 0.25160134E+03  0.52397828E+04                                 7.370898                            5.661036      -0.041223       2.043275                    0.999466      22.805615      64.910393       0.615738       0.477650      -1.012508       0.015793      -0.010241      -0.054880       0.058018       0.067877       0.004634       0.004420      -0.048577      -0.144034      -0.049432      -0.046939       0.096370              8.408808       7.107561      -1.884823      -0.865820       5.812429       0.038638      12.306434          -0.001942
           67              C       4.639379       8.543344      10.400442       0.475730      23.716170 0.28756317E+03  0.61616596E+04                                 7.495230                            5.993367      -0.010704       2.039817                    0.999224      23.722335      67.393569       0.610242       0.468425      -1.022486      -0.006631      -0.012081      -0.091868       0.092896       0.000366      -0.008721      -0.000803       0.193683      -0.192819      -0.065471      -0.063900       0.129371              8.261001       4.991276      -0.394951       0.431556      12.320342       0.461036       7.471386           0.037239
           68              C       2.456673       4.135988      10.430819       0.494234      22.840941 0.28003932E+03  0.59874822E+04                                 7.413647                            5.960626      -0.081491       2.015826                    0.999272      23.929757      68.907188       0.602123       0.475769      -1.013979       0.010274      -0.026187      -0.087627       0.092032      -0.075575       0.032863      -0.039037      -0.049023      -0.178520      -0.074172      -0.049204       0.123376              8.191135       9.223859       2.434256      -0.567277       6.679900       1.139334       8.669645           0.017070
           69              C       3.753857       6.522301       0.605524       0.590021      21.343724 0.24731489E+03  0.51272204E+04                                 7.109330                            5.614339      -0.047407       2.043905                    0.999377      22.594130      64.113203       0.618153       0.477945      -1.012592      -0.027070      -0.048491      -0.034283       0.065265       0.018824      -0.058744      -0.023747       0.026843       0.165347      -0.052094      -0.043179       0.095272              7.897091       8.191945       0.006336       2.047272       9.789278       1.492075       5.710050          -0.001429
           70              C       4.425014       7.605187       1.420780      -0.058307      33.125353 0.45160452E+03  0.10643018E+05                                 8.897259                            7.046911       0.110681       2.040068                    0.999392      27.395425      77.050483       0.630273       0.412354      -1.074394       0.023822       0.017210       0.009902       0.031011      -0.002080      -0.014445      -0.020549       0.004006       0.000440      -0.026465       0.002556       0.023908              9.930811      10.164341       0.842309       2.402474      12.400188       3.586758       7.227904           0.005788
           71              C      -3.433861       7.456150       1.858785      -0.049804      28.524963 0.41990623E+03  0.98507617E+04                                 8.341353                            7.030835      -0.056911       1.979016                    0.998858      28.503745      83.621431       0.591420       0.441461      -1.041947       0.003102       0.025880      -0.013081       0.029163       0.009479      -0.029928      -0.034722      -0.007094       0.043256      -0.037782      -0.017013       0.054795              8.817480       9.917842       0.149253       2.005084       9.846362       2.361795       6.688237           0.000586
           72              C      -2.872502       8.426182       2.649026      -0.099382      28.006267 0.40444224E+03  0.93713707E+04                                 8.111961                            6.802314       0.033789       2.007712                    0.998992      28.319193      81.766365       0.616129       0.429030      -1.052553       0.006301       0.009251      -0.047781       0.049075       0.005745       0.003423      -0.002688       0.002604      -0.025643      -0.010595       0.000373       0.010222              8.540489       9.289359      -0.689839       1.147769      10.008497       2.415239       6.323612           0.002018
           73              C       0.851730       0.894221       3.004165       0.068475      25.479469 0.35244286E+03  0.79268237E+04                                 7.734314                            6.411678       0.007332       2.012226                    0.999188      27.004197      77.984621       0.622601       0.437407      -1.042650      -0.023798       0.006980      -0.056921       0.062089       0.041707       0.005526      -0.020063       0.014217       0.056867      -0.056568       0.018661       0.037907              8.179632       8.701360      -0.735571       1.238553       9.581706       2.640712       6.255830           0.001585
           74              C       8.223602       0.129223       1.789321       0.048352      27.017850 0.37370498E+03  0.85387445E+04                                 8.087653                            6.664844      -0.054753       1.989272                    0.999057      27.529901      80.431340       0.601393       0.445741      -1.036561       0.034936       0.032350       0.020092       0.051680       0.027515      -0.009307      -0.048845       0.023756       0.024984      -0.058405      -0.000194       0.058600              8.673242       8.558794      -0.420849       1.525691      10.769507       3.060615       6.691426           0.000950
           75              C       7.009968       3.761242       6.128273       0.015364      29.530234 0.38917487E+03  0.89991984E+04                                 8.539813                            6.761960      -0.173883       1.930289                    0.999539      28.728963      84.941088       0.601195       0.440587      -1.037690      -0.020764       0.020358      -0.032532       0.043634       0.022924       0.015965      -0.029816      -0.007658      -0.161547      -0.068797       0.016819       0.051979              9.523405       6.979914      -1.984364       0.342703       6.557639       0.166080      15.032661           0.002181
           76              C       6.471599       4.461629       7.193691      -0.057348      36.417760 0.46435495E+03  0.11050845E+05                                 9.574270                            7.214431       0.013395       2.007119                    0.999439      27.833958      79.389574       0.612316       0.420325      -1.066275      -0.013795       0.022019      -0.019582       0.032536       0.008011      -0.010611       0.011756      -0.004098      -0.050020      -0.026132       0.009126       0.017005             11.148904       8.204102      -2.802183       1.826744       7.589296      -0.670534      17.653313           0.003336
           77              C       5.536700       5.447168       6.924098      -0.045057      29.443239 0.41072058E+03  0.95688968E+04                                 8.454576                            6.910272      -0.061424       1.974116                    0.999353      28.369854      82.567620       0.602998       0.435988      -1.046648       0.005567       0.000443      -0.009915       0.011379       0.021194      -0.002488       0.008438       0.007029      -0.078793      -0.029519      -0.005309       0.034828              9.121592       7.484068      -2.594624       1.228918       7.035616      -0.277298      12.845093          -0.000029
           78              C       5.198276       5.687522       5.610753      -0.130172      28.717911 0.40990825E+03  0.94948414E+04                                 8.118667                            6.759659       0.277622       2.075570                    0.999666      28.490605      81.261770       0.632573       0.418017      -1.063336       0.000726      -0.009139       0.022711       0.024491      -0.017935       0.003420       0.010487       0.002569      -0.021042      -0.021589      -0.000710       0.022299              8.640962       6.926954      -2.289409       0.744743       6.715734      -0.094415      12.280196           0.000612
           79              C       5.757573       4.934584       4.614576       0.085844      25.534342 0.34896609E+03  0.78153078E+04                                 7.762744                            6.410158       0.138176       2.068440                    0.999007      26.293294      75.332025       0.619381       0.441556      -1.042041       0.025441      -0.039721       0.025614       0.053676       0.034868       0.013087      -0.019143       0.022537      -0.021134      -0.046679       0.006501       0.040178              8.316952       7.159776      -2.608218       0.569460       6.611868      -0.071384      11.179211          -0.000610
           80              C       6.940810       4.124789       8.570917       0.571515      22.434280 0.25160299E+03  0.52398252E+04                                 7.370920                            5.661053      -0.041212       2.043277                    0.999466      22.805682      64.910607       0.615737       0.477650      -1.012509       0.015793      -0.010237       0.054881       0.058018       0.067880      -0.004636      -0.004417      -0.048579      -0.144047      -0.049438      -0.046938       0.096376              8.408833       7.107577      -1.884822       0.865821       5.812437      -0.038635      12.306485          -0.001870
           81              C       0.060329       8.543344       0.767458       0.475696      23.717454 0.28758134E+03  0.61621400E+04                                 7.495408                            5.993491      -0.010687       2.039808                    0.999224      23.723323      67.396652       0.610246       0.468414      -1.022492      -0.006635      -0.012074       0.091911       0.092938       0.000366       0.008725       0.000806       0.193718      -0.192966      -0.065495      -0.063918       0.129414              8.261207       4.991384      -0.394964      -0.431574      12.320669      -0.461052       7.471568           0.037136
           82              C      -2.122377       4.135988       0.737081       0.494233      22.840955 0.28003936E+03  0.59874819E+04                                 7.413640                            5.960619      -0.081477       2.015829                    0.999272      23.929766      68.907157       0.602124       0.475768      -1.013980       0.010275      -0.026189       0.087626       0.092032      -0.075575      -0.032863       0.039037      -0.049022      -0.178520      -0.074172      -0.049203       0.123376              8.191126       9.223847       2.434265       0.567276       6.679903      -1.139332       8.669629           0.016971
           83              C       5.501554       2.092546      11.773424       0.590026      21.343857 0.24731676E+03  0.51272739E+04                                 7.109381                            5.614376      -0.047422       2.043894                    0.999377      22.594319      64.114040       0.618148       0.477948      -1.012590       0.027067       0.048492      -0.034286       0.065266       0.018826       0.058752       0.023752       0.026844       0.165362      -0.052099      -0.043186       0.095285              7.897148       8.192002       0.006349      -2.047288       9.789351      -1.492092       5.710091          -0.001362
           84              C       4.830397       1.009660      12.588680      -0.058303      33.125366 0.45160431E+03  0.10643010E+05                                 8.897247                            7.046898       0.110676       2.040067                    0.999391      27.395428      77.050418       0.630276       0.412353      -1.074395      -0.023823      -0.017213       0.009899       0.031013      -0.002081       0.014445       0.020549       0.004009       0.000441      -0.026466       0.002558       0.023908              9.930800      10.164320       0.842310      -2.402470      12.400184      -3.586758       7.227897           0.005858
           85              C       3.531172       1.158697      13.026685      -0.049805      28.525208 0.41991085E+03  0.98509021E+04                                 8.341413                            7.030884      -0.056938       1.979005                    0.998859      28.503936      83.622260       0.591416       0.441463      -1.041946      -0.003103      -0.025881      -0.013084       0.029166       0.009478       0.029927       0.034723      -0.007093       0.043263      -0.037781      -0.017014       0.054795              8.817544       9.917902       0.149245      -2.005093       9.846445      -2.361812       6.688285           0.000676
           86              C       2.969813       0.188665      13.816926      -0.099377      28.006116 0.40443985E+03  0.93712920E+04                                 8.111909                            6.802279       0.033818       2.007722                    0.998993      28.319038      81.765552       0.616133       0.429029      -1.052555      -0.006301      -0.009252      -0.047783       0.049077       0.005746      -0.003424       0.002688       0.002610      -0.025652      -0.010598       0.000372       0.010225              8.540432       9.289253      -0.689827      -1.147752      10.008460      -2.415232       6.323583           0.002100
           87              C      -0.754419       7.720626      14.172065       0.068477      25.479418 0.35244219E+03  0.79268005E+04                                 7.734286                            6.411659       0.007357       2.012233                    0.999188      27.004165      77.984350       0.622604       0.437405      -1.042651       0.023798      -0.006981      -0.056922       0.062090       0.041707      -0.005527       0.020061       0.014217       0.056868      -0.056567       0.018663       0.037905              8.179600       8.701306      -0.735553      -1.238549       9.581677      -2.640707       6.255816           0.001661
           88              C       1.031809       8.485624      12.957221       0.048358      27.017711 0.37370232E+03  0.85386654E+04                                 8.087613                            6.664811      -0.054738       1.989277                    0.999057      27.529800      80.430867       0.601396       0.445739      -1.036562      -0.034936      -0.032352       0.020090       0.051680       0.027515       0.009308       0.048844       0.023755       0.024986      -0.058404      -0.000196       0.058601              8.673201       8.558744      -0.420849      -1.525679      10.769461      -3.060601       6.691396           0.001051
           89              C       2.245443       4.853605      17.296173       0.015362      29.530338 0.38917624E+03  0.89992411E+04                                 8.539836                            6.761971      -0.173889       1.930286                    0.999539      28.729073      84.941566       0.601194       0.440587      -1.037689       0.020765      -0.020358      -0.032532       0.043634       0.022924      -0.015965       0.029817      -0.007657      -0.161548      -0.068798       0.016819       0.051978              9.523433       6.979937      -1.984379      -0.342706       6.557663      -0.166076      15.032698           0.002176
           90              C       2.783812       4.153218      18.361591      -0.057353      36.418030 0.46435832E+03  0.11050951E+05                                 9.574333                            7.214468       0.013369       2.007110                    0.999439      27.834088      79.390193       0.612312       0.420326      -1.066273       0.013797      -0.022020      -0.019583       0.032538       0.008013       0.010612      -0.011756      -0.004097      -0.050023      -0.026134       0.009127       0.017007             11.148983       8.204160      -2.802214      -1.826757       7.589353       0.670539      17.653436           0.003295
           91              C       3.718711       3.167679      18.091998      -0.045054      29.443326 0.41072148E+03  0.95689293E+04                                 8.454609                            6.910291      -0.061447       1.974109                    0.999353      28.369922      82.568049       0.602995       0.435990      -1.046647      -0.005567      -0.000442      -0.009913       0.011378       0.021195       0.002488      -0.008437       0.007031      -0.078787      -0.029517      -0.005311       0.034829              9.121633       7.484099      -2.594642      -1.228915       7.035651       0.277289      12.845150          -0.000102
           92              C       4.057135       2.927325      16.778653      -0.130176      28.718203 0.40991316E+03  0.94949782E+04                                 8.118689                            6.759673       0.277615       2.075566                    0.999666      28.490833      81.262365       0.632577       0.418014      -1.063338      -0.000726       0.009139       0.022710       0.024491      -0.017936      -0.003420      -0.010487       0.002570      -0.021045      -0.021588      -0.000711       0.022299              8.640988       6.926971      -2.289416      -0.744747       6.715751       0.094414      12.280242           0.000622
           93              C       3.497838       3.680263      15.782476       0.085842      25.534433 0.34896728E+03  0.78153413E+04                                 7.762761                            6.410167       0.138189       2.068443                    0.999007      26.293366      75.332269       0.619381       0.441555      -1.042041      -0.025442       0.039720       0.025615       0.053676       0.034867      -0.013087       0.019143       0.022537      -0.021129      -0.046679       0.006503       0.040176              8.316972       7.159791      -2.608226      -0.569465       6.611881       0.071386      11.179246          -0.000543
           94              C       2.314601       4.490058      19.738817       0.571520      22.434274 0.25160260E+03  0.52398164E+04                                 7.370918                            5.661048      -0.041216       2.043274                    0.999466      22.805715      64.910750       0.615737       0.477650      -1.012508      -0.015793       0.010239       0.054881       0.058019       0.067882       0.004634       0.004420      -0.048580      -0.144047      -0.049436      -0.046943       0.096378              8.408832       7.107579      -1.884828      -0.865824       5.812444       0.038640      12.306472          -0.001928
           95              C       0.036982       0.071503      11.935358       0.475734      23.716145 0.28756271E+03  0.61616479E+04                                 7.495226                            5.993363      -0.010705       2.039817                    0.999224      23.722335      67.393591       0.610242       0.468425      -1.022485       0.006634       0.012081       0.091867       0.092896       0.000366      -0.008720      -0.000803       0.193683      -0.192825      -0.065472      -0.063901       0.129373              8.260998       4.991273      -0.394952       0.431555      12.320340       0.461035       7.471381           0.037241
           96              C       2.219688       4.478859      11.904981       0.494233      22.840956 0.28003950E+03  0.59874867E+04                                 7.413651                            5.960628      -0.081485       2.015827                    0.999272      23.929756      68.907180       0.602122       0.475769      -1.013979      -0.010276       0.026189       0.087626       0.092031      -0.075576       0.032863      -0.039037      -0.049024      -0.178523      -0.074173      -0.049204       0.123377              8.191139       9.223864       2.434259      -0.567276       6.679903       1.139336       8.669650           0.017070
           97              N       5.088665       7.537130      19.745517      -0.182328      33.321966 0.49974181E+03  0.11959016E+05                                 8.609127                            7.217555       0.100059       2.058308                    0.999260      27.483331      75.381951       0.654773       0.390900      -1.099812      -0.065793       0.084882       0.058744       0.122412       0.025489       0.035472       0.001094       0.037642      -0.047285      -0.041364      -0.013471       0.054835              9.185059       9.962315      -0.334814       1.673575      10.179230       3.145859       7.413631           0.012276
           98              N      -1.989864       4.638234      17.483794      -0.177606      35.455519 0.49664565E+03  0.11867888E+05                                 8.980783                            7.189702       0.092945       2.054817                    0.999499      27.432957      75.219133       0.656709       0.390307      -1.100098       0.052087      -0.065446      -0.083530       0.118210      -0.011889       0.034804      -0.034747       0.012594       0.042889      -0.040885      -0.018278       0.059163              9.995945       8.235137      -2.953050       0.922381       7.521510      -0.227200      14.231186           0.011656
           99              N       4.166746       1.077717       8.577617      -0.182334      33.321970 0.49974165E+03  0.11959013E+05                                 8.609140                            7.217565       0.100075       2.058313                    0.999260      27.483302      75.381895       0.654771       0.390901      -1.099811       0.065791      -0.084881       0.058742       0.122409       0.025489      -0.035469      -0.001094       0.037641      -0.047275      -0.041361      -0.013471       0.054832              9.185076       9.962300      -0.334803      -1.673575      10.179269      -3.145883       7.413658           0.012349
          100              N       2.087175       3.976613       6.315894      -0.177611      35.455594 0.49664680E+03  0.11867923E+05                                 8.980801                            7.189715       0.092949       2.054817                    0.999499      27.432992      75.219278       0.656708       0.390308      -1.100098      -0.052085       0.065445      -0.083528       0.118207      -0.011892      -0.034802       0.034745       0.012592       0.042887      -0.040881      -0.018281       0.059161              9.995969       8.235153      -2.953059      -0.922378       7.521527       0.227196      14.231226           0.011709
          101              N      -0.412304       1.077717       2.590283      -0.182325      33.321709 0.49973671E+03  0.11958865E+05                                 8.609096                            7.217528       0.100064       2.058312                    0.999260      27.483163      75.381417       0.654772       0.390901      -1.099811       0.065792      -0.084880      -0.058742       0.122409       0.025489       0.035470       0.001095       0.037640      -0.047277      -0.041361      -0.013472       0.054833              9.185026       9.962273      -0.334802       1.673575      10.179195       3.145851       7.413611           0.012271
          102              N       6.666225       3.976613       4.852006      -0.177606      35.455389 0.49664365E+03  0.11867829E+05                                 8.980767                            7.189693       0.092950       2.054819                    0.999499      27.432890      75.218918       0.656709       0.390308      -1.100098      -0.052085       0.065444       0.083529       0.118207      -0.011891       0.034803      -0.034746       0.012594       0.042883      -0.040883      -0.018279       0.059162              9.995925       8.235123      -2.953044       0.922377       7.521499      -0.227198      14.231153           0.011649
          103              N       0.509615       7.537130      13.758183      -0.182327      33.321816 0.49973905E+03  0.11958934E+05                                 8.609112                            7.217545       0.100063       2.058311                    0.999260      27.483228      75.381632       0.654772       0.390901      -1.099811      -0.065792       0.084880      -0.058745       0.122410       0.025489      -0.035471      -0.001093       0.037643      -0.047278      -0.041363      -0.013472       0.054834              9.185042       9.962270      -0.334801      -1.673569      10.179226      -3.145866       7.413631           0.012357
          104              N       2.589186       4.638234      16.019906      -0.177607      35.455502 0.49664513E+03  0.11867873E+05                                 8.980785                            7.189701       0.092948       2.054818                    0.999499      27.432942      75.219099       0.656708       0.390307      -1.100098       0.052085      -0.065445       0.083529       0.118207      -0.011891      -0.034803       0.034746       0.012593       0.042888      -0.040882      -0.018280       0.059162              9.995949       8.235139      -2.953054      -0.922382       7.521513       0.227203      14.231194           0.011714
          105              O       2.024695       1.809979      22.273930      -0.566495      39.636779 0.66045448E+03  0.16706360E+05                                 9.249355                            8.044601       0.092728       2.077851                    0.993883      28.304413      76.189164       0.658976       0.367449      -1.132976      -0.033152       0.014398      -0.003685       0.036331      -0.017985       0.000797      -0.026036       0.080918       0.069541      -0.063304       0.025622       0.037682              9.987010      14.567727       0.089296       3.198285       7.831108      -0.365990       7.562195           0.044893
          106              O       0.334111       3.188355      21.761323      -0.556175      41.111425 0.65651847E+03  0.16611670E+05                                 9.542627                            8.066446      -0.007099       2.048043                    0.994812      28.260141      76.526722       0.651315       0.371663      -1.127733       0.021705      -0.028956       0.013410       0.038593      -0.025681      -0.044485      -0.026186      -0.012937       0.027238      -0.066105       0.020791       0.045315             10.513703       8.922870      -2.835174      -0.460931      15.983933       1.392604       6.634307           0.051668
          107              O       5.919258       5.262810      13.642260      -0.551574      35.985901 0.58273743E+03  0.14307123E+05                                 8.682202                            7.552779       0.175666       2.112373                    0.994738      27.759998      73.968398       0.679602       0.367089      -1.131603       0.016436      -0.002410      -0.009925       0.019351      -0.006196       0.018670      -0.011888      -0.001838      -0.231736      -0.081167       0.032636       0.048532              9.312297      10.719750      -2.873550       2.265956       8.356509      -1.592747       8.860633           0.035652
          108              O      -1.651122       3.980059      12.787022      -0.559230      42.168366 0.67450634E+03  0.17192650E+05                                 9.719810                            8.183040      -0.133313       2.005967                    0.993315      28.501523      77.613486       0.645468       0.372284      -1.126599      -0.026366       0.023818       0.031713       0.047626       0.029088      -0.033422       0.024966      -0.007928      -0.076185      -0.062905       0.020589       0.042316             10.735566       9.119582      -1.196322      -3.260126       8.140942       3.261138      14.946175           0.049456
          109              O      -1.555974       5.309330      21.083432      -0.499678      38.961619 0.61875854E+03  0.15429792E+05                                 9.202963                            7.814676       0.016100       2.065749                    0.994955      27.610605      74.283193       0.663644       0.370111      -1.128643      -0.030285      -0.013598      -0.026863       0.042705       0.000702      -0.031881      -0.014452      -0.007273      -0.072004      -0.045925       0.013520       0.032405             10.147845      12.314043       3.450003      -1.005653       9.873007      -2.058025       8.256485           0.057711
          110              O       5.837106       3.949046      21.014414      -0.505433      38.089855 0.60750927E+03  0.15089997E+05                                 9.066205                            7.764206       0.085258       2.080603                    0.995823      27.799890      74.808671       0.662670       0.372111      -1.126373       0.015200       0.017496      -0.007305       0.024300      -0.011703       0.013928       0.047819       0.004079      -0.170110      -0.081272       0.031733       0.049539              9.887748      13.076494       2.934574       1.985508       8.152758       0.654425       8.433991           0.030418
          111              O       4.659761       1.226754      21.092366      -0.493503      36.406838 0.53742535E+03  0.12910935E+05                                 8.726232                            7.223111       0.379197       2.188765                    0.996300      26.854879      70.437365       0.700333       0.364051      -1.135659       0.004667      -0.038477      -0.017283       0.042438       0.001921       0.001651      -0.038425      -0.003630      -0.212758      -0.083217       0.033574       0.049643              9.792125       6.969235      -0.335953      -0.380220      15.624999      -2.613137       6.782142           0.090435
          112              O       0.161548       7.612940      20.910329      -0.452514      34.742399 0.51918770E+03  0.12408631E+05                                 8.554774                            7.185998       0.115913       2.105384                    0.995392      26.814760      70.951376       0.687109       0.372976      -1.124889       0.008566       0.036515      -0.013005       0.039697      -0.000225      -0.005306       0.044798      -0.014329      -0.151161      -0.070252       0.018126       0.052126              9.373183       6.925034      -0.681016      -0.267119      14.305476       2.393313       6.889038           0.158529
          113              O      -1.927384       6.804868      11.106030      -0.566540      39.639433 0.66050883E+03  0.16708019E+05                                 9.249546                            8.044753       0.092836       2.077868                    0.993883      28.305816      76.192696       0.658994       0.367433      -1.132993       0.033149      -0.014410      -0.003680       0.036332      -0.017977      -0.000797       0.026078       0.081059       0.069664      -0.063399       0.025672       0.037727              9.987223      14.568054       0.089330      -3.198367       7.831272       0.365986       7.562343           0.045022
          114              O      -0.236800       5.426492      10.593423      -0.556207      41.113154 0.65655180E+03  0.16612688E+05                                 9.542756                            8.066543      -0.007013       2.048060                    0.994812      28.260994      76.528896       0.651325       0.371653      -1.127743      -0.021709       0.028951       0.013418       0.038594      -0.025689       0.044530       0.026198      -0.012981       0.027266      -0.066156       0.020801       0.045355             10.513848       8.922988      -2.835220       0.460937      15.984165      -1.392635       6.634391           0.051756
          115              O       3.336153       3.352037       2.474360      -0.551572      35.985922 0.58273709E+03  0.14307122E+05                                 8.682240                            7.552806       0.175646       2.112367                    0.994738      27.759892      73.968288       0.679597       0.367092      -1.131600      -0.016438       0.002412      -0.009917       0.019349      -0.006206      -0.018660       0.011881      -0.001829      -0.231672      -0.081142       0.032615       0.048527              9.312346      10.719807      -2.873578      -2.265977       8.356559       1.592764       8.860673           0.035525
          116              O       1.748433       4.634788       1.619122      -0.559244      42.167773 0.67449435E+03  0.17192311E+05                                 9.719857                            8.183078      -0.133358       2.005954                    0.993316      28.501153      77.613051       0.645452       0.372294      -1.126589       0.026363      -0.023817       0.031719       0.047627       0.029055       0.033391      -0.024941      -0.007911      -0.076189      -0.062851       0.020567       0.042283             10.735621       9.119634      -1.196345       3.260143       8.140992      -3.261165      14.946237           0.049298
          117              O       1.653285       3.305517       9.915532      -0.499660      38.960991 0.61874670E+03  0.15429437E+05                                 9.202918                            7.814643       0.016071       2.065743                    0.994955      27.610292      74.282428       0.663640       0.370115      -1.128639       0.030287       0.013600      -0.026865       0.042708       0.000699       0.031871       0.014449      -0.007269      -0.071951      -0.045906       0.013513       0.032393             10.147790      12.313969       3.449961       1.005652       9.872944       2.058017       8.256455           0.057959
          118              O       3.418305       4.665801       9.846514      -0.505439      38.090006 0.60751269E+03  0.15090102E+05                                 9.066220                            7.764221       0.085263       2.080603                    0.995822      27.799985      74.808947       0.662670       0.372110      -1.126373      -0.015201      -0.017495      -0.007309       0.024301      -0.011701      -0.013931      -0.047825       0.004082      -0.170120      -0.081280       0.031739       0.049541              9.887762      13.076521       2.934563      -1.985505       8.152754      -0.654425       8.434012           0.030597
          119              O       4.595650       7.388093       9.924466      -0.493541      36.406162 0.53741584E+03  0.12910638E+05                                 8.726104                            7.223027       0.379264       2.188791                    0.996300      26.854698      70.436496       0.700341       0.364049      -1.135661      -0.004667       0.038470      -0.017296       0.042437       0.001922      -0.001649       0.038425      -0.003661      -0.212695      -0.083198       0.033548       0.049650              9.791961       6.969152      -0.335941       0.380214      15.624686       2.613078       6.782046           0.090476
          120              O      -0.064237       1.001907       9.742429      -0.452499      34.739825 0.51914133E+03  0.12407288E+05                                 8.554587                            7.185863       0.115822       2.105380                    0.995391      26.813002      70.946840       0.687086       0.372995      -1.124870      -0.008569      -0.036527      -0.013054       0.039725      -0.000222       0.005319      -0.044714      -0.014355      -0.150699      -0.070074       0.018038       0.052036              9.372963       6.924897      -0.680996       0.267108      14.305094      -2.393243       6.888899           0.158693
          121              O       2.651666       6.804868       0.061870      -0.566501      39.637986 0.66047909E+03  0.16707099E+05                                 9.249406                            8.044640       0.092777       2.077860                    0.993883      28.305081      76.190644       0.658990       0.367439      -1.132986       0.033146      -0.014404       0.003681       0.036327      -0.017983       0.000798      -0.026068       0.081017       0.069620      -0.063372       0.025655       0.037717              9.987066      14.567816       0.089301       3.198308       7.831149      -0.365988       7.562235           0.044864
          122              O       4.342250       5.426492       0.574477      -0.556165      41.111436 0.65651786E+03  0.16611650E+05                                 9.542623                            8.066439      -0.007101       2.048042                    0.994813      28.260142      76.526709       0.651316       0.371662      -1.127734      -0.021704       0.028952      -0.013412       0.038590      -0.025673      -0.044500      -0.026186      -0.012949       0.027255      -0.066113       0.020782       0.045331             10.513700       8.922865      -2.835185      -0.460930      15.983931       1.392604       6.634303           0.051675
          123              O      -1.242897       3.352037       8.693540      -0.551571      35.985597 0.58273163E+03  0.14306951E+05                                 8.682182                            7.552764       0.175648       2.112369                    0.994738      27.759810      73.967930       0.679599       0.367092      -1.131601      -0.016434       0.002412       0.009918       0.019346      -0.006199       0.018665      -0.011883      -0.001839      -0.231705      -0.081155       0.032628       0.048527              9.312274      10.719725      -2.873539       2.265947       8.356489      -1.592739       8.860608           0.035645
          124              O       6.327483       4.634788       9.548778      -0.559225      42.167830 0.67449612E+03  0.17192342E+05                                 9.719791                            8.183027      -0.133350       2.005958                    0.993316      28.501250      77.612909       0.645462       0.372289      -1.126594       0.026367      -0.023813      -0.031717       0.047626       0.029074      -0.033409       0.024957      -0.007918      -0.076186      -0.062883       0.020581       0.042302             10.735543       9.119566      -1.196317      -3.260115       8.140926       3.261130      14.946138           0.049456
          125              O       6.232335       3.305517       1.252368      -0.499677      38.961712 0.61876046E+03  0.15429861E+05                                 9.203005                            7.814710       0.016095       2.065745                    0.994955      27.610617      74.283428       0.663639       0.370113      -1.128641       0.030287       0.013599       0.026864       0.042707       0.000702      -0.031876      -0.014451      -0.007271      -0.071975      -0.045915       0.013514       0.032401             10.147893      12.314102       3.450017      -1.005654       9.873052      -2.058035       8.256524           0.057706
          126              O      -1.160745       4.665801       1.321386      -0.505433      38.089868 0.60750939E+03  0.15090002E+05                                 9.066210                            7.764209       0.085264       2.080604                    0.995823      27.799893      74.808701       0.662670       0.372111      -1.126372      -0.015200      -0.017497       0.007307       0.024302      -0.011702       0.013930       0.047821       0.004082      -0.170107      -0.081274       0.031735       0.049539              9.887755      13.076507       2.934582       1.985507       8.152764       0.654426       8.433995           0.030414
          127              O       0.016600       7.388093       1.243434      -0.493504      36.406832 0.53742549E+03  0.12910939E+05                                 8.726230                            7.223111       0.379199       2.188766                    0.996300      26.854889      70.437389       0.700334       0.364050      -1.135659      -0.004669       0.038478       0.017286       0.042441       0.001921       0.001652      -0.038425      -0.003634      -0.212756      -0.083217       0.033572       0.049645              9.792122       6.969236      -0.335949      -0.380222      15.624987      -2.613137       6.782142           0.090424
          128              O       4.514813       1.001907       1.425471      -0.452509      34.742190 0.51918376E+03  0.12408515E+05                                 8.554749                            7.185978       0.115907       2.105384                    0.995392      26.814645      70.951037       0.687109       0.372977      -1.124888      -0.008568      -0.036517       0.013006       0.039700      -0.000225      -0.005306       0.044793      -0.014328      -0.151148      -0.070246       0.018125       0.052121              9.373155       6.925014      -0.681013      -0.267119      14.305433       2.393306       6.889020           0.158532
          129              O       6.603745       1.809979      11.229770      -0.566526      39.638932 0.66049869E+03  0.16707711E+05                                 9.249512                            8.044726       0.092805       2.077862                    0.993883      28.305554      76.192068       0.658991       0.367436      -1.132989      -0.033150       0.014406       0.003680       0.036332      -0.017978      -0.000798       0.026070       0.081029       0.069630      -0.063378       0.025660       0.037718              9.987184      14.567995       0.089329      -3.198350       7.831242       0.365987       7.562316           0.045074
          130              O       4.913161       3.188355      11.742377      -0.556188      41.112623 0.65654160E+03  0.16612367E+05                                 9.542683                            8.066486      -0.007019       2.048061                    0.994812      28.260770      76.528162       0.651327       0.371653      -1.127743       0.021708      -0.028953      -0.013417       0.038594      -0.025688       0.044524       0.026197      -0.012975       0.027257      -0.066150       0.020801       0.045349             10.513764       8.922920      -2.835197       0.460934      15.984027      -1.392615       6.634343           0.051809
          131              O       1.340208       5.262810      19.861440      -0.551578      35.986266 0.58274375E+03  0.14307318E+05                                 8.682259                            7.552820       0.175662       2.112370                    0.994738      27.760116      73.968828       0.679600       0.367089      -1.131603       0.016436      -0.002413       0.009925       0.019351      -0.006202      -0.018668       0.011888      -0.001830      -0.231718      -0.081161       0.032627       0.048534              9.312367      10.719833      -2.873587      -2.265984       8.356577       1.592770       8.860693           0.035522
          132              O       2.927928       3.980059      20.716678      -0.559259      42.168634 0.67451117E+03  0.17192823E+05                                 9.719904                            8.183112      -0.133330       2.005959                    0.993316      28.501580      77.614034       0.645459       0.372288      -1.126595      -0.026368       0.023815      -0.031714       0.047625       0.029073       0.033411      -0.024957      -0.007923      -0.076180      -0.062883       0.020583       0.042301             10.735674       9.119678      -1.196355       3.260163       8.141029      -3.261183      14.946315           0.049272
          133              O       3.023076       5.309330      12.420268      -0.499657      38.960864 0.61874410E+03  0.15429350E+05                                 9.202881                            7.814612       0.016079       2.065747                    0.994955      27.610254      74.282174       0.663643       0.370114      -1.128641      -0.030289      -0.013598       0.026864       0.042708       0.000699       0.031873       0.014450      -0.007269      -0.071964      -0.045911       0.013515       0.032396             10.147748      12.313918       3.449950       1.005654       9.872905       2.058007       8.256421           0.057964
          134              O       1.258056       3.949046      12.489286      -0.505439      38.089948 0.60751157E+03  0.15090067E+05                                 9.066210                            7.764213       0.085261       2.080603                    0.995822      27.799959      74.808849       0.662671       0.372110      -1.126373       0.015198       0.017498       0.007306       0.024301      -0.011701      -0.013931      -0.047823       0.004080      -0.170120      -0.081279       0.031737       0.049542              9.887750      13.076500       2.934558      -1.985504       8.152746      -0.654426       8.434004           0.030608
          135              O       0.080711       1.226754      12.411334      -0.493547      36.406491 0.53742158E+03  0.12910811E+05                                 8.726154                            7.223063       0.379261       2.188788                    0.996300      26.854833      70.436954       0.700340       0.364048      -1.135661       0.004669      -0.038469       0.017295       0.042436       0.001922      -0.001649       0.038427      -0.003660      -0.212702      -0.083201       0.033550       0.049651              9.792021       6.969188      -0.335948       0.380215      15.624796       2.613093       6.782080           0.090473
          136              O       4.740598       7.612940      12.593371      -0.452504      34.740041 0.51914507E+03  0.12407401E+05                                 8.554626                            7.185892       0.115813       2.105376                    0.995391      26.813075      70.947129       0.687084       0.372996      -1.124870       0.008571       0.036524       0.013051       0.039722      -0.000221       0.005318      -0.044716      -0.014353      -0.150709      -0.070078       0.018041       0.052037              9.373009       6.924927      -0.681003       0.267108      14.305176      -2.393255       6.888926           0.158696

******************************************************
Auxiliary information for the entire system
The total spin magnetic moment of the unit cell is   3.070368
The total net atomic charge of the unit cell is   0.000002
Accuracy of reproducing the electrostatic potential in the unit cell:
  The inner radius (bohr) =    5.0000
  The outer radius (bohr) =   12.0000
  Valid grid points have density less than (e/(bohr^3)) =    0.0001
  The number of valid grid points were=         6116
  The rms potential error without charges in kcal/mol is=      4.08148
  The rms potential error with partial charges in kcal/mol is=      1.10316
  The RRMSE value at monopole order=      0.27028
  The rms potential error with partial charges and cloud penetration in kcal/mol is=      1.10179
  The RRMSE value at monopole order with cloud penetration is=      0.26995
  The rms potential error with partial charges and atomic dipoles in kcal/mol is=      0.32216
  The RRMSE value at dipole order=      0.07893
  The rms potential error with partial charges, atomic dipoles and cloud penetration in kcal/mol is=      0.31220
  The RRMSE value at dipole order with cloud penetration=      0.07649

******************************************************
The electron densities and ab initio electrostatic potential were computed in VASP using the PBE functional and
projector augmented wave method. See the main text of the journal article for a description of computational details.
The atomic charges, dipoles, and quadrupoles were computed with the DDEC6 method as described in
(a) T. A. Manz and N. Gabaldon Limas, RSC Adv. 6 (2016) 47771-47801 DOI: 10.1039/c6ra04656h
(b) N. Gabaldon Limas and T. A. Manz, RSC Adv. 8 (2018) 2678-2707 DOI: 10.1039/c7ra11829e.
For each atom in the material, the electron cloud parameters were fit to the spherically averaged atom-in-material
electron density using radial positions for which this density was between 10^-4 and 10^-2 electrons per cubic bohr.
The polarizabilities, dispersion coefficients, and quantum Drude oscillator (QDO) parameters were fit using the MCLF method.
The magnetic structure of the system was optimized in VASP from the default ferromagnetic initial guess using spin polarization.
The atomic spin moments (ASMs) were computed on this optimized magnetic structure using the DDEC6 partition as inputs
to the method of T. A. Manz and D. S. Sholl, J. Chem. Theory Comput. 7 (2011) 4146-4164 DOI: 10.1021/ct200539n.
The RMSE and RRMSE were computed using a uniform grid with Ewald summation.
