# Supplementary material for: A collection of forcefield precursors for metal–organic frameworks
Source: RSC Adv. 2019 Nov 13;9(63):36492–507. doi: 10.1039/c9ra07327b (PMC9075174; doi:10.1039/c9ra07327b)
Supplement: RA-009-C9RA07327B-s5314 [file RA-009-C9RA07327B-s5314.xyz]

  332
jmolscript: load "" {1 1 1} spacegroup "x,y,z" unitcell [{     14.860200     0.000000     0.000000 }, {     -7.430142    17.402048     0.000000 }, {      0.000000    -4.555493    29.423435 }]
Eu     1.439929     7.185070    18.861893     1.371663
Eu     0.793723    11.383165    19.307952     1.356294
Eu    -1.439978     9.462817     4.150176     1.372552
Eu    -0.793792    13.660912     4.596235     1.356305
Eu     8.870036     3.383738    25.273259     1.371371
Eu     8.223850    -0.814357    24.827200     1.356306
Eu     5.990129     5.661485    10.561542     1.371661
Eu     6.636335     1.463390    10.115483     1.356306
H      0.270422    10.407076    23.824155     0.137636
H      2.429617     7.050995    23.088569     0.124812
H      2.423673     6.512900    25.327693     0.125329
H      1.921399     6.038873    27.737472     0.130788
H     -0.897590    13.892811     0.141232     0.145197
H      1.066937    10.366227     0.461948     0.129440
H      5.367468    11.837394    19.284119     0.125339
H      5.374908     7.810123    18.972231     0.131309
H      7.713894    11.899495    19.175253     0.125549
H     -4.697344    11.575398    19.110521     0.124678
H     -2.481687    10.912134    19.145829     0.105139
H     -3.553098     7.001210    18.869249     0.135894
H     -0.872308     3.027110    17.606984     0.141374
H     -0.704390     3.646133    21.611513     0.128364
H     -2.046262     1.780124    21.996960     0.117487
H     11.357643    -0.263788    22.002845     0.122787
H     10.607209    -1.882254    17.642292     0.145550
H     10.109391    -2.198714    21.664475     0.123588
H     -0.270490    12.684823     9.112438     0.136663
H     -2.429668     9.328742     8.376852     0.123654
H     -2.423724     8.790646    10.615975     0.124577
H     -1.921449     8.316619    13.025755     0.130343
H      0.897522    11.615065    14.852950     0.144244
H     -1.066988     8.088481    15.173665     0.128627
H     -5.367540    14.115141     4.572402     0.124617
H      9.485240    10.087869     4.260513     0.131593
H      7.146234    14.177242     4.463535     0.124701
H      4.697274    13.853144     4.398804     0.125601
H      2.481620    13.189880     4.434112     0.105942
H      3.553050     9.278957     4.157531     0.136382
H      0.872280     5.304857     2.895266     0.141795
H      0.704357     5.923880     6.899796     0.128913
H      2.046237     4.057870     7.285243     0.116401
H      3.502542     2.013959     7.291127     0.122960
H      4.252987     0.395493     2.930574     0.145776
H      4.750803     0.079033     6.952758     0.123557
H      7.700548     0.161732    20.310997     0.136655
H      9.859726     3.517813    21.046583     0.123336
H      9.853782     4.055909    18.807460     0.124544
H      9.351507     4.529936    16.397680     0.130313
H      6.532536     1.231490    14.570485     0.144226
H      8.497046     4.758074    14.249770     0.128607
H     12.797598    -1.268586    24.851033     0.124640
H     -2.055182     2.758686    25.162922     0.131386
H      0.283824    -1.330687    24.959900     0.124699
H      2.732784    -1.006589    25.024631     0.125593
H      4.948438    -0.343325    24.989323     0.105944
H      3.877008     3.567598    25.265904     0.136201
H      6.557778     7.541698    26.528169     0.141560
H      6.725701     6.922675    22.523639     0.128661
H      5.383821     8.788685    22.138192     0.116492
H      3.927516    10.832596    22.132308     0.122843
H      3.177071    12.451062    26.492861     0.145659
H      2.679255    12.767522    22.470677     0.123443
H      7.159636     2.439479     5.599280     0.137632
H      5.000441     5.795560     6.334866     0.124878
H      5.006385     6.333655     4.095742     0.125408
H      5.508659     6.807682     1.685963     0.130830
H      8.327648    -1.046256    29.282203     0.145224
H      6.363121     2.480328    28.961487     0.129284
H      2.062590     1.009161    10.139316     0.125310
H      2.055150     5.036432    10.451204     0.131352
H     -0.283836     0.947060    10.248182     0.125535
H     12.127402     1.271157    10.312914     0.124661
H      9.911745     1.934421    10.277606     0.105117
H     10.983156     5.845345    10.554186     0.135910
H      8.302366     9.819445    11.816451     0.141364
H      8.134448     9.200422     7.811922     0.128407
H      9.476320    11.066431     7.426475     0.117527
H     -3.927585    13.110343     7.420590     0.122803
H     -3.177151    14.728809    11.781143     0.145551
H     -2.679333    15.045269     7.758960     0.123571
C      1.344818     9.094642    21.746861     0.607634
C      1.340360     8.779616    23.215090     0.005729
C      0.682051     9.598831    24.112505    -0.103013
C      1.973407     7.616823    23.700577    -0.068571
C      0.637471     9.212637    25.442444    -0.089044
C      1.952603     7.279785    25.018747    -0.100412
C      1.231881     8.073111    25.910277     0.073397
C      0.948052     7.801463    27.334371     0.079084
C      0.111420     8.763689    27.899301    -0.081551
C      1.328475     6.690971    28.093496    -0.083409
C     -0.362621     8.651384    29.182163    -0.095618
C      0.821742     6.567021    29.361646    -0.074889
C     -0.043124    12.073461     0.486075     0.015619
C     -0.682112    11.812048     1.814837     0.590571
C      3.664494     9.891783    19.061972     0.612819
C      5.166861     9.832358    19.092867    -0.017098
C      5.854885    11.026659    19.192907    -0.079631
C      5.834087     8.641290    19.028135    -0.103903
C      7.250258    11.069499    19.163483    -0.119858
C      7.251749     8.712930    19.048732    -0.116166
C      7.930858     9.886944    19.113463     0.056436
C     -5.429948     9.704386    19.089925     0.063471
C     -4.469981    10.654456    19.101694    -0.115400
C      9.752722     8.365698    19.007539    -0.117971
C     -3.166741    10.254209    19.101694    -0.085065
C     -3.774517     7.920293    18.957519    -0.091156
C     -2.808606     8.904327    19.039905    -0.017287
C     -1.340418     8.535916    19.072565     0.598446
C      0.202080     4.721712    19.369447     0.549741
C     -0.661295     3.495613    19.587181     0.009292
C     -1.108585     2.774896    18.489687    -0.093895
C     -1.013481     3.128674    20.875927    -0.074057
C     -1.916977     1.668840    18.736843    -0.110944
C     -1.809985     2.021068    21.108372    -0.118300
C     12.601439     1.265490    20.031475     0.054113
C     11.763327     0.042449    20.022648     0.051296
C     11.524079    -0.426108    18.762148    -0.106300
C     11.219445    -0.600400    21.124261    -0.114880
C     10.761754    -1.568553    18.524995    -0.086725
C     10.471979    -1.739488    20.917120    -0.068314
C     10.238676    -2.231862    19.628373    -0.003913
C      2.032835    13.913404    19.441829     0.550544
C     -1.344878    11.372388     7.035143     0.603336
C     -1.340420    11.057363     8.503373     0.009458
C     -0.682115    11.876577     9.400787    -0.100546
C     -1.973462     9.894569     8.988859    -0.070335
C     -0.637534    11.490383    10.730727    -0.091055
C     -1.952657     9.557531    10.307029    -0.097819
C     -1.231940    10.350858    11.198559     0.074696
C     -0.948110    10.079210    12.622654     0.079870
C     -0.111483    11.041436    13.187584    -0.082597
C     -1.328529     8.968717    13.381778    -0.082154
C      0.362557    10.929130    14.470445    -0.093922
C     -0.821796     8.844768    14.649928    -0.074485
C      0.043065     9.795715    15.197793     0.013495
C      0.682054     9.534302    16.526555     0.593379
C     -3.664556    12.169530     4.350255     0.610082
C     -5.166922    12.110104     4.381149    -0.015886
C     -5.854953    13.304406     4.481189    -0.080132
C      9.026058    10.919037     4.316418    -0.106674
C      7.609875    13.347246     4.451766    -0.117459
C      7.608394    10.990677     4.337014    -0.112186
C      6.929280    12.164690     4.401746     0.054260
C      5.429887    11.982133     4.378207     0.062983
C      4.469915    12.932202     4.389977    -0.115209
C      5.107423    10.643445     4.295822    -0.115904
C      3.166677    12.531955     4.389977    -0.088873
C      3.774465    10.198040     4.245802    -0.093699
C      2.808549    11.182074     4.328187    -0.013356
C      1.340362    10.813662     4.360847     0.596431
C     -0.202117     6.999458     4.657730     0.549052
C      0.661263     5.773359     4.875463     0.011527
C      1.108557     5.052642     3.777969    -0.090927
C      1.013450     5.406421     6.164210    -0.070934
C      1.916955     3.946586     4.025126    -0.115810
C      1.809960     4.298814     6.396655    -0.120253
C      2.258740     3.543237     5.319757     0.056914
C      3.096858     2.320195     5.310930     0.051036
C      3.336109     1.851639     4.050430    -0.105370
C      3.640743     1.677346     6.412543    -0.112215
C      4.098440     0.709193     3.813277    -0.089670
C      4.388213     0.538259     6.205402    -0.071188
C      4.621520     0.045884     4.916656     0.000906
C     -2.032916    16.191151     4.730111     0.549790
C      8.774936     1.474167    22.388292     0.603990
C      8.770478     1.789192    20.920062     0.008912
C      8.112173     0.969978    20.022648    -0.100484
C      9.403520     2.951986    20.434576    -0.070922
C      8.067592     1.356172    18.692708    -0.091159
C      9.382715     3.289024    19.116406    -0.097817
C      8.661998     2.495697    18.224876     0.074554
C      8.378168     2.767345    16.800781     0.079802
C      7.541541     1.805119    16.235851    -0.082700
C      8.758587     3.877838    16.041657    -0.082279
C      7.067501     1.917425    14.952990    -0.093903
C      8.251854     4.001787    14.773507    -0.074477
C      7.386993     3.050840    14.225642     0.013333
C      6.748004     3.312253    12.896880     0.593400
C     11.094614     0.677025    25.073180     0.610419
C     12.596980     0.736451    25.042286    -0.016011
C     13.285011    -0.457851    24.942246    -0.080039
C     -1.596000     1.927518    25.107017    -0.106760
C     -0.179817    -0.500691    24.971669    -0.117419
C     -0.178336     1.855878    25.086421    -0.112146
C      0.500778     0.681865    25.021689     0.054268
C      2.000171     0.864422    25.045228     0.063008
C      2.960143    -0.085647    25.033458    -0.115204
C      2.322635     2.203110    25.127613    -0.115908
C      4.263381     0.314600    25.033458    -0.088864
C      3.655593     2.648515    25.177633    -0.093783
C      4.621509     1.664481    25.095248    -0.013520
C      6.089696     2.032893    25.062588     0.597563
C      7.632175     5.847097    24.765705     0.546750
C      6.768795     7.073196    24.547972     0.007147
C      6.321501     7.793913    25.645466    -0.090619
C      6.416608     7.440134    23.259225    -0.071514
C      5.513103     8.899969    25.398309    -0.116282
C      5.620098     8.547741    23.026780    -0.119876
C      5.171318     9.303318    24.103678     0.056873
C      4.333200    10.526360    24.112505     0.050278
C      4.093949    10.994916    25.373005    -0.105888
C      3.789315    11.169209    23.010892    -0.112515
C      3.331618    12.137362    25.610158    -0.089553
C      3.041845    12.308296    23.218033    -0.071283
C      2.808538    12.800671    24.506779    -0.000167
C      9.462974    -3.344596    24.693324     0.549881
C      6.085240     3.751913     7.676574     0.607646
C      6.089698     4.066939     6.208345     0.005639
C      6.748007     3.247724     5.310930    -0.103021
C      5.456651     5.229732     5.722858    -0.068510
C      6.792587     3.633918     3.980991    -0.089076
C      5.477455     5.566770     4.404688    -0.100315
C      6.198177     4.773444     3.513158     0.073408
C      6.482006     5.045092     2.089064     0.079066
C      7.318638     4.082866     1.524134    -0.081528
C      6.101583     6.155584     1.329939    -0.083245
C      7.792679     4.195171     0.241272    -0.095476
C      6.608316     6.279534     0.061789    -0.075133
C      7.473182     0.773094    28.937360     0.015496
C      8.112170     1.034507    27.608598     0.591114
C      3.765564     2.954772    10.361463     0.612813
C      2.263197     3.014197    10.330568    -0.017086
C      1.575173     1.819896    10.230528    -0.079710
C      1.595971     4.205265    10.395300    -0.103823
C      0.179800     1.777056    10.259952    -0.119873
C      0.178309     4.133625    10.374703    -0.115923
C     -0.500800     2.959611    10.309972     0.056496
C     -2.000194     3.142169    10.333510     0.063524
C     11.900039     2.192099    10.321741    -0.115408
C     -2.322664     4.480857    10.415896    -0.117719
C     10.596799     2.592346    10.321741    -0.085080
C     11.204575     4.926262    10.465916    -0.091067
C     10.238664     3.942228    10.383530    -0.017243
C      8.770476     4.310639    10.350870     0.598459
C      7.227978     8.124843    10.053988     0.549728
C      8.091353     9.350942     9.836254     0.009329
C      8.538643    10.071659    10.933748    -0.093906
C      8.443539     9.717881     8.547508    -0.073925
C     -5.513165    11.177715    10.686592    -0.110949
C      9.240043    10.825487     8.315063    -0.118200
C     -5.171381    11.581065     9.391960     0.054098
C     -4.333269    12.804106     9.400787     0.051314
C     -4.094021    13.272663    10.661287    -0.106292
C     -3.789387    13.446955     8.299174    -0.114874
C     -3.331696    14.415108    10.898440    -0.086733
C     -3.041921    14.586043     8.506315    -0.068356
C     -2.808618    15.078417     9.795062    -0.003890
C      5.397223    -1.066849     9.981606     0.550556
S     -0.290848    10.003290    26.717656     0.984245
S      8.346355     7.326430    19.041376     0.980737
S     12.286554     0.575777    17.531071     0.986780
S      0.290780    12.281037    12.005938     0.982611
S      6.513795     9.604176     4.329658     0.983090
S      2.573630     2.853524     2.819354     0.991465
S      7.139278     0.565518    17.417497     0.982695
S      0.916263     3.242379    25.093777     0.983067
S      4.856428     9.993031    26.604081     0.991771
S      7.720906     2.843265     2.705779     0.984206
S     -0.916297     5.520125    10.382059     0.980286
S     -4.856496    12.270778    11.892364     0.986783
O      1.126370    10.275014    21.410845    -0.552173
O      1.566238     8.123547    20.987442    -0.545330
O      0.288251    11.275409    27.056908    -0.498774
O     -1.688153     9.969293    26.426952    -0.497961
O     -1.142781    12.815923     2.427728    -0.535208
O     -0.713316    10.621554     2.204992    -0.543079
O      3.113178    10.963356    19.399459    -0.560848
O      3.077519     8.838784    18.712422    -0.599689
O      8.306828     6.608736    20.313940    -0.512182
O      8.219154     6.568072    17.845313    -0.510524
O     -0.499333     9.460293    19.194084    -0.640015
O     -1.019435     7.336773    18.999300    -0.533937
O      0.509686     5.031670    18.178975    -0.536353
O      0.570611     5.384061    20.358369    -0.485785
O     13.344454    -0.148533    16.868161    -0.500729
O     11.311575     1.230650    16.695740    -0.514290
O      1.888692    13.419362    18.298728    -0.487626
O      1.514214    13.377808    20.466647    -0.524684
O     -1.126436    12.552761     6.699128    -0.551089
O     -1.566293    10.401293     6.275724    -0.542313
O     -0.288325    13.553156    12.345191    -0.498542
O      1.688085    12.247040    11.715235    -0.496675
O      1.142718    10.538176    17.139445    -0.537003
O      0.713263     8.343807    16.916710    -0.544417
O     -3.113246    13.241103     4.687742    -0.559866
O     -3.077576    11.116531     4.000704    -0.597321
O      6.553325     8.886482     5.602222    -0.512945
O      6.641001     8.845818     3.133596    -0.511856
O      0.499273    11.738039     4.482366    -0.639325
O      1.019385     9.614519     4.287583    -0.529418
O     -0.509724     7.309416     3.467258    -0.547177
O     -0.570652     7.661808     5.646651    -0.501096
O      1.515734     2.129214     2.156444    -0.502067
O      3.548607     3.508396     1.984022    -0.514647
O     -1.888771    15.697109     3.587011    -0.486663
O     -1.514294    15.655554     5.754930    -0.525098
O      8.556494     0.293794    22.724307    -0.551428
O      8.996351     2.445262    23.147711    -0.544018
O      7.718383    -0.706601    17.078244    -0.498567
O      5.741973     0.599515    17.708200    -0.496793
O      6.287340     2.308379    12.283990    -0.536905
O      6.716795     4.502748    12.506725    -0.544395
O     10.543304    -0.394548    24.735693    -0.560042
O     10.507634     1.730024    25.422731    -0.598075
O      0.876733     3.960073    23.821213    -0.513101
O      0.789057     4.000737    26.289839    -0.511787
O      6.930785     1.108516    24.941069    -0.640215
O      6.410673     3.232036    25.135852    -0.534271
O      7.939782     5.537139    25.956177    -0.534120
O      8.000710     5.184747    23.776784    -0.485498
O      5.914324    10.717341    27.266991    -0.502556
O      3.881451     9.338159    27.439413    -0.514993
O      9.318829    -2.850554    25.836424    -0.486288
O      8.944352    -2.808999    23.668505    -0.524865
O      6.303688     2.571541     8.012590    -0.552261
O      5.863820     4.723008     8.435993    -0.545162
O      7.141807     1.571146     2.366527    -0.498862
O      9.118211     2.877262     2.996483    -0.497663
O      8.572839     0.030632    26.995707    -0.535543
O      8.143374     2.225001    27.218443    -0.543396
O      4.316880     1.883199    10.023976    -0.560860
O      4.352539     4.007771    10.711013    -0.599565
O     -0.876770     6.237819     9.109495    -0.511100
O     -0.789096     6.278483    11.578122    -0.510657
O      7.929391     3.386262    10.229351    -0.639928
O      8.449493     5.509782    10.424135    -0.533796
O      6.920372     7.814885    11.244460    -0.536304
O      6.859447     7.462494     9.065066    -0.485571
O     -5.914396    12.995088    12.555274    -0.500722
O     -3.881517    11.615905    12.727695    -0.514316
O      5.541366    -0.572807    11.124707    -0.487642
O      5.915844    -0.531253     8.956788    -0.524786

The following XYZ coordinates are in angstroms. Other properties are in atomic units.
The sperically averaged electron density of each atom fit to a function of the form exp(a - br)
eigen_1, eigen_2 and eigen_3 are the three eigenvalues of traceless quadrupole moment tensor
  atom number  atomic symbol              X              Y              Z     net charge C6 coefficient C8 coefficient C10 coefficient fluctuating dipole atomic polarizability isotropic forcefield polarizability              a              b squared Pearson coefficient          <r^3>          <r^4>         wp_QDO          m_QDO          q_QDO       dipole_x       dipole_y       dipole_z         dipole            Qxy            Qxz            Qyz     Q(x^2-y^2)  Q(3z^2 - R^2)        eigen_1        eigen_2        eigen_3 static polarizability      alpha(xx)      alpha(xy)      alpha(xz)      alpha(yy)      alpha(yz)      alpha(zz) atomic spin moment
            1             Eu       1.439929       7.185070      18.861893       1.371663     198.464500 0.49933391E+04  0.19546512E+06                                23.797959                           20.197425       0.491483       1.854189                    0.998936      92.411883     246.944683       0.510735       0.306360      -1.270456       0.014765       0.009407      -0.013971       0.022399      -0.147934      -0.027493       0.035913       0.210531       0.109748      -0.201453       0.026046       0.175407             28.430290      29.142254       8.844700       1.592401      32.173106      -2.010226      23.975510           0.008049
            2             Eu       0.793723      11.383165      19.307952       1.356294     215.570138 0.51322425E+04  0.20219329E+06                                25.125613                           20.440029       0.490913       1.851176                    0.999010      92.862960     248.576110       0.509283       0.305272      -1.272166       0.019567      -0.024686       0.008981       0.032755      -0.117260      -0.013849      -0.009376       0.173988      -0.003361      -0.146910      -0.000107       0.147017             32.389039      31.862393      13.223118       5.714879      39.315121       2.523371      25.989601           0.010471
            3             Eu      -1.439978       9.462817       4.150176       1.372552     198.508975 0.49928864E+04  0.19544227E+06                                23.803391                           20.197596       0.490935       1.854392                    0.998963      92.382578     246.860258       0.510694       0.306393      -1.270427      -0.015759       0.005777      -0.012027       0.020649       0.147083       0.028771       0.036013       0.213242       0.107156      -0.201080       0.024656       0.176424             28.444760      29.143448      -8.875664      -1.582445      32.230774      -2.023562      23.960058           0.001382
            4             Eu      -0.793792      13.660912       4.596235       1.356305     215.404229 0.51274864E+04  0.20195588E+06                                25.111293                           20.428998       0.490154       1.851186                    0.999007      92.842775     248.478374       0.509487       0.305226      -1.272235      -0.018597      -0.025236       0.009401       0.032727       0.117353       0.013624      -0.010430       0.177387      -0.003447      -0.148143       0.000084       0.148058             32.369994      31.843721     -13.212264      -5.713523      39.290588       2.524910      25.975673           0.010236
            5             Eu       8.870036       3.383738      25.273259       1.371371     198.519352 0.49955037E+04  0.19557241E+06                                23.802837                           20.202469       0.490124       1.853779                    0.998973      92.426368     247.003258       0.510642       0.306380      -1.270427       0.016857      -0.009293       0.012642       0.023029       0.147646       0.028963       0.036100       0.212129       0.108071      -0.201343       0.024776       0.176567             28.435095      29.150060      -8.845149      -1.590273      32.177496      -2.012830      23.977729           0.007939
            6             Eu       8.223850      -0.814357      24.827200       1.356306     215.411488 0.51274978E+04  0.20195657E+06                                25.111889                           20.429027       0.490097       1.851166                    0.999008      92.842853     248.479199       0.509486       0.305226      -1.272234       0.018525       0.025335      -0.009413       0.032766       0.117256       0.013697      -0.010445       0.177542      -0.002854      -0.148216       0.000280       0.147936             32.370749      31.845809     -13.213706      -5.713922      39.289374       2.524593      25.977064           0.010357
            7             Eu       5.990129       5.661485      10.561542       1.371661     198.444256 0.49928791E+04  0.19544215E+06                                23.796087                           20.196312       0.491697       1.854252                    0.998936      92.410234     246.935245       0.510757       0.306355      -1.270465      -0.014862      -0.009355       0.013971       0.022441      -0.147984      -0.027459       0.035899       0.210632       0.109717      -0.201519       0.026063       0.175455             28.427169      29.138959       8.842584       1.592978      32.168864      -2.010491      23.973684           0.007983
            8             Eu       6.636335       1.463390      10.115483       1.356306     215.562879 0.51320905E+04  0.20218569E+06                                25.124994                           20.439693       0.490931       1.851186                    0.999010      92.862140     248.572482       0.509289       0.305271      -1.272168      -0.019530       0.024658      -0.008995       0.032716      -0.117266      -0.013875      -0.009394       0.174021      -0.003377      -0.146928      -0.000109       0.147037             32.387915      31.861226      13.221737       5.714763      39.313707       2.523357      25.988811           0.010392
            9              H       0.270422      10.407076      23.824155       0.137636       1.243938 0.96584872E+01  0.98803541E+02                                 1.891360                            1.807412      -1.013908       2.415133                    0.997741       3.395019       9.515605       0.472070       1.268342      -0.714748      -0.019049       0.036359      -0.012518       0.042913      -0.013216       0.003010      -0.001727      -0.014520      -0.018177      -0.012524      -0.005957       0.018481              1.923825       1.682963      -0.290948       0.090064       2.253733      -0.312049       1.834780          -0.000206
           10              H       2.429617       7.050995      23.088569       0.124812       1.186216 0.90310037E+01  0.90879612E+02                                 1.826475                            1.740747      -0.906322       2.455581                    0.998759       3.414215       9.502596       0.483737       1.258248      -0.715913       0.016154      -0.031368      -0.024949       0.043213      -0.014026      -0.006112       0.005169      -0.012547      -0.003652      -0.015200      -0.003713       0.018914              1.861838       1.685516      -0.222448      -0.257437       1.844007       0.308328       2.055993          -0.000180
           11              H       2.423673       6.512900      25.327693       0.125329       1.050840 0.76031327E+01  0.73745158E+02                                 1.717072                            1.621041      -0.835546       2.489669                    0.999024       3.394822       9.466321       0.487235       1.296064      -0.706234       0.020741      -0.030969       0.009452       0.038453      -0.017409      -0.001099      -0.002105      -0.004950       0.015652      -0.020383       0.005330       0.015053              1.758808       1.569146      -0.320949       0.080424       2.106676      -0.250451       1.600601          -0.000360
           12              H       1.921399       6.038873      27.737472       0.130788       1.137253 0.81477874E+01  0.79314732E+02                                 1.722499                            1.612089      -0.862173       2.480026                    0.999043       3.230501       8.630235       0.526045       1.196105      -0.730469       0.024021      -0.030119      -0.011771       0.040284      -0.013532      -0.006953      -0.006438      -0.004671      -0.002849      -0.018395       0.004171       0.014224              1.766868       1.672759      -0.368806      -0.261959       1.874952       0.254589       1.752891          -0.000317
           13              H      -0.897590      13.892811       0.141232       0.145197       1.127920 0.81923504E+01  0.79981988E+02                                 1.732436                            1.631951      -0.890114       2.480169                    0.999149       3.176737       8.542424       0.514619       1.219093      -0.725868      -0.023962       0.033504       0.016748       0.044466      -0.010804      -0.006079       0.003113      -0.010840      -0.025911      -0.012477      -0.005247       0.017725              1.779643       1.655993      -0.361361      -0.332907       1.829469       0.246473       1.853468          -0.000159
           14              H       1.066937      10.366227       0.461948       0.129440       1.129573 0.81117162E+01  0.78598342E+02                                 1.695304                            1.592098      -0.874782       2.472053                    0.999250       3.178638       8.374974       0.539445       1.171813      -0.736820       0.012280      -0.035899       0.020120       0.042946      -0.014588       0.001022      -0.005119      -0.017387      -0.003189      -0.016631      -0.002126       0.018757              1.753572       1.423511      -0.195011       0.072360       1.867878      -0.455989       1.969327          -0.000328
           15              H       5.367468      11.837394      19.284119       0.125339       1.094928 0.77281985E+01  0.74320777E+02                                 1.681872                            1.568916      -0.931588       2.442227                    0.998846       3.250092       8.659720       0.533239       1.194408      -0.729958      -0.019982       0.038127       0.002677       0.043129      -0.002720       0.000434       0.003477      -0.021573      -0.038325      -0.013237      -0.004651       0.017888              1.753895       1.844579      -0.456190      -0.082790       2.084387       0.072995       1.332719           0.000203
           16              H       5.374908       7.810123      18.972231       0.131309       1.169775 0.88214076E+01  0.87627767E+02                                 1.756522                            1.679635      -1.034657       2.395610                    0.998084       3.315996       8.959855       0.514137       1.199288      -0.729706      -0.019033      -0.036135      -0.004347       0.041072       0.005614      -0.001665       0.000505      -0.021130      -0.030565      -0.010932      -0.006126       0.017058              1.773261       1.877946       0.302108       0.008740       2.007873       0.061255       1.433965           0.000227
           17              H       7.713894      11.899495      19.175253       0.125549       1.114895 0.79527822E+01  0.76037267E+02                                 1.622603                            1.533848      -0.791590       2.507394                    0.999575       3.092244       7.874335       0.577460       1.109371      -0.753271       0.015814       0.034504      -0.003005       0.038074       0.000438      -0.001499       0.000208      -0.010022      -0.059623      -0.019966       0.004998       0.014968              1.640626       1.680617       0.295360      -0.031009       1.976612      -0.002353       1.264649           0.000096
           18              H      -4.697344      11.575398      19.110521       0.124678       1.104106 0.78237599E+01  0.74427025E+02                                 1.605793                            1.516121      -0.768521       2.517318                    0.999684       3.073043       7.781307       0.584396       1.101752      -0.755294      -0.005697       0.036318      -0.002150       0.036825       0.001440       0.000696      -0.001112      -0.008509      -0.057715      -0.019298       0.005158       0.014140              1.620453       1.537278      -0.184769      -0.016327       2.071585       0.009357       1.252494           0.000026
           19              H      -2.481687      10.912134      19.145829       0.105139       1.143333 0.80890782E+01  0.78212523E+02                                 1.684263                            1.567441      -0.884630       2.444293                    0.998919       3.317316       8.690455       0.556178       1.138976      -0.743134       0.022895       0.029682       0.002254       0.037554       0.007939       0.000744       0.000680      -0.017311      -0.045587      -0.015237      -0.004129       0.019366              1.767054       2.209358       0.465400       0.037522       1.768432       0.025785       1.323371           0.000226
           20              H      -3.553098       7.001210      18.869249       0.135894       1.079613 0.78589491E+01  0.76325871E+02                                 1.701611                            1.612028      -0.999725       2.418873                    0.998083       3.309717       9.027175       0.508612       1.239972      -0.719083       0.010577      -0.041279      -0.004487       0.042848      -0.000245      -0.000735       0.002719      -0.023137      -0.024297      -0.008795      -0.007135       0.015930              1.730644       1.633243      -0.149395      -0.022746       2.236540       0.064050       1.322150           0.000253
           21              H      -0.872308       3.027110      17.606984       0.141374       1.222488 0.91375656E+01  0.91617250E+02                                 1.825232                            1.723240      -0.944706       2.452122                    0.998520       3.263961       8.875057       0.501265       1.218687      -0.726417       0.012368       0.010461      -0.041144       0.044218       0.001168      -0.002560      -0.001585      -0.001874       0.050223      -0.009975      -0.007132       0.017107              1.855952       1.596329       0.211702      -0.254191       1.691748      -0.242129       2.279781           0.000583
           22              H      -0.704390       3.646133      21.611513       0.128364       1.203883 0.88022171E+01  0.88090679E+02                                 1.834121                            1.706725      -1.223806       2.305449                    0.995425       3.520959       9.801695       0.493176       1.240985      -0.717739       0.013479       0.023733       0.032489       0.042432       0.005444      -0.002104       0.007049      -0.006222       0.021848      -0.011592       0.000101       0.011491              1.898990       1.668133       0.349827       0.367245       1.857723       0.368081       2.171113           0.000687
           23              H      -2.046262       1.780124      21.996960       0.117487       1.005447 0.72299883E+01  0.69652291E+02                                 1.693730                            1.599366      -0.976556       2.414204                    0.997665       3.550845      10.056755       0.479202       1.326751      -0.698052      -0.008455      -0.007388       0.033602       0.035429       0.010365      -0.003611       0.002372      -0.006382       0.017367      -0.014650       0.006658       0.007992              1.726096       1.466268       0.151895      -0.122029       1.477640      -0.240996       2.234382          -0.000063
           24              H      11.357643      -0.263788      22.002845       0.122787       0.997366 0.71841690E+01  0.69575112E+02                                 1.728688                            1.628061      -1.175054       2.329141                    0.994676       3.661414      10.632016       0.457123       1.383553      -0.686066       0.001416       0.011751       0.036320       0.038200       0.008967      -0.001382       0.003309      -0.012745       0.019597      -0.014627       0.004987       0.009640              1.781203       1.465723       0.112987       0.127669       1.613354       0.293882       2.264533          -0.000020
           25              H      10.607209      -1.882254      17.642292       0.145550       1.252981 0.95317282E+01  0.97098707E+02                                 1.900564                            1.796313      -0.953961       2.454654                    0.998162       3.317686       9.252387       0.473631       1.269474      -0.715226      -0.007943      -0.014464      -0.043165       0.046212       0.003518       0.000440       0.005284      -0.001456       0.056145      -0.013255      -0.006485       0.019740              1.935021       1.576243       0.146698       0.163637       1.874131       0.303046       2.354689           0.000539
           26              H      10.109391      -2.198714      21.664475       0.123588       1.032279 0.71754722E+01  0.69525172E+02                                 1.766849                            1.621551      -1.275211       2.274503                    0.994397       3.772639      10.986224       0.460016       1.374174      -0.686687      -0.015959      -0.015832       0.032424       0.039454       0.002788       0.001046      -0.001379      -0.002979       0.021254      -0.006888      -0.000434       0.007322              1.872930       1.482401       0.262105      -0.275146       1.998305      -0.459716       2.138084           0.000653
           27              H      -0.270490      12.684823       9.112438       0.136663       1.244370 0.96611156E+01  0.98821670E+02                                 1.890410                            1.806562      -1.005668       2.418021                    0.997828       3.396538       9.514571       0.472685       1.266805      -0.715077       0.019053       0.036633      -0.012417       0.043118       0.013187      -0.002728      -0.001879      -0.014135      -0.017838      -0.012301      -0.006009       0.018309              1.922849       1.682169       0.290680      -0.089976       2.252496      -0.311742       1.833882          -0.000234
           28              H      -2.429668       9.328742       8.376852       0.123654       1.189004 0.90579177E+01  0.91217840E+02                                 1.829384                            1.743374      -0.913151       2.452434                    0.998752       3.418977       9.519215       0.483360       1.258299      -0.715909      -0.016475      -0.031982      -0.025498       0.044095       0.014310       0.005423       0.005200      -0.012496      -0.004161      -0.015157      -0.003796       0.018954              1.864868       1.688054       0.223011       0.257965       1.847140       0.309158       2.059410          -0.000215
           29              H      -2.423724       8.790646      10.615975       0.124577       1.052572 0.76137270E+01  0.73830981E+02                                 1.714519                            1.618646      -0.834402       2.488907                    0.999019       3.394158       9.445551       0.489471       1.290440      -0.707411      -0.020764      -0.031597       0.009848       0.039071       0.017270       0.001329      -0.002183      -0.004736       0.015160      -0.020193       0.005228       0.014966              1.756159       1.566889       0.320537      -0.080459       2.103542      -0.250114       1.598045          -0.000366
           30              H      -1.921449       8.316619      13.025755       0.130343       1.136979 0.81445325E+01  0.79258670E+02                                 1.720471                            1.610396      -0.864660       2.478716                    0.999075       3.230761       8.623752       0.527102       1.194072      -0.730931      -0.024432      -0.030086      -0.012084       0.040597       0.013768       0.006725      -0.006506      -0.004461      -0.001959      -0.018508       0.004204       0.014304              1.764710       1.670758       0.367975       0.261364       1.872573       0.254042       1.750799          -0.000311
           31              H       0.897522      11.615065      14.852950       0.144244       1.127074 0.81818460E+01  0.79821872E+02                                 1.727998                            1.628064      -0.876313       2.484744                    0.999257       3.177979       8.531527       0.516788       1.214850      -0.726791       0.023686       0.033858       0.016789       0.044601       0.011005       0.005933       0.003497      -0.010736      -0.026156      -0.012299      -0.005722       0.018020              1.774916       1.651843       0.359915       0.331460       1.824643       0.245499       1.848262          -0.000154
           32              H      -1.066988       8.088481      15.173665       0.128627       1.133435 0.81446828E+01  0.78989648E+02                                 1.698261                            1.594588      -0.875959       2.471070                    0.999185       3.184323       8.390933       0.539456       1.170724      -0.737067      -0.012260      -0.035821       0.020526       0.043067       0.014455      -0.000731      -0.005143      -0.017709      -0.002718      -0.016731      -0.001882       0.018613              1.756758       1.425621       0.195675      -0.072696       1.871522      -0.457532       1.973131          -0.000272
           33              H      -5.367540      14.115141       4.572402       0.124617       1.093740 0.77167465E+01  0.74156836E+02                                 1.677794                            1.565505      -0.916365       2.447742                    0.998953       3.249581       8.645199       0.535159       1.190984      -0.730741       0.020056       0.038580       0.003202       0.043600       0.002742      -0.000449       0.003104      -0.022005      -0.037921      -0.013024      -0.004935       0.017959              1.749409       1.839699       0.453921       0.082426       2.078365       0.072653       1.330164           0.000186
           34              H       9.485240      10.087869       4.260513       0.131593       1.163389 0.87607989E+01  0.86865249E+02                                 1.749270                            1.673191      -1.023034       2.401168                    0.998148       3.307458       8.924987       0.515496       1.198335      -0.729940       0.018957      -0.036698      -0.004372       0.041535      -0.005369       0.001296       0.000228      -0.020705      -0.030979      -0.010734      -0.006092       0.016826              1.765801       1.869631      -0.299827      -0.008653       1.998746       0.060836       1.429026           0.000188
           35              H       7.146234      14.177242       4.463535       0.124701       1.112901 0.79316952E+01  0.75749183E+02                                 1.616577                            1.528493      -0.779858       2.510867                    0.999630       3.093172       7.859947       0.580633       1.104567      -0.754449      -0.015829       0.034786      -0.002823       0.038322      -0.000537       0.001599       0.000060      -0.010085      -0.059523      -0.019944       0.004953       0.014991              1.634442       1.674196      -0.293701       0.030811       1.968401      -0.002321       1.260730           0.000054
           36              H       4.697274      13.853144       4.398804       0.125601       1.102978 0.78144847E+01  0.74331281E+02                                 1.606509                            1.516677      -0.769448       2.517935                    0.999688       3.068805       7.775148       0.583334       1.103868      -0.754784       0.005940       0.036000      -0.002172       0.036551      -0.001895      -0.000514      -0.001112      -0.008267      -0.057884      -0.019346       0.005123       0.014223              1.621218       1.537767       0.184987       0.016337       2.072986       0.009375       1.252902          -0.000006
           37              H       2.481620      13.189880       4.434112       0.105942       1.139382 0.80556951E+01  0.77802086E+02                                 1.679604                            1.563613      -0.906996       2.433568                    0.998894       3.311963       8.668937       0.557226       1.138116      -0.743343      -0.022745       0.029798       0.001967       0.037538      -0.007949      -0.000699       0.000873      -0.016901      -0.044406      -0.014846      -0.004191       0.019036              1.761821       2.201801      -0.462687      -0.037320       1.763171       0.025647       1.320491           0.000200
           38              H       3.553050       9.278957       4.157531       0.136382       1.070878 0.77793727E+01  0.75337151E+02                                 1.690206                            1.602155      -0.932031       2.450158                    0.998677       3.295858       8.967231       0.511147       1.237359      -0.719691      -0.010965      -0.041581      -0.004432       0.043231       0.000424       0.000480       0.002807      -0.023231      -0.023959      -0.008521      -0.007427       0.015948              1.718712       1.622666       0.147424       0.022461       2.218361       0.063242       1.315108           0.000235
           39              H       0.872280       5.304857       2.895266       0.141795       1.226721 0.91751230E+01  0.92082029E+02                                 1.828264                            1.725758      -0.946696       2.450132                    0.998556       3.270725       8.895764       0.501376       1.217249      -0.726680      -0.012184       0.010184      -0.041029       0.043995      -0.001111       0.002476      -0.001470      -0.001586       0.049999      -0.009794      -0.007208       0.017002              1.859150       1.598622      -0.212399       0.255070       1.694330      -0.242988       2.284497          -0.000284
           40              H       0.704357       5.923880       6.899796       0.128913       1.211194 0.88705811E+01  0.88992103E+02                                 1.845504                            1.716389      -1.263661       2.288840                    0.995092       3.532319       9.861761       0.490225       1.245406      -0.716736      -0.013600       0.023699       0.032515       0.042471      -0.005055       0.001987       0.006830      -0.005672       0.022227      -0.011099      -0.000192       0.011292              1.911263       1.678011      -0.353553      -0.371111       1.869527       0.371940       2.186251          -0.000051
           41              H       2.046237       4.057870       7.285243       0.116401       1.007853 0.72519241E+01  0.69916874E+02                                 1.696396                            1.601767      -0.982928       2.410927                    0.997562       3.556757      10.077492       0.478851       1.326713      -0.698053       0.007995      -0.007598       0.033945       0.035692      -0.010363       0.003848       0.002568      -0.006322       0.017972      -0.014854       0.006960       0.007894              1.728883       1.468496      -0.152412       0.122386       1.479954      -0.241700       2.238200          -0.000094
           42              H       3.502542       2.013959       7.291127       0.122960       0.999113 0.71986233E+01  0.69744211E+02                                 1.729920                            1.629066      -1.173053       2.329809                    0.994695       3.663128      10.636263       0.457286       1.382482      -0.686257      -0.001056       0.011427       0.035864       0.037655      -0.008981       0.001087       0.003604      -0.012778       0.020526      -0.014765       0.004688       0.010076              1.782530       1.466562      -0.113162      -0.127883       1.614388       0.294385       2.266640          -0.000036
           43              H       4.252987       0.395493       2.930574       0.145776       1.249852 0.95017195E+01  0.96693676E+02                                 1.894851                            1.791424      -0.941652       2.459038                    0.998317       3.316168       9.236209       0.475209       1.266561      -0.715808       0.008736      -0.014335      -0.043121       0.046273      -0.003248      -0.000252       0.005347      -0.001675       0.056909      -0.013161      -0.006831       0.019993              1.929049       1.572284      -0.145906      -0.162655       1.868615       0.301199       2.346248           0.000515
           44              H       4.750803       0.079033       6.952758       0.123557       1.031710 0.71708053E+01  0.69459196E+02                                 1.765231                            1.620289      -1.273414       2.274695                    0.994496       3.770289      10.972860       0.460570       1.372930      -0.686936       0.015989      -0.015758       0.032927       0.039852      -0.002856      -0.000951      -0.001135      -0.002611       0.020705      -0.006738      -0.000336       0.007074              1.871092       1.481244      -0.261677       0.274576       1.996402      -0.458785       2.135631           0.000637
           45              H       7.700548       0.161732      20.310997       0.136655       1.244544 0.96629785E+01  0.98846889E+02                                 1.890690                            1.806820      -1.005862       2.417928                    0.997826       3.396914       9.516361       0.472611       1.266923      -0.715050      -0.019048      -0.036651       0.012408       0.043129       0.013194      -0.002726      -0.001881      -0.014130      -0.017863      -0.012301      -0.006018       0.018319              1.923138       1.682407       0.290731      -0.089991       2.252832      -0.311822       1.834175          -0.000209
           46              H       9.859726       3.517813      21.046583       0.123336       1.191060 0.90773856E+01  0.91457091E+02                                 1.830884                            1.744755      -0.914933       2.451272                    0.998735       3.422028       9.527960       0.483404       1.257591      -0.716056       0.016542       0.031883       0.025418       0.044002       0.014325       0.005413       0.005150      -0.012511      -0.004162      -0.015179      -0.003760       0.018939              1.866411       1.689383       0.223283       0.258276       1.848653       0.309410       2.061198          -0.000177
           47              H       9.853782       4.055909      18.807460       0.124544       1.052619 0.76142086E+01  0.73837099E+02                                 1.714591                            1.618712      -0.834295       2.488935                    0.999019       3.394405       9.446448       0.489453       1.290463      -0.707405       0.020780       0.031577      -0.009873       0.039069       0.017265       0.001333      -0.002192      -0.004740       0.015162      -0.020191       0.005229       0.014961              1.756243       1.566934       0.320530      -0.080455       2.103642      -0.250152       1.598153          -0.000360
           48              H       9.351507       4.529936      16.397680       0.130313       1.137020 0.81449350E+01  0.79263328E+02                                 1.720481                            1.610411      -0.864614       2.478708                    0.999075       3.230914       8.624116       0.527114       1.194034      -0.730939       0.024433       0.030076       0.012077       0.040588       0.013766       0.006728      -0.006510      -0.004471      -0.001946      -0.018511       0.004210       0.014301              1.764718       1.670758       0.367960       0.261357       1.872579       0.254019       1.750816          -0.000306
           49              H       6.532536       1.231490      14.570485       0.144226       1.127114 0.81822196E+01  0.79826503E+02                                 1.728043                            1.628104      -0.876251       2.484762                    0.999257       3.178082       8.531882       0.516780       1.214855      -0.726790      -0.023684      -0.033859      -0.016790       0.044601       0.011005       0.005934       0.003495      -0.010735      -0.026141      -0.012298      -0.005720       0.018018              1.774965       1.651886       0.359923       0.331479       1.824683       0.245507       1.848325          -0.000167
           50              H       8.497046       4.758074      14.249770       0.128607       1.133540 0.81456231E+01  0.79001156E+02                                 1.698372                            1.594684      -0.875980       2.471046                    0.999185       3.184512       8.391595       0.539437       1.170729      -0.737066       0.012262       0.035818      -0.020529       0.043067       0.014455      -0.000725      -0.005145      -0.017708      -0.002714      -0.016732      -0.001879       0.018611              1.756883       1.425706       0.195690      -0.072696       1.871653      -0.457584       1.973289          -0.000280
           51              H      12.797598      -1.268586      24.851033       0.124640       1.093667 0.77160617E+01  0.74148584E+02                                 1.677724                            1.565440      -0.916219       2.447836                    0.998954       3.249395       8.644597       0.535169       1.190990      -0.730740      -0.020058      -0.038589      -0.003194       0.043607       0.002744      -0.000448       0.003103      -0.022002      -0.037900      -0.013016      -0.004938       0.017954              1.749331       1.839605       0.453932       0.082426       2.078277       0.072654       1.330110           0.000207
           52              H      -2.055182       2.758686      25.162922       0.131386       1.165169 0.87777447E+01  0.87074788E+02                                 1.750920                            1.674693      -1.024580       2.400224                    0.998132       3.310308       8.934628       0.515321       1.198170      -0.729970      -0.018909       0.036647       0.004394       0.041471      -0.005334       0.001297       0.000227      -0.020698      -0.030937      -0.010720      -0.006079       0.016799              1.767483       1.871529      -0.300204      -0.008661       2.000716       0.060925       1.430205           0.000223
           53              H       0.283824      -1.330687      24.959900       0.124699       1.112925 0.79318799E+01  0.75751402E+02                                 1.616607                            1.528517      -0.779835       2.510877                    0.999630       3.093158       7.859940       0.580625       1.104576      -0.754447       0.015825      -0.034784       0.002832       0.038320      -0.000535       0.001598       0.000059      -0.010082      -0.059513      -0.019941       0.004953       0.014988              1.634463       1.674209      -0.293709       0.030811       1.968438      -0.002319       1.260742           0.000095
           54              H       2.732784      -1.006589      25.024631       0.125593       1.103087 0.78154597E+01  0.74343369E+02                                 1.606670                            1.516816      -0.769453       2.517928                    0.999688       3.068917       7.775748       0.583278       1.103932      -0.754768      -0.005939      -0.035995       0.002179       0.036546      -0.001895      -0.000515      -0.001113      -0.008261      -0.057872      -0.019342       0.005124       0.014218              1.621378       1.537912       0.185024       0.016339       2.073216       0.009377       1.253004           0.000027
           55              H       4.948438      -0.343325      24.989323       0.105944       1.139400 0.80558736E+01  0.77804505E+02                                 1.679644                            1.563648      -0.907109       2.433514                    0.998894       3.312012       8.669200       0.557208       1.138143      -0.743336       0.022749      -0.029799      -0.001964       0.037542      -0.007953      -0.000706       0.000871      -0.016903      -0.044387      -0.014840      -0.004197       0.019037              1.761865       2.201865      -0.462713      -0.037326       1.763210       0.025649       1.320519           0.000225
           56              H       3.877008       3.567598      25.265904       0.136201       1.072301 0.77922791E+01  0.75492912E+02                                 1.691550                            1.603349      -0.933545       2.449264                    0.998659       3.298527       8.976126       0.511024       1.237151      -0.719726       0.010939       0.041529       0.004447       0.043176       0.000372       0.000485       0.002816      -0.023188      -0.023942      -0.008523      -0.007401       0.015924              1.720120       1.624016       0.147534       0.022487       2.220353       0.063317       1.315991           0.000242
           57              H       6.557778       7.541698      26.528169       0.141560       1.221093 0.91205263E+01  0.91375124E+02                                 1.820960                            1.719299      -0.938185       2.454142                    0.998621       3.262290       8.857989       0.503018       1.215387      -0.727138       0.012149      -0.010167       0.041131       0.044076      -0.001365       0.002613      -0.001653      -0.001744       0.049701      -0.009996      -0.006965       0.016960              1.851534       1.592601      -0.210784       0.253502       1.687494      -0.241514       2.274506           0.000577
           58              H       6.725701       6.922675      22.523639       0.128661       1.209118 0.88514916E+01  0.88748847E+02                                 1.843332                            1.714527      -1.256849       2.292088                    0.995142       3.528283       9.846198       0.490520       1.245384      -0.716771       0.013550      -0.023690      -0.032599       0.042516      -0.005307       0.002016       0.006789      -0.006039       0.021733      -0.011307       0.000093       0.011214              1.908929       1.676118      -0.352827      -0.370477       1.867233       0.371354       2.183436           0.000676
           59              H       5.383821       8.788685      22.138192       0.116492       1.007407 0.72480630E+01  0.69870563E+02                                 1.695933                            1.601385      -0.982456       2.411228                    0.997568       3.555812      10.074262       0.478887       1.326785      -0.698042      -0.008053       0.007671      -0.033934       0.035710      -0.010373       0.003862       0.002543      -0.006321       0.017913      -0.014853       0.006928       0.007925              1.728364       1.468097      -0.152286       0.122238       1.479511      -0.241466       2.237485          -0.000071
           60              H       3.927516      10.832596      22.132308       0.122843       0.999464 0.72017927E+01  0.69782185E+02                                 1.730258                            1.629371      -1.172899       2.329777                    0.994693       3.664023      10.639211       0.457269       1.382390      -0.686273       0.001045      -0.011414      -0.035851       0.037638      -0.009003       0.001092       0.003597      -0.012792       0.020498      -0.014783       0.004705       0.010078              1.782885       1.466826      -0.113182      -0.127936       1.614691       0.294491       2.267140          -0.000025
           61              H       3.177071      12.451062      26.492861       0.145659       1.249860 0.95017465E+01  0.96692406E+02                                 1.894702                            1.791304      -0.941094       2.459213                    0.998320       3.316401       9.236281       0.475282       1.266386      -0.715844      -0.008739       0.014343       0.043119       0.046275      -0.003272      -0.000252       0.005348      -0.001699       0.056872      -0.013180      -0.006802       0.019982              1.928877       1.572165      -0.145852      -0.162614       1.868416       0.301127       2.346049           0.000528
           62              H       2.679255      12.767522      22.470677       0.123443       1.032012 0.71735213E+01  0.69492591E+02                                 1.765611                            1.620625      -1.273292       2.274676                    0.994492       3.771217      10.976383       0.460507       1.372980      -0.686925      -0.015994       0.015759      -0.032924       0.039851      -0.002883      -0.000952      -0.001129      -0.002631       0.020706      -0.006766      -0.000307       0.007073              1.871495       1.481523      -0.261729       0.274626       1.996841      -0.458886       2.136120           0.000647
           63              H       7.159636       2.439479       5.599280       0.137632       1.243697 0.96558975E+01  0.98768701E+02                                 1.890981                            1.807062      -1.013564       2.415290                    0.997745       3.394583       9.513438       0.472166       1.268192      -0.714782       0.019076      -0.036340       0.012523       0.042910      -0.013201       0.003014      -0.001723      -0.014526      -0.018182      -0.012516      -0.005954       0.018470              1.923430       1.682666      -0.290889       0.090047       2.253250      -0.311945       1.834375          -0.000240
           64              H       5.000441       5.795560       6.334866       0.124878       1.185738 0.90262596E+01  0.90818430E+02                                 1.825881                            1.740211      -0.906077       2.455761                    0.998762       3.413242       9.498669       0.483852       1.258134      -0.715941      -0.016177       0.031385       0.024950       0.043235      -0.014040      -0.006113       0.005172      -0.012531      -0.003652      -0.015208      -0.003717       0.018925              1.861214       1.685023      -0.222361      -0.257310       1.843389       0.308181       2.055230          -0.000203
           65              H       5.006385       6.333655       4.095742       0.125408       1.050319 0.75982819E+01  0.73685172E+02                                 1.716425                            1.620466      -0.835156       2.489929                    0.999030       3.393596       9.461577       0.487355       1.295973      -0.706258      -0.020773       0.030979      -0.009452       0.038478      -0.017419      -0.001094      -0.002107      -0.004919       0.015625      -0.020386       0.005321       0.015066              1.758123       1.568616      -0.320786       0.080391       2.105769      -0.250300       1.599986          -0.000372
           66              H       5.508659       6.807682       1.685963       0.130830       1.136906 0.81445810E+01  0.79275405E+02                                 1.722142                            1.611765      -0.861816       2.480237                    0.999047       3.229884       8.628034       0.526103       1.196096      -0.730473      -0.024054       0.030107       0.011787       0.040298      -0.013534      -0.006955      -0.006424      -0.004629      -0.002858      -0.018386       0.004165       0.014222              1.766502       1.672454      -0.368724      -0.261905       1.874551       0.254546       1.752501          -0.000322
           67              H       8.327648      -1.046256      29.282203       0.145224       1.127650 0.81897725E+01  0.79949447E+02                                 1.732069                            1.631625      -0.890013       2.480241                    0.999150       3.176221       8.540265       0.514710       1.218990      -0.725893       0.023980      -0.033512      -0.016740       0.044478      -0.010803      -0.006076       0.003120      -0.010828      -0.025941      -0.012475      -0.005253       0.017728              1.779252       1.655664      -0.361260      -0.332806       1.829058       0.246426       1.853033          -0.000158
           68              H       6.363121       2.480328      28.961487       0.129284       1.129811 0.81134437E+01  0.78612397E+02                                 1.694839                            1.591713      -0.875338       2.471639                    0.999245       3.178988       8.373363       0.539839       1.170997      -0.737012      -0.012304       0.035848      -0.020105       0.042903      -0.014595       0.001002      -0.005121      -0.017372      -0.003164      -0.016642      -0.002110       0.018752              1.753043       1.423188      -0.194926       0.072311       1.867283      -0.455692       1.968657          -0.000283
           69              H       2.062590       1.009161      10.139316       0.125310       1.095092 0.77296703E+01  0.74338475E+02                                 1.682028                            1.569056      -0.931792       2.442101                    0.998844       3.250418       8.660797       0.533220       1.194392      -0.729960       0.019979      -0.038124      -0.002671       0.043125      -0.002718       0.000437       0.003476      -0.021570      -0.038348      -0.013245      -0.004645       0.017890              1.754063       1.844762      -0.456246      -0.082792       2.084600       0.072993       1.332827           0.000180
           70              H       2.055150       5.036432      10.451204       0.131352       1.169346 0.88173095E+01  0.87576787E+02                                 1.756111                            1.679263      -1.034092       2.395927                    0.998089       3.315253       8.957290       0.514186       1.199314      -0.729703       0.019024       0.036150       0.004315       0.041078       0.005615      -0.001662       0.000493      -0.021132      -0.030566      -0.010928      -0.006132       0.017060              1.772835       1.877435       0.302002       0.008747       2.007387       0.061224       1.433683           0.000205
           71              H      -0.283836       0.947060      10.248182       0.125535       1.115039 0.79540815E+01  0.76052992E+02                                 1.622757                            1.533984      -0.791687       2.507334                    0.999575       3.092462       7.875127       0.577427       1.109387      -0.753267      -0.015817      -0.034499       0.003002       0.038071       0.000439      -0.001497       0.000207      -0.010019      -0.059626      -0.019967       0.005000       0.014967              1.640788       1.680790       0.295408      -0.031014       1.976821      -0.002361       1.264752           0.000058
           72              H      12.127402       1.271157      10.312914       0.124661       1.104259 0.78251122E+01  0.74443082E+02                                 1.605935                            1.516247      -0.768600       2.517263                    0.999684       3.073261       7.782018       0.584375       1.101744      -0.755296       0.005699      -0.036313       0.002142       0.036820       0.001439       0.000696      -0.001112      -0.008506      -0.057716      -0.019299       0.005161       0.014138              1.620599       1.537414      -0.184796      -0.016329       2.071797       0.009355       1.252586          -0.000013
           73              H       9.911745       1.934421      10.277606       0.105117       1.143446 0.80900446E+01  0.78223858E+02                                 1.684336                            1.567504      -0.884673       2.444252                    0.998919       3.317488       8.690891       0.556186       1.138931      -0.743145      -0.022892      -0.029678      -0.002262       0.037549       0.007938       0.000743       0.000679      -0.017305      -0.045603      -0.015242      -0.004123       0.019366              1.767132       2.209472       0.465433       0.037522       1.768508       0.025784       1.323418           0.000201
           74              H      10.983156       5.845345      10.554186       0.135910       1.079390 0.78567824E+01  0.76298457E+02                                 1.701289                            1.611739      -0.999425       2.419034                    0.998086       3.309156       9.024839       0.508697       1.239869      -0.719109      -0.010567       0.041283       0.004449       0.042845      -0.000248      -0.000735       0.002710      -0.023134      -0.024280      -0.008790      -0.007135       0.015924              1.730303       1.632896      -0.149343      -0.022742       2.236075       0.064036       1.321937           0.000239
           75              H       8.302366       9.819445      11.816451       0.141364       1.222532 0.91379795E+01  0.91622364E+02                                 1.825269                            1.723273      -0.944710       2.452112                    0.998520       3.264022       8.875246       0.501263       1.218679      -0.726419      -0.012368      -0.010462       0.041142       0.044216       0.001170      -0.002560      -0.001584      -0.001875       0.050219      -0.009976      -0.007130       0.017106              1.855990       1.596362       0.211714      -0.254205       1.691784      -0.242141       2.279825           0.000572
           76              H       8.134448       9.200422       7.811922       0.128407       1.203306 0.87968134E+01  0.88021250E+02                                 1.833411                            1.706109      -1.223251       2.305756                    0.995433       3.519772       9.796869       0.493315       1.240851      -0.717774      -0.013451      -0.023751      -0.032498       0.042440       0.005436      -0.002113       0.007058      -0.006213       0.021837      -0.011589       0.000095       0.011495              1.898222       1.667491       0.349598       0.367022       1.856977       0.367894       2.170198           0.000667
           77              H       9.476320      11.066431       7.426475       0.117527       1.005178 0.72274489E+01  0.69620840E+02                                 1.693370                            1.599043      -0.976045       2.414490                    0.997670       3.550002      10.053452       0.479276       1.326681      -0.698070       0.008476       0.007366      -0.033613       0.035439       0.010355      -0.003618       0.002377      -0.006402       0.017386      -0.014651       0.006668       0.007983              1.725719       1.465972       0.151826      -0.122002       1.477329      -0.240902       2.233855          -0.000077
           78              H      -3.927585      13.110343       7.420590       0.122803       0.997327 0.71838214E+01  0.69571184E+02                                 1.728674                            1.628045      -1.175144       2.329115                    0.994675       3.661375      10.632000       0.457113       1.383593      -0.686059      -0.001414      -0.011761      -0.036323       0.038206       0.008968      -0.001379       0.003315      -0.012744       0.019604      -0.014629       0.004982       0.009647              1.781194       1.465713       0.112973       0.127656       1.613356       0.293893       2.264514          -0.000031
           79              H      -3.177151      14.728809      11.781143       0.145551       1.252984 0.95317596E+01  0.97099221E+02                                 1.900576                            1.796323      -0.953976       2.454648                    0.998161       3.317697       9.252462       0.473627       1.269484      -0.715224       0.007942       0.014466       0.043165       0.046212       0.003517       0.000440       0.005284      -0.001453       0.056146      -0.013254      -0.006486       0.019740              1.935036       1.576252       0.146697       0.163638       1.874146       0.303052       2.354709           0.000524
           80              H      -2.679333      15.045269       7.758960       0.123571       1.032410 0.71765492E+01  0.69537509E+02                                 1.766913                            1.621605      -1.275309       2.274432                    0.994397       3.772811      10.986510       0.460041       1.374060      -0.686708       0.015967       0.015822      -0.032418       0.039449       0.002783       0.001047      -0.001374      -0.002971       0.021246      -0.006880      -0.000438       0.007319              1.872999       1.482450       0.262109      -0.275156       1.998383      -0.459719       2.138164           0.000640
           81              C       1.344818       9.094642      21.746861       0.607634      22.119286 0.24245324E+03  0.49854470E+04                                 7.313576                            5.552958      -0.050450       2.051127                    0.999305      21.959968      61.409068       0.624566       0.476927      -1.016404      -0.006734       0.007164      -0.067730       0.068440       0.026817      -0.003940       0.000581       0.151058      -0.188215      -0.062929      -0.048670       0.111600              8.756642       4.367032      -0.150791       0.365029       8.440038      -0.679480      13.462855          -0.004190
           82              C       1.340360       8.779616      23.215090       0.005729      35.175651 0.43298369E+03  0.10092167E+05                                 9.356008                            6.926672       0.003773       2.013832                    0.999205      26.738777      74.664987       0.632389       0.415536      -1.072880      -0.012306      -0.017294       0.046465       0.051084       0.026664       0.009023       0.014867      -0.000140      -0.100264      -0.037561      -0.009380       0.046941             11.729861       6.167483      -1.693656      -0.685071       9.009952      -1.957374      20.012147           0.070470
           83              C       0.682051       9.598831      24.112505      -0.103013      32.524693 0.42793772E+03  0.10080752E+05                                 9.009052                            7.014246      -0.117761       1.945129                    0.998512      29.478088      86.488037       0.603088       0.431134      -1.048764       0.004419      -0.018903       0.012246       0.022952       0.021807       0.027776      -0.001505       0.018565      -0.112553      -0.049174       0.000554       0.048620             10.636241       6.204642      -1.333235      -2.005915       8.629483      -1.380500      17.074596          -0.001017
           84              C       1.973407       7.616823      23.700577      -0.068571      30.386269 0.41509723E+03  0.96778086E+04                                 8.574705                            6.878934       0.041143       2.001877                    0.999530      28.569310      82.654708       0.614547       0.427488      -1.053847      -0.034148       0.000771       0.009473       0.035446       0.012247       0.007680       0.021794       0.011631      -0.090283      -0.039858       0.005591       0.034266              9.800077       5.976754      -1.654245      -0.528206       8.929121      -2.109462      14.494356           0.009796
           85              C       0.637471       9.212637      25.442444      -0.089044      39.777951 0.50131814E+03  0.12176721E+05                                10.288383                            7.572918      -0.215267       1.925133                    0.998490      28.851084      83.483694       0.587821       0.428987      -1.059494       0.017608      -0.000321      -0.050452       0.053437       0.015449       0.006740       0.020616       0.004844      -0.070320      -0.033405      -0.000331       0.033736             12.971223       7.376659      -1.632269      -3.064001       9.838916      -2.978437      21.698096           0.038414
           86              C       1.952603       7.279785      25.018747      -0.100412      32.455658 0.42658441E+03  0.10015132E+05                                 8.971738                            6.994776       0.054282       2.009857                    0.998596      28.789591      83.620716       0.606569       0.430104      -1.052094      -0.014591       0.006637      -0.008355       0.018076       0.001392       0.009364       0.005074       0.012845      -0.050351      -0.020279       0.002428       0.017851             10.398540       6.725352      -2.004086      -2.108352       9.189520      -0.608668      15.280747           0.012562
           87              C       1.231881       8.073111      25.910277       0.073397      36.773819 0.41360230E+03  0.96063163E+04                                 9.839788                            6.903034      -0.084521       1.985104                    0.999484      26.882131      76.892525       0.610385       0.432044      -1.054115       0.012188      -0.013173      -0.013522       0.022470       0.028146       0.020742      -0.006749       0.017081       0.004182      -0.038526       0.004126       0.034401             12.923533       7.543342      -1.754171      -4.424811       9.312056      -1.382462      21.915200           0.039526
           88              C       0.948052       7.801463      27.334371       0.079084      38.476836 0.41875186E+03  0.97294909E+04                                10.099184                            6.921571      -0.064170       1.994247                    0.999474      26.636344      75.527861       0.614453       0.429026      -1.058847       0.015038      -0.011707       0.017160       0.025645       0.026843      -0.000271       0.020191       0.036986       0.001361      -0.040885       0.005718       0.035167             13.591854       7.219550      -1.283480      -3.510376      10.508886      -4.862595      23.047126           0.046471
           89              C       0.111420       8.763689      27.899301      -0.081551      42.658575 0.48728222E+03  0.11711480E+05                                10.678424                            7.400914      -0.157667       1.946535                    0.998867      28.292186      80.520257       0.604580       0.421523      -1.067842       0.001110      -0.013145       0.048380       0.050146       0.011399       0.019737       0.005882       0.000976      -0.081538      -0.035133       0.004053       0.031080             14.332995       8.259119      -1.216114      -5.290615       9.948341      -3.721019      24.791524           0.035879
           90              C       1.328475       6.690971      28.093496      -0.083409      33.756258 0.39714568E+03  0.91218401E+04                                 9.110514                            6.679137       0.171312       2.054511                    0.999254      27.842954      78.940627       0.633069       0.421233      -1.061873      -0.013307       0.000878       0.007146       0.015130       0.008947       0.008879       0.006217      -0.006783      -0.071161      -0.026377       0.002738       0.023640             11.179996       6.803143      -1.579176      -2.920583       9.478979      -2.696608      17.257866           0.015653
           91              C      -0.362621       8.651384      29.182163      -0.095618      35.464573 0.40231648E+03  0.92908789E+04                                 9.450555                            6.733474       0.105724       2.020710                    0.999517      28.516951      81.653685       0.627589       0.422612      -1.058683       0.010379      -0.009675      -0.011404       0.018204       0.020616       0.010799       0.026045       0.036349      -0.115716      -0.051475      -0.000317       0.051792             12.158929       7.038064      -1.019151      -4.139058       9.159637      -3.395109      20.279085          -0.002810
           92              C       0.821742       6.567021      29.361646      -0.074889      32.975313 0.39691295E+03  0.91016115E+04                                 8.932613                            6.631275       0.170197       2.039861                    0.999664      27.988807      78.905069       0.642914       0.415461      -1.067128      -0.013167       0.009823      -0.019841       0.025758       0.007785       0.020960       0.002633      -0.012577      -0.073878      -0.035292       0.009456       0.025837             11.035452       7.310254      -1.682766      -3.954099       8.025163      -1.420693      17.770939           0.011155
           93              C      -0.043124      12.073461       0.486075       0.015619      38.801771 0.41582519E+03  0.95726877E+04                                 9.956042                            6.743501       0.017615       2.018091                    0.999268      26.360193      72.604574       0.648771       0.410101      -1.078897       0.015039       0.008715      -0.047138       0.050241       0.015977       0.024907       0.015848      -0.001931      -0.061509      -0.035529      -0.004513       0.040042             13.901213       8.503174      -1.069263      -6.071980       9.403970      -3.558568      23.796494           0.075970
           94              C      -0.682112      11.812048       1.814837       0.590571      24.894651 0.25545705E+03  0.53058457E+04                                 7.886403                            5.658401      -0.102462       2.024047                    0.999233      22.254917      61.932976       0.627435       0.470003      -1.023212      -0.043217      -0.016582       0.056152       0.072772      -0.008018       0.066908       0.001064       0.144252      -0.086897      -0.063131      -0.054367       0.117498             10.271382       6.405209      -0.525970      -4.233588       8.503975      -1.305145      15.904962          -0.004715
           95              C       3.664494       9.891783      19.061972       0.612819      23.624572 0.24567767E+03  0.50681662E+04                                 7.662506                            5.590258      -0.086172       2.035569                    0.999381      22.082776      61.840956       0.622432       0.477012      -1.016418      -0.068627       0.005683      -0.021041       0.072005       0.005637      -0.009565      -0.047260      -0.034494       0.282143      -0.065211      -0.045488       0.110699              9.589802      15.399945      -0.203049       0.385102       8.262482       1.322532       5.106978          -0.001106
           96              C       5.166861       9.832358      19.092867      -0.017098      36.969147 0.41980454E+03  0.97012608E+04                                 9.616821                            6.768507       0.047056       2.023289                    0.999333      26.803864      74.315538       0.647672       0.409232      -1.077920       0.048778      -0.003742      -0.018634       0.052350       0.002885       0.001056       0.003589      -0.014684       0.064004      -0.018559      -0.003340       0.021900             12.684080      22.660689      -1.879696      -0.302040      10.108267       0.374907       5.283283           0.011139
           97              C       5.854885      11.026659      19.192907      -0.079631      32.602151 0.41058092E+03  0.94993561E+04                                 8.869544                            6.755864       0.115522       2.014962                    0.999620      28.439914      80.654175       0.635062       0.416864      -1.065747       0.018553      -0.016642      -0.012855       0.028044      -0.017728       0.004238      -0.001108      -0.037576       0.049514      -0.034329       0.014543       0.019786             10.563511      17.097711      -0.653503      -0.870523       9.716091       0.368734       4.876732           0.002012
           98              C       5.834087       8.641290      19.028135      -0.103903      35.037986 0.43020924E+03  0.10110026E+05                                 9.390387                            6.979732       0.085090       2.002448                    0.999611      29.336930      84.933162       0.613768       0.424648      -1.056668       0.021589       0.014200      -0.014527       0.029644       0.022726       0.004613      -0.008492      -0.021089       0.105015      -0.043472       0.006813       0.036659             11.627570      19.764033      -2.560272      -0.684020       9.787457       0.432927       5.331219           0.000699
           99              C       7.250258      11.069499      19.163483      -0.119858      33.298004 0.39796431E+03  0.91220189E+04                                 8.901772                            6.603319       0.243845       2.059488                    0.999739      28.350047      79.629232       0.650351       0.410877      -1.071234      -0.019064      -0.007608      -0.015973       0.026009       0.010513       0.000763      -0.000219      -0.024115      -0.028221      -0.011582      -0.009119       0.020701             10.650462      16.729307      -2.395389      -0.948276      10.491018       0.243953       4.731061           0.002023
          100              C       7.251749       8.712930      19.048732      -0.116166      43.387423 0.51720005E+03  0.12625663E+05                                10.808276                            7.623591      -0.148307       1.936499                    0.998590      29.234359      84.038410       0.595413       0.421397      -1.067196      -0.049281       0.020124      -0.008070       0.053839      -0.017462       0.001760      -0.003545      -0.023120       0.042663      -0.028053       0.010066       0.017987             14.221722      25.243206      -2.682649      -1.185814      11.622825       0.368352       5.799133           0.001772
          101              C       7.930858       9.886944      19.113463       0.056436      38.072873 0.40309709E+03  0.92630553E+04                                 9.915872                            6.712376      -0.019006       1.999169                    0.999512      26.723928      74.990932       0.635898       0.419154      -1.066627      -0.006004       0.013587      -0.003971       0.015376       0.012201       0.003241      -0.004765       0.050516       0.043013      -0.035795       0.014257       0.021538             13.366684      23.643052      -3.883533      -1.209142      11.319729       0.395458       5.137272           0.002379
          102              C      -5.429948       9.704386      19.089925       0.063471      38.411690 0.40068771E+03  0.91891122E+04                                 9.971173                            6.693097      -0.008449       2.005848                    0.999475      26.535979      74.261944       0.637029       0.419256      -1.067118       0.010346       0.011923       0.000736       0.015803      -0.026950       0.001289      -0.005720       0.031904       0.037085      -0.037873       0.011590       0.026283             13.515324      25.250139       0.987094      -0.967986      10.221697       0.119727       5.074137           0.001745
          103              C      -4.469981      10.654456      19.101694      -0.115400      32.939833 0.37914211E+03  0.85974287E+04                                 8.853039                            6.457316       0.221056       2.057542                    0.999747      28.056651      78.724475       0.654947       0.412414      -1.068806       0.012252      -0.012559      -0.007757       0.019183      -0.004587       0.004062      -0.005192      -0.034939       0.000213      -0.018728      -0.000961       0.019689             10.689111      18.048070       0.739177      -0.348208       9.415695      -0.012348       4.603567           0.000820
          104              C       9.752722       8.365698      19.007539      -0.117971      42.963483 0.51721325E+03  0.12619635E+05                                10.707607                            7.606481      -0.205138       1.917638                    0.998617      29.228775      83.861555       0.598411       0.419497      -1.068947       0.048963       0.007485       0.001205       0.049546       0.018582       0.006491      -0.002302      -0.004207       0.050732      -0.028063       0.009452       0.018611             13.899198      24.727695      -0.697705      -1.097904      11.474397       0.204662       5.495503           0.002483
          105              C      -3.166741      10.254209      19.101694      -0.085065      33.204725 0.41092300E+03  0.95097280E+04                                 8.957055                            6.747261       0.068519       1.993035                    0.999485      28.702373      81.422378       0.637049       0.415457      -1.066594      -0.025327      -0.012412      -0.002293       0.028298       0.023633       0.005898      -0.007195      -0.024602       0.022265      -0.032300       0.008720       0.023580             10.724510      18.124315      -0.787249      -0.077867       9.316583       0.156068       4.732633           0.001649
          106              C      -3.774517       7.920293      18.957519      -0.091156      35.458854 0.42634576E+03  0.99925335E+04                                 9.466543                            6.950247       0.003700       1.980188                    0.999357      29.083095      83.972628       0.615067       0.424883      -1.056958      -0.009962       0.015088       0.007002       0.019388      -0.019113       0.001601      -0.005133      -0.037208       0.122050      -0.047017       0.005517       0.041501             11.758188      20.215794       0.777782      -0.411647      10.113884       0.330570       4.944887           0.000139
          107              C      -2.808606       8.904327      19.039905      -0.017287      37.954129 0.42965696E+03  0.99709486E+04                                 9.766854                            6.831469       0.042372       2.020358                    0.999206      26.856574      74.235523       0.647968       0.407322      -1.080886      -0.050319       0.007908       0.003952       0.051089       0.002118       0.000479      -0.000689      -0.013532       0.053198      -0.015966      -0.001796       0.017761             12.900438      23.653741       0.208462       0.244023       9.982724       0.138044       5.064849           0.004225
          108              C      -1.340418       8.535916      19.072565       0.598446      23.899353 0.24527919E+03  0.50581407E+04                                 7.686269                            5.562161      -0.056439       2.041612                    0.999370      22.250294      62.308923       0.627940       0.472996      -1.018518       0.064364      -0.006140       0.009593       0.065364       0.011238      -0.006012      -0.012936      -0.012741       0.335538      -0.068851      -0.044296       0.113147              9.603275      15.416603       0.320725       0.472306       8.852896       0.156732       4.540325          -0.002213
          109              C       0.202080       4.721712      19.369447       0.549741      25.820587 0.27407315E+03  0.57758314E+04                                 8.022020                            5.826293      -0.121268       2.007010                    0.999289      22.765775      63.183432       0.625761       0.464461      -1.029389       0.014916       0.043275      -0.012047       0.047332      -0.087064       0.011984      -0.001892       0.056835      -0.079547      -0.078913      -0.026815       0.105727             10.065775       8.023759       5.619156      -0.383281      13.849291      -0.443481       8.324277          -0.005185
          110              C      -0.661295       3.495613      19.587181       0.009292      36.697991 0.41584690E+03  0.95820811E+04                                 9.581242                            6.759344       0.044821       2.030363                    0.999176      26.413031      73.001888       0.645168       0.412009      -1.076660      -0.020742      -0.036578       0.003071       0.042162      -0.020559       0.002128       0.004750       0.006616       0.006541      -0.022910       0.003052       0.019858             12.343511      10.136995       7.831308      -0.260798      16.731844      -0.348787      10.161693           0.014761
          111              C      -1.108585       2.774896      18.489687      -0.093895      33.986774 0.41471329E+03  0.96638030E+04                                 9.198769                            6.855407       0.047259       1.997724                    0.999492      28.959150      83.680936       0.618523       0.424962      -1.055717       0.000413      -0.012243       0.012359       0.017401      -0.037337      -0.009229      -0.016608       0.018251      -0.011517      -0.045075       0.004494       0.040581             11.066239       9.524712       6.580190       0.088792      14.172209       0.639415       9.501795           0.000495
          112              C      -1.013481       3.128674      20.875927      -0.074057      32.343702 0.41024906E+03  0.95258533E+04                                 8.902256                            6.815773      -0.000291       1.985600                    0.999557      28.563461      82.162795       0.621206       0.424633      -1.056819      -0.003919      -0.015625      -0.012899       0.020637      -0.023433       0.006429       0.013396       0.009787      -0.038951      -0.029921      -0.000813       0.030734             10.365076       8.733040       5.569451      -0.145896      12.213167      -0.783528      10.149020           0.003261
          113              C      -1.916977       1.668840      18.736843      -0.110944      41.859151 0.52619578E+03  0.12908981E+05                                10.552358                            7.705785      -0.213996       1.915329                    0.998585      29.350203      84.756662       0.589989       0.423173      -1.065396       0.033686       0.034646       0.011287       0.049623      -0.015033       0.008209       0.008877       0.011615       0.016054      -0.023727       0.009596       0.014131             13.235390      11.522370       8.449450      -0.315724      17.439038       0.019021      10.744760           0.008966
          114              C      -1.809985       2.021068      21.108372      -0.118300      33.941422 0.42957085E+03  0.10075214E+05                                 9.125217                            6.936156       0.221509       2.053574                    0.999604      28.955389      83.311639       0.621802       0.419985      -1.061278       0.011384       0.009679      -0.015178       0.021299      -0.003878      -0.009439      -0.001522      -0.000208       0.023216      -0.011448      -0.001562       0.013010             10.711926       9.205507       5.718318       0.930299      12.295750       0.895288      10.634522           0.002841
          115              C      12.601439       1.265490      20.031475       0.054113      37.159300 0.42844894E+03  0.10014864E+05                                 9.802891                            6.966874      -0.064779       1.981492                    0.999536      27.241818      77.551450       0.616811       0.424823      -1.061146       0.014085       0.002312       0.012432       0.018928       0.001340      -0.014308      -0.016751       0.002710      -0.061208      -0.031701       0.008963       0.022738             12.594032      10.780480       8.017465       1.103620      16.501768       1.730848      10.499850           0.007117
          116              C      11.763327       0.042449      20.022648       0.051296      36.306357 0.41832182E+03  0.97398396E+04                                 9.685825                            6.899391      -0.074908       1.979542                    0.999541      27.278992      78.027008       0.616485       0.426719      -1.057789      -0.000046      -0.010860       0.013156       0.017059      -0.003804       0.010870       0.012382       0.007842      -0.084425      -0.034326       0.013760       0.020566             12.459926      10.152934       7.459130      -1.440628      16.433806      -1.587913      10.793037           0.008153
          117              C      11.524079      -0.426108      18.762148      -0.106300      40.423279 0.51510581E+03  0.12602179E+05                                10.394288                            7.676637      -0.225622       1.916147                    0.998668      29.316595      85.256674       0.583553       0.429019      -1.059020      -0.021788      -0.040398       0.012059       0.047457      -0.017788      -0.003671      -0.009008       0.017835       0.009012      -0.024726       0.006136       0.018591             13.051037      10.109980       7.451694      -0.346898      18.076352       0.011479      10.966778           0.007249
          118              C      11.219445      -0.600400      21.124261      -0.114880      34.052634 0.44150476E+03  0.10471129E+05                                 9.291380                            7.125646      -0.060698       1.965708                    0.998434      29.430284      86.352950       0.598830       0.431265      -1.049755      -0.016761      -0.010438      -0.008505       0.021499      -0.007014      -0.002816       0.003232       0.013204       0.013953      -0.012171       0.002050       0.010121             11.065491       8.080895       4.837495      -1.105037      13.878409      -0.823153      11.237171           0.005193
          119              C      10.761754      -1.568553      18.524995      -0.086725      33.681647 0.42643591E+03  0.10031127E+05                                 9.223727                            7.001646      -0.094990       1.954517                    0.998812      29.248869      85.603383       0.603994       0.431100      -1.049352       0.003661       0.010215       0.014203       0.017874      -0.033136       0.010350       0.014966       0.028531      -0.016144      -0.042340       0.003569       0.038771             11.130589       8.126101       5.553375      -0.374400      15.566838      -0.676786       9.698829           0.001669
          120              C      10.471979      -1.739488      20.917120      -0.068314      34.294859 0.43821469E+03  0.10382559E+05                                 9.432772                            7.155182      -0.190058       1.927850                    0.998796      29.097303      85.571364       0.590069       0.438113      -1.044735      -0.000723       0.020097      -0.015681       0.025501      -0.026875      -0.003716      -0.006228       0.026511      -0.021631      -0.028797      -0.004775       0.033572             11.464134       7.431140       4.868408      -0.037397      15.872136       0.625833      11.089126           0.002723
          121              C      10.238676      -2.231862      19.628373      -0.003913      38.126323 0.42903560E+03  0.99817196E+04                                 9.868467                            6.893412       0.076490       2.040003                    0.999325      26.708572      74.620547       0.633852       0.415343      -1.072526       0.014191       0.036551       0.002012       0.039261      -0.015502      -0.005978      -0.002359       0.022186       0.012149      -0.021999       0.003651       0.018348             13.236444       8.543672       7.025130      -0.027347      20.519214       0.326333      10.646447           0.015450
          122              C       2.032835      13.913404      19.441829       0.550544      26.359143 0.26956179E+03  0.56620048E+04                                 8.147683                            5.779943      -0.033584       2.037394                    0.999497      22.650849      62.933585       0.627443       0.464751      -1.028362      -0.020576      -0.041314      -0.000649       0.046159      -0.082488       0.012265      -0.018459       0.063712      -0.061245      -0.079430      -0.022662       0.102092             10.706259       6.934548       5.137811       0.302058      16.459641       0.979489       8.724588          -0.005592
          123              C      -1.344878      11.372388       7.035143       0.603336      22.199599 0.24350493E+03  0.50117231E+04                                 7.324794                            5.560564      -0.042971       2.052884                    0.999320      22.009525      61.545327       0.624979       0.476169      -1.016964       0.006501       0.008325      -0.069324       0.070124      -0.027852       0.004024       0.000390       0.151454      -0.186829      -0.062455      -0.049456       0.111912              8.770962       4.372710       0.150476      -0.366183       8.453985      -0.678973      13.486190          -0.004289
          124              C      -1.340420      11.057363       8.503373       0.009458      35.096976 0.43178659E+03  0.10058539E+05                                 9.348591                            6.921906       0.000382       2.013220                    0.999180      26.694918      74.551290       0.631869       0.416115      -1.072374       0.012031      -0.019656       0.045176       0.050714      -0.026201      -0.010303       0.013705      -0.001005      -0.100085      -0.037154      -0.009354       0.046508             11.719259       6.163468       1.692966       0.685183       9.003431      -1.951685      19.990879           0.069287
          125              C      -0.682115      11.876577       9.400787      -0.100546      32.508675 0.42760220E+03  0.10071767E+05                                 9.010634                            7.014973      -0.117590       1.945295                    0.998478      29.461210      86.458933       0.602555       0.431562      -1.048411      -0.003851      -0.018371       0.012710       0.022668      -0.021522      -0.028312      -0.001391       0.018968      -0.112973      -0.049555       0.000727       0.048828             10.638677       6.205748       1.333142       2.007605       8.629856      -1.378260      17.080427          -0.001083
          126              C      -1.973462       9.894569       8.988859      -0.070335      30.412597 0.41557905E+03  0.96913496E+04                                 8.576767                            6.880984       0.045716       2.003168                    0.999544      28.587319      82.702638       0.614748       0.427247      -1.054050       0.031719      -0.002104       0.007312       0.032619      -0.013558      -0.006218       0.023121       0.009477      -0.091481      -0.040894       0.005524       0.035370              9.801631       5.978422       1.655444       0.528915       8.931772      -2.105445      14.494698           0.009607
          127              C      -0.637534      11.490383      10.730727      -0.091055      39.857188 0.50248327E+03  0.12212463E+05                                10.301001                            7.581141      -0.213664       1.925088                    0.998499      28.890548      83.631337       0.587551       0.428922      -1.059503      -0.016424      -0.000337      -0.048626       0.051326      -0.015240      -0.006154       0.020597       0.006983      -0.072512      -0.034132       0.000605       0.033527             12.988076       7.385657       1.633836       3.070227       9.849252      -2.980158      21.729320           0.037890
          128              C      -1.952657       9.557531      10.307029      -0.097819      32.347673 0.42480206E+03  0.99614150E+04                                 8.948979                            6.978332       0.067068       2.014343                    0.998591      28.723135      83.338726       0.607608       0.429881      -1.052382       0.013955       0.007045      -0.010330       0.018737      -0.001206      -0.009973       0.004931       0.013254      -0.049499      -0.020291       0.002112       0.018179             10.370616       6.708924       1.999719       2.101211       9.166242      -0.605244      15.236681           0.012509
          129              C      -1.231940      10.350858      11.198559       0.074696      36.748289 0.41333112E+03  0.95984931E+04                                 9.836513                            6.901763      -0.081838       1.985983                    0.999457      26.868449      76.848580       0.610306       0.432169      -1.054034      -0.011807      -0.012800      -0.013980       0.022331      -0.028227      -0.022042      -0.006708       0.016564       0.005627      -0.039330       0.004214       0.035116             12.917917       7.540182       1.753341       4.421361       9.309518      -1.382302      21.904049           0.039377
          130              C      -0.948110      10.079210      12.622654       0.079870      38.447958 0.41843698E+03  0.97203636E+04                                10.095079                            6.919526      -0.062813       1.994734                    0.999427      26.624970      75.489012       0.614469       0.429095      -1.058802      -0.013631      -0.011363       0.017414       0.024863      -0.027719       0.000426       0.020149       0.037109       0.001663      -0.041521       0.005725       0.035795             13.584864       7.215932       1.283072       3.506326      10.505808      -4.861637      23.032854           0.045989
          131              C      -0.111483      11.041436      13.187584      -0.082597      42.680417 0.48774076E+03  0.11722896E+05                                10.671266                            7.396771      -0.133874       1.953231                    0.998640      28.312265      80.525777       0.605806       0.420655      -1.068607       0.001381      -0.012700       0.049381       0.051007      -0.011023      -0.019008       0.005056       0.002088      -0.083039      -0.034946       0.004506       0.030440             14.322221       8.252904       1.214926       5.284869       9.941963      -3.719306      24.771796           0.035954
          132              C      -1.328529       8.968717      13.381778      -0.082154      33.774021 0.39739529E+03  0.91295223E+04                                 9.116902                            6.683985       0.171167       2.054243                    0.999205      27.846741      78.974344       0.632414       0.421580      -1.061595       0.014334       0.000277       0.007958       0.016397      -0.009199      -0.006704       0.005877      -0.007520      -0.071293      -0.025523       0.002121       0.023402             11.188106       6.806630       1.579188       2.921784       9.485432      -2.700333      17.272256           0.015659
          133              C       0.362557      10.929130      14.470445      -0.093922      35.398073 0.40135395E+03  0.92641215E+04                                 9.447321                            6.732057       0.089705       2.016987                    0.999515      28.471700      81.533497       0.626657       0.423447      -1.058044      -0.010440      -0.008698      -0.009582       0.016628      -0.020544      -0.009657       0.025417       0.038239      -0.120432      -0.052280      -0.000045       0.052324             12.154188       7.034784       1.017364       4.136373       9.155203      -3.395300      20.272577          -0.002792
          134              C      -0.821796       8.844768      14.649928      -0.074485      32.905840 0.39590314E+03  0.90724012E+04                                 8.918743                            6.621720       0.169728       2.040334                    0.999688      27.957676      78.783226       0.643560       0.415321      -1.067250       0.012262       0.009438      -0.018208       0.023895      -0.007211      -0.019793       0.002365      -0.012254      -0.080682      -0.035961       0.010271       0.025690             11.016605       7.298325       1.680871       3.944217       8.015170      -1.419984      17.736318           0.011012
          135              C       0.043065       9.795715      15.197793       0.013495      38.874762 0.41675183E+03  0.95993230E+04                                 9.967336                            6.750457       0.013251       2.016480                    0.999233      26.389048      72.703220       0.648519       0.410034      -1.078946      -0.015489       0.009406      -0.047964       0.051273      -0.015561      -0.025756       0.015489      -0.001656      -0.056622      -0.035065      -0.004629       0.039694             13.918266       8.512968       1.070382       6.081533       9.412316      -3.560787      23.829513           0.077341
          136              C       0.682054       9.534302      16.526555       0.593379      24.824962 0.25463945E+03  0.52848709E+04                                 7.874543                            5.651068      -0.103130       2.024575                    0.999260      22.216868      61.813056       0.627525       0.470291      -1.023009       0.043508      -0.016281       0.054364       0.071509       0.006339      -0.066156       0.000466       0.142349      -0.085015      -0.061113      -0.054790       0.115903             10.253953       6.396124       0.525898       4.225730       8.491015      -1.300039      15.874720          -0.004452
          137              C      -3.664556      12.169530       4.350255       0.610082      23.647962 0.24594040E+03  0.50743410E+04                                 7.663716                            5.590457      -0.085238       2.036083                    0.999288      22.094563      61.854628       0.622960       0.476536      -1.016792       0.068326       0.005301      -0.019697       0.071306      -0.004223       0.009017      -0.047982      -0.031314       0.285588      -0.063895      -0.047935       0.111831              9.592251      15.404519       0.201637      -0.385254       8.264612       1.322985       5.107621          -0.001148
          138              C      -5.166922      12.110104       4.381149      -0.015886      36.940251 0.41942703E+03  0.96905531E+04                                 9.611999                            6.765469       0.049503       2.023999                    0.999328      26.794657      74.287314       0.647803       0.409233      -1.077898      -0.049197      -0.003633      -0.019940       0.053208      -0.003356      -0.000918       0.006028      -0.015866       0.065195      -0.019482      -0.003710       0.023191             12.677403      22.650198       1.877716       0.301934      10.100774       0.374565       5.281236           0.010602
          139              C      -5.854953      13.304406       4.481189      -0.080132      32.671612 0.41165925E+03  0.95316523E+04                                 8.886984                            6.769266       0.102891       2.010770                    0.999626      28.471210      80.804526       0.633723       0.417423      -1.065267      -0.017755      -0.016240      -0.015455       0.028598       0.018340      -0.003234      -0.001656      -0.039007       0.047646      -0.034826       0.014339       0.020487             10.584988      17.136399       0.653014       0.872590       9.732242       0.369109       4.886323           0.001928
          140              C       9.026058      10.919037       4.316418      -0.106674      35.131839 0.43168627E+03  0.10152838E+05                                 9.405015                            6.990689       0.090932       2.003600                    0.999582      29.382860      85.083821       0.613457       0.424525      -1.056806      -0.019517       0.012783      -0.014112       0.027267      -0.023106      -0.002232      -0.007683      -0.019800       0.106931      -0.043433       0.006419       0.037013             11.647030      19.802515       2.571239       0.685905       9.798952       0.433633       5.339623           0.000685
          141              C       7.609875      13.347246       4.451766      -0.117459      33.254040 0.39731475E+03  0.91039510E+04                                 8.898617                            6.601944       0.234442       2.057132                    0.999739      28.316656      79.536958       0.649786       0.411377      -1.070845       0.018570      -0.007290      -0.013347       0.024002      -0.009915       0.000611      -0.001338      -0.023317      -0.028575      -0.010555      -0.009585       0.020139             10.646323      16.724538       2.395951       0.948020      10.484132       0.243960       4.730301           0.001839
          142              C       7.608394      10.990677       4.337014      -0.112186      43.270459 0.51554739E+03  0.12577562E+05                                10.799594                            7.618993      -0.150824       1.936548                    0.998557      29.176945      83.897828       0.594594       0.422239      -1.066469       0.050735       0.021403      -0.007759       0.055609       0.016545      -0.000237      -0.001574      -0.021509       0.041607      -0.026675       0.011747       0.014928             14.207980      25.213934       2.681612       1.183669      11.615126       0.367810       5.794879           0.001660
          143              C       6.929280      12.164690       4.401746       0.054260      38.119075 0.40368020E+03  0.92796388E+04                                 9.921848                            6.716169      -0.021844       1.998733                    0.999442      26.742955      75.052736       0.635880       0.419022      -1.066731       0.004624       0.013964      -0.004779       0.015467      -0.011813      -0.004306      -0.005723       0.051482       0.042804      -0.036297       0.013903       0.022394             13.375366      23.663441       3.884315       1.210267      11.322448       0.395503       5.140209           0.002293
          144              C       5.429887      11.982133       4.378207       0.062983      38.412169 0.40069792E+03  0.91889618E+04                                 9.970518                            6.692712      -0.009226       2.005729                    0.999485      26.534573      74.244765       0.637145       0.419197      -1.067207      -0.012034       0.013163      -0.001283       0.017880       0.026986      -0.000274      -0.006870       0.033877       0.039921      -0.039176       0.012943       0.026233             13.514363      25.249649      -0.986922       0.968134      10.219753       0.119635       5.073687           0.001521
          145              C       4.469915      12.932202       4.389977      -0.115209      32.908349 0.37875631E+03  0.85859532E+04                                 8.844096                            6.451401       0.225630       2.059022                    0.999749      28.046689      78.667823       0.655689       0.412078      -1.069091      -0.014216      -0.012988      -0.008425       0.021018       0.004422      -0.001034      -0.006152      -0.031434       0.003216      -0.016865      -0.001213       0.018078             10.677243      18.024348      -0.735850       0.347849       9.407949      -0.012249       4.599433           0.000774
          146              C       5.107423      10.643445       4.295822      -0.115904      42.822804 0.51544899E+03  0.12563562E+05                                10.677219                            7.588168      -0.197835       1.920278                    0.998630      29.179927      83.628302       0.599873       0.418909      -1.069517      -0.050112       0.007587       0.001478       0.050704      -0.016904      -0.007579      -0.001520      -0.003950       0.049283      -0.026286       0.007346       0.018939             13.854880      24.641042       0.695466       1.094042      11.441942       0.203817       5.481657           0.002352
          147              C       3.166677      12.531955       4.389977      -0.088873      33.322861 0.41279514E+03  0.95637151E+04                                 8.976431                            6.762065       0.071501       1.993120                    0.999530      28.769101      81.651592       0.636442       0.415389      -1.066660       0.024913      -0.013013       0.000495       0.028111      -0.024606      -0.004043      -0.006515      -0.026386       0.025939      -0.033354       0.008932       0.024422             10.747983      18.166270       0.795774       0.078500       9.335194       0.156248       4.742485           0.001549
          148              C       3.774465      10.198040       4.245802      -0.093699      35.615641 0.42872268E+03  0.10062468E+05                                 9.497442                            6.973086       0.000499       1.978219                    0.999360      29.151101      84.235357       0.613583       0.425309      -1.056667       0.009343       0.014732       0.006773       0.018714       0.017903      -0.001930      -0.004727      -0.039890       0.121347      -0.047026       0.005824       0.041202             11.798906      20.302376      -0.786462       0.413499      10.133831       0.330122       4.960512           0.000069
          149              C       2.808549      11.182074       4.328187      -0.013356      37.821253 0.42793006E+03  0.99219825E+04                                 9.750437                            6.822093       0.035681       2.019220                    0.999181      26.795452      74.060314       0.647719       0.407844      -1.080419       0.047963       0.008330       0.003448       0.048803      -0.001488      -0.000099      -0.001279      -0.014117       0.052451      -0.015957      -0.001611       0.017569             12.875190      23.602726      -0.202860      -0.243159       9.965247       0.137546       5.057597           0.004125
          150              C       1.340362      10.813662       4.360847       0.596431      23.913375 0.24545858E+03  0.50619390E+04                                 7.684647                            5.560884      -0.043226       2.045587                    0.999388      22.253040      62.284010       0.628676       0.472434      -1.018988      -0.066107      -0.007074       0.009878       0.067215      -0.011482       0.006037      -0.013735      -0.014717       0.337317      -0.069867      -0.044009       0.113876              9.601091      15.411302      -0.317383      -0.471858       8.852894       0.156584       4.539076          -0.002278
          151              C      -0.202117       6.999458       4.657730       0.549052      25.813521 0.27390498E+03  0.57728632E+04                                 8.022227                            5.825066      -0.124288       2.005806                    0.999263      22.797498      63.326987       0.625578       0.464551      -1.029079      -0.016049       0.043127      -0.009860       0.047061       0.086977      -0.011657      -0.004425       0.056436      -0.089003      -0.076837      -0.030493       0.107330             10.066654       8.024604      -5.619178       0.384581      13.847673      -0.445084       8.327684           0.001066
          152              C       0.661263       5.773359       4.875463       0.011527      36.739880 0.41599791E+03  0.95879600E+04                                 9.596538                            6.765781       0.033495       2.026614                    0.999229      26.408334      73.036081       0.644014       0.412644      -1.076074       0.018506      -0.034591       0.001822       0.039272       0.021962      -0.002934       0.003797       0.008637       0.003681      -0.023912       0.002141       0.021770             12.370594      10.159362      -7.855787       0.262505      16.774314      -0.351031      10.178106           0.015315
          153              C       1.108557       5.052642       3.777969      -0.090927      33.851936 0.41252767E+03  0.96005491E+04                                 9.177658                            6.839063       0.049467       1.999706                    0.999419      28.881320      83.412940       0.619002       0.425179      -1.055542      -0.000437      -0.012709       0.014224       0.019080       0.037268       0.008761      -0.015182       0.018782      -0.016567      -0.043601       0.002270       0.041330             11.041585       9.502858      -6.564189      -0.087808      14.138463       0.637027       9.483435          -0.001221
          154              C       1.013450       5.406421       6.164210      -0.070934      32.273636 0.40896230E+03  0.94888231E+04                                 8.888821                            6.803138       0.007148       1.988182                    0.999566      28.524154      82.027371       0.622029       0.424391      -1.056935       0.005360      -0.016552      -0.014685       0.022767       0.023909      -0.004947       0.012106       0.012246      -0.042907      -0.028705      -0.003413       0.032118             10.351421       8.720629      -5.563384       0.143935      12.197371      -0.778901      10.136261           0.001930
          155              C       1.916955       3.946586       4.025126      -0.115810      42.087821 0.52950601E+03  0.13009852E+05                                10.584458                            7.725951      -0.208808       1.915406                    0.998662      29.451160      85.097184       0.589712       0.422731      -1.065733      -0.033919       0.035593       0.012089       0.050631       0.016712      -0.008616       0.009533       0.011965       0.014583      -0.025542       0.009839       0.015704             13.280547      11.561832      -8.483856       0.313712      17.502588       0.023406      10.777222           0.008854
          156              C       1.809960       4.298814       6.396655      -0.120253      33.989324 0.43021895E+03  0.10093771E+05                                 9.131706                            6.939549       0.220572       2.052706                    0.999593      28.981447      83.388406       0.621925       0.419763      -1.061465      -0.010734       0.008063      -0.011898       0.017939       0.005383       0.010710      -0.001551       0.001935       0.024085      -0.013168      -0.001497       0.014665             10.721736       9.214325      -5.726748      -0.930428      12.309287       0.895035      10.641598           0.002301
          157              C       2.258740       3.543237       5.319757       0.056914      37.063487 0.42721284E+03  0.99781707E+04                                 9.784877                            6.955572      -0.062405       1.982610                    0.999540      27.202477      77.394276       0.617514       0.424671      -1.061303      -0.014183       0.003404       0.012092       0.018947      -0.000898       0.014958      -0.016988       0.003289      -0.060765      -0.032190       0.009283       0.022907             12.569889      10.759806      -7.999286      -1.100778      16.467592       1.726269      10.482268           0.008296
          158              C       3.096858       2.320195       5.310930       0.051036      36.329926 0.41861682E+03  0.97487212E+04                                 9.693035                            6.904137      -0.079864       1.977907                    0.999562      27.281488      78.049923       0.615945       0.427005      -1.057580      -0.000475      -0.011362       0.009904       0.015080       0.004547      -0.010101       0.012609       0.007381      -0.086460      -0.034776       0.014043       0.020734             12.471012      10.162482      -7.468243       1.442599      16.450627      -1.590539      10.799928           0.008459
          159              C       3.336109       1.851639       4.050430      -0.105370      40.284221 0.51314121E+03  0.12539063E+05                                10.361718                            7.655349      -0.217153       1.919382                    0.998679      29.257091      84.964766       0.585266       0.428277      -1.059737       0.023948      -0.041046       0.011752       0.048953       0.017243       0.003171      -0.009198       0.015728       0.008494      -0.023745       0.005792       0.017952             13.007434      10.077762      -7.423798       0.343587      18.013274       0.014903      10.931266           0.007574
          160              C       3.640743       1.677346       6.412543      -0.112215      33.968955 0.44013438E+03  0.10431152E+05                                 9.279910                            7.117290      -0.057591       1.967079                    0.998433      29.381542      86.196155       0.598803       0.431594      -1.049491       0.015061      -0.009352      -0.010327       0.020517       0.006305       0.004711       0.002809       0.013471       0.013326      -0.011501       0.000201       0.011300             11.051386       8.070956      -4.830826       1.102396      13.859859      -0.820047      11.223344           0.005362
          161              C       4.098440       0.709193       3.813277      -0.089670      33.789567 0.42812620E+03  0.10081032E+05                                 9.245816                            7.018324      -0.100931       1.952214                    0.998785      29.299447      85.799538       0.602902       0.431446      -1.049123      -0.004999       0.009624       0.012487       0.016538       0.034259      -0.010182       0.015548       0.029822      -0.017374      -0.043603       0.003344       0.040259             11.159240       8.147702      -5.571292       0.377186      15.613736      -0.682414       9.716282           0.001530
          162              C       4.388213       0.538259       6.205402      -0.071188      34.366070 0.43937303E+03  0.10416069E+05                                 9.442214                            7.162355      -0.187859       1.928034                    0.998768      29.134374      85.683662       0.590101       0.437834      -1.044982       0.000806       0.020118      -0.013108       0.024025       0.027774       0.003671      -0.006839       0.025711      -0.024186      -0.029384      -0.005260       0.034644             11.476548       7.438791      -4.874685       0.036038      15.892163       0.628954      11.098689           0.002722
          163              C       4.621520       0.045884       4.916656       0.000906      37.977959 0.42710086E+03  0.99265994E+04                                 9.850166                            6.882679       0.071526       2.039622                    0.999322      26.640955      74.421042       0.633607       0.415926      -1.072030      -0.014757       0.038360       0.003449       0.041245       0.017063       0.005654      -0.002371       0.023211       0.016964      -0.024224       0.005235       0.018989             13.209035       8.527506      -7.008086       0.026926      20.472146       0.326284      10.627454           0.016114
          164              C      -2.032916      16.191151       4.730111       0.549790      26.383520 0.26987849E+03  0.56700655E+04                                 8.151333                            5.782302      -0.013879       2.043136                    0.999511      22.662674      62.964992       0.627512       0.464584      -1.028500       0.020516      -0.040245       0.001223       0.045189       0.083147      -0.013334      -0.019106       0.059643      -0.061812      -0.079163      -0.023378       0.102541             10.711855       6.937741      -5.140979      -0.302435      16.469291       0.980033       8.728531          -0.005639
          165              C       8.774936       1.474167      22.388292       0.603990      22.190992 0.24339882E+03  0.50091988E+04                                 7.324055                            5.560113      -0.045429       2.052156                    0.999315      22.006636      61.543410       0.624851       0.476299      -1.016853      -0.006269      -0.008200       0.069489       0.070252      -0.027733       0.004003       0.000445       0.151577      -0.186498      -0.062353      -0.049519       0.111872              8.770101       4.372477       0.150814      -0.365903       8.451527      -0.680947      13.486297          -0.004189
          166              C       8.770478       1.789192      20.920062       0.008912      35.115665 0.43202351E+03  0.10065401E+05                                 9.351194                            6.923198      -0.000092       2.012923                    0.999180      26.704397      74.581827       0.631895       0.416042      -1.072425      -0.011772       0.019464      -0.045264       0.050658      -0.025969      -0.010171       0.013591      -0.001026      -0.099284      -0.036846      -0.009254       0.046101             11.723438       6.165145       1.693565       0.685811       9.006035      -1.954248      19.999135           0.070656
          167              C       8.112173       0.969978      20.022648      -0.100484      32.514332 0.42768108E+03  0.10074262E+05                                 9.012101                            7.015907      -0.118430       1.944986                    0.998477      29.464968      86.477507       0.602468       0.431597      -1.048372       0.003951       0.018344      -0.012772       0.022699      -0.021422      -0.028272      -0.001433       0.018959      -0.113106      -0.049563       0.000825       0.048737             10.640662       6.206897       1.333345       2.008362       8.631197      -1.379233      17.083893          -0.001028
          168              C       9.403520       2.951986      20.434576      -0.070922      30.435921 0.41593992E+03  0.97020215E+04                                 8.580717                            6.883616       0.044737       2.002545                    0.999546      28.605880      82.770182       0.614668       0.427203      -1.054061      -0.031337       0.001838      -0.007469       0.032268      -0.013288      -0.006008       0.023054       0.009429      -0.091113      -0.040747       0.005783       0.034964              9.806672       5.981133       1.656420       0.529902       8.936235      -2.107798      14.502650           0.009898
          169              C       8.067592       1.356172      18.692708      -0.091159      39.865434 0.50258065E+03  0.12215591E+05                                10.302815                            7.582117      -0.216161       1.924271                    0.998669      28.894126      83.648088       0.587477       0.428950      -1.059472       0.016451       0.000282       0.048627       0.051335      -0.015179      -0.006109       0.020578       0.006974      -0.072319      -0.034072       0.000649       0.033422             12.991004       7.387188       1.633998       3.071648       9.850937      -2.981223      21.734888           0.038588
          170              C       9.382715       3.289024      19.116406      -0.097817      32.355207 0.42489660E+03  0.99643708E+04                                 8.950812                            6.979417       0.066197       2.014015                    0.998588      28.727861      83.360574       0.607510       0.429919      -1.052340      -0.013794      -0.007201       0.010281       0.018650      -0.001169      -0.009923       0.004784       0.013233      -0.049632      -0.020253       0.002118       0.018135             10.373146       6.710242       1.999918       2.102310       9.168092      -0.606247      15.241103           0.012548
          171              C       8.661998       2.495697      18.224876       0.074554      36.755035 0.41339200E+03  0.96003297E+04                                 9.837776                            6.902269      -0.082063       1.985887                    0.999457      26.871371      76.860436       0.610280       0.432168      -1.054026       0.011873       0.012784       0.013924       0.022322      -0.028136      -0.021962      -0.006750       0.016542       0.005850      -0.039254       0.004292       0.034962             12.920288       7.541325       1.753281       4.422727       9.310527      -1.383271      21.909010           0.039764
          172              C       8.378168       2.767345      16.800781       0.079802      38.453586 0.41848359E+03  0.97217573E+04                                10.096084                            6.919886      -0.062948       1.994658                    0.999427      26.627110      75.497307       0.614454       0.429092      -1.058800       0.013670       0.011326      -0.017375       0.024841      -0.027669       0.000482       0.020105       0.037089       0.001819      -0.041484       0.005793       0.035691             13.586936       7.216730       1.282903       3.507228      10.506976      -4.862982      23.037104           0.046440
          173              C       7.541541       1.805119      16.235851      -0.082700      42.687561 0.48781692E+03  0.11725257E+05                                10.672599                            7.397432      -0.134083       1.953141                    0.998639      28.314844      80.536576       0.605765       0.420665      -1.068594      -0.001370       0.012674      -0.049400       0.051019      -0.010985      -0.018972       0.005014       0.002045      -0.082955      -0.034901       0.004541       0.030361             14.324573       8.254011       1.214895       5.285935       9.943288      -3.720434      24.776420           0.036370
          174              C       8.758587       3.877838      16.041657      -0.082279      33.779850 0.39746828E+03  0.91316395E+04                                 9.117910                            6.684565       0.171201       2.054203                    0.999205      27.849888      78.985773       0.632390       0.421575      -1.061595      -0.014291      -0.000293      -0.008002       0.016381      -0.009145      -0.006658       0.005870      -0.007544      -0.071237      -0.025491       0.002154       0.023337             11.189649       6.807325       1.579185       2.922272       9.486596      -2.701254      17.275025           0.015806
          175              C       7.067501       1.917425      14.952990      -0.093903      35.400063 0.40137236E+03  0.92646843E+04                                 9.447743                            6.732242       0.089608       2.016939                    0.999515      28.472656      81.537749       0.626642       0.423451      -1.058038       0.010462       0.008696       0.009595       0.016647      -0.020517      -0.009636       0.025423       0.038222      -0.120441      -0.052286      -0.000008       0.052294             12.154998       7.035180       1.017293       4.136848       9.155634      -3.395691      20.274181          -0.002849
          176              C       8.251854       4.001787      14.773507      -0.074477      32.908614 0.39593429E+03  0.90733422E+04                                 8.919357                            6.622050       0.169469       2.040230                    0.999688      27.959163      78.789785       0.643530       0.415330      -1.067239      -0.012233      -0.009468       0.018216       0.023898      -0.007195      -0.019777       0.002326      -0.012274      -0.080706      -0.035958       0.010296       0.025662             11.017591       7.298840       1.680873       3.944656       8.015786      -1.420486      17.738147           0.011117
          177              C       7.386993       3.050840      14.225642       0.013333      38.880103 0.41680857E+03  0.96009536E+04                                 9.968110                            6.750806       0.013319       2.016473                    0.999233      26.391284      72.710526       0.648519       0.410021      -1.078955       0.015497      -0.009409       0.047961       0.051273      -0.015506      -0.025682       0.015448      -0.001710      -0.056452      -0.034970      -0.004600       0.039570             13.919819       8.513768       1.070259       6.082488       9.413074      -3.561475      23.832615           0.078032
          178              C       6.748004       3.312253      12.896880       0.593400      24.825850 0.25464550E+03  0.52850450E+04                                 7.874834                            5.651196      -0.103290       2.024515                    0.999260      22.217187      61.814884       0.627505       0.470301      -1.023000      -0.043500       0.016279      -0.054355       0.071496       0.006344      -0.066152       0.000471       0.142311      -0.085080      -0.061118      -0.054771       0.115889             10.254532       6.396461       0.525819       4.226174       8.491285      -1.300231      15.875851          -0.004481
          179              C      11.094614       0.677025      25.073180       0.610419      23.639073 0.24585065E+03  0.50720643E+04                                 7.662031                            5.589608      -0.085483       2.036072                    0.999287      22.090763      61.842908       0.622974       0.476565      -1.016768      -0.068396      -0.005207       0.019802       0.071395      -0.004261       0.009046      -0.047976      -0.031331       0.285685      -0.063928      -0.047932       0.111860              9.589502      15.399886       0.203175      -0.384812       8.261852       1.322588       5.106769          -0.001068
          180              C      12.596980       0.736451      25.042286      -0.016011      36.939961 0.41943476E+03  0.96907084E+04                                 9.611650                            6.765340       0.049766       2.024082                    0.999328      26.794910      74.286225       0.647842       0.409210      -1.077921       0.049248       0.003599       0.020012       0.053280      -0.003347      -0.000903       0.006057      -0.015824       0.065238      -0.019466      -0.003748       0.023215             12.676523      22.647662       1.878913       0.301982      10.100815       0.374643       5.281093           0.011212
          181              C      13.285011      -0.457851      24.942246      -0.080039      32.665746 0.41158311E+03  0.95293843E+04                                 8.885751                            6.768539       0.103061       2.010857                    0.999626      28.468282      80.792294       0.633775       0.417411      -1.065282       0.017760       0.016252       0.015537       0.028652       0.018340      -0.003225      -0.001649      -0.039034       0.047785      -0.034859       0.014377       0.020482             10.583050      17.132480       0.653397       0.872455       9.730924       0.369123       4.885745           0.002012
          182              C      -1.596000       1.927518      25.107017      -0.106760      35.138697 0.43176865E+03  0.10155434E+05                                 9.406409                            6.991455       0.090553       2.003411                    0.999582      29.388254      85.106957       0.613400       0.424537      -1.056781       0.019564      -0.012822       0.014241       0.027386      -0.023064      -0.002253      -0.007661      -0.019814       0.107014      -0.043411       0.006381       0.037030             11.648869      19.805471       2.571865       0.685970       9.800757       0.433764       5.340380           0.000674
          183              C      -0.179817      -0.500691      24.971669      -0.117419      33.249304 0.39725854E+03  0.91022766E+04                                 8.897568                            6.601343       0.234668       2.057227                    0.999739      28.314545      79.527499       0.649840       0.411361      -1.070864      -0.018581       0.007282       0.013432       0.024056      -0.009905       0.000606      -0.001337      -0.023306      -0.028484      -0.010558      -0.009556       0.020114             10.644766      16.721588       2.395611       0.947846      10.482877       0.243951       4.729832           0.002036
          184              C      -0.178336       1.855878      25.086421      -0.112146      43.267125 0.51548853E+03  0.12575738E+05                                10.799056                            7.618531      -0.150613       1.936641                    0.998557      29.175105      83.890598       0.594616       0.422235      -1.066473      -0.050733      -0.021419       0.007859       0.055627       0.016586      -0.000248      -0.001586      -0.021489       0.041835      -0.026742       0.011752       0.014990             14.207355      25.213155       2.681415       1.183448      11.614211       0.367696       5.794699           0.001782
          185              C       0.500778       0.681865      25.021689       0.054268      38.115260 0.40364254E+03  0.92784800E+04                                 9.920986                            6.715729      -0.021619       1.998822                    0.999442      26.741322      75.044940       0.635924       0.419006      -1.066749      -0.004611      -0.013961       0.004864       0.015486      -0.011815      -0.004310      -0.005719       0.051498       0.042824      -0.036307       0.013905       0.022402             13.373944      23.660517       3.883772       1.210049      11.321464       0.395449       5.139850           0.002363
          186              C       2.000171       0.864422      25.045228       0.063008      38.409397 0.40066814E+03  0.91880684E+04                                 9.969951                            6.692402      -0.009106       2.005782                    0.999485      26.533370      74.239500       0.637171       0.419190      -1.067216       0.012017      -0.013168       0.001354       0.017878       0.026984      -0.000283      -0.006865       0.033881       0.039951      -0.039179       0.012947       0.026232             13.513475      25.247655      -0.986888       0.967946      10.219312       0.119633       5.073459           0.001751
          187              C       2.960143      -0.085647      25.033458      -0.115204      32.907516 0.37874438E+03  0.85856230E+04                                 8.843958                            6.451305       0.225690       2.059050                    0.999749      28.046300      78.666692       0.655693       0.412079      -1.069090       0.014210       0.012982       0.008484       0.021034       0.004422      -0.001042      -0.006147      -0.031415       0.003285      -0.016868      -0.001192       0.018059             10.676961      18.023579      -0.735756       0.347729       9.407936      -0.012229       4.599366           0.000826
          188              C       2.322635       2.203110      25.127613      -0.115908      42.823481 0.51543349E+03  0.12563101E+05                                10.677393                            7.588043      -0.197802       1.920298                    0.998630      29.179606      83.627337       0.599879       0.418908      -1.069517       0.050095      -0.007597      -0.001397       0.050687      -0.016930      -0.007573      -0.001531      -0.003915       0.049390      -0.026325       0.007361       0.018964             13.855537      24.642687       0.695364       1.094145      11.442095       0.203757       5.481829           0.002480
          189              C       4.263381       0.314600      25.033458      -0.088864      33.323874 0.41280775E+03  0.95640926E+04                                 8.976606                            6.762168       0.071321       1.993049                    0.999529      28.769652      81.653862       0.636436       0.415389      -1.066659      -0.024923       0.013014      -0.000439       0.028119      -0.024629      -0.004066      -0.006500      -0.026401       0.025983      -0.033388       0.008961       0.024427             10.748142      18.166544       0.795388       0.078352       9.335307       0.156248       4.742573           0.001673
          190              C       3.655593       2.648515      25.177633      -0.093783      35.628113 0.42885778E+03  0.10066642E+05                                 9.500045                            6.974405      -0.000303       1.977884                    0.999359      29.158004      84.265258       0.613483       0.425336      -1.056628      -0.009337      -0.014772      -0.006675       0.018707       0.017876      -0.001923      -0.004694      -0.039773       0.121060      -0.046916       0.005818       0.041098             11.802896      20.309792      -0.787521       0.413561      10.137149       0.330280       4.961746           0.000125
          191              C       4.621509       1.664481      25.095248      -0.013520      37.828226 0.42798650E+03  0.99236444E+04                                 9.751661                            6.822476       0.035680       2.019220                    0.999180      26.797354      74.067521       0.647709       0.407836      -1.080422      -0.048028      -0.008309      -0.003380       0.048858      -0.001410      -0.000113      -0.001246      -0.014235       0.052273      -0.015970      -0.001536       0.017506             12.877584      23.607882      -0.204275      -0.243483       9.966682       0.137636       5.058187           0.004316
          192              C       6.089696       2.032893      25.062588       0.597563      23.899289 0.24528290E+03  0.50577140E+04                                 7.683145                            5.559816      -0.045674       2.044855                    0.999386      22.249274      62.281967       0.628542       0.472590      -1.018842       0.066136       0.007440      -0.009747       0.067263      -0.011609       0.006097      -0.013652      -0.014835       0.337778      -0.070081      -0.043938       0.114019              9.599438      15.409710      -0.319465      -0.472030       8.849926       0.156663       4.538678          -0.002193
          193              C       7.632175       5.847097      24.765705       0.546750      25.853499 0.27447760E+03  0.57862953E+04                                 8.026801                            5.829410      -0.120344       2.007125                    0.999277      22.786014      63.243347       0.625805       0.464273      -1.029527       0.015700      -0.043247       0.009962       0.047075       0.087274      -0.011694      -0.004001       0.056716      -0.084182      -0.078004      -0.028827       0.106831             10.071936       8.028501      -5.623118       0.384793      13.858563      -0.445786       8.328744          -0.005199
          194              C       6.768795       7.073196      24.547972       0.007147      36.786367 0.41694196E+03  0.96136830E+04                                 9.595658                            6.767852       0.039987       2.027940                    0.999237      26.450813      73.131793       0.644814       0.411962      -1.076685      -0.019163       0.034898      -0.001748       0.039852       0.019603      -0.002659       0.003678       0.006367       0.005997      -0.021722       0.002854       0.018868             12.364053      10.153866      -7.847067       0.261162      16.761826      -0.349463      10.176468           0.016130
          195              C       6.321501       7.793913      25.645466      -0.090619      33.839772 0.41252917E+03  0.95998952E+04                                 9.173793                            6.838541       0.051000       2.000061                    0.999423      28.878046      83.380696       0.619143       0.425112      -1.055660       0.000116       0.012933      -0.014545       0.019464       0.036819       0.009075      -0.015435       0.018352      -0.013280      -0.043756       0.003461       0.040295             11.033658       9.496289      -6.556169      -0.089744      14.125949       0.639389       9.478737           0.000309
          196              C       6.416608       7.440134      23.259225      -0.071514      32.288288 0.40933425E+03  0.94994118E+04                                 8.890207                            6.805657       0.009251       1.988560                    0.999568      28.539194      82.073446       0.622005       0.424320      -1.057002      -0.005719       0.016964       0.014804       0.023230       0.023119      -0.005165       0.012690       0.011289      -0.040079      -0.028647      -0.002182       0.030829             10.350926       8.720178      -5.560704       0.142114      12.194343      -0.776828      10.138257           0.003534
          197              C       5.513103       8.899969      25.398309      -0.116282      42.104910 0.52989243E+03  0.13022173E+05                                10.587781                            7.729605      -0.211176       1.914631                    0.998653      29.462950      85.150152       0.589457       0.422823      -1.065638       0.033949      -0.035682      -0.011934       0.050677       0.016241      -0.008627       0.009552       0.011596       0.014267      -0.025101       0.009825       0.015277             13.281596      11.561576      -8.481360       0.311273      17.500831       0.027286      10.782380           0.009845
          198              C       5.620098       8.547741      23.026780      -0.119876      33.980570 0.43013835E+03  0.10091730E+05                                 9.131488                            6.940087       0.218747       2.052311                    0.999583      28.977098      83.383973       0.621721       0.419907      -1.061340       0.010773      -0.008170       0.011896       0.018009       0.005172       0.010864      -0.001769       0.001817       0.023702      -0.013175      -0.001498       0.014673             10.720230       9.212697      -5.724337      -0.932161      12.305812       0.897327      10.642183           0.003060
          199              C       5.171318       9.303318      24.103678       0.056873      37.061180 0.42721580E+03  0.99783884E+04                                 9.784480                            6.955725      -0.062218       1.982693                    0.999541      27.203473      77.401005       0.617482       0.424687      -1.061280       0.013897      -0.003031      -0.012191       0.018734      -0.001101       0.014948      -0.016911       0.003126      -0.060069      -0.031933       0.008965       0.022967             12.567615      10.757404      -7.996344      -1.101990      16.463010       1.728025      10.482430           0.008029
          200              C       4.333200      10.526360      24.112505       0.050278      36.344690 0.41883544E+03  0.97550149E+04                                 9.694484                            6.905235      -0.079457       1.977910                    0.999563      27.291412      78.081286       0.615994       0.426918      -1.057641       0.000612       0.011083      -0.009915       0.014884       0.003932      -0.010065       0.012682       0.006931      -0.086173      -0.034645       0.014455       0.020190             12.471596      10.162609      -7.467768       1.442551      16.450444      -1.590288      10.801734           0.009019
          201              C       4.093949      10.994916      25.373005      -0.105888      40.307272 0.51347962E+03  0.12549635E+05                                10.365721                            7.658004      -0.217441       1.919176                    0.998676      29.268986      85.012299       0.585139       0.428291      -1.059708      -0.024021       0.041126      -0.011634       0.049027       0.016900       0.003292      -0.009280       0.015459       0.009141      -0.023575       0.006095       0.017480             13.011866      10.080786      -7.425823       0.344602      18.018379       0.013711      10.936433           0.007981
          202              C       3.789315      11.169209      23.010892      -0.112515      33.982455 0.44034289E+03  0.10437396E+05                                 9.281939                            7.118721      -0.057146       1.967064                    0.998436      29.391288      86.231899       0.598771       0.431563      -1.049503      -0.015174       0.009465       0.010328       0.020652       0.006118       0.004681       0.002913       0.013255       0.013888      -0.011405       0.000201       0.011204             11.053291       8.071989      -4.831141       1.102355      13.861709      -0.819663      11.226176           0.005426
          203              C       3.331618      12.137362      25.610158      -0.089553      33.794640 0.42820173E+03  0.10083361E+05                                 9.246806                            7.019044      -0.101283       1.952013                    0.998787      29.303759      85.817475       0.602852       0.431458      -1.049105       0.005072      -0.009721      -0.012557       0.016670       0.034138      -0.010212       0.015652       0.029688      -0.016861      -0.043609       0.003574       0.040035             11.159895       8.148058      -5.571257       0.377534      15.614179      -0.683026       9.717448           0.001569
          204              C       3.041845      12.308296      23.218033      -0.071283      34.380583 0.43958662E+03  0.10422628E+05                                 9.445165                            7.164352      -0.188604       1.927663                    0.998768      29.144032      85.724373       0.589974       0.437865      -1.044940      -0.000717      -0.020232       0.013120       0.024124       0.027577       0.003777      -0.006929       0.025550      -0.023752      -0.029329      -0.005029       0.034358             11.479951       7.440646      -4.875953       0.036003      15.896896       0.629286      11.102312           0.002895
          205              C       2.808538      12.800671      24.506779      -0.000167      38.007559 0.42747401E+03  0.99372911E+04                                 9.853693                            6.884619       0.072338       2.039656                    0.999324      26.655600      74.465845       0.633675       0.415797      -1.072129       0.014840      -0.038361      -0.003439       0.041275       0.016496       0.005706      -0.002304       0.022645       0.017641      -0.023704       0.005316       0.018388             13.213835       8.530333      -7.010948       0.026979      20.480214       0.326303      10.630958           0.016692
          206              C       9.462974      -3.344596      24.693324       0.549881      26.389031 0.26992694E+03  0.56714044E+04                                 8.152753                            5.783030      -0.014722       2.042802                    0.999511      22.664975      62.975576       0.627431       0.464618      -1.028470      -0.020486       0.040232      -0.001229       0.045164       0.083163      -0.013276      -0.019114       0.059651      -0.061332      -0.079265      -0.023204       0.102470             10.713789       6.938885      -5.142170      -0.302570      16.472741       0.980328       8.729741          -0.005671
          207              C       6.085240       3.751913       7.676574       0.607646      22.118638 0.24244913E+03  0.49853094E+04                                 7.313300                            5.552842      -0.050328       2.051169                    0.999306      21.959295      61.405578       0.624588       0.476915      -1.016416       0.006786      -0.007150       0.067730       0.068444       0.026794      -0.003971       0.000560       0.151087      -0.188284      -0.062951      -0.048668       0.111619              8.756082       4.366926      -0.150916       0.365051       8.439717      -0.679551      13.461603          -0.004223
          208              C       6.089698       4.066939       6.208345       0.005639      35.173876 0.43297283E+03  0.10091727E+05                                 9.355263                            6.926322       0.004261       2.013979                    0.999206      26.738411      74.660288       0.632449       0.415505      -1.072913       0.012428       0.017359      -0.046446       0.051118       0.026629       0.008995       0.014840      -0.000069      -0.100230      -0.037539      -0.009347       0.046886             11.728459       6.167240      -1.693673      -0.684899       9.009075      -1.957129      20.009062           0.070879
          209              C       6.748007       3.247724       5.310930      -0.103021      32.521045 0.42788782E+03  0.10079132E+05                                 9.007917                            7.013539      -0.116880       1.945404                    0.998517      29.476059      86.475926       0.603166       0.431098      -1.048802      -0.004223       0.019022      -0.012214       0.022997       0.021814       0.027796      -0.001506       0.018588      -0.112616      -0.049203       0.000555       0.048649             10.634491       6.204044      -1.333215      -2.005541       8.628217      -1.379925      17.071212          -0.001100
          210              C       5.456651       5.229732       5.722858      -0.068510      30.381446 0.41503372E+03  0.96758106E+04                                 8.573480                            6.878245       0.041527       2.002030                    0.999531      28.565880      82.638472       0.614609       0.427468      -1.053876       0.034176      -0.000714      -0.009488       0.035475       0.012183       0.007695       0.021765       0.011764      -0.090400      -0.039879       0.005650       0.034230              9.798319       5.976306      -1.654197      -0.527920       8.927681      -2.109020      14.490970           0.009860
          211              C       6.792587       3.633918       3.980991      -0.089076      39.775326 0.50130149E+03  0.12176084E+05                                10.287496                            7.572550      -0.215009       1.925203                    0.998491      28.850408      83.477991       0.587869       0.428960      -1.059523      -0.017470       0.000395       0.050487       0.053426       0.015454       0.006773       0.020634       0.004833      -0.070244      -0.033399      -0.000354       0.033753             12.969366       7.376022      -1.632308      -3.063388       9.837859      -2.977393      21.694219           0.038716
          212              C       5.477455       5.566770       4.404688      -0.100315      32.447874 0.42647986E+03  0.10011876E+05                                 8.969894                            6.993679       0.054789       2.010075                    0.998597      28.784446      83.597303       0.606660       0.430075      -1.052131       0.014588      -0.006593       0.008384       0.018071       0.001364       0.009369       0.005090       0.013051      -0.050408      -0.020304       0.002362       0.017942             10.396022       6.724517      -2.003877      -2.107894       9.187322      -0.608092      15.276226           0.012577
          213              C       6.198177       4.773444       3.513158       0.073408      36.769373 0.41356985E+03  0.96052531E+04                                 9.838584                            6.902548      -0.084365       1.985158                    0.999484      26.880529      76.883541       0.610443       0.432017      -1.054145      -0.012102       0.013230       0.013506       0.022448       0.028118       0.020763      -0.006749       0.017164       0.004177      -0.038519       0.004106       0.034413             12.921141       7.542679      -1.754225      -4.424076       9.310766      -1.381545      21.909978           0.039805
          214              C       6.482006       5.045092       2.089064       0.079066      38.471096 0.41870979E+03  0.97281622E+04                                10.097808                            6.921046      -0.063915       1.994352                    0.999474      26.634496      75.518550       0.614507       0.429004      -1.058872      -0.014999       0.011757      -0.017110       0.025612       0.026806      -0.000254       0.020170       0.037056       0.001371      -0.040861       0.005711       0.035149             13.588927       7.218706      -1.283518      -3.509800      10.506868      -4.860549      23.041207           0.046602
          215              C       7.318638       4.082866       1.524134      -0.081528      42.651893 0.48722722E+03  0.11709749E+05                                10.677133                            7.400429      -0.157591       1.946587                    0.998867      28.290192      80.511433       0.604612       0.421515      -1.067854      -0.000995       0.013175      -0.048352       0.050125       0.011405       0.019715       0.005880       0.000973      -0.081498      -0.035107       0.004038       0.031069             14.330314       8.258291      -1.216114      -5.289997       9.946687      -3.719256      24.785963           0.036395
          216              C       6.101583       6.155584       1.329939      -0.083245      33.748447 0.39705156E+03  0.91190779E+04                                 9.108991                            6.678311       0.171297       2.054564                    0.999253      27.838988      78.925086       0.633118       0.421228      -1.061883       0.013270      -0.000929      -0.007160       0.015107       0.008952       0.008916       0.006267      -0.006514      -0.071133      -0.026388       0.002758       0.023631             11.177553       6.802418      -1.579190      -2.920268       9.476948      -2.694844      17.253294           0.015797
          217              C       7.792679       4.195171       0.241272      -0.095476      35.456271 0.40223389E+03  0.92884120E+04                                 9.448899                            6.732706       0.105805       2.020772                    0.999517      28.513349      81.638530       0.627641       0.422602      -1.058698      -0.010311       0.009730       0.011482       0.018243       0.020601       0.010845       0.026077       0.036384      -0.115855      -0.051538      -0.000296       0.051834             12.155958       7.036987      -1.019135      -4.138185       9.157390      -3.393247      20.273498          -0.002820
          218              C       6.608316       6.279534       0.061789      -0.075133      32.982671 0.39703107E+03  0.91049295E+04                                 8.933598                            6.632154       0.170205       2.039771                    0.999664      27.993988      78.920388       0.642892       0.415447      -1.067145       0.013032      -0.009901       0.019852       0.025729       0.007655       0.020958       0.002540      -0.012556      -0.073666      -0.035241       0.009591       0.025651             11.036406       7.311545      -1.683287      -3.955133       8.025458      -1.419204      17.772216           0.011184
          219              C       7.473182       0.773094      28.937360       0.015496      38.800085 0.41583622E+03  0.95729062E+04                                 9.955286                            6.743289       0.018321       2.018307                    0.999270      26.360791      72.603641       0.648832       0.410065      -1.078932      -0.015052      -0.008785       0.047028       0.050154       0.015851       0.024803       0.015774      -0.001926      -0.060783      -0.035281      -0.004508       0.039788             13.899351       8.502937      -1.069669      -6.071812       9.402198      -3.556039      23.792919           0.077979
          220              C       8.112170       1.034507      27.608598       0.591114      24.884837 0.25535718E+03  0.53033427E+04                                 7.885225                            5.657927      -0.103561       2.023793                    0.999231      22.249425      61.918617       0.627345       0.470108      -1.023138       0.043173       0.016751      -0.056155       0.072786      -0.008028       0.066905       0.001036       0.144250      -0.086999      -0.063116      -0.054389       0.117505             10.269350       6.404623      -0.526078      -4.233266       8.501196      -1.303269      15.902230          -0.004517
          221              C       3.765564       2.954772      10.361463       0.612813      23.624657 0.24568034E+03  0.50682344E+04                                 7.662533                            5.590300      -0.086157       2.035574                    0.999381      22.082781      61.841025       0.622427       0.477014      -1.016417       0.068631      -0.005686       0.021038       0.072008       0.005634      -0.009557      -0.047276      -0.034544       0.282122      -0.065230      -0.045474       0.110704              9.589720      15.399694      -0.203072       0.385373       8.262497       1.322450       5.106968          -0.001120
          222              C       2.263197       3.014197      10.330568      -0.017086      36.968771 0.41980767E+03  0.97013559E+04                                 9.616748                            6.768545       0.047048       2.023282                    0.999333      26.803951      74.315984       0.647668       0.409234      -1.077918      -0.048783       0.003738       0.018597       0.052342       0.002886       0.001077       0.003551      -0.014674       0.063956      -0.018548      -0.003327       0.021875             12.683644      22.659454      -1.879534      -0.301598      10.108256       0.374668       5.283221           0.011214
          223              C       1.575173       1.819896      10.230528      -0.079710      32.605692 0.41063398E+03  0.95009164E+04                                 8.870161                            6.756290       0.115442       2.014902                    0.999620      28.442232      80.662871       0.635042       0.416863      -1.065745      -0.018552       0.016659       0.012849       0.028050      -0.017736       0.004256      -0.001125      -0.037593       0.049372      -0.034319       0.014509       0.019810             10.564173      17.098739      -0.653461      -0.870401       9.716787       0.368603       4.876993           0.001994
          224              C       1.595971       4.205265      10.395300      -0.103823      35.031799 0.43013968E+03  0.10107936E+05                                 9.389334                            6.979240       0.085171       2.002537                    0.999610      29.333314      84.919508       0.613783       0.424657      -1.056667      -0.021597      -0.014151       0.014375       0.029552       0.022691       0.004635      -0.008573      -0.021153       0.105077      -0.043477       0.006767       0.036710             11.625764      19.760034      -2.560008      -0.683481       9.786522       0.432599       5.330737           0.000677
          225              C       0.179800       1.777056      10.259952      -0.119873      33.299281 0.39798210E+03  0.91225518E+04                                 8.902018                            6.603485       0.243780       2.059456                    0.999739      28.350904      79.632844       0.650338       0.410879      -1.071230       0.019052       0.007623       0.015932       0.025979       0.010518       0.000787      -0.000245      -0.024109      -0.028224      -0.011602      -0.009100       0.020702             10.650663      16.729500      -2.395216      -0.948153      10.491338       0.243780       4.731151           0.001983
          226              C       0.178309       4.133625      10.374703      -0.115923      43.373597 0.51704526E+03  0.12620879E+05                                10.806028                            7.622512      -0.148286       1.936572                    0.998590      29.229034      84.018427       0.595451       0.421404      -1.067197       0.049266      -0.020075       0.007918       0.053786      -0.017411       0.001754      -0.003562      -0.023121       0.042955      -0.028059       0.010051       0.018008             14.217717      25.234389      -2.681305      -1.185048      11.620699       0.367908       5.798062           0.001809
          227              C      -0.500800       2.959611      10.309972       0.056496      38.068533 0.40305824E+03  0.92619293E+04                                 9.915193                            6.712133      -0.018935       1.999228                    0.999512      26.722080      74.984539       0.635899       0.419165      -1.066622       0.006003      -0.013578       0.003867       0.015341       0.012183       0.003260      -0.004804       0.050465       0.043203      -0.035804       0.014310       0.021494             13.365183      23.639497      -3.882796      -1.208842      11.319143       0.395201       5.136908           0.002406
          228              C      -2.000194       3.142169      10.333510       0.063524      38.406114 0.40063675E+03  0.91876041E+04                                 9.970175                            6.692674      -0.008307       2.005931                    0.999475      26.533674      74.252875       0.637052       0.419256      -1.067123      -0.010349      -0.011911      -0.000860       0.015803      -0.026928       0.001289      -0.005757       0.031887       0.037297      -0.037890       0.011645       0.026245             13.513369      25.245541       0.987554      -0.967896      10.220904       0.119542       5.073661           0.001768
          229              C      11.900039       2.192099      10.321741      -0.115408      32.939031 0.37913440E+03  0.85971862E+04                                 8.852769                            6.457161       0.221111       2.057554                    0.999747      28.056588      78.723273       0.654970       0.412403      -1.068816      -0.012243       0.012574       0.007675       0.019155      -0.004592       0.004052      -0.005214      -0.034941       0.000268      -0.018734      -0.000962       0.019696             10.688683      18.047107       0.739264      -0.348296       9.415491      -0.012441       4.603451           0.000753
          230              C      -2.322664       4.480857      10.415896      -0.117719      42.947691 0.51703239E+03  0.12613985E+05                                10.704855                            7.605090      -0.204992       1.917749                    0.998617      29.222614      83.836872       0.598479       0.419491      -1.068963      -0.048950      -0.007452      -0.001392       0.049534       0.018542       0.006526      -0.002313      -0.004239       0.051116      -0.028096       0.009364       0.018732             13.894594      24.717746      -0.696991      -1.097747      11.471714       0.204379       5.494321           0.002522
          231              C      10.596799       2.592346      10.321741      -0.085080      33.203894 0.41091535E+03  0.95094732E+04                                 8.956762                            6.747110       0.068586       1.993051                    0.999485      28.702290      81.420865       0.637071       0.415446      -1.066605       0.025329       0.012437       0.002212       0.028304       0.023635       0.005884      -0.007217      -0.024601       0.022265      -0.032302       0.008709       0.023592             10.723980      18.123225      -0.787129      -0.077988       9.316215       0.156019       4.732500           0.001626
          232              C      11.204575       4.926262      10.465916      -0.091067      35.449595 0.42623778E+03  0.99892553E+04                                 9.464719                            6.949276       0.003947       1.980328                    0.999357      29.078349      83.952630       0.615129       0.424872      -1.056977       0.009974      -0.015048      -0.007215       0.019441      -0.019083       0.001587      -0.005201      -0.037206       0.122265      -0.047031       0.005444       0.041587             11.755350      20.209971       0.778082      -0.411825      10.111969       0.330399       4.944111           0.000103
          233              C      10.238664       3.942228      10.383530      -0.017243      37.947853 0.42960102E+03  0.99692462E+04                                 9.765571                            6.830921       0.042668       2.020474                    0.999206      26.854558      74.226507       0.648014       0.407309      -1.080902       0.050324      -0.007908      -0.004059       0.051104       0.002115       0.000447      -0.000727      -0.013539       0.053311      -0.015986      -0.001815       0.017801             12.898034      23.648312       0.208638       0.243674       9.981538       0.137961       5.064251           0.004272
          234              C       8.770476       4.310639      10.350870       0.598459      23.897665 0.24526727E+03  0.50577911E+04                                 7.685769                            5.561960      -0.056290       2.041679                    0.999370      22.248941      62.302799       0.627968       0.472985      -1.018533      -0.064362       0.006144      -0.009641       0.065370       0.011256      -0.006049      -0.012948      -0.012786       0.335586      -0.068885      -0.044283       0.113168              9.602344      15.414654       0.320757       0.472083       8.852334       0.156714       4.540042          -0.002237
          235              C       7.227978       8.124843      10.053988       0.549728      25.819180 0.27406376E+03  0.57755337E+04                                 8.021588                            5.826121      -0.121050       2.007096                    0.999289      22.764597      63.177812       0.625788       0.464450      -1.029404      -0.014913      -0.043271       0.012050       0.047328      -0.087065       0.011973      -0.001882       0.056885      -0.079541      -0.078921      -0.026811       0.105732             10.064955       8.023259       5.618578      -0.383175      13.847746      -0.443286       8.323861          -0.005211
          236              C       8.091353       9.350942       9.836254       0.009329      36.693886 0.41580975E+03  0.95809600E+04                                 9.580425                            6.758995       0.045009       2.030441                    0.999176      26.411586      72.995609       0.645195       0.412003      -1.076669       0.020772       0.036547      -0.003068       0.042150      -0.020576       0.002102       0.004772       0.006645       0.006514      -0.022925       0.003038       0.019887             12.342043      10.136035       7.830153      -0.260778      16.729371      -0.348596      10.160723           0.014737
          237              C       8.538643      10.071659      10.933748      -0.093906      33.986785 0.41471502E+03  0.96638503E+04                                 9.198758                            6.855417       0.047311       1.997739                    0.999492      28.959236      83.681134       0.618524       0.424961      -1.055718      -0.000401       0.012231      -0.012361       0.017394      -0.037334      -0.009240      -0.016598       0.018236      -0.011528      -0.045069       0.004493       0.040576             11.066143       9.524759       6.580153       0.088638      14.172010       0.639263       9.501659           0.000475
          238              C       8.443539       9.717881       8.547508      -0.073925      32.334209 0.41012402E+03  0.95220832E+04                                 8.900291                            6.814619       0.000162       1.985815                    0.999557      28.557780      82.138745       0.621284       0.424619      -1.056843       0.004034       0.015545       0.012880       0.020587      -0.023499       0.006348       0.013424       0.009820      -0.039023      -0.029938      -0.000889       0.030827             10.362369       8.730863       5.567487      -0.146081      12.209473      -0.783295      10.146773           0.003219
          239              C      -5.513165      11.177715      10.686592      -0.110949      41.860202 0.52620933E+03  0.12909414E+05                                10.552566                            7.705910      -0.214121       1.915286                    0.998585      29.350683      84.758780       0.589980       0.423176      -1.065393      -0.033684      -0.034650      -0.011288       0.049625      -0.015031       0.008207       0.008883       0.011578       0.016073      -0.023726       0.009610       0.014115             13.235550      11.522576       8.449528      -0.315974      17.439151       0.018813      10.744921           0.008943
          240              C       9.240043      10.825487       8.315063      -0.118200      33.934641 0.42948282E+03  0.10072544E+05                                 9.123884                            6.935399       0.221715       2.053693                    0.999604      28.951492      83.295523       0.621848       0.419980      -1.061290      -0.011294      -0.009766       0.015157       0.021276      -0.003925      -0.009484      -0.001453      -0.000294       0.023175      -0.011497      -0.001539       0.013036             10.710023       9.203803       5.716788       0.930012      12.293230       0.895312      10.633036           0.002802
          241              C      -5.171381      11.581065       9.391960       0.054098      37.160365 0.42846795E+03  0.10015419E+05                                 9.803039                            6.967029      -0.064947       1.981429                    0.999536      27.242401      77.553532       0.616804       0.424823      -1.061146      -0.014074      -0.002322      -0.012427       0.018919       0.001348      -0.014336      -0.016737       0.002640      -0.061156      -0.031691       0.008942       0.022748             12.594001      10.780361       8.017240       1.103337      16.501633       1.730678      10.500010           0.007087
          242              C      -4.333269      12.804106       9.400787       0.051314      36.307238 0.41833077E+03  0.97401310E+04                                 9.686061                            6.899524      -0.075108       1.979475                    0.999541      27.279404      78.029332       0.616469       0.426727      -1.057781       0.000038       0.010873      -0.013159       0.017070      -0.003804       0.010859       0.012390       0.007837      -0.084378      -0.034313       0.013760       0.020553             12.460116      10.152984       7.459073      -1.440813      16.433942      -1.587975      10.793420           0.008117
          243              C      -4.094021      13.272663      10.661287      -0.106292      40.423661 0.51510851E+03  0.12602280E+05                                10.394397                            7.676684      -0.225694       1.916124                    0.998668      29.316724      85.257566       0.583547       0.429022      -1.059016       0.021773       0.040405      -0.012060       0.047456      -0.017792      -0.003664      -0.009013       0.017837       0.009001      -0.024729       0.006130       0.018598             13.051132      10.109943       7.451629      -0.346989      18.076449       0.011474      10.967002           0.007228
          244              C      -3.789387      13.446955       8.299174      -0.114874      34.053995 0.44152203E+03  0.10471674E+05                                 9.291732                            7.125860      -0.060931       1.965631                    0.998433      29.430874      86.356116       0.598810       0.431274      -1.049746       0.016764       0.010423       0.008506       0.021494      -0.007010      -0.002828       0.003253       0.013212       0.013927      -0.012171       0.002031       0.010139             11.065926       8.081099       4.837514      -1.105143      13.878996      -0.822948      11.237682           0.005154
          245              C      -3.331696      14.415108      10.898440      -0.086733      33.682075 0.42644146E+03  0.10031300E+05                                 9.223829                            7.001708      -0.095028       1.954505                    0.998811      29.249077      85.604430       0.603988       0.431102      -1.049350      -0.003670      -0.010205      -0.014202       0.017869      -0.033134       0.010350       0.014965       0.028546      -0.016148      -0.042340       0.003567       0.038773             11.130690       8.126101       5.553342      -0.374394      15.566988      -0.676706       9.698980           0.001647
          246              C      -3.041921      14.586043       8.506315      -0.068356      34.296873 0.43824079E+03  0.10383340E+05                                 9.433104                            7.155372      -0.190148       1.927800                    0.998797      29.098581      85.575991       0.590064       0.438110      -1.044736       0.000747      -0.020107       0.015684       0.025512      -0.026860      -0.003736      -0.006212       0.026544      -0.021617      -0.028791      -0.004772       0.033563             11.464630       7.431331       4.868508      -0.037387      15.872995       0.626191      11.089562           0.002695
          247              C      -2.808618      15.078417       9.795062      -0.003890      38.126538 0.42903520E+03  0.99817226E+04                                 9.868561                            6.893440       0.076351       2.039959                    0.999324      26.708583      74.620981       0.633845       0.415346      -1.072522      -0.014187      -0.036556      -0.002010       0.039264      -0.015508      -0.005987      -0.002353       0.022220       0.012128      -0.022009       0.003639       0.018370             13.236630       8.543671       7.025121      -0.027298      20.519612       0.326586      10.646608           0.015415
          248              C       5.397223      -1.066849       9.981606       0.550556      26.358852 0.26955850E+03  0.56619198E+04                                 8.147631                            5.779908      -0.033581       2.037396                    0.999497      22.650763      62.933309       0.627444       0.464751      -1.028362       0.020595       0.041308       0.000648       0.046162      -0.082488       0.012253      -0.018451       0.063724      -0.061283      -0.079427      -0.022669       0.102096             10.706213       6.934461       5.137704       0.302108      16.459663       0.979658       8.724516          -0.005596
          249              S      -0.290848      10.003290      26.717656       0.984245      77.239118 0.14714304E+04  0.44853653E+05                                12.791806                           10.708920       0.660842       2.007919                    0.999469      49.791717     140.686929       0.687488       0.292269      -1.216268      -0.059803       0.088128       0.010070       0.106978      -0.026186      -0.038159      -0.024109      -0.018980       0.279186      -0.085755      -0.018710       0.104466             14.048541      12.931421      -0.806786      -1.358623      15.107626      -0.718001      14.106577          -0.001558
          250              S       8.346355       7.326430      19.041376       0.980737      81.558003 0.14871651E+04  0.45463763E+05                                13.262956                           10.732295       0.642089       1.994978                    0.999371      50.215135     142.186985       0.689831       0.290441      -1.217917      -0.014362      -0.103123      -0.000095       0.104119      -0.012674       0.001051      -0.004765       0.117593      -0.217225      -0.072860      -0.023505       0.096366             15.054937      14.898924      -0.179127      -1.010392      17.603136       0.947848      12.662752           0.000010
          251              S      12.286554       0.575777      17.531071       0.986780      78.201872 0.14871130E+04  0.45489141E+05                                12.889632                           10.766499       0.639949       1.999278                    0.999496      50.083228     142.134690       0.685024       0.292305      -1.215238       0.002796      -0.007977      -0.111938       0.112257       0.095194       0.001432       0.002642      -0.063371      -0.055993      -0.090999      -0.018731       0.109730             14.064519      13.334606       0.192734      -0.282685      13.278848      -0.076520      15.580103          -0.000172
          252              S       0.290780      12.281037      12.005938       0.982611      77.359452 0.14744226E+04  0.44969138E+05                                12.805357                           10.720013       0.661954       2.007614                    0.999468      49.850557     140.905958       0.687090       0.292281      -1.216217       0.058088       0.089415       0.009415       0.107041       0.027016       0.038110      -0.023525      -0.018835       0.277774      -0.086092      -0.017743       0.103835             14.063858      12.944198       0.809542       1.362925      15.122600      -0.717425      14.124778          -0.001540
          253              S       6.513795       9.604176       4.329658       0.983090      81.505685 0.14859741E+04  0.45419165E+05                                13.261043                           10.730906       0.641750       1.995064                    0.999370      50.179152     142.081583       0.689581       0.290598      -1.217727       0.013951      -0.104678       0.000510       0.105604       0.011959      -0.000380      -0.002525       0.115838      -0.216818      -0.072399      -0.022881       0.095280             15.052586      14.895758       0.182290       1.009956      17.601439       0.946035      12.660562          -0.000014
          254              S       2.573630       2.853524       2.819354       0.991465      77.997328 0.14820579E+04  0.45296159E+05                                12.871922                           10.751910       0.635453       1.998922                    0.999490      49.979551     141.782727       0.685129       0.292508      -1.215022      -0.004539      -0.006883      -0.113350       0.113650      -0.093692      -0.002965       0.002638      -0.063391      -0.053743      -0.089962      -0.018023       0.107985             14.045570      13.317970      -0.191650       0.278103      13.262276      -0.070564      15.556465          -0.000213
          255              S       7.139278       0.565518      17.417497       0.982695      77.358937 0.14743717E+04  0.44967417E+05                                12.805476                           10.719913       0.661728       2.007553                    0.999468      49.850132     140.906754       0.687082       0.292285      -1.216207      -0.058067      -0.089403      -0.009421       0.107021       0.027031       0.038133      -0.023518      -0.018771       0.277707      -0.086093      -0.017730       0.103823             14.064147      12.944708       0.809670       1.363232      15.122554      -0.717590      14.125180          -0.001507
          256              S       0.916263       3.242379      25.093777       0.983067      81.508979 0.14860064E+04  0.45420544E+05                                13.261415                           10.730980       0.641716       1.995042                    0.999370      50.180472     142.087410       0.689581       0.290596      -1.217726      -0.013917       0.104607      -0.000489       0.105529       0.011998      -0.000384      -0.002597       0.115803      -0.216361      -0.072254      -0.022940       0.095194             15.053420      14.896710       0.182205       1.010139      17.601556       0.945587      12.661994           0.000008
          257              S       4.856428       9.993031      26.604081       0.991771      77.997485 0.14818795E+04  0.45290351E+05                                12.872574                           10.751541       0.634579       1.998665                    0.999490      49.980103     141.794029       0.685099       0.292523      -1.214979       0.004380       0.007083       0.113129       0.113435      -0.093515      -0.003227       0.003049      -0.063432      -0.053375      -0.089861      -0.017933       0.107794             14.046361      13.318235      -0.189061       0.279432      13.260468      -0.071651      15.560379          -0.000229
          258              S       7.720906       2.843265       2.705779       0.984206      77.237915 0.14714505E+04  0.44854092E+05                                12.791432                           10.708878       0.661010       2.007964                    0.999469      49.791215     140.681855       0.687505       0.292263      -1.216284       0.059783      -0.088073      -0.010095       0.106924      -0.026127      -0.038152      -0.024043      -0.019188       0.279215      -0.085722      -0.018734       0.104455             14.047798      12.930591      -0.806512      -1.358601      15.107427      -0.717227      14.105376          -0.001542
          259              S      -0.916297       5.520125      10.382059       0.980286      81.563518 0.14872718E+04  0.45467256E+05                                13.262561                           10.731883       0.643423       1.995326                    0.999371      50.218947     142.192155       0.689930       0.290397      -1.217978       0.014390       0.103001       0.000243       0.104002      -0.012653       0.001066      -0.004592       0.117770      -0.217465      -0.072908      -0.023579       0.096487             15.054266      14.896502      -0.178555      -1.010397      17.601538       0.947003      12.664760          -0.000005
          260              S      -4.856496      12.270778      11.892364       0.986783      78.202431 0.14871182E+04  0.45489406E+05                                12.889738                           10.766544       0.639897       1.999263                    0.999496      50.083479     142.136256       0.685019       0.292306      -1.215235      -0.002796       0.007975       0.111940       0.112259       0.095188       0.001436       0.002628      -0.063379      -0.056008      -0.090991      -0.018736       0.109728             14.064635      13.334666       0.192619      -0.282792      13.278928      -0.076560      15.580312          -0.000187
          261              O       1.126370      10.275014      21.410845      -0.552173      33.919185 0.52974407E+03  0.12680357E+05                                 8.320656                            7.147651       0.356188       2.172405                    0.996172      27.301825      71.473982       0.707537       0.361653      -1.137566       0.014091      -0.029888       0.015073       0.036319       0.016419       0.006707      -0.016440      -0.016863      -0.201514      -0.070464       0.017454       0.053010              9.426045       6.106279       0.118853       0.988758      11.528719      -3.656520      10.643137           0.070715
          262              O       1.566238       8.123547      20.987442      -0.545330      36.056526 0.54959570E+03  0.13263834E+05                                 8.660096                            7.265409       0.384062       2.177716                    0.997669      27.337202      71.626408       0.704648       0.360170      -1.139873      -0.019262       0.031816       0.037692       0.052952       0.021105      -0.020092       0.025676       0.015124      -0.117576      -0.058322       0.016261       0.042062              9.868305       6.159806       0.522844       0.680578       9.349976       4.223394      14.095133           0.122637
          263              O       0.288251      11.275409      27.056908      -0.498774      25.048206 0.40936043E+03  0.91726860E+04                                 6.713712                            6.241310       0.836514       2.335513                    0.999166      26.069854      65.693320       0.766017       0.356843      -1.143181       0.010868       0.053132       0.015488       0.056400       0.059365       0.012317       0.026281      -0.061257      -0.094018      -0.051829      -0.037542       0.089371              6.944203       5.443534       1.541401      -0.349255      10.004216       0.655413       5.384859           0.004969
          264              O      -1.688153       9.969293      26.426952      -0.497961      22.737310 0.37004025E+03  0.80868083E+04                                 6.217163                            5.873719       0.683154       2.280316                    0.999274      25.942722      64.609920       0.801621       0.349630      -1.148762      -0.051723       0.014245      -0.003129       0.053740       0.008341       0.018852       0.004186       0.123861      -0.077729      -0.049937      -0.028986       0.078923              6.230262       9.101729      -0.473629       0.608584       4.627302      -0.110563       4.961755           0.008286
          265              O      -1.142781      12.815923       2.427728      -0.535208      34.525540 0.49989996E+03  0.11781451E+05                                 8.423073                            6.891688       0.372429       2.173901                    0.997768      27.063250      70.061381       0.729443       0.356286      -1.143019      -0.037406      -0.041697      -0.036648       0.066940      -0.013333       0.015086       0.035142       0.016321      -0.082626      -0.054968       0.024375       0.030593             10.194269       7.905952      -2.565606      -4.033136       8.863070       3.772574      13.813786           0.127140
          266              O      -0.713316      10.621554       2.204992      -0.543079      31.947767 0.48243036E+03  0.11287135E+05                                 7.994033                            6.783855       0.373150       2.175193                    0.997605      27.119879      70.319378       0.731825       0.357725      -1.140041       0.012917       0.036841      -0.011498       0.040698       0.010218       0.042784      -0.021883      -0.010142      -0.125796      -0.070673       0.031838       0.038835              9.145353       5.959651       0.441618      -1.007837      10.266621      -4.324130      11.209785           0.079231
          267              O       3.113178      10.963356      19.399459      -0.560848      37.136981 0.56871102E+03  0.13854437E+05                                 8.878560                            7.430135       0.248741       2.138007                    0.995965      27.538293      72.688529       0.690678       0.364027      -1.135902       0.020293      -0.015356      -0.015602       0.029850      -0.034689      -0.021311      -0.001196      -0.072340       0.118146      -0.073445       0.027514       0.045932             10.208259      12.116632      -3.905248      -0.653464      11.625950       1.361462       6.882196           0.041890
          268              O       3.077519       8.838784      18.712422      -0.599689      36.726132 0.53914574E+03  0.12942094E+05                                 8.713536                            7.109711       0.420416       2.166487                    0.998463      28.085420      73.255845       0.725736       0.351584      -1.147412       0.022846       0.068354      -0.009585       0.072705       0.030509       0.004999      -0.005421      -0.049999       0.126926      -0.061051       0.017983       0.043067             10.351847      14.157321       4.957643       1.938547       9.924864       1.447135       6.973357           0.091719
          269              O       8.306828       6.608736      20.313940      -0.512182      26.493201 0.44119561E+03  0.10042543E+05                                 6.927354                            6.452515       0.937220       2.364692                    0.999238      26.237547      65.984113       0.760388       0.353882      -1.149024       0.001149      -0.037723       0.046690       0.060035      -0.007620      -0.007695      -0.062308      -0.030893       0.208839      -0.061189      -0.040572       0.101760              7.129590       5.382152      -0.001138      -1.115491       7.363778      -2.281073       8.642839           0.001043
          270              O       8.219154       6.568072      17.845313      -0.510524      26.188403 0.41074166E+03  0.91992703E+04                                 6.909596                            6.225928       0.790168       2.318767                    0.999264      26.034532      65.307298       0.772771       0.353892      -1.147065      -0.009345      -0.023649      -0.029082       0.038631      -0.000562       0.004850       0.044658      -0.017575       0.131362      -0.038632      -0.029818       0.068450              7.330210       4.985253      -0.041614       0.080190       8.646702       3.474052       8.358675           0.000168
          271              O      -0.499333       9.460293      19.194084      -0.640015      47.145907 0.68615290E+03  0.17530467E+05                                10.446450                            8.150427       0.076952       2.042575                    0.997077      29.574633      80.120389       0.660332       0.363054      -1.135895      -0.031760      -0.068735       0.000696       0.075721       0.041864      -0.002582      -0.008164      -0.012039       0.158284      -0.068770       0.014312       0.054458             13.310018      19.374308       7.442713       1.791121      12.310168       0.791781       8.245578           0.057018
          272              O      -1.019435       7.336773      18.999300      -0.533937      33.174639 0.50672948E+03  0.11994943E+05                                 8.185060                            6.972703       0.356972       2.170828                    0.997516      27.124066      70.602695       0.719162       0.359797      -1.139084      -0.014291       0.016510       0.006867       0.022890      -0.025295      -0.005504       0.001703      -0.090556       0.109020      -0.070259       0.031775       0.038484              8.984052       8.890711      -2.351443       0.152821      12.803467      -0.458835       5.257978           0.068231
          273              O       0.509686       5.031670      18.178975      -0.536353      26.545270 0.39513193E+03  0.87688471E+04                                 6.876407                            5.984435       0.771117       2.299998                    0.999121      26.500857      66.283616       0.812027       0.339888      -1.158109      -0.049311      -0.026124       0.004096       0.055954      -0.018153      -0.010577      -0.027497      -0.004280       0.123013      -0.046950      -0.004983       0.051933              7.527583       5.855212       1.732818      -1.674538       8.092218      -1.777706       8.635320           0.137466
          274              O       0.570611       5.384061      20.358369      -0.485785      29.148529 0.42171688E+03  0.95237332E+04                                 7.452318                            6.284779       0.695763       2.288287                    0.998987      26.136264      66.201630       0.772200       0.351229      -1.147281      -0.039828      -0.024985       0.015245       0.049426      -0.018688       0.012389       0.028247      -0.006122       0.054015      -0.041643       0.004931       0.036712              8.476151       6.550334       2.973163       1.917529      10.564692       2.243037       8.313428           0.158576
          275              O      13.344454      -0.148533      16.868161      -0.500729      23.524806 0.37346803E+03  0.81759789E+04                                 6.369647                            5.890117       0.710648       2.287377                    0.999313      26.027103      64.758224       0.803145       0.348358      -1.150453       0.033455      -0.024602      -0.040821       0.058231      -0.047096      -0.042715       0.033046       0.038554      -0.082671      -0.053049      -0.036445       0.089494              6.525496       7.125011      -1.585875      -2.236859       5.973236       1.411091       6.478242           0.002127
          276              O      11.311575       1.230650      16.695740      -0.514290      26.557446 0.44739494E+03  0.10263106E+05                                 7.033395                            6.580814       0.667496       2.274986                    0.998446      26.607732      68.122110       0.735561       0.362994      -1.136864      -0.024823       0.007281      -0.042150       0.049456      -0.036102       0.047666      -0.028517       0.036778      -0.041800      -0.046711      -0.033529       0.080241              7.188167       7.853773      -1.725569       2.254683       6.023941      -1.644306       7.686786           0.003115
          277              O       1.888692      13.419362      18.298728      -0.487626      28.210508 0.39905646E+03  0.88761825E+04                                 7.246532                            6.061954       0.741324       2.304869                    0.998869      25.913341      64.848368       0.797429       0.345320      -1.153744       0.033678       0.029934      -0.004603       0.045292      -0.027654       0.004932       0.021980      -0.011241       0.090365      -0.047502       0.006664       0.040837              8.424514       5.488483       1.873334       1.526564      10.528716       2.976532       9.256342           0.157376
          278              O       1.514214      13.377808      20.466647      -0.524684      31.058838 0.44630555E+03  0.10224093E+05                                 7.821011                            6.481010       0.588235       2.255354                    0.996598      26.513967      67.667101       0.757581       0.352927      -1.145758       0.044754       0.033790       0.015323       0.058134      -0.011959      -0.014921      -0.037532      -0.010882       0.087342      -0.045194      -0.007532       0.052727              9.213296       6.352103       2.625229      -1.050154      11.951611      -2.476762       9.336173           0.145615
          279              O      -1.126436      12.552761       6.699128      -0.551089      33.894790 0.52923003E+03  0.12665219E+05                                 8.317474                            7.144926       0.355649       2.172318                    0.996102      27.291910      71.444488       0.707547       0.361728      -1.137485      -0.014141      -0.031445       0.016358       0.038162      -0.016815      -0.006565      -0.016768      -0.017958      -0.201443      -0.070520       0.016838       0.053683              9.422240       6.104153      -0.119201      -0.987955      11.525238      -3.654422      10.637330           0.070859
          280              O      -1.566293      10.401293       6.275724      -0.542313      35.935148 0.54719462E+03  0.13190722E+05                                 8.639871                            7.248780       0.390306       2.180421                    0.997719      27.285226      71.436469       0.705602       0.360097      -1.139993       0.019820       0.031125       0.039179       0.053820      -0.021044       0.019720       0.025859       0.014169      -0.117994      -0.058293       0.016408       0.041885              9.844661       6.146281      -0.522657      -0.679066       9.335100       4.216663      14.052601           0.116045
          281              O      -0.288325      13.553156      12.345191      -0.498542      25.025999 0.40891206E+03  0.91600110E+04                                 6.709416                            6.237652       0.841271       2.337214                    0.999150      26.058498      65.652518       0.766296       0.356815      -1.143217      -0.011602       0.053068       0.015896       0.056600      -0.058480      -0.012314       0.025194      -0.062271      -0.094797      -0.050886      -0.037664       0.088550              6.939628       5.440410      -1.539635       0.348970       9.996627       0.655277       5.381848           0.004947
          282              O       1.688085      12.247040      11.715235      -0.496675      22.720056 0.36969938E+03  0.80776802E+04                                 6.215240                            5.872081       0.681591       2.279996                    0.999307      25.925699      64.565582       0.801496       0.349757      -1.148632       0.050247       0.014504      -0.002326       0.052350      -0.008586      -0.019854       0.002886       0.125404      -0.076588      -0.050629      -0.029221       0.079850              6.228301       9.098248       0.473682      -0.607598       4.626322      -0.110359       4.960332           0.008138
          283              O       1.142718      10.538176      17.139445      -0.537003      34.584007 0.50095010E+03  0.11812193E+05                                 8.431228                            6.897750       0.380463       2.175802                    0.997674      27.092385      70.150659       0.729320       0.356165      -1.143136       0.038826      -0.041270      -0.035750       0.066997       0.013391      -0.016666       0.034668       0.016105      -0.087232      -0.055986       0.025330       0.030656             10.205315       7.914001       2.568599       4.038817       8.871221       3.777519      13.830722           0.126858
          284              O       0.713263       8.343807      16.916710      -0.544417      31.991035 0.48333556E+03  0.11313441E+05                                 7.999882                            6.789192       0.379175       2.176495                    0.997664      27.145980      70.399505       0.731714       0.357617      -1.140144      -0.013900       0.037814      -0.011860       0.041997      -0.011015      -0.041753      -0.021344      -0.009301      -0.126712      -0.069949       0.031796       0.038154              9.151674       5.964677      -0.442023       1.009862      10.270405      -4.325023      11.219941           0.088430
          285              O      -3.113246      13.241103       4.687742      -0.559866      37.138161 0.56868957E+03  0.13854239E+05                                 8.880502                            7.431350       0.247127       2.137616                    0.995908      27.536001      72.691138       0.690410       0.364159      -1.135761      -0.022262      -0.015277      -0.016151       0.031461       0.034436       0.021955      -0.000853      -0.069658       0.118599      -0.072562       0.026039       0.046523             10.211059      12.120405       3.906199       0.653852      11.628953       1.362116       6.883818           0.041902
          286              O      -3.077576      11.116531       4.000704      -0.597321      36.677130 0.53815063E+03  0.12911837E+05                                 8.705162                            7.102363       0.428092       2.168691                    0.998515      28.066271      73.180351       0.726254       0.351506      -1.147511      -0.024364       0.069794      -0.009167       0.074490      -0.031410      -0.003838      -0.004931      -0.049399       0.126048      -0.061271       0.018630       0.042641             10.342527      14.141479      -4.955178      -1.936381       9.919629       1.446051       6.966472           0.088782
          287              O       6.553325       8.886482       5.602222      -0.512945      26.528289 0.44194582E+03  0.10064255E+05                                 6.934614                            6.459064       0.938082       2.364809                    0.999251      26.250743      66.040255       0.759787       0.353999      -1.148888      -0.001464      -0.038032       0.047216       0.060646       0.006753       0.008359      -0.062461      -0.031260       0.209424      -0.060889      -0.041218       0.102106              7.136966       5.387270       0.001551       1.115833       7.372533      -2.284187       8.651093           0.000961
          288              O       6.641001       8.845818       3.133596      -0.511856      26.171272 0.41041639E+03  0.91896935E+04                                 6.904372                            6.221575       0.789529       2.318588                    0.999252      26.036141      65.292247       0.773433       0.353677      -1.147298       0.009516      -0.024376      -0.030505       0.040191       0.000479      -0.004786       0.044117      -0.017948       0.129167      -0.037923      -0.029636       0.067559              7.324358       4.982031       0.042240      -0.079666       8.638972       3.469951       8.352069           0.000134
          289              O       0.499273      11.738039       4.482366      -0.639325      47.128583 0.68596297E+03  0.17524094E+05                                10.443223                            8.148946       0.078384       2.042989                    0.997172      29.573626      80.109589       0.660447       0.363022      -1.135939       0.031904      -0.068655       0.001182       0.075715      -0.041795       0.003109      -0.008264      -0.012697       0.154333      -0.068074       0.014687       0.053387             13.304180      19.363158      -7.436942      -1.790105      12.305671       0.791327       8.243712           0.056614
          290              O       1.019385       9.614519       4.287583      -0.529418      33.067034 0.50459784E+03  0.11932021E+05                                 8.170559                            6.960453       0.354266       2.171435                    0.997379      27.058991      70.398823       0.719410       0.360048      -1.138874       0.013578       0.015149       0.006677       0.021411       0.024814       0.004181       0.001082      -0.089265       0.105438      -0.068777       0.032110       0.036667              8.968030       8.871528       2.351427      -0.152572      12.783505      -0.458130       5.249057           0.072398
          291              O      -0.509724       7.309416       3.467258      -0.547177      26.957213 0.40264703E+03  0.89794037E+04                                 6.950396                            6.043654       0.716792       2.278528                    0.998921      26.697898      66.978633       0.807378       0.340178      -1.157657       0.048410      -0.024378       0.008675       0.054892       0.019224       0.014280      -0.032595      -0.001571       0.115923      -0.051110      -0.002679       0.053789              7.613265       5.916640      -1.761230       1.696373       8.191968      -1.800245       8.731188          -0.034315
          292              O      -0.570652       7.661808       5.646651      -0.501096      29.627352 0.43014930E+03  0.97631849E+04                                 7.530765                            6.345254       0.692886       2.283147                    0.998987      26.375131      66.993405       0.768818       0.351002      -1.147369       0.038858      -0.023314       0.013024       0.047150       0.022435      -0.017801       0.032663      -0.005594       0.040532      -0.049541       0.010949       0.038593              8.571432       6.618065      -3.016427      -1.940001      10.692937       2.267725       8.403295           0.014137
          293              O       1.515734       2.129214       2.156444      -0.502067      23.523714 0.37344048E+03  0.81750383E+04                                 6.368654                            5.889144       0.709009       2.287051                    0.999314      26.030642      64.760868       0.803384       0.348269      -1.150553      -0.035297      -0.025312      -0.041061       0.059771       0.046251       0.043249       0.033175       0.037516      -0.083016      -0.053550      -0.035560       0.089110              6.524581       7.122979       1.586055       2.235848       5.973675       1.411896       6.477088           0.002121
          294              O       3.548607       3.508396       1.984022      -0.514647      26.542772 0.44707932E+03  0.10254126E+05                                 7.031702                            6.579205       0.665884       2.274644                    0.998428      26.595296      68.086009       0.735527       0.363073      -1.136795       0.024422       0.007477      -0.041665       0.048870       0.036600      -0.048854      -0.028766       0.036089      -0.043245      -0.048002      -0.033506       0.081508              7.186484       7.853399       1.724510      -2.255003       6.021367      -1.642482       7.684686           0.002975
          295              O      -1.888771      15.697109       3.587011      -0.486663      28.152111 0.39807583E+03  0.88485119E+04                                 7.235046                            6.053171       0.740526       2.304825                    0.998857      25.893961      64.768534       0.798308       0.345169      -1.153925      -0.034184       0.030139      -0.002952       0.045669       0.027187      -0.006066       0.022490      -0.010999       0.090930      -0.047677       0.006629       0.041048              8.409976       5.479931      -1.868208      -1.523555      10.507184       2.970608       9.242814           0.155903
          296              O      -1.514294      15.655554       5.754930      -0.525098      31.072123 0.44654879E+03  0.10231205E+05                                 7.823622                            6.483069       0.584741       2.254144                    0.996556      26.521009      67.693339       0.757399       0.352958      -1.145715      -0.043247       0.033130       0.015533       0.056650       0.012165       0.013775      -0.037219      -0.011326       0.086302      -0.044465      -0.007648       0.052113              9.216636       6.354074      -2.626093       1.049911      11.956810      -2.476947       9.339025           0.145178
          297              O       8.556494       0.293794      22.724307      -0.551428      33.899363 0.52932376E+03  0.12668019E+05                                 8.318174                            7.145504       0.355692       2.172371                    0.996091      27.293612      71.450438       0.707527       0.361723      -1.137489       0.014140       0.031240      -0.016234       0.037940      -0.016800      -0.006660      -0.016903      -0.017532      -0.202581      -0.070943       0.017186       0.053758              9.423111       6.104666      -0.118839      -0.988315      11.525188      -3.655508      10.639479           0.070894
          298              O       8.996351       2.445262      23.147711      -0.544018      35.989642 0.54831473E+03  0.13224616E+05                                 8.647878                            7.255739       0.389169       2.179509                    0.997727      27.313585      71.531729       0.705323       0.360052      -1.140017      -0.019445      -0.032300      -0.039165       0.054363      -0.020776       0.019542       0.025664       0.015114      -0.116143      -0.057653       0.016159       0.041494              9.853550       6.151609      -0.521613      -0.678939       9.337591       4.217148      14.071450           0.123323
          299              O       7.718383      -0.706601      17.078244      -0.498567      25.026383 0.40891895E+03  0.91601994E+04                                 6.709471                            6.237693       0.841336       2.337235                    0.999150      26.058666      65.652958       0.766296       0.356814      -1.143219       0.011614      -0.053055      -0.015907       0.056593      -0.058471      -0.012316       0.025200      -0.062245      -0.094797      -0.050874      -0.037666       0.088540              6.939672       5.440444      -1.539656       0.348980       9.996719       0.655271       5.381852           0.004988
          300              O       5.741973       0.599515      17.708200      -0.496793      22.725276 0.36980495E+03  0.80805888E+04                                 6.216298                            5.873005       0.681392       2.279891                    0.999306      25.928134      64.574714       0.801413       0.349767      -1.148620      -0.050252      -0.014514       0.002289       0.052356      -0.008572      -0.019841       0.002878       0.125415      -0.076722      -0.050610      -0.029258       0.079868              6.229394       9.100137       0.473834      -0.607675       4.627005      -0.110410       4.961041           0.008476
          301              O       6.287340       2.308379      12.283990      -0.536905      34.581700 0.50090500E+03  0.11810872E+05                                 8.430939                            6.897492       0.380403       2.175808                    0.997674      27.091003      70.146478       0.729325       0.356171      -1.143131      -0.038803       0.041249       0.035776       0.066986       0.013378      -0.016632       0.034613       0.016051      -0.087137      -0.055900       0.025278       0.030622             10.205020       7.913793       2.568475       4.038845       8.870837       3.777408      13.830430           0.127313
          302              O       6.716795       4.502748      12.506725      -0.544395      31.991763 0.48334504E+03  0.11313734E+05                                 8.000071                            6.789300       0.379034       2.176450                    0.997664      27.146035      70.400179       0.731701       0.357622      -1.140139       0.013911      -0.037799       0.011894       0.041997      -0.011006      -0.041722      -0.021338      -0.009304      -0.126719      -0.069924       0.031795       0.038129              9.152005       5.964820      -0.442183       1.010104      10.270700      -4.325339      11.220497           0.088948
          303              O      10.543304      -0.394548      24.735693      -0.560042      37.135159 0.56864773E+03  0.13852845E+05                                 8.879651                            7.430789       0.247590       2.137780                    0.995907      27.535787      72.687527       0.690482       0.364131      -1.135792       0.022235       0.015125       0.016121       0.031353       0.034468       0.022017      -0.000856      -0.069852       0.119025      -0.072736       0.026071       0.046665             10.209860      12.119039       3.906071       0.654050      11.627126       1.362038       6.883415           0.041831
          304              O      10.507634       1.730024      25.422731      -0.598075      36.704254 0.53872880E+03  0.12929380E+05                                 8.709534                            7.106486       0.426726       2.168098                    0.998509      28.078740      73.226978       0.725985       0.351537      -1.147468       0.024432      -0.070134       0.009132       0.074827      -0.031452      -0.003897      -0.005033      -0.049059       0.125981      -0.061199       0.018558       0.042642             10.346762      14.149268      -4.954828      -1.937522       9.920386       1.446595       6.970631           0.092213
          305              O       0.876733       3.960073      23.821213      -0.513101      26.542002 0.44222338E+03  0.10072261E+05                                 6.937431                            6.461432       0.937371       2.364501                    0.999251      26.255512      66.060031       0.759580       0.354036      -1.148846       0.001490       0.037978      -0.047228       0.060622       0.006782       0.008379      -0.062460      -0.031346       0.209572      -0.060943      -0.041206       0.102149              7.140110       5.389293       0.001463       1.116664       7.375793      -2.285540       8.655244           0.001053
          306              O       0.789057       4.000737      26.289839      -0.511787      26.171407 0.41041078E+03  0.91895350E+04                                 6.904539                            6.221649       0.789958       2.318769                    0.999253      26.034535      65.288069       0.773407       0.353691      -1.147288      -0.009489       0.024263       0.030657       0.040231       0.000518      -0.004818       0.044065      -0.018033       0.129559      -0.037918      -0.029692       0.067611              7.324666       4.982077       0.042300      -0.079697       8.639083       3.470091       8.352837           0.000158
          307              O       6.930785       1.108516      24.941069      -0.640215      47.166863 0.68654000E+03  0.17542599E+05                                10.448750                            8.152190       0.078864       2.043013                    0.997167      29.585235      80.150779       0.660334       0.363006      -1.135947      -0.031777       0.068554      -0.001248       0.075571      -0.041950       0.003190      -0.008064      -0.012458       0.155445      -0.068385       0.014699       0.053686             13.312759      19.377378      -7.443494      -1.791830      12.312837       0.792152       8.248061           0.056562
          308              O       6.410673       3.232036      25.135852      -0.534271      33.188179 0.50695371E+03  0.12001686E+05                                 8.187832                            6.974600       0.355507       2.170449                    0.997405      27.129942      70.624292       0.719003       0.359833      -1.139045      -0.014088      -0.016028      -0.006447       0.022292       0.025002       0.004699       0.001016      -0.089747       0.108331      -0.069598       0.032175       0.037423              8.987566       8.894214       2.352446      -0.152892      12.808890      -0.459097       5.259595           0.068562
          309              O       7.939782       5.537139      25.956177      -0.534120      26.504659 0.39437056E+03  0.87479154E+04                                 6.870697                            5.979757       0.771188       2.300376                    0.999100      26.473704      66.204981       0.812105       0.340012      -1.157979      -0.050344       0.026744      -0.006390       0.057364       0.016834       0.011761      -0.028347      -0.003500       0.123224      -0.046641      -0.006040       0.052682              7.520868       5.850157      -1.730019       1.673540       8.083198      -1.776843       8.629250           0.137475
          310              O       8.000710       5.184747      23.776784      -0.485498      29.144678 0.42165136E+03  0.95217909E+04                                 7.450817                            6.283743       0.693673       2.287731                    0.998958      26.138071      66.202496       0.772372       0.351168      -1.147342      -0.040892       0.025118      -0.015017       0.050285       0.019045      -0.013463       0.028594      -0.006203       0.054274      -0.042722       0.005621       0.037101              8.474288       6.549228      -2.972823      -1.916692      10.562986       2.242085       8.310650           0.158287
          311              O       5.914324      10.717341      27.266991      -0.502556      23.545133 0.37384891E+03  0.81863133E+04                                 6.372963                            5.892676       0.708318       2.286673                    0.999313      26.040169      64.796318       0.803070       0.348305      -1.150509       0.035127       0.025695       0.041036       0.059817       0.046505       0.043158       0.033268       0.037429      -0.082382      -0.053374      -0.035853       0.089227              6.529241       7.128613       1.587743       2.238598       5.976965       1.413074       6.482146           0.002266
          312              O       3.881451       9.338159      27.439413      -0.514993      26.557824 0.44737877E+03  0.10262775E+05                                 7.034603                            6.581550       0.665506       2.274417                    0.998428      26.601818      68.109977       0.735368       0.363088      -1.136775      -0.024658      -0.007230       0.041646       0.048936       0.036749      -0.048914      -0.028607       0.036264      -0.042762      -0.047857      -0.033733       0.081590              7.189681       7.856394       1.726151      -2.256232       6.024119      -1.644167       7.688532           0.003258
          313              O       9.318829      -2.850554      25.836424      -0.486288      28.142326 0.39790165E+03  0.88436744E+04                                 7.233470                            6.051915       0.740370       2.304883                    0.998855      25.888624      64.751689       0.798377       0.345176      -1.153918       0.034365      -0.030323       0.003031       0.045931       0.026944      -0.005863       0.022267      -0.011207       0.091189      -0.047351       0.006388       0.040963              8.407910       5.478738      -1.867554      -1.523209      10.504074       2.970055       9.240918           0.156979
          314              O       8.944352      -2.808999      23.668505      -0.524865      31.070522 0.44651031E+03  0.10230158E+05                                 7.823623                            6.482991       0.584109       2.253989                    0.996551      26.518875      67.688532       0.757364       0.352980      -1.145691       0.043364      -0.033309      -0.015654       0.056877       0.012032       0.013656      -0.037036      -0.011419       0.086800      -0.044214      -0.007847       0.052061              9.216643       6.354136      -2.626301       1.049964      11.957006      -2.477189       9.338787           0.146069
          315              O       6.303688       2.571541       8.012590      -0.552261      33.919585 0.52975326E+03  0.12680595E+05                                 8.320553                            7.147586       0.356417       2.172448                    0.996175      27.302759      71.475792       0.707561       0.361640      -1.137579      -0.014005       0.029916      -0.015047       0.036298       0.016404       0.006670      -0.016471      -0.016834      -0.201624      -0.070501       0.017485       0.053016              9.425861       6.106282       0.118606       0.988777      11.528594      -3.656548      10.642705           0.070791
          316              O       5.863820       4.723008       8.435993      -0.545162      36.046545 0.54942330E+03  0.13258571E+05                                 8.658356                            7.264183       0.384204       2.177816                    0.997669      27.333781      71.613357       0.704723       0.360162      -1.139885       0.019243      -0.031779      -0.037729       0.052950       0.021066      -0.020111       0.025624       0.015088      -0.117558      -0.058282       0.016263       0.042019              9.865907       6.158759       0.522515       0.680344       9.347884       4.222033      14.091078           0.123106
          317              O       7.141807       1.571146       2.366527      -0.498862      25.052685 0.40945195E+03  0.91752742E+04                                 6.714568                            6.242053       0.836384       2.335420                    0.999167      26.072156      65.701623       0.765961       0.356848      -1.143173      -0.010783      -0.053118      -0.015521       0.056380       0.059355       0.012293       0.026293      -0.061329      -0.093970      -0.051850      -0.037520       0.089370              6.945117       5.444142       1.541492      -0.349308      10.005733       0.655645       5.385476           0.004986
          318              O       9.118211       2.877262       2.996483      -0.497663      22.721095 0.36970760E+03  0.80776313E+04                                 6.213858                            5.870786       0.684149       2.280777                    0.999275      25.935042      64.580800       0.801890       0.349595      -1.148804       0.051857      -0.014088       0.003170       0.053830       0.008436       0.018890       0.004248       0.123869      -0.077938      -0.049933      -0.029053       0.078986              6.226904       9.096384      -0.472958       0.608149       4.625062      -0.110369       4.959266           0.008407
          319              O       8.572839       0.030632      26.995707      -0.535543      34.525484 0.49991819E+03  0.11781898E+05                                 8.422672                            6.891505       0.372573       2.173948                    0.997765      27.064794      70.063680       0.729507       0.356255      -1.143053       0.037582       0.041540       0.036501       0.066860      -0.013566       0.015277       0.035427       0.016969      -0.082623      -0.055421       0.024599       0.030823             10.193725       7.905692      -2.565189      -4.032983       8.861638       3.772472      13.813844           0.127376
          320              O       8.143374       2.225001      27.218443      -0.543396      31.943874 0.48244517E+03  0.11287416E+05                                 7.992329                            6.783202       0.372629       2.174879                    0.997607      27.124568      70.328232       0.731993       0.357646      -1.140120      -0.013017      -0.037523       0.011441       0.041332       0.010107       0.042398      -0.022067      -0.009208      -0.124520      -0.070102       0.031261       0.038840              9.142281       5.959384       0.441580      -1.008125      10.260515      -4.320005      11.206945           0.089187
          321              O       4.316880       1.883199      10.023976      -0.560860      37.138377 0.56873715E+03  0.13855245E+05                                 8.878810                            7.430323       0.248754       2.137996                    0.995966      27.538843      72.690642       0.690666       0.364028      -1.135899      -0.020311       0.015354       0.015636       0.029879      -0.034687      -0.021294      -0.001199      -0.072319       0.118083      -0.073421       0.027516       0.045905             10.208584      12.117136      -3.905558      -0.653295      11.626386       1.361315       6.882228           0.041937
          322              O       4.352539       4.007771      10.711013      -0.599565      36.720363 0.53904790E+03  0.12939138E+05                                 8.712613                            7.109060       0.420490       2.166545                    0.998463      28.083164      73.247868       0.725771       0.351583      -1.147414      -0.022883      -0.068315       0.009567       0.072678       0.030469       0.004990      -0.005412      -0.050009       0.126829      -0.061005       0.017971       0.043033             10.350497      14.155042       4.956782       1.938554       9.923732       1.446979       6.972715           0.091957
          323              O      -0.876770       6.237819       9.109495      -0.511100      26.488880 0.44106398E+03  0.10038954E+05                                 6.927924                            6.452635       0.934595       2.364178                    0.999228      26.225758      65.955875       0.760178       0.354000      -1.148910      -0.001096       0.037884      -0.047259       0.060579      -0.007595      -0.007645      -0.062277      -0.030849       0.209007      -0.061147      -0.040621       0.101768              7.130504       5.382174      -0.000757      -1.115889       7.363507      -2.282165       8.645831           0.000857
          324              O      -0.789096       6.278483      11.578122      -0.510657      26.197371 0.41090947E+03  0.92040185E+04                                 6.911311                            6.227296       0.789539       2.318456                    0.999264      26.038897      65.322913       0.772664       0.353903      -1.147050       0.009366       0.023654       0.028905       0.038507      -0.000547       0.004847       0.044723      -0.017572       0.131105      -0.038657      -0.029791       0.068448              7.332124       4.986268      -0.041596       0.080195       8.648553       3.475239       8.361552           0.000125
          325              O       7.929391       3.386262      10.229351      -0.639928      47.139320 0.68605619E+03  0.17527319E+05                                10.445374                            8.149795       0.077052       2.042628                    0.997077      29.572816      80.113025       0.660367       0.363049      -1.135903       0.031807       0.068714      -0.000722       0.075722       0.041836      -0.002609      -0.008149      -0.012076       0.158236      -0.068736       0.014293       0.054443             13.308236      19.371326       7.441444       1.790639      12.308602       0.791540       8.244780           0.057242
          326              O       8.449493       5.509782      10.424135      -0.533796      33.164933 0.50655635E+03  0.11989745E+05                                 8.183256                            6.971355       0.357187       2.170943                    0.997517      27.120800      70.589497       0.719260       0.359781      -1.139104       0.014362      -0.016493      -0.006918       0.022937      -0.025232      -0.005547       0.001695      -0.090507       0.108944      -0.070199       0.031740       0.038459              8.981804       8.888162      -2.350537       0.152637      12.800237      -0.458648       5.257013           0.068447
          327              O       6.920372       7.814885      11.244460      -0.536304      26.542517 0.39508624E+03  0.87675677E+04                                 6.875898                            5.984075       0.771193       2.300038                    0.999121      26.499751      66.279553       0.812055       0.339886      -1.158112       0.049305       0.026147      -0.004094       0.055959      -0.018135      -0.010566      -0.027476      -0.004275       0.123030      -0.046923      -0.005000       0.051923              7.526928       5.854809       1.732648      -1.674349       8.091438      -1.777518       8.634536           0.137526
          328              O       6.859447       7.462494       9.065066      -0.485571      29.134888 0.42148508E+03  0.95171082E+04                                 7.449720                            6.282836       0.696184       2.288501                    0.998987      26.131371      66.182546       0.772365       0.351205      -1.147310       0.039835       0.025003      -0.015278       0.049451      -0.018665       0.012338       0.028223      -0.006043       0.054078      -0.041591       0.004902       0.036689              8.472808       6.548042       2.971546       1.916789      10.559757       2.242208       8.310624           0.158767
          329              O      -5.914396      12.995088      12.555274      -0.500722      23.524998 0.37347140E+03  0.81760757E+04                                 6.369710                            5.890168       0.710659       2.287384                    0.999313      26.027020      64.758228       0.803136       0.348361      -1.150450      -0.033464       0.024605       0.040808       0.058228      -0.047097      -0.042711       0.033039       0.038552      -0.082700      -0.053049      -0.036442       0.089492              6.525582       7.125122      -1.585933      -2.236913       5.973309       1.411120       6.478314           0.002079
          330              O      -3.881517      11.615905      12.727695      -0.514316      26.559219 0.44743135E+03  0.10264162E+05                                 7.033746                            6.581109       0.667431       2.274950                    0.998446      26.608495      68.125047       0.735539       0.362997      -1.136860       0.024801      -0.007281       0.042144       0.049439      -0.036092       0.047667      -0.028523       0.036763      -0.041809      -0.046719      -0.033516       0.080235              7.188525       7.854130      -1.725688       2.254811       6.024244      -1.644415       7.687201           0.003102
          331              O       5.541366      -0.572807      11.124707      -0.487642      28.210327 0.39905313E+03  0.88760817E+04                                 7.246467                            6.061897       0.741421       2.304899                    0.998870      25.913404      64.848233       0.797440       0.345317      -1.153748      -0.033666      -0.029926       0.004597       0.045278      -0.027669       0.004942       0.021992      -0.011228       0.090327      -0.047517       0.006680       0.040837              8.424465       5.488431       1.873262       1.526573      10.528649       2.976575       9.256314           0.157324
          332              O       5.915844      -0.531253       8.956788      -0.524786      31.061179 0.44634869E+03  0.10225326E+05                                 7.821345                            6.481280       0.588217       2.255321                    0.996598      26.515394      67.671501       0.757573       0.352922      -1.145762      -0.044704      -0.033808      -0.015288       0.058096      -0.011973      -0.014943      -0.037541      -0.010864       0.087238      -0.045217      -0.007496       0.052713              9.213723       6.352361       2.625341      -1.050191      11.952439      -2.476689       9.336368           0.145477

******************************************************
Auxiliary information for the entire system
The total spin magnetic moment of the unit cell is   6.650456
The total net atomic charge of the unit cell is   -0.000000
Accuracy of reproducing the electrostatic potential in the unit cell:
  The inner radius (bohr) =    5.0000
  The outer radius (bohr) =   12.0000
  Valid grid points have density less than (e/(bohr^3)) =    0.0001
  The number of valid grid points were=       621919
  The rms potential error without charges in kcal/mol is=      7.62615
  The rms potential error with partial charges in kcal/mol is=      1.37251
  The RRMSE value at monopole order=      0.17997
  The rms potential error with partial charges and cloud penetration in kcal/mol is=      1.38140
  The RRMSE value at monopole order with cloud penetration is=      0.18114
  The rms potential error with partial charges and atomic dipoles in kcal/mol is=      0.46548
  The RRMSE value at dipole order=      0.06104
  The rms potential error with partial charges, atomic dipoles and cloud penetration in kcal/mol is=      0.45087
  The RRMSE value at dipole order with cloud penetration=      0.05912

******************************************************
The electron densities and ab initio electrostatic potential were computed in VASP using the PBE functional and
projector augmented wave method. See the main text of the journal article for a description of computational details.
The atomic charges, dipoles, and quadrupoles were computed with the DDEC6 method as described in
(a) T. A. Manz and N. Gabaldon Limas, RSC Adv. 6 (2016) 47771-47801 DOI: 10.1039/c6ra04656h
(b) N. Gabaldon Limas and T. A. Manz, RSC Adv. 8 (2018) 2678-2707 DOI: 10.1039/c7ra11829e.
For each atom in the material, the electron cloud parameters were fit to the spherically averaged atom-in-material
electron density using radial positions for which this density was between 10^-4 and 10^-2 electrons per cubic bohr.
The polarizabilities, dispersion coefficients, and quantum Drude oscillator (QDO) parameters were fit using the MCLF method.
The magnetic structure of the system was optimized in VASP from the default ferromagnetic initial guess using spin polarization.
The atomic spin moments (ASMs) were computed on this optimized magnetic structure using the DDEC6 partition as inputs
to the method of T. A. Manz and D. S. Sholl, J. Chem. Theory Comput. 7 (2011) 4146-4164 DOI: 10.1021/ct200539n.
The RMSE and RRMSE were computed using a uniform grid with Ewald summation.
