# Supplementary material for: A collection of forcefield precursors for metal–organic frameworks
Source: RSC Adv. 2019 Nov 13;9(63):36492–507. doi: 10.1039/c9ra07327b (PMC9075174; doi:10.1039/c9ra07327b)
Supplement: RA-009-C9RA07327B-s5315 [file RA-009-C9RA07327B-s5315.xyz]

  332
jmolscript: load "" {1 1 1} spacegroup "x,y,z" unitcell [{     14.917800     0.000000     0.000000 }, {     -7.458999    17.520414     0.000000 }, {      0.000000    -4.396078    29.820612 }]
Eu     1.055675     7.375639    19.166304     1.372773
Eu     0.473334    11.621746    19.591546     1.362068
Eu    -1.055790     9.573678     4.255998     1.373177
Eu    -0.473498    13.819785     4.681240     1.360948
Eu     8.514591     3.550658    25.564614     1.373176
Eu     7.932299    -0.695449    25.139372     1.360946
Eu     6.403126     5.748697    10.654308     1.372773
Eu     6.985467     1.502590    10.229066     1.362071
H     -0.047817    10.651724    24.178552     0.138825
H      1.830354     7.214704    23.272006     0.126976
H      1.854224     6.612999    25.499605     0.123808
H      1.502164     6.157044    27.927003     0.130683
H     -0.904098    14.001359     0.149103     0.145103
H      0.881583    10.411770     0.325045     0.129318
H      5.030198    12.007231    19.523555     0.125446
H      5.130170     8.006990    19.323757     0.131700
H      7.293228    12.121974    19.553375     0.126306
H     -5.122855    11.819821    19.416200     0.127281
H     -2.889657    11.189137    19.320775     0.109539
H     -3.910013     7.323796    19.132905     0.135079
H     -1.338160     3.247001    17.931134     0.141824
H     -1.187497     3.851086    21.891311     0.124683
H     12.430973     1.970508    22.264069     0.117421
H     11.064515    -0.144652    22.278979     0.117825
H     10.357423    -1.743704    17.960955     0.145778
H      9.842758    -2.064710    21.944988     0.124689
H      0.047657    12.849763     9.268246     0.139311
H     -1.830474     9.412743     8.361700     0.128465
H     -1.854341     8.811038    10.589299     0.124441
H     -1.502281     8.355083    13.016697     0.129440
H      0.903939    11.803320    15.059409     0.146209
H     -0.881701     8.213731    15.235351     0.127133
H     -5.030366    14.205270     4.613249     0.124520
H      9.787507    10.205029     4.413451     0.131681
H      7.624403    14.320013     4.643069     0.126909
H      5.122690    14.017860     4.505894     0.127438
H      2.889499    13.387176     4.410469     0.108240
H      3.909898     9.521835     4.222599     0.135372
H      1.338093     5.445040     3.020828     0.139975
H      1.187417     6.049125     6.981005     0.126131
H      2.486768     4.168547     7.353763     0.117099
H      3.853250     2.053387     7.368673     0.120107
H      4.560366     0.454335     3.050649     0.146399
H      5.075029     0.133329     7.034682     0.125643
H      7.411144     0.274573    20.552366     0.139312
H      9.289275     3.711593    21.458912     0.128464
H      9.313142     4.313298    19.231313     0.124441
H      8.961082     4.769253    16.803915     0.129440
H      6.554862     1.321016    14.761203     0.146209
H      8.340502     4.910605    14.585261     0.127134
H     12.489167    -1.080934    25.207363     0.124520
H     -2.328706     2.919307    25.407161     0.131681
H     -0.165602    -1.195677    25.177543     0.126908
H      2.336111    -0.893524    25.314718     0.127438
H      4.569302    -0.262840    25.410143     0.108240
H      3.548903     3.602501    25.598013     0.135371
H      6.120708     7.679296    26.799784     0.139974
H      6.271384     7.075211    22.839607     0.126131
H      4.972033     8.955789    22.466849     0.117100
H      3.605551    11.070949    22.451939     0.120107
H      2.898435    12.670001    26.769963     0.146399
H      2.383772    12.991007    22.785930     0.125643
H      7.506618     2.472612     5.642060     0.138825
H      5.628447     5.909632     6.548606     0.126977
H      5.604577     6.511337     4.321007     0.123808
H      5.956637     6.967292     1.893609     0.130684
H      8.362899    -0.877023    29.671509     0.145103
H      6.577218     2.712566    29.495567     0.129317
H      2.428603     1.117105    10.297057     0.125446
H      2.328631     5.117346    10.496855     0.131700
H      0.165573     1.002362    10.267237     0.126306
H     12.581656     1.304515    10.404412     0.127280
H     10.348458     1.935199    10.499837     0.109539
H     11.368814     5.800540    10.687707     0.135079
H      8.796961     9.877335    11.889478     0.141824
H      8.646298     9.273250     7.929301     0.124682
H     -4.972172    11.153828     7.556543     0.117421
H     -3.605714    13.268988     7.541633     0.117825
H     -2.898622    14.868040    11.859657     0.145778
H     -2.383957    15.189046     7.875624     0.124689
C      0.894997     9.335689    22.031468     0.610223
C      0.893506     8.980161    23.494766     0.007898
C      0.314690     9.833079    24.431133    -0.106855
C      1.449946     7.778741    23.905097    -0.073353
C      0.299773     9.420605    25.738767    -0.091671
C      1.448456     7.405414    25.234798    -0.098000
C      0.845771     8.214055    26.160132     0.071103
C      0.626480     7.969004    27.601362     0.078095
C     -0.076155     8.974424    28.235348    -0.084675
C      1.009873     6.838943    28.326301    -0.086617
C     -0.443134     8.907398    29.562366    -0.091091
C      0.635435     6.761012    29.651231    -0.080133
C     -0.100018    12.159279     0.446116     0.012217
C     -0.553520    11.961232     1.877506     0.605567
C      3.340023    10.008036    19.412622     0.610748
C      4.846720    10.014728    19.431409    -0.008633
C      5.523982    11.219622    19.484788    -0.080805
C      5.562782     8.828499    19.367891    -0.109888
C      6.866583    11.300038    19.490752    -0.114194
C      6.926268     8.912814    19.371171    -0.104427
C      7.608005    10.105809    19.395922     0.050937
C      9.084868     9.949951    19.340754     0.059759
C     -4.885657    10.922189    19.365505    -0.118667
C      9.457820     8.612831    19.269185    -0.110284
C     -3.549020    10.533701    19.314810    -0.089957
C     -4.139752     8.222730    19.205667    -0.095099
C     -3.168609     9.197409    19.251889    -0.005312
C     -1.709646     8.844926    19.282604     0.602305
C     -0.259614     4.936222    19.666992     0.554062
C     -1.117381     3.723036    19.883788     0.008778
C     -1.557451     2.995557    18.797721    -0.099938
C     -1.476899     3.342330    21.168460    -0.073174
C     12.578663     1.873943    19.044636    -0.106530
C     -2.258585     2.217791    21.397184    -0.121175
C     12.229587     1.471120    20.324835     0.056520
C     11.431492     0.223623    20.325133     0.048485
C     11.206237    -0.286814    19.059844    -0.103145
C     10.919814    -0.462053    21.415673    -0.112117
C     10.497648    -1.433180    18.825752    -0.092766
C     10.200783    -1.612773    21.213489    -0.071585
C      9.996413    -2.115358    19.925835     0.002814
C      1.767663    14.129846    19.738561     0.549530
C     -0.895139    11.533728     7.121162     0.609614
C     -0.893647    11.178200     8.584460     0.006230
C     -0.314841    12.031118     9.520827    -0.106498
C     -1.450074     9.976780     8.994791    -0.074259
C     -0.299922    11.618644    10.828461    -0.092213
C     -1.448581     9.603453    10.324492    -0.100237
C     -0.845907    10.412094    11.249826     0.072016
C     -0.626616    10.167043    12.691056     0.075975
C      0.076007    11.172463    13.325042    -0.077925
C     -1.009997     9.036982    13.415995    -0.084827
C      0.442984    11.105437    14.652060    -0.096865
C     -0.635561     8.959051    14.740925    -0.076783
C      0.099880     9.961240    15.356422     0.013142
C      0.553381     9.763193    16.787812     0.602542
C     -3.340168    12.206075     4.502316     0.613967
C     -4.846866    12.212767     4.521103    -0.010417
C     -5.524141    13.417661     4.574482    -0.078942
C      9.354886    11.026538     4.457585    -0.109662
C      8.051057    13.498077     4.580446    -0.115950
C      7.991399    11.110853     4.460865    -0.104768
C      7.309649    12.303848     4.485616     0.052237
C      5.832787    12.147990     4.430448     0.060155
C      4.885502    13.120228     4.455199    -0.116586
C      5.459850    10.810870     4.358879    -0.111616
C      3.548869    12.731740     4.404504    -0.089387
C      4.139627    10.420769     4.295361    -0.094927
C      3.168473    11.395448     4.341583    -0.006514
C      1.709514    11.042965     4.372298     0.605478
C      0.259525     7.134261     4.756686     0.552451
C      1.117306     5.921075     4.973482     0.011604
C      1.557386     5.193596     3.887415    -0.097574
C      1.476826     5.540369     6.258154    -0.077971
C      2.339085     4.071982     4.134330    -0.106095
C      2.258525     4.415830     6.486878    -0.120847
C      2.688162     3.669159     5.414529     0.056714
C      3.486272     2.421662     5.414827     0.050883
C      3.711534     1.911225     4.149538    -0.102109
C      3.997955     1.735986     6.505367    -0.113632
C      4.420137     0.764859     3.915446    -0.094073
C      4.717000     0.585266     6.303183    -0.077007
C      4.921378     0.082681     5.015529     0.004045
C     -1.767856    16.327885     4.828255     0.550110
C      8.353940     1.590608    22.699450     0.609614
C      8.352448     1.946136    21.236152     0.006230
C      7.773642     1.093218    20.299785    -0.106498
C      8.908875     3.147556    20.825821    -0.074259
C      7.758723     1.505692    18.992151    -0.092213
C      8.907382     3.520883    19.496120    -0.100237
C      8.304708     2.712242    18.570786     0.072017
C      8.085417     2.957293    17.129556     0.075975
C      7.382794     1.951873    16.495570    -0.077925
C      8.468798     4.087354    16.404617    -0.084827
C      7.015817     2.018899    15.168552    -0.096865
C      8.094362     4.165285    15.079687    -0.076783
C      7.358921     3.163096    14.464190     0.013141
C      6.905420     3.361143    13.032800     0.602543
C     10.798969     0.918261    25.318296     0.613967
C     12.305667     0.911569    25.299509    -0.010417
C     12.982942    -0.293325    25.246130    -0.078942
C     -1.896085     2.097798    25.363027    -0.109663
C     -0.592256    -0.373741    25.240166    -0.115950
C     -0.532598     2.013483    25.359747    -0.104768
C      0.149152     0.820488    25.334996     0.052237
C      1.626014     0.976346    25.390164     0.060155
C      2.573299     0.004108    25.365413    -0.116586
C      1.998951     2.313466    25.461733    -0.111616
C      3.909932     0.392596    25.416108    -0.089387
C      3.319174     2.703567    25.525251    -0.094926
C      4.290328     1.728888    25.479029    -0.006514
C      5.749287     2.081371    25.448314     0.605477
C      7.199276     5.990075    25.063926     0.552447
C      6.341495     7.203261    24.847130     0.011603
C      5.901415     7.930740    25.933197    -0.097574
C      5.981975     7.583967    23.562458    -0.077971
C      5.119716     9.052354    25.686282    -0.106096
C      5.200276     8.708506    23.333734    -0.120848
C      4.770639     9.455177    24.406083     0.056714
C      3.972529    10.702674    24.405785     0.050883
C      3.747267    11.213111    25.671074    -0.102109
C      3.460846    11.388350    23.315245    -0.113632
C      3.038664    12.359477    25.905166    -0.094072
C      2.741801    12.539070    23.517429    -0.077007
C      2.537423    13.041655    24.805083     0.004044
C      9.226657    -3.203549    24.992357     0.550113
C      6.563804     3.788647     7.789144     0.610222
C      6.565295     4.144175     6.325846     0.007898
C      7.144111     3.291257     5.389479    -0.106856
C      6.008855     5.345595     5.915515    -0.073353
C      7.159028     3.703731     4.081845    -0.091671
C      6.010345     5.718922     4.585814    -0.098001
C      6.613030     4.910281     3.660480     0.071104
C      6.832321     5.155332     2.219250     0.078096
C      7.534956     4.149912     1.585264    -0.084674
C      6.448928     6.285393     1.494311    -0.086617
C      7.901935     4.216938     0.258246    -0.091091
C      6.823366     6.363324     0.169381    -0.080133
C      7.558819     0.965057    29.374496     0.012217
C      8.012321     1.163104    27.943106     0.605567
C      4.118778     3.116300    10.407990     0.610747
C      2.612081     3.109608    10.389203    -0.008633
C      1.934819     1.904714    10.335824    -0.080805
C      1.896019     4.295837    10.452721    -0.109888
C      0.592218     1.824298    10.329860    -0.114194
C      0.532533     4.211522    10.449441    -0.104427
C     -0.149204     3.018527    10.424690     0.050936
C     -1.626067     3.174385    10.479858     0.059759
C     12.344458     2.202147    10.455107    -0.118667
C     -1.999019     4.511505    10.551427    -0.110284
C     11.007821     2.590635    10.505802    -0.089958
C     11.598553     4.901606    10.614945    -0.095099
C     10.627410     3.926927    10.568723    -0.005312
C      9.168447     4.279410    10.538008     0.602306
C      7.718415     8.188114    10.153620     0.554063
C      8.576182     9.401300     9.936824     0.008779
C      9.016252    10.128779    11.022891    -0.099938
C      8.935700     9.782006     8.652152    -0.073173
C     -5.119862    11.250393    10.775976    -0.106530
C     -5.200414    10.906545     8.423428    -0.121176
C     -4.770786    11.653216     9.495777     0.056520
C     -3.972691    12.900713     9.495479     0.048485
C     -3.747436    13.411150    10.760768    -0.103145
C     -3.461013    13.586389     8.404939    -0.112116
C     -3.038847    14.557516    10.994860    -0.092766
C     -2.741982    14.737109     8.607123    -0.071585
C     -2.537612    15.239694     9.894777     0.002815
C      5.691138    -1.005510    10.082051     0.549530
S     -0.489384    10.248684    27.090833     0.981836
S      8.060774     7.558368    19.345824     0.989211
S     11.940188     0.759112    17.831235     0.987914
S      0.489223    12.446723    12.180527     0.978265
S      6.856908     9.756407     4.435518     0.989199
S      2.977574     2.957151     2.920929     0.991899
S      6.969578     0.677613    17.640085     0.978265
S      0.601893     3.367929    25.385094     0.989200
S      4.481227    10.167185    26.899683     0.991899
S      7.948185     2.875652     2.729779     0.981836
S     -0.601973     5.565968    10.474788     0.989211
S     -4.481387    12.365224    11.989377     0.987914
O      0.696584    10.529960    21.719545    -0.558248
O      1.065066     8.392812    21.244204    -0.548426
O      0.165500    11.491281    27.406633    -0.498643
O     -1.906575    10.293948    26.893123    -0.503281
O     -0.895143    12.990350     2.507615    -0.542991
O     -0.523678    10.800275     2.305730    -0.550896
O      2.749122    11.055667    19.743631    -0.559037
O      2.791949     8.949247    19.062230    -0.595275
O      8.046606     6.840098    20.609920    -0.515328
O      7.909364     6.797435    18.158665    -0.512537
O     -0.878431     9.773321    19.386082    -0.634171
O     -1.390995     7.640312    19.196423    -0.540868
O      0.080511     5.234344    18.500409    -0.536910
O      0.047688     5.642160    20.654352    -0.492141
O     13.002340     0.076875    17.163253    -0.501419
O     10.954119     1.385822    17.005204    -0.511879
O      1.694570    13.611982    18.602098    -0.487306
O      1.235100    13.607767    20.746200    -0.525914
O     -0.696739    12.727999     6.809239    -0.556744
O     -1.065196    10.590851     6.333898    -0.549351
O     -0.165675    13.689320    12.496327    -0.497752
O      1.906414    12.491987    11.982817    -0.501941
O      0.894993    10.792311    17.417921    -0.542654
O      0.523552     8.602236    17.216036    -0.548200
O     -2.749280    13.253706     4.833325    -0.560991
O     -2.792082    11.147286     4.151924    -0.595507
O      6.871083     9.038137     5.699614    -0.516261
O      7.008329     8.995474     3.248359    -0.511794
O      0.878289    11.971360     4.475776    -0.635414
O      1.390877     9.838351     4.286117    -0.541909
O     -0.080601     7.432383     3.590103    -0.535360
O     -0.047786     7.840199     5.744046    -0.492635
O      1.915431     2.274914     2.252947    -0.503505
O      3.963637     3.583861     2.094898    -0.514490
O     -1.694754    15.810021     3.691792    -0.486553
O     -1.235288    15.805806     5.835894    -0.526175
O      8.155540     0.396337    23.011373    -0.556745
O      8.523997     2.533485    23.486714    -0.549352
O      7.624476    -0.564984    17.324285    -0.497752
O      5.552387     0.632349    17.837795    -0.501941
O      6.563808     2.332025    12.402691    -0.542655
O      6.935249     4.522100    12.604576    -0.548199
O     10.208081    -0.129370    24.987287    -0.560990
O     10.250883     1.977050    25.668688    -0.595506
O      0.587718     4.086199    24.120998    -0.516262
O      0.450472     4.128862    26.572253    -0.511794
O      6.580512     1.152976    25.344836    -0.635413
O      6.067924     3.285985    25.534495    -0.541909
O      7.539402     5.691953    26.230509    -0.535356
O      7.506587     5.284137    24.076566    -0.492630
O      5.543370    10.849422    27.567665    -0.503505
O      3.495164     9.540475    27.725714    -0.514490
O      9.153555    -2.685685    26.128820    -0.486554
O      8.694089    -2.681470    23.984718    -0.526175
O      6.762217     2.594376     8.101067    -0.558247
O      6.393735     4.731524     8.576408    -0.548423
O      7.293301     1.633055     2.413979    -0.498643
O      9.365376     2.830388     2.927489    -0.503282
O      8.353944     0.133986    27.312997    -0.542993
O      7.982479     2.324061    27.514882    -0.550898
O      4.709679     2.068669    10.076981    -0.559038
O      4.666852     4.175089    10.758382    -0.595275
O     -0.587805     6.284238     9.210692    -0.515327
O     -0.450563     6.326901    11.661947    -0.512538
O      8.337232     3.351015    10.434530    -0.634173
O      8.849796     5.484024    10.624189    -0.540865
O      7.378290     7.889992    11.320203    -0.536917
O      7.411113     7.482176     9.166260    -0.492150
O     -5.543539    13.047461    12.657359    -0.501419
O     -3.495318    11.738514    12.815408    -0.511878
O      5.764231    -0.487646    11.218514    -0.487306
O      6.223701    -0.483431     9.074412    -0.525916

The following XYZ coordinates are in angstroms. Other properties are in atomic units.
The sperically averaged electron density of each atom fit to a function of the form exp(a - br)
eigen_1, eigen_2 and eigen_3 are the three eigenvalues of traceless quadrupole moment tensor
  atom number  atomic symbol              X              Y              Z     net charge C6 coefficient C8 coefficient C10 coefficient fluctuating dipole atomic polarizability isotropic forcefield polarizability              a              b squared Pearson coefficient          <r^3>          <r^4>         wp_QDO          m_QDO          q_QDO       dipole_x       dipole_y       dipole_z         dipole            Qxy            Qxz            Qyz     Q(x^2-y^2)  Q(3z^2 - R^2)        eigen_1        eigen_2        eigen_3 static polarizability      alpha(xx)      alpha(xy)      alpha(xz)      alpha(yy)      alpha(yz)      alpha(zz) atomic spin moment
            1             Eu       1.055675       7.375639      19.166304       1.372773     199.902727 0.49488760E+04  0.19330576E+06                                23.900165                           20.101922       0.486641       1.853570                    0.998863      92.304770     246.449388       0.512116       0.306196      -1.270535       0.012507       0.007906      -0.012089       0.019107      -0.154289      -0.017002       0.037479       0.189508       0.107605      -0.201538       0.030207       0.171331             28.861816      29.464348       9.448179       0.974421      32.464685      -2.457464      24.656414           0.006445
            2             Eu       0.473334      11.621746      19.591546       1.362068     212.962939 0.50284182E+04  0.19710814E+06                                24.905171                           20.220531       0.496737       1.855102                    0.998874      92.528573     247.118829       0.512446       0.304919      -1.272438       0.015006      -0.026512       0.004049       0.030732      -0.120602      -0.001847      -0.013332       0.168463      -0.012064      -0.146224      -0.003025       0.149249             32.184655      31.865976      13.075167       5.205626      38.941388       2.425432      25.746602           0.010513
            3             Eu      -1.055790       9.573678       4.255998       1.373177     199.873937 0.49480619E+04  0.19326670E+06                                23.898318                           20.100636       0.484141       1.852919                    0.998863      92.297533     246.428274       0.512116       0.306207      -1.270519      -0.010858       0.009484      -0.012310       0.018957       0.154568       0.016924       0.037301       0.188270       0.109740      -0.201761       0.030858       0.170903             28.859115      29.461075      -9.445084      -0.974386      32.459867      -2.459501      24.656403           0.006224
            4             Eu      -0.473498      13.819785       4.681240       1.360948     213.141072 0.50334947E+04  0.19735951E+06                                24.919155                           20.231075       0.502040       1.856198                    0.998903      92.563099     247.254465       0.512293       0.304930      -1.272411      -0.013482      -0.028152       0.004105       0.031483       0.121026       0.001366      -0.014535       0.169787      -0.012736      -0.146992      -0.003159       0.150151             32.202611      31.881410     -13.082492      -5.209343      38.963157       2.427241      25.763267           0.010279
            5             Eu       8.514591       3.550658      25.564614       1.373176     199.873138 0.49480408E+04  0.19326566E+06                                23.898249                           20.100589       0.484126       1.852915                    0.998863      92.297445     246.427873       0.512117       0.306207      -1.270519       0.010859      -0.009482       0.012312       0.018958       0.154565       0.016925       0.037300       0.188269       0.109740      -0.201759       0.030857       0.170901             28.859014      29.460962      -9.445016      -0.974385      32.459728      -2.459492      24.656354           0.006273
            6             Eu       7.932299      -0.695449      25.139372       1.360946     213.141587 0.50335095E+04  0.19736024E+06                                24.919202                           20.231111       0.502044       1.856199                    0.998903      92.563145     247.254721       0.512292       0.304930      -1.272411       0.013482       0.028147      -0.004102       0.031477       0.121028       0.001365      -0.014536       0.169787      -0.012738      -0.146993      -0.003160       0.150152             32.202672      31.881467     -13.082518      -5.209361      38.963225       2.427257      25.763324           0.010330
            7             Eu       6.403126       5.748697      10.654308       1.372773     199.902978 0.49488829E+04  0.19330611E+06                                23.900193                           20.101943       0.486640       1.853570                    0.998863      92.304757     246.449435       0.512115       0.306196      -1.270535      -0.012502      -0.007898       0.012086       0.019098      -0.154289      -0.017001       0.037479       0.189507       0.107604      -0.201538       0.030207       0.171330             28.861852      29.464390       9.448206       0.974415      32.464741      -2.457478      24.656426           0.006398
            8             Eu       6.985467       1.502590      10.229066       1.362071     212.962416 0.50284033E+04  0.19710741E+06                                24.905125                           20.220495       0.496735       1.855102                    0.998874      92.528526     247.118579       0.512446       0.304919      -1.272438      -0.015004       0.026512      -0.004053       0.030731      -0.120602      -0.001848      -0.013331       0.168463      -0.012064      -0.146224      -0.003025       0.149249             32.184592      31.865919      13.075137       5.205609      38.941309       2.425415      25.746549           0.010471
            9              H      -0.047817      10.651724      24.178552       0.138825       1.173410 0.89258984E+01  0.89639245E+02                                 1.826889                            1.744110      -0.929518       2.459572                    0.998766       3.327818       9.279668       0.477236       1.277989      -0.712497      -0.017631       0.036901      -0.009945       0.042089      -0.011896       0.001875      -0.000596      -0.015840      -0.018687      -0.011536      -0.005954       0.017490              1.859741       1.597706      -0.256851       0.068092       2.224860      -0.282644       1.756658          -0.000154
           10              H       1.830354       7.214704      23.272006       0.126976       1.120907 0.83409313E+01  0.82375725E+02                                 1.765784                            1.678581      -0.888323       2.470626                    0.999203       3.342901       9.250923       0.489576       1.266780      -0.713907       0.012853      -0.030114      -0.025464       0.041479      -0.011662      -0.005737       0.005894      -0.013699      -0.003868      -0.013313      -0.004247       0.017560              1.804335       1.558485      -0.176905      -0.203986       1.808031       0.319718       2.046488          -0.000097
           11              H       1.854224       6.612999      25.499605       0.123808       1.019629 0.72599204E+01  0.69690339E+02                                 1.688639                            1.588320      -0.881645       2.470567                    0.998920       3.377767       9.406453       0.489655       1.303092      -0.704444       0.017605      -0.031559       0.008673       0.037164      -0.015480      -0.001312      -0.001720      -0.006186       0.016872      -0.018780       0.005771       0.013008              1.733525       1.480608      -0.286266       0.055847       2.159006      -0.221564       1.560962          -0.000302
           12              H       1.502164       6.157044      27.927003       0.130683       1.074759 0.75352976E+01  0.72029531E+02                                 1.663104                            1.553135      -0.860695       2.482181                    0.999383       3.196428       8.498904       0.533761       1.200464      -0.728830       0.019695      -0.030750      -0.013021       0.038769      -0.012725      -0.005471      -0.005747      -0.007760       0.004901      -0.017350       0.004652       0.012698              1.711745       1.508603      -0.310364      -0.227777       1.878707       0.308846       1.747923          -0.000222
           13              H      -0.904098      14.001359       0.149103       0.145103       1.070087 0.76404898E+01  0.73343420E+02                                 1.674146                            1.577787      -0.862458       2.496578                    0.999504       3.119657       8.332589       0.522227       1.221819      -0.725082      -0.021170       0.034384       0.018580       0.044448      -0.010028      -0.006105       0.003661      -0.012653      -0.021862      -0.012024      -0.005063       0.017087              1.719983       1.531060      -0.318638      -0.287421       1.795502       0.270687       1.833387          -0.000114
           14              H       0.881583      10.411770       0.325045       0.129318       1.050777 0.73821674E+01  0.69793700E+02                                 1.606387                            1.512037      -0.849863       2.488367                    0.999569       3.089485       8.014379       0.557830       1.161374      -0.739212       0.012176      -0.034599       0.018145       0.040922      -0.013365       0.002066      -0.003067      -0.019146      -0.006080      -0.015441      -0.002682       0.018122              1.657711       1.338079      -0.185935       0.071462       1.776893      -0.398384       1.858161          -0.000174
           15              H       5.030198      12.007231      19.523555       0.125446       1.030311 0.71267876E+01  0.67131512E+02                                 1.612092                            1.504307      -0.850552       2.484244                    0.999498       3.164902       8.333067       0.546089       1.190721      -0.730864      -0.018153       0.035849      -0.001143       0.040199      -0.002830       0.002478       0.001394      -0.019054      -0.037033      -0.013131      -0.003016       0.016148              1.682503       1.796555      -0.451434      -0.049771       1.978693       0.030890       1.272261           0.000133
           16              H       5.130170       8.006990      19.323757       0.131700       1.113951 0.82767944E+01  0.80993461E+02                                 1.706647                            1.632377      -0.965682       2.433838                    0.998569       3.256330       8.759379       0.518452       1.207286      -0.727819      -0.015792      -0.035385      -0.004048       0.038960       0.004513      -0.001513       0.000377      -0.020261      -0.026475      -0.009644      -0.005859       0.015503              1.723702       1.828579       0.285205       0.001318       1.949610       0.045632       1.392917           0.000160
           17              H       7.293228      12.121974      19.553375       0.126306       1.033440 0.72089675E+01  0.67222664E+02                                 1.538025                            1.456952      -0.753100       2.530985                    0.999808       2.999527       7.531762       0.594860       1.104203      -0.754504       0.012379       0.035122       0.002208       0.037305      -0.000169       0.000169       0.002636      -0.007483      -0.055928      -0.018862       0.005578       0.013284              1.554342       1.585203       0.271700      -0.008884       1.872619       0.035577       1.205204           0.000036
           18              H      -5.122855      11.819821      19.416200       0.127281       1.044217 0.72869603E+01  0.68123740E+02                                 1.547068                            1.463428      -0.753711       2.528622                    0.999810       3.012757       7.571296       0.594465       1.102117      -0.754963      -0.007379       0.036343       0.000592       0.037089       0.001169      -0.000278       0.001017      -0.007337      -0.056420      -0.018843       0.005561       0.013282              1.561458       1.490221      -0.176743      -0.026267       1.980022       0.039725       1.214131          -0.000015
           19              H      -2.889657      11.189137      19.320775       0.109539       1.075264 0.74995513E+01  0.71116616E+02                                 1.613751                            1.507887      -0.855743       2.465576                    0.999318       3.216488       8.330676       0.568115       1.136930      -0.743854       0.022403       0.029135      -0.001265       0.036774       0.007031      -0.001125      -0.000119      -0.017207      -0.041457      -0.013933      -0.004094       0.018028              1.687336       2.075240       0.432307       0.002431       1.715207       0.000237       1.271560           0.000198
           20              H      -3.910013       7.323796      19.132905       0.135079       1.035922 0.74494233E+01  0.71336294E+02                                 1.651368                            1.566599      -0.914294       2.461478                    0.999044       3.242325       8.760899       0.517719       1.235447      -0.720253       0.010711      -0.038975      -0.004264       0.040644       0.000198      -0.000509       0.002140      -0.022762      -0.021401      -0.008154      -0.007000       0.015154              1.679711       1.615059      -0.162061      -0.021859       2.141878       0.055289       1.282196           0.000202
           21              H      -1.338160       3.247001      17.931134       0.141824       1.149049 0.84510365E+01  0.83125202E+02                                 1.751630                            1.657767      -0.902950       2.474054                    0.999106       3.197356       8.621149       0.510640       1.219462      -0.726041       0.010755       0.010667      -0.039166       0.041994       0.000827      -0.001353      -0.001271      -0.002813       0.048372      -0.009731      -0.006539       0.016271              1.778645       1.524012       0.200035      -0.219485       1.633191      -0.232053       2.178733           0.000448
           22              H      -1.187497       3.851086      21.891311       0.124683       1.160908 0.84172210E+01  0.83228330E+02                                 1.786265                            1.667093      -1.106071       2.363793                    0.996862       3.443897       9.502387       0.500290       1.238176      -0.718774       0.012500       0.023628       0.032178       0.041832       0.005253      -0.002654       0.006497      -0.005985       0.025907      -0.011968       0.000126       0.011842              1.845711       1.612166       0.332625       0.333308       1.826708       0.354485       2.098259           0.000678
           23              H      12.430973       1.970508      22.264069       0.117421       0.958252 0.67685886E+01  0.64075170E+02                                 1.634259                            1.543429      -0.923497       2.442440                    0.998485       3.455581       9.669107       0.490239       1.319796      -0.699688      -0.009214      -0.007873       0.032529       0.034713       0.010328      -0.003491       0.002340      -0.007842       0.014685      -0.014409       0.005808       0.008601              1.666133       1.410402       0.147786      -0.116324       1.442083      -0.234356       2.145913          -0.000059
           24              H      11.064515      -0.144652      22.278979       0.117825       0.971319 0.69143317E+01  0.66224057E+02                                 1.688825                            1.590155      -1.037396       2.392132                    0.996703       3.595846      10.332888       0.466316       1.371386      -0.688621       0.001824       0.010814       0.035398       0.037058       0.009403      -0.000451       0.001902      -0.013286       0.016925      -0.014415       0.005113       0.009302              1.740306       1.426597       0.117748       0.133868       1.581340       0.278323       2.212982          -0.000021
           25              H      10.357423      -1.743704      17.960955       0.145778       1.172480 0.87258412E+01  0.87023891E+02                                 1.820661                            1.720547      -0.915299       2.474282                    0.998851       3.257129       9.013449       0.482745       1.272205      -0.714216      -0.007553      -0.013668      -0.042361       0.045148       0.003156       0.000293       0.004675      -0.000746       0.054809      -0.012602      -0.006477       0.019079              1.856126       1.508136       0.133102       0.151445       1.810780       0.291209       2.249460           0.000486
           26              H       9.842758      -2.064710      21.944988       0.124689       0.989358 0.67923393E+01  0.64934408E+02                                 1.721097                            1.581061      -1.249183       2.291955                    0.995080       3.692047      10.689316       0.464239       1.380096      -0.685757      -0.016159      -0.014468       0.031027       0.037856       0.003303       0.000550      -0.000834      -0.003779       0.019888      -0.007178       0.000459       0.006719              1.823469       1.447466       0.255115      -0.263742       1.949688      -0.442476       2.073253           0.000508
           27              H       0.047657      12.849763       9.268246       0.139311       1.169680 0.88928911E+01  0.89245778E+02                                 1.825267                            1.742734      -0.932800       2.458983                    0.998664       3.322027       9.267320       0.476553       1.280709      -0.711954       0.017429       0.036559      -0.009777       0.041664       0.011749      -0.001921      -0.000622      -0.015456      -0.018894      -0.011309      -0.005994       0.017303              1.858041       1.596478       0.256285      -0.067921       2.222345      -0.282117       1.755299          -0.000171
           28              H      -1.830474       9.412743       8.361700       0.128465       1.120682 0.83416542E+01  0.82413462E+02                                 1.768397                            1.680914      -0.898070       2.467788                    0.999126       3.341625       9.259679       0.488079       1.270194      -0.713178      -0.012939      -0.029343      -0.025440       0.040934       0.011813       0.005400       0.005884      -0.014029      -0.004119      -0.013376      -0.004256       0.017632              1.807076       1.560605       0.177301       0.204444       1.810744       0.320399       2.049878          -0.000107
           29              H      -1.854341       8.811038      10.589299       0.124441       1.017651 0.72436892E+01  0.69500886E+02                                 1.687048                            1.587039      -0.880322       2.472007                    0.998935       3.374609       9.397705       0.489586       1.303907      -0.704281      -0.017268      -0.030992       0.008614       0.036509       0.015595       0.001166      -0.001629      -0.006287       0.016649      -0.018838       0.005667       0.013171              1.731808       1.479328       0.285559      -0.055666       2.156238      -0.221140       1.559858          -0.000307
           30              H      -1.502281       8.355083      13.016697       0.129440       1.081505 0.75944940E+01  0.72757168E+02                                 1.672177                            1.560873      -0.877111       2.475444                    0.999166       3.206744       8.543353       0.531449       1.203005      -0.728248      -0.019790      -0.031016      -0.013082       0.039049       0.012778       0.005446      -0.005392      -0.008076       0.004765      -0.017252       0.004503       0.012748              1.721397       1.516350       0.313368       0.229933       1.890054       0.311896       1.757788          -0.000223
           31              H       0.903939      11.803320      15.059409       0.146209       1.066069 0.76079416E+01  0.72963475E+02                                 1.671048                            1.575310      -0.864389       2.496635                    0.999472       3.114375       8.318507       0.522122       1.223196      -0.724774       0.020988       0.033732       0.018218       0.043706       0.010084       0.005805       0.003928      -0.013049      -0.022237      -0.011795      -0.005516       0.017310              1.716647       1.528340       0.317200       0.286167       1.791759       0.269235       1.829843          -0.000112
           32              H      -0.881701       8.213731      15.235351       0.127133       1.055443 0.74209154E+01  0.70229541E+02                                 1.608578                            1.513979      -0.849325       2.486865                    0.999587       3.098103       8.032350       0.558766       1.158280      -0.739941      -0.012774      -0.035364       0.018594       0.041946       0.013374      -0.002109      -0.002969      -0.018597      -0.006245      -0.015268      -0.002712       0.017979              1.659996       1.339620       0.186349      -0.071652       1.779422      -0.399343       1.860946          -0.000169
           33              H      -5.030366      14.205270       4.613249       0.124520       1.032052 0.71391108E+01  0.67257336E+02                                 1.611834                            1.503961      -0.841100       2.487191                    0.999561       3.166853       8.330994       0.547205       1.188121      -0.731474       0.018167       0.036311      -0.001759       0.040640       0.002750      -0.001850       0.001527      -0.019227      -0.036937      -0.012831      -0.003380       0.016211              1.682265       1.796248       0.451707       0.049781       1.978610       0.030917       1.271937           0.000125
           34              H       9.787507      10.205029       4.413451       0.131681       1.115508 0.82900769E+01  0.81150004E+02                                 1.707544                            1.633102      -0.966735       2.433478                    0.998596       3.258493       8.764529       0.518653       1.206422      -0.728003       0.015951      -0.035383      -0.004283       0.039048      -0.004378       0.000942       0.000250      -0.020353      -0.026355      -0.009166      -0.006304       0.015471              1.724622       1.829538      -0.285776      -0.001337       1.950946       0.045680       1.393384           0.000148
           35              H       7.624403      14.320013       4.643069       0.126909       1.032151 0.71989278E+01  0.67107717E+02                                 1.536841                            1.456009      -0.753748       2.531018                    0.999805       2.998195       7.527975       0.594990       1.104312      -0.754462      -0.012529       0.034641       0.001894       0.036886       0.000294      -0.000352       0.002698      -0.008285      -0.056713      -0.019133       0.005307       0.013825              1.553084       1.584061      -0.271053       0.008898       1.870652       0.035509       1.204540           0.000011
           36              H       5.122690      14.017860       4.505894       0.127438       1.049257 0.73326468E+01  0.68696186E+02                                 1.556939                            1.471951      -0.764734       2.525641                    0.999811       3.014196       7.596706       0.590034       1.108044      -0.753533       0.007495       0.036080       0.000674       0.036856      -0.001325       0.000463       0.001163      -0.008079      -0.057389      -0.019181       0.005330       0.013851              1.571625       1.499186       0.178851       0.026537       1.995365       0.040184       1.220325          -0.000042
           37              H       2.889499      13.387176       4.410469       0.108240       1.077016 0.75138262E+01  0.71264413E+02                                 1.612996                            1.507373      -0.851686       2.466651                    0.999375       3.221043       8.335003       0.569486       1.133997      -0.744559      -0.022940       0.029335      -0.001707       0.037279      -0.007293       0.000930       0.000171      -0.017492      -0.042409      -0.014225      -0.004231       0.018456              1.686414       2.073935      -0.431604      -0.002437       1.714154       0.000231       1.271152           0.000182
           38              H       3.909898       9.521835       4.222599       0.135372       1.033041 0.74237024E+01  0.71033719E+02                                 1.649069                            1.564529      -0.924074       2.458031                    0.998990       3.237178       8.745610       0.517707       1.236454      -0.720054      -0.010327      -0.038687      -0.003803       0.040222      -0.000373       0.000739       0.002457      -0.022213      -0.021552      -0.008263      -0.006711       0.014975              1.677344       1.612829       0.161848       0.021821       2.138488       0.055158       1.280714           0.000186
           39              H       1.338093       5.445040       3.020828       0.139975       1.156450 0.85168236E+01  0.83923927E+02                                 1.758070                            1.663342      -0.903685       2.472944                    0.999087       3.207863       8.653625       0.510248       1.218194      -0.726324      -0.009977       0.010519      -0.040154       0.042691      -0.000361       0.001917      -0.001272      -0.003249       0.048332      -0.009843      -0.006483       0.016326              1.785361       1.529016      -0.201310       0.220968       1.638876      -0.233612       2.188190           0.000447
           40              H       1.187417       6.049125       6.981005       0.126131       1.156196 0.83791378E+01  0.82774668E+02                                 1.782915                            1.664491      -1.109257       2.362778                    0.996885       3.438783       9.490141       0.500050       1.239923      -0.718375      -0.012356       0.023328       0.032194       0.041633      -0.005310       0.002755       0.006424      -0.005338       0.025753      -0.011927       0.000239       0.011687              1.842034       1.609506      -0.331418      -0.331773       1.823225       0.352593       2.093372           0.000662
           41              H       2.486768       4.168547       7.353763       0.117099       0.960987 0.67927150E+01  0.64373573E+02                                 1.638581                            1.547077      -0.926381       2.440971                    0.998468       3.463228       9.702070       0.489136       1.321332      -0.699346       0.008956      -0.008426       0.032392       0.034648      -0.010532       0.003486       0.002481      -0.007111       0.015690      -0.014652       0.006151       0.008501              1.670731       1.413688      -0.148463       0.116989       1.445560      -0.235575       2.152947          -0.000067
           42              H       3.853250       2.053387       7.368673       0.120107       0.967277 0.68805864E+01  0.65844203E+02                                 1.686728                            1.588276      -1.042518       2.390720                    0.996674       3.590056      10.324054       0.465539       1.374858      -0.687936      -0.002771       0.010293       0.034010       0.035642      -0.009051       0.000784       0.001947      -0.012829       0.017469      -0.014132       0.005302       0.008829              1.738120       1.425023      -0.117589      -0.133660       1.579551       0.277878       2.209786          -0.000030
           43              H       4.560366       0.454335       3.050649       0.146399       1.171414 0.87164232E+01  0.86915737E+02                                 1.820653                            1.720486      -0.920560       2.473043                    0.998823       3.254171       9.007653       0.482337       1.273489      -0.713960       0.008320      -0.013400      -0.042127       0.044983      -0.003424       0.000510       0.004768      -0.000987       0.055081      -0.013050      -0.006126       0.019176              1.856124       1.508052      -0.133067      -0.151497       1.810640       0.291309       2.249678           0.000475
           44              H       5.075029       0.133329       7.034682       0.125643       0.987304 0.67779389E+01  0.64777972E+02                                 1.720420                            1.580702      -1.269590       2.284234                    0.994828       3.691329      10.694101       0.463600       1.382399      -0.685306       0.015977      -0.014345       0.031073       0.037770      -0.003145      -0.001157      -0.000751      -0.003621       0.018828      -0.006911       0.000490       0.006421              1.822658       1.447083      -0.254754       0.263135       1.948994      -0.441517       2.071898           0.000500
           45              H       7.411144       0.274573      20.552366       0.139312       1.169686 0.88929569E+01  0.89246713E+02                                 1.825283                            1.742749      -0.932798       2.458985                    0.998664       3.322038       9.267402       0.476547       1.280721      -0.711951      -0.017429      -0.036559       0.009777       0.041664       0.011749      -0.001921      -0.000622      -0.015456      -0.018893      -0.011308      -0.005994       0.017302              1.858058       1.596491       0.256289      -0.067922       2.222368      -0.282121       1.755315          -0.000155
           46              H       9.289275       3.711593      21.458912       0.128464       1.120683 0.83416609E+01  0.82413532E+02                                 1.768397                            1.680914      -0.898071       2.467787                    0.999126       3.341625       9.259675       0.488079       1.270193      -0.713178       0.012939       0.029343       0.025440       0.040934       0.011813       0.005400       0.005884      -0.014029      -0.004119      -0.013376      -0.004256       0.017632              1.807076       1.560605       0.177302       0.204445       1.810744       0.320399       2.049878          -0.000096
           47              H       9.313142       4.313298      19.231313       0.124441       1.017652 0.72436932E+01  0.69500940E+02                                 1.687049                            1.587040      -0.880323       2.472006                    0.998935       3.374610       9.397711       0.489585       1.303908      -0.704281       0.017268       0.030992      -0.008614       0.036509       0.015595       0.001166      -0.001629      -0.006287       0.016649      -0.018838       0.005667       0.013171              1.731809       1.479329       0.285560      -0.055666       2.156240      -0.221141       1.559859          -0.000301
           48              H       8.961082       4.769253      16.803915       0.129440       1.081506 0.75945001E+01  0.72757237E+02                                 1.672178                            1.560873      -0.877112       2.475444                    0.999166       3.206745       8.543355       0.531449       1.203004      -0.728248       0.019790       0.031016       0.013082       0.039049       0.012778       0.005446      -0.005392      -0.008076       0.004765      -0.017252       0.004503       0.012748              1.721398       1.516350       0.313368       0.229933       1.890054       0.311896       1.757788          -0.000219
           49              H       6.554862       1.321016      14.761203       0.146209       1.066070 0.76079417E+01  0.72963461E+02                                 1.671046                            1.575308      -0.864391       2.496634                    0.999472       3.114376       8.318503       0.522123       1.223193      -0.724775      -0.020988      -0.033732      -0.018218       0.043706       0.010084       0.005805       0.003928      -0.013049      -0.022238      -0.011795      -0.005516       0.017310              1.716645       1.528338       0.317200       0.286167       1.791757       0.269234       1.829841          -0.000115
           50              H       8.340502       4.910605      14.585261       0.127134       1.055442 0.74209033E+01  0.70229387E+02                                 1.608575                            1.513977      -0.849325       2.486865                    0.999587       3.098101       8.032338       0.558768       1.158278      -0.739941       0.012774       0.035364      -0.018594       0.041947       0.013374      -0.002109      -0.002969      -0.018597      -0.006245      -0.015268      -0.002712       0.017979              1.659993       1.339618       0.186349      -0.071652       1.779419      -0.399342       1.860943          -0.000169
           51              H      12.489167      -1.080934      25.207363       0.124520       1.032053 0.71391196E+01  0.67257438E+02                                 1.611835                            1.503962      -0.841101       2.487190                    0.999561       3.166855       8.331000       0.547205       1.188120      -0.731474      -0.018167      -0.036311       0.001759       0.040640       0.002750      -0.001850       0.001527      -0.019227      -0.036937      -0.012831      -0.003380       0.016211              1.682266       1.796249       0.451707       0.049781       1.978611       0.030917       1.271938           0.000136
           52              H      -2.328706       2.919307      25.407161       0.131681       1.115508 0.82900694E+01  0.81149878E+02                                 1.707540                            1.633098      -0.966737       2.433477                    0.998596       3.258491       8.764509       0.518655       1.206418      -0.728004      -0.015951       0.035383       0.004283       0.039048      -0.004378       0.000942       0.000250      -0.020353      -0.026355      -0.009166      -0.006304       0.015471              1.724619       1.829533      -0.285775      -0.001337       1.950941       0.045680       1.393381           0.000161
           53              H      -0.165602      -1.195677      25.177543       0.126908       1.032155 0.71989700E+01  0.67108265E+02                                 1.536852                            1.456019      -0.753748       2.531018                    0.999805       2.998200       7.528017       0.594984       1.104320      -0.754460       0.012529      -0.034641      -0.001894       0.036886       0.000294      -0.000352       0.002698      -0.008284      -0.056713      -0.019132       0.005307       0.013825              1.553095       1.584072      -0.271056       0.008898       1.870666       0.035509       1.204547           0.000037
           54              H       2.336111      -0.893524      25.314718       0.127438       1.049274 0.73328064E+01  0.68698226E+02                                 1.556975                            1.471983      -0.764730       2.525643                    0.999811       3.014209       7.596831       0.590017       1.108069      -0.753527      -0.007495      -0.036080      -0.000674       0.036856      -0.001325       0.000463       0.001162      -0.008078      -0.057388      -0.019181       0.005330       0.013851              1.571663       1.499221       0.178858       0.026538       1.995419       0.040185       1.220349          -0.000014
           55              H       4.569302      -0.262840      25.410143       0.108240       1.077015 0.75138270E+01  0.71264496E+02                                 1.613003                            1.507380      -0.851679       2.466655                    0.999375       3.221044       8.335038       0.569480       1.134006      -0.744557       0.022940      -0.029335       0.001707       0.037279      -0.007293       0.000930       0.000171      -0.017491      -0.042409      -0.014225      -0.004231       0.018456              1.686422       2.073947      -0.431607      -0.002437       1.714161       0.000231       1.271157           0.000197
           56              H       3.548903       3.602501      25.598013       0.135371       1.033042 0.74237060E+01  0.71033742E+02                                 1.649068                            1.564528      -0.924073       2.458031                    0.998990       3.237177       8.745599       0.517708       1.236452      -0.720054       0.010327       0.038687       0.003803       0.040222      -0.000373       0.000739       0.002457      -0.022213      -0.021552      -0.008263      -0.006711       0.014975              1.677343       1.612827       0.161849       0.021821       2.138487       0.055158       1.280713           0.000193
           57              H       6.120708       7.679296      26.799784       0.139974       1.156438 0.85166985E+01  0.83922297E+02                                 1.758050                            1.663324      -0.903674       2.472950                    0.999088       3.207842       8.653518       0.510254       1.218186      -0.726326       0.009977      -0.010520       0.040154       0.042691      -0.000362       0.001917      -0.001272      -0.003249       0.048330      -0.009843      -0.006483       0.016326              1.785340       1.528999      -0.201306       0.220964       1.638857      -0.233608       2.188162           0.000452
           58              H       6.271384       7.075211      22.839607       0.126131       1.156187 0.83790544E+01  0.82773623E+02                                 1.782905                            1.664482      -1.109242       2.362787                    0.996886       3.438765       9.490073       0.500051       1.239923      -0.718375       0.012357      -0.023328      -0.032194       0.041634      -0.005310       0.002755       0.006424      -0.005339       0.025752      -0.011927       0.000240       0.011687              1.842024       1.609498      -0.331415      -0.331771       1.823215       0.352590       2.093359           0.000673
           59              H       4.972033       8.955789      22.466849       0.117100       0.960987 0.67927181E+01  0.64373611E+02                                 1.638581                            1.547077      -0.926382       2.440971                    0.998468       3.463229       9.702074       0.489136       1.321332      -0.699346      -0.008956       0.008426      -0.032392       0.034648      -0.010532       0.003486       0.002481      -0.007111       0.015690      -0.014652       0.006151       0.008501              1.670731       1.413688      -0.148463       0.116988       1.445560      -0.235575       2.152947          -0.000061
           60              H       3.605551      11.070949      22.451939       0.120107       0.967276 0.68805815E+01  0.65844147E+02                                 1.686728                            1.588276      -1.042518       2.390720                    0.996674       3.590055      10.324052       0.465539       1.374858      -0.687936       0.002771      -0.010293      -0.034010       0.035642      -0.009051       0.000784       0.001947      -0.012829       0.017469      -0.014132       0.005302       0.008829              1.738120       1.425023      -0.117589      -0.133660       1.579551       0.277878       2.209785          -0.000023
           61              H       2.898435      12.670001      26.769963       0.146399       1.171419 0.87164714E+01  0.86916333E+02                                 1.820658                            1.720490      -0.920567       2.473040                    0.998823       3.254179       9.007680       0.482337       1.273488      -0.713960      -0.008320       0.013400       0.042127       0.044983      -0.003424       0.000510       0.004768      -0.000986       0.055081      -0.013050      -0.006126       0.019177              1.856128       1.508055      -0.133067      -0.151498       1.810645       0.291310       2.249685           0.000480
           62              H       2.383772      12.991007      22.785930       0.125643       0.987306 0.67779554E+01  0.64778166E+02                                 1.720422                            1.580703      -1.269595       2.284232                    0.994828       3.691333      10.694114       0.463600       1.382398      -0.685306      -0.015977       0.014344      -0.031073       0.037769      -0.003145      -0.001157      -0.000751      -0.003621       0.018828      -0.006911       0.000490       0.006421              1.822660       1.447084      -0.254755       0.263136       1.948996      -0.441518       2.071900           0.000506
           63              H       7.506618       2.472612       5.642060       0.138825       1.173403 0.89258268E+01  0.89638216E+02                                 1.826870                            1.744093      -0.929520       2.459570                    0.998766       3.327807       9.279577       0.477243       1.277974      -0.712500       0.017631      -0.036901       0.009945       0.042089      -0.011897       0.001875      -0.000596      -0.015840      -0.018687      -0.011536      -0.005954       0.017491              1.859721       1.597691      -0.256847       0.068091       2.224834      -0.282639       1.756639          -0.000171
           64              H       5.628447       5.909632       6.548606       0.126977       1.120905 0.83409152E+01  0.82375533E+02                                 1.765783                            1.678579      -0.888322       2.470627                    0.999203       3.342899       9.250918       0.489576       1.266781      -0.713907      -0.012853       0.030114       0.025464       0.041479      -0.011662      -0.005737       0.005894      -0.013699      -0.003868      -0.013313      -0.004247       0.017560              1.804334       1.558484      -0.176905      -0.203986       1.808030       0.319717       2.046487          -0.000107
           65              H       5.604577       6.511337       4.321007       0.123808       1.019628 0.72599105E+01  0.69690213E+02                                 1.688637                            1.588318      -0.881644       2.470568                    0.998920       3.377765       9.406442       0.489656       1.303091      -0.704445      -0.017605       0.031559      -0.008673       0.037164      -0.015480      -0.001312      -0.001720      -0.006186       0.016872      -0.018780       0.005771       0.013008              1.733523       1.480606      -0.286266       0.055847       2.159003      -0.221564       1.560960          -0.000307
           66              H       5.956637       6.967292       1.893609       0.130684       1.074760 0.75353049E+01  0.72029626E+02                                 1.663105                            1.553136      -0.860696       2.482181                    0.999383       3.196430       8.498914       0.533761       1.200464      -0.728829      -0.019695       0.030750       0.013021       0.038769      -0.012725      -0.005471      -0.005747      -0.007761       0.004902      -0.017350       0.004652       0.012698              1.711746       1.508604      -0.310365      -0.227777       1.878708       0.308847       1.747925          -0.000226
           67              H       8.362899      -0.877023      29.671509       0.145103       1.070087 0.76404899E+01  0.73343430E+02                                 1.674147                            1.577788      -0.862459       2.496578                    0.999504       3.119657       8.332593       0.522226       1.221820      -0.725081       0.021170      -0.034383      -0.018579       0.044448      -0.010028      -0.006105       0.003661      -0.012653      -0.021862      -0.012024      -0.005063       0.017087              1.719984       1.531061      -0.318638      -0.287422       1.795503       0.270687       1.833389          -0.000111
           68              H       6.577218       2.712566      29.495567       0.129317       1.050778 0.73821729E+01  0.69793751E+02                                 1.606386                            1.512036      -0.849864       2.488367                    0.999569       3.089486       8.014376       0.557831       1.161372      -0.739212      -0.012176       0.034599      -0.018145       0.040922      -0.013365       0.002066      -0.003067      -0.019146      -0.006080      -0.015441      -0.002682       0.018122              1.657710       1.338079      -0.185935       0.071462       1.776892      -0.398384       1.858160          -0.000173
           69              H       2.428603       1.117105      10.297057       0.125446       1.030310 0.71267809E+01  0.67131428E+02                                 1.612091                            1.504306      -0.850552       2.484244                    0.999498       3.164900       8.333059       0.546089       1.190721      -0.730864       0.018153      -0.035849       0.001143       0.040199      -0.002830       0.002478       0.001394      -0.019054      -0.037033      -0.013131      -0.003016       0.016148              1.682502       1.796553      -0.451434      -0.049771       1.978693       0.030890       1.272260           0.000122
           70              H       2.328631       5.117346      10.496855       0.131700       1.113951 0.82767984E+01  0.80993556E+02                                 1.706651                            1.632381      -0.965680       2.433840                    0.998569       3.256331       8.759401       0.518449       1.207292      -0.727818       0.015792       0.035385       0.004048       0.038960       0.004513      -0.001513       0.000377      -0.020261      -0.026475      -0.009644      -0.005859       0.015503              1.723707       1.828584       0.285206       0.001318       1.949615       0.045632       1.392920           0.000147
           71              H       0.165573       1.002362      10.267237       0.126306       1.033435 0.72089192E+01  0.67222042E+02                                 1.538014                            1.456942      -0.753101       2.530985                    0.999808       2.999520       7.531713       0.594865       1.104195      -0.754506      -0.012379      -0.035122      -0.002208       0.037305      -0.000169       0.000169       0.002636      -0.007483      -0.055929      -0.018862       0.005578       0.013284              1.554330       1.585190       0.271697      -0.008884       1.872604       0.035577       1.205197           0.000012
           72              H      12.581656       1.304515      10.404412       0.127280       1.044200 0.72867927E+01  0.68121604E+02                                 1.547031                            1.463395      -0.753712       2.528621                    0.999810       3.012742       7.571162       0.594483       1.102092      -0.754970       0.007379      -0.036343      -0.000592       0.037089       0.001169      -0.000278       0.001018      -0.007337      -0.056420      -0.018843       0.005561       0.013283              1.561420       1.490185      -0.176736      -0.026266       1.979968       0.039724       1.214107          -0.000041
           73              H      10.348458       1.935199      10.499837       0.109539       1.075263 0.74995364E+01  0.71116351E+02                                 1.613741                            1.507878      -0.855749       2.465572                    0.999318       3.216484       8.330624       0.568122       1.136919      -0.743857      -0.022403      -0.029135       0.001265       0.036774       0.007031      -0.001125      -0.000119      -0.017207      -0.041457      -0.013933      -0.004095       0.018028              1.687324       2.075223       0.432302       0.002431       1.715196       0.000237       1.271553           0.000184
           74              H      11.368814       5.800540      10.687707       0.135079       1.035922 0.74494196E+01  0.71336260E+02                                 1.651369                            1.566599      -0.914293       2.461478                    0.999044       3.242325       8.760904       0.517718       1.235449      -0.720253      -0.010711       0.038975       0.004264       0.040644       0.000198      -0.000509       0.002140      -0.022762      -0.021401      -0.008154      -0.007000       0.015154              1.679711       1.615059      -0.162061      -0.021859       2.141878       0.055289       1.282197           0.000195
           75              H       8.796961       9.877335      11.889478       0.141824       1.149046 0.84510149E+01  0.83124918E+02                                 1.751626                            1.657763      -0.902952       2.474053                    0.999106       3.197353       8.621131       0.510642       1.219460      -0.726041      -0.010755      -0.010667       0.039166       0.041994       0.000827      -0.001353      -0.001271      -0.002813       0.048372      -0.009731      -0.006540       0.016271              1.778641       1.524008       0.200034      -0.219484       1.633187      -0.232052       2.178727           0.000442
           76              H       8.646298       9.273250       7.929301       0.124682       1.160910 0.84172424E+01  0.83228600E+02                                 1.786268                            1.667096      -1.106075       2.363791                    0.996862       3.443902       9.502406       0.500289       1.238176      -0.718774      -0.012500      -0.023628      -0.032178       0.041832       0.005253      -0.002654       0.006497      -0.005985       0.025908      -0.011968       0.000126       0.011842              1.845714       1.612168       0.332626       0.333309       1.826711       0.354486       2.098263           0.000667
           77              H      -4.972172      11.153828       7.556543       0.117421       0.958253 0.67685980E+01  0.64075275E+02                                 1.634260                            1.543430      -0.923497       2.442440                    0.998485       3.455583       9.669111       0.490239       1.319795      -0.699688       0.009214       0.007873      -0.032529       0.034713       0.010328      -0.003491       0.002340      -0.007842       0.014685      -0.014409       0.005808       0.008601              1.666133       1.410403       0.147786      -0.116324       1.442083      -0.234357       2.145913          -0.000065
           78              H      -3.605714      13.268988       7.541633       0.117825       0.971318 0.69143244E+01  0.66223971E+02                                 1.688824                            1.590154      -1.037396       2.392132                    0.996703       3.595844      10.332882       0.466316       1.371387      -0.688621      -0.001824      -0.010814      -0.035398       0.037058       0.009403      -0.000451       0.001902      -0.013286       0.016926      -0.014415       0.005113       0.009302              1.740306       1.426596       0.117748       0.133868       1.581339       0.278323       2.212982          -0.000027
           79              H      -2.898622      14.868040      11.859657       0.145778       1.172477 0.87258137E+01  0.87023537E+02                                 1.820657                            1.720543      -0.915297       2.474283                    0.998851       3.257124       9.013427       0.482746       1.272204      -0.714216       0.007553       0.013668       0.042361       0.045148       0.003156       0.000293       0.004675      -0.000746       0.054809      -0.012602      -0.006477       0.019079              1.856122       1.508133       0.133102       0.151445       1.810776       0.291208       2.249455           0.000481
           80              H      -2.383957      15.189046       7.875624       0.124689       0.989356 0.67923214E+01  0.64934194E+02                                 1.721095                            1.581059      -1.249180       2.291957                    0.995080       3.692042      10.689298       0.464239       1.380096      -0.685757       0.016159       0.014468      -0.031027       0.037856       0.003303       0.000550      -0.000834      -0.003779       0.019888      -0.007178       0.000459       0.006719              1.823466       1.447464       0.255114      -0.263742       1.949685      -0.442475       2.073250           0.000503
           81              C       0.894997       9.335689      22.031468       0.610223      22.049125 0.23945494E+03  0.49078865E+04                                 7.296107                            5.515129      -0.031775       2.058442                    0.999383      21.872113      61.039555       0.627360       0.476342      -1.016843      -0.007748       0.012810      -0.069008       0.070613       0.022985      -0.004964       0.001881       0.150380      -0.197276      -0.066208      -0.045417       0.111625              8.774308       4.342649      -0.041054       0.423067       8.471012      -0.764648      13.509264          -0.003729
           82              C       0.893506       8.980161      23.494766       0.007898      34.887002 0.42652989E+03  0.99006845E+04                                 9.291314                            6.861272       0.031315       2.023179                    0.999317      26.605100      74.045313       0.637528       0.413896      -1.074353      -0.016777      -0.013845       0.049321       0.053905       0.020761       0.007207       0.017689       0.004539      -0.084934      -0.034995      -0.004495       0.039490             11.676556       5.816428      -1.532922      -0.566888       9.343619      -1.850471      19.869620           0.063977
           83              C       0.314690       9.833079      24.431133      -0.106855      32.213086 0.42129263E+03  0.98952008E+04                                 8.980208                            6.985075      -0.132621       1.941376                    0.998497      29.473440      86.626008       0.600449       0.434300      -1.045818       0.002479      -0.015507       0.005630       0.016683       0.017748       0.025280       0.000047       0.025449      -0.127937      -0.050684       0.001819       0.048865             10.598908       5.870521      -1.217421      -1.648326       8.859725      -1.231918      17.066476          -0.002006
           84              C       1.449946       7.778741      23.905097      -0.073353      30.255154 0.40767567E+03  0.94653572E+04                                 8.569611                            6.827797       0.047795       2.004722                    0.999550      28.495786      82.366064       0.615186       0.428823      -1.052653      -0.028040      -0.006746       0.018121       0.034061       0.014135       0.005788       0.022208       0.017078      -0.073555      -0.036772       0.003019       0.033753              9.856416       5.574964      -1.457404      -0.352875       9.272000      -2.069110      14.722284           0.010650
           85              C       0.299773       9.420605      25.738767      -0.091671      40.005810 0.50688806E+03  0.12338829E+05                                10.307423                            7.604032      -0.195869       1.930153                    0.998473      28.916667      83.604200       0.588217       0.427767      -1.060871       0.012547      -0.002876      -0.046641       0.048385       0.010772       0.006860       0.017011       0.013484      -0.071705      -0.031798       0.002935       0.028863             12.988202       6.871140      -1.535322      -2.530906      10.104621      -2.794591      21.988844           0.033509
           86              C       1.448456       7.405414      25.234798      -0.098000      31.959252 0.41033081E+03  0.95448602E+04                                 8.889364                            6.862920       0.067418       2.017273                    0.998754      28.521914      82.586113       0.611724       0.430442      -1.051399      -0.013796       0.006271      -0.015290       0.021527       0.000135       0.010751       0.002464       0.017896      -0.044970      -0.018628      -0.001176       0.019803             10.380939       6.051121      -1.787693      -1.735700       9.602342      -0.391975      15.489355           0.013638
           87              C       0.845771       8.214055      26.160132       0.071103      36.777199 0.41199513E+03  0.95539239E+04                                 9.817349                            6.877018      -0.067026       1.990311                    0.999472      26.824683      76.517124       0.613588       0.430467      -1.055715       0.006829      -0.009619      -0.012644       0.017293       0.019134       0.022112      -0.016097       0.019577      -0.007845      -0.038764       0.009995       0.028769             12.921540       6.755323      -1.681302      -3.632181       9.555663      -0.755538      22.453635           0.036095
           88              C       0.626480       7.969004      27.601362       0.078095      37.983836 0.41363882E+03  0.95854980E+04                                10.010247                            6.877970      -0.077029       1.989814                    0.999431      26.631296      75.524568       0.616286       0.428875      -1.058468       0.013208      -0.011207       0.014591       0.022649       0.023567       0.000952       0.017052       0.036065       0.013864      -0.037387       0.006863       0.030524             13.471302       6.575838      -1.387822      -2.741060      10.584281      -4.232514      23.253789           0.042400
           89              C      -0.076155       8.974424      28.235348      -0.084675      42.778620 0.48954406E+03  0.11784050E+05                                10.700954                            7.421913      -0.165674       1.943224                    0.998558      28.397631      80.985611       0.603020       0.421960      -1.067150       0.004697      -0.012399       0.050091       0.051816       0.009338       0.017043       0.001584       0.011265      -0.090240      -0.035306       0.005178       0.030128             14.417718       7.461921      -1.395168      -4.255095      10.150811      -3.165936      25.640421           0.030737
           90              C       1.009873       6.838943      28.326301      -0.086617      33.673517 0.39626875E+03  0.91039141E+04                                 9.134853                            6.699501       0.149706       2.047861                    0.999062      27.889760      79.288856       0.627685       0.424743      -1.058829      -0.008883       0.002198       0.012176       0.015231       0.008382       0.004148       0.003773      -0.004157      -0.064169      -0.022163       0.002094       0.020069             11.256485       6.111415      -1.588264      -2.245405       9.798317      -2.176829      17.859723           0.017266
           91              C      -0.443134       8.907398      29.562366      -0.091091      35.010389 0.39888274E+03  0.91984363E+04                                 9.410514                            6.733863       0.078140       2.014110                    0.999433      28.453601      81.604447       0.623050       0.426299      -1.055631       0.012993      -0.007738      -0.011152       0.018791       0.016388       0.004214       0.022672       0.041590      -0.117153      -0.049786       0.002144       0.047642             12.132232       6.405174      -1.211498      -3.208780       9.140500      -2.965790      20.851023          -0.000817
           92              C       0.635435       6.761012      29.651231      -0.080133      32.497916 0.38861107E+03  0.88694065E+04                                 8.870207                            6.576792       0.163623       2.038175                    0.999665      27.937800      78.724885       0.642958       0.417392      -1.065275      -0.006965       0.010476      -0.016828       0.021011       0.006179       0.018401      -0.001309      -0.008185      -0.078531      -0.034303       0.011990       0.022313             11.042182       6.387597      -1.649160      -3.160248       8.126259      -0.850318      18.612689           0.008449
           93              C      -0.100018      12.159279       0.446116       0.012217      38.721007 0.41457477E+03  0.95283375E+04                                 9.929136                            6.716781       0.051697       2.029428                    0.999267      26.294901      72.158124       0.653042       0.408085      -1.081178       0.012508       0.007195      -0.046959       0.049126       0.014636       0.018324       0.008190       0.005750      -0.079314      -0.033415      -0.000960       0.034375             14.029206       7.232460      -1.325631      -4.595271       9.456598      -3.005233      25.398562           0.073013
           94              C      -0.553520      11.961232       1.877506       0.605567      24.174976 0.24564909E+03  0.50542424E+04                                 7.748881                            5.555691      -0.090114       2.033641                    0.999238      21.953349      60.877206       0.631790       0.471186      -1.022205      -0.029874      -0.012774       0.064347       0.072084      -0.004399       0.045787       0.002135       0.157796      -0.145112      -0.062497      -0.053431       0.115928             10.157611       5.497815      -0.684444      -3.055364       8.367644      -1.042604      16.607373          -0.002964
           95              C       3.340023      10.008036      19.412622       0.610748      23.298938 0.24179238E+03  0.49685115E+04                                 7.585937                            5.540937      -0.059170       2.044908                    0.999349      22.032025      61.591651       0.625990       0.476162      -1.016802      -0.071234       0.000052      -0.018764       0.073664       0.003387      -0.007336      -0.050019      -0.033501       0.280456      -0.063897      -0.047677       0.111574              9.504550      15.331670      -0.127269       0.312665       8.087229       1.306572       5.094751          -0.001579
           96              C       4.846720      10.014728      19.431409      -0.008633      37.581336 0.42277006E+03  0.97730749E+04                                 9.713059                            6.784749       0.101110       2.042588                    0.999316      26.597462      73.413464       0.648910       0.408314      -1.080062       0.051605      -0.000255      -0.019127       0.055036      -0.002580       0.005064       0.004807      -0.023773       0.053238      -0.021828       0.002223       0.019605             12.964857      23.481492      -1.612645      -0.425628      10.073387       0.288711       5.339692           0.015726
           97              C       5.523982      11.219622      19.484788      -0.080805      31.321342 0.38540941E+03  0.87915545E+04                                 8.654212                            6.566896       0.094332       2.013725                    0.999663      28.081866      79.504330       0.639931       0.419594      -1.062254       0.017326      -0.014406      -0.014807       0.026963      -0.015194       0.006644      -0.000082      -0.046888       0.063792      -0.039236       0.016592       0.022643             10.310328      16.771242      -0.426498      -0.677475       9.453013       0.168924       4.706729           0.002375
           98              C       5.562782       8.828499      19.367891      -0.109888      34.690552 0.41444093E+03  0.96684665E+04                                 9.373758                            6.885141       0.044658       1.992518                    0.999547      29.248740      84.926788       0.612092       0.428938      -1.051890       0.017759       0.012469      -0.017705       0.028006       0.020062       0.003695      -0.007959      -0.037664       0.129359      -0.049542       0.005079       0.044463             11.748504      20.331920      -2.612236      -0.837905       9.605235       0.370050       5.308356           0.001514
           99              C       6.866583      11.300038      19.490752      -0.114194      32.265463 0.38189091E+03  0.86643494E+04                                 8.727139                            6.475831       0.265747       2.071650                    0.999740      27.972068      78.181343       0.655581       0.411797      -1.070572      -0.012992      -0.010018      -0.009963       0.019194       0.004210       0.002869       0.000414      -0.034796      -0.030864      -0.014586      -0.008475       0.023061             10.483240      16.749276      -2.224808      -0.843153      10.052873       0.407096       4.647572           0.003191
          100              C       6.926268       8.912814      19.371171      -0.104427      42.586959 0.49389322E+03  0.11924082E+05                                10.666417                            7.448437      -0.150036       1.940896                    0.998696      28.828551      82.540500       0.602262       0.421239      -1.066799      -0.050245       0.016788      -0.005406       0.053251      -0.011271       0.000912      -0.001743      -0.035310       0.056861      -0.030426       0.011001       0.019425             14.188138      25.626146      -2.569109      -1.419133      11.207435       0.322306       5.730835           0.002988
          101              C       7.608005      10.105809      19.395922       0.050937      39.758067 0.41653505E+03  0.96320559E+04                                10.180434                            6.805944       0.023382       2.011665                    0.999492      26.777618      74.904132       0.635159       0.417020      -1.070051      -0.008561       0.017765      -0.007468       0.021088       0.011904       0.004507      -0.004070       0.045502       0.023268      -0.030225       0.007619       0.022606             13.999730      25.471562      -3.819950      -1.606098      11.213974       0.441726       5.313652           0.006906
          102              C       9.084868       9.949951      19.340754       0.059759      39.056686 0.40257237E+03  0.92406868E+04                                10.057667                            6.696429       0.004731       2.007797                    0.999487      26.619214      74.463172       0.638810       0.417709      -1.068392       0.013128       0.010441      -0.005187       0.017558      -0.026201       0.001095      -0.003496       0.024631       0.029716      -0.034032       0.009494       0.024537             13.777490      25.886426       0.994597      -1.200443      10.307987       0.114792       5.138057           0.003552
          103              C      -4.885657      10.922189      19.365505      -0.118667      33.164404 0.38652612E+03  0.88047505E+04                                 8.919516                            6.538425       0.211363       2.053527                    0.999701      28.168839      79.145892       0.648290       0.414762      -1.067591       0.017738      -0.010049      -0.005912       0.021226      -0.005897      -0.001536      -0.002442      -0.030182      -0.027889      -0.012723      -0.008276       0.020999             10.803067      18.210087       0.869706      -0.579259       9.536211       0.100075       4.662904           0.002230
          104              C       9.457820       8.612831      19.269185      -0.110284      43.017794 0.50281097E+03  0.12178341E+05                                10.698879                            7.491813      -0.194241       1.924865                    0.998461      28.907512      82.556162       0.604119       0.418601      -1.069833       0.049751       0.008509      -0.000125       0.050473       0.016612       0.008144      -0.002109      -0.016445       0.045465      -0.027626       0.010048       0.017578             14.124631      25.597859      -0.626548      -1.325450      11.264958       0.179012       5.511074           0.004875
          105              C      -3.549020      10.533701      19.314810      -0.089957      32.919769 0.41067517E+03  0.94989606E+04                                 8.916304                            6.751524       0.071529       1.994280                    0.999592      28.676641      81.227273       0.636197       0.416233      -1.066501      -0.028567      -0.009570      -0.004823       0.030511       0.022985       0.001491      -0.006859      -0.022576       0.019689      -0.029560       0.005728       0.023832             10.694037      18.016914      -0.773664      -0.387066       9.347447       0.105768       4.717750           0.001731
          106              C      -4.139752       8.222730      19.205667      -0.095099      35.460015 0.41051456E+03  0.95466022E+04                                 9.506044                            6.849278      -0.017650       1.976295                    0.999359      28.951071      83.714440       0.614601       0.428541      -1.052961      -0.006078       0.018932       0.001906       0.019975      -0.016443       0.004329      -0.003690      -0.045050       0.145923      -0.052297       0.003053       0.049243             12.047871      21.289636       0.967015      -0.574041       9.906161       0.264834       4.947815          -0.000249
          107              C      -3.168609       9.197409      19.251889      -0.005312      37.707702 0.41475605E+03  0.95410604E+04                                 9.730682                            6.712404       0.039012       2.024372                    0.999273      26.477793      72.879942       0.653593       0.407375      -1.080796      -0.047181       0.001918      -0.000057       0.047220       0.005836      -0.001876      -0.001307      -0.022048       0.065453      -0.023432       0.001420       0.022012             13.077400      24.343624       0.339328       0.072424       9.860851       0.098869       5.027725           0.007976
          108              C      -1.709646       8.844926      19.282604       0.602305      23.965374 0.24193578E+03  0.49690761E+04                                 7.692815                            5.517301      -0.051410       2.045770                    0.999434      22.072412      61.563460       0.632042       0.471829      -1.019769       0.066266      -0.007341       0.007677       0.067112       0.010673      -0.006603      -0.013876      -0.012650       0.335700      -0.068364      -0.045040       0.113403              9.722656      15.869984       0.454058       0.375200       8.796820       0.174863       4.501164          -0.002097
          109              C      -0.259614       4.936222      19.666992       0.554062      25.597281 0.26644884E+03  0.55781230E+04                                 7.986449                            5.747613      -0.118248       2.011398                    0.999393      22.583809      62.560431       0.629273       0.464935      -1.028678       0.014467       0.042270      -0.013459       0.046660      -0.084173       0.020983      -0.005585       0.057312      -0.079623      -0.076873      -0.028452       0.105324             10.126812       8.041379       5.758173      -0.565183      14.127233      -0.417645       8.211823          -0.004981
          110              C      -1.117381       3.723036      19.883788       0.008778      36.710125 0.40914088E+03  0.93880426E+04                                 9.573488                            6.695229       0.058711       2.035915                    0.999238      26.276187      72.439123       0.649703       0.410856      -1.077561      -0.023088      -0.033592       0.000671       0.040767      -0.019350       0.002570       0.005867      -0.000448       0.016282      -0.023304       0.006149       0.017155             12.481300      10.195896       8.051216      -0.281684      17.223175      -0.380990      10.024829           0.017617
          111              C      -1.557451       2.995557      18.797721      -0.099938      33.603135 0.40701873E+03  0.94486024E+04                                 9.163540                            6.816116       0.027847       1.993161                    0.999394      28.904992      83.608897       0.616399       0.428046      -1.052873      -0.000454      -0.012367       0.012311       0.017456      -0.039812      -0.007564      -0.017090       0.021007      -0.013791      -0.046738       0.002823       0.043915             11.086165       9.350041       6.608802       0.192281      14.505002       0.667796       9.403451           0.000063
          112              C      -1.476899       3.342330      21.168460      -0.073174      31.973449 0.40479347E+03  0.93707085E+04                                 8.849973                            6.780765      -0.008420       1.983443                    0.999583      28.498788      81.936391       0.621172       0.425947      -1.055672      -0.005204      -0.015385      -0.012715       0.020627      -0.018989       0.006423       0.014993       0.009030      -0.021810      -0.028032       0.004152       0.023880             10.341215       8.558386       5.558968      -0.208090      12.456048      -0.826123      10.009211           0.003879
          113              C      12.578663       1.873943      19.044636      -0.106530      41.546805 0.51772877E+03  0.12643870E+05                                10.483176                            7.633158      -0.189534       1.924549                    0.998528      29.152333      83.865071       0.594280       0.422024      -1.066625       0.036091       0.038616       0.012546       0.054325      -0.014750       0.007986       0.007043       0.012050       0.020802      -0.022972       0.008742       0.014229             13.218308      11.181697       8.377504      -0.288229      17.742521      -0.026338      10.730707           0.011591
          114              C      -2.258585       2.217791      21.397184      -0.121175      33.342319 0.41898334E+03  0.97720071E+04                                 9.038629                            6.865596       0.209871       2.051804                    0.999582      28.823267      82.872077       0.622484       0.421882      -1.059407       0.012610       0.008428      -0.012027       0.019357      -0.002885      -0.010924      -0.003845      -0.001542       0.023412      -0.013021      -0.001335       0.014356             10.643018       8.913643       5.641978       0.889512      12.472863       0.910505      10.542549           0.003470
          115              C      12.229587       1.471120      20.324835       0.056520      36.619167 0.41670432E+03  0.96743356E+04                                 9.698516                            6.864984      -0.041131       1.991234                    0.999549      27.037780      76.746854       0.622058       0.424114      -1.061430       0.009058       0.003130       0.013642       0.016671       0.000033      -0.011954      -0.017352       0.004771      -0.061950      -0.031507       0.010754       0.020753             12.519744      10.315586       7.857583       1.007186      16.799315       1.658807      10.444330           0.008527
          116              C      11.431492       0.223623      20.325133       0.048485      36.953443 0.42314062E+03  0.98685662E+04                                 9.782172                            6.927302      -0.027406       1.995055                    0.999591      27.223339      77.631544       0.617536       0.425280      -1.059940      -0.000996      -0.007657       0.012927       0.015058      -0.001301       0.011111       0.016470       0.006639      -0.068401      -0.032384       0.012905       0.019479             12.712483       9.935445       7.586957      -1.338495      17.460256      -1.664672      10.741748           0.012137
          117              C      11.206237      -0.286814      19.059844      -0.103145      40.333058 0.51021221E+03  0.12447972E+05                                10.358886                            7.630814      -0.207555       1.923098                    0.998681      29.189998      84.666005       0.586592       0.427979      -1.060065      -0.023036      -0.042097       0.010818       0.049192      -0.018662      -0.003058      -0.008195       0.022239       0.027749      -0.028335       0.010936       0.017399             13.077080       9.708340       7.341947      -0.243732      18.734269       0.047356      10.788632           0.009292
          118              C      10.919814      -0.462053      21.415673      -0.112117      33.463271 0.42887085E+03  0.10105253E+05                                 9.205525                            7.037847      -0.067184       1.966348                    0.998255      29.253670      85.757575       0.600207       0.433096      -1.047884      -0.014918      -0.010327      -0.005724       0.019025      -0.007196      -0.002325       0.006345       0.016685       0.023921      -0.016138       0.003664       0.012474             11.021183       7.815258       4.811845      -0.947077      14.181875      -0.938740      11.066415           0.005495
          119              C      10.497648      -1.433180      18.825752      -0.092766      33.338939 0.41524585E+03  0.97223645E+04                                 9.210449                            6.951712      -0.166295       1.933712                    0.998621      29.266421      86.007947       0.599418       0.436425      -1.044072       0.001365       0.009945       0.010111       0.014247      -0.034471       0.008190       0.015610       0.038592      -0.004424      -0.045768       0.005509       0.040259             11.176049       7.847323       5.418829      -0.335433      16.009436      -0.729728       9.671388           0.001277
          120              C      10.200783      -1.612773      21.213489      -0.071585      33.862786 0.42955395E+03  0.10132513E+05                                 9.366975                            7.094669      -0.188476       1.929533                    0.998784      29.013723      85.297146       0.590920       0.439418      -1.043359      -0.001116       0.023320      -0.012185       0.026335      -0.024212      -0.001515      -0.006788       0.027102      -0.016649      -0.027021      -0.003628       0.030649             11.422962       7.255819       4.768302      -0.059704      16.010897       0.630898      11.002171           0.003988
          121              C       9.996413      -2.115358      19.925835       0.002814      38.066192 0.42686703E+03  0.99137139E+04                                 9.856503                            6.871520       0.082194       2.042671                    0.999343      26.582887      74.082126       0.635796       0.414805      -1.073412       0.016653       0.039010      -0.002645       0.042498      -0.015486      -0.008701      -0.004008       0.018046       0.021439      -0.023538       0.005789       0.017749             13.307758       8.305760       6.881536      -0.054213      20.951971       0.254474      10.665544           0.021594
          122              C       1.767663      14.129846      19.738561       0.549530      26.033628 0.26607994E+03  0.55684459E+04                                 8.065998                            5.732320       0.005873       2.050861                    0.999503      22.580809      62.540233       0.631981       0.463106      -1.029697      -0.020093      -0.042041      -0.000451       0.046598      -0.081060       0.019046      -0.024174       0.062945      -0.056429      -0.079077      -0.024367       0.103444             10.616505       6.736702       4.936756       0.106895      16.441000       1.023109       8.671815          -0.005113
          123              C      -0.895139      11.533728       7.121162       0.609614      22.050253 0.23945805E+03  0.49078188E+04                                 7.295354                            5.514532      -0.031621       2.058444                    0.999340      21.872619      61.034158       0.627521       0.476233      -1.016932       0.008067       0.009841      -0.069764       0.070915      -0.023469       0.004809       0.001869       0.151804      -0.194400      -0.065275      -0.046686       0.111961              8.773502       4.342157       0.041037      -0.422875       8.469640      -0.765406      13.508709          -0.003743
          124              C      -0.893647      11.178200       8.584460       0.006230      34.876964 0.42637653E+03  0.98953939E+04                                 9.285784                            6.857198       0.033390       2.024097                    0.999255      26.604853      74.017597       0.638168       0.413553      -1.074667       0.016271      -0.013271       0.048715       0.053047      -0.021140      -0.007947       0.017085       0.007504      -0.090829      -0.036389      -0.004397       0.040786             11.669384       5.813248       1.532296       0.566770       9.338572      -1.850315      19.856332           0.063872
          125              C      -0.314841      12.031118       9.520827      -0.106498      32.264386 0.42212206E+03  0.99205506E+04                                 8.993236                            6.994548      -0.137277       1.939511                    0.998399      29.499316      86.756052       0.599647       0.434623      -1.045519      -0.001979      -0.016198       0.005583       0.017248      -0.016949      -0.024577       0.000605       0.026038      -0.129444      -0.050570       0.002059       0.048511             10.615375       5.878585       1.218033       1.652482       8.869698      -1.233346      17.097842          -0.002024
          126              C      -1.450074       9.976780       8.994791      -0.074259      30.286200 0.40820598E+03  0.94809094E+04                                 8.573987                            6.830707       0.053241       2.005980                    0.999565      28.520372      82.455730       0.615251       0.428631      -1.052753       0.030740      -0.005985       0.019378       0.036828      -0.013212      -0.006976       0.021006       0.018254      -0.078450      -0.036942       0.003072       0.033870              9.861588       5.577555       1.458401       0.354242       9.276436      -2.068447      14.730772           0.010636
          127              C      -0.299922      11.618644      10.828461      -0.092213      40.083682 0.50802073E+03  0.12374216E+05                                10.321059                            7.612728      -0.196750       1.929250                    0.998510      28.957260      83.768210       0.587813       0.427790      -1.060779      -0.012996      -0.003708      -0.048201       0.050060      -0.012829      -0.005516       0.018272       0.011311      -0.074202      -0.033119       0.002523       0.030596             13.006350       6.880402       1.538080       2.536546      10.118097      -2.796352      22.020552           0.033474
          128              C      -1.448581       9.603453      10.324492      -0.100237      32.023302 0.41137757E+03  0.95759757E+04                                 8.903246                            6.873445       0.058163       2.014212                    0.998702      28.560600      82.746256       0.610976       0.430665      -1.051190       0.012941       0.005397      -0.016477       0.021636      -0.001551      -0.010642       0.001524       0.018453      -0.047911      -0.019149      -0.001352       0.020501             10.397670       6.059649       1.788977       1.740104       9.614747      -0.391610      15.518616           0.013619
          129              C      -0.845907      10.412094      11.249826       0.072016      36.759207 0.41179602E+03  0.95482682E+04                                 9.813452                            6.874676      -0.064368       1.990971                    0.999485      26.822896      76.510890       0.613776       0.430382      -1.055755      -0.009338      -0.009343      -0.013613       0.018968      -0.020111      -0.021271      -0.014051       0.017883      -0.008242      -0.037278       0.008754       0.028523             12.915644       6.752380       1.680448       3.629182       9.552569      -0.757209      22.441981           0.036098
          130              C      -0.626616      10.167043      12.691056       0.075975      38.049500 0.41436405E+03  0.96066385E+04                                10.023103                            6.885182      -0.082225       1.987636                    0.999512      26.649102      75.595410       0.615796       0.429022      -1.058362      -0.013346      -0.012407       0.013521       0.022691      -0.022705      -0.001606       0.017374       0.039301       0.018958      -0.038440       0.007914       0.030525             13.491208       6.583647       1.390235       2.745824      10.598982      -4.239920      23.290995           0.042309
          131              C       0.076007      11.172463      13.325042      -0.077925      42.479914 0.48544514E+03  0.11661451E+05                                10.659448                            7.395295      -0.181611       1.940124                    0.998745      28.266515      80.542752       0.603520       0.422476      -1.066769      -0.005523      -0.014042       0.049662       0.051904      -0.006870      -0.015110       0.001702       0.010176      -0.086626      -0.033207       0.006473       0.026734             14.359421       7.435534       1.389536       4.239215      10.109161      -3.146612      25.533566           0.030718
          132              C      -1.009997       9.036982      13.415995      -0.084827      33.604753 0.39525776E+03  0.90746201E+04                                 9.119475                            6.687883       0.161203       2.051382                    0.999066      27.861715      79.174965       0.628680       0.424354      -1.059103       0.007665       0.000767       0.010551       0.013064      -0.007554      -0.004504       0.003564      -0.005049      -0.059643      -0.020778       0.002079       0.018699             11.236504       6.103269       1.589060       2.244259       9.783319      -2.164945      17.822924           0.017283
          133              C       0.442984      11.105437      14.652060      -0.096865      35.219182 0.40167447E+03  0.92794202E+04                                 9.448451                            6.758240       0.078690       2.013152                    0.999429      28.552209      81.973322       0.621778       0.426407      -1.055514      -0.011538      -0.005947      -0.010936       0.016974      -0.017394      -0.003399       0.023167       0.041871      -0.117802      -0.050457       0.002075       0.048382             12.187164       6.428402       1.212192       3.224405       9.173065      -2.987194      20.960025          -0.000810
          134              C      -0.635561       8.959051      14.740925      -0.076783      32.438378 0.38768763E+03  0.88435462E+04                                 8.862880                            6.571502       0.160416       2.037703                    0.999661      27.901724      78.615820       0.642811       0.417714      -1.065012       0.007926       0.010094      -0.015049       0.019778      -0.004402      -0.018654      -0.001255      -0.010317      -0.078825      -0.034634       0.013618       0.021016             11.032327       6.382991       1.649165       3.158449       8.120091      -0.846456      18.593899           0.008397
          135              C       0.099880       9.961240      15.356422       0.013142      38.724714 0.41455254E+03  0.95285697E+04                                 9.932473                            6.718436       0.041989       2.026392                    0.999188      26.295483      72.184079       0.652634       0.408308      -1.080931      -0.011172       0.009912      -0.046651       0.048984      -0.015080      -0.018265       0.007565       0.005316      -0.083720      -0.034543      -0.000462       0.035005             14.034233       7.235425       1.326494       4.598051       9.459071      -3.004212      25.408203           0.073398
          136              C       0.553381       9.763193      16.787812       0.602542      24.243672 0.24644506E+03  0.50743593E+04                                 7.760076                            5.562312      -0.086273       2.034041                    0.999293      21.992074      60.992840       0.631863       0.470784      -1.022496       0.031656      -0.012229       0.065015       0.073339       0.002360      -0.045554       0.001900       0.161530      -0.140047      -0.061055      -0.055762       0.116817             10.174778       5.505493       0.685026       3.061669       8.378466      -1.045988      16.640375          -0.002894
          137              C      -3.340168      12.206075       4.502316       0.613967      23.260599 0.24132489E+03  0.49569899E+04                                 7.581849                            5.538411      -0.060805       2.044754                    0.999361      22.007454      61.530676       0.625591       0.476650      -1.016443       0.071377       0.001087      -0.018523       0.073749      -0.002158       0.006599      -0.048495      -0.034513       0.277823      -0.063839      -0.046012       0.109851              9.498793      15.321344       0.127208      -0.312022       8.082794       1.305972       5.092242          -0.001562
          138              C      -4.846866      12.212767       4.521103      -0.010417      37.650697 0.42368456E+03  0.97996232E+04                                 9.725153                            6.792319       0.095019       2.040205                    0.999356      26.627041      73.518226       0.648507       0.408343      -1.080031      -0.051609      -0.001026      -0.019678       0.055243       0.002537      -0.004888       0.005852      -0.025141       0.053552      -0.022504       0.002211       0.020293             12.982913      23.519793       1.615935       0.427128      10.083220       0.289262       5.345727           0.015760
          139              C      -5.524141      13.417661       4.574482      -0.078942      31.251198 0.38434785E+03  0.87605438E+04                                 8.638166                            6.555416       0.097647       2.015101                    0.999665      28.048813      79.357714       0.640903       0.419283      -1.062542      -0.015097      -0.013607      -0.015254       0.025411       0.014762      -0.005568       0.000168      -0.047176       0.061642      -0.038593       0.017079       0.021513             10.290078      16.735964       0.427291       0.675958       9.435661       0.168750       4.698608           0.002345
          140              C       9.354886      11.026538       4.457585      -0.109662      34.623051 0.41350761E+03  0.96405728E+04                                 9.358742                            6.875013       0.046717       1.993622                    0.999548      29.219951      84.796608       0.612903       0.428642      -1.052146      -0.017798       0.013454      -0.016597       0.027807      -0.020203      -0.003370      -0.007366      -0.038463       0.130247      -0.049988       0.005419       0.044569             11.728030      20.293321       2.603505       0.835964       9.590637       0.369389       5.300132           0.001480
          141              C       8.051057      13.498077       4.580446      -0.115950      32.343137 0.38303231E+03  0.86969582E+04                                 8.741224                            6.485961       0.267817       2.071399                    0.999704      28.014371      78.336475       0.654982       0.411855      -1.070506       0.013869      -0.009621      -0.009511       0.019375      -0.004442      -0.001599       0.002587      -0.035292      -0.028229      -0.013870      -0.009266       0.023136             10.500568      16.779369       2.231889       0.845129      10.067793       0.407809       4.654543           0.003165
          142              C       7.991399      11.110853       4.460865      -0.104768      42.630338 0.49443084E+03  0.11941060E+05                                10.676310                            7.454410      -0.149776       1.940902                    0.998639      28.842358      82.610821       0.601751       0.421456      -1.066594       0.050586       0.014733      -0.005849       0.053011       0.012651      -0.001717      -0.000831      -0.034673       0.055842      -0.030807       0.011896       0.018911             14.203396      25.657618       2.573454       1.420940      11.216906       0.322748       5.735664           0.002995
          143              C       7.309649      12.303848       4.485616       0.052237      39.735117 0.41625281E+03  0.96248484E+04                                10.180197                            6.806332       0.020936       2.011087                    0.999520      26.767305      74.896780       0.634701       0.417350      -1.069734       0.010643       0.017105      -0.006680       0.021225      -0.011539      -0.004206      -0.002818       0.043426       0.022434      -0.028719       0.007039       0.021680             13.998247      25.467241       3.821777       1.605640      11.214026       0.441831       5.313476           0.006859
          144              C       5.832787      12.147990       4.430448       0.060155      39.031080 0.40232713E+03  0.92336328E+04                                10.053942                            6.694903       0.007386       2.008881                    0.999505      26.607560      74.424355       0.638811       0.417773      -1.068353      -0.011102       0.008998      -0.003839       0.014797       0.027757      -0.002291      -0.003253       0.025801       0.032615      -0.036093       0.010027       0.026066             13.770906      25.869507      -0.996244       1.199126      10.307199       0.114804       5.136014           0.003556
          145              C       4.885502      13.120228       4.455199      -0.116586      33.054431 0.38504709E+03  0.87611234E+04                                 8.890062                            6.517516       0.228669       2.058962                    0.999698      28.128776      78.943410       0.650697       0.413696      -1.068465      -0.018239      -0.010730      -0.008296       0.022729       0.005848       0.001224      -0.001494      -0.028947      -0.025661      -0.011986      -0.007955       0.019941             10.764100      18.127828      -0.861201       0.576045       9.516999       0.100551       4.647473           0.002182
          146              C       5.459850      10.810870       4.358879      -0.111616      43.161334 0.50454445E+03  0.12233394E+05                                10.729931                            7.509963      -0.200008       1.922664                    0.998533      28.958618      82.802654       0.602631       0.419187      -1.069236      -0.050067       0.007510      -0.003586       0.050754      -0.016844      -0.005917      -0.000796      -0.016488       0.045592      -0.027055       0.010128       0.016927             14.170849      25.691090       0.623893       1.330273      11.295718       0.179203       5.525739           0.004855
          147              C       3.548869      12.731740       4.404504      -0.089387      32.948835 0.41110099E+03  0.95119802E+04                                 8.925931                            6.758937       0.059591       1.990609                    0.999613      28.686780      81.289262       0.635249       0.416715      -1.066113       0.025732      -0.009457      -0.003112       0.027591      -0.024778      -0.000847      -0.006047      -0.025676       0.020216      -0.031669       0.005939       0.025729             10.705806      18.037685       0.778231       0.387222       9.357461       0.105857       4.722272           0.001720
          148              C       4.139627      10.420769       4.295361      -0.094927      35.443359 0.41023500E+03  0.95388458E+04                                 9.505636                            6.848536      -0.022552       1.975181                    0.999364      28.936015      83.675982       0.614397       0.428740      -1.052797       0.005354       0.019969       0.002543       0.020830       0.017069      -0.000409      -0.004056      -0.045399       0.147301      -0.052959       0.003504       0.049455             12.048206      21.292421      -0.967274       0.573966       9.904237       0.264640       4.947960          -0.000280
          149              C       3.168473      11.395448       4.341583      -0.006514      37.696537 0.41466036E+03  0.95375964E+04                                 9.726130                            6.709373       0.040582       2.024972                    0.999271      26.477022      72.855221       0.654119       0.407101      -1.081059       0.047793       0.000962       0.001364       0.047823      -0.006405       0.002949      -0.003048      -0.021286       0.063648      -0.023123       0.001128       0.021995             13.071629      24.332470      -0.339893      -0.072632       9.856634       0.098734       5.025783           0.008049
          150              C       1.709514      11.042965       4.372298       0.605478      23.896739 0.24113429E+03  0.49486606E+04                                 7.680839                            5.509718      -0.048177       2.047494                    0.999448      22.031211      61.430216       0.632188       0.472097      -1.019592      -0.066271      -0.006776       0.008441       0.067149      -0.009627       0.005974      -0.014367      -0.014653       0.333826      -0.067742      -0.045081       0.112823              9.706485      15.840007      -0.452214      -0.374557       8.784443       0.174725       4.495007          -0.002092
          151              C       0.259525       7.134261       4.756686       0.552451      25.638070 0.26696271E+03  0.55914414E+04                                 7.993437                            5.752277      -0.116671       2.011216                    0.999368      22.606630      62.633161       0.629177       0.464794      -1.028780      -0.015279       0.042893      -0.010669       0.046767       0.085360      -0.021062      -0.005605       0.057983      -0.079402      -0.078120      -0.028396       0.106515             10.136034       8.048231      -5.764097       0.566924      14.141318      -0.420156       8.218553          -0.004988
          152              C       1.117306       5.921075       4.973482       0.011604      36.642168 0.40828236E+03  0.93635766E+04                                 9.563017                            6.689005       0.060260       2.036817                    0.999253      26.246346      72.342279       0.649877       0.410954      -1.077479       0.021368      -0.033820       0.002540       0.040085       0.019994      -0.001845       0.003770      -0.001279       0.018154      -0.023557       0.006390       0.017167             12.465108      10.181239      -8.036720       0.283034      17.196182      -0.382885      10.017902           0.018060
          153              C       1.557386       5.193596       3.887415      -0.097574      33.522787 0.40589839E+03  0.94157583E+04                                 9.147462                            6.805383       0.027884       1.993501                    0.999422      28.868709      83.463638       0.617091       0.427877      -1.053016      -0.000191      -0.011400       0.011236       0.016008       0.037391       0.010256      -0.018250       0.022720      -0.011885      -0.047111       0.005878       0.041233             11.063808       9.328494      -6.589566      -0.188689      14.467626       0.662513       9.395304          -0.000055
          154              C       1.476826       5.540369       6.258154      -0.077971      32.157642 0.40762316E+03  0.94532231E+04                                 8.884637                            6.805333      -0.007302       1.982579                    0.999534      28.599415      82.315744       0.619889       0.426060      -1.055539       0.006311      -0.016709      -0.012764       0.021953       0.020951      -0.008019       0.016008       0.006415      -0.028366      -0.030815       0.004242       0.026573             10.384692       8.595274      -5.587519       0.213773      12.513574      -0.837895      10.045228           0.004008
          155              C       2.339085       4.071982       4.134330      -0.106095      41.431587 0.51623858E+03  0.12596857E+05                                10.461527                            7.620372      -0.185874       1.926247                    0.998562      29.102221      83.652256       0.595061       0.421826      -1.066881      -0.035789       0.037677       0.011603       0.053245       0.013824      -0.007460       0.005771       0.013178       0.018313      -0.021268       0.007146       0.014122             13.187127      11.155193      -8.353224       0.290707      17.695470      -0.031077      10.710719           0.011944
          156              C       2.258525       4.415830       6.486878      -0.120847      33.298648 0.41816865E+03  0.97484103E+04                                 9.029902                            6.857511       0.207811       2.051414                    0.999572      28.804150      82.801726       0.623033       0.421709      -1.059499      -0.012380       0.009862      -0.009658       0.018542       0.003758       0.011171      -0.002811      -0.003703       0.021776      -0.013782       0.000014       0.013768             10.633347       8.904084      -5.635805      -0.885145      12.460317       0.905483      10.535641           0.003518
          157              C       2.688162       3.669159       5.414529       0.056714      36.647546 0.41702669E+03  0.96838190E+04                                 9.704813                            6.868506      -0.043699       1.990332                    0.999584      27.044815      76.778041       0.621772       0.424221      -1.061350      -0.010637       0.004807       0.015225       0.019184      -0.000414       0.011874      -0.017309       0.003950      -0.063262      -0.031637       0.010576       0.021061             12.529036      10.322752      -7.864453      -1.009494      16.812210       1.662344      10.452146           0.008866
          158              C       3.486272       2.421662       5.414827       0.050883      36.904702 0.42247394E+03  0.98497373E+04                                 9.777500                            6.924370      -0.028196       1.994912                    0.999634      27.196829      77.558541       0.617290       0.425590      -1.059682       0.003280      -0.009042       0.013297       0.016411      -0.000355      -0.010346       0.014413       0.005299      -0.068797      -0.030546       0.011210       0.019337             12.706192       9.930722      -7.583156       1.337390      17.451999      -1.663790      10.735854           0.012522
          159              C       3.711534       1.911225       4.149538      -0.102109      40.311138 0.50999239E+03  0.12441694E+05                                10.357460                            7.631022      -0.214255       1.921174                    0.998647      29.178633      84.639377       0.586350       0.428187      -1.059901       0.023457      -0.042909       0.010665       0.050052       0.017739       0.002257      -0.009792       0.022031       0.025096      -0.027663       0.009891       0.017772             13.073082       9.704972      -7.337423       0.244151      18.725046       0.045984      10.789228           0.009603
          160              C       3.997955       1.735986       6.505367      -0.113632      33.452016 0.42870210E+03  0.10100261E+05                                 9.203503                            7.036042      -0.063181       1.967626                    0.998237      29.245977      85.730084       0.600339       0.433044      -1.047917       0.018006      -0.012745      -0.006354       0.022957       0.006247       0.004082       0.005482       0.015260       0.016483      -0.013436       0.001132       0.012304             11.019388       7.814394      -4.812221       0.946829      14.181872      -0.938868      11.061897           0.005560
          161              C       4.420137       0.764859       3.915446      -0.094073      33.326818 0.41517504E+03  0.97191510E+04                                 9.203105                            6.947235      -0.161431       1.935145                    0.998587      29.264289      85.961821       0.600185       0.435937      -1.044487      -0.002588       0.008752       0.009943       0.013496       0.035888      -0.008470       0.015157       0.038757      -0.005190      -0.046630       0.004973       0.041657             11.164955       7.839449      -5.410768       0.335184      15.988340      -0.729061       9.667075           0.001211
          162              C       4.717000       0.585266       6.303183      -0.077007      34.054103 0.43254074E+03  0.10221079E+05                                 9.400695                            7.118520      -0.190566       1.927776                    0.998723      29.123918      85.708626       0.590001       0.439323      -1.043372       0.001563       0.022912      -0.011590       0.025725       0.025255       0.000959      -0.008473       0.028978      -0.023547      -0.028216      -0.005115       0.033331             11.467066       7.281595      -4.788815       0.058515      16.079790       0.635543      11.039812           0.004085
          163              C       4.921378       0.082681       5.015529       0.004045      38.031975 0.42650887E+03  0.99027424E+04                                 9.847988                            6.866630       0.089203       2.044961                    0.999330      26.574787      74.035582       0.636339       0.414563      -1.073632      -0.016681       0.039693      -0.001002       0.043067       0.016344       0.007176      -0.003403       0.018654       0.021699      -0.023837       0.006417       0.017421             13.293898       8.297736      -6.872453       0.054038      20.925662       0.254797      10.658296           0.022062
          164              C      -1.767856      16.327885       4.828255       0.550110      25.986134 0.26551290E+03  0.55538520E+04                                 8.059192                            5.728244       0.002687       2.050402                    0.999540      22.552304      62.454608       0.631842       0.463435      -1.029470       0.021155      -0.039880       0.002132       0.045194       0.080925      -0.018041      -0.022977       0.062626      -0.054177      -0.079097      -0.023182       0.102280             10.606268       6.730664      -4.930814      -0.107338      16.422536       1.023593       8.665605          -0.005154
          165              C       8.353940       1.590608      22.699450       0.609614      22.050246 0.23945800E+03  0.49078173E+04                                 7.295352                            5.514531      -0.031622       2.058444                    0.999340      21.872618      61.034150       0.627521       0.476232      -1.016932      -0.008068      -0.009841       0.069764       0.070915      -0.023469       0.004809       0.001869       0.151804      -0.194400      -0.065275      -0.046686       0.111961              8.773498       4.342155       0.041037      -0.422874       8.469637      -0.765405      13.508701          -0.003735
          166              C       8.352448       1.946136      21.236152       0.006230      34.876960 0.42637655E+03  0.98953932E+04                                 9.285778                            6.857195       0.033390       2.024097                    0.999255      26.604856      74.017574       0.638169       0.413553      -1.074668      -0.016271       0.013271      -0.048715       0.053047      -0.021140      -0.007947       0.017085       0.007504      -0.090828      -0.036389      -0.004397       0.040786             11.669375       5.813245       1.532297       0.566771       9.338572      -1.850312      19.856308           0.063888
          167              C       7.773642       1.093218      20.299785      -0.106498      32.264368 0.42212176E+03  0.99205423E+04                                 8.993228                            6.994541      -0.137275       1.939511                    0.998399      29.499318      86.756062       0.599648       0.434622      -1.045519       0.001979       0.016198      -0.005584       0.017248      -0.016949      -0.024577       0.000605       0.026038      -0.129444      -0.050570       0.002059       0.048512             10.615366       5.878580       1.218036       1.652476       8.869702      -1.233353      17.097815          -0.001999
          168              C       8.908875       3.147556      20.825821      -0.074259      30.286210 0.40820609E+03  0.94809121E+04                                 8.573986                            6.830706       0.053241       2.005979                    0.999565      28.520380      82.455737       0.615251       0.428630      -1.052754      -0.030740       0.005985      -0.019378       0.036828      -0.013212      -0.006976       0.021006       0.018254      -0.078449      -0.036942       0.003072       0.033870              9.861587       5.577554       1.458401       0.354242       9.276438      -2.068448      14.730768           0.010651
          169              C       7.758723       1.505692      18.992151      -0.092213      40.083673 0.50802061E+03  0.12374211E+05                                10.321052                            7.612724      -0.196751       1.929250                    0.998510      28.957257      83.768158       0.587814       0.427789      -1.060779       0.012996       0.003708       0.048201       0.050060      -0.012828      -0.005516       0.018272       0.011311      -0.074201      -0.033119       0.002523       0.030596             13.006342       6.880397       1.538078       2.536540      10.118095      -2.796361      22.020534           0.033486
          170              C       8.907382       3.520883      19.496120      -0.100237      32.023323 0.41137791E+03  0.95759852E+04                                 8.903247                            6.873446       0.058161       2.014212                    0.998702      28.560616      82.746297       0.610976       0.430665      -1.051190      -0.012941      -0.005397       0.016477       0.021636      -0.001551      -0.010642       0.001523       0.018453      -0.047910      -0.019149      -0.001352       0.020501             10.397671       6.059650       1.788978       1.740104       9.614750      -0.391612      15.518614           0.013631
          171              C       8.304708       2.712242      18.570786       0.072017      36.759222 0.41179623E+03  0.95482735E+04                                 9.813451                            6.874675      -0.064369       1.990971                    0.999485      26.822905      76.510897       0.613777       0.430381      -1.055755       0.009338       0.009343       0.013613       0.018968      -0.020111      -0.021270      -0.014051       0.017882      -0.008241      -0.037278       0.008755       0.028523             12.915641       6.752379       1.680448       3.629180       9.552570      -0.757212      22.441973           0.036108
          172              C       8.085417       2.957293      17.129556       0.075975      38.049518 0.41436431E+03  0.96066450E+04                                10.023102                            6.885181      -0.082225       1.987636                    0.999512      26.649113      75.595421       0.615796       0.429022      -1.058363       0.013346       0.012407      -0.013520       0.022691      -0.022704      -0.001606       0.017374       0.039300       0.018959      -0.038440       0.007915       0.030525             13.491205       6.583646       1.390235       2.745823      10.598982      -4.239922      23.290989           0.042318
          173              C       7.382794       1.951873      16.495570      -0.077925      42.479906 0.48544507E+03  0.11661448E+05                                10.659443                            7.395292      -0.181612       1.940123                    0.998745      28.266515      80.542729       0.603520       0.422476      -1.066769       0.005523       0.014042      -0.049662       0.051904      -0.006870      -0.015110       0.001702       0.010176      -0.086626      -0.033207       0.006473       0.026734             14.359413       7.435531       1.389535       4.239211      10.109158      -3.146614      25.533551           0.030723
          174              C       8.468798       4.087354      16.404617      -0.084827      33.604766 0.39525794E+03  0.90746250E+04                                 9.119475                            6.687883       0.161203       2.051382                    0.999066      27.861726      79.174988       0.628681       0.424354      -1.059103      -0.007665      -0.000767      -0.010551       0.013064      -0.007554      -0.004504       0.003564      -0.005049      -0.059643      -0.020778       0.002080       0.018699             11.236504       6.103269       1.589060       2.244259       9.783320      -2.164946      17.822922           0.017291
          175              C       7.015817       2.018899      15.168552      -0.096865      35.219199 0.40167470E+03  0.92794264E+04                                 9.448453                            6.758241       0.078690       2.013152                    0.999429      28.552221      81.973348       0.621778       0.426407      -1.055514       0.011539       0.005947       0.010937       0.016974      -0.017394      -0.003399       0.023167       0.041870      -0.117803      -0.050457       0.002075       0.048382             12.187166       6.428402       1.212191       3.224404       9.173067      -2.987199      20.960029          -0.000812
          176              C       8.094362       4.165285      15.079687      -0.076783      32.438381 0.38768770E+03  0.88435475E+04                                 8.862878                            6.571501       0.160417       2.037703                    0.999661      27.901730      78.615816       0.642811       0.417713      -1.065012      -0.007925      -0.010094       0.015049       0.019778      -0.004401      -0.018654      -0.001255      -0.010317      -0.078825      -0.034634       0.013618       0.021016             11.032324       6.382990       1.649164       3.158449       8.120088      -0.846456      18.593893           0.008399
          177              C       7.358921       3.163096      14.464190       0.013141      38.724756 0.41455306E+03  0.95285836E+04                                 9.932474                            6.718436       0.041989       2.026391                    0.999188      26.295508      72.184130       0.652635       0.408308      -1.080932       0.011172      -0.009912       0.046652       0.048984      -0.015080      -0.018265       0.007565       0.005316      -0.083721      -0.034543      -0.000461       0.035005             14.034234       7.235425       1.326493       4.598051       9.459071      -3.004216      25.408207           0.073402
          178              C       6.905420       3.361143      13.032800       0.602543      24.243726 0.24644566E+03  0.50743748E+04                                 7.760087                            5.562319      -0.086272       2.034041                    0.999293      21.992105      60.992945       0.631863       0.470784      -1.022496      -0.031656       0.012229      -0.065015       0.073339       0.002360      -0.045555       0.001900       0.161532      -0.140048      -0.061056      -0.055763       0.116819             10.174794       5.505500       0.685027       3.061674       8.378477      -1.045993      16.640403          -0.002895
          179              C      10.798969       0.918261      25.318296       0.613967      23.260626 0.24132522E+03  0.49569984E+04                                 7.581856                            5.538416      -0.060807       2.044753                    0.999361      22.007467      61.530729       0.625591       0.476650      -1.016443      -0.071377      -0.001087       0.018523       0.073749      -0.002158       0.006599      -0.048496      -0.034513       0.277825      -0.063840      -0.046012       0.109852              9.498802      15.321361       0.127209      -0.312022       8.082800       1.305973       5.092246          -0.001557
          180              C      12.305667       0.911569      25.299509      -0.010417      37.650697 0.42368460E+03  0.97996240E+04                                 9.725151                            6.792318       0.095019       2.040205                    0.999356      26.627044      73.518228       0.648507       0.408343      -1.080031       0.051609       0.001026       0.019678       0.055243       0.002537      -0.004888       0.005852      -0.025141       0.053551      -0.022504       0.002211       0.020293             12.982909      23.519786       1.615934       0.427128      10.083216       0.289262       5.345726           0.015770
          181              C      12.982942      -0.293325      25.246130      -0.078942      31.251201 0.38434789E+03  0.87605446E+04                                 8.638166                            6.555415       0.097647       2.015100                    0.999665      28.048817      79.357717       0.640903       0.419283      -1.062542       0.015097       0.013606       0.015254       0.025412       0.014762      -0.005568       0.000168      -0.047176       0.061642      -0.038593       0.017080       0.021513             10.290076      16.735965       0.427287       0.675957       9.435657       0.168750       4.698607           0.002366
          182              C      -1.896085       2.097798      25.363027      -0.109663      34.623063 0.41350781E+03  0.96405781E+04                                 9.358743                            6.875015       0.046716       1.993622                    0.999548      29.219959      84.796621       0.612903       0.428642      -1.052146       0.017798      -0.013454       0.016597       0.027807      -0.020203      -0.003370      -0.007366      -0.038463       0.130247      -0.049988       0.005419       0.044569             11.728030      20.293319       2.603508       0.835965       9.590638       0.369390       5.300133           0.001495
          183              C      -0.592256      -0.373741      25.240166      -0.115950      32.343107 0.38303190E+03  0.86969466E+04                                 8.741216                            6.485955       0.267819       2.071399                    0.999704      28.014362      78.336447       0.654983       0.411855      -1.070506      -0.013869       0.009621       0.009511       0.019375      -0.004441      -0.001600       0.002587      -0.035292      -0.028228      -0.013870      -0.009266       0.023136             10.500557      16.779349       2.231876       0.845128      10.067786       0.407808       4.654538           0.003203
          184              C      -0.532598       2.013483      25.359747      -0.104768      42.630349 0.49443101E+03  0.11941065E+05                                10.676312                            7.454412      -0.149776       1.940902                    0.998639      28.842364      82.610846       0.601750       0.421456      -1.066594      -0.050586      -0.014733       0.005849       0.053011       0.012651      -0.001717      -0.000831      -0.034673       0.055842      -0.030807       0.011896       0.018911             14.203395      25.657611       2.573453       1.420940      11.216911       0.322748       5.735664           0.003002
          185              C       0.149152       0.820488      25.334996       0.052237      39.735098 0.41625277E+03  0.96248470E+04                                10.180192                            6.806331       0.020936       2.011087                    0.999520      26.767303      74.896767       0.634701       0.417350      -1.069734      -0.010643      -0.017105       0.006681       0.021225      -0.011539      -0.004206      -0.002818       0.043426       0.022434      -0.028719       0.007039       0.021680             13.998235      25.467212       3.821766       1.605638      11.214021       0.441831       5.313473           0.006871
          186              C       1.626014       0.976346      25.390164       0.060155      39.031062 0.40232701E+03  0.92336289E+04                                10.053936                            6.694901       0.007388       2.008881                    0.999505      26.607557      74.424332       0.638811       0.417773      -1.068353       0.011101      -0.008998       0.003840       0.014797       0.027757      -0.002291      -0.003253       0.025801       0.032615      -0.036093       0.010027       0.026066             13.770894      25.869464      -0.996262       1.199123      10.307207       0.114804       5.136010           0.003569
          187              C       2.573299       0.004108      25.365413      -0.116586      33.054411 0.38504654E+03  0.87611120E+04                                 8.890069                            6.517516       0.228681       2.058966                    0.999698      28.128766      78.943510       0.650696       0.413697      -1.068464       0.018239       0.010730       0.008296       0.022729       0.005848       0.001223      -0.001494      -0.028946      -0.025659      -0.011986      -0.007954       0.019940             10.764108      18.127821      -0.861190       0.576045       9.517031       0.100553       4.647472           0.002234
          188              C       1.998951       2.313466      25.461733      -0.111616      43.161340 0.50454468E+03  0.12233400E+05                                10.729928                            7.509962      -0.200008       1.922664                    0.998533      28.958626      82.802656       0.602631       0.419186      -1.069237       0.050067      -0.007510       0.003586       0.050754      -0.016844      -0.005917      -0.000796      -0.016488       0.045591      -0.027055       0.010129       0.016927             14.170839      25.691057       0.623891       1.330271      11.295723       0.179203       5.525737           0.004865
          189              C       3.909932       0.392596      25.416108      -0.089387      32.948798 0.41110030E+03  0.95119612E+04                                 8.925929                            6.758933       0.059599       1.990612                    0.999613      28.686746      81.289176       0.635249       0.416716      -1.066112      -0.025732       0.009457       0.003112       0.027591      -0.024777      -0.000847      -0.006046      -0.025676       0.020217      -0.031668       0.005940       0.025729             10.705805      18.037686       0.778240       0.387222       9.357460       0.105858       4.722269           0.001750
          190              C       3.319174       2.703567      25.525251      -0.094926      35.443298 0.41023431E+03  0.95388242E+04                                 9.505619                            6.848526      -0.022550       1.975181                    0.999364      28.935994      83.675857       0.614398       0.428740      -1.052798      -0.005354      -0.019969      -0.002542       0.020830       0.017069      -0.000409      -0.004056      -0.045398       0.147300      -0.052959       0.003504       0.049455             12.048180      21.292361      -0.967271       0.573965       9.904226       0.264640       4.947952          -0.000262
          191              C       4.290328       1.728888      25.479029      -0.006514      37.696491 0.41465999E+03  0.95375840E+04                                 9.726116                            6.709366       0.040584       2.024972                    0.999271      26.477012      72.855136       0.654120       0.407101      -1.081059      -0.047793      -0.000962      -0.001364       0.047822      -0.006405       0.002950      -0.003048      -0.021287       0.063646      -0.023123       0.001129       0.021994             13.071604      24.332409      -0.339888      -0.072632       9.856626       0.098734       5.025776           0.008059
          192              C       5.749287       2.081371      25.448314       0.605477      23.896705 0.24113396E+03  0.49486517E+04                                 7.680830                            5.509713      -0.048181       2.047493                    0.999448      22.031186      61.430110       0.632189       0.472097      -1.019593       0.066271       0.006776      -0.008441       0.067149      -0.009627       0.005974      -0.014367      -0.014653       0.333824      -0.067741      -0.045081       0.112822              9.706471      15.839979      -0.452211      -0.374556       8.784433       0.174725       4.495002          -0.002086
          193              C       7.199276       5.990075      25.063926       0.552447      25.637896 0.26696086E+03  0.55913902E+04                                 7.993391                            5.752249      -0.116674       2.011218                    0.999368      22.606519      62.632682       0.629180       0.464792      -1.028782       0.015278      -0.042893       0.010669       0.046766       0.085356      -0.021062      -0.005605       0.057978      -0.079391      -0.078117      -0.028392       0.106509             10.135968       8.048178      -5.764048       0.566920      14.141212      -0.420151       8.218512          -0.004973
          194              C       6.341495       7.203261      24.847130       0.011603      36.642070 0.40828164E+03  0.93635535E+04                                 9.562993                            6.688994       0.060268       2.036820                    0.999253      26.246320      72.342122       0.649878       0.410954      -1.077480      -0.021367       0.033819      -0.002540       0.040085       0.019992      -0.001845       0.003770      -0.001281       0.018161      -0.023557       0.006391       0.017165             12.465070      10.181211      -8.036691       0.283033      17.196128      -0.382884      10.017871           0.018088
          195              C       5.901415       7.930740      25.933197      -0.097574      33.522689 0.40589734E+03  0.94157248E+04                                 9.147438                            6.805371       0.027887       1.993502                    0.999422      28.868655      83.463349       0.617092       0.427877      -1.053016       0.000192       0.011399      -0.011236       0.016007       0.037389       0.010257      -0.018250       0.022719      -0.011886      -0.047111       0.005879       0.041232             11.063773       9.328468      -6.589540      -0.188691      14.467580       0.662513       9.395273          -0.000041
          196              C       5.981975       7.583967      23.562458      -0.077971      32.157580 0.40762246E+03  0.94532015E+04                                 8.884624                            6.805326      -0.007297       1.982582                    0.999534      28.599376      82.315570       0.619889       0.426060      -1.055539      -0.006311       0.016708       0.012764       0.021952       0.020949      -0.008019       0.016008       0.006413      -0.028368      -0.030814       0.004243       0.026571             10.384675       8.595262      -5.587510       0.213772      12.513557      -0.837893      10.045206           0.004037
          197              C       5.119716       9.052354      25.686282      -0.106096      41.431594 0.51623903E+03  0.12596871E+05                                10.461529                            7.620377      -0.185875       1.926247                    0.998562      29.102232      83.652316       0.595060       0.421826      -1.066881       0.035789      -0.037676      -0.011603       0.053245       0.013824      -0.007460       0.005771       0.013178       0.018314      -0.021268       0.007146       0.014122             13.187125      11.155188      -8.353216       0.290704      17.695460      -0.031072      10.710725           0.011966
          198              C       5.200276       8.708506      23.333734      -0.120848      33.298673 0.41816912E+03  0.97484248E+04                                 9.029909                            6.857517       0.207810       2.051413                    0.999572      28.804164      82.801806       0.623032       0.421709      -1.059499       0.012380      -0.009862       0.009658       0.018542       0.003758       0.011171      -0.002811      -0.003704       0.021776      -0.013782       0.000014       0.013768             10.633356       8.904091      -5.635808      -0.885150      12.460326       0.905489      10.535651           0.003541
          199              C       4.770639       9.455177      24.406083       0.056714      36.647559 0.41702685E+03  0.96838258E+04                                 9.704824                            6.868513      -0.043700       1.990332                    0.999584      27.044821      76.778127       0.621771       0.424222      -1.061349       0.010637      -0.004807      -0.015225       0.019184      -0.000413       0.011874      -0.017309       0.003950      -0.063262      -0.031637       0.010576       0.021061             12.529048      10.322761      -7.864460      -1.009499      16.812226       1.662351      10.452158           0.008888
          200              C       3.972529      10.702674      24.405785       0.050883      36.904701 0.42247389E+03  0.98497375E+04                                 9.777506                            6.924374      -0.028195       1.994913                    0.999634      27.196826      77.558579       0.617289       0.425591      -1.059681      -0.003279       0.009042      -0.013297       0.016411      -0.000354      -0.010346       0.014412       0.005299      -0.068797      -0.030546       0.011210       0.019337             12.706200       9.930728      -7.583161       1.337389      17.452010      -1.663789      10.735861           0.012546
          201              C       3.747267      11.213111      25.671074      -0.102109      40.311142 0.50999236E+03  0.12441694E+05                                10.357466                            7.631025      -0.214254       1.921174                    0.998647      29.178631      84.639405       0.586350       0.428187      -1.059900      -0.023457       0.042909      -0.010665       0.050051       0.017739       0.002257      -0.009792       0.022030       0.025096      -0.027663       0.009891       0.017773             13.073089       9.704977      -7.337427       0.244150      18.725055       0.045985      10.789234           0.009622
          202              C       3.460846      11.388350      23.315245      -0.113632      33.451999 0.42870185E+03  0.10100254E+05                                 9.203502                            7.036040      -0.063179       1.967627                    0.998237      29.245965      85.730051       0.600339       0.433045      -1.047917      -0.018006       0.012745       0.006354       0.022957       0.006247       0.004082       0.005482       0.015261       0.016482      -0.013436       0.001132       0.012304             11.019385       7.814392      -4.812220       0.946829      14.181868      -0.938867      11.061894           0.005583
          203              C       3.038664      12.359477      25.905166      -0.094072      33.326840 0.41517528E+03  0.97191588E+04                                 9.203110                            6.947238      -0.161436       1.935144                    0.998587      29.264307      85.961909       0.600184       0.435937      -1.044487       0.002588      -0.008752      -0.009943       0.013496       0.035889      -0.008470       0.015157       0.038758      -0.005190      -0.046631       0.004973       0.041658             11.164961       7.839453      -5.410771       0.335184      15.988348      -0.729061       9.667083           0.001221
          204              C       2.741801      12.539070      23.517429      -0.077007      34.054106 0.43254075E+03  0.10221079E+05                                 9.400696                            7.118521      -0.190567       1.927776                    0.998723      29.123922      85.708646       0.590001       0.439323      -1.043372      -0.001563      -0.022912       0.011590       0.025725       0.025255       0.000959      -0.008473       0.028979      -0.023546      -0.028217      -0.005115       0.033332             11.467067       7.281595      -4.788815       0.058515      16.079790       0.635541      11.039814           0.004102
          205              C       2.537423      13.041655      24.805083       0.004044      38.032024 0.42650941E+03  0.99027583E+04                                 9.847996                            6.866634       0.089199       2.044960                    0.999330      26.574808      74.035660       0.636338       0.414563      -1.073632       0.016681      -0.039693       0.001002       0.043068       0.016344       0.007176      -0.003403       0.018655       0.021698      -0.023838       0.006417       0.017421             13.293910       8.297743      -6.872460       0.054040      20.925682       0.254794      10.658305           0.022089
          206              C       9.226657      -3.203549      24.992357       0.550113      25.986173 0.26551333E+03  0.55538637E+04                                 8.059201                            5.728249       0.002690       2.050402                    0.999540      22.552333      62.454720       0.631842       0.463435      -1.029470      -0.021156       0.039880      -0.002132       0.045194       0.080927      -0.018041      -0.022977       0.062628      -0.054180      -0.079098      -0.023184       0.102281             10.606281       6.730672      -4.930821      -0.107338      16.422557       1.023594       8.665613          -0.005144
          207              C       6.563804       3.788647       7.789144       0.610222      22.049139 0.23945512E+03  0.49078909E+04                                 7.296110                            5.515131      -0.031773       2.058443                    0.999383      21.872117      61.039560       0.627360       0.476342      -1.016843       0.007748      -0.012810       0.069008       0.070613       0.022985      -0.004964       0.001881       0.150379      -0.197276      -0.066208      -0.045417       0.111625              8.774312       4.342651      -0.041054       0.423068       8.471015      -0.764648      13.509271          -0.003738
          208              C       6.565295       4.144175       6.325846       0.007898      34.886993 0.42652979E+03  0.99006818E+04                                 9.291312                            6.861271       0.031316       2.023180                    0.999317      26.605097      74.045302       0.637528       0.413896      -1.074353       0.016777       0.013845      -0.049321       0.053905       0.020761       0.007207       0.017689       0.004539      -0.084934      -0.034995      -0.004495       0.039490             11.676554       5.816427      -1.532920      -0.566886       9.343612      -1.850473      19.869622           0.063965
          209              C       7.144111       3.291257       5.389479      -0.106856      32.213117 0.42129317E+03  0.98952156E+04                                 8.980216                            6.985083      -0.132624       1.941375                    0.998497      29.473448      86.626008       0.600448       0.434300      -1.045818      -0.002479       0.015507      -0.005630       0.016683       0.017748       0.025280       0.000047       0.025449      -0.127938      -0.050684       0.001819       0.048865             10.598917       5.870526      -1.217417      -1.648332       8.859720      -1.231911      17.066504          -0.002033
          210              C       6.008855       5.345595       5.915515      -0.073353      30.255135 0.40767541E+03  0.94653495E+04                                 8.569607                            6.827796       0.047796       2.004722                    0.999550      28.495772      82.366016       0.615186       0.428823      -1.052653       0.028040       0.006746      -0.018121       0.034061       0.014135       0.005788       0.022208       0.017078      -0.073556      -0.036772       0.003019       0.033753              9.856412       5.574963      -1.457403      -0.352875       9.271993      -2.069107      14.722279           0.010635
          211              C       7.159028       3.703731       4.081845      -0.091671      40.005797 0.50688793E+03  0.12338825E+05                                10.307420                            7.604031      -0.195868       1.930153                    0.998473      28.916664      83.604190       0.588217       0.427767      -1.060871      -0.012547       0.002876       0.046641       0.048385       0.010772       0.006860       0.017011       0.013483      -0.071705      -0.031798       0.002935       0.028863             12.988196       6.871140      -1.535322      -2.530909      10.104614      -2.794579      21.988834           0.033497
          212              C       6.010345       5.718922       4.585814      -0.098001      31.959254 0.41033087E+03  0.95448619E+04                                 8.889364                            6.862921       0.067419       2.017273                    0.998754      28.521914      82.586109       0.611724       0.430442      -1.051399       0.013796      -0.006271       0.015290       0.021527       0.000135       0.010751       0.002464       0.017896      -0.044970      -0.018628      -0.001176       0.019803             10.380940       6.051123      -1.787693      -1.735702       9.602339      -0.391972      15.489359           0.013625
          213              C       6.613030       4.910281       3.660480       0.071104      36.777202 0.41199519E+03  0.95539257E+04                                 9.817349                            6.877018      -0.067024       1.990312                    0.999472      26.824685      76.517135       0.613588       0.430467      -1.055715      -0.006829       0.009619       0.012644       0.017293       0.019133       0.022112      -0.016098       0.019576      -0.007845      -0.038764       0.009995       0.028769             12.921541       6.755324      -1.681302      -3.632183       9.555661      -0.755535      22.453639           0.036086
          214              C       6.832321       5.155332       2.219250       0.078096      37.983848 0.41363897E+03  0.95855029E+04                                10.010251                            6.877972      -0.077027       1.989815                    0.999431      26.631302      75.524606       0.616286       0.428875      -1.058467      -0.013208       0.011207      -0.014591       0.022649       0.023567       0.000952       0.017052       0.036065       0.013865      -0.037387       0.006864       0.030523             13.471307       6.575841      -1.387823      -2.741063      10.584282      -4.232511      23.253798           0.042392
          215              C       7.534956       4.149912       1.585264      -0.084674      42.778620 0.48954401E+03  0.11784049E+05                                10.700957                            7.421915      -0.165672       1.943225                    0.998558      28.397629      80.985627       0.603020       0.421960      -1.067150      -0.004697       0.012399      -0.050091       0.051816       0.009337       0.017043       0.001584       0.011265      -0.090240      -0.035306       0.005178       0.030128             14.417722       7.461924      -1.395169      -4.255099      10.150812      -3.165932      25.640429           0.030732
          216              C       6.448928       6.285393       1.494311      -0.086617      33.673547 0.39626916E+03  0.91039266E+04                                 9.134860                            6.699506       0.149705       2.047861                    0.999062      27.889775      79.288932       0.627684       0.424743      -1.058829       0.008883      -0.002198      -0.012176       0.015231       0.008382       0.004148       0.003774      -0.004158      -0.064168      -0.022162       0.002094       0.020069             11.256494       6.111420      -1.588266      -2.245408       9.798323      -2.176827      17.859737           0.017257
          217              C       7.901935       4.216938       0.258246      -0.091091      35.010421 0.39888314E+03  0.91984489E+04                                 9.410523                            6.733869       0.078139       2.014109                    0.999433      28.453612      81.604518       0.623049       0.426300      -1.055631      -0.012993       0.007738       0.011153       0.018791       0.016388       0.004214       0.022672       0.041591      -0.117153      -0.049786       0.002144       0.047642             12.132245       6.405180      -1.211499      -3.208785       9.140506      -2.965790      20.851047          -0.000815
          218              C       6.823366       6.363324       0.169381      -0.080133      32.497922 0.38861113E+03  0.88694084E+04                                 8.870209                            6.576794       0.163623       2.038175                    0.999665      27.937802      78.724900       0.642957       0.417392      -1.065275       0.006964      -0.010476       0.016828       0.021011       0.006179       0.018400      -0.001309      -0.008185      -0.078531      -0.034303       0.011990       0.022313             11.042185       6.387600      -1.649160      -3.160251       8.126260      -0.850315      18.612695           0.008447
          219              C       7.558819       0.965057      29.374496       0.012217      38.720989 0.41457452E+03  0.95283308E+04                                 9.929136                            6.716780       0.051696       2.029428                    0.999267      26.294890      72.158103       0.653042       0.408085      -1.081177      -0.012508      -0.007195       0.046959       0.049126       0.014636       0.018324       0.008190       0.005750      -0.079314      -0.033415      -0.000960       0.034375             14.029206       7.232461      -1.325631      -4.595273       9.456595      -3.005228      25.398562           0.073013
          220              C       8.012321       1.163104      27.943106       0.605567      24.174959 0.24564888E+03  0.50542371E+04                                 7.748879                            5.555690      -0.090114       2.033641                    0.999238      21.953339      60.877176       0.631790       0.471186      -1.022205       0.029874       0.012773      -0.064346       0.072084      -0.004399       0.045787       0.002135       0.157797      -0.145112      -0.062497      -0.053431       0.115929             10.157607       5.497814      -0.684444      -3.055365       8.367640      -1.042600      16.607368          -0.002960
          221              C       4.118778       3.116300      10.407990       0.610747      23.298961 0.24179265E+03  0.49685183E+04                                 7.585942                            5.540940      -0.059170       2.044907                    0.999349      22.032041      61.591706       0.625990       0.476162      -1.016802       0.071234      -0.000052       0.018764       0.073664       0.003387      -0.007336      -0.050020      -0.033501       0.280458      -0.063897      -0.047678       0.111575              9.504556      15.331682      -0.127271       0.312665       8.087234       1.306572       5.094754          -0.001583
          222              C       2.612081       3.109608      10.389203      -0.008633      37.581341 0.42277007E+03  0.97730755E+04                                 9.713060                            6.784749       0.101110       2.042588                    0.999316      26.597463      73.413473       0.648910       0.408314      -1.080062      -0.051605       0.000255       0.019127       0.055036      -0.002580       0.005064       0.004807      -0.023773       0.053239      -0.021829       0.002223       0.019605             12.964860      23.481498      -1.612651      -0.425628      10.073390       0.288711       5.339693           0.015717
          223              C       1.934819       1.904714      10.335824      -0.080805      31.321333 0.38540934E+03  0.87915523E+04                                 8.654209                            6.566895       0.094333       2.013725                    0.999663      28.081863      79.504310       0.639932       0.419594      -1.062254      -0.017326       0.014406       0.014807       0.026963      -0.015194       0.006644      -0.000081      -0.046888       0.063791      -0.039236       0.016593       0.022643             10.310323      16.771228      -0.426503      -0.677474       9.453014       0.168923       4.706728           0.002356
          224              C       1.896019       4.295837      10.452721      -0.109888      34.690565 0.41444105E+03  0.96684709E+04                                 9.373763                            6.885143       0.044660       1.992519                    0.999547      29.248743      84.926833       0.612092       0.428938      -1.051890      -0.017759      -0.012469       0.017705       0.028006       0.020062       0.003695      -0.007960      -0.037664       0.129358      -0.049542       0.005079       0.044463             11.748512      20.331937      -2.612238      -0.837906       9.605241       0.370050       5.308358           0.001500
          225              C       0.592218       1.824298      10.329860      -0.114194      32.265452 0.38189081E+03  0.86643454E+04                                 8.727136                            6.475829       0.265747       2.071650                    0.999740      27.972062      78.181285       0.655581       0.411797      -1.070572       0.012992       0.010017       0.009963       0.019194       0.004210       0.002869       0.000414      -0.034796      -0.030865      -0.014586      -0.008475       0.023061             10.483235      16.749266      -2.224816      -0.843153      10.052868       0.407096       4.647572           0.003155
          226              C       0.532533       4.211522      10.449441      -0.104427      42.586979 0.49389339E+03  0.11924088E+05                                10.666423                            7.448439      -0.150036       1.940896                    0.998696      28.828556      82.540536       0.602262       0.421239      -1.066799       0.050245      -0.016788       0.005406       0.053251      -0.011271       0.000912      -0.001743      -0.035310       0.056861      -0.030426       0.011001       0.019424             14.188151      25.626174      -2.569115      -1.419134      11.207439       0.322306       5.730838           0.002981
          227              C      -0.149204       3.018527      10.424690       0.050936      39.758104 0.41653536E+03  0.96320650E+04                                10.180441                            6.805946       0.023381       2.011664                    0.999492      26.777631      74.904178       0.635158       0.417020      -1.070051       0.008561      -0.017765       0.007468       0.021087       0.011904       0.004507      -0.004070       0.045502       0.023268      -0.030225       0.007619       0.022606             13.999742      25.471589      -3.819961      -1.606100      11.213980       0.441726       5.313656           0.006895
          228              C      -1.626067       3.174385      10.479858       0.059759      39.056726 0.40257279E+03  0.92406991E+04                                10.057674                            6.696433       0.004727       2.007796                    0.999487      26.619229      74.463230       0.638810       0.417709      -1.068392      -0.013128      -0.010441       0.005187       0.017558      -0.026201       0.001095      -0.003496       0.024631       0.029716      -0.034032       0.009494       0.024537             13.777504      25.886470       0.994580      -1.200447      10.307981       0.114792       5.138062           0.003540
          229              C      12.344458       2.202147      10.455107      -0.118667      33.164375 0.38652614E+03  0.88047446E+04                                 8.919490                            6.538413       0.211351       2.053523                    0.999701      28.168842      79.145686       0.648293       0.414760      -1.067593      -0.017737       0.010049       0.005912       0.021226      -0.005897      -0.001537      -0.002441      -0.030184      -0.027891      -0.012723      -0.008276       0.021000             10.803033      18.210042       0.869715      -0.579257       9.536161       0.100073       4.662895           0.002181
          230              C      -1.999019       4.511505      10.551427      -0.110284      43.017835 0.50281135E+03  0.12178354E+05                                10.698890                            7.491819      -0.194242       1.924865                    0.998461      28.907523      82.556238       0.604118       0.418601      -1.069833      -0.049751      -0.008509       0.000125       0.050473       0.016612       0.008144      -0.002109      -0.016445       0.045465      -0.027626       0.010048       0.017578             14.124654      25.597919      -0.626547      -1.325454      11.264961       0.179011       5.511081           0.004864
          231              C      11.007821       2.590635      10.505802      -0.089958      32.919801 0.41067588E+03  0.94989796E+04                                 8.916303                            6.751528       0.071519       1.994276                    0.999592      28.676676      81.227340       0.636198       0.416233      -1.066501       0.028567       0.009570       0.004823       0.030511       0.022985       0.001491      -0.006859      -0.022576       0.019687      -0.029560       0.005727       0.023833             10.694033      18.016903      -0.773654      -0.387065       9.347443       0.105767       4.717753           0.001703
          232              C      11.598553       4.901606      10.614945      -0.095099      35.460055 0.41051497E+03  0.95466153E+04                                 9.506057                            6.849285      -0.017652       1.976294                    0.999359      28.951083      83.714528       0.614601       0.428541      -1.052960       0.006077      -0.018932      -0.001907       0.019975      -0.016443       0.004329      -0.003690      -0.045050       0.145923      -0.052296       0.003053       0.049243             12.047892      21.289687       0.967020      -0.574042       9.906167       0.264833       4.947821          -0.000266
          233              C      10.627410       3.926927      10.568723      -0.005312      37.707766 0.41475671E+03  0.95410807E+04                                 9.730698                            6.712412       0.039010       2.024371                    0.999273      26.477814      72.880053       0.653592       0.407376      -1.080796       0.047181      -0.001918       0.000056       0.047220       0.005836      -0.001876      -0.001307      -0.022048       0.065453      -0.023432       0.001420       0.022012             13.077427      24.343691       0.339338       0.072424       9.860858       0.098869       5.027733           0.007965
          234              C       9.168447       4.279410      10.538008       0.602306      23.965380 0.24193582E+03  0.49690774E+04                                 7.692816                            5.517301      -0.051407       2.045771                    0.999434      22.072417      61.563481       0.632042       0.471829      -1.019769      -0.066266       0.007340      -0.007678       0.067112       0.010673      -0.006603      -0.013876      -0.012649       0.335698      -0.068363      -0.045040       0.113403              9.722660      15.869994       0.454061       0.375199       8.796820       0.174862       4.501165          -0.002099
          235              C       7.718415       8.188114      10.153620       0.554063      25.597219 0.26644806E+03  0.55781038E+04                                 7.986442                            5.747608      -0.118252       2.011397                    0.999393      22.583791      62.560411       0.629273       0.464936      -1.028677      -0.014467      -0.042270       0.013458       0.046660      -0.084173       0.020983      -0.005585       0.057312      -0.079628      -0.076872      -0.028453       0.105325             10.126800       8.041370       5.758164      -0.565183      14.127212      -0.417645       8.211819          -0.004988
          236              C       8.576182       9.401300       9.936824       0.008779      36.710084 0.40914019E+03  0.93880239E+04                                 9.573489                            6.695229       0.058706       2.035914                    0.999238      26.276154      72.439050       0.649702       0.410856      -1.077561       0.023087       0.033593      -0.000671       0.040767      -0.019352       0.002570       0.005867      -0.000446       0.016281      -0.023306       0.006149       0.017157             12.481302      10.195899       8.051220      -0.281685      17.223180      -0.380991      10.024829           0.017592
          237              C       9.016252      10.128779      11.022891      -0.099938      33.603112 0.40701841E+03  0.94485926E+04                                 9.163536                            6.816113       0.027847       1.993161                    0.999394      28.904975      83.608819       0.616399       0.428046      -1.052873       0.000454       0.012367      -0.012311       0.017456      -0.039812      -0.007564      -0.017090       0.021007      -0.013794      -0.046738       0.002822       0.043916             11.086159       9.350037       6.608799       0.192283      14.504995       0.667799       9.403444           0.000048
          238              C       8.935700       9.782006       8.652152      -0.073173      31.973417 0.40479292E+03  0.93706927E+04                                 8.849968                            6.780760      -0.008421       1.983442                    0.999583      28.498767      81.936322       0.621172       0.425947      -1.055672       0.005203       0.015385       0.012716       0.020626      -0.018990       0.006423       0.014992       0.009030      -0.021812      -0.028032       0.004151       0.023881             10.341209       8.558382       5.558965      -0.208090      12.456040      -0.826123      10.009205           0.003853
          239              C      -5.119862      11.250393      10.775976      -0.106530      41.546785 0.51772856E+03  0.12643863E+05                                10.483171                            7.633155      -0.189534       1.924548                    0.998528      29.152325      83.865026       0.594280       0.422024      -1.066625      -0.036091      -0.038616      -0.012547       0.054325      -0.014751       0.007986       0.007043       0.012051       0.020801      -0.022973       0.008742       0.014230             13.218301      11.181691       8.377498      -0.288227      17.742508      -0.026335      10.730703           0.011571
          240              C      -5.200414      10.906545       8.423428      -0.121176      33.342311 0.41898321E+03  0.97720026E+04                                 9.038625                            6.865593       0.209872       2.051804                    0.999582      28.823265      82.872045       0.622484       0.421882      -1.059407      -0.012610      -0.008427       0.012027       0.019357      -0.002886      -0.010924      -0.003845      -0.001542       0.023413      -0.013021      -0.001335       0.014356             10.643013       8.913639       5.641975       0.889510      12.472857       0.910503      10.542544           0.003448
          241              C      -4.770786      11.653216       9.495777       0.056520      36.619122 0.41670384E+03  0.96743209E+04                                 9.698505                            6.864979      -0.041133       1.991234                    0.999549      27.037761      76.746761       0.622058       0.424114      -1.061431      -0.009058      -0.003130      -0.013642       0.016672       0.000033      -0.011954      -0.017352       0.004772      -0.061952      -0.031507       0.010755       0.020752             12.519727      10.315572       7.857569       1.007185      16.799290       1.658806      10.444320           0.008508
          242              C      -3.972691      12.900713       9.495479       0.048485      36.953391 0.42314006E+03  0.98685494E+04                                 9.782163                            6.927297      -0.027408       1.995054                    0.999591      27.223315      77.631450       0.617536       0.425280      -1.059940       0.000996       0.007658      -0.012927       0.015058      -0.001302       0.011111       0.016470       0.006640      -0.068402      -0.032384       0.012905       0.019479             12.712468       9.935433       7.586944      -1.338493      17.460232      -1.664668      10.741739           0.012115
          243              C      -3.747436      13.411150      10.760768      -0.103145      40.333010 0.51021163E+03  0.12447954E+05                                10.358877                            7.630810      -0.207556       1.923098                    0.998681      29.189977      84.665916       0.586592       0.427979      -1.060066       0.023036       0.042097      -0.010818       0.049192      -0.018663      -0.003058      -0.008195       0.022239       0.027747      -0.028336       0.010936       0.017400             13.077066       9.708329       7.341936      -0.243731      18.734247       0.047357      10.788624           0.009276
          244              C      -3.461013      13.586389       8.404939      -0.112116      33.463240 0.42887045E+03  0.10105241E+05                                 9.205518                            7.037843      -0.067184       1.966348                    0.998255      29.253651      85.757496       0.600207       0.433096      -1.047884       0.014917       0.010327       0.005724       0.019025      -0.007197      -0.002325       0.006344       0.016685       0.023920      -0.016138       0.003664       0.012474             11.021173       7.815251       4.811838      -0.947076      14.181861      -0.938737      11.066407           0.005473
          245              C      -3.038847      14.557516      10.994860      -0.092766      33.338911 0.41524553E+03  0.97223544E+04                                 9.210442                            6.951708      -0.166293       1.933713                    0.998621      29.266402      86.007855       0.599419       0.436425      -1.044073      -0.001364      -0.009945      -0.010111       0.014247      -0.034471       0.008190       0.015610       0.038592      -0.004425      -0.045768       0.005509       0.040260             11.176039       7.847317       5.418823      -0.335433      16.009423      -0.729727       9.671379           0.001269
          246              C      -2.741982      14.737109       8.607123      -0.071585      33.862743 0.42955340E+03  0.10132497E+05                                 9.366968                            7.094664      -0.188475       1.929534                    0.998784      29.013696      85.297039       0.590920       0.439418      -1.043359       0.001116      -0.023320       0.012185       0.026335      -0.024212      -0.001515      -0.006788       0.027102      -0.016649      -0.027021      -0.003628       0.030649             11.422951       7.255812       4.768294      -0.059703      16.010879       0.630899      11.002162           0.003972
          247              C      -2.537612      15.239694       9.894777       0.002815      38.066132 0.42686636E+03  0.99136949E+04                                 9.856496                            6.871517       0.082193       2.042671                    0.999343      26.582860      74.082046       0.635796       0.414806      -1.073412      -0.016653      -0.039010       0.002645       0.042498      -0.015487      -0.008701      -0.004008       0.018046       0.021438      -0.023539       0.005789       0.017750             13.307746       8.305752       6.881526      -0.054211      20.951948       0.254478      10.665537           0.021569
          248              C       5.691138      -1.005510      10.082051       0.549530      26.033613 0.26607982E+03  0.55684423E+04                                 8.065995                            5.732318       0.005874       2.050862                    0.999503      22.580794      62.540170       0.631982       0.463105      -1.029697       0.020093       0.042041       0.000451       0.046598      -0.081060       0.019046      -0.024174       0.062945      -0.056429      -0.079077      -0.024367       0.103443             10.616500       6.736698       4.936752       0.106895      16.440989       1.023110       8.671812          -0.005119
          249              S      -0.489384      10.248684      27.090833       0.981836      77.746592 0.14850878E+04  0.45372574E+05                                12.851856                           10.761006       0.663303       2.007825                    0.999454      49.906897     141.150953       0.685614       0.292405      -1.216183      -0.054239       0.092790       0.013986       0.108386      -0.027627      -0.031008      -0.022744      -0.027727       0.287981      -0.086945      -0.017156       0.104101             14.127685      12.837191      -0.793901      -1.330439      15.231599      -0.572920      14.314265          -0.001232
          250              S       8.060774       7.558368      19.345824       0.989211      80.984482 0.14716608E+04  0.44846411E+05                                13.205382                           10.675348       0.665229       2.004979                    0.999387      49.827047     140.600203       0.692147       0.290394      -1.218662      -0.012065      -0.101838       0.003875       0.102623      -0.012784      -0.005472      -0.004465       0.114631      -0.223755      -0.075200      -0.020960       0.096160             15.072854      15.225499      -0.257218      -1.013302      17.628121       0.838176      12.364943          -0.000113
          251              S      11.940188       0.759112      17.831235       0.987914      77.217616 0.14623872E+04  0.44534445E+05                                12.771409                           10.671384       0.667131       2.010300                    0.999396      49.793807     140.883356       0.688751       0.292019      -1.215843       0.003179      -0.007213      -0.110573       0.110854       0.096249       0.003005       0.004790      -0.074810      -0.043806      -0.095962      -0.014856       0.110818             13.941304      13.250250       0.234384      -0.039897      13.176908      -0.183698      15.396755          -0.000264
          252              S       0.489223      12.446723      12.180527       0.978265      77.946613 0.14901263E+04  0.45566266E+05                                12.873523                           10.779021       0.662742       2.006946                    0.999482      49.998671     141.484302       0.685045       0.292393      -1.216164       0.052749       0.092946       0.011803       0.107521       0.027506       0.027019      -0.020652      -0.026703       0.293451      -0.085735      -0.018407       0.104142             14.152539      12.856457       0.798053       1.338383      15.254243      -0.570826      14.346917          -0.001231
          253              S       6.856908       9.756407       4.435518       0.989199      80.941080 0.14705462E+04  0.44804717E+05                                13.202185                           10.672106       0.658221       2.003443                    0.999362      49.805238     140.534320       0.692163       0.290438      -1.218596       0.013981      -0.102786       0.006293       0.103923       0.010230       0.005942      -0.006077       0.111723      -0.223336      -0.075393      -0.018791       0.094185             15.069969      15.224789       0.254044       1.012779      17.624013       0.837660      12.361106          -0.000122
          254              S       2.977574       2.957151       2.920929       0.991899      77.168747 0.14613208E+04  0.44496690E+05                                12.770238                           10.671067       0.674476       2.012040                    0.999459      49.771924     140.842397       0.688371       0.292214      -1.215562      -0.003759      -0.006324      -0.115359       0.115593      -0.091993      -0.003816       0.006188      -0.076094      -0.044083      -0.092204      -0.015126       0.107330             13.939018      13.249294      -0.231007       0.040055      13.172192      -0.186606      15.395567          -0.000303
          255              S       6.969578       0.677613      17.640085       0.978265      77.946592 0.14901258E+04  0.45566249E+05                                12.873520                           10.779019       0.662742       2.006946                    0.999482      49.998668     141.484288       0.685045       0.292393      -1.216164      -0.052749      -0.092947      -0.011803       0.107521       0.027506       0.027019      -0.020653      -0.026703       0.293451      -0.085735      -0.018407       0.104142             14.152535      12.856457       0.798052       1.338382      15.254237      -0.570830      14.346912          -0.001221
          256              S       0.601893       3.367929      25.385094       0.989200      80.941096 0.14705466E+04  0.44804731E+05                                13.202188                           10.672108       0.658219       2.003442                    0.999362      49.805239     140.534333       0.692163       0.290438      -1.218596      -0.013980       0.102786      -0.006293       0.103923       0.010231       0.005942      -0.006078       0.111723      -0.223336      -0.075393      -0.018791       0.094185             15.069973      15.224786       0.254045       1.012779      17.624027       0.837660      12.361107          -0.000111
          257              S       4.481227      10.167185      26.899683       0.991899      77.168728 0.14613204E+04  0.44496674E+05                                12.770237                           10.671065       0.674477       2.012041                    0.999459      49.771914     140.842365       0.688371       0.292214      -1.215562       0.003759       0.006324       0.115359       0.115593      -0.091993      -0.003815       0.006188      -0.076094      -0.044082      -0.092204      -0.015125       0.107330             13.939016      13.249290      -0.231003       0.040059      13.172185      -0.186610      15.395572          -0.000294
          258              S       7.948185       2.875652       2.729779       0.981836      77.746635 0.14850888E+04  0.45372613E+05                                12.851862                           10.761010       0.663301       2.007825                    0.999454      49.906909     141.151003       0.685614       0.292405      -1.216183       0.054239      -0.092790      -0.013986       0.108386      -0.027626      -0.031009      -0.022743      -0.027727       0.287982      -0.086944      -0.017157       0.104101             14.127692      12.837196      -0.793903      -1.330440      15.231608      -0.572919      14.314272          -0.001244
          259              S      -0.601973       5.565968      10.474788       0.989211      80.984431 0.14716593E+04  0.44846354E+05                                13.205376                           10.675341       0.665231       2.004980                    0.999387      49.827036     140.600172       0.692148       0.290394      -1.218662       0.012065       0.101838      -0.003875       0.102623      -0.012784      -0.005472      -0.004465       0.114631      -0.223756      -0.075200      -0.020960       0.096160             15.072848      15.225496      -0.257217      -1.013303      17.628104       0.838175      12.364945          -0.000124
          260              S      -4.481387      12.365224      11.989377       0.987914      77.217617 0.14623874E+04  0.44534449E+05                                12.771408                           10.671384       0.667131       2.010300                    0.999396      49.793807     140.883341       0.688751       0.292018      -1.215843      -0.003179       0.007213       0.110573       0.110854       0.096249       0.003005       0.004790      -0.074810      -0.043806      -0.095962      -0.014856       0.110818             13.941303      13.250249       0.234383      -0.039895      13.176906      -0.183696      15.396753          -0.000271
          261              O       0.696584      10.529960      21.719545      -0.558248      33.177859 0.51773991E+03  0.12318292E+05                                 8.176028                            7.044978       0.412218       2.189009                    0.996570      27.285706      71.142284       0.716124       0.359483      -1.139640       0.013186      -0.028960       0.014438       0.034943       0.015917       0.005349      -0.014889      -0.022338      -0.191751      -0.066600       0.014175       0.052425              9.233454       5.981871       0.198771       0.786258      11.548209      -3.500002      10.170282           0.077819
          262              O       1.065066       8.392812      21.244204      -0.548426      37.170143 0.56002119E+03  0.13590189E+05                                 8.867416                            7.357222       0.259740       2.136513                    0.997149      27.457530      72.333220       0.696355       0.362455      -1.137142      -0.022423       0.036647       0.040754       0.059217       0.022014      -0.015741       0.023504       0.029761      -0.117383      -0.055530       0.009278       0.046253             10.216080       6.301331       0.684602       0.861499       9.434347       4.354208      14.912561           0.115272
          263              O       0.165500      11.491281      27.406633      -0.498643      25.075086 0.41140124E+03  0.92296475E+04                                 6.721445                            6.260390       0.836584       2.336741                    0.999077      26.063985      65.713054       0.764219       0.357247      -1.142886       0.014051       0.050998       0.018052       0.055894       0.062879       0.011025       0.022657      -0.050401      -0.099093      -0.052101      -0.037243       0.089344              6.941769       5.648123       1.759458      -0.352761       9.760072       0.550745       5.417112           0.003889
          264              O      -1.906575      10.293948      26.893123      -0.503281      23.087201 0.37650035E+03  0.82648945E+04                                 6.288676                            5.928101       0.635652       2.261437                    0.999119      26.100637      65.180521       0.797145       0.350023      -1.148268      -0.050937       0.018620       0.000412       0.054235       0.000838       0.012046       0.001927       0.132763      -0.087626      -0.051941      -0.030354       0.082295              6.313608       9.243105      -0.741506       0.298795       4.755149      -0.092995       4.942570           0.009269
          265              O      -0.895143      12.990350       2.507615      -0.542991      34.746285 0.50366871E+03  0.11888105E+05                                 8.441980                            6.912172       0.388441       2.178723                    0.997731      27.087099      70.089538       0.729496       0.355726      -1.143900      -0.034273      -0.039043      -0.029629       0.059807      -0.008022       0.010940       0.031834       0.018253      -0.101839      -0.053402       0.024219       0.029183             10.182267       7.098381      -2.186459      -3.210683       9.187995       4.084307      14.260424           0.117287
          266              O      -0.523678      10.800275       2.305730      -0.550896      32.807421 0.48676991E+03  0.11414193E+05                                 8.144814                            6.815286       0.377649       2.175711                    0.997871      27.150190      70.476905       0.729976       0.357829      -1.139958       0.015801       0.042627      -0.012928       0.047264       0.007973       0.029412      -0.022123       0.015631      -0.149587      -0.065916       0.023730       0.042186              9.493839       5.918040      -0.026390      -0.562054      10.283709      -4.687640      12.279767           0.085750
          267              O       2.749122      11.055667      19.743631      -0.559037      37.551048 0.57654689E+03  0.14094225E+05                                 8.951736                            7.488755       0.232253       2.131962                    0.995700      27.573602      72.921228       0.686884       0.364767      -1.135263       0.022668      -0.023160      -0.015370       0.035867      -0.035130      -0.022045      -0.001044      -0.065877       0.115725      -0.071343       0.025434       0.045909             10.329108      12.590806      -4.050879      -0.683327      11.312831       1.319351       7.083687           0.052554
          268              O       2.791949       8.949247      19.062230      -0.595275      35.722836 0.52438366E+03  0.12498856E+05                                 8.536349                            7.001829       0.485884       2.189852                    0.998793      27.880887      72.430851       0.732959       0.350594      -1.148387       0.020361       0.068088      -0.009614       0.071715       0.028053       0.004292      -0.005824      -0.052759       0.133566      -0.061139       0.015793       0.045346             10.088673      13.614491       4.742133       1.859612       9.783606       1.462746       6.867921           0.086122
          269              O       8.046606       6.840098      20.609920      -0.515328      26.001157 0.43172475E+03  0.97763821E+04                                 6.834110                            6.377351       0.975596       2.377893                    0.999263      26.185778      65.740931       0.765649       0.353269      -1.149218      -0.000421      -0.041045       0.045142       0.061014      -0.007908      -0.008427      -0.060513      -0.034414       0.183139      -0.058504      -0.036471       0.094974              7.017768       5.301273      -0.080745      -0.938921       7.410963      -2.254616       8.341067           0.001163
          270              O       7.909364       6.797435      18.158665      -0.512537      25.635019 0.39999819E+03  0.88971223E+04                                 6.798850                            6.129857       0.846788       2.339323                    0.999264      25.895083      64.677865       0.781701       0.352269      -1.148690      -0.010930      -0.025629      -0.028391       0.039779      -0.002985       0.005074       0.044701      -0.020585       0.121522      -0.039152      -0.027538       0.066690              7.217037       4.943587      -0.063055       0.088383       8.601537       3.379114       8.105988           0.000352
          271              O      -0.878431       9.773321      19.386082      -0.634171      46.793996 0.66784368E+03  0.16935739E+05                                10.371287                            8.019031       0.118266       2.059014                    0.997370      29.288869      78.868345       0.668924       0.361077      -1.138250      -0.032267      -0.070125      -0.007883       0.077594       0.040338      -0.002986      -0.006551      -0.011922       0.159807      -0.067445       0.012959       0.054486             13.346115      19.814199       7.625946       1.433210      12.223983       0.657021       8.000163           0.056737
          272              O      -1.390995       7.640312      19.196423      -0.540868      33.034672 0.50517793E+03  0.11941627E+05                                 8.143651                            6.946264       0.366551       2.173459                    0.997410      27.129129      70.423739       0.723432       0.358170      -1.141085      -0.014025       0.016547       0.005068       0.022275      -0.026090      -0.005646      -0.000018      -0.097285       0.100293      -0.072198       0.033356       0.038841              8.937406       9.024341      -2.341315       0.137533      12.526000      -0.376552       5.261878           0.060936
          273              O       0.080511       5.234344      18.500409      -0.536910      26.262121 0.38597235E+03  0.85182968E+04                                 6.828253                            5.912476       0.782595       2.306158                    0.999108      26.375291      65.857874       0.817139       0.339636      -1.157943      -0.051160      -0.022838       0.007659       0.056547      -0.022514      -0.012717      -0.027806       0.002539       0.097315      -0.049248       0.004289       0.044959              7.516760       5.949987       1.880461      -1.800971       8.051877      -1.817725       8.548416           0.123939
          274              O       0.047688       5.642160      20.654352      -0.492141      29.836918 0.43134821E+03  0.97913829E+04                                 7.573457                            6.352234       0.699200       2.286041                    0.999031      26.267164      66.592953       0.769190       0.350797      -1.148220      -0.044376      -0.024171       0.007790       0.051129      -0.014046       0.012196       0.029067      -0.015482       0.062967      -0.038858      -0.001756       0.040614              8.696008       6.532816       3.103149       1.791233      11.159262       2.445621       8.395944           0.170978
          275              O      13.002340       0.076875      17.163253      -0.501419      23.252083 0.36854891E+03  0.80444068E+04                                 6.320877                            5.854759       0.713866       2.289316                    0.999383      25.944940      64.531985       0.804550       0.348782      -1.149700       0.026929      -0.020457      -0.039395       0.051919      -0.038921      -0.040287       0.030054       0.038145      -0.077364      -0.050236      -0.029754       0.079990              6.443624       7.131741      -1.481501      -2.192574       5.801085       1.296641       6.398045           0.001742
          276              O      10.954119       1.385822      17.005204      -0.511879      26.703230 0.44719873E+03  0.10260661E+05                                 7.075855                            6.592736       0.646226       2.270343                    0.998272      26.531099      68.001566       0.732435       0.364470      -1.135359      -0.022347       0.003348      -0.041516       0.047267      -0.031074       0.047986      -0.023764       0.038758      -0.038805      -0.045600      -0.029873       0.075473              7.262362       8.072058      -1.728815       2.429439       5.988050      -1.636636       7.726977           0.003883
          277              O       1.694570      13.611982      18.602098      -0.487306      28.214727 0.39758313E+03  0.88352073E+04                                 7.246622                            6.049804       0.742160       2.303901                    0.998775      25.915196      64.822195       0.798420       0.345212      -1.153838       0.032754       0.028606      -0.001181       0.043503      -0.025890      -0.000174       0.019380      -0.014707       0.092718      -0.044249       0.003473       0.040776              8.463697       5.342321       1.735489       1.256915      10.754298       3.156465       9.294473           0.163362
          278              O       1.235100      13.607767      20.746200      -0.525914      30.773565 0.43900279E+03  0.10017886E+05                                 7.770111                            6.427843       0.595248       2.259297                    0.996665      26.431862      67.381411       0.760506       0.352935      -1.145467       0.045147       0.032311       0.015803       0.057723      -0.014673      -0.014076      -0.037586      -0.007124       0.070901      -0.046187      -0.002553       0.048740              9.171585       6.377085       2.693005      -1.121389      11.898385      -2.448473       9.239286           0.135154
          279              O      -0.696739      12.727999       6.809239      -0.556744      33.205649 0.51825114E+03  0.12334173E+05                                 8.183005                            7.050501       0.406682       2.187042                    0.996631      27.287789      71.171155       0.715493       0.359692      -1.139412      -0.014292      -0.031237       0.016079       0.037928      -0.014854      -0.005850      -0.015912      -0.024241      -0.193040      -0.067357       0.014769       0.052588              9.242020       5.986624      -0.199136      -0.787071      11.557359      -3.504842      10.182076           0.077678
          280              O      -1.065196      10.590851       6.333898      -0.549351      37.160389 0.55985555E+03  0.13584365E+05                                 8.863080                            7.354058       0.255955       2.135193                    0.997080      27.459864      72.320670       0.696840       0.362251      -1.137369       0.021810       0.036000       0.040757       0.058590      -0.021703       0.014428       0.023499       0.030737      -0.116242      -0.054713       0.008688       0.046025             10.210489       6.298113      -0.683976      -0.860849       9.429304       4.351079      14.904051           0.115344
          281              O      -0.165675      13.689320      12.496327      -0.497752      25.036984 0.41063543E+03  0.92081332E+04                                 6.714533                            6.254558       0.838240       2.337508                    0.999057      26.044409      65.647241       0.764580       0.357247      -1.142892      -0.013538       0.050860       0.016608       0.055189      -0.063562      -0.011401       0.023091      -0.048607      -0.095840      -0.052921      -0.036461       0.089381              6.934314       5.642575      -1.756142       0.352275       9.747528       0.550856       5.412839           0.003870
          282              O       1.906414      12.491987      11.982817      -0.501941      23.067522 0.37611101E+03  0.82543383E+04                                 6.285822                            5.925746       0.629941       2.259916                    0.999154      26.084760      65.136190       0.797147       0.350107      -1.148182       0.049429       0.018728       0.002434       0.052914      -0.000884      -0.014609       0.001886       0.133202      -0.085916      -0.052432      -0.030412       0.082844              6.310655       9.237393       0.741224      -0.297320       4.753575      -0.092786       4.940996           0.009210
          283              O       0.894993      10.792311      17.417921      -0.542654      34.707794 0.50294435E+03  0.11866079E+05                                 8.433604                            6.905343       0.396679       2.181312                    0.997757      27.077421      70.037240       0.730192       0.355535      -1.144117       0.033181      -0.039053      -0.031571       0.060190       0.008263      -0.009983       0.031099       0.020298      -0.100216      -0.052433       0.022598       0.029835             10.172390       7.091995       2.184008       3.207661       9.178441       4.080328      14.246735           0.117806
          284              O       0.523552       8.602236      17.216036      -0.548200      32.727061 0.48528314E+03  0.11370775E+05                                 8.133022                            6.806030       0.371849       2.174605                    0.997826      27.110015      70.349068       0.730277       0.357951      -1.139846      -0.017127       0.044505      -0.013846       0.049656      -0.008977      -0.027854      -0.023484       0.015563      -0.148500      -0.065680       0.024428       0.041253              9.479082       5.910294       0.026030       0.560983      10.268653      -4.679858      12.258298           0.085676
          285              O      -2.749280      13.253706       4.833325      -0.560991      37.568881 0.57693487E+03  0.14105454E+05                                 8.952266                            7.489302       0.233831       2.132276                    0.995837      27.586832      72.950132       0.687161       0.364575      -1.135463      -0.020815      -0.021159      -0.014869       0.033197       0.033980       0.021976      -0.001612      -0.066378       0.116089      -0.070845       0.025398       0.045447             10.329656      12.592306       4.051179       0.683582      11.312433       1.319406       7.084229           0.052399
          286              O      -2.792082      11.147286       4.151924      -0.595507      35.704981 0.52410557E+03  0.12490490E+05                                 8.533691                            7.000045       0.480805       2.188592                    0.998696      27.871669      72.400313       0.733046       0.350602      -1.148388      -0.019927       0.067890      -0.009155       0.071344      -0.027608      -0.004340      -0.005283      -0.052439       0.134840      -0.060896       0.015274       0.045623             10.085088      13.609495      -4.740389      -1.858752       9.780097       1.462332       6.865672           0.085970
          287              O       6.871083       9.038137       5.699614      -0.516261      25.987772 0.43142199E+03  0.97674314E+04                                 6.830042                            6.373559       0.978695       2.378554                    0.999286      26.187705      65.730334       0.766187       0.353096      -1.149403      -0.001165      -0.040691       0.045943       0.061383       0.006811       0.009842      -0.061032      -0.034716       0.181958      -0.058419      -0.036889       0.095308              7.013696       5.298327       0.080142       0.938614       7.406713      -2.253462       8.336047           0.001141
          288              O       7.008329       8.995474       3.248359      -0.511794      25.617781 0.39966160E+03  0.88877703E+04                                 6.796321                            6.127740       0.841832       2.338082                    0.999291      25.881543      64.637400       0.781747       0.352322      -1.148646       0.009609      -0.025290      -0.027201       0.038364       0.002036      -0.005803       0.045698      -0.019941       0.123947      -0.039712      -0.028342       0.068053              7.214278       4.942021       0.061970      -0.089212       8.598256       3.377481       8.102558           0.000344
          289              O       0.878289      11.971360       4.475776      -0.635414      46.837634 0.66867509E+03  0.16962351E+05                                10.378390                            8.024550       0.117974       2.058918                    0.997326      29.303020      78.923159       0.668617       0.361125      -1.138195       0.030485      -0.068985      -0.008297       0.075875      -0.039190       0.002612      -0.006430      -0.013328       0.159935      -0.066447       0.012043       0.054404             13.355573      19.828648      -7.630870      -1.434838      12.232592       0.657983       8.005479           0.056390
          290              O       1.390877       9.838351       4.286117      -0.541909      33.089196 0.50622151E+03  0.11972791E+05                                 8.153673                            6.954248       0.375488       2.175942                    0.997411      27.149344      70.501520       0.722870       0.358254      -1.140987       0.014179       0.015862       0.003919       0.021633       0.025833       0.005915      -0.000194      -0.096917       0.100232      -0.071937       0.033406       0.038531              8.949219       9.037569       2.344003      -0.137714      12.542429      -0.377204       5.267658           0.061164
          291              O      -0.080601       7.432383       3.590103      -0.535360      26.252192 0.38579382E+03  0.85135540E+04                                 6.827443                            5.911917       0.782562       2.306118                    0.999170      26.365294      65.834407       0.816992       0.339729      -1.157839       0.052584      -0.023173       0.009177       0.058191       0.020845       0.014406      -0.028311       0.003962       0.099714      -0.049138       0.003001       0.046137              7.515651       5.949011      -1.879682       1.800695       8.050481      -1.817382       8.547462           0.124183
          292              O      -0.047786       7.840199       5.744046      -0.492635      29.801540 0.43072709E+03  0.97735080E+04                                 7.566683                            6.347063       0.700489       2.286891                    0.999053      26.253756      66.540450       0.769632       0.350731      -1.148304       0.044561      -0.023036       0.008307       0.050846       0.014967      -0.011423       0.027980      -0.015171       0.061927      -0.038516      -0.000790       0.039306              8.687439       6.526731      -3.098906      -1.789082      11.147068       2.442605       8.388517           0.170439
          293              O       1.915431       2.274914       2.252947      -0.503505      23.257716 0.36866383E+03  0.80474748E+04                                 6.321461                            5.855315       0.711365       2.288747                    0.999330      25.950978      64.547474       0.804592       0.348740      -1.149745      -0.028683      -0.021387      -0.039978       0.053651       0.038305       0.039817       0.030346       0.036593      -0.076361      -0.050051      -0.028969       0.079020              6.444178       7.133236       1.481790       2.192777       5.801282       1.296374       6.398015           0.001799
          294              O       3.963637       3.583861       2.094898      -0.514490      26.741596 0.44800579E+03  0.10283868E+05                                 7.082501                            6.598573       0.644448       2.269719                    0.998297      26.552017      68.071888       0.732125       0.364458      -1.135362       0.023877       0.003747      -0.043446       0.049717       0.031232      -0.046211      -0.024630       0.037736      -0.040087      -0.044668      -0.029733       0.074401              7.269307       8.080024       1.731198      -2.432521       5.993561      -1.639034       7.734336           0.003896
          295              O      -1.694754      15.810021       3.691792      -0.486553      28.210020 0.39751122E+03  0.88332349E+04                                 7.245993                            6.049349       0.743292       2.304455                    0.998836      25.911958      64.813325       0.798429       0.345223      -1.153826      -0.032992       0.029679      -0.000007       0.044377       0.025629      -0.000618       0.021011      -0.014420       0.094332      -0.044779       0.002681       0.042097              8.462616       5.341570      -1.734788      -1.256617      10.752052       3.155684       9.294226           0.162564
          296              O      -1.235288      15.805806       5.835894      -0.526175      30.800989 0.43947239E+03  0.10031590E+05                                 7.775970                            6.432284       0.595117       2.259346                    0.996576      26.438482      67.415067       0.760042       0.353045      -1.145343      -0.045428       0.029837       0.015627       0.056552       0.014656       0.014681      -0.035466      -0.005561       0.071231      -0.045258      -0.001507       0.046765              9.179291       6.381794      -2.696290       1.121637      11.910673      -2.449127       9.245406           0.135279
          297              O       8.155540       0.396337      23.011373      -0.556745      33.205690 0.51825192E+03  0.12334196E+05                                 8.183011                            7.050506       0.406684       2.187042                    0.996631      27.287803      71.171204       0.715493       0.359692      -1.139412       0.014292       0.031237      -0.016079       0.037928      -0.014854      -0.005851      -0.015912      -0.024241      -0.193044      -0.067359       0.014770       0.052589              9.242027       5.986628      -0.199137      -0.787071      11.557366      -3.504846      10.182086           0.077693
          298              O       8.523997       2.533485      23.486714      -0.549352      37.160406 0.55985592E+03  0.13584376E+05                                 8.863082                            7.354060       0.255953       2.135192                    0.997080      27.459876      72.320703       0.696840       0.362251      -1.137370      -0.021810      -0.036001      -0.040757       0.058591      -0.021703       0.014428       0.023499       0.030738      -0.116241      -0.054712       0.008687       0.046025             10.210490       6.298113      -0.683975      -0.860848       9.429305       4.351079      14.904052           0.115354
          299              O       7.624476      -0.564984      17.324285      -0.497752      25.036960 0.41063492E+03  0.92081189E+04                                 6.714528                            6.254554       0.838244       2.337509                    0.999057      26.044393      65.647184       0.764580       0.357247      -1.142892       0.013538      -0.050860      -0.016608       0.055189      -0.063562      -0.011401       0.023091      -0.048607      -0.095840      -0.052920      -0.036461       0.089381              6.934309       5.642572      -1.756141       0.352275       9.747519       0.550855       5.412835           0.003877
          300              O       5.552387       0.632349      17.837795      -0.501941      23.067558 0.37611175E+03  0.82543594E+04                                 6.285832                            5.925755       0.629946       2.259918                    0.999154      26.084757      65.136215       0.797146       0.350108      -1.148182      -0.049429      -0.018729      -0.002434       0.052914      -0.000884      -0.014608       0.001887       0.133202      -0.085918      -0.052432      -0.030413       0.082844              6.310665       9.237410       0.741226      -0.297321       4.753582      -0.092786       4.941003           0.009277
          301              O       6.563808       2.332025      12.402691      -0.542655      34.707843 0.50294532E+03  0.11866104E+05                                 8.433597                            6.905337       0.396686       2.181314                    0.997757      27.077491      70.037369       0.730194       0.355533      -1.144118      -0.033181       0.039054       0.031570       0.060190       0.008265      -0.009985       0.031104       0.020302      -0.100222      -0.052440       0.022601       0.029839             10.172380       7.091989       2.184005       3.207656       9.178433       4.080322      14.246719           0.117802
          302              O       6.935249       4.522100      12.604576      -0.548199      32.727042 0.48528275E+03  0.11370762E+05                                 8.133012                            6.806022       0.371851       2.174606                    0.997826      27.110026      70.349059       0.730278       0.357951      -1.139847       0.017127      -0.044505       0.013845       0.049656      -0.008977      -0.027856      -0.023486       0.015565      -0.148506      -0.065684       0.024428       0.041255              9.479070       5.910288       0.026031       0.560981      10.268644      -4.679854      12.258280           0.085674
          303              O      10.208081      -0.129370      24.987287      -0.560990      37.568855 0.57693439E+03  0.14105438E+05                                 8.952256                            7.489295       0.233833       2.132277                    0.995837      27.586832      72.950095       0.687162       0.364575      -1.135463       0.020815       0.021159       0.014869       0.033197       0.033981       0.021976      -0.001612      -0.066378       0.116091      -0.070846       0.025399       0.045448             10.329644      12.592291       4.051175       0.683582      11.312417       1.319405       7.084223           0.052409
          304              O      10.250883       1.977050      25.668688      -0.595506      35.704897 0.52410429E+03  0.12490449E+05                                 8.533669                            7.000029       0.480810       2.188594                    0.998696      27.871666      72.400236       0.733048       0.350601      -1.148389       0.019927      -0.067891       0.009155       0.071345      -0.027609      -0.004341      -0.005284      -0.052439       0.134843      -0.060898       0.015274       0.045624             10.085058      13.609448      -4.740371      -1.858747       9.780070       1.462328       6.865656           0.085989
          305              O       0.587718       4.086199      24.120998      -0.516262      25.987770 0.43142194E+03  0.97674297E+04                                 6.830040                            6.373557       0.978695       2.378553                    0.999286      26.187719      65.730362       0.766188       0.353096      -1.149404       0.001166       0.040691      -0.045943       0.061382       0.006811       0.009842      -0.061032      -0.034716       0.181959      -0.058419      -0.036889       0.095308              7.013693       5.298325       0.080142       0.938613       7.406713      -2.253461       8.336042           0.001167
          306              O       0.450472       4.128862      26.572253      -0.511794      25.617758 0.39966113E+03  0.88877571E+04                                 6.796316                            6.127735       0.841833       2.338082                    0.999291      25.881536      64.637366       0.781748       0.352322      -1.148646      -0.009609       0.025289       0.027201       0.038364       0.002036      -0.005803       0.045698      -0.019941       0.123947      -0.039712      -0.028342       0.068053              7.214273       4.942017       0.061970      -0.089212       8.598250       3.377477       8.102551           0.000360
          307              O       6.580512       1.152976      25.344836      -0.635413      46.837528 0.66867335E+03  0.16962296E+05                                10.378378                            8.024543       0.117972       2.058918                    0.997326      29.302978      78.923034       0.668617       0.361125      -1.138195      -0.030485       0.068984       0.008297       0.075875      -0.039188       0.002612      -0.006430      -0.013330       0.159929      -0.066444       0.012042       0.054402             13.355554      19.828616      -7.630855      -1.434836      12.232574       0.657983       8.005471           0.056402
          308              O       6.067924       3.285985      25.534495      -0.541909      33.089095 0.50621967E+03  0.11972738E+05                                 8.153663                            6.954241       0.375481       2.175940                    0.997411      27.149288      70.501369       0.722870       0.358255      -1.140987      -0.014181      -0.015862      -0.003918       0.021635       0.025829       0.005914      -0.000193      -0.096912       0.100224      -0.071932       0.033403       0.038528              8.949206       9.037555       2.343997      -0.137713      12.542410      -0.377203       5.267653           0.061184
          309              O       7.539402       5.691953      26.230509      -0.535356      26.251827 0.38578721E+03  0.85133736E+04                                 6.827398                            5.911881       0.782539       2.306112                    0.999170      26.365028      65.833660       0.816991       0.339731      -1.157838      -0.052589       0.023180      -0.009174       0.058198       0.020836       0.014399      -0.028293       0.003947       0.099727      -0.049118       0.002989       0.046129              7.515598       5.948970      -1.879660       1.800680       8.050415      -1.817366       8.547409           0.124204
          310              O       7.506587       5.284137      24.076566      -0.492630      29.801250 0.43072186E+03  0.97733659E+04                                 7.566673                            6.347056       0.700458       2.286884                    0.999053      26.253474      66.539799       0.769626       0.350735      -1.148300      -0.044566       0.023042      -0.008312       0.050854       0.014958      -0.011409       0.027965      -0.015174       0.061970      -0.038496      -0.000804       0.039300              8.687425       6.526722      -3.098899      -1.789078      11.147050       2.442598       8.388504           0.170468
          311              O       5.543370      10.849422      27.567665      -0.503505      23.257719 0.36866389E+03  0.80474763E+04                                 6.321461                            5.855316       0.711363       2.288746                    0.999330      25.950979      64.547477       0.804592       0.348740      -1.149745       0.028683       0.021387       0.039978       0.053651       0.038305       0.039817       0.030346       0.036593      -0.076361      -0.050051      -0.028969       0.079020              6.444179       7.133238       1.481790       2.192779       5.801281       1.296373       6.398016           0.001828
          312              O       3.495164       9.540475      27.725714      -0.514490      26.741568 0.44800518E+03  0.10283851E+05                                 7.082496                            6.598568       0.644450       2.269720                    0.998297      26.552008      68.071853       0.732126       0.364458      -1.135362      -0.023877      -0.003746       0.043447       0.049717       0.031232      -0.046210      -0.024630       0.037736      -0.040086      -0.044667      -0.029733       0.074401              7.269302       8.080016       1.731198      -2.432518       5.993559      -1.639034       7.734331           0.003898
          313              O       9.153555      -2.685685      26.128820      -0.486554      28.210091 0.39751254E+03  0.88332687E+04                                 7.245987                            6.049345       0.743303       2.304457                    0.998836      25.912070      64.813556       0.798433       0.345221      -1.153828       0.032989      -0.029676       0.000006       0.044373       0.025635      -0.000624       0.021018      -0.014417       0.094329      -0.044787       0.002686       0.042101              8.462608       5.341566      -1.734785      -1.256616      10.752039       3.155682       9.294221           0.162578
          314              O       8.694089      -2.681470      23.984718      -0.526175      30.801138 0.43947490E+03  0.10031661E+05                                 7.775993                            6.432301       0.595131       2.259350                    0.996576      26.438539      67.415256       0.760042       0.353045      -1.145343       0.045426      -0.029834      -0.015625       0.056549       0.014658       0.014682      -0.035472      -0.005558       0.071219      -0.045263      -0.001504       0.046767              9.179321       6.381813      -2.696302       1.121640      11.910718      -2.449135       9.245434           0.135309
          315              O       6.762217       2.594376       8.101067      -0.558247      33.177818 0.51773913E+03  0.12318269E+05                                 8.176020                            7.044972       0.412216       2.189009                    0.996570      27.285697      71.142242       0.716125       0.359483      -1.139640      -0.013186       0.028961      -0.014438       0.034944       0.015917       0.005349      -0.014888      -0.022338      -0.191749      -0.066599       0.014175       0.052425              9.233445       5.981866       0.198770       0.786259      11.548198      -3.499998      10.170270           0.077805
          316              O       6.393735       4.731524       8.576408      -0.548423      37.170043 0.56001932E+03  0.13590131E+05                                 8.867399                            7.357209       0.259742       2.136514                    0.997149      27.457489      72.333067       0.696356       0.362455      -1.137142       0.022423      -0.036646      -0.040754       0.059217       0.022014      -0.015741       0.023504       0.029760      -0.117383      -0.055530       0.009278       0.046253             10.216059       6.301321       0.684601       0.861498       9.434330       4.354199      14.912526           0.115264
          317              O       7.293301       1.633055       2.413979      -0.498643      25.075089 0.41140130E+03  0.92296494E+04                                 6.721445                            6.260390       0.836582       2.336740                    0.999077      26.063994      65.713079       0.764220       0.357247      -1.142886      -0.014051      -0.050998      -0.018052       0.055894       0.062879       0.011025       0.022657      -0.050401      -0.099093      -0.052101      -0.037243       0.089345              6.941769       5.648123       1.759457      -0.352761       9.760073       0.550745       5.417112           0.003878
          318              O       9.365376       2.830388       2.927489      -0.503282      23.087187 0.37650005E+03  0.82648858E+04                                 6.288670                            5.928095       0.635645       2.261434                    0.999119      26.100654      65.180542       0.797146       0.350023      -1.148269       0.050937      -0.018619      -0.000412       0.054235       0.000837       0.012047       0.001926       0.132763      -0.087622      -0.051941      -0.030354       0.082295              6.313602       9.243094      -0.741505       0.298795       4.755145      -0.092995       4.942565           0.009196
          319              O       8.353944       0.133986      27.312997      -0.542993      34.746320 0.50366930E+03  0.11888122E+05                                 8.441983                            6.912174       0.388443       2.178723                    0.997731      27.087121      70.089593       0.729497       0.355726      -1.143900       0.034272       0.039043       0.029629       0.059806      -0.008022       0.010940       0.031836       0.018254      -0.101840      -0.053404       0.024220       0.029184             10.182272       7.098384      -2.186460      -3.210686       9.187997       4.084311      14.260435           0.117285
          320              O       7.982479       2.324061      27.514882      -0.550898      32.807429 0.48677013E+03  0.11414200E+05                                 8.144815                            6.815287       0.377645       2.175709                    0.997871      27.150201      70.476938       0.729976       0.357829      -1.139958      -0.015801      -0.042627       0.012928       0.047264       0.007973       0.029412      -0.022123       0.015633      -0.149586      -0.065916       0.023729       0.042187              9.493839       5.918040      -0.026389      -0.562056      10.283708      -4.687638      12.279769           0.085744
          321              O       4.709679       2.068669      10.076981      -0.559038      37.551087 0.57654761E+03  0.14094246E+05                                 8.951739                            7.488757       0.232252       2.131961                    0.995700      27.573625      72.921286       0.686885       0.364767      -1.135263      -0.022667       0.023160       0.015370       0.035867      -0.035131      -0.022045      -0.001045      -0.065878       0.115727      -0.071344       0.025434       0.045910             10.329112      12.590812      -4.050881      -0.683326      11.312836       1.319351       7.083689           0.052544
          322              O       4.666852       4.175089      10.758382      -0.595275      35.722850 0.52438387E+03  0.12498862E+05                                 8.536348                            7.001828       0.485885       2.189853                    0.998793      27.880899      72.430873       0.732960       0.350594      -1.148387      -0.020360      -0.068088       0.009614       0.071714       0.028054       0.004292      -0.005824      -0.052761       0.133569      -0.061141       0.015794       0.045347             10.088673      13.614493       4.742134       1.859612       9.783606       1.462745       6.867920           0.086108
          323              O      -0.587805       6.284238       9.210692      -0.515327      26.001231 0.43172625E+03  0.97764253E+04                                 6.834127                            6.377366       0.975593       2.377892                    0.999263      26.185788      65.741005       0.765648       0.353269      -1.149218       0.000421       0.041045      -0.045142       0.061014      -0.007908      -0.008427      -0.060513      -0.034413       0.183137      -0.058503      -0.036470       0.094974              7.017786       5.301285      -0.080745      -0.938926       7.410979      -2.254624       8.341093           0.001135
          324              O      -0.450563       6.326901      11.661947      -0.512538      25.635081 0.39999934E+03  0.88971549E+04                                 6.798865                            6.129870       0.846789       2.339324                    0.999264      25.895089      64.677922       0.781699       0.352269      -1.148689       0.010931       0.025629       0.028391       0.039779      -0.002985       0.005074       0.044701      -0.020584       0.121521      -0.039151      -0.027538       0.066690              7.217054       4.943597      -0.063055       0.088383       8.601555       3.379125       8.106009           0.000338
          325              O       8.337232       3.351015      10.434530      -0.634173      46.794105 0.66784545E+03  0.16935796E+05                                10.371307                            8.019044       0.118264       2.059013                    0.997370      29.288901      78.868477       0.668923       0.361078      -1.138250       0.032267       0.070126       0.007883       0.077595       0.040338      -0.002986      -0.006551      -0.011922       0.159809      -0.067445       0.012958       0.054487             13.346144      19.814247       7.625967       1.433212      12.224007       0.657022       8.000177           0.056724
          326              O       8.849796       5.484024      10.624189      -0.540865      33.034633 0.50517716E+03  0.11941604E+05                                 8.143647                            6.946260       0.366549       2.173460                    0.997410      27.129100      70.423654       0.723432       0.358170      -1.141085       0.014025      -0.016546      -0.005068       0.022275      -0.026091      -0.005646      -0.000018      -0.097285       0.100294      -0.072198       0.033357       0.038841              8.937401       9.024337      -2.341316       0.137533      12.525990      -0.376552       5.261875           0.060915
          327              O       7.378290       7.889992      11.320203      -0.536917      26.262327 0.38597603E+03  0.85183999E+04                                 6.828294                            5.912509       0.782585       2.306153                    0.999108      26.375366      65.858183       0.817135       0.339637      -1.157943       0.051160       0.022837      -0.007660       0.056547      -0.022513      -0.012716      -0.027805       0.002536       0.097311      -0.049246       0.004288       0.044958              7.516808       5.950022       1.880477      -1.800984       8.051931      -1.817737       8.548471           0.123905
          328              O       7.411113       7.482176       9.166260      -0.492150      29.837215 0.43135343E+03  0.97915325E+04                                 7.573511                            6.352276       0.699195       2.286038                    0.999031      26.267283      66.593392       0.769187       0.350798      -1.148220       0.044375       0.024170      -0.007790       0.051127      -0.014047       0.012198       0.029070      -0.015481       0.062963      -0.038861      -0.001754       0.040615              8.696073       6.532862       3.103179       1.791247      11.159351       2.445639       8.396006           0.170923
          329              O      -5.543539      13.047461      12.657359      -0.501419      23.252060 0.36854847E+03  0.80443948E+04                                 6.320872                            5.854755       0.713866       2.289316                    0.999383      25.944935      64.531959       0.804550       0.348782      -1.149700      -0.026930       0.020457       0.039394       0.051919      -0.038921      -0.040287       0.030054       0.038146      -0.077365      -0.050236      -0.029754       0.079990              6.443618       7.131735      -1.481499      -2.192572       5.801081       1.296640       6.398040           0.001712
          330              O      -3.495318      11.738514      12.815408      -0.511878      26.703238 0.44719890E+03  0.10260666E+05                                 7.075856                            6.592737       0.646225       2.270343                    0.998272      26.531100      68.001571       0.732435       0.364470      -1.135359       0.022346      -0.003348       0.041516       0.047267      -0.031074       0.047986      -0.023764       0.038758      -0.038805      -0.045600      -0.029873       0.075473              7.262363       8.072060      -1.728815       2.429440       5.988050      -1.636635       7.726979           0.003882
          331              O       5.764231      -0.487646      11.218514      -0.487306      28.214724 0.39758308E+03  0.88352064E+04                                 7.246626                            6.049807       0.742153       2.303899                    0.998775      25.915178      64.822169       0.798419       0.345212      -1.153838      -0.032754      -0.028607       0.001181       0.043504      -0.025889      -0.000175       0.019378      -0.014708       0.092717      -0.044247       0.003473       0.040774              8.463702       5.342324       1.735490       1.256916      10.754308       3.156466       9.294476           0.163348
          332              O       6.223701      -0.483431       9.074412      -0.525916      30.773397 0.43900007E+03  0.10017806E+05                                 7.770074                            6.427815       0.595243       2.259295                    0.996665      26.431844      67.381260       0.760509       0.352934      -1.145468      -0.045147      -0.032312      -0.015803       0.057724      -0.014673      -0.014076      -0.037585      -0.007123       0.070902      -0.046187      -0.002553       0.048740              9.171535       6.377054       2.692985      -1.121384      11.898310      -2.448460       9.239242           0.135120

******************************************************
Auxiliary information for the entire system
The total spin magnetic moment of the unit cell is   6.967128
The total net atomic charge of the unit cell is   0.000007
Accuracy of reproducing the electrostatic potential in the unit cell:
  The inner radius (bohr) =    5.0000
  The outer radius (bohr) =   12.0000
  Valid grid points have density less than (e/(bohr^3)) =    0.0001
  The number of valid grid points were=       678428
  The rms potential error without charges in kcal/mol is=      7.63476
  The rms potential error with partial charges in kcal/mol is=      1.34784
  The RRMSE value at monopole order=      0.17654
  The rms potential error with partial charges and cloud penetration in kcal/mol is=      1.35670
  The RRMSE value at monopole order with cloud penetration is=      0.17770
  The rms potential error with partial charges and atomic dipoles in kcal/mol is=      0.41422
  The RRMSE value at dipole order=      0.05426
  The rms potential error with partial charges, atomic dipoles and cloud penetration in kcal/mol is=      0.39949
  The RRMSE value at dipole order with cloud penetration=      0.05233

******************************************************
The electron densities and ab initio electrostatic potential were computed in VASP using the PBE functional and
projector augmented wave method. See the main text of the journal article for a description of computational details.
The atomic charges, dipoles, and quadrupoles were computed with the DDEC6 method as described in
(a) T. A. Manz and N. Gabaldon Limas, RSC Adv. 6 (2016) 47771-47801 DOI: 10.1039/c6ra04656h
(b) N. Gabaldon Limas and T. A. Manz, RSC Adv. 8 (2018) 2678-2707 DOI: 10.1039/c7ra11829e.
For each atom in the material, the electron cloud parameters were fit to the spherically averaged atom-in-material
electron density using radial positions for which this density was between 10^-4 and 10^-2 electrons per cubic bohr.
The polarizabilities, dispersion coefficients, and quantum Drude oscillator (QDO) parameters were fit using the MCLF method.
The magnetic structure of the system was optimized in VASP from the default ferromagnetic initial guess using spin polarization.
The atomic spin moments (ASMs) were computed on this optimized magnetic structure using the DDEC6 partition as inputs
to the method of T. A. Manz and D. S. Sholl, J. Chem. Theory Comput. 7 (2011) 4146-4164 DOI: 10.1021/ct200539n.
The RMSE and RRMSE were computed using a uniform grid with Ewald summation.
