# Supplementary material for: A collection of forcefield precursors for metal–organic frameworks
Source: RSC Adv. 2019 Nov 13;9(63):36492–507. doi: 10.1039/c9ra07327b (PMC9075174; doi:10.1039/c9ra07327b)
Supplement: RA-009-C9RA07327B-s5316 [file RA-009-C9RA07327B-s5316.xyz]

  332
jmolscript: load "" {1 1 1} spacegroup "x,y,z" unitcell [{     14.898700     0.000000     0.000000 }, {     -7.449237    17.500876     0.000000 }, {      0.000000    -4.172912    29.793791 }]
Gd     1.053776     7.513251    19.168133     2.032818
Gd     0.477150    11.755223    19.570945     2.009293
Gd    -1.053645     9.599707     4.271238     2.032252
Gd    -0.476963    13.841679     4.674050     2.010645
Gd     8.503108     3.728257    25.522553     2.032256
Gd     7.926426    -0.514065    25.119741     2.010612
Gd     6.395687     5.814713    10.625658     2.032825
Gd     6.972313     1.572391    10.222846     2.009355
H     -0.034175    10.839901    24.141909     0.131952
H      1.822180     7.377154    23.274910     0.120151
H      1.850485     6.795506    25.503485     0.118446
H      1.528673     6.372823    27.946576     0.126333
H     -0.883402    13.994254     0.145990     0.140264
H      0.873131    10.402700     0.348587     0.121146
H      5.022448    12.143739    19.505995     0.128315
H      5.113304     8.155745    19.315315     0.126770
H      7.313868    12.244597    19.410655     0.126611
H     -5.096751    11.946690    19.288500     0.124057
H     -2.897707    11.339584    19.249768     0.094893
H     -3.889985     7.460002    19.109738     0.140555
H     -1.306578     3.362036    17.929903     0.138785
H     -1.200790     4.006602    21.874601     0.121992
H     12.404691     2.112096    22.255962     0.114226
H     11.026548     0.003322    22.267879     0.114558
H     10.396319    -1.616883    17.941821     0.144224
H      9.813781    -1.921119    21.913333     0.125614
H      0.034359    12.926357     9.245013     0.131730
H     -1.822042     9.463610     8.378014     0.121364
H     -1.850352     8.881962    10.606590     0.119643
H     -1.528540     8.459279    13.049680     0.126331
H      0.883583    11.907798    15.042885     0.141539
H     -0.872996     8.316244    15.245483     0.120626
H     -5.022256    14.230195     4.609099     0.127663
H      9.785536    10.242201     4.418419     0.126760
H      7.585025    14.331053     4.513759     0.126931
H      5.096940    14.033146     4.391605     0.124783
H      2.897888    13.426040     4.352873     0.095600
H      3.890116     9.546458     4.212842     0.138745
H      1.306654     5.448492     3.033008     0.137508
H      1.200881     6.093058     6.977706     0.123289
H      2.494076     4.198552     7.359066     0.112490
H      3.872192     2.089778     7.370984     0.116532
H      4.502393     0.469573     3.044925     0.142005
H      5.084934     0.165337     7.016438     0.125763
H      7.415104     0.401607    20.548778     0.131729
H      9.271505     3.864354    21.415777     0.121361
H      9.299815     4.446002    19.187201     0.119639
H      8.978003     4.868685    16.744111     0.126328
H      6.565880     1.420166    14.750906     0.141536
H      8.322459     5.011720    14.548308     0.120624
H     12.471719    -0.902231    25.184692     0.127658
H     -2.336073     3.085763    25.375372     0.126759
H     -0.135562    -1.003089    25.280032     0.126929
H      2.352523    -0.705182    25.402186     0.124781
H      4.551575    -0.098076    25.440918     0.095593
H      3.559347     3.781506    25.580949     0.138743
H      6.142809     7.879472    26.760783     0.137509
H      6.248582     7.234906    22.816085     0.123291
H      4.955387     9.129412    22.434725     0.112489
H      3.577271    11.238186    22.422807     0.116533
H      2.947070    12.858391    26.748866     0.142007
H      2.364529    13.162627    22.777353     0.125769
H      7.483638     2.488063     5.651882     0.131951
H      5.627283     5.950810     6.518881     0.120149
H      5.598978     6.532458     4.290306     0.118443
H      5.920790     6.955141     1.847215     0.126330
H      8.332865    -0.666290    29.647801     0.140260
H      6.576332     2.925264    29.445204     0.121145
H      2.427015     1.184225    10.287796     0.128312
H      2.336159     5.172219    10.478476     0.126768
H      0.135595     1.083367    10.383136     0.126609
H     12.546214     1.381274    10.505291     0.124054
H     10.347170     1.988380    10.544023     0.094884
H     11.339448     5.867962    10.684053     0.140553
H      8.756041     9.965928    11.863888     0.138786
H      8.650253     9.321362     7.919190     0.121994
H     -4.955228    11.215868     7.537829     0.114225
H     -3.577085    13.324642     7.525912     0.114560
H     -2.946856    14.944847    11.851970     0.144223
H     -2.364318    15.249083     7.880458     0.125622
C      0.877615     9.498133    22.006290     0.684621
C      0.895492     9.148619    23.472144    -0.035569
C      0.321899    10.019699    24.402605    -0.102290
C      1.446737     7.952106    23.900579    -0.075387
C      0.305509     9.612643    25.732003    -0.111958
C      1.452695     7.592700    25.237129    -0.110198
C      0.868672     8.415728    26.165801     0.060331
C      0.652641     8.162675    27.597691     0.069085
C     -0.056530     9.179600    28.221573    -0.098737
C      1.025102     7.051454    28.331810    -0.097603
C     -0.427507     9.116347    29.537862    -0.092553
C      0.633267     6.978468    29.645120    -0.087457
C     -0.104212    12.151015     0.461208    -0.034458
C     -0.549683    11.975534     1.886543     0.670424
C      3.332922    10.138076    19.406484     0.676537
C      4.837691    10.158669    19.404398    -0.021543
C      5.509630    11.354045    19.446407    -0.073055
C      5.548351     8.978047    19.344513    -0.104630
C      6.877331    11.423590    19.404696    -0.110141
C      6.910093     9.055679    19.327530    -0.099822
C      7.590971    10.242859    19.348088     0.051442
C      9.071901    10.085392    19.270326     0.061488
C     -4.862847    11.045799    19.270624    -0.108179
C      9.451809     8.754167    19.228615    -0.108321
C     -3.551764    10.677768    19.246789    -0.090784
C     -4.122399     8.359634    19.174092    -0.086373
C     -3.162916     9.343224    19.218783    -0.016941
C     -1.696887     8.983556    19.260196     0.658837
C     -0.266636     5.087485    19.675224     0.592879
C     -1.112890     3.865665    19.881993     0.002168
C     -1.537509     3.118939    18.798392    -0.094255
C     -1.480889     3.489497    21.153294    -0.084575
C     12.593901     2.014319    19.035551    -0.110079
C     -2.258608     2.357309    21.389856    -0.132890
C     12.225902     1.608958    20.305362     0.052927
C     11.428813     0.362604    20.307448     0.041470
C     11.206818    -0.153214    19.034657    -0.107288
C     10.898416    -0.316894    21.405349    -0.123298
C     10.515511    -1.296817    18.807926    -0.085204
C     10.180291    -1.469941    21.186067    -0.081498
C      9.989584    -1.981206    19.900763    -0.009537
C      1.776035    14.254761    19.715445     0.588836
C     -0.877452    11.584589     7.109394     0.680984
C     -0.895332    11.235075     8.575249    -0.035319
C     -0.321725    12.106155     9.505709    -0.101225
C     -1.446591    10.038562     9.003684    -0.078146
C     -0.305338    11.699099    10.835108    -0.114112
C     -1.452551     9.679156    10.340233    -0.108645
C     -0.868516    10.502184    11.268906     0.059397
C     -0.652485    10.249131    12.700795     0.072362
C      0.056700    11.266056    13.324677    -0.099471
C     -1.024959     9.137910    13.434914    -0.100689
C      0.427678    11.202803    14.640967    -0.094242
C     -0.633123     9.064924    14.748224    -0.085095
C      0.104370    10.064559    15.358103    -0.034838
C      0.549841     9.889078    16.783438     0.671981
C     -3.332756    12.224532     4.509588     0.678224
C     -4.837525    12.245125     4.507503    -0.021092
C     -5.509448    13.440501     4.549512    -0.072756
C      9.350500    11.064503     4.447617    -0.103311
C      8.021551    13.510046     4.507801    -0.110389
C      7.988759    11.142135     4.430635    -0.099815
C      7.307896    12.329315     4.451192     0.051095
C      5.826964    12.171848     4.373431     0.064881
C      4.863024    13.132255     4.373729    -0.111233
C      5.447039    10.840623     4.331719    -0.108513
C      3.551936    12.764224     4.349893    -0.092154
C      4.122542    10.446090     4.277197    -0.085439
C      3.163072    11.429680     4.321887    -0.015302
C      1.697037    11.070012     4.363301     0.660049
C      0.266737     7.173941     4.778328     0.591822
C      1.112976     5.952121     4.985097    -0.002001
C      1.537583     5.205395     3.901497    -0.091235
C      1.480972     5.575953     6.256398    -0.081887
C      2.304859     4.100775     4.138656    -0.110308
C      2.258677     4.443765     6.492961    -0.132330
C      2.672856     3.695414     5.408467     0.052428
C      3.469928     2.449060     5.410552     0.040616
C      3.691914     1.933242     4.137762    -0.109271
C      4.000318     1.769562     6.508454    -0.124533
C      4.383206     0.789639     3.911031    -0.080297
C      4.718428     0.616515     6.289171    -0.081665
C      4.909127     0.105250     5.003867    -0.009123
C     -1.775815    16.341217     4.818550     0.589946
C      8.326915     1.743375    22.684397     0.680982
C      8.344795     2.092889    21.218542    -0.035319
C      7.771188     1.221809    20.288082    -0.101226
C      8.896054     3.289402    20.790107    -0.078151
C      7.754801     1.628865    18.958683    -0.114111
C      8.902014     3.648808    19.453558    -0.108650
C      8.317979     2.825780    18.524885     0.059394
C      8.101948     3.078833    17.092996     0.072361
C      7.392763     2.061908    16.469114    -0.099473
C      8.474422     4.190054    16.358877    -0.100694
C      7.021785     2.125161    15.152824    -0.094245
C      8.082586     4.263040    15.045567    -0.085099
C      7.345093     3.263405    14.435688    -0.034835
C      6.899622     3.438886    13.010353     0.672003
C     10.782219     1.103432    25.284203     0.678240
C     12.286988     1.082839    25.286288    -0.021095
C     12.958911    -0.112537    25.244279    -0.072759
C     -1.901037     2.263461    25.346174    -0.103312
C     -0.572088    -0.182082    25.285990    -0.110392
C     -0.539296     2.185829    25.363156    -0.099817
C      0.141567     0.998649    25.342599     0.051096
C      1.622499     1.156116    25.420360     0.064878
C      2.586439     0.195709    25.420062    -0.111237
C      2.002424     2.487341    25.462072    -0.108516
C      3.897527     0.563740    25.443898    -0.092158
C      3.326921     2.881874    25.516594    -0.085444
C      4.286391     1.898284    25.471904    -0.015290
C      5.752426     2.257952    25.430490     0.660005
C      7.182726     6.154023    25.015463     0.591820
C      6.336487     7.375843    24.808694    -0.001993
C      5.911880     8.122569    25.892294    -0.091234
C      5.968491     7.752011    23.537393    -0.081886
C      5.144604     9.227189    25.655135    -0.110307
C      5.190786     8.884199    23.300830    -0.132330
C      4.776607     9.632550    24.385324     0.052421
C      3.979535    10.878904    24.383239     0.040624
C      3.757549    11.394722    25.656029    -0.109271
C      3.449145    11.558402    23.285337    -0.124532
C      3.066257    12.538325    25.882760    -0.080292
C      2.731035    12.711449    23.504620    -0.081653
C      2.540336    13.222714    24.789924    -0.009139
C      9.225278    -3.013253    24.975241     0.589932
C      6.571848     3.829831     7.787501     0.684630
C      6.553971     4.179345     6.321647    -0.035567
C      7.127564     3.308265     5.391186    -0.102290
C      6.002726     5.375858     5.893212    -0.075392
C      7.143954     3.715321     4.061788    -0.111957
C      5.996768     5.735264     4.556662    -0.110203
C      6.580791     4.912236     3.627990     0.060328
C      6.796822     5.165289     2.196100     0.069084
C      7.505993     4.148364     1.572218    -0.098738
C      6.424361     6.276510     1.461981    -0.097607
C      7.876970     4.211617     0.255929    -0.092559
C      6.816196     6.349496     0.148671    -0.087460
C      7.553675     1.176949    29.332583    -0.034457
C      7.999146     1.352430    27.907248     0.670421
C      4.116541     3.189888    10.387307     0.676552
C      2.611772     3.169295    10.389393    -0.021542
C      1.939833     1.973919    10.347384    -0.073057
C      1.901112     4.349917    10.449278    -0.104631
C      0.572132     1.904374    10.389095    -0.110144
C      0.539370     4.272285    10.466261    -0.099824
C     -0.141508     3.085105    10.445703     0.051443
C     -1.622438     3.242572    10.523465     0.061484
C     12.312310     2.282165    10.523167    -0.108183
C     -2.002346     4.573797    10.565176    -0.108324
C     11.001227     2.650196    10.547002    -0.090786
C     11.571862     4.968330    10.619699    -0.086379
C     10.612379     3.984740    10.575008    -0.016927
C      9.146350     4.344408    10.533595     0.658816
C      7.716099     8.240479    10.118567     0.592876
C      8.562353     9.462299     9.911798     0.002177
C      8.986972    10.209025    10.995399    -0.094253
C      8.930352     9.838467     8.640497    -0.084574
C     -5.144438    11.313645    10.758240    -0.110078
C     -5.190629    10.970655     8.403935    -0.132890
C     -4.776439    11.719006     9.488429     0.052921
C     -3.979350    12.965360     9.486343     0.041478
C     -3.757355    13.481178    10.759134    -0.107287
C     -3.448953    13.644858     8.388442    -0.123295
C     -3.066048    14.624781    10.985865    -0.085202
C     -2.730828    14.797905     8.607724    -0.081484
C     -2.540121    15.309170     9.893028    -0.009561
C      5.673428    -0.926797    10.078346     0.588825
S     -0.468919    10.451064    27.065574     0.994643
S      8.051176     7.695998    19.309058     0.976983
S     11.967403     0.885768    17.816687     0.996793
S      0.469103    12.537520    12.168678     0.991631
S      6.847659     9.782454     4.412163     0.974336
S      2.931341     2.972224     2.919792     0.993447
S      6.980360     0.790444    17.625113     0.991631
S      0.601804     3.545510    25.381628     0.974340
S      4.518122    10.355740    26.873999     0.993446
S      7.918382     2.876900     2.728217     0.994643
S     -0.601713     5.631966    10.484733     0.976987
S     -4.517940    12.442196    11.977104     0.996792
O      0.692878    10.681240    21.691072    -0.648871
O      1.044473     8.530592    21.232247    -0.692796
O      0.192293    11.687905    27.376323    -0.510750
O     -1.883104    10.509317    26.862082    -0.524909
O     -0.908734    13.009192     2.513404    -0.666795
O     -0.528832    10.815577     2.331364    -0.666332
O      2.747410    11.193955    19.729746    -0.616511
O      2.783153     9.076332    19.070112    -0.719535
O      8.048341     6.990039    20.575890    -0.502604
O      7.899352     6.926968    18.117306    -0.507733
O     -0.882219     9.926239    19.369539    -0.755592
O     -1.378062     7.785051    19.195544    -0.574646
O      0.093913     5.374031    18.491516    -0.672273
O      0.052201     5.786404    20.657823    -0.618058
O     13.031910     0.189763    17.173141    -0.512868
O     10.978877     1.520835    16.986036    -0.522867
O      1.714946    13.721231    18.579110    -0.616095
O      1.226270    13.731606    20.719198    -0.656786
O     -0.692701    12.767696     6.794176    -0.647100
O     -1.044325    10.617048     6.335352    -0.690842
O     -0.192093    13.774361    12.479427    -0.509310
O      1.883288    12.595773    11.965186    -0.523105
O      0.908907    10.922736    17.410300    -0.666496
O      0.528976     8.729121    17.228260    -0.667563
O     -2.747230    13.280411     4.832851    -0.616668
O     -2.783001    11.162788     4.173216    -0.721369
O      6.850486     9.076495     5.678995    -0.501827
O      6.999470     9.013424     3.220411    -0.506841
O      0.882383    12.012695     4.472644    -0.758361
O      1.378197     9.871507     4.298648    -0.574846
O     -0.093810     7.460487     3.594621    -0.672221
O     -0.052089     7.872860     5.760927    -0.616102
O      1.866824     2.276219     2.276246    -0.511726
O      3.919873     3.607291     2.089141    -0.521059
O     -1.714735    15.807687     3.682215    -0.616810
O     -1.226056    15.818062     5.822303    -0.658536
O      8.142164     0.560268    22.999615    -0.647071
O      8.493788     2.710916    23.458439    -0.690839
O      7.641556    -0.446397    17.314364    -0.509308
O      5.566175     0.732191    17.828605    -0.523109
O      6.540556     2.405228    12.383491    -0.666587
O      6.920487     4.598843    12.565531    -0.667559
O     10.196693     0.047553    24.960940    -0.616696
O     10.232464     2.165176    25.620575    -0.721357
O      0.598977     4.251469    24.114796    -0.501834
O      0.449993     4.314540    26.573380    -0.506850
O      6.567080     1.315269    25.321147    -0.758277
O      6.071266     3.456457    25.495143    -0.574865
O      7.543273     5.867477    26.199170    -0.672221
O      7.501552     5.455104    24.032864    -0.616099
O      5.582639    11.051745    27.517545    -0.511722
O      3.529590     9.720673    27.704650    -0.521058
O      9.164198    -2.479723    26.111576    -0.616779
O      8.675519    -2.490098    23.971488    -0.658498
O      6.756585     2.646724     8.102719    -0.648878
O      6.404990     4.797372     8.561544    -0.692793
O      7.257170     1.640059     2.417468    -0.510747
O      9.332567     2.818647     2.931709    -0.524913
O      8.358197     0.318772    27.280387    -0.666806
O      7.978295     2.512387    27.462427    -0.666331
O      4.702053     2.134009    10.064045    -0.616559
O      4.666310     4.251632    10.723679    -0.719524
O     -0.598878     6.337925     9.217901    -0.502611
O     -0.449889     6.400996    11.676485    -0.507742
O      8.331682     3.401725    10.424252    -0.755570
O      8.827525     5.542913    10.598247    -0.574663
O      7.355550     7.953933    11.302275    -0.672274
O      7.397262     7.541560     9.135968    -0.618056
O     -5.582447    13.138201    12.620650    -0.512863
O     -3.529414    11.807129    12.807755    -0.522866
O      5.734517    -0.393267    11.214681    -0.616006
O      6.223193    -0.403642     9.074593    -0.656779

The following XYZ coordinates are in angstroms. Other properties are in atomic units.
The sperically averaged electron density of each atom fit to a function of the form exp(a - br)
eigen_1, eigen_2 and eigen_3 are the three eigenvalues of traceless quadrupole moment tensor
  atom number  atomic symbol              X              Y              Z     net charge C6 coefficient C8 coefficient C10 coefficient fluctuating dipole atomic polarizability isotropic forcefield polarizability              a              b squared Pearson coefficient          <r^3>          <r^4>         wp_QDO          m_QDO          q_QDO       dipole_x       dipole_y       dipole_z         dipole            Qxy            Qxz            Qyz     Q(x^2-y^2)  Q(3z^2 - R^2)        eigen_1        eigen_2        eigen_3 static polarizability      alpha(xx)      alpha(xy)      alpha(xz)      alpha(yy)      alpha(yz)      alpha(zz) atomic spin moment
            1             Gd       1.053776       7.513251      19.168133       2.032818     135.791356 0.29918363E+04  0.10216181E+06                                17.999576                           15.118117       1.593530       2.236164                    0.997800      78.753397     191.137169       0.626133       0.286476      -1.303046       0.025480       0.003278      -0.006663       0.026540      -0.149944      -0.004638       0.034905       0.244740       0.167893      -0.224643       0.055769       0.168873             21.792059      22.022416       7.183768       0.771169      24.461737      -1.846795      18.892025          -0.000007
            2             Gd       0.477150      11.755223      19.570945       2.009293     145.968853 0.31096966E+04  0.10720801E+06                                18.924330                           15.403986       1.594373       2.230147                    0.997932      79.459690     193.723652       0.620894       0.286141      -1.303538      -0.002399      -0.011032       0.000987       0.011333      -0.108995       0.006557      -0.016543       0.227566       0.007617      -0.159862       0.002594       0.157268             24.458401      24.222725      10.012574       3.879879      29.384163       1.935142      19.768316           0.000011
            3             Gd      -1.053645       9.599707       4.271238       2.032252     135.628427 0.29878603E+04  0.10198841E+06                                17.980844                           15.104440       1.599750       2.238081                    0.997695      78.746978     191.063653       0.626665       0.286339      -1.303250      -0.023666       0.002890      -0.008332       0.025256       0.149960       0.004454       0.035374       0.244885       0.162045      -0.223866       0.054032       0.169834             21.766192      21.995494      -7.171469      -0.771859      24.430722      -1.843060      18.872361          -0.000007
            4             Gd      -0.476963      13.841679       4.674050       2.010645     145.828257 0.31054453E+04  0.10702611E+06                                18.915089                           15.395390       1.579846       2.226840                    0.997902      79.401748     193.557956       0.620943       0.286213      -1.303440       0.002001      -0.012523       0.000211       0.012684       0.107624      -0.004924      -0.017131       0.224286       0.006622      -0.157774       0.002656       0.155117             24.447722      24.212381     -10.012947      -3.877903      29.376055       1.936482      19.754731           0.000011
            5             Gd       8.503108       3.728257      25.522553       2.032256     135.630155 0.29878858E+04  0.10198952E+06                                17.981026                           15.104522       1.599696       2.238065                    0.997695      78.747032     191.064119       0.626662       0.286339      -1.303249       0.023652      -0.002906       0.008330       0.025243       0.149949       0.004456       0.035373       0.244838       0.162017      -0.223838       0.054021       0.169817             21.766527      21.995966      -7.171619      -0.771900      24.430951      -1.843136      18.872664          -0.000007
            6             Gd       7.926426      -0.514065      25.119741       2.010612     145.845337 0.31058788E+04  0.10704524E+06                                18.916995                           15.396830       1.578905       2.226570                    0.997896      79.404264     193.570533       0.620889       0.286226      -1.303419      -0.001943       0.012372      -0.000205       0.012525       0.107659      -0.004982      -0.017006       0.224597       0.006669      -0.157893       0.002648       0.155245             24.450466      24.212469     -10.014769      -3.877902      29.384415       1.937676      19.754513           0.000011
            7             Gd       6.395687       5.814713      10.625658       2.032825     135.792447 0.29918469E+04  0.10216227E+06                                17.999697                           15.118156       1.593502       2.236159                    0.997800      78.753291     191.137060       0.626131       0.286477      -1.303046      -0.025464      -0.003298       0.006659       0.026526      -0.149937      -0.004641       0.034905       0.244689       0.167850      -0.224614       0.055754       0.168860             21.792303      22.022799       7.183864       0.771206      24.461847      -1.846894      18.892264          -0.000007
            8             Gd       6.972313       1.572391      10.222846       2.009355     145.939212 0.31089185E+04  0.10717397E+06                                18.921476                           15.401720       1.595604       2.230505                    0.997932      79.455061     193.702785       0.620963       0.286128      -1.303559       0.002338       0.011094      -0.000984       0.011380      -0.109120       0.006554      -0.016335       0.227716       0.008224      -0.160071       0.002775       0.157296             24.454732      24.216741      10.011469       3.878746      29.384416       1.935886      19.763038           0.000011
            9              H      -0.034175      10.839901      24.141909       0.131952       1.193517 0.91568095E+01  0.92659738E+02                                 1.855558                            1.772591      -0.910225       2.463672                    0.998749       3.386565       9.517128       0.470387       1.286779      -0.710414      -0.015464       0.037974      -0.010843       0.042412      -0.012005       0.001429      -0.002231      -0.017334      -0.010449      -0.013072      -0.003817       0.016889              1.889469       1.616106      -0.251238       0.067526       2.257639      -0.290031       1.794661           0.000004
           10              H       1.822180       7.377154      23.274910       0.120151       1.153316 0.86554642E+01  0.86391229E+02                                 1.807578                            1.715789      -0.885496       2.466563                    0.998959       3.420183       9.556271       0.481126       1.275465      -0.711745       0.011270      -0.029286      -0.025796       0.040622      -0.011657      -0.003864       0.004633      -0.014808       0.000485      -0.013994      -0.001961       0.015955              1.849835       1.587619      -0.183952      -0.203224       1.864608       0.335649       2.097277          -0.000001
           11              H       1.850485       6.795506      25.503485       0.118446       1.040692 0.74577376E+01  0.72024545E+02                                 1.705564                            1.604806      -0.867861       2.470696                    0.998982       3.421426       9.536415       0.489737       1.294999      -0.706007       0.016002      -0.030996       0.009211       0.036078      -0.014893      -0.001113      -0.001431      -0.007446       0.019827      -0.018777       0.006694       0.012083              1.750885       1.487928      -0.283455       0.054451       2.180869      -0.222352       1.583856          -0.000001
           12              H       1.528673       6.372823      27.946576       0.126333       1.091662 0.76928423E+01  0.73961073E+02                                 1.685391                            1.573277      -0.861481       2.480647                    0.999205       3.225121       8.616781       0.528001       1.206576      -0.727470       0.019330      -0.028897      -0.012858       0.037068      -0.012453      -0.006339      -0.005832      -0.008827       0.006999      -0.017978       0.005762       0.012217              1.734180       1.541078      -0.326962      -0.234031       1.899704       0.302833       1.761757          -0.000002
           13              H      -0.883402      13.994254       0.145990       0.140264       1.076764 0.77250122E+01  0.74496273E+02                                 1.693754                            1.596254      -0.842244       2.504239                    0.999451       3.156882       8.502475       0.513493       1.236905      -0.721529      -0.020426       0.033831       0.018647       0.043697      -0.009996      -0.006925       0.003143      -0.013086      -0.014522      -0.012751      -0.003433       0.016184              1.739944       1.542823      -0.322455      -0.289336       1.820954       0.273678       1.856054           0.000002
           14              H       0.873131      10.402700       0.348587       0.121146       1.079537 0.76425781E+01  0.72930544E+02                                 1.638647                            1.540576      -0.839068       2.487498                    0.999476       3.151967       8.231454       0.551161       1.164549      -0.738243       0.011334      -0.034341       0.018951       0.040828      -0.012972      -0.000572      -0.004019      -0.018735      -0.001413      -0.016123      -0.000754       0.016877              1.692857       1.358743      -0.185252       0.067401       1.814597      -0.412291       1.905230          -0.000003
           15              H       5.022448      12.143739      19.505995       0.128315       0.995372 0.68242003E+01  0.63583297E+02                                 1.576526                            1.473261      -0.790788       2.516337                    0.999798       3.104882       8.128649       0.551158       1.192721      -0.730609      -0.020388       0.037042       0.001148       0.042298      -0.003377       0.000821       0.001858      -0.015474      -0.039455      -0.013370      -0.001745       0.015114              1.643385       1.738455      -0.432166      -0.062535       1.940589       0.045691       1.251113           0.000000
           16              H       5.113304       8.155745      19.315315       0.126770       1.204813 0.91481446E+01  0.92039534E+02                                 1.820070                            1.733423      -1.036998       2.397328                    0.997727       3.380807       9.303915       0.494262       1.231707      -0.722210      -0.015160      -0.034168      -0.002921       0.037494       0.002186      -0.001090      -0.000624      -0.020162      -0.023358      -0.008347      -0.005886       0.014233              1.841512       1.968269       0.319436      -0.007029       2.087537       0.038055       1.468730          -0.000002
           17              H       7.313868      12.244597      19.410655       0.126611       1.031585 0.71813204E+01  0.66868750E+02                                 1.532862                            1.451444      -0.751162       2.531727                    0.999790       2.994185       7.501288       0.597943       1.100088      -0.755568       0.013998       0.035271      -0.001617       0.037982       0.000229      -0.001468      -0.000012      -0.008380      -0.057233      -0.019166       0.005431       0.013735              1.549099       1.580625       0.269881      -0.030940       1.867094      -0.004689       1.199577           0.000001
           18              H      -5.096751      11.946690      19.288500       0.124057       1.041703 0.72693438E+01  0.67879402E+02                                 1.541736                            1.459202      -0.744108       2.532587                    0.999819       3.008338       7.541765       0.597168       1.098416      -0.756027      -0.006646       0.036153      -0.001214       0.036779       0.001276      -0.000486      -0.000537      -0.007769      -0.055916      -0.018657       0.005237       0.013420              1.555220       1.490550      -0.183545      -0.019834       1.968842       0.011634       1.206268           0.000004
           19              H      -2.897707      11.339584      19.249768       0.094893       1.251308 0.90172056E+01  0.89629264E+02                                 1.789380                            1.656121      -1.044807       2.360161                    0.998145       3.459330       9.202913       0.540238       1.140626      -0.742510       0.016517       0.027684      -0.003229       0.032398       0.002131      -0.001911      -0.001499      -0.023719      -0.038939      -0.013463      -0.005164       0.018627              1.882769       2.353957       0.518236       0.002677       1.910353      -0.004469       1.383997           0.000004
           20              H      -3.889985       7.460002      19.109738       0.140555       0.989935 0.70221508E+01  0.66203650E+02                                 1.599520                            1.519414      -0.858185       2.493962                    0.999439       3.145680       8.410716       0.526964       1.232859      -0.721233       0.011358      -0.040142      -0.003881       0.041898      -0.000978       0.000007       0.002697      -0.019983      -0.025363      -0.008775      -0.005806       0.014581              1.625425       1.558380      -0.156888      -0.018052       2.071296       0.045395       1.246599          -0.000002
           21              H      -1.306578       3.362036      17.929903       0.138785       1.140901 0.83609827E+01  0.82021069E+02                                 1.743371                            1.648674      -0.875494       2.486177                    0.999235       3.194327       8.602092       0.512147       1.219111      -0.726079       0.011804       0.011269      -0.039003       0.042279       0.002785      -0.002942      -0.001651      -0.003184       0.041828      -0.010308      -0.004215       0.014523              1.771342       1.523348       0.203496      -0.232212       1.626071      -0.228259       2.164606          -0.000004
           22              H      -1.200790       4.006602      21.874601       0.121992       1.166993 0.84983167E+01  0.84260699E+02                                 1.795062                            1.677059      -1.111060       2.360121                    0.996607       3.463676       9.580766       0.497758       1.241067      -0.718109       0.012786       0.024986       0.030040       0.041112       0.006817      -0.002959       0.005832      -0.007906       0.023895      -0.013322       0.002263       0.011059              1.853451       1.610621       0.332494       0.321459       1.845281       0.357657       2.104452          -0.000001
           23              H      12.404691       2.112096      22.255962       0.114226       0.968477 0.68621071E+01  0.65256962E+02                                 1.652125                            1.558895      -0.948817       2.428559                    0.998193       3.502036       9.857535       0.484986       1.328028      -0.697817      -0.008834      -0.008229       0.030623       0.032917       0.010845      -0.004216       0.002317      -0.007112       0.015455      -0.015114       0.006150       0.008964              1.685695       1.427700       0.151812      -0.125989       1.456294      -0.236398       2.173091          -0.000000
           24              H      11.026548       0.003322      22.267879       0.114558       0.961501 0.68165887E+01  0.64999091E+02                                 1.671756                            1.574775      -0.994038       2.411187                    0.997131       3.573816      10.217630       0.470830       1.364273      -0.690120       0.000631       0.010851       0.035492       0.037119       0.009410      -0.001683       0.001876      -0.013793       0.019651      -0.015196       0.006393       0.008803              1.723378       1.410706       0.110935       0.116450       1.571243       0.279848       2.188186           0.000000
           25              H      10.396319      -1.616883      17.941821       0.144224       1.164268 0.86637333E+01  0.86265944E+02                                 1.814311                            1.716043      -0.897051       2.483131                    0.998927       3.249728       8.991074       0.482602       1.274625      -0.713748      -0.007633      -0.014481      -0.041558       0.044666       0.004093      -0.000203       0.005393      -0.002719       0.050059      -0.013053      -0.004821       0.017874              1.848684       1.498612       0.129329       0.131716       1.814402       0.298996       2.233039           0.000002
           26              H       9.813781      -1.921119      21.913333       0.125614       0.951740 0.65039792E+01  0.61630303E+02                                 1.693767                            1.559947      -1.221991       2.309169                    0.994996       3.653582      10.600400       0.460701       1.403045      -0.681569      -0.017857      -0.017154       0.031129       0.039777       0.005538       0.000769      -0.001029      -0.005029       0.017860      -0.009155       0.003039       0.006116              1.792171       1.429417       0.250298      -0.257915       1.914959      -0.423308       2.032138           0.000001
           27              H       0.034359      12.926357       9.245013       0.131730       1.197092 0.91898819E+01  0.93075898E+02                                 1.858936                            1.775479      -0.914191       2.461239                    0.998671       3.391406       9.534117       0.470139       1.286329      -0.710494       0.015364       0.038168      -0.011255       0.042656       0.011807      -0.001258      -0.002047      -0.017072      -0.011374      -0.012678      -0.004067       0.016745              1.893037       1.618662       0.252239      -0.067835       2.262675      -0.291220       1.797773           0.000004
           28              H      -1.822042       9.463610       8.378014       0.121364       1.150244 0.86319529E+01  0.86138644E+02                                 1.808388                            1.716694      -0.893486       2.464433                    0.998887       3.416355       9.559311       0.479412       1.280290      -0.710738      -0.011552      -0.028717      -0.025452       0.040074       0.011567       0.003689       0.004818      -0.014669       0.000583      -0.013858      -0.002037       0.015896              1.850637       1.588374       0.183864       0.203049       1.865470       0.335356       2.098066          -0.000001
           29              H      -1.850352       8.881962      10.606590       0.119643       1.039032 0.74439594E+01  0.71882121E+02                                 1.706244                            1.605250      -0.885130       2.464116                    0.998780       3.419662       9.541223       0.488626       1.298113      -0.705349      -0.016399      -0.030494       0.009097       0.035799       0.014866       0.001251      -0.001630      -0.007801       0.019835      -0.018830       0.006715       0.012115              1.751659       1.488402       0.283936      -0.054639       2.182296      -0.222785       1.584281          -0.000001
           30              H      -1.528540       8.459279      13.049680       0.126331       1.091113 0.76887337E+01  0.73900425E+02                                 1.683536                            1.571859      -0.862847       2.479837                    0.999245       3.224752       8.610271       0.528823       1.205046      -0.727812      -0.018978      -0.029207      -0.012506       0.037008       0.012363       0.005988      -0.005628      -0.007812       0.006816      -0.017476       0.005507       0.011970              1.732104       1.539395       0.326073       0.233353       1.897208       0.301929       1.759709          -0.000002
           31              H       0.883583      11.907798      15.042885       0.141539       1.069423 0.76616894E+01  0.73741476E+02                                 1.686954                            1.590450      -0.836843       2.506417                    0.999474       3.146577       8.469352       0.514010       1.238075      -0.721283       0.020588       0.033172       0.018678       0.043280       0.009935       0.007385       0.003174      -0.013237      -0.014542      -0.013164      -0.003153       0.016317              1.732701       1.536974       0.320047       0.287185       1.813060       0.271509       1.848069           0.000002
           32              H      -0.872996       8.316244      15.245483       0.120626       1.084355 0.76823084E+01  0.73397231E+02                                 1.642614                            1.543811      -0.840516       2.486011                    0.999480       3.158298       8.250144       0.551049       1.163397      -0.738501      -0.010772      -0.034494       0.018700       0.040688       0.013269       0.000071      -0.004183      -0.018591      -0.001167      -0.016264      -0.000907       0.017171              1.697158       1.361354       0.186214      -0.068012       1.819799      -0.414687       1.910320          -0.000003
           33              H      -5.022256      14.230195       4.609099       0.127663       0.999126 0.68548117E+01  0.63926284E+02                                 1.578575                            1.475035      -0.788509       2.516437                    0.999816       3.111668       8.144382       0.551800       1.190256      -0.731144       0.019937       0.037231       0.000965       0.042244       0.003834      -0.000347       0.001784      -0.015337      -0.040458      -0.013628      -0.001783       0.015411              1.645603       1.740861       0.433086       0.062671       1.943453       0.045777       1.252496           0.000000
           34              H       9.785536      10.242201       4.418419       0.126760       1.203917 0.91357765E+01  0.91850322E+02                                 1.815893                            1.729615      -1.024657       2.402461                    0.997925       3.379377       9.285571       0.496119       1.227962      -0.723025       0.015340      -0.034083      -0.002548       0.037463      -0.002183       0.000963      -0.000367      -0.020364      -0.023207      -0.008243      -0.006048       0.014291              1.837184       1.963153      -0.318500       0.007001       2.082664       0.037935       1.465735          -0.000002
           35              H       7.585025      14.331053       4.513759       0.126931       1.030785 0.71738416E+01  0.66778258E+02                                 1.531701                            1.450373      -0.749428       2.531741                    0.999802       2.992760       7.495281       0.598389       1.099611      -0.755689      -0.014404       0.035240      -0.001770       0.038111      -0.000076       0.001508       0.000397      -0.008195      -0.056566      -0.018954       0.005423       0.013531              1.547917       1.579301      -0.269719       0.030895       1.865677      -0.004692       1.198771           0.000001
           36              H       5.096940      14.033146       4.391605       0.124783       1.035618 0.72159356E+01  0.67236811E+02                                 1.533186                            1.451767      -0.743629       2.532082                    0.999824       3.002678       7.512315       0.600149       1.095299      -0.756787       0.006888       0.036451      -0.001267       0.037118      -0.001314       0.000764      -0.000559      -0.007213      -0.054915      -0.018338       0.005332       0.013006              1.546446       1.482669       0.181598       0.019658       1.955715       0.011520       1.200953           0.000004
           37              H       2.897888      13.426040       4.352873       0.095600       1.241773 0.89316205E+01  0.88542816E+02                                 1.778118                            1.646540      -1.029225       2.367064                    0.998236       3.446926       9.149513       0.542797       1.138270      -0.743099      -0.016415       0.028075      -0.003858       0.032750      -0.001982       0.001983      -0.001134      -0.022868      -0.037660      -0.013064      -0.004873       0.017937              1.870342       2.336419      -0.512806      -0.002667       1.897790      -0.004417       1.376817           0.000004
           38              H       3.890116       9.546458       4.212842       0.138745       0.992841 0.70447340E+01  0.66434983E+02                                 1.598625                            1.518656      -0.850432       2.496271                    0.999501       3.150934       8.411485       0.529040       1.227681      -0.722372      -0.011678      -0.040586      -0.004220       0.042443       0.001129       0.000140       0.002433      -0.021137      -0.026005      -0.008917      -0.006295       0.015212              1.624465       1.557553       0.156755       0.018021       2.069792       0.045350       1.246049          -0.000002
           39              H       1.306654       5.448492       3.033008       0.137508       1.153480 0.84749895E+01  0.83440170E+02                                 1.758196                            1.661473      -0.888782       2.479787                    0.999074       3.209164       8.664009       0.509321       1.221458      -0.725567      -0.011409       0.011465      -0.039212       0.042417      -0.002786       0.003157      -0.001465      -0.003426       0.042440      -0.010521      -0.004220       0.014741              1.786830       1.535003      -0.206572       0.235888       1.639243      -0.231949       2.186244          -0.000004
           40              H       1.200881       6.093058       6.977706       0.123289       1.166617 0.84969513E+01  0.84269009E+02                                 1.797123                            1.678827      -1.120090       2.356988                    0.996552       3.462350       9.587714       0.496502       1.243885      -0.717487      -0.012992       0.023951       0.029891       0.040447      -0.006714       0.002742       0.006253      -0.008300       0.023493      -0.013279       0.001879       0.011400              1.855667       1.612326      -0.333079      -0.322088       1.847378       0.358365       2.107297          -0.000001
           41              H       2.494076       4.198552       7.359066       0.112490       0.972782 0.68953678E+01  0.65611496E+02                                 1.652428                            1.559059      -0.934927       2.433068                    0.998295       3.505580       9.850227       0.486950       1.321902      -0.699061       0.008512      -0.009116       0.031621       0.033992      -0.010819       0.004319       0.002801      -0.006842       0.015966      -0.015290       0.006565       0.008724              1.686049       1.427820      -0.151826       0.126149       1.456389      -0.236603       2.173938          -0.000000
           42              H       3.872192       2.089778       7.370984       0.116532       0.954616 0.67574690E+01  0.64294946E+02                                 1.663974                            1.568161      -0.987315       2.415338                    0.997228       3.559008      10.164074       0.471721       1.364673      -0.690072      -0.000496       0.010814       0.034912       0.036552      -0.009336       0.001156       0.001889      -0.012882       0.019252      -0.014722       0.005992       0.008731              1.715045       1.405161      -0.110135      -0.115425       1.564432       0.277292       2.175541           0.000000
           43              H       4.502393       0.469573       3.044925       0.142005       1.169541 0.87109670E+01  0.86856257E+02                                 1.820410                            1.721243      -0.901025       2.481421                    0.998896       3.256313       9.016209       0.481639       1.275408      -0.713621       0.007512      -0.015021      -0.042509       0.045706      -0.004281       0.000196       0.005137      -0.002999       0.049464      -0.013133      -0.004459       0.017591              1.855073       1.502758      -0.130124      -0.132632       1.820405       0.301098       2.242057           0.000002
           44              H       5.084934       0.165337       7.016438       0.125763       0.953740 0.65216645E+01  0.61866013E+02                                 1.698960                            1.564174      -1.234509       2.304114                    0.994703       3.662637      10.647228       0.458954       1.406835      -0.680822       0.018093      -0.017021       0.030613       0.039424      -0.005550      -0.000617      -0.001426      -0.004994       0.017896      -0.009179       0.002873       0.006306              1.798044       1.433325      -0.251668       0.259417       1.921318      -0.425721       2.039490           0.000001
           45              H       7.415104       0.401607      20.548778       0.131729       1.197119 0.91901600E+01  0.93079500E+02                                 1.858968                            1.775509      -0.914229       2.461219                    0.998671       3.391462       9.534342       0.470134       1.286334      -0.710493      -0.015363      -0.038168       0.011254       0.042655       0.011807      -0.001257      -0.002045      -0.017072      -0.011380      -0.012677      -0.004068       0.016745              1.893069       1.618689       0.252245      -0.067837       2.262715      -0.291230       1.797802           0.000004
           46              H       9.271505       3.864354      21.415777       0.121361       1.150267 0.86321690E+01  0.86141367E+02                                 1.808413                            1.716717      -0.893511       2.464418                    0.998887       3.416398       9.559473       0.479408       1.280291      -0.710738       0.011552       0.028716       0.025452       0.040073       0.011567       0.003689       0.004818      -0.014670       0.000581      -0.013858      -0.002038       0.015896              1.850663       1.588395       0.183868       0.203053       1.865496       0.335363       2.098098          -0.000001
           47              H       9.299815       4.446002      19.187201       0.119639       1.039045 0.74440762E+01  0.71883521E+02                                 1.706256                            1.605261      -0.885134       2.464110                    0.998780       3.419690       9.541315       0.488625       1.298111      -0.705350       0.016399       0.030494      -0.009097       0.035799       0.014866       0.001251      -0.001630      -0.007802       0.019836      -0.018830       0.006716       0.012115              1.751672       1.488412       0.283938      -0.054639       2.182312      -0.222787       1.584292          -0.000001
           48              H       8.978003       4.868685      16.744111       0.126328       1.091126 0.76888514E+01  0.73901846E+02                                 1.683550                            1.571871      -0.862851       2.479832                    0.999245       3.224778       8.610360       0.528821       1.205046      -0.727811       0.018978       0.029206       0.012506       0.037007       0.012363       0.005988      -0.005628      -0.007813       0.006817      -0.017476       0.005507       0.011969              1.732119       1.539407       0.326077       0.233357       1.897224       0.301932       1.759725          -0.000002
           49              H       6.565880       1.420166      14.750906       0.141536       1.069440 0.76618506E+01  0.73743456E+02                                 1.686975                            1.590469      -0.836855       2.506410                    0.999473       3.146612       8.469486       0.514006       1.238079      -0.721282      -0.020589      -0.033171      -0.018679       0.043279       0.009935       0.007385       0.003173      -0.013236      -0.014537      -0.013165      -0.003152       0.016316              1.732722       1.536992       0.320052       0.287191       1.813080       0.271514       1.848094           0.000002
           50              H       8.322459       5.011720      14.548308       0.120624       1.084369 0.76824309E+01  0.73398737E+02                                 1.642631                            1.543826      -0.840534       2.486001                    0.999480       3.158324       8.250247       0.551044       1.163401      -0.738500       0.010772       0.034494      -0.018700       0.040688       0.013269       0.000070      -0.004183      -0.018591      -0.001166      -0.016264      -0.000907       0.017171              1.697176       1.361368       0.186217      -0.068013       1.819819      -0.414693       1.910342          -0.000003
           51              H      12.471719      -0.902231      25.184692       0.127658       0.999145 0.68549798E+01  0.63928225E+02                                 1.578592                            1.475051      -0.788517       2.516428                    0.999816       3.111706       8.144497       0.551799       1.190252      -0.731145      -0.019937      -0.037230      -0.000966       0.042243       0.003833      -0.000347       0.001784      -0.015337      -0.040458      -0.013628      -0.001783       0.015411              1.645620       1.740880       0.433094       0.062672       1.943473       0.045778       1.252508           0.000000
           52              H      -2.336073       3.085763      25.375372       0.126759       1.203947 0.91360753E+01  0.91854148E+02                                 1.815928                            1.729647      -1.024689       2.402444                    0.997925       3.379429       9.285779       0.496113       1.227966      -0.723024      -0.015340       0.034083       0.002548       0.037463      -0.002183       0.000964      -0.000367      -0.020365      -0.023204      -0.008243      -0.006048       0.014291              1.837221       1.963194      -0.318510       0.007001       2.082707       0.037936       1.465760          -0.000002
           53              H      -0.135562      -1.003089      25.280032       0.126929       1.030797 0.71739610E+01  0.66779678E+02                                 1.531716                            1.450387      -0.749428       2.531739                    0.999802       2.992784       7.495370       0.598385       1.099614      -0.755688       0.014404      -0.035239       0.001770       0.038111      -0.000076       0.001508       0.000397      -0.008195      -0.056566      -0.018954       0.005424       0.013530              1.547932       1.579317      -0.269722       0.030896       1.865696      -0.004692       1.198782           0.000001
           54              H       2.352523      -0.705182      25.402186       0.124781       1.035638 0.72161136E+01  0.67238923E+02                                 1.533208                            1.451788      -0.743628       2.532080                    0.999824       3.002712       7.512440       0.600143       1.095302      -0.756786      -0.006888      -0.036450       0.001267       0.037117      -0.001314       0.000764      -0.000559      -0.007212      -0.054915      -0.018338       0.005333       0.013005              1.546468       1.482691       0.181601       0.019659       1.955745       0.011520       1.200968           0.000004
           55              H       4.551575      -0.098076      25.440918       0.095593       1.241816 0.89319928E+01  0.88547403E+02                                 1.778149                            1.646565      -1.029304       2.367016                    0.998236       3.447040       9.149853       0.542798       1.138257      -0.743101       0.016412      -0.028074       0.003858       0.032748      -0.001983       0.001983      -0.001134      -0.022875      -0.037654      -0.013062      -0.004877       0.017939              1.870377       2.336464      -0.512825      -0.002667       1.897828      -0.004417       1.376838           0.000004
           56              H       3.559347       3.781506      25.580949       0.138743       0.992855 0.70448695E+01  0.66436597E+02                                 1.598641                            1.518671      -0.850454       2.496258                    0.999501       3.150966       8.411598       0.529037       1.227681      -0.722372       0.011678       0.040585       0.004220       0.042442       0.001129       0.000140       0.002433      -0.021137      -0.026005      -0.008917      -0.006294       0.015211              1.624481       1.557569       0.156759       0.018022       2.069815       0.045350       1.246059          -0.000002
           57              H       6.142809       7.879472      26.760783       0.137509       1.153476 0.84749503E+01  0.83439694E+02                                 1.758193                            1.661470      -0.888784       2.479787                    0.999074       3.209156       8.663985       0.509321       1.221459      -0.725567       0.011409      -0.011466       0.039212       0.042417      -0.002785       0.003157      -0.001465      -0.003426       0.042440      -0.010521      -0.004221       0.014741              1.786827       1.535001      -0.206571       0.235888       1.639241      -0.231949       2.186240          -0.000004
           58              H       6.248582       7.234906      22.816085       0.123291       1.166610 0.84968939E+01  0.84268284E+02                                 1.797115                            1.678821      -1.120091       2.356989                    0.996552       3.462338       9.587667       0.496504       1.243884      -0.717488       0.012992      -0.023951      -0.029891       0.040447      -0.006714       0.002742       0.006253      -0.008301       0.023493      -0.013279       0.001879       0.011400              1.855659       1.612320      -0.333077      -0.322086       1.847370       0.358364       2.107287          -0.000001
           59              H       4.955387       9.129412      22.434725       0.112489       0.972791 0.68954448E+01  0.65612399E+02                                 1.652436                            1.559066      -0.934935       2.433063                    0.998295       3.505597       9.850281       0.486950       1.321899      -0.699062      -0.008512       0.009116      -0.031621       0.033991      -0.010819       0.004319       0.002801      -0.006843       0.015965      -0.015290       0.006565       0.008724              1.686058       1.427826      -0.151828       0.126151       1.456396      -0.236604       2.173950          -0.000000
           60              H       3.577271      11.238186      22.422807       0.116533       0.954616 0.67574495E+01  0.64294667E+02                                 1.663968                            1.568155      -0.987305       2.415343                    0.997228       3.558990      10.163991       0.471723       1.364666      -0.690073       0.000497      -0.010813      -0.034912       0.036551      -0.009336       0.001156       0.001889      -0.012882       0.019249      -0.014721       0.005991       0.008731              1.715040       1.405157      -0.110134      -0.115423       1.564430       0.277294       2.175533           0.000000
           61              H       2.947070      12.858391      26.748866       0.142007       1.169507 0.87106404E+01  0.86852093E+02                                 1.820368                            1.721205      -0.900991       2.481439                    0.998897       3.256256       9.015972       0.481648       1.275400      -0.713623      -0.007512       0.015021       0.042510       0.045707      -0.004281       0.000196       0.005138      -0.003001       0.049464      -0.013133      -0.004459       0.017592              1.855030       1.502728      -0.130119      -0.132626       1.820363       0.301087       2.241999           0.000002
           62              H       2.364529      13.162627      22.777353       0.125769       0.953716 0.65214606E+01  0.61863584E+02                                 1.698933                            1.564150      -1.234488       2.304128                    0.994704       3.662576      10.647002       0.458958       1.406835      -0.680822      -0.018093       0.017020      -0.030616       0.039426      -0.005548      -0.000616      -0.001425      -0.004992       0.017894      -0.009176       0.002871       0.006305              1.798015       1.433303      -0.251662       0.259409       1.921290      -0.425710       2.039450           0.000001
           63              H       7.483638       2.488063       5.651882       0.131951       1.193538 0.91570247E+01  0.92662557E+02                                 1.855586                            1.772617      -0.910246       2.463661                    0.998749       3.386603       9.517300       0.470380       1.286788      -0.710412       0.015464      -0.037974       0.010842       0.042411      -0.012004       0.001429      -0.002229      -0.017334      -0.010453      -0.013071      -0.003818       0.016889              1.889497       1.616130      -0.251245       0.067528       2.257675      -0.290039       1.794687           0.000004
           64              H       5.627283       5.950810       6.518881       0.120149       1.153338 0.86556751E+01  0.86393883E+02                                 1.807601                            1.715810      -0.885522       2.466548                    0.998959       3.420225       9.556427       0.481122       1.275465      -0.711745      -0.011270       0.029285       0.025796       0.040621      -0.011656      -0.003864       0.004633      -0.014808       0.000482      -0.013993      -0.001962       0.015955              1.849860       1.587639      -0.183955      -0.203228       1.864632       0.335655       2.097308          -0.000001
           65              H       5.598978       6.532458       4.290306       0.118443       1.040705 0.74578583E+01  0.72025989E+02                                 1.705576                            1.604817      -0.867867       2.470690                    0.998982       3.421455       9.536509       0.489737       1.294996      -0.706008      -0.016002       0.030995      -0.009211       0.036077      -0.014892      -0.001114      -0.001431      -0.007447       0.019828      -0.018777       0.006695       0.012083              1.750897       1.487938      -0.283458       0.054451       2.180884      -0.222354       1.583868          -0.000001
           66              H       5.920790       6.955141       1.847215       0.126330       1.091675 0.76929599E+01  0.73962491E+02                                 1.685405                            1.573288      -0.861485       2.480643                    0.999205       3.225147       8.616869       0.528000       1.206575      -0.727470      -0.019329       0.028897       0.012858       0.037067      -0.012453      -0.006339      -0.005832      -0.008827       0.006999      -0.017978       0.005762       0.012217              1.734194       1.541090      -0.326966      -0.234034       1.899719       0.302836       1.761772          -0.000002
           67              H       8.332865      -0.666290      29.647801       0.140260       1.076799 0.77253385E+01  0.74500221E+02                                 1.693790                            1.596287      -0.842288       2.504214                    0.999451       3.156947       8.502701       0.513488       1.236903      -0.721529       0.020426      -0.033830      -0.018646       0.043696      -0.009996      -0.006925       0.003142      -0.013086      -0.014524      -0.012751      -0.003433       0.016184              1.739981       1.542854      -0.322464      -0.289347       1.820991       0.273686       1.856096           0.000002
           68              H       6.576332       2.925264      29.445204       0.121145       1.079552 0.76427124E+01  0.72932206E+02                                 1.638668                            1.540594      -0.839085       2.487489                    0.999476       3.151994       8.231568       0.551155       1.164556      -0.738241      -0.011334       0.034341      -0.018952       0.040828      -0.012972      -0.000572      -0.004019      -0.018735      -0.001412      -0.016123      -0.000754       0.016877              1.692878       1.358759      -0.185256       0.067402       1.814620      -0.412298       1.905256          -0.000003
           69              H       2.427015       1.184225      10.287796       0.128312       0.995381 0.68242803E+01  0.63584213E+02                                 1.576532                            1.473267      -0.790790       2.516333                    0.999798       3.104903       8.128708       0.551158       1.192717      -0.730610       0.020388      -0.037041      -0.001149       0.042297      -0.003376       0.000822       0.001857      -0.015473      -0.039455      -0.013369      -0.001744       0.015114              1.643392       1.738463      -0.432170      -0.062535       1.940594       0.045691       1.251118           0.000000
           70              H       2.336159       5.172219      10.478476       0.126768       1.204839 0.91484044E+01  0.92042865E+02                                 1.820101                            1.733451      -1.037026       2.397313                    0.997727       3.380853       9.304099       0.494257       1.231711      -0.722209       0.015160       0.034167       0.002921       0.037493       0.002186      -0.001090      -0.000624      -0.020164      -0.023356      -0.008347      -0.005886       0.014233              1.841544       1.968305       0.319444      -0.007030       2.087575       0.038056       1.468752          -0.000002
           71              H       0.135595       1.083367      10.383136       0.126609       1.031598 0.71814473E+01  0.66870253E+02                                 1.532877                            1.451458      -0.751162       2.531725                    0.999790       2.994211       7.501381       0.597939       1.100091      -0.755567      -0.013998      -0.035270       0.001616       0.037981       0.000229      -0.001469      -0.000012      -0.008379      -0.057233      -0.019166       0.005431       0.013735              1.549114       1.580642       0.269884      -0.030941       1.867113      -0.004690       1.199588           0.000001
           72              H      12.546214       1.381274      10.505291       0.124054       1.041720 0.72695033E+01  0.67881305E+02                                 1.541757                            1.459220      -0.744106       2.532585                    0.999819       3.008370       7.541883       0.597162       1.098420      -0.756026       0.006645      -0.036153       0.001214       0.036778       0.001276      -0.000486      -0.000537      -0.007768      -0.055916      -0.018657       0.005237       0.013419              1.555240       1.490572      -0.183549      -0.019835       1.968867       0.011634       1.206282           0.000004
           73              H      10.347170       1.988380      10.544023       0.094884       1.251451 0.90184642E+01  0.89645053E+02                                 1.789520                            1.656239      -1.044982       2.360066                    0.998143       3.459565       9.203757       0.540217       1.140629      -0.742509      -0.016514      -0.027681       0.003229       0.032394       0.002128      -0.001912      -0.001499      -0.023726      -0.038930      -0.013461      -0.005168       0.018629              1.882925       2.354174       0.518306       0.002677       1.910512      -0.004469       1.384088           0.000004
           74              H      11.339448       5.867962      10.684053       0.140553       0.989951 0.70222946E+01  0.66205350E+02                                 1.599536                            1.519429      -0.858209       2.493948                    0.999439       3.145714       8.410831       0.526962       1.232858      -0.721233      -0.011359       0.040141       0.003881       0.041898      -0.000978       0.000007       0.002697      -0.019983      -0.025363      -0.008776      -0.005806       0.014581              1.625441       1.558395      -0.156892      -0.018052       2.071319       0.045395       1.246610          -0.000002
           75              H       8.756041       9.965928      11.863888       0.138786       1.140897 0.83609408E+01  0.82020556E+02                                 1.743367                            1.648670      -0.875496       2.486177                    0.999235       3.194319       8.602065       0.512148       1.219112      -0.726079      -0.011804      -0.011269       0.039003       0.042280       0.002785      -0.002942      -0.001651      -0.003184       0.041828      -0.010307      -0.004216       0.014523              1.771338       1.523345       0.203495      -0.232212       1.626068      -0.228258       2.164601          -0.000004
           76              H       8.650253       9.321362       7.919190       0.121994       1.166987 0.84982615E+01  0.84260012E+02                                 1.795056                            1.677054      -1.111063       2.360121                    0.996607       3.463664       9.580724       0.497759       1.241067      -0.718109      -0.012786      -0.024987      -0.030040       0.041112       0.006816      -0.002959       0.005832      -0.007907       0.023895      -0.013322       0.002262       0.011059              1.853445       1.610616       0.332493       0.321457       1.845275       0.357655       2.104443          -0.000001
           77              H      -4.955228      11.215868       7.537829       0.114225       0.968484 0.68621701E+01  0.65257692E+02                                 1.652131                            1.558900      -0.948824       2.428555                    0.998193       3.502049       9.857573       0.484987       1.328025      -0.697818       0.008834       0.008229      -0.030623       0.032916       0.010845      -0.004216       0.002317      -0.007112       0.015455      -0.015114       0.006150       0.008964              1.685702       1.427705       0.151813      -0.125991       1.456299      -0.236399       2.173101          -0.000000
           78              H      -3.577085      13.324642       7.525912       0.114560       0.961486 0.68164416E+01  0.64997279E+02                                 1.671734                            1.574755      -0.994015       2.411200                    0.997132       3.573766      10.217425       0.470835       1.364267      -0.690121      -0.000631      -0.010850      -0.035492       0.037118       0.009410      -0.001683       0.001875      -0.013792       0.019649      -0.015196       0.006393       0.008803              1.723356       1.410689       0.110932       0.116445       1.571226       0.279846       2.188155           0.000000
           79              H      -2.946856      14.944847      11.851970       0.144223       1.164255 0.86636006E+01  0.86264212E+02                                 1.814290                            1.716024      -0.897042       2.483135                    0.998928       3.249707       8.990967       0.482608       1.274616      -0.713749       0.007631       0.014479       0.041560       0.044667       0.004090      -0.000202       0.005395      -0.002717       0.050065      -0.013051      -0.004825       0.017876              1.848663       1.498597       0.129327       0.131713       1.814382       0.298989       2.233009           0.000002
           80              H      -2.364318      15.249083       7.880458       0.125622       0.951698 0.65036169E+01  0.61626017E+02                                 1.693721                            1.559907      -1.221944       2.309199                    0.994996       3.653478      10.600028       0.460705       1.403052      -0.681568       0.017858       0.017154      -0.031133       0.039780       0.005537       0.000767      -0.001029      -0.005028       0.017859      -0.009153       0.003038       0.006116              1.792121       1.429380       0.250289      -0.257902       1.914908      -0.423290       2.032076           0.000001
           81              C       0.877615       9.498133      22.006290       0.684621      20.971180 0.22529529E+03  0.45717894E+04                                 7.184942                            5.433101      -0.235778       2.000588                    0.998900      21.518223      60.786985       0.614324       0.491332      -1.003711      -0.004907       0.008750      -0.072047       0.072742       0.022402      -0.005920       0.013923       0.148480      -0.279303      -0.096442      -0.027723       0.124165              8.660875       4.301045      -0.010046       0.478417       8.408922      -0.754111      13.272659           0.000001
           82              C       0.895492       9.148619      23.472144      -0.035569      36.012045 0.43979643E+03  0.10281510E+05                                 9.456607                            6.933468       0.089718       2.037898                    0.999259      27.053885      75.428544       0.639176       0.409903      -1.077546      -0.007807      -0.015211       0.051711       0.054465       0.007923       0.002281       0.014843      -0.027563      -0.032253      -0.016985      -0.010177       0.027162             11.991878       5.873997      -1.565011      -0.424915       9.548755      -1.893581      20.552881           0.000000
           83              C       0.321899      10.019699      24.402605      -0.102290      32.918770 0.43426334E+03  0.10276276E+05                                 9.115155                            7.085848      -0.141951       1.933140                    0.998460      29.779524      87.819567       0.596983       0.433572      -1.046378       0.007624      -0.017094       0.010546       0.021484       0.008450       0.018373      -0.009475       0.005233      -0.106388      -0.043251       0.014857       0.028394             10.817079       5.919262      -1.208179      -1.661032       8.996819      -1.167362      17.535156           0.000005
           84              C       1.446737       7.952106      23.900579      -0.075387      30.806557 0.41283221E+03  0.96230353E+04                                 8.684341                            6.873075       0.029875       1.994807                    0.999565      28.785273      83.588134       0.612361       0.429101      -1.051631      -0.028198      -0.001525       0.020815       0.035082       0.007598       0.004971       0.025131       0.004804      -0.039048      -0.031008       0.004292       0.026717             10.058967       5.616192      -1.484249      -0.286032       9.371495      -2.072385      15.189214          -0.000001
           85              C       0.305509       9.612643      25.732003      -0.111958      41.562758 0.52887077E+03  0.13022882E+05                                10.604018                            7.783697      -0.241797       1.909999                    0.998549      29.495765      86.019962       0.579022       0.429589      -1.058802       0.014961      -0.004027      -0.049402       0.051774       0.005609       0.000423       0.017088      -0.000412      -0.047205      -0.024811       0.005501       0.019310             13.469414       7.088224      -1.636100      -2.652363      10.354208      -2.709509      22.965810           0.000001
           86              C       1.452695       7.592700      25.237129      -0.110198      32.863725 0.42137222E+03  0.98711792E+04                                 9.063414                            6.956747       0.049870       2.006168                    0.998683      28.945876      84.227203       0.607051       0.430703      -1.050793      -0.008293       0.007110      -0.014038       0.017788      -0.004142       0.010903      -0.005679       0.006577      -0.030258      -0.015860      -0.000240       0.016100             10.663322       6.107145      -1.798487      -1.757033       9.737682      -0.286468      16.145139          -0.000001
           87              C       0.868672       8.415728      26.165801       0.060331      37.486983 0.41637463E+03  0.96847758E+04                                 9.937435                            6.905247      -0.072218       1.985777                    0.999497      27.056637      77.393246       0.613190       0.429443      -1.055936       0.011989      -0.009727      -0.003920       0.015929       0.013800       0.018510      -0.015507       0.009814       0.012682      -0.032115       0.009934       0.022181             13.215076       6.811357      -1.694366      -3.653777       9.632382      -0.749297      23.201487          -0.000000
           88              C       0.652641       8.162675      27.597691       0.069085      38.441288 0.41311272E+03  0.95757952E+04                                10.090789                            6.868402      -0.069701       1.990385                    0.999489      26.763903      76.053977       0.617058       0.428227      -1.058256       0.015648      -0.007848       0.006369       0.018629       0.016259      -0.004727       0.016430       0.031204       0.035285      -0.034632       0.015243       0.019389             13.726012       6.604238      -1.355331      -2.756362      10.603863      -4.440956      23.969936          -0.000001
           89              C      -0.056530       9.179600      28.221573      -0.098737      44.062574 0.50024294E+03  0.12118794E+05                                10.945884                            7.519790      -0.186382       1.933615                    0.998452      28.749950      82.518238       0.596439       0.423898      -1.064877       0.005667      -0.009430       0.050353       0.051541       0.005618       0.013089      -0.003922       0.001191      -0.072391      -0.029051       0.009795       0.019256             14.915606       7.623890      -1.389928      -4.439375      10.348510      -3.351729      26.774418           0.000000
           90              C       1.025102       7.051454      28.331810      -0.097603      34.158626 0.39695662E+03  0.91356840E+04                                 9.234565                            6.710412       0.137260       2.039558                    0.999100      28.183539      80.539545       0.625636       0.425389      -1.057035      -0.006539       0.004123       0.014669       0.016581       0.002718       0.000345       0.008421      -0.009322      -0.041412      -0.016356       0.001665       0.014691             11.460727       6.234673      -1.604677      -2.379159       9.821455      -2.302493      18.326053          -0.000005
           91              C      -0.427507       9.116347      29.537862      -0.092553      35.623703 0.40161932E+03  0.92876135E+04                                 9.535921                            6.761805       0.052180       2.001583                    0.999486      28.718671      82.777846       0.620404       0.426916      -1.054088       0.013191      -0.011600      -0.011384       0.020932       0.008940      -0.003008       0.025521       0.030795      -0.109918      -0.049680       0.013302       0.036378             12.410069       6.471159      -1.170480      -3.352221       9.215520      -3.068104      21.543529           0.000001
           92              C       0.633267       6.978468      29.645120      -0.087457      33.438826 0.39668874E+03  0.91087301E+04                                 9.049855                            6.645232       0.132248       2.020798                    0.999650      28.366866      80.414688       0.638993       0.417447      -1.064271      -0.007408       0.014040      -0.019956       0.025500       0.000571       0.012187      -0.012523      -0.026691      -0.068314      -0.030845       0.002809       0.028036             11.372218       6.549157      -1.659404      -3.399691       8.268014      -0.877940      19.299482          -0.000006
           93              C      -0.104212      12.151015       0.461208      -0.034458      40.279914 0.42304677E+03  0.97706820E+04                                10.155209                            6.747365       0.107345       2.042766                    0.999257      26.737654      73.511602       0.657141       0.403563      -1.084379       0.009475       0.008083      -0.052036       0.053505       0.001122      -0.000151      -0.000084      -0.023882      -0.038850      -0.012953      -0.005515       0.018469             14.602514       7.434045      -1.298999      -4.952371       9.578124      -3.063915      26.795374          -0.000001
           94              C      -0.549683      11.975534       1.886543       0.670424      23.682600 0.23635689E+03  0.48390876E+04                                 7.760721                            5.518704      -0.241441       1.988525                    0.998978      21.764107      61.134858       0.619118       0.483211      -1.011023      -0.040659      -0.015283       0.065383       0.078496      -0.013337       0.055442       0.004261       0.156309      -0.231208      -0.092893      -0.039349       0.132242             10.280960       5.579796      -0.692779      -3.192045       8.251966      -1.015461      17.011119          -0.000001
           95              C       3.332922      10.138076      19.406484       0.676537      22.045658 0.22703900E+03  0.46099593E+04                                 7.418631                            5.438633      -0.214203       2.006898                    0.998985      21.508867      60.516829       0.617446       0.488551      -1.006466      -0.073479      -0.000076      -0.017725       0.075587       0.001885      -0.003857      -0.044532      -0.069833       0.348709      -0.093125      -0.036201       0.129325              9.286422      14.947471      -0.095302       0.231715       7.931208       1.239333       4.980587          -0.000000
           96              C       4.837691      10.158669      19.404398      -0.021543      36.844247 0.41256720E+03  0.94741548E+04                                 9.567446                            6.682341       0.178364       2.071737                    0.999395      26.389758      72.474088       0.657153       0.405876      -1.082250       0.050575      -0.002543      -0.017992       0.053741      -0.003296       0.006908       0.010463      -0.022613       0.036653      -0.020264       0.000139       0.020125             12.776109      23.114876      -1.528185      -0.549073       9.960343       0.263060       5.253108          -0.000001
           97              C       5.509630      11.354045      19.446407      -0.073055      31.027757 0.38322629E+03  0.87166776E+04                                 8.585844                            6.534306       0.142771       2.032845                    0.999657      27.797660      78.214695       0.644519       0.417806      -1.064934       0.017976      -0.013123      -0.013054       0.025803      -0.018082       0.004375      -0.000184      -0.035481       0.044375      -0.033056       0.014198       0.018859             10.234695      16.560164      -0.475235      -0.919439       9.438421       0.193319       4.705499          -0.000000
           98              C       5.548351       8.978047      19.344513      -0.104630      34.381180 0.40701266E+03  0.94604056E+04                                 9.322616                            6.817783       0.042812       1.994312                    0.999547      29.150414      84.721991       0.615311       0.428262      -1.051407       0.014103       0.017629      -0.011881       0.025511       0.019675       0.008843      -0.006026      -0.035171       0.131316      -0.049465       0.004416       0.045049             11.720016      20.339874      -2.502133      -0.944246       9.553717       0.334691       5.266458          -0.000004
           99              C       6.877331      11.423590      19.404696      -0.110141      32.067974 0.37915446E+03  0.85836739E+04                                 8.688108                            6.450741       0.273863       2.075681                    0.999732      27.825802      77.595705       0.657377       0.411561      -1.071116      -0.019110      -0.006807      -0.011129       0.023139       0.008190       0.001347      -0.000610      -0.026414      -0.028756      -0.011741      -0.008594       0.020335             10.436293      16.591594      -2.243737      -1.016911      10.087992       0.234431       4.629294          -0.000002
          100              C       6.910093       9.055679      19.327530      -0.099822      42.458857 0.48969613E+03  0.11797456E+05                                10.655830                            7.421683      -0.145728       1.943905                    0.998611      28.707666      82.104191       0.602747       0.421803      -1.066451      -0.049089       0.014627      -0.005223       0.051487      -0.011088       0.002643      -0.000157      -0.032785       0.055996      -0.029252       0.010357       0.018895             14.204468      25.735041      -2.465466      -1.549899      11.147744       0.288451       5.730618          -0.000003
          101              C       7.590971      10.242859      19.348088       0.051442      38.980620 0.40574564E+03  0.93255485E+04                                10.046571                            6.717072       0.029697       2.015704                    0.999478      26.625375      74.364821       0.639070       0.417001      -1.069564      -0.004393       0.012758      -0.005361       0.014520       0.013626       0.003047      -0.002540       0.050901       0.027554      -0.033701       0.009067       0.024634             13.794179      24.994423      -3.716380      -1.596138      11.149300       0.357314       5.238815          -0.000002
          102              C       9.071901      10.085392      19.270326       0.061488      39.038236 0.39942041E+03  0.91448012E+04                                10.061213                            6.668707       0.021917       2.016144                    0.999515      26.438010      73.715418       0.640734       0.417527      -1.069155       0.008582       0.014532      -0.004820       0.017552      -0.024185       0.001201      -0.004241       0.023960       0.032005      -0.032529       0.009969       0.022560             13.881636      26.318616       0.991819      -1.338213      10.167136       0.009130       5.159155          -0.000002
          103              C      -4.862847      11.045799      19.270624      -0.108179      32.583706 0.37131946E+03  0.83754592E+04                                 8.818643                            6.402410       0.249478       2.071130                    0.999711      27.765010      77.675049       0.655956       0.413972      -1.067903       0.012694      -0.012958      -0.009191       0.020335      -0.006141      -0.001916      -0.005167      -0.037899      -0.004129      -0.019643      -0.001976       0.021619             10.765248      18.452826       0.886553      -0.550157       9.251253      -0.061228       4.591665           0.000004
          104              C       9.451809       8.754167      19.228615      -0.108321      42.518867 0.50205041E+03  0.12149927E+05                                10.609735                            7.482984      -0.189405       1.927005                    0.998557      28.837740      82.203839       0.605127       0.418248      -1.070534       0.051068       0.004425      -0.000864       0.051267       0.017258       0.003864      -0.001315      -0.016089       0.043519      -0.026676       0.011513       0.015163             13.940882      25.199673      -0.547430      -1.237086      11.164684       0.084399       5.458289          -0.000003
          105              C      -3.551764      10.677768      19.246789      -0.090784      33.052360 0.40337555E+03  0.93117671E+04                                 8.970708                            6.708577      -0.003260       1.969887                    0.999634      28.859245      82.337633       0.634163       0.418391      -1.062448      -0.026566      -0.010768      -0.009299       0.030136       0.019057      -0.001347      -0.010054      -0.036243       0.029173      -0.031349       0.004347       0.027002             10.827971      18.418767      -0.660429      -0.271061       9.359069      -0.002078       4.706078           0.000004
          106              C      -4.122399       8.359634      19.174092      -0.086373      34.439052 0.40142094E+03  0.92677189E+04                                 9.291452                            6.749999       0.023973       1.994272                    0.999413      28.496211      81.660618       0.623296       0.425636      -1.056491      -0.009666       0.019581       0.000486       0.021842      -0.019794       0.002484      -0.003167      -0.042836       0.133686      -0.051459       0.006493       0.044966             11.697838      20.499294       0.955919      -0.491156       9.757889       0.218564       4.836330          -0.000004
          107              C      -3.162916       9.343224      19.218783      -0.016941      37.295628 0.41278336E+03  0.94724034E+04                                 9.629261                            6.670473       0.133916       2.057823                    0.999268      26.358798      72.165226       0.660307       0.404224      -1.084264      -0.048028       0.006031      -0.000981       0.048415       0.004956      -0.002012      -0.000612      -0.018101       0.035724      -0.016387       0.004213       0.012174             12.897838      23.882107       0.268368       0.213928       9.843651       0.014726       4.967757          -0.000001
          108              C      -1.696887       8.983556      19.260196       0.658837      22.734679 0.22951374E+03  0.46679338E+04                                 7.523361                            5.440703      -0.150916       2.023255                    0.999241      21.634039      60.710097       0.622669       0.483652      -1.010070       0.070225      -0.004105       0.008650       0.070875       0.022075      -0.009239      -0.013222      -0.044467       0.394614      -0.097154      -0.035917       0.133071              9.442840      15.192034       0.343128       0.437964       8.695914       0.127111       4.440571           0.000000
          109              C      -0.266636       5.087485      19.675224       0.592879      25.514750 0.26367474E+03  0.55218274E+04                                 8.021694                            5.747319      -0.147710       1.998935                    0.999462      22.673101      63.423877       0.622585       0.469779      -1.023005       0.011948       0.033878      -0.012582       0.038063      -0.112750       0.024846       0.002118       0.066146       0.003767      -0.120418       0.000592       0.119825             10.224551       8.107863       5.840183      -0.536545      14.331648      -0.360122       8.234144          -0.000001
          110              C      -1.112890       3.865665      19.881993       0.002168      36.702257 0.40322913E+03  0.92153655E+04                                 9.564731                            6.632645       0.100436       2.053006                    0.999233      26.129224      71.802546       0.655077       0.409122      -1.079102      -0.018646      -0.033489       0.000773       0.038338      -0.006333       0.000546       0.006504      -0.004321       0.045494      -0.014905      -0.002203       0.017108             12.590686      10.230273       8.203297      -0.322167      17.593335      -0.320253       9.948449          -0.000001
          111              C      -1.537509       3.118939      18.798392      -0.094255      33.603786 0.40027064E+03  0.92558225E+04                                 9.162772                            6.758848       0.022524       1.992483                    0.999449      28.776265      83.151625       0.618902       0.427979      -1.052615       0.001427      -0.007155       0.016036       0.017618      -0.033304      -0.012026      -0.020276       0.022654      -0.010911      -0.046303       0.009182       0.037121             11.161514       9.380735       6.725457       0.131696      14.761862       0.720578       9.341944          -0.000005
          112              C      -1.480889       3.489497      21.153294      -0.084575      32.264672 0.40863760E+03  0.94832161E+04                                 8.893721                            6.800522      -0.011352       1.978147                    0.999568      28.744690      82.778537       0.621887       0.424402      -1.056504      -0.004521      -0.017914      -0.012541       0.022330      -0.008676       0.012356       0.021028       0.000955      -0.023127      -0.030454       0.010829       0.019625             10.427352       8.596480       5.649014      -0.315167      12.670510      -0.868351      10.015065          -0.000002
          113              C      12.593901       2.014319      19.035551      -0.110079      41.635305 0.51068260E+03  0.12443141E+05                                10.515796                            7.596151      -0.202918       1.921397                    0.998609      29.183259      84.166561       0.593280       0.423709      -1.064364       0.031210       0.037249       0.010573       0.049733      -0.015213       0.008331       0.008958       0.010846       0.022735      -0.024527       0.010720       0.013807             13.345406      11.287147       8.554287      -0.369400      18.079274      -0.025304      10.669796          -0.000000
          114              C      -2.258608       2.357309      21.389856      -0.132890      34.102810 0.43298448E+03  0.10184269E+05                                 9.178131                            6.979445       0.193214       2.039892                    0.999611      29.267544      84.570410       0.617231       0.421891      -1.059153       0.013084       0.011404      -0.011420       0.020777       0.004973      -0.013906      -0.007572      -0.006499       0.028505      -0.015721      -0.005115       0.020836             10.814660       8.987623       5.700372       0.789221      12.696252       0.867759      10.760106          -0.000001
          115              C      12.225902       1.608958      20.305362       0.052927      36.934268 0.42021225E+03  0.97812487E+04                                 9.762965                            6.896533      -0.058543       1.984079                    0.999552      27.202364      77.444117       0.619950       0.424448      -1.060679       0.004806       0.003730       0.012186       0.013620       0.004898      -0.008825      -0.015914       0.004409      -0.058100      -0.027690       0.005708       0.021982             12.656335      10.412521       7.977921       0.882103      17.059971       1.608036      10.496513          -0.000000
          116              C      11.428813       0.362604      20.307448       0.041470      37.758441 0.43418355E+03  0.10191388E+05                                 9.926021                            7.017578      -0.045883       1.985612                    0.999589      27.491229      78.643878       0.613499       0.425336      -1.059921      -0.004750      -0.004510       0.012182       0.013831       0.004985       0.009369       0.015203       0.000176      -0.061449      -0.027990       0.005576       0.022414             12.967193      10.204054       7.834587      -1.391741      17.875673      -1.607053      10.821853           0.000001
          117              C      11.206818      -0.153214      19.034657      -0.107288      40.594394 0.51036167E+03  0.12455571E+05                                10.404081                            7.633238      -0.214280       1.920876                    0.998565      29.245272      84.907462       0.586205       0.428125      -1.059716      -0.028367      -0.038486       0.006353       0.048231      -0.015355      -0.003377      -0.007596       0.023441       0.035275      -0.026977       0.013151       0.013826             13.203187       9.829661       7.492151      -0.303270      19.060205       0.059871      10.719694           0.000001
          118              C      10.898416      -0.316894      21.405349      -0.123298      33.991891 0.43893980E+03  0.10398206E+05                                 9.290690                            7.112970      -0.042824       1.969678                    0.998331      29.538017      86.702089       0.598170       0.432243      -1.048852      -0.019837      -0.009179      -0.005870       0.022632       0.001765      -0.002805       0.012078       0.011738       0.043527      -0.018078      -0.001163       0.019241             11.141574       7.911119       4.852114      -0.999986      14.349918      -0.812379      11.163685           0.000002
          119              C      10.515511      -1.296817      18.807926      -0.085204      33.312257 0.41024044E+03  0.95768897E+04                                 9.208374                            6.909951      -0.169420       1.934451                    0.998683      29.122099      85.480953       0.601142       0.436458      -1.043966      -0.005924       0.008617       0.013577       0.017137      -0.031030       0.009355       0.018075       0.032270      -0.003369      -0.044028       0.008430       0.035598             11.243292       7.911646       5.548839      -0.449146      16.265598      -0.733763       9.552633           0.000003
          120              C      10.180291      -1.469941      21.186067      -0.081498      34.272293 0.43543462E+03  0.10301273E+05                                 9.426154                            7.127737      -0.144707       1.940748                    0.998767      29.168970      85.744735       0.591734       0.437534      -1.044980      -0.001365       0.025119      -0.012297       0.028001      -0.013769      -0.004699      -0.010652       0.021370      -0.019462      -0.022591       0.001909       0.020682             11.544698       7.302284       4.837758      -0.040391      16.298039       0.812034      11.033770           0.000004
          121              C       9.989584      -1.981206      19.900763      -0.009537      38.523325 0.42505752E+03  0.98588642E+04                                 9.924092                            6.844016       0.123488       2.058214                    0.999276      26.555868      73.901256       0.639030       0.413243      -1.074681       0.014995       0.038237      -0.003029       0.041184      -0.003217      -0.009904      -0.001169       0.003573       0.053719      -0.014096      -0.007250       0.021346             13.540589       8.475956       7.144125      -0.106080      21.519862       0.323326      10.625949           0.000002
          122              C       1.776035      14.254761      19.715445       0.588836      25.786124 0.26043276E+03  0.54432081E+04                                 8.091002                            5.715484      -0.052126       2.030047                    0.999695      22.672313      63.592371       0.623025       0.470372      -1.021533      -0.014617      -0.031985       0.004414       0.035442      -0.104140       0.013279      -0.028950       0.076545       0.019537      -0.116386       0.001651       0.114735             10.701579       6.801913       5.016296       0.101409      16.670166       1.109732       8.632659           0.000003
          123              C      -0.877452      11.584589       7.109394       0.680984      21.037132 0.22611934E+03  0.45921810E+04                                 7.194680                            5.439478      -0.236901       1.999484                    0.998899      21.560222      60.907422       0.614634       0.490691      -1.004152       0.005673       0.009161      -0.073123       0.073912      -0.022463       0.004691       0.013533       0.149946      -0.275780      -0.095111      -0.029152       0.124263              8.673816       4.306050       0.010096      -0.479669       8.420005      -0.757150      13.295393           0.000001
          124              C      -0.895332      11.235075       8.575249      -0.035319      36.031942 0.43998546E+03  0.10287475E+05                                 9.460998                            6.935594       0.084269       2.036017                    0.999254      27.063936      75.472811       0.638962       0.409978      -1.077450       0.008455      -0.014922       0.050207       0.053055      -0.008196      -0.002613       0.014839      -0.027975      -0.031006      -0.016599      -0.010761       0.027361             11.998987       5.876772       1.566099       0.426193       9.553212      -1.894284      20.566976           0.000000
          125              C      -0.321725      12.106155       9.505709      -0.101225      32.844820 0.43300950E+03  0.10238546E+05                                 9.097855                            7.072222      -0.142180       1.933328                    0.998516      29.744878      87.664556       0.598025       0.433157      -1.046696      -0.008771      -0.016600       0.011623       0.022081      -0.007798      -0.019307      -0.008030       0.006134      -0.106541      -0.043225       0.014397       0.028828             10.795872       5.908962       1.208146       1.656681       8.984341      -1.165394      17.494312           0.000004
          126              C      -1.446591      10.038562       9.003684      -0.078146      30.924213 0.41482815E+03  0.96818843E+04                                 8.706701                            6.889716       0.022390       1.991517                    0.999582      28.858805      83.873662       0.611574       0.429107      -1.051556       0.028097      -0.000121       0.020646       0.034868      -0.008190      -0.006412       0.025470       0.002713      -0.042644      -0.031601       0.003098       0.028503             10.086481       5.629682       1.487581       0.285996       9.395692      -2.080983      15.234069          -0.000001
          127              C      -0.305338      11.699099      10.835108      -0.114112      41.706987 0.53094023E+03  0.13088757E+05                                10.633564                            7.802820      -0.242057       1.909389                    0.998556      29.560093      86.302932       0.577783       0.430020      -1.058363      -0.012602      -0.004089      -0.049937       0.051665      -0.006623      -0.001834       0.017416       0.000797      -0.046434      -0.024963       0.004542       0.020420             13.511266       7.107485       1.640121       2.664716      10.380677      -2.715719      23.045637           0.000001
          128              C      -1.452551       9.679156      10.340233      -0.108645      32.797436 0.42030696E+03  0.98390290E+04                                 9.047337                            6.944125       0.058956       2.009212                    0.998730      28.907747      84.058544       0.608164       0.430229      -1.051185       0.011039       0.009792      -0.015430       0.021350       0.002988      -0.011298      -0.004853       0.008148      -0.028740      -0.015563      -0.000213       0.015775             10.644036       6.097081       1.796856       1.752475       9.722186      -0.287220      16.112840          -0.000001
          129              C      -0.868516      10.502184      11.268906       0.059397      37.500257 0.41657773E+03  0.96905418E+04                                 9.939088                            6.906162      -0.069882       1.986437                    0.999522      27.064124      77.415186       0.613261       0.429347      -1.056010      -0.011069      -0.007506      -0.004189       0.014015      -0.014309      -0.019805      -0.016358       0.009616       0.010856      -0.033805       0.010544       0.023261             13.218521       6.812677       1.694302       3.655398       9.633122      -0.749090      23.209762          -0.000000
          130              C      -0.652485      10.249131      12.700795       0.072362      38.364612 0.41213051E+03  0.95484270E+04                                10.083485                            6.864171      -0.077775       1.988180                    0.999472      26.728078      75.962012       0.616647       0.428719      -1.057832      -0.017744      -0.008682       0.006520       0.020802      -0.014880       0.005467       0.016411       0.028264       0.036143      -0.033128       0.014097       0.019031             13.715491       6.600017       1.354350       2.753711      10.596353      -4.437466      23.950103          -0.000000
          131              C       0.056700      11.266056      13.324677      -0.099471      44.108255 0.50064657E+03  0.12131445E+05                                10.953916                            7.522802      -0.190390       1.932527                    0.998406      28.765158      82.581142       0.596301       0.423896      -1.064842      -0.004671      -0.009751       0.049993       0.051149      -0.005446      -0.014888      -0.003977      -0.000532      -0.070440      -0.029722       0.010605       0.019118             14.931280       7.628928       1.389160       4.443275      10.356602      -3.361119      26.808310          -0.000000
          132              C      -1.024959       9.137910      13.434914      -0.100689      34.233147 0.39811488E+03  0.91689971E+04                                 9.248342                            6.721122       0.129304       2.036921                    0.999076      28.221854      80.677759       0.625009       0.425507      -1.056964       0.008635       0.003391       0.014283       0.017031      -0.001592       0.003444       0.008683      -0.007980      -0.042777      -0.017627       0.003796       0.013831             11.477795       6.242155       1.605500       2.380744       9.835501      -2.310488      18.355729          -0.000005
          133              C       0.427678      11.202803      14.640967      -0.094242      35.736674 0.40303097E+03  0.93290684E+04                                 9.559375                            6.776260       0.056336       2.002378                    0.999489      28.761782      82.959595       0.619346       0.427241      -1.053816      -0.014096      -0.011224      -0.012968       0.022200      -0.009997       0.001257       0.024952       0.030726      -0.111592      -0.049454       0.011937       0.037517             12.446407       6.485110       1.168174       3.361971       9.233636      -3.086415      21.620475           0.000001
          134              C      -0.633123       9.064924      14.748224      -0.085095      33.242068 0.39395977E+03  0.90296579E+04                                 9.012426                            6.620403       0.135362       2.023232                    0.999659      28.269783      80.043249       0.640528       0.417204      -1.064522       0.004685       0.013961      -0.020280       0.025062       0.000159      -0.008294      -0.012195      -0.021181      -0.065644      -0.027379       0.002439       0.024940             11.320112       6.521998       1.653725       3.377888       8.239461      -0.879375      19.198876          -0.000006
          135              C       0.104370      10.064559      15.358103      -0.034838      40.329197 0.42354222E+03  0.97857053E+04                                10.166568                            6.753303       0.103756       2.041471                    0.999296      26.750698      73.578546       0.656513       0.403801      -1.084140      -0.009584       0.008881      -0.053319       0.054897       0.000378       0.001294       0.000842      -0.021796      -0.041142      -0.013904      -0.003882       0.017785             14.622992       7.441946       1.298600       4.959874       9.586894      -3.071214      26.840136          -0.000002
          136              C       0.549841       9.889078      16.783438       0.671981      23.661857 0.23607580E+03  0.48325481E+04                                 7.761733                            5.519043      -0.248865       1.986695                    0.998958      21.749454      61.115725       0.618406       0.483846      -1.010554       0.041049      -0.016602       0.065093       0.078725       0.014437      -0.055491       0.004282       0.156770      -0.233134      -0.093551      -0.039338       0.132889             10.283219       5.580491       0.692466       3.192188       8.253357      -1.017763      17.015810          -0.000001
          137              C      -3.332756      12.224532       4.509588       0.678224      22.058642 0.22720409E+03  0.46144160E+04                                 7.422938                            5.441475      -0.219204       2.005000                    0.998994      21.517863      60.560794       0.617102       0.488707      -1.006328       0.075421      -0.002019      -0.019540       0.077937      -0.002127       0.003035      -0.044925      -0.071892       0.343194      -0.093224      -0.034759       0.127983              9.291981      14.956940       0.094356      -0.231987       7.935442       1.240225       4.983560          -0.000000
          138              C      -4.837525      12.245125       4.507503      -0.021092      36.843778 0.41253709E+03  0.94737767E+04                                 9.570156                            6.683898       0.169771       2.069440                    0.999396      26.383371      72.469894       0.656777       0.406095      -1.082049      -0.049700      -0.002213      -0.018553       0.053096       0.003712      -0.006095       0.010076      -0.023745       0.032297      -0.019884       0.000787       0.019097             12.780414      23.124178       1.530103       0.549964       9.962277       0.263242       5.254787          -0.000001
          139              C      -5.509448      13.440501       4.549512      -0.072756      31.002805 0.38278432E+03  0.87049256E+04                                 8.585692                            6.534099       0.145246       2.033928                    0.999667      27.779771      78.180560       0.643942       0.418262      -1.064544      -0.016986      -0.014538      -0.013757       0.026251       0.019445      -0.002833      -0.000244      -0.037555       0.041945      -0.034153       0.013828       0.020325             10.234704      16.559439       0.477596       0.919738       9.439157       0.193435       4.705517          -0.000000
          140              C       9.350500      11.064503       4.447617      -0.103311      34.301076 0.40587599E+03  0.94270899E+04                                 9.309806                            6.809550       0.040427       1.994155                    0.999505      29.102461      84.542857       0.615527       0.428425      -1.051341      -0.016271       0.016947      -0.013475       0.027084      -0.018456      -0.005680      -0.006581      -0.032621       0.131088      -0.047164       0.002467       0.044698             11.702505      20.305905       2.500693       0.943170       9.541445       0.334473       5.260166          -0.000004
          141              C       8.021551      13.510046       4.507801      -0.110389      32.039781 0.37876666E+03  0.85720169E+04                                 8.680587                            6.445501       0.276572       2.076860                    0.999733      27.812266      77.524729       0.657994       0.411313      -1.071363       0.021015      -0.005964      -0.010191       0.024105      -0.006747       0.002106      -0.000484      -0.023353      -0.028202      -0.011046      -0.007177       0.018223             10.427032      16.575592       2.242048       1.015917      10.079757       0.234231       4.625745          -0.000002
          142              C       7.988759      11.142135       4.430635      -0.099815      42.509632 0.49039744E+03  0.11819547E+05                                10.667114                            7.429280      -0.146334       1.943856                    0.998616      28.727758      82.201702       0.602112       0.422062      -1.066200       0.047443       0.015265      -0.003746       0.049979       0.012230      -0.000705      -0.001295      -0.033463       0.052230      -0.029431       0.011654       0.017777             14.219834      25.761119       2.475645       1.552542      11.161851       0.289536       5.736533          -0.000003
          143              C       7.307896      12.329315       4.451192       0.051095      38.990069 0.40591020E+03  0.93299120E+04                                10.046475                            6.717341       0.024685       2.014466                    0.999498      26.630947      74.373216       0.639238       0.416866      -1.069693       0.004003       0.014855      -0.003643       0.015810      -0.012190      -0.003491      -0.003053       0.050405       0.026799      -0.032801       0.008773       0.024028             13.793848      24.993152       3.717563       1.596239      11.149436       0.357420       5.238957          -0.000002
          144              C       5.826964      12.171848       4.373431       0.064881      38.925420 0.39814475E+03  0.91082022E+04                                10.042710                            6.658343       0.022597       2.016911                    0.999529      26.391729      73.553752       0.641197       0.417564      -1.069144      -0.010377       0.015350      -0.004766       0.019131       0.022422      -0.001360      -0.003106       0.022925       0.033323      -0.030826       0.010364       0.020462             13.853149      26.261583      -0.988182       1.334997      10.147053       0.009267       5.150810          -0.000002
          145              C       4.863024      13.132255       4.373729      -0.111233      32.726544 0.37333336E+03  0.84328777E+04                                 8.846904                            6.422918       0.235349       2.065814                    0.999697      27.835708      77.946337       0.654377       0.414380      -1.067563      -0.015621      -0.011354      -0.009426       0.021489       0.005700       0.001170      -0.005523      -0.035516       0.000939      -0.019024      -0.000897       0.019921             10.800942      18.523468      -0.893063       0.552627       9.272928      -0.061694       4.606430           0.000004
          146              C       5.447039      10.840623       4.331719      -0.108513      42.502793 0.50190632E+03  0.12145355E+05                                10.606880                            7.481873      -0.186081       1.928031                    0.998579      28.830079      82.173617       0.605187       0.418244      -1.070555      -0.051711       0.003100      -0.001511       0.051826      -0.017246      -0.004691      -0.000355      -0.014346       0.046340      -0.026801       0.010047       0.016754             13.935813      25.188856       0.546166       1.236363      11.161722       0.084413       5.456863          -0.000003
          147              C       3.551936      12.764224       4.349893      -0.092154      33.099997 0.40419789E+03  0.93351338E+04                                 8.978397                            6.715724       0.000044       1.970453                    0.999618      28.883488      82.415523       0.633806       0.418430      -1.062465       0.026606      -0.012237      -0.009247       0.030710      -0.019610       0.000586      -0.008272      -0.035918       0.031394      -0.032012       0.006552       0.025460             10.836466      18.434849       0.666025       0.271015       9.363529      -0.002099       4.711021           0.000004
          148              C       4.122542      10.446090       4.277197      -0.085439      34.435131 0.40141188E+03  0.92678707E+04                                 9.293268                            6.752338       0.026573       1.994999                    0.999393      28.495704      81.672645       0.622826       0.425941      -1.056255       0.009231       0.016369       0.002020       0.018901       0.019707      -0.002409      -0.002473      -0.045041       0.125729      -0.050901       0.008670       0.042231             11.698922      20.500813      -0.955972       0.490913       9.758658       0.218598       4.837295          -0.000004
          149              C       3.163072      11.429680       4.321887      -0.015302      37.239991 0.41210900E+03  0.94536118E+04                                 9.623682                            6.667847       0.130491       2.056875                    0.999322      26.330766      72.089489       0.659979       0.404567      -1.083972       0.047639       0.006471      -0.000935       0.048086      -0.005647       0.000872       0.000610      -0.016848       0.035465      -0.016089       0.004217       0.011873             12.888982      23.865586      -0.267680      -0.214362       9.835907       0.014795       4.965453          -0.000001
          150              C       1.697037      11.070012       4.363301       0.660049      22.649696 0.22857484E+03  0.46431757E+04                                 7.499766                            5.425784      -0.147322       2.025938                    0.999268      21.584121      60.494768       0.624297       0.482979      -1.010617      -0.071683      -0.002828       0.006944       0.072074      -0.022350       0.009466      -0.015968      -0.044636       0.393033      -0.097122      -0.035942       0.133063              9.410510      15.132889      -0.340968      -0.436385       8.670103       0.126832       4.428539           0.000000
          151              C       0.266737       7.173941       4.778328       0.591822      25.521842 0.26379463E+03  0.55248311E+04                                 8.021825                            5.748149      -0.148345       1.998617                    0.999438      22.678495      63.436732       0.622632       0.469701      -1.023072      -0.009405       0.033433      -0.012677       0.036973       0.112024      -0.024656       0.001052       0.065648      -0.001461      -0.118585      -0.001447       0.120031             10.223202       8.106256      -5.838135       0.536358      14.328878      -0.359894       8.234472          -0.000001
          152              C       1.112976       5.952121       4.985097      -0.002001      36.799121 0.40453147E+03  0.92518343E+04                                 9.576380                            6.640427       0.099319       2.052002                    0.999251      26.178384      71.944651       0.655178       0.408762      -1.079427       0.018172      -0.033293      -0.002658       0.038023       0.005876      -0.002237       0.006925      -0.004395       0.040215      -0.014251      -0.001521       0.015773             12.605360      10.240117      -8.211589       0.322092      17.611530      -0.319795       9.964434          -0.000001
          153              C       1.537583       5.205395       3.901497      -0.091235      33.430917 0.39779090E+03  0.91833005E+04                                 9.124829                            6.731916       0.035363       1.997151                    0.999437      28.703460      82.846223       0.621024       0.427222      -1.053185      -0.002420      -0.007729       0.014947       0.017000       0.031475       0.012167      -0.021076       0.023751      -0.010021      -0.045832       0.010391       0.035441             11.110922       9.333819      -6.684615      -0.123486      14.680650       0.707839       9.318297          -0.000004
          154              C       1.480972       5.575953       6.256398      -0.081887      32.245388 0.40828471E+03  0.94735693E+04                                 8.892648                            6.799018      -0.003761       1.980418                    0.999608      28.728263      82.741670       0.621720       0.424581      -1.056327       0.005605      -0.018322      -0.016330       0.025175       0.008904      -0.009175       0.018991      -0.000138      -0.023743      -0.027048       0.008790       0.018259             10.426478       8.595125      -5.648129       0.314884      12.668760      -0.867854      10.015551          -0.000002
          155              C       2.304859       4.100775       4.138656      -0.110308      41.620393 0.51050413E+03  0.12437138E+05                                10.512885                            7.594648      -0.204408       1.920908                    0.998661      29.173020      84.118898       0.593386       0.423689      -1.064425      -0.029632       0.037097       0.010815       0.048695       0.016343      -0.007673       0.010793       0.012344       0.025577      -0.026709       0.013135       0.013574             13.341364      11.283846      -8.551986       0.373919      18.074131      -0.032077      10.666116          -0.000001
          156              C       2.258677       4.443765       6.492961      -0.132330      34.063092 0.43224059E+03  0.10161735E+05                                 9.169105                            6.972104       0.190726       2.039010                    0.999599      29.249938      84.480501       0.617775       0.421729      -1.059324      -0.011431       0.010744      -0.010227       0.018727      -0.004791       0.014694      -0.008019      -0.003105       0.035503      -0.015417      -0.007534       0.022951             10.804173       8.978057      -5.693841      -0.787541      12.683148       0.866102      10.751313          -0.000001
          157              C       2.672856       3.695414       5.408467       0.052428      36.980147 0.42073278E+03  0.97966411E+04                                 9.772322                            6.901740      -0.064621       1.981994                    0.999547      27.219570      77.512385       0.619574       0.424563      -1.060580      -0.005198       0.002682       0.013292       0.014522      -0.004735       0.009751      -0.015921       0.004895      -0.055372      -0.027364       0.005261       0.022103             12.670138      10.423295      -7.988032      -0.883887      17.079781       1.611108      10.507336           0.000000
          158              C       3.469928       2.449060       5.410552       0.040616      37.701557 0.43349112E+03  0.10169423E+05                                 9.908365                            7.006063      -0.038055       1.988327                    0.999588      27.475429      78.534931       0.614881       0.424619      -1.060541       0.002746      -0.003801       0.010778       0.011754      -0.004686      -0.010342       0.014741      -0.000069      -0.058847      -0.027416       0.005279       0.022138             12.942270      10.185184      -7.817216       1.389313      17.838982      -1.604459      10.802644           0.000001
          159              C       3.691914       1.933242       4.137762      -0.109271      40.712990 0.51206761E+03  0.12510073E+05                                10.432356                            7.652237      -0.229744       1.915822                    0.998587      29.294366      85.147958       0.584646       0.428826      -1.059077       0.026777      -0.036963       0.007322       0.046226       0.016357       0.006106      -0.007317       0.023244       0.037662      -0.028458       0.012165       0.016293             13.241216       9.857188      -7.516624       0.305927      19.116857       0.057248      10.749603           0.000001
          160              C       4.000318       1.769562       6.508454      -0.124533      34.110723 0.44088948E+03  0.10456454E+05                                 9.315589                            7.131992      -0.042402       1.968901                    0.998289      29.592929      86.926521       0.596937       0.432637      -1.048565       0.019690      -0.009894      -0.007974       0.023435      -0.001302       0.003790       0.009187       0.008869       0.036882      -0.014318      -0.001770       0.016088             11.173494       7.935652      -4.870444       1.007717      14.397746      -0.824361      11.187084           0.000002
          161              C       4.383206       0.789639       3.911031      -0.080297      33.178639 0.40824528E+03  0.95181734E+04                                 9.180488                            6.889816      -0.166587       1.935859                    0.998693      29.055377      85.215221       0.602488       0.436039      -1.044275       0.005530       0.010210       0.012202       0.016844       0.029171      -0.011229       0.018155       0.031225       0.002527      -0.043730       0.011061       0.032669             11.206413       7.885394      -5.526094       0.446215      16.202613      -0.727064       9.531231           0.000003
          162              C       4.718428       0.616515       6.289171      -0.081665      34.224088 0.43464419E+03  0.10278037E+05                                 9.416387                            7.119821      -0.145431       1.940947                    0.998813      29.147741      85.667053       0.592235       0.437356      -1.045073       0.001122       0.025161      -0.012675       0.028196       0.015445       0.006978      -0.011336       0.017286      -0.019149      -0.024360       0.003466       0.020893             11.532281       7.295193      -4.832278       0.044290      16.277137       0.804124      11.024511           0.000004
          163              C       4.909127       0.105250       5.003867      -0.009123      38.503438 0.42480506E+03  0.98511567E+04                                 9.920618                            6.841891       0.124753       2.058493                    0.999287      26.543177      73.849488       0.639167       0.413232      -1.074731      -0.013746       0.037440      -0.002376       0.039954       0.004251       0.011610      -0.000676       0.003211       0.056006      -0.015789      -0.007282       0.023071             13.535197       8.472337      -7.140623       0.107225      21.508919       0.321671      10.624336           0.000002
          164              C      -1.775815      16.341217       4.818550       0.589946      25.831485 0.26097507E+03  0.54577747E+04                                 8.101105                            5.722217      -0.050029       2.029911                    0.999675      22.700382      63.705010       0.622485       0.470501      -1.021389       0.016314      -0.034466       0.004734       0.038425       0.103860      -0.012789      -0.030767       0.073511       0.019657      -0.116091       0.001723       0.114369             10.715474       6.809929      -5.023546      -0.101890      16.694477       1.111723       8.642016           0.000003
          165              C       8.326915       1.743375      22.684397       0.680982      21.037179 0.22611919E+03  0.45921774E+04                                 7.194690                            5.439478      -0.236882       1.999493                    0.998899      21.560201      60.907374       0.614634       0.490691      -1.004152      -0.005674      -0.009159       0.073131       0.073921      -0.022464       0.004689       0.013523       0.149943      -0.275717      -0.095087      -0.029164       0.124251              8.673817       4.306062       0.010073      -0.479649       8.420100      -0.757091      13.295288           0.000001
          166              C       8.344795       2.092889      21.218542      -0.035319      36.032062 0.43998898E+03  0.10287584E+05                                 9.461034                            6.935633       0.084243       2.036007                    0.999254      27.064061      75.473412       0.638959       0.409979      -1.077449      -0.008455       0.014922      -0.050207       0.053056      -0.008198      -0.002614       0.014840      -0.027970      -0.031009      -0.016602      -0.010759       0.027361             11.999001       5.876796       1.566106       0.426219       9.553266      -1.894288      20.566941           0.000000
          167              C       7.771188       1.221809      20.288082      -0.101226      32.844930 0.43301235E+03  0.10238637E+05                                 9.097888                            7.072253      -0.142204       1.933319                    0.998516      29.745028      87.665291       0.598023       0.433158      -1.046694       0.008772       0.016599      -0.011626       0.022083      -0.007800      -0.019307      -0.008025       0.006137      -0.106554      -0.043227       0.014394       0.028833             10.795886       5.908990       1.208155       1.656692       8.984371      -1.165424      17.494297           0.000005
          168              C       8.896054       3.289402      20.790107      -0.078151      30.924435 0.41483177E+03  0.96819948E+04                                 8.706746                            6.889748       0.022375       1.991509                    0.999582      28.859004      83.874489       0.611572       0.429107      -1.051555      -0.028096       0.000120      -0.020647       0.034867      -0.008191      -0.006412       0.025471       0.002714      -0.042645      -0.031602       0.003098       0.028503             10.086533       5.629711       1.487589       0.286013       9.395740      -2.080979      15.234148          -0.000001
          169              C       7.754801       1.628865      18.958683      -0.114111      41.706902 0.53093936E+03  0.13088732E+05                                10.633556                            7.802816      -0.242053       1.909391                    0.998556      29.560076      86.302903       0.577783       0.430020      -1.058363       0.012603       0.004088       0.049937       0.051665      -0.006622      -0.001834       0.017416       0.000796      -0.046436      -0.024963       0.004543       0.020420             13.511241       7.107484       1.640114       2.664725      10.380641      -2.715734      23.045598           0.000001
          170              C       8.902014       3.648808      19.453558      -0.108650      32.797681 0.42031064E+03  0.98391385E+04                                 9.047378                            6.944152       0.058959       2.009210                    0.998730      28.907930      84.059228       0.608163       0.430229      -1.051185      -0.011038      -0.009794       0.015429       0.021350       0.002989      -0.011298      -0.004854       0.008145      -0.028739      -0.015563      -0.000212       0.015775             10.644086       6.097109       1.796861       1.752496       9.722211      -0.287219      16.112939          -0.000001
          171              C       8.317979       2.825780      18.524885       0.059394      37.500404 0.41657920E+03  0.96905855E+04                                 9.939115                            6.906173      -0.069886       1.986435                    0.999522      27.064191      77.415438       0.613261       0.429347      -1.056010       0.011070       0.007505       0.004190       0.014016      -0.014309      -0.019805      -0.016359       0.009615       0.010862      -0.033805       0.010544       0.023261             13.218564       6.812701       1.694303       3.655429       9.633124      -0.749089      23.209867          -0.000000
          172              C       8.101948       3.078833      17.092996       0.072361      38.364748 0.41213172E+03  0.95484643E+04                                10.083513                            6.864182      -0.077781       1.988177                    0.999472      26.728140      75.962277       0.616646       0.428719      -1.057832       0.017745       0.008681      -0.006521       0.020803      -0.014880       0.005467       0.016410       0.028264       0.036145      -0.033128       0.014097       0.019031             13.715540       6.600041       1.354351       2.753742      10.596354      -4.437467      23.950226          -0.000000
          173              C       7.392763       2.061908      16.469114      -0.099473      44.108531 0.50064946E+03  0.12131537E+05                                10.953974                            7.522829      -0.190400       1.932523                    0.998406      28.765263      82.581622       0.596299       0.423897      -1.064841       0.004672       0.009752      -0.049993       0.051149      -0.005446      -0.014888      -0.003979      -0.000530      -0.070439      -0.029722       0.010605       0.019118             14.931369       7.628974       1.389166       4.443323      10.356619      -3.361121      26.808513          -0.000000
          174              C       8.474422       4.190054      16.358877      -0.100694      34.233441 0.39811853E+03  0.91691049E+04                                 9.248397                            6.721153       0.129300       2.036917                    0.999076      28.222029      80.678440       0.625007       0.425507      -1.056964      -0.008633      -0.003392      -0.014283       0.017031      -0.001590       0.003445       0.008684      -0.007982      -0.042774      -0.017626       0.003795       0.013831             11.477871       6.242194       1.605511       2.380774       9.835540      -2.310488      18.355877          -0.000005
          175              C       7.021785       2.125161      15.152824      -0.094245      35.737027 0.40303539E+03  0.93292033E+04                                 9.559460                            6.776310       0.056314       2.002369                    0.999489      28.761968      82.960479       0.619341       0.427243      -1.053814       0.014094       0.011225       0.012964       0.022197      -0.009995       0.001261       0.024952       0.030731      -0.111574      -0.049450       0.011936       0.037514             12.446527       6.485173       1.168184       3.362036       9.233678      -3.086414      21.620731           0.000001
          176              C       8.082586       4.263040      15.045567      -0.085099      33.242353 0.39396292E+03  0.90297516E+04                                 9.012484                            6.620432       0.135350       2.023226                    0.999659      28.269927      80.043850       0.640526       0.417204      -1.064522      -0.004683      -0.013962       0.020279       0.025062       0.000160      -0.008296      -0.012196      -0.021180      -0.065640      -0.027379       0.002440       0.024939             11.320202       6.522048       1.653748       3.377928       8.239513      -0.879364      19.199044          -0.000006
          177              C       7.345093       3.263405      14.435688      -0.034835      40.329269 0.42354218E+03  0.97857101E+04                                10.166606                            6.753313       0.103756       2.041472                    0.999296      26.750686      73.578686       0.656511       0.403802      -1.084138       0.009585      -0.008885       0.053317       0.054896       0.000380       0.001292       0.000848      -0.021791      -0.041142      -0.013903      -0.003880       0.017783             14.623068       7.442000       1.298629       4.959942       9.586920      -3.071153      26.840284          -0.000002
          178              C       6.899622       3.438886      13.010353       0.672003      23.661756 0.23607298E+03  0.48324963E+04                                 7.761822                            5.519085      -0.249012       1.986652                    0.998956      21.749524      61.116799       0.618389       0.483859      -1.010543      -0.041047       0.016597      -0.065099       0.078729       0.014436      -0.055492       0.004273       0.156792      -0.233140      -0.093551      -0.039351       0.132901             10.283350       5.580585       0.692509       3.192218       8.253526      -1.017800      17.015937          -0.000001
          179              C      10.782219       1.103432      25.284203       0.678240      22.058603 0.22720245E+03  0.46143793E+04                                 7.422980                            5.441495      -0.219360       2.004954                    0.998994      21.517728      60.560604       0.617094       0.488714      -1.006323      -0.075431       0.002015       0.019536       0.077945      -0.002128       0.003033      -0.044924      -0.071866       0.343184      -0.093210      -0.034769       0.127978              9.292009      14.956849       0.094389      -0.231988       7.935577       1.240260       4.983600          -0.000000
          180              C      12.286988       1.082839      25.286288      -0.021095      36.843908 0.41254038E+03  0.94738755E+04                                 9.570186                            6.683931       0.169753       2.069433                    0.999396      26.383492      72.470430       0.656774       0.406096      -1.082048       0.049702       0.002212       0.018551       0.053097       0.003714      -0.006093       0.010077      -0.023744       0.032303      -0.019885       0.000787       0.019097             12.780405      23.124084       1.530120       0.549962       9.962330       0.263246       5.254801          -0.000001
          181              C      12.958911      -0.112537      25.244279      -0.072759      31.003076 0.38278897E+03  0.87050627E+04                                 8.585748                            6.534143       0.145215       2.033915                    0.999667      27.779992      78.181465       0.643939       0.418263      -1.064543       0.016986       0.014538       0.013755       0.026250       0.019445      -0.002833      -0.000244      -0.037554       0.041943      -0.034153       0.013828       0.020325             10.234746      16.559480       0.477627       0.919746       9.439212       0.193438       4.705545          -0.000000
          182              C      -1.901037       2.263461      25.346174      -0.103312      34.301239 0.40587830E+03  0.94271627E+04                                 9.309844                            6.809574       0.040411       1.994148                    0.999505      29.102605      84.543530       0.615525       0.428426      -1.051340       0.016272      -0.016948       0.013474       0.027084      -0.018456      -0.005679      -0.006582      -0.032625       0.131095      -0.047166       0.002466       0.044700             11.702539      20.305935       2.500686       0.943172       9.541499       0.334474       5.260182          -0.000004
          183              C      -0.572088      -0.182082      25.285990      -0.110392      32.040024 0.37877005E+03  0.85721172E+04                                 8.680639                            6.445536       0.276559       2.076854                    0.999733      27.812415      77.525381       0.657991       0.411314      -1.071362      -0.021014       0.005965       0.010190       0.024104      -0.006748       0.002106      -0.000483      -0.023352      -0.028204      -0.011047      -0.007176       0.018224             10.427083      16.575678       2.242069       1.015926      10.079803       0.234232       4.625768          -0.000002
          184              C      -0.539296       2.185829      25.363156      -0.099817      42.509709 0.49039838E+03  0.11819577E+05                                10.667132                            7.429289      -0.146330       1.943857                    0.998616      28.727794      82.201876       0.602111       0.422062      -1.066199      -0.047443      -0.015265       0.003745       0.049979       0.012231      -0.000705      -0.001295      -0.033463       0.052231      -0.029432       0.011655       0.017777             14.219842      25.761127       2.475639       1.552544      11.161861       0.289535       5.736537          -0.000003
          185              C       0.141567       0.998649      25.342599       0.051096      38.990148 0.40591067E+03  0.93299274E+04                                10.046493                            6.717347       0.024681       2.014464                    0.999498      26.630971      74.373350       0.639237       0.416866      -1.069693      -0.004004      -0.014855       0.003642       0.015810      -0.012190      -0.003491      -0.003053       0.050405       0.026799      -0.032801       0.008773       0.024028             13.793863      24.993181       3.717568       1.596245      11.149445       0.357421       5.238961          -0.000002
          186              C       1.622499       1.156116      25.420360       0.064878      38.925609 0.39814639E+03  0.91082502E+04                                10.042740                            6.658354       0.022595       2.016909                    0.999529      26.391806      73.554041       0.641197       0.417563      -1.069144       0.010378      -0.015350       0.004765       0.019132       0.022423      -0.001360      -0.003106       0.022928       0.033316      -0.030826       0.010362       0.020464             13.853184      26.261655      -0.988193       1.335007      10.147078       0.009266       5.150820          -0.000002
          187              C       2.586439       0.195709      25.420062      -0.111237      32.726911 0.37333772E+03  0.84330075E+04                                 8.846985                            6.422966       0.235341       2.065809                    0.999698      27.835913      77.947251       0.654372       0.414382      -1.067562       0.015621       0.011355       0.009425       0.021489       0.005701       0.001170      -0.005523      -0.035518       0.000940      -0.019026      -0.000896       0.019922             10.801038      18.523641      -0.893083       0.552638       9.273010      -0.061695       4.606464           0.000004
          188              C       2.002424       2.487341      25.462072      -0.108516      42.502978 0.50190885E+03  0.12145433E+05                                10.606911                            7.481891      -0.186081       1.928030                    0.998579      28.830170      82.173979       0.605186       0.418244      -1.070555       0.051712      -0.003101       0.001510       0.051827      -0.017249      -0.004691      -0.000355      -0.014345       0.046337      -0.026802       0.010048       0.016754             13.935832      25.188873       0.546173       1.236373      11.161752       0.084412       5.456872          -0.000003
          189              C       3.897527       0.563740      25.443898      -0.092158      33.100537 0.40420490E+03  0.93353428E+04                                 8.978499                            6.715787      -0.000019       1.970429                    0.999618      28.883827      82.416892       0.633802       0.418431      -1.062464      -0.026606       0.012237       0.009246       0.030710      -0.019609       0.000586      -0.008272      -0.035926       0.031418      -0.032018       0.006558       0.025461             10.836580      18.434996       0.665993       0.271029       9.363679      -0.002097       4.711066           0.000004
          190              C       3.326921       2.881874      25.516594      -0.085444      34.435288 0.40141497E+03  0.92679637E+04                                 9.293299                            6.752366       0.026567       1.994996                    0.999393      28.495856      81.673294       0.622824       0.425941      -1.056254      -0.009229      -0.016369      -0.002021       0.018900       0.019708      -0.002409      -0.002473      -0.045035       0.125726      -0.050899       0.008669       0.042230             11.698929      20.500791      -0.955930       0.490926       9.758692       0.218596       4.837304          -0.000004
          191              C       4.286391       1.898284      25.471904      -0.015290      37.240086 0.41211154E+03  0.94536982E+04                                 9.623742                            6.667901       0.130431       2.056856                    0.999322      26.330842      72.090144       0.659970       0.404571      -1.083968      -0.047636      -0.006469       0.000935       0.048082      -0.005642       0.000874       0.000610      -0.016852       0.035500      -0.016094       0.004210       0.011884             12.888993      23.865502      -0.267562      -0.214333       9.836005       0.014792       4.965471          -0.000001
          192              C       5.752426       2.257952      25.430490       0.660005      22.650214 0.22858512E+03  0.46434289E+04                                 7.499797                            5.425843      -0.147282       2.025937                    0.999268      21.584699      60.496339       0.624306       0.482967      -1.010625       0.071670       0.002846      -0.006942       0.072061      -0.022346       0.009467      -0.015969      -0.044617       0.393046      -0.097114      -0.035954       0.133068              9.410510      15.132848      -0.340810      -0.436359       8.670116       0.126810       4.428567           0.000000
          193              C       7.182726       6.154023      25.015463       0.591820      25.521854 0.26379466E+03  0.55248331E+04                                 8.021831                            5.748151      -0.148350       1.998616                    0.999438      22.678517      63.436846       0.622632       0.469701      -1.023072       0.009402      -0.033435       0.012678       0.036973       0.112022      -0.024655       0.001051       0.065647      -0.001473      -0.118580      -0.001451       0.120031             10.223222       8.106266      -5.838142       0.536359      14.328914      -0.359899       8.234485          -0.000001
          194              C       6.336487       7.375843      24.808694      -0.001993      36.798943 0.40452892E+03  0.92517636E+04                                 9.576366                            6.640416       0.099311       2.052002                    0.999251      26.178274      71.944351       0.655177       0.408764      -1.079425      -0.018172       0.033291       0.002658       0.038021       0.005882      -0.002238       0.006925      -0.004393       0.040210      -0.014256      -0.001515       0.015771             12.605358      10.240108      -8.211588       0.322099      17.611543      -0.319804       9.964422          -0.000001
          195              C       5.911880       8.122569      25.892294      -0.091234      33.430805 0.39778923E+03  0.91832512E+04                                 9.124809                            6.731902       0.035368       1.997154                    0.999437      28.703379      82.845909       0.621025       0.427222      -1.053185       0.002419       0.007728      -0.014946       0.016999       0.031476       0.012167      -0.021076       0.023750      -0.010028      -0.045832       0.010389       0.035444             11.110911       9.333803      -6.684608      -0.123479      14.680650       0.707831       9.318279          -0.000004
          196              C       5.968491       7.752011      23.537393      -0.081886      32.245302 0.40828324E+03  0.94735258E+04                                 8.892634                            6.799006      -0.003759       1.980420                    0.999608      28.728190      82.741390       0.621721       0.424581      -1.056327      -0.005606       0.018320       0.016329       0.025173       0.008906      -0.009175       0.018990      -0.000139      -0.023750      -0.027049       0.008789       0.018259             10.426472       8.595118      -5.648129       0.314892      12.668764      -0.867861      10.015534          -0.000002
          197              C       5.144604       9.227189      25.655135      -0.110307      41.620333 0.51050322E+03  0.12437108E+05                                10.512869                            7.594636      -0.204399       1.920911                    0.998661      29.172992      84.118736       0.593388       0.423689      -1.064426       0.029633      -0.037098      -0.010815       0.048696       0.016344      -0.007673       0.010793       0.012343       0.025582      -0.026710       0.013134       0.013575             13.341364      11.283838      -8.551986       0.373927      18.074148      -0.032084      10.666106          -0.000001
          198              C       5.190786       8.884199      23.300830      -0.132330      34.063116 0.43224076E+03  0.10161740E+05                                 9.169104                            6.972100       0.190728       2.039009                    0.999600      29.249966      84.480563       0.617776       0.421728      -1.059325       0.011433      -0.010744       0.010228       0.018728      -0.004790       0.014693      -0.008018      -0.003107       0.035506      -0.015418      -0.007533       0.022950             10.804182       8.978061      -5.693847      -0.787531      12.683167       0.866101      10.751319          -0.000001
          199              C       4.776607       9.632550      24.385324       0.052421      36.980249 0.42073410E+03  0.97966768E+04                                 9.772328                            6.901743      -0.064615       1.981995                    0.999547      27.219619      77.512477       0.619575       0.424562      -1.060581       0.005200      -0.002682      -0.013291       0.014522      -0.004737       0.009751      -0.015922       0.004891      -0.055374      -0.027364       0.005259       0.022105             12.670170      10.423313      -7.988055      -0.883885      17.079843       1.611118      10.507353           0.000000
          200              C       3.979535      10.878904      24.383239       0.040624      37.701381 0.43348853E+03  0.10169347E+05                                 9.908340                            7.006046      -0.038057       1.988327                    0.999588      27.475318      78.534537       0.614881       0.424619      -1.060541      -0.002743       0.003801      -0.010778       0.011753      -0.004681      -0.010343       0.014740      -0.000065      -0.058849      -0.027417       0.005284       0.022133             12.942272      10.185182      -7.817225       1.389310      17.839015      -1.604443      10.802618           0.000001
          201              C       3.757549      11.394722      25.656029      -0.109271      40.712955 0.51206615E+03  0.12510025E+05                                10.432346                            7.652224      -0.229750       1.915820                    0.998587      29.294303      85.147671       0.584647       0.428825      -1.059077      -0.026775       0.036964      -0.007322       0.046226       0.016358       0.006104      -0.007316       0.023243       0.037657      -0.028457       0.012166       0.016291             13.241250       9.857207      -7.516658       0.305933      19.116952       0.057242      10.749591           0.000001
          202              C       3.449145      11.558402      23.285337      -0.124532      34.110458 0.44088435E+03  0.10456297E+05                                 9.315534                            7.131945      -0.042387       1.968909                    0.998289      29.592714      86.925596       0.596939       0.432636      -1.048566      -0.019687       0.009898       0.007972       0.023433      -0.001302       0.003792       0.009184       0.008872       0.036871      -0.014316      -0.001768       0.016084             11.173463       7.935623      -4.870433       1.007715      14.397743      -0.824318      11.187022           0.000002
          203              C       3.066257      12.538325      25.882760      -0.080292      33.178458 0.40824176E+03  0.95180639E+04                                 9.180443                            6.889779      -0.166563       1.935868                    0.998694      29.055190      85.214348       0.602491       0.436038      -1.044276      -0.005527      -0.010209      -0.012203       0.016843       0.029174      -0.011229       0.018156       0.031222       0.002535      -0.043732       0.011063       0.032669             11.206401       7.885396      -5.526116       0.446222      16.202654      -0.727080       9.531153           0.000003
          204              C       2.731035      12.711449      23.504620      -0.081653      34.223613 0.43463568E+03  0.10277780E+05                                 9.416301                            7.119751      -0.145418       1.940956                    0.998813      29.147368      85.665572       0.592238       0.437356      -1.045073      -0.001117      -0.025163       0.012674       0.028196       0.015452       0.006981      -0.011334       0.017294      -0.019139      -0.024366       0.003465       0.020901             11.532220       7.295145      -4.832257       0.044263      16.277123       0.804175      11.024394           0.000004
          205              C       2.540336      13.222714      24.789924      -0.009139      38.503998 0.42480909E+03  0.98512667E+04                                 9.920690                            6.841909       0.124784       2.058501                    0.999287      26.543304      73.849730       0.639169       0.413230      -1.074733       0.013752      -0.037440       0.002377       0.039956       0.004243       0.011611      -0.000672       0.003200       0.056016      -0.015782      -0.007291       0.023073             13.535421       8.472487      -7.140824       0.107195      21.509426       0.321717      10.624348           0.000002
          206              C       9.225278      -3.013253      24.975241       0.589932      25.831683 0.26097417E+03  0.54577366E+04                                 8.101113                            5.722173      -0.049875       2.029964                    0.999674      22.700115      63.703589       0.622494       0.470496      -1.021395      -0.016305       0.034467      -0.004735       0.038423       0.103855      -0.012785      -0.030766       0.073519       0.019702      -0.116096       0.001738       0.114358             10.715671       6.810087      -5.023864      -0.101937      16.695089       1.111770       8.641837           0.000003
          207              C       6.571848       3.829831       7.787501       0.684630      20.971072 0.22529347E+03  0.45717473E+04                                 7.184944                            5.433101      -0.235839       2.000573                    0.998899      21.518136      60.786873       0.614320       0.491336      -1.003708       0.004908      -0.008752       0.072055       0.072750       0.022404      -0.005920       0.013918       0.148483      -0.279259      -0.096426      -0.027734       0.124159              8.660863       4.301058      -0.010016       0.478405       8.408989      -0.754028      13.272543           0.000001
          208              C       6.553971       4.179345       6.321647      -0.035567      36.011971 0.43979761E+03  0.10281547E+05                                 9.456599                            6.933481       0.089703       2.037892                    0.999259      27.053927      75.428764       0.639174       0.409903      -1.077546       0.007806       0.015211      -0.051712       0.054465       0.007925       0.002283       0.014843      -0.027560      -0.032259      -0.016987      -0.010175       0.027162             11.991827       5.873994      -1.565011      -0.424935       9.548759      -1.893553      20.552728           0.000000
          209              C       7.127564       3.308265       5.391186      -0.102290      32.918759 0.43426446E+03  0.10276315E+05                                 9.115164                            7.085863      -0.141963       1.933136                    0.998460      29.779595      87.819978       0.596981       0.433573      -1.046377      -0.007625       0.017093      -0.010547       0.021484       0.008452       0.018373      -0.009471       0.005235      -0.106394      -0.043251       0.014854       0.028397             10.817059       5.919273      -1.208186      -1.661035       8.996829      -1.167378      17.535076           0.000005
          210              C       6.002726       5.375858       5.893212      -0.075392      30.806789 0.41283608E+03  0.96231522E+04                                 8.684387                            6.873108       0.029860       1.994799                    0.999565      28.785475      83.588952       0.612359       0.429101      -1.051630       0.028197       0.001524      -0.020815       0.035081       0.007599       0.004970       0.025132       0.004805      -0.039050      -0.031009       0.004292       0.026717             10.059018       5.616220      -1.484255      -0.286046       9.371534      -2.072378      15.189300          -0.000001
          211              C       7.143954       3.715321       4.061788      -0.111957      41.562670 0.52887022E+03  0.13022866E+05                                10.604007                            7.783694      -0.241793       1.910001                    0.998549      29.495754      86.019940       0.579022       0.429589      -1.058802      -0.014962       0.004026       0.049402       0.051775       0.005608       0.000423       0.017088      -0.000413      -0.047207      -0.024811       0.005502       0.019310             13.469376       7.088219      -1.636093      -2.652367      10.354171      -2.709514      22.965738           0.000001
          212              C       5.996768       5.735264       4.556662      -0.110203      32.863977 0.42137603E+03  0.98712927E+04                                 9.063457                            6.956775       0.049872       2.006166                    0.998683      28.946065      84.227911       0.607050       0.430703      -1.050793       0.008292      -0.007112       0.014038       0.017788      -0.004144       0.010903      -0.005680       0.006573      -0.030257      -0.015860      -0.000240       0.016100             10.663372       6.107173      -1.798493      -1.757054       9.737707      -0.286462      16.145237          -0.000001
          213              C       6.580791       4.912236       3.627990       0.060328      37.487134 0.41637622E+03  0.96848230E+04                                 9.937462                            6.905259      -0.072222       1.985775                    0.999497      27.056709      77.393515       0.613190       0.429443      -1.055936      -0.011991       0.009726       0.003921       0.015929       0.013799       0.018510      -0.015508       0.009813       0.012687      -0.032114       0.009934       0.022181             13.215112       6.811379      -1.694369      -3.653806       9.632383      -0.749289      23.201572          -0.000000
          214              C       6.796822       5.165289       2.196100       0.069084      38.441411 0.41311384E+03  0.95758294E+04                                10.090815                            6.868412      -0.069707       1.990382                    0.999489      26.763960      76.054224       0.617057       0.428227      -1.058255      -0.015649       0.007847      -0.006370       0.018629       0.016258      -0.004728       0.016430       0.031204       0.035287      -0.034632       0.015244       0.019388             13.726050       6.604259      -1.355333      -2.756391      10.603860      -4.440948      23.970029          -0.000001
          215              C       7.505993       4.148364       1.572218      -0.098738      44.062805 0.50024516E+03  0.12118867E+05                                10.945936                            7.519813      -0.186390       1.933612                    0.998452      28.750039      82.518682       0.596437       0.423899      -1.064877      -0.005668       0.009431      -0.050353       0.051541       0.005618       0.013089      -0.003923       0.001193      -0.072392      -0.029051       0.009795       0.019257             14.915676       7.623930      -1.389934      -4.439421      10.348521      -3.351722      26.774575           0.000000
          216              C       6.424361       6.276510       1.461981      -0.097607      34.158904 0.39696022E+03  0.91357903E+04                                 9.234617                            6.710443       0.137256       2.039554                    0.999100      28.183711      80.540221       0.625634       0.425389      -1.057035       0.006538      -0.004125      -0.014669       0.016581       0.002716       0.000344       0.008422      -0.009324      -0.041409      -0.016356       0.001665       0.014691             11.460793       6.234710      -1.604689      -2.379186       9.821493      -2.302490      18.326176          -0.000005
          217              C       7.876970       4.211617       0.255929      -0.092559      35.624283 0.40162684E+03  0.92878411E+04                                 9.536047                            6.761884       0.052139       2.001566                    0.999486      28.719016      82.779375       0.620398       0.426917      -1.054086      -0.013189       0.011601       0.011384       0.020932       0.008939      -0.003008       0.025519       0.030799      -0.109924      -0.049681       0.013301       0.036379             12.410229       6.471248      -1.170501      -3.352295       9.215611      -3.068110      21.543827           0.000001
          218              C       6.816196       6.349496       0.148671      -0.087460      33.439091 0.39669181E+03  0.91088235E+04                                 9.049914                            6.645264       0.132233       2.020792                    0.999650      28.367011      80.415356       0.638991       0.417448      -1.064270       0.007407      -0.014042       0.019954       0.025499       0.000571       0.012189      -0.012523      -0.026689      -0.068308      -0.030845       0.002810       0.028035             11.372302       6.549208      -1.659430      -3.399722       8.268074      -0.877933      19.299624          -0.000006
          219              C       7.553675       1.176949      29.332583      -0.034457      40.280245 0.42305027E+03  0.97707917E+04                                10.155289                            6.747407       0.107319       2.042756                    0.999257      26.737783      73.512283       0.657136       0.403565      -1.084377      -0.009476      -0.008082       0.052035       0.053505       0.001123      -0.000147      -0.000084      -0.023874      -0.038854      -0.012954      -0.005511       0.018466             14.602629       7.434120      -1.299033      -4.952435       9.578198      -3.063890      26.795569          -0.000002
          220              C       7.999146       1.352430      27.907248       0.670421      23.682997 0.23635991E+03  0.48391704E+04                                 7.760824                            5.518751      -0.241487       1.988507                    0.998977      21.764345      61.135893       0.619113       0.483214      -1.011020       0.040655       0.015287      -0.065385       0.078496      -0.013337       0.055439       0.004258       0.156322      -0.231191      -0.092886      -0.039359       0.132245             10.281111       5.579895      -0.692830      -3.192097       8.252163      -1.015464      17.011276          -0.000001
          221              C       4.116541       3.189888      10.387307       0.676552      22.045384 0.22703465E+03  0.46098578E+04                                 7.418611                            5.438609      -0.214357       2.006853                    0.998984      21.508784      60.516886       0.617442       0.488557      -1.006462       0.073486       0.000072       0.017722       0.075593       0.001889      -0.003855      -0.044533      -0.069816       0.348724      -0.093118      -0.036211       0.129330              9.286379      14.947262      -0.095297       0.231732       7.931275       1.239350       4.980599          -0.000000
          222              C       2.611772       3.169295      10.389393      -0.021542      36.844304 0.41256821E+03  0.94741858E+04                                 9.567464                            6.682351       0.178357       2.071735                    0.999395      26.389789      72.474259       0.657152       0.405877      -1.082250      -0.050576       0.002541       0.017990       0.053740      -0.003298       0.006907       0.010463      -0.022613       0.036663      -0.020266       0.000139       0.020126             12.776121      23.114868      -1.528248      -0.549073       9.960380       0.263065       5.253114          -0.000001
          223              C       1.939833       1.973919      10.347384      -0.073057      31.027941 0.38322930E+03  0.87167660E+04                                 8.585884                            6.534335       0.142756       2.032838                    0.999657      27.797797      78.215248       0.644517       0.417807      -1.064933      -0.017974       0.013124       0.013052       0.025801      -0.018084       0.004374      -0.000184      -0.035478       0.044372      -0.033056       0.014197       0.018859             10.234732      16.560246      -0.475263      -0.919446       9.438433       0.193320       4.705517          -0.000000
          224              C       1.901112       4.349917      10.449278      -0.104631      34.381344 0.40701447E+03  0.94604622E+04                                 9.322652                            6.817799       0.042802       1.994307                    0.999547      29.150528      84.722505       0.615310       0.428262      -1.051407      -0.014103      -0.017629       0.011880       0.025512       0.019674       0.008842      -0.006027      -0.035174       0.131322      -0.049466       0.004416       0.045051             11.720066      20.339958      -2.502143      -0.944246       9.553767       0.334691       5.266473          -0.000004
          225              C       0.572132       1.904374      10.389095      -0.110144      32.068236 0.37915786E+03  0.85837738E+04                                 8.688164                            6.450775       0.273850       2.075675                    0.999732      27.825953      77.596343       0.657375       0.411562      -1.071116       0.019110       0.006808       0.011128       0.023138       0.008191       0.001347      -0.000610      -0.026413      -0.028760      -0.011741      -0.008595       0.020336             10.436359      16.591725      -2.243759      -1.016921      10.088034       0.234432       4.629318          -0.000002
          226              C       0.539370       4.272285      10.466261      -0.099824      42.458980 0.48969719E+03  0.11797490E+05                                10.655857                            7.421693      -0.145725       1.943906                    0.998611      28.707705      82.104370       0.602746       0.421803      -1.066451       0.049089      -0.014627       0.005222       0.051487      -0.011089       0.002643      -0.000157      -0.032785       0.055996      -0.029252       0.010357       0.018895             14.204510      25.735137      -2.465473      -1.549904      11.147763       0.288450       5.730629          -0.000003
          227              C      -0.141508       3.085105      10.445703       0.051443      38.980732 0.40574618E+03  0.93255655E+04                                10.046596                            6.717078       0.029692       2.015702                    0.999478      26.625402      74.364958       0.639069       0.417002      -1.069564       0.004393      -0.012758       0.005361       0.014520       0.013627       0.003047      -0.002540       0.050901       0.027553      -0.033701       0.009067       0.024634             13.794226      24.994543      -3.716390      -1.596148      11.149310       0.357314       5.238827          -0.000002
          228              C      -1.622438       3.242572      10.523465       0.061484      39.038470 0.39942193E+03  0.91448450E+04                                10.061253                            6.668716       0.021917       2.016143                    0.999515      26.438081      73.715664       0.640734       0.417526      -1.069155      -0.008583      -0.014532       0.004820       0.017553      -0.024186       0.001200      -0.004241       0.023962       0.031998      -0.032529       0.009968       0.022562             13.881713      26.318805       0.991847      -1.338228      10.167162       0.009128       5.159173          -0.000002
          229              C      12.312310       2.282165      10.523167      -0.108183      32.584098 0.37132328E+03  0.83755718E+04                                 8.818727                            6.402447       0.249474       2.071126                    0.999711      27.765193      77.675839       0.655953       0.413972      -1.067902      -0.012693       0.012958       0.009191       0.020334      -0.006141      -0.001916      -0.005167      -0.037901      -0.004127      -0.019644      -0.001976       0.021620             10.765376      18.453119       0.886588      -0.550172       9.251310      -0.061230       4.591699           0.000004
          230              C      -2.002346       4.573797      10.565176      -0.108324      42.519054 0.50205280E+03  0.12150001E+05                                10.609767                            7.483001      -0.189406       1.927004                    0.998557      28.837825      82.204172       0.605126       0.418248      -1.070534      -0.051069      -0.004426       0.000863       0.051268       0.017260       0.003864      -0.001315      -0.016088       0.043516      -0.026677       0.011515       0.015162             13.940914      25.199727      -0.547419      -1.237098      11.164714       0.084396       5.458300          -0.000003
          231              C      11.001227       2.650196      10.547002      -0.090786      33.053044 0.40338243E+03  0.93119872E+04                                 8.970881                            6.708665      -0.003335       1.969860                    0.999634      28.859652      82.339686       0.634153       0.418395      -1.062443       0.026564       0.010769       0.009298       0.030135       0.019052      -0.001348      -0.010055      -0.036244       0.029200      -0.031350       0.004350       0.027000             10.828208      18.419182      -0.660346      -0.271081       9.359293      -0.002078       4.706148           0.000004
          232              C      11.571862       4.968330      10.619699      -0.086379      34.439242 0.40142418E+03  0.92678147E+04                                 9.291485                            6.750025       0.023970       1.994269                    0.999413      28.496367      81.661226       0.623295       0.425636      -1.056491       0.009665      -0.019581      -0.000487       0.021842      -0.019795       0.002484      -0.003166      -0.042832       0.133684      -0.051458       0.006493       0.044965             11.697852      20.499284       0.955897      -0.491170       9.757933       0.218561       4.836338          -0.000004
          233              C      10.612379       3.984740      10.575008      -0.016927      37.295506 0.41278254E+03  0.94723915E+04                                 9.629282                            6.670494       0.133876       2.057812                    0.999268      26.358748      72.165402       0.660301       0.404228      -1.084261       0.048023      -0.006032       0.000980       0.048410       0.004955      -0.002012      -0.000612      -0.018102       0.035758      -0.016392       0.004207       0.012185             12.897810      23.881945       0.268274       0.213899       9.843735       0.014722       4.967751          -0.000001
          234              C       9.146350       4.344408      10.533595       0.658816      22.734467 0.22951626E+03  0.46680033E+04                                 7.523313                            5.440726      -0.150913       2.023254                    0.999241      21.634364      60.711359       0.622668       0.483650      -1.010069      -0.070215       0.004119      -0.008649       0.070866       0.022068      -0.009240      -0.013225      -0.044451       0.394640      -0.097148      -0.035932       0.133080              9.442720      15.191793       0.342857       0.437920       8.695799       0.127075       4.440566           0.000000
          235              C       7.716099       8.240479      10.118567       0.592876      25.514770 0.26367487E+03  0.55218321E+04                                 8.021702                            5.747322      -0.147716       1.998933                    0.999462      22.673130      63.424018       0.622584       0.469779      -1.023005      -0.011945      -0.033880       0.012583       0.038064      -0.112748       0.024846       0.002117       0.066145       0.003755      -0.120413       0.000588       0.119825             10.224574       8.107875       5.840193      -0.536547      14.331689      -0.360130       8.234157          -0.000001
          236              C       8.562353       9.462299       9.911798       0.002177      36.702085 0.40322661E+03  0.92152957E+04                                 9.564718                            6.632635       0.100428       2.053005                    0.999233      26.129115      71.802251       0.655076       0.409123      -1.079101       0.018647       0.033487      -0.000772       0.038336      -0.006339       0.000546       0.006504      -0.004319       0.045489      -0.014910      -0.002197       0.017106             12.590686      10.230267       8.203298      -0.322175      17.593353      -0.320265       9.948437          -0.000001
          237              C       8.986972      10.209025      10.995399      -0.094253      33.603674 0.40026895E+03  0.92557725E+04                                 9.162752                            6.758833       0.022528       1.992486                    0.999449      28.776183      83.151303       0.618903       0.427979      -1.052616      -0.001426       0.007154      -0.016035       0.017616      -0.033306      -0.012026      -0.020276       0.022653      -0.010918      -0.046304       0.009180       0.037123             11.161503       9.380720       6.725451       0.131689      14.761865       0.720571       9.341923          -0.000005
          238              C       8.930352       9.838467       8.640497      -0.084574      32.264588 0.40863616E+03  0.94831735E+04                                 8.893707                            6.800511      -0.011351       1.978149                    0.999568      28.744618      82.778265       0.621887       0.424402      -1.056504       0.004522       0.017912       0.012540       0.022328      -0.008678       0.012355       0.021027       0.000953      -0.023135      -0.030454       0.010830       0.019624             10.427346       8.596476       5.649016      -0.315177      12.670516      -0.868360      10.015048          -0.000002
          239              C      -5.144438      11.313645      10.758240      -0.110078      41.635242 0.51068162E+03  0.12443108E+05                                10.515780                            7.596138      -0.202909       1.921400                    0.998609      29.183229      84.166387       0.593281       0.423708      -1.064365      -0.031211      -0.037249      -0.010573       0.049734      -0.015213       0.008332       0.008958       0.010844       0.022739      -0.024528       0.010721       0.013808             13.345405      11.287138       8.554289      -0.369406      18.079295      -0.025310      10.669782          -0.000000
          240              C      -5.190629      10.970655       8.403935      -0.132890      34.102830 0.43298456E+03  0.10184270E+05                                 9.178127                            6.979439       0.193215       2.039891                    0.999611      29.267568      84.570441       0.617232       0.421891      -1.059154      -0.013086      -0.011405       0.011421       0.020778       0.004972      -0.013906      -0.007571      -0.006501       0.028509      -0.015722      -0.005114       0.020835             10.814668       8.987625       5.700376       0.789207      12.696268       0.867755      10.760110          -0.000001
          241              C      -4.776439      11.719006       9.488429       0.052921      36.934373 0.42021363E+03  0.97812859E+04                                 9.762970                            6.896535      -0.058538       1.984080                    0.999552      27.202415      77.444206       0.619951       0.424447      -1.060680      -0.004808      -0.003730      -0.012185       0.013620       0.004901      -0.008824      -0.015914       0.004405      -0.058102      -0.027690       0.005706       0.021985             12.656366      10.412535       7.977942       0.882103      17.060034       1.608049      10.496528           0.000000
          242              C      -3.979350      12.965360       9.486343       0.041478      37.758253 0.43418093E+03  0.10191309E+05                                 9.925993                            7.017560      -0.045884       1.985613                    0.999589      27.491113      78.643444       0.613499       0.425337      -1.059921       0.004747       0.004511      -0.012182       0.013830       0.004980       0.009369       0.015202       0.000180      -0.061451      -0.027990       0.005581       0.022409             12.967189      10.204042       7.834591      -1.391730      17.875707      -1.607023      10.821818           0.000001
          243              C      -3.757355      13.481178      10.759134      -0.107287      40.594354 0.51035957E+03  0.12455505E+05                                10.404074                            7.633222      -0.214286       1.920875                    0.998565      29.245197      84.907154       0.586206       0.428125      -1.059716       0.028365       0.038487      -0.006352       0.048230      -0.015356      -0.003375      -0.007595       0.023440       0.035269      -0.026977       0.013150       0.013827             13.203231       9.829683       7.492198      -0.303271      19.060334       0.059872      10.719676           0.000001
          244              C      -3.448953      13.644858       8.388442      -0.123295      33.991492 0.43893298E+03  0.10397995E+05                                 9.290607                            7.112907      -0.042795       1.969691                    0.998331      29.537705      86.700732       0.598174       0.432242      -1.048853       0.019836       0.009182       0.005867       0.022631       0.001765      -0.002808       0.012076       0.011741       0.043521      -0.018078      -0.001160       0.019238             11.141503       7.911053       4.852072      -0.999980      14.349863      -0.812331      11.163593           0.000002
          245              C      -3.066048      14.624781      10.985865      -0.085202      33.312350 0.41024065E+03  0.95768918E+04                                 9.208379                            6.909944      -0.169410       1.934452                    0.998683      29.122106      85.480841       0.601144       0.436457      -1.043967       0.005917      -0.008620      -0.013578       0.017138      -0.031042       0.009352       0.018072       0.032278      -0.003343      -0.044037       0.008431       0.035606             11.243344       7.911683       5.548895      -0.449152      16.265741      -0.733783       9.552608           0.000003
          246              C      -2.730828      14.797905       8.607724      -0.081484      34.271555 0.43542248E+03  0.10300905E+05                                 9.426016                            7.127635      -0.144668       1.940768                    0.998767      29.168435      85.742578       0.591739       0.437533      -1.044982       0.001362      -0.025120       0.012296       0.028001      -0.013776      -0.004704      -0.010650       0.021378      -0.019455      -0.022597       0.001909       0.020688             11.544567       7.302186       4.837699      -0.040362      16.297923       0.812080      11.033593           0.000004
          247              C      -2.540121      15.309170       9.893028      -0.009561      38.524260 0.42506641E+03  0.98591144E+04                                 9.924219                            6.844065       0.123508       2.058215                    0.999277      26.556166      73.902071       0.639031       0.413240      -1.074684      -0.015001      -0.038242       0.003022       0.041190      -0.003209      -0.009909      -0.001177       0.003566       0.053713      -0.014092      -0.007256       0.021348             13.540892       8.476142       7.144368      -0.106066      21.520519       0.323337      10.626015           0.000002
          248              C       5.673428      -0.926797      10.078346       0.588825      25.785791 0.26042615E+03  0.54430276E+04                                 8.090927                            5.715395      -0.052261       2.030019                    0.999696      22.671861      63.590558       0.623033       0.470370      -1.021536       0.014619       0.031998      -0.004431       0.035457      -0.104104       0.013280      -0.028932       0.076519       0.019553      -0.116346       0.001655       0.114691             10.701631       6.801974       5.016493       0.101452      16.670495       1.109761       8.632423           0.000003
          249              S      -0.468919      10.451064      27.065574       0.994643      77.531400 0.14698096E+04  0.44848758E+05                                12.856119                           10.715194       0.625035       1.996400                    0.999451      49.940932     141.764802       0.685246       0.292934      -1.214036      -0.052377       0.089543       0.011026       0.104321      -0.027129      -0.031033      -0.019046      -0.020307       0.277599      -0.082775      -0.017330       0.100106             14.170475      12.839397      -0.828510      -1.310015      15.241992      -0.565906      14.430034           0.000003
          250              S       8.051176       7.695998      19.309058       0.976983      81.421023 0.14895296E+04  0.45512901E+05                                13.244219                           10.740410       0.676267       2.007260                    0.999421      50.019048     141.177514       0.690235       0.290418      -1.219044      -0.010007      -0.102230       0.002687       0.102754      -0.013433      -0.006431      -0.002083       0.105664      -0.238749      -0.079924      -0.014596       0.094520             15.078368      15.193339      -0.288116      -0.989391      17.621323       0.825760      12.420443          -0.000002
          251              S      11.967403       0.885768      17.816687       0.996793      77.320615 0.14642221E+04  0.44625149E+05                                12.805244                           10.694107       0.648955       2.004753                    0.999443      49.820434     141.229104       0.686152       0.292896      -1.214364       0.002769      -0.007615      -0.110201       0.110499       0.086387       0.001729       0.007305      -0.065147      -0.048955      -0.084275      -0.016625       0.100900             13.986066      13.368923       0.211365      -0.120707      13.358148      -0.134591      15.231127           0.000000
          252              S       0.469103      12.537520      12.168678       0.991631      77.591299 0.14710941E+04  0.44896705E+05                                12.860214                           10.717374       0.622628       1.995733                    0.999434      49.970097     141.850579       0.685432       0.292798      -1.214206       0.048569       0.086599       0.011106       0.099908       0.025559       0.031711      -0.018971      -0.014937       0.282035      -0.081347      -0.020483       0.101830             14.176805      12.842008       0.830103       1.312673      15.247211      -0.566615      14.441196           0.000003
          253              S       6.847659       9.782454       4.412163       0.974336      81.489709 0.14911298E+04  0.45571906E+05                                13.247056                           10.742095       0.686510       2.009918                    0.999372      50.058484     141.282994       0.690606       0.290198      -1.219332       0.011656      -0.102446       0.001668       0.103121       0.011304       0.006346      -0.002540       0.106523      -0.245103      -0.082056      -0.013449       0.095505             15.081906      15.195578       0.290514       0.989814      17.626041       0.826941      12.424099          -0.000002
          254              S       2.931341       2.972224       2.919792       0.993447      77.355169 0.14653443E+04  0.44669210E+05                                12.809474                           10.698819       0.641988       2.002542                    0.999356      49.841003     141.316524       0.685921       0.292930      -1.214294      -0.001905      -0.009575      -0.109980       0.110412      -0.087827       0.000779       0.007981      -0.065262      -0.045321      -0.086519      -0.015048       0.101567             13.989421      13.372424      -0.210807       0.123682      13.360553      -0.137873      15.235286           0.000000
          255              S       6.980360       0.790444      17.625113       0.991631      77.591258 0.14710943E+04  0.44896721E+05                                12.860212                           10.717376       0.622627       1.995732                    0.999434      49.970114     141.850700       0.685432       0.292798      -1.214206      -0.048569      -0.086600      -0.011102       0.099909       0.025559       0.031710      -0.018977      -0.014938       0.282031      -0.081348      -0.020482       0.101830             14.176784      12.842029       0.830106       1.312672      15.247131      -0.566631      14.441191           0.000003
          256              S       0.601804       3.545510      25.381628       0.974340      81.489701 0.14911288E+04  0.45571878E+05                                13.247064                           10.742097       0.686495       2.009914                    0.999372      50.058481     141.283108       0.690606       0.290198      -1.219331      -0.011657       0.102446      -0.001668       0.103120       0.011305       0.006345      -0.002539       0.106525      -0.245086      -0.082050      -0.013453       0.095503             15.081906      15.195565       0.290508       0.989814      17.626037       0.826936      12.424116          -0.000002
          257              S       4.518122      10.355740      26.873999       0.993446      77.355177 0.14653447E+04  0.44669216E+05                                12.809468                           10.698817       0.641997       2.002545                    0.999356      49.840976     141.316311       0.685922       0.292929      -1.214294       0.001906       0.009574       0.109980       0.110412      -0.087829       0.000780       0.007978      -0.065264      -0.045317      -0.086521      -0.015047       0.101567             13.989429      13.372414      -0.210824       0.123685      13.360586      -0.137875      15.235288           0.000001
          258              S       7.918382       2.876900       2.728217       0.994643      77.531314 0.14698086E+04  0.44848726E+05                                12.856110                           10.715190       0.625036       1.996401                    0.999451      49.940940     141.764885       0.685246       0.292934      -1.214036       0.052378      -0.089544      -0.011022       0.104322      -0.027129      -0.031033      -0.019051      -0.020309       0.277595      -0.082776      -0.017329       0.100106             14.170443      12.839414      -0.828504      -1.310011      15.241908      -0.565921      14.430009           0.000003
          259              S      -0.601713       5.631966      10.484733       0.976987      81.421033 0.14895285E+04  0.45512872E+05                                13.244229                           10.740412       0.676252       2.007256                    0.999421      50.019045     141.177625       0.690234       0.290419      -1.219043       0.010007       0.102230      -0.002687       0.102753      -0.013433      -0.006431      -0.002082       0.105665      -0.238731      -0.079918      -0.014599       0.094517             15.078378      15.193351      -0.288109      -0.989392      17.621325       0.825752      12.420458          -0.000002
          260              S      -4.517940      12.442196      11.977104       0.996792      77.320604 0.14642223E+04  0.44625143E+05                                12.805236                           10.694103       0.648965       2.004756                    0.999443      49.820396     141.228845       0.686152       0.292896      -1.214365      -0.002769       0.007614       0.110201       0.110499       0.086388       0.001728       0.007302      -0.065150      -0.048952      -0.084277      -0.016624       0.100901             13.986071      13.368909       0.211387      -0.120710      13.358185      -0.134596      15.231118           0.000001
          261              O       0.692878      10.681240      21.691072      -0.648871      37.138592 0.59036294E+03  0.14552252E+05                                 8.875884                            7.571003       0.228783       2.103906                    0.996120      29.001839      77.618287       0.682458       0.364099      -1.133084       0.021174      -0.033171       0.066185       0.077001       0.026785      -0.002848      -0.006636       0.018693      -0.251434      -0.084202       0.013681       0.070521             10.123444       6.424790       0.309478       0.850419      12.588752      -3.916071      11.356790           0.000005
          262              O       1.044473       8.530592      21.232247      -0.692796      43.853910 0.68701466E+03  0.17574889E+05                                 9.930142                            8.170975       0.150463       2.059725                    0.997415      30.117250      81.899359       0.657002       0.364429      -1.133731      -0.018648       0.033818       0.091343       0.099171       0.026304      -0.012565       0.030871       0.092445      -0.215456      -0.087486      -0.001727       0.089212             11.578816       7.013535       0.881145       1.117266      10.724453       5.023787      16.998461           0.000000
          263              O       0.192293      11.687905      27.376323      -0.510750      25.733676 0.42455597E+03  0.96038554E+04                                 6.856812                            6.374923       0.820499       2.328184                    0.999018      26.289683      66.643754       0.754309       0.358960      -1.141063       0.018332       0.044687       0.016418       0.051015       0.064416       0.009999       0.022352      -0.045987      -0.104449      -0.052613      -0.037808       0.090422              7.085564       5.763983       1.845487      -0.363170       9.991043       0.523209       5.501665           0.000010
          264              O      -1.883104      10.509317      26.862082      -0.524909      24.243014 0.40012072E+03  0.89256386E+04                                 6.527792                            6.137426       0.580432       2.236269                    0.999053      26.590603      67.126095       0.777759       0.353031      -1.144839      -0.048200       0.014865       0.001356       0.050458      -0.000652       0.013859       0.002513       0.130346      -0.093840      -0.049925      -0.032577       0.082502              6.553540       9.627687      -0.825054       0.322699       4.923491      -0.101311       5.109442           0.000010
          265              O      -0.908734      13.009192       2.513404      -0.666795      40.543372 0.60587628E+03  0.14998445E+05                                 9.387484                            7.604282       0.269496       2.104968                    0.997564      29.323050      78.076605       0.691321       0.357902      -1.140489      -0.072420      -0.037592      -0.083694       0.116887      -0.031828       0.032390       0.035257       0.071397      -0.180893      -0.089656       0.009082       0.080574             11.496248       7.980138      -2.564334      -3.813409      10.234131       4.698557      16.274475           0.000001
          266              O      -0.528832      10.815577       2.331364      -0.666332      38.149378 0.58420294E+03  0.14373424E+05                                 9.075272                            7.516390       0.201569       2.085315                    0.997289      29.379110      78.746061       0.686473       0.362649      -1.133369       0.030036       0.058099      -0.061127       0.089522      -0.000950       0.041222      -0.019205       0.071166      -0.213184      -0.086052       0.003418       0.082633             10.743219       6.579667       0.006282      -0.732376      11.351247      -5.444037      14.298744          -0.000005
          267              O       2.747410      11.193955      19.729746      -0.616511      39.979221 0.62437573E+03  0.15568845E+05                                 9.330450                            7.792805       0.225717       2.115461                    0.995760      28.471083      76.016222       0.673477       0.364731      -1.135419       0.064129      -0.006468      -0.006031       0.064736      -0.027298      -0.022043      -0.006304      -0.102558       0.195649      -0.093998       0.025471       0.068528             10.799849      13.071292      -4.223855      -0.684978      11.947663       1.393171       7.380593           0.000001
          268              O       2.783153       9.076332      19.070112      -0.719535      42.216063 0.64363668E+03  0.16187891E+05                                 9.594793                            7.807085       0.301102       2.088103                    0.999250      30.501036      82.058763       0.685786       0.355114      -1.141871       0.061753       0.091176      -0.024292       0.112768       0.036227       0.012887      -0.025902      -0.063551       0.301634      -0.100998      -0.005093       0.106091             11.476918      15.840660       5.483232       2.076033      10.945279       1.574763       7.644814          -0.000003
          269              O       8.048341       6.990039      20.575890      -0.502604      25.508708 0.42137316E+03  0.94824106E+04                                 6.740466                            6.296870       0.992511       2.387845                    0.999221      25.933224      64.862223       0.771330       0.352869      -1.149766      -0.001748      -0.042804       0.043554       0.061092      -0.009834      -0.005553      -0.060089      -0.036063       0.191337      -0.059664      -0.036834       0.096498              6.912626       5.231634      -0.093623      -0.890884       7.267385      -2.208913       8.238859          -0.000002
          270              O       7.899352       6.926968      18.117306      -0.507733      25.678407 0.40269349E+03  0.89718991E+04                                 6.806976                            6.152513       0.829490       2.333255                    0.999266      25.925136      64.801180       0.779892       0.352502      -1.148528      -0.008052      -0.033229      -0.029713       0.045298      -0.001105       0.005274       0.048244      -0.028232       0.125513      -0.039608      -0.032081       0.071688              7.212367       4.949542      -0.063308       0.088490       8.604199       3.357726       8.083361          -0.000008
          271              O      -0.882219       9.926239      19.369539      -0.755592      54.451987 0.80886324E+03  0.21560007E+05                                11.484388                            8.854041      -0.000482       1.980543                    0.999016      32.083405      89.137617       0.632256       0.363445      -1.134184      -0.070233      -0.089942      -0.009932       0.114546       0.051943      -0.003244      -0.015413      -0.007058       0.324642      -0.106482      -0.003658       0.110140             14.890252      22.193097       8.543694       1.721327      13.555120       0.785742       8.922540           0.000001
          272              O      -1.378062       7.785051      19.195544      -0.574646      33.805201 0.51685789E+03  0.12284594E+05                                 8.258475                            7.018904       0.432380       2.192374                    0.997394      27.406043      71.277392       0.720971       0.357436      -1.141962      -0.058894      -0.006077       0.006786       0.059594      -0.016569      -0.008087      -0.004038      -0.134499       0.185634      -0.100646       0.037945       0.062701              9.079426       9.070836      -2.344435       0.193465      12.831540      -0.495936       5.335901          -0.000002
          273              O       0.093913       5.374031      18.491516      -0.672273      31.825340 0.49165999E+03  0.11547413E+05                                 7.805084                            6.709686       0.576818       2.195764                    0.998652      29.015903      75.161479       0.759478       0.343377      -1.152795      -0.082688      -0.076817      -0.018318       0.114340      -0.057837      -0.019548      -0.036914       0.006923       0.146589      -0.093818       0.029841       0.063976              8.654397       6.810794       2.273852      -2.120063       9.399019      -2.070890       9.753378          -0.000010
          274              O       0.052201       5.786404      20.657823      -0.618058      34.560140 0.51163787E+03  0.12141758E+05                                 8.379128                            6.940752       0.615033       2.225654                    0.998717      28.332280      73.868713       0.730980       0.353087      -1.144326      -0.066365      -0.048605       0.054670       0.098770      -0.055927       0.048251       0.055086      -0.015056       0.036399      -0.106960       0.044688       0.062272              9.727931       7.244471       3.621134       2.044327      12.638188       2.763492       9.301133          -0.000001
          275              O      13.031910       0.189763      17.173141      -0.512868      23.788043 0.37865348E+03  0.83247116E+04                                 6.430301                            5.946097       0.642496       2.262817                    0.999139      26.167630      65.414934       0.795656       0.350149      -1.148070       0.028905      -0.024565      -0.035887       0.052219      -0.039657      -0.034845       0.028414       0.035753      -0.084562      -0.048336      -0.028343       0.076679              6.556116       7.310197      -1.558782      -2.219018       5.939635       1.315146       6.418517          -0.000004
          276              O      10.978877       1.520835      16.986036      -0.522867      27.313580 0.46165762E+03  0.10677603E+05                                 7.188767                            6.703462       0.617406       2.257167                    0.998197      26.796033      68.968763       0.725509       0.365014      -1.134873      -0.032838       0.006497      -0.037719       0.050430      -0.037649       0.048017      -0.023840       0.044496      -0.052969      -0.047160      -0.034318       0.081478              7.372570       8.173491      -1.751012       2.461424       6.088367      -1.682400       7.855853          -0.000002
          277              O       1.714946      13.721231      18.579110      -0.616095      33.512572 0.48782057E+03  0.11426175E+05                                 8.157450                            6.724366       0.647555       2.236393                    0.998522      28.152738      72.647267       0.752301       0.347595      -1.150149       0.068428       0.060168      -0.032930       0.096886      -0.074336       0.023351       0.039591      -0.019791       0.140717      -0.110637       0.040963       0.069674              9.653041       5.969440       2.075047       1.428324      12.544702       3.718891      10.444981           0.000006
          278              O       1.226270      13.731606      20.719198      -0.656786      36.780845 0.54392956E+03  0.13129579E+05                                 8.813727                            7.206867       0.429486       2.166020                    0.996212      28.909409      76.444105       0.708625       0.358081      -1.138362       0.074520       0.073128       0.047680       0.114779      -0.037005      -0.025653      -0.057941      -0.000760       0.072880      -0.083120       0.016149       0.066971             10.537640       7.240847       3.267736      -1.285660      13.925180      -2.736172      10.446892           0.000010
          279              O      -0.692701      12.767696       6.794176      -0.647100      37.065967 0.58886671E+03  0.14506366E+05                                 8.866010                            7.562864       0.226557       2.103946                    0.996013      28.964706      77.498366       0.682618       0.364239      -1.132959      -0.022599      -0.035086       0.066921       0.078868      -0.026273       0.002854      -0.006482       0.018102      -0.251246      -0.084123       0.014219       0.069904             10.111741       6.418080      -0.308397      -0.849549      12.575338      -3.912287      11.341806           0.000005
          280              O      -1.044325      10.617048       6.335352      -0.690842      43.781808 0.68554446E+03  0.17528198E+05                                 9.920940                            8.163714       0.152279       2.060540                    0.997404      30.084879      81.794856       0.657103       0.364562      -1.133608       0.018812       0.033604       0.092628       0.100314      -0.026340       0.012848       0.032559       0.095464      -0.210110      -0.087805      -0.001856       0.089661             11.567787       7.006912      -0.879550      -1.115919      10.712829       5.018249      16.983620           0.000000
          281              O      -0.192093      13.774361      12.479427      -0.509310      25.719252 0.42425580E+03  0.95953937E+04                                 6.854519                            6.372849       0.823577       2.329141                    0.999031      26.281037      66.616609       0.754398       0.358980      -1.141044      -0.016539       0.044010       0.016022       0.049670      -0.065390      -0.010578       0.022286      -0.045507      -0.104873      -0.053081      -0.038309       0.091390              7.083242       5.761666      -1.844062       0.363096       9.987882       0.523260       5.500177           0.000010
          282              O       1.883288      12.595773      11.965186      -0.523105      24.222109 0.39968035E+03  0.89132855E+04                                 6.523931                            6.133925       0.578526       2.235586                    0.999044      26.578487      67.084135       0.778011       0.353017      -1.144861       0.046097       0.015618       0.001415       0.048691      -0.000045      -0.013910       0.002678       0.131989      -0.096077      -0.050404      -0.033277       0.083680              6.549725       9.621355       0.824994      -0.322265       4.921122      -0.101235       5.106699           0.000010
          283              O       0.908907      10.922736      17.410300      -0.666496      40.529475 0.60561669E+03  0.14990163E+05                                 9.384877                            7.601925       0.270481       2.105292                    0.997656      29.317207      78.051967       0.691539       0.357833      -1.140562       0.071406      -0.038254      -0.084032       0.116720       0.032426      -0.030421       0.035648       0.069743      -0.181417      -0.089201       0.009404       0.079796             11.493897       7.978505       2.563415       3.813207      10.230825       4.697495      16.272363           0.000001
          284              O       0.528976       8.729121      17.228260      -0.667563      38.153083 0.58427540E+03  0.14375427E+05                                 9.075216                            7.516098       0.200753       2.085302                    0.997279      29.381316      78.748555       0.686601       0.362576      -1.133443      -0.030132       0.056891      -0.060466       0.088321       0.001444      -0.040307      -0.018646       0.072433      -0.212050      -0.085028       0.002378       0.082649             10.743570       6.580003      -0.006338       0.731741      11.351850      -5.445477      14.298856          -0.000005
          285              O      -2.747230      13.280411       4.832851      -0.616668      39.978836 0.62438487E+03  0.15569306E+05                                 9.331115                            7.793347       0.220731       2.114210                    0.995732      28.468499      76.012704       0.673383       0.364777      -1.135371      -0.064352      -0.006084      -0.004794       0.064816       0.028002       0.021802      -0.007665      -0.103487       0.193651      -0.094443       0.026458       0.067985             10.800651      13.072598       4.224011       0.684589      11.947774       1.392893       7.381582           0.000001
          286              O      -2.783001      11.162788       4.173216      -0.721369      42.183412 0.64306131E+03  0.16169407E+05                                 9.588927                            7.802727       0.322063       2.095274                    0.999185      30.493987      82.023054       0.686108       0.355035      -1.141962      -0.059441       0.089146      -0.025522       0.110144      -0.034905      -0.012551      -0.026465      -0.060750       0.302607      -0.099259      -0.007297       0.106556             11.468623      15.825711      -5.479423      -2.074644      10.939377       1.574324       7.640780          -0.000003
          287              O       6.850486       9.076495       5.678995      -0.501827      25.515565 0.42151846E+03  0.94866901E+04                                 6.742607                            6.298734       0.985042       2.385318                    0.999274      25.932922      64.869207       0.771057       0.352957      -1.149672       0.000865      -0.041926       0.043532       0.060445       0.009799       0.007236      -0.060106      -0.036337       0.190478      -0.060381      -0.035993       0.096374              6.914855       5.232997       0.093803       0.891022       7.269618      -2.209792       8.241950          -0.000002
          288              O       6.999470       9.013424       3.220411      -0.506841      25.684645 0.40280612E+03  0.89753681E+04                                 6.809983                            6.154836       0.824337       2.331945                    0.999308      25.920607      64.801158       0.779438       0.352670      -1.148349       0.006870      -0.032670      -0.028731       0.044045      -0.000179      -0.006580       0.048084      -0.028820       0.126520      -0.039281      -0.032701       0.071983              7.215963       4.951284       0.063548      -0.088318       8.608757       3.360182       8.087848          -0.000008
          289              O       0.882383      12.012695       4.472644      -0.758361      54.655616 0.81257667E+03  0.21685392E+05                                11.515469                            8.876852      -0.005589       1.977980                    0.999008      32.150021      89.398513       0.631129       0.363651      -1.133940       0.070336      -0.089540      -0.007916       0.114137      -0.050860       0.005983      -0.017159      -0.009973       0.324654      -0.105452      -0.005456       0.110908             14.933176      22.258921      -8.569334      -1.727324      13.593352       0.788218       8.947255           0.000001
          290              O       1.378197       9.871507       4.298648      -0.574846      33.859352 0.51791044E+03  0.12316554E+05                                 8.270032                            7.028386       0.428646       2.191163                    0.997479      27.423747      71.356425       0.720085       0.357674      -1.141709       0.059219      -0.005759       0.005877       0.059788       0.015806       0.007841      -0.004271      -0.133937       0.184808      -0.100035       0.037554       0.062480              9.092767       9.085317       2.345716      -0.194004      12.850482      -0.496601       5.342503          -0.000002
          291              O      -0.093810       7.460487       3.594621      -0.672221      31.831731 0.49181702E+03  0.11551823E+05                                 7.804779                            6.709857       0.579763       2.196557                    0.998657      29.025066      75.183297       0.759635       0.343285      -1.152892       0.082716      -0.078013      -0.018553       0.115205       0.058458       0.019469      -0.038666       0.006193       0.148147      -0.095215       0.029424       0.065791              8.653588       6.810219      -2.273511       2.119733       9.398462      -2.070778       9.752083          -0.000010
          292              O      -0.052089       7.872860       5.760927      -0.616102      34.489189 0.51036365E+03  0.12103781E+05                                 8.367571                            6.932086       0.608696       2.224501                    0.998756      28.301405      73.760849       0.731451       0.353085      -1.144345       0.065941      -0.049034       0.052656       0.097597       0.056428      -0.047200       0.054487      -0.017173       0.036312      -0.106325       0.043916       0.062409              9.713185       7.233911      -3.613716      -2.041583      12.616664       2.760231       9.288980          -0.000001
          293              O       1.866824       2.276219       2.276246      -0.511726      23.783858 0.37859283E+03  0.83232438E+04                                 6.430645                            5.946649       0.635937       2.260916                    0.999145      26.158617      65.396979       0.795394       0.350270      -1.147943      -0.027952      -0.023054      -0.033772       0.049531       0.041265       0.036763       0.030404       0.035827      -0.082129      -0.049639      -0.030077       0.079717              6.556271       7.311049       1.558471       2.219462       5.939064       1.314736       6.418700          -0.000004
          294              O       3.919873       3.607291       2.089141      -0.521059      27.281057 0.46099565E+03  0.10658567E+05                                 7.183764                            6.699334       0.625161       2.259440                    0.998156      26.775515      68.905993       0.725615       0.365088      -1.134805       0.031208       0.005562      -0.035948       0.047928       0.038618      -0.049215      -0.024406       0.046116      -0.050177      -0.047444      -0.035963       0.083407              7.367131       8.166811       1.749793      -2.458718       6.084844      -1.681459       7.849737          -0.000002
          295              O      -1.714735      15.807687       3.682215      -0.616810      33.504067 0.48769156E+03  0.11422186E+05                                 8.154528                            6.722384       0.643985       2.235196                    0.998527      28.155730      72.647505       0.752609       0.347482      -1.150264      -0.068890       0.060439      -0.033761       0.097665       0.073657      -0.023907       0.039691      -0.017348       0.138571      -0.109896       0.041167       0.068729              9.648519       5.966909      -2.073043      -1.427407      12.537551       3.716983      10.441098           0.000006
          296              O      -1.226056      15.818062       5.822303      -0.658536      36.799580 0.54429976E+03  0.13140620E+05                                 8.815087                            7.208286       0.431000       2.166253                    0.996185      28.924399      76.487395       0.708714       0.357979      -1.138455      -0.073534       0.073235       0.049632       0.115039       0.038074       0.024783      -0.058691      -0.001573       0.068796      -0.083699       0.016367       0.067332             10.538809       7.241754      -3.268312       1.286082      13.927421      -2.736002      10.447251           0.000010
          297              O       8.142164       0.560268      22.999615      -0.647071      37.065382 0.58885521E+03  0.14506019E+05                                 8.865988                            7.562858       0.227093       2.104142                    0.996016      28.964014      77.496483       0.682609       0.364246      -1.132953       0.022590       0.035121      -0.066876       0.078843      -0.026267       0.002826      -0.006462       0.018109      -0.251133      -0.084083       0.014205       0.069878             10.111685       6.418116      -0.308472      -0.849405      12.575736      -3.912350      11.341204           0.000005
          298              O       8.493788       2.710916      23.458439      -0.690839      43.781879 0.68553937E+03  0.17528034E+05                                 9.920958                            8.163685       0.152311       2.060554                    0.997404      30.084742      81.794384       0.657104       0.364562      -1.133608      -0.018818      -0.033623      -0.092617       0.100312      -0.026343       0.012847       0.032550       0.095440      -0.210090      -0.087791      -0.001858       0.089649             11.567843       7.006953      -0.879587      -1.115948      10.712866       5.018347      16.983710           0.000000
          299              O       7.641556      -0.446397      17.314364      -0.509308      25.719168 0.42425458E+03  0.95953593E+04                                 6.854503                            6.372840       0.823564       2.329138                    0.999031      26.280998      66.616484       0.754398       0.358980      -1.141044       0.016539      -0.044013      -0.016015       0.049671      -0.065390      -0.010578       0.022281      -0.045510      -0.104878      -0.053079      -0.038311       0.091390              7.083213       5.761662      -1.844057       0.363099       9.987817       0.523255       5.500160           0.000010
          300              O       5.566175       0.732191      17.828605      -0.523109      24.222345 0.39968532E+03  0.89134257E+04                                 6.523979                            6.133968       0.578516       2.235581                    0.999044      26.578589      67.084539       0.778007       0.353017      -1.144860      -0.046094      -0.015619      -0.001413       0.048689      -0.000045      -0.013910       0.002676       0.131987      -0.096076      -0.050403      -0.033277       0.083679              6.549773       9.621444       0.825007      -0.322273       4.921145      -0.101237       5.106730           0.000010
          301              O       6.540556       2.405228      12.383491      -0.666587      40.535146 0.60571794E+03  0.14993291E+05                                 9.385673                            7.602505       0.270813       2.105342                    0.997665      29.319604      78.059881       0.691521       0.357828      -1.140567      -0.071430       0.038279       0.084078       0.116775       0.032446      -0.030402       0.035626       0.069809      -0.181660      -0.089232       0.009362       0.079870             11.494974       7.979338       2.563835       3.813772      10.232051       4.698223      16.273533           0.000001
          302              O       6.920487       4.598843      12.565531      -0.667559      38.154105 0.58428922E+03  0.14375867E+05                                 9.075423                            7.516219       0.200623       2.085262                    0.997277      29.381426      78.749390       0.686590       0.362579      -1.133440       0.030135      -0.056906       0.060450       0.088321       0.001450      -0.040304      -0.018644       0.072434      -0.212040      -0.085022       0.002375       0.082648             10.743864       6.580165      -0.006306       0.731731      11.352198      -5.445699      14.299228          -0.000005
          303              O      10.196693       0.047553      24.960940      -0.616696      39.977545 0.62435901E+03  0.15568431E+05                                 9.330704                            7.793021       0.221293       2.114379                    0.995738      28.468369      76.010689       0.673422       0.364761      -1.135388       0.064361       0.006122       0.004794       0.064829       0.027969       0.021798      -0.007669      -0.103523       0.193722      -0.094453       0.026445       0.068008             10.800089      13.071394       4.224141       0.684642      11.947525       1.392855       7.381348           0.000001
          304              O      10.232464       2.165176      25.620575      -0.721357      42.183612 0.64305984E+03  0.16169370E+05                                 9.588996                            7.802747       0.321991       2.095257                    0.999184      30.493796      82.022693       0.686103       0.355038      -1.141959       0.059417      -0.089164       0.025517       0.110144      -0.034896      -0.012551      -0.026463      -0.060734       0.302574      -0.099241      -0.007303       0.106544             11.468735      15.825854      -5.479536      -2.074697      10.939485       1.574343       7.640867          -0.000003
          305              O       0.598977       4.251469      24.114796      -0.501834      25.515763 0.42152250E+03  0.94868041E+04                                 6.742640                            6.298763       0.985040       2.385315                    0.999274      25.933033      64.869567       0.771056       0.352956      -1.149672      -0.000865       0.041921      -0.043532       0.060441       0.009800       0.007236      -0.060105      -0.036335       0.190483      -0.060381      -0.035993       0.096374              6.914889       5.233015       0.093802       0.891028       7.269651      -2.209811       8.242001          -0.000002
          306              O       0.449993       4.314540      26.573380      -0.506850      25.684902 0.40281109E+03  0.89755072E+04                                 6.810028                            6.154874       0.824336       2.331942                    0.999308      25.920743      64.801615       0.779436       0.352670      -1.148349      -0.006870       0.032665       0.028730       0.044042      -0.000178      -0.006580       0.048083      -0.028818       0.126521      -0.039282      -0.032701       0.071982              7.216010       4.951309       0.063547      -0.088320       8.608815       3.360211       8.087907          -0.000008
          307              O       6.567080       1.315269      25.321147      -0.758277      54.650725 0.81253132E+03  0.21683877E+05                                11.514905                            8.876684      -0.005529       1.978017                    0.999008      32.148813      89.394506       0.631127       0.363658      -1.133935      -0.070270       0.089537       0.007904       0.114093      -0.050938       0.005947      -0.017132      -0.009876       0.324567      -0.105511      -0.005358       0.110869             14.932181      22.256770      -8.568262      -1.727042      13.592703       0.788042       8.947069           0.000001
          308              O       6.071266       3.456457      25.495143      -0.574865      33.860374 0.51792947E+03  0.12317126E+05                                 8.270211                            7.028525       0.428633       2.191150                    0.997479      27.424199      71.358074       0.720076       0.357675      -1.141708      -0.059220       0.005747      -0.005878       0.059788       0.015813       0.007841      -0.004272      -0.133932       0.184799      -0.100032       0.037554       0.062478              9.092988       9.085631       2.345891      -0.194017      12.850713      -0.496639       5.342619          -0.000002
          309              O       7.543273       5.867477      26.199170      -0.672221      31.832090 0.49182334E+03  0.11552013E+05                                 7.804855                            6.709914       0.579740       2.196550                    0.998657      29.025140      75.183713       0.759629       0.343286      -1.152890      -0.082716       0.078004       0.018551       0.115198       0.058458       0.019470      -0.038669       0.006195       0.148146      -0.095216       0.029423       0.065792              8.653687       6.810293      -2.273542       2.119758       9.398586      -2.070805       9.752183          -0.000010
          310              O       7.501552       5.455104      24.032864      -0.616099      34.489375 0.51036641E+03  0.12103866E+05                                 8.367614                            6.932114       0.608673       2.224494                    0.998756      28.301418      73.761003       0.731448       0.353086      -1.144344      -0.065942       0.049026      -0.052653       0.097592       0.056429      -0.047200       0.054488      -0.017171       0.036309      -0.106326       0.043917       0.062410              9.713250       7.233957      -3.613737      -2.041602      12.616746       2.760249       9.289047          -0.000001
          311              O       5.582639      11.051745      27.517545      -0.511722      23.783545 0.37858652E+03  0.83230683E+04                                 6.430580                            5.946592       0.635952       2.260923                    0.999145      26.158488      65.396460       0.795399       0.350270      -1.147944       0.027954       0.023053       0.033774       0.049533       0.041266       0.036764       0.030403       0.035827      -0.082127      -0.049639      -0.030078       0.079717              6.556207       7.310972       1.558448       2.219431       5.939013       1.314717       6.418637          -0.000004
          312              O       3.529590       9.720673      27.704650      -0.521058      27.280901 0.46099230E+03  0.10658469E+05                                 7.183730                            6.699304       0.625168       2.259443                    0.998157      26.775472      68.905786       0.725618       0.365088      -1.134805      -0.031205      -0.005563       0.035950       0.047928       0.038617      -0.049214      -0.024406       0.046115      -0.050175      -0.047443      -0.035963       0.083407              7.367098       8.166762       1.749779      -2.458696       6.084829      -1.681450       7.849703          -0.000002
          313              O       9.164198      -2.479723      26.111576      -0.616779      33.501409 0.48764741E+03  0.11420888E+05                                 8.154099                            6.722076       0.644304       2.235323                    0.998532      28.154609      72.643647       0.752627       0.347482      -1.150265       0.068900      -0.060439       0.033778       0.097678       0.073627      -0.023898       0.039690      -0.017320       0.138530      -0.109858       0.041145       0.068713              9.647998       5.966704      -2.073064      -1.427222      12.536905       3.716518      10.440384           0.000006
          314              O       8.675519      -2.490098      23.971488      -0.658498      36.795947 0.54423047E+03  0.13138517E+05                                 8.814516                            7.207820       0.430869       2.166252                    0.996188      28.922663      76.481318       0.708739       0.357978      -1.138456       0.073549      -0.073246      -0.049649       0.115062       0.038048       0.024777      -0.058677      -0.001572       0.068768      -0.083667       0.016353       0.067313             10.538167       7.241362      -3.268240       1.285776      13.926637      -2.735382      10.446503           0.000010
          315              O       6.756585       2.646724       8.102719      -0.648878      37.138549 0.59036457E+03  0.14552291E+05                                 8.875853                            7.571003       0.229066       2.103999                    0.996118      29.001922      77.618301       0.682460       0.364098      -1.133086      -0.021187       0.033199      -0.066165       0.076999       0.026795      -0.002860      -0.006623       0.018709      -0.251385      -0.084185       0.013659       0.070525             10.123369       6.424848       0.309589       0.850273      12.589126      -3.916061      11.356133           0.000005
          316              O       6.404990       4.797372       8.561544      -0.692793      43.854219 0.68701479E+03  0.17574899E+05                                 9.930211                            8.170991       0.150504       2.059742                    0.997415      30.117168      81.899230       0.656999       0.364430      -1.133729       0.018656      -0.033837      -0.091331       0.099168       0.026306      -0.012562       0.030864       0.092433      -0.215437      -0.087475      -0.001730       0.089205             11.578938       7.013622       0.881193       1.117324      10.724511       5.023911      16.998682           0.000000
          317              O       7.257170       1.640059       2.417468      -0.510747      25.733700 0.42455698E+03  0.96038858E+04                                 6.856825                            6.374939       0.820496       2.328185                    0.999018      26.289654      66.643746       0.754306       0.358961      -1.141062      -0.018333      -0.044690      -0.016410       0.051016       0.064416       0.009999       0.022347      -0.045990      -0.104454      -0.052612      -0.037810       0.090422              7.085565       5.764004       1.845495      -0.363176       9.991025       0.523205       5.501667           0.000010
          318              O       9.332567       2.818647       2.931709      -0.524913      24.243260 0.40012587E+03  0.89257839E+04                                 6.527843                            6.137471       0.580423       2.236264                    0.999053      26.590706      67.126507       0.777755       0.353032      -1.144839       0.048198      -0.014866      -0.001354       0.050456      -0.000652       0.013860       0.002511       0.130344      -0.093838      -0.049923      -0.032578       0.082501              6.553590       9.627782      -0.825067       0.322707       4.923515      -0.101313       5.109473           0.000010
          319              O       8.358197       0.318772      27.280387      -0.666806      40.544774 0.60589810E+03  0.14999110E+05                                 9.387657                            7.604387       0.269652       2.104999                    0.997570      29.323575      78.078147       0.691322       0.357899      -1.140492       0.072418       0.037623       0.083683       0.116888      -0.031828       0.032379       0.035253       0.071414      -0.180901      -0.089650       0.009071       0.080580             11.496498       7.980415      -2.564548      -3.813640      10.234714       4.698989      16.274365           0.000001
          320              O       7.978295       2.512387      27.462427      -0.666331      38.150258 0.58421344E+03  0.14373755E+05                                 9.075435                            7.516473       0.201464       2.085279                    0.997289      29.379263      78.746814       0.686467       0.362650      -1.133367      -0.030039      -0.058109       0.061117       0.089523      -0.000955       0.041217      -0.019205       0.071169      -0.213172      -0.086045       0.003414       0.082631             10.743464       6.579802       0.006257      -0.732377      11.351529      -5.444229      14.299061          -0.000005
          321              O       4.702053       2.134009      10.064045      -0.616559      39.982910 0.62444562E+03  0.15571031E+05                                 9.331012                            7.793243       0.225761       2.115446                    0.995765      28.472517      76.021256       0.673458       0.364731      -1.135418      -0.064138       0.006499       0.006027       0.064748      -0.027285      -0.022047      -0.006303      -0.102570       0.195765      -0.094017       0.025450       0.068566             10.800489      13.071648      -4.224448      -0.685066      11.948709       1.393290       7.381110           0.000001
          322              O       4.666310       4.251632      10.723679      -0.719524      42.217055 0.64364850E+03  0.16188283E+05                                 9.595013                            7.807209       0.300979       2.088069                    0.999249      30.501031      82.059330       0.685772       0.355119      -1.141865      -0.061732      -0.091193       0.024290       0.112770       0.036222       0.012889      -0.025905      -0.063538       0.301622      -0.100989      -0.005099       0.106089             11.477237      15.841090       5.483471       2.076132      10.945609       1.574822       7.645013          -0.000003
          323              O      -0.598878       6.337925       9.217901      -0.502611      25.508904 0.42137716E+03  0.94825235E+04                                 6.740499                            6.296899       0.992509       2.387842                    0.999221      25.933335      64.862583       0.771329       0.352869      -1.149767       0.001747       0.042799      -0.043555       0.061089      -0.009834      -0.005553      -0.060088      -0.036061       0.191341      -0.059664      -0.036833       0.096498              6.912661       5.231654      -0.093622      -0.890890       7.267419      -2.208933       8.238908          -0.000002
          324              O      -0.449889       6.400996      11.676485      -0.507742      25.678664 0.40269846E+03  0.89720381E+04                                 6.807021                            6.152551       0.829489       2.333252                    0.999266      25.925271      64.801635       0.779890       0.352502      -1.148528       0.008051       0.033224       0.029713       0.045294      -0.001106       0.005274       0.048244      -0.028231       0.125515      -0.039608      -0.032080       0.071688              7.212415       4.949569      -0.063307       0.088492       8.604259       3.357753       8.083417          -0.000008
          325              O       8.331682       3.401725      10.424252      -0.755570      54.454733 0.80896361E+03  0.21563401E+05                                11.484922                            8.854716      -0.000569       1.980485                    0.999015      32.084856      89.143803       0.632217       0.363456      -1.134173       0.070202       0.089930       0.009927       0.114518       0.051980      -0.003221      -0.015405      -0.007073       0.324669      -0.106524      -0.003621       0.110145             14.890749      22.193441       8.543388       1.721215      13.555582       0.785598       8.923225           0.000001
          326              O       8.827525       5.542913      10.598247      -0.574663      33.805987 0.51687266E+03  0.12285036E+05                                 8.258603                            7.019002       0.432385       2.192368                    0.997394      27.406393      71.278631       0.720966       0.357436      -1.141962       0.058891       0.006062      -0.006788       0.059590      -0.016573      -0.008086      -0.004038      -0.134496       0.185620      -0.100643       0.037947       0.062696              9.079583       9.071061      -2.344575       0.193475      12.831708      -0.495973       5.335979          -0.000002
          327              O       7.355550       7.953933      11.302275      -0.672274      31.825725 0.49166687E+03  0.11547620E+05                                 7.805164                            6.709746       0.576793       2.195755                    0.998652      29.015993      75.161947       0.759472       0.343378      -1.152793       0.082689       0.076808       0.018317       0.114335      -0.057837      -0.019549      -0.036917       0.006926       0.146589      -0.093819       0.029841       0.063978              8.654500       6.810870       2.273886      -2.120090       9.399150      -2.070921       9.753480          -0.000010
          328              O       7.397262       7.541560       9.135968      -0.618056      34.560339 0.51164097E+03  0.12141853E+05                                 8.379173                            6.940782       0.615009       2.225646                    0.998717      28.332302      73.868895       0.730977       0.353088      -1.144325       0.066366       0.048597      -0.054667       0.098765      -0.055929       0.048251       0.055088      -0.015054       0.036397      -0.106961       0.044689       0.062273              9.727996       7.244516       3.621156       2.044345      12.638272       2.763508       9.301199          -0.000001
          329              O      -5.582447      13.138201      12.620650      -0.512863      23.787702 0.37864666E+03  0.83245220E+04                                 6.430230                            5.946036       0.642513       2.262825                    0.999139      26.167491      65.414374       0.795662       0.350148      -1.148071      -0.028907       0.024564       0.035889       0.052221      -0.039657      -0.034846       0.028413       0.035753      -0.084561      -0.048336      -0.028343       0.076679              6.556045       7.310113      -1.558756      -2.218984       5.939577       1.315125       6.418446          -0.000004
          330              O      -3.529414      11.807129      12.807755      -0.522866      27.313421 0.46165423E+03  0.10677504E+05                                 7.188733                            6.703433       0.617415       2.257171                    0.998197      26.795988      68.968556       0.725511       0.365014      -1.134873       0.032835      -0.006498       0.037721       0.050430      -0.037649       0.048016      -0.023840       0.044495      -0.052967      -0.047160      -0.034317       0.081477              7.372537       8.173441      -1.750998       2.461400       6.088353      -1.682392       7.855817          -0.000001
          331              O       5.734517      -0.393267      11.214681      -0.616006      33.509450 0.48776639E+03  0.11424615E+05                                 8.157119                            6.724129       0.646818       2.236216                    0.998525      28.150625      72.641434       0.752289       0.347609      -1.150135      -0.068400      -0.060132       0.032874       0.096825      -0.074216       0.023286       0.039553      -0.019824       0.140621      -0.110477       0.040855       0.069622              9.652642       5.969289       2.075073       1.428175      12.544199       3.718509      10.444438           0.000006
          332              O       6.223193      -0.403642       9.074593      -0.656779      36.780036 0.54391055E+03  0.13129021E+05                                 8.813690                            7.206805       0.429365       2.166007                    0.996211      28.908591      76.441942       0.708618       0.358088      -1.138356      -0.074533      -0.073152      -0.047707       0.114814      -0.036990      -0.025639      -0.057916      -0.000738       0.072947      -0.083089       0.016136       0.066953             10.537682       7.240862       3.267890      -1.285435      13.925392      -2.735739      10.446794           0.000010

******************************************************
Auxiliary information for the entire system
The total spin magnetic moment of the unit cell is   0.000002
The total net atomic charge of the unit cell is   0.000006
Accuracy of reproducing the electrostatic potential in the unit cell:
  The inner radius (bohr) =    5.0000
  The outer radius (bohr) =   12.0000
  Valid grid points have density less than (e/(bohr^3)) =    0.0001
  The number of valid grid points were=       661572
  The rms potential error without charges in kcal/mol is=      9.97583
  The rms potential error with partial charges in kcal/mol is=      1.76620
  The RRMSE value at monopole order=      0.17705
  The rms potential error with partial charges and cloud penetration in kcal/mol is=      1.77186
  The RRMSE value at monopole order with cloud penetration is=      0.17762
  The rms potential error with partial charges and atomic dipoles in kcal/mol is=      0.47485
  The RRMSE value at dipole order=      0.04760
  The rms potential error with partial charges, atomic dipoles and cloud penetration in kcal/mol is=      0.46426
  The RRMSE value at dipole order with cloud penetration=      0.04654

******************************************************
The electron densities and ab initio electrostatic potential were computed in VASP using the PBE functional and
projector augmented wave method. See the main text of the journal article for a description of computational details.
The atomic charges, dipoles, and quadrupoles were computed with the DDEC6 method as described in
(a) T. A. Manz and N. Gabaldon Limas, RSC Adv. 6 (2016) 47771-47801 DOI: 10.1039/c6ra04656h
(b) N. Gabaldon Limas and T. A. Manz, RSC Adv. 8 (2018) 2678-2707 DOI: 10.1039/c7ra11829e.
For each atom in the material, the electron cloud parameters were fit to the spherically averaged atom-in-material
electron density using radial positions for which this density was between 10^-4 and 10^-2 electrons per cubic bohr.
The polarizabilities, dispersion coefficients, and quantum Drude oscillator (QDO) parameters were fit using the MCLF method.
The magnetic structure of the system was optimized in VASP from the default ferromagnetic initial guess using spin polarization.
The atomic spin moments (ASMs) were computed on this optimized magnetic structure using the DDEC6 partition as inputs
to the method of T. A. Manz and D. S. Sholl, J. Chem. Theory Comput. 7 (2011) 4146-4164 DOI: 10.1021/ct200539n.
The RMSE and RRMSE were computed using a uniform grid with Ewald summation.
