# Supplementary material for: A collection of forcefield precursors for metal–organic frameworks
Source: RSC Adv. 2019 Nov 13;9(63):36492–507. doi: 10.1039/c9ra07327b (PMC9075174; doi:10.1039/c9ra07327b)
Supplement: RA-009-C9RA07327B-s5317 [file RA-009-C9RA07327B-s5317.xyz]

  332
jmolscript: load "" {1 1 1} spacegroup "x,y,z" unitcell [{     15.016200     0.000000     0.000000 }, {     -7.508164    17.686410     0.000000 }, {      0.000000    -4.818625    29.996636 }]
Nd     0.895679     7.199205    19.229344     2.079277
Nd     0.376403    11.519494    19.701491     2.052627
Nd    -0.895754     9.608518     4.231026     2.077953
Nd    -0.376509    13.928807     4.703173     2.052890
Nd     8.403790     3.259267    25.765610     2.077953
Nd     7.884545    -1.061022    25.293463     2.052890
Nd     6.612357     5.668580    10.767292     2.079277
Nd     7.131633     1.348291    10.295145     2.052627
H     -0.159224    10.453460    24.327272     0.127781
H      1.483562     6.949132    23.307386     0.118207
H      1.560146     6.299759    25.500140     0.121946
H      1.214773     5.806387    27.932867     0.123857
H     -0.917541    14.121333     0.128986     0.140050
H      0.713232    10.470705     0.173980     0.121140
H      4.889220    11.820674    19.779782     0.131864
H      5.036394     7.840050    19.434820     0.130492
H      7.225741    11.934831    19.773782     0.124272
H     -5.291763    11.679807    19.665795     0.123312
H     -3.072366    11.084394    19.518811     0.096310
H     -4.060418     7.207008    19.257840     0.140941
H     -1.606755     3.087160    18.039977     0.139389
H     -1.386021     3.663261    21.984535     0.121853
H     12.338792     1.797087    22.371491     0.113169
H     11.009866    -0.343768    22.398488     0.112874
H     10.229032    -1.944936    18.096970     0.145622
H      9.858131    -2.330482    22.104521     0.128782
H      0.159120    12.862773     9.328954     0.128878
H     -1.483639     9.358444     8.309068     0.118808
H     -1.560221     8.709071    10.501822     0.119528
H     -1.214848     8.215700    12.934549     0.125239
H      0.917439    11.712021    15.127304     0.141450
H     -0.713307     8.061392    15.172298     0.120352
H     -4.889329    14.229987     4.781464     0.132394
H      9.979727    10.249362     4.436502     0.129251
H      7.790350    14.344144     4.775464     0.123301
H      5.291655    14.089120     4.667477     0.123859
H      3.072263    13.493707     4.520493     0.094809
H      4.060343     9.616320     4.259522     0.141535
H      1.606712     5.496473     3.041659     0.138180
H      1.385969     6.072574     6.986217     0.122615
H      2.677369     4.206400     7.373173     0.112551
H      4.006310     2.065545     7.400170     0.112759
H      4.787161     0.464377     3.098652     0.147300
H      5.158060     0.078830     7.106203     0.127841
H      7.348916     0.005012    20.667682     0.128878
H      8.991675     3.509341    21.687568     0.118808
H      9.068257     4.158714    19.494814     0.119528
H      8.722884     4.652085    17.062087     0.125239
H      6.590597     1.155764    14.869332     0.141450
H      8.221343     4.806393    14.824338     0.120352
H     12.397365    -1.362202    25.215172     0.132394
H     -2.471691     2.618423    25.560134     0.129251
H     -0.282314    -1.476359    25.221172     0.123301
H      2.216381    -1.221335    25.329159     0.123860
H      4.435773    -0.625922    25.476143     0.094809
H      3.447693     3.251465    25.737114     0.141535
H      5.901324     7.371312    26.954977     0.138180
H      6.122067     6.795211    23.010419     0.122615
H      4.830667     8.661385    22.623463     0.112551
H      3.501726    10.802240    22.596466     0.112759
H      2.720875    12.403408    26.897984     0.147300
H      2.349976    12.788955    22.890433     0.127841
H      7.667260     2.414325     5.669364     0.127781
H      6.024474     5.918653     6.689250     0.118207
H      5.947890     6.568026     4.496496     0.121946
H      6.293263     7.061398     2.063769     0.123857
H      8.425577    -1.253548    29.867650     0.140050
H      6.794804     2.397080    29.822656     0.121140
H      2.618816     1.047111    10.216854     0.131864
H      2.471642     5.027735    10.561816     0.130492
H      0.282295     0.932954    10.222854     0.124272
H     12.799799     1.187978    10.330841     0.123312
H     10.580402     1.783391    10.477825     0.096309
H     11.568454     5.660777    10.738796     0.140941
H      9.114791     9.780625    11.956659     0.139389
H      8.894057     9.204524     8.012101     0.121853
H     -4.830756    11.070698     7.625145     0.113169
H     -3.501830    13.211553     7.598148     0.112874
H     -2.720996    14.812721    11.899666     0.145622
H     -2.350095    15.198267     7.892115     0.128782
C      0.708719     9.183955    22.140517     0.681354
C      0.695205     8.783323    23.586355    -0.035579
C      0.159123     9.609405    24.552247    -0.098407
C      1.165216     7.525238    23.964313    -0.079209
C      0.102062     9.156430    25.857100    -0.107903
C      1.172725     7.110014    25.263167    -0.109978
C      0.582585     7.931950    26.235058     0.059671
C      0.394882     7.638912    27.662898     0.063382
C     -0.219284     8.666704    28.361819    -0.091854
C      0.770291     6.499765    28.361819    -0.098856
C     -0.506094     8.592382    29.687671    -0.096662
C      0.472970     6.415959    29.702669    -0.087510
C     -0.171229    12.256084     0.369259    -0.028910
C     -0.501586    12.084044     1.838794     0.670971
C      3.256967     9.801330    19.545808     0.668392
C      4.760088     9.841825    19.599802    -0.016929
C      5.390764    11.043425    19.707790    -0.074194
C      5.465854     8.660777    19.515811    -0.106108
C      6.799284    11.110152    19.710790    -0.116126
C      6.847344     8.757673    19.557807    -0.103351
C      7.536583     9.958109    19.626799     0.053214
C      8.982644     9.804294    19.575805     0.061893
C     -5.054503    10.783577    19.596802    -0.110428
C      9.394093     8.492135    19.455818    -0.102299
C     -3.725568    10.422343    19.515811    -0.095844
C     -4.300680     8.100639    19.362829    -0.090226
C     -3.350158     9.103598    19.425821    -0.015060
C     -1.884576     8.744461    19.386826     0.675672
C     -0.506075     4.776397    19.749785     0.591418
C     -1.393528     3.569869    19.980759    -0.002926
C     -1.828994     2.842009    18.909879    -0.095848
C     -1.702861     3.168727    21.264615    -0.082289
C     12.403364     1.727516    19.155852    -0.112858
C     12.546015     2.050020    21.501589    -0.131753
C     12.094031     1.321294    20.442707     0.053924
C     11.301180     0.037230    20.451706     0.040057
C     11.048910    -0.448261    19.188848    -0.108915
C     10.850696    -0.666863    21.540584    -0.124277
C     10.379192    -1.626921    18.957874    -0.085580
C     10.162958    -1.851495    21.366604    -0.083075
C      9.933213    -2.319720    20.088747    -0.012284
C      1.678749    14.051849    19.890769     0.586239
C     -0.708811    11.593268     7.142199     0.679228
C     -0.695296    11.192635     8.588037    -0.033691
C     -0.159221    12.018718     9.553929    -0.102375
C     -1.165298     9.934551     8.965995    -0.078236
C     -0.102158    11.565742    10.858782    -0.109789
C     -1.172806     9.519327    10.264849    -0.110488
C     -0.582673    10.341262    11.236740     0.063843
C     -0.394970    10.048224    12.664580     0.063364
C      0.219189    11.076016    13.363501    -0.091507
C     -0.770371     8.909077    13.363501    -0.102306
C      0.505998    11.001695    14.689353    -0.098007
C     -0.473051     8.825272    14.704351    -0.085758
C      0.171140     9.846771    15.367577    -0.029445
C      0.501496     9.674732    16.837112     0.671082
C     -3.257061    12.210643     4.547490     0.667141
C     -4.760182    12.251137     4.601484    -0.015028
C     -5.390867    13.452738     4.709472    -0.075783
C      9.550261    11.070089     4.517493    -0.104040
C      8.216813    13.519464     4.712472    -0.114554
C      8.168770    11.166986     4.559489    -0.104447
C      7.479522    12.367422     4.628481     0.053517
C      6.033462    12.213606     4.577487     0.062734
C      5.054403    13.192890     4.598484    -0.111669
C      5.622023    10.901448     4.457500    -0.101581
C      3.725470    12.831656     4.517493    -0.094472
C      4.300599    10.509952     4.364511    -0.090178
C      3.350070    11.512910     4.427503    -0.017216
C      1.884490    11.153773     4.388508     0.678259
C      0.506017     7.185710     4.751467     0.591426
C      1.393479     5.979181     4.982441     0.001670
C      1.828952     5.251321     3.911561    -0.097034
C      1.702813     5.578040     6.266297    -0.082598
C      2.612801     4.136829     4.157534    -0.115278
C      2.470145     4.459333     6.503271    -0.132268
C      2.922136     3.730607     5.444389     0.054706
C      3.714996     2.446543     5.453388     0.046829
C      3.967271     1.961052     4.190530    -0.113063
C      4.165484     1.742449     6.542266    -0.127565
C      4.636997     0.782392     3.959556    -0.084603
C      4.853230     0.557817     6.368286    -0.080026
C      5.082980     0.089592     5.090429    -0.014500
C     -1.678874    16.461162     4.892451     0.589533
C      8.216847     1.274517    22.854437     0.679228
C      8.203332     1.675150    21.408599    -0.033691
C      7.667257     0.849067    20.442707    -0.102375
C      8.673334     2.933234    21.030641    -0.078236
C      7.610194     1.302043    19.137854    -0.109789
C      8.680842     3.348458    19.731787    -0.110488
C      8.090709     2.526523    18.759896     0.063843
C      7.903006     2.819561    17.332056     0.063364
C      7.288847     1.791769    16.633135    -0.091507
C      8.278407     3.958708    16.633135    -0.102306
C      7.002038     1.866090    15.307283    -0.098007
C      7.981087     4.042513    15.292285    -0.085758
C      7.336896     3.021014    14.629059    -0.029445
C      7.006540     3.193053    13.159524     0.671082
C     10.765097     0.657142    25.449146     0.667141
C     12.268218     0.616648    25.395152    -0.015028
C     12.898903    -0.584953    25.287164    -0.075783
C     -2.042225     1.797696    25.479143    -0.104040
C     -0.708777    -0.651679    25.284164    -0.114554
C     -0.660734     1.700799    25.437147    -0.104447
C      0.028514     0.500363    25.368155     0.053517
C      1.474574     0.654179    25.419149     0.062734
C      2.453633    -0.325105    25.398152    -0.111669
C      1.886013     1.966337    25.539136    -0.101581
C      3.782566     0.036129    25.479143    -0.094472
C      3.207437     2.357833    25.632125    -0.090178
C      4.157966     1.354875    25.569133    -0.017216
C      5.623546     1.714012    25.608128     0.678259
C      7.002019     5.682075    25.245169     0.591426
C      6.114557     6.888604    25.014195     0.001670
C      5.679084     7.616464    26.085075    -0.097034
C      5.805223     7.289745    23.730339    -0.082598
C      4.895235     8.730956    25.839102    -0.115278
C      5.037891     8.408452    23.493365    -0.132268
C      4.585900     9.137178    24.552247     0.054706
C      3.793040    10.421242    24.543248     0.046829
C      3.540765    10.906733    25.806106    -0.113063
C      3.342552    11.125336    23.454370    -0.127565
C      2.871039    12.085393    26.037080    -0.084603
C      2.654806    12.309968    23.628350    -0.080026
C      2.425056    12.778193    24.906207    -0.014500
C      9.186910    -3.593377    25.104185     0.589533
C      6.799317     3.683830     7.856119     0.681354
C      6.812831     4.084462     6.410281    -0.035579
C      7.348913     3.258380     5.444389    -0.098407
C      6.342820     5.342547     6.032323    -0.079209
C      7.405974     3.711355     4.139536    -0.107904
C      6.335311     5.757771     4.733469    -0.109978
C      6.925451     4.935835     3.761578     0.059671
C      7.113154     5.228873     2.333738     0.063382
C      7.727320     4.201081     1.634817    -0.091854
C      6.737745     6.368020     1.634817    -0.098856
C      8.014130     4.275403     0.308965    -0.096662
C      7.035066     6.451826     0.293967    -0.087510
C      7.679265     0.611701    29.627377    -0.028910
C      8.009622     0.783741    28.157842     0.670971
C      4.251069     3.066455    10.450828     0.668392
C      2.747948     3.025960    10.396834    -0.016929
C      2.117272     1.824360    10.288846    -0.074194
C      2.042182     4.207008    10.480825    -0.106108
C      0.708752     1.757633    10.285846    -0.116126
C      0.660692     4.110112    10.438829    -0.103351
C     -0.028547     2.909676    10.369837     0.053214
C     -1.474608     3.063491    10.420831     0.061892
C     12.562539     2.084208    10.399834    -0.110428
C     -1.886057     4.375650    10.540818    -0.102299
C     11.233604     2.445442    10.480825    -0.095844
C     11.808716     4.767146    10.633807    -0.090226
C     10.858194     3.764187    10.570815    -0.015060
C      9.392612     4.123324    10.609810     0.675672
C      8.014111     8.091388    10.246851     0.591418
C      8.901564     9.297916    10.015877    -0.002926
C      9.337030    10.025776    11.086757    -0.095848
C      9.210897     9.699058     8.732021    -0.082289
C     -4.895328    11.140269    10.840784    -0.112858
C     -5.037979    10.817765     8.495047    -0.131753
C     -4.585995    11.546491     9.553929     0.053924
C     -3.793144    12.830555     9.544930     0.040057
C     -3.540874    13.316046    10.807788    -0.108915
C     -3.342660    13.534648     8.456052    -0.124277
C     -2.871156    14.494706    11.038762    -0.085580
C     -2.654922    14.719280     8.630032    -0.083075
C     -2.425177    15.187505     9.907889    -0.012284
C      5.829287    -1.184064    10.105867     0.586239
S     -0.637490     9.986746    27.241445     0.994294
S      7.998040     7.407082    19.505313     0.973054
S     11.721333     0.626660    17.947287     0.996939
S      0.637386    12.396058    12.243127     0.996552
S      7.018083     9.816394     4.506995     0.974982
S      3.294842     3.035972     2.948969     0.995962
S      6.870650     0.471727    17.753509     0.996552
S      0.489953     3.051391    25.489641     0.974982
S      4.213194     9.831813    27.047667     0.995962
S      8.145526     2.881039     2.755191     0.994294
S     -0.490004     5.460703    10.491323     0.973054
S     -4.213297    12.241125    12.049349     0.996939
O      0.522513    10.384159    21.869647    -0.659648
O      0.930962     8.278774    21.321309    -0.700522
O      0.047995    11.203416    27.570508    -0.509704
O     -2.049763    10.075085    27.068064    -0.525923
O     -0.810924    13.112020     2.483721    -0.665720
O     -0.449025    10.915639     2.272845    -0.682748
O      2.663823    10.860494    19.868872    -0.623319
O      2.747922     8.737007    19.138154    -0.715013
O      7.996090     6.657687    20.739674    -0.499393
O      7.857943     6.689664    18.276950    -0.508615
O     -1.052682     9.669891    19.467817    -0.772265
O     -1.551212     7.585486    19.288737    -0.583276
O     -0.138178     5.027223    18.578117    -0.666984
O     -0.154699     5.459852    20.744774    -0.634499
O     12.750246    -0.025093    17.212970    -0.511619
O     10.681008     1.273088    17.206370    -0.520248
O      1.572136    13.564126    18.743098    -0.627682
O      1.201235    13.499347    20.894757    -0.651909
O     -0.522614    12.793471     6.871329    -0.658515
O     -0.931047    10.688087     6.322991    -0.699552
O     -0.048108    13.612728    12.572190    -0.511093
O      2.049659    12.484397    12.069746    -0.525767
O      0.810826    10.702708    17.482039    -0.664963
O      0.448944     8.506326    17.271163    -0.682990
O     -2.663925    13.269806     4.870554    -0.623724
O     -2.748007    11.146320     4.139836    -0.713781
O      7.020037     9.067000     5.741356    -0.500269
O      7.158188     9.098976     3.278632    -0.510095
O      1.052589    12.079204     4.469499    -0.774530
O      1.551135     9.994799     4.290419    -0.582992
O      0.138120     7.436535     3.579799    -0.668279
O      0.154635     7.869164     5.746456    -0.634143
O      2.265935     2.384220     2.214652    -0.511849
O      4.335162     3.682401     2.208052    -0.519079
O     -1.572256    15.973439     3.744780    -0.628148
O     -1.201357    15.908659     5.896439    -0.654966
O      8.030650     0.074314    23.125307    -0.658515
O      8.439083     2.179698    23.673645    -0.699552
O      7.556144    -0.744943    17.424446    -0.511093
O      5.458377     0.383388    17.926890    -0.525767
O      6.697210     2.165077    12.514597    -0.664963
O      7.059092     4.361459    12.725473    -0.682990
O     10.171961    -0.402021    25.126082    -0.623724
O     10.256043     1.721465    25.856800    -0.713781
O      0.487999     3.800785    24.255280    -0.500269
O      0.349848     3.768809    26.718004    -0.510095
O      6.455447     0.788581    25.527137    -0.774530
O      5.956901     2.872986    25.706217    -0.582992
O      7.369916     5.431250    26.416837    -0.668279
O      7.353401     4.998621    24.250180    -0.634143
O      5.242101    10.483565    27.781984    -0.511849
O      3.172874     9.185384    27.788584    -0.519079
O      9.080292    -3.105654    26.251856    -0.628148
O      8.709393    -3.040874    24.100197    -0.654966
O      6.985523     2.483626     8.126989    -0.659648
O      6.577074     4.589011     8.675327    -0.700522
O      7.460041     1.664369     2.426128    -0.509704
O      9.557799     2.792700     2.928572    -0.525923
O      8.318960    -0.244235    27.512915    -0.665720
O      7.957061     1.952146    27.723791    -0.682748
O      4.844213     2.007291    10.127764    -0.623319
O      4.760114     4.130778    10.858482    -0.715013
O     -0.488054     6.210098     9.256962    -0.499393
O     -0.349907     6.178121    11.719686    -0.508615
O      8.560718     3.197894    10.528819    -0.772265
O      9.059248     5.282299    10.707899    -0.583276
O      7.646214     7.840562    11.418519    -0.666984
O      7.662735     7.407933     9.251862    -0.634499
O     -5.242210    12.892878    12.783666    -0.511619
O     -3.172972    11.594697    12.790266    -0.520248
O      5.935900    -0.696341    11.253538    -0.627682
O      6.306801    -0.631562     9.101879    -0.651909

The following XYZ coordinates are in angstroms. Other properties are in atomic units.
The sperically averaged electron density of each atom fit to a function of the form exp(a - br)
eigen_1, eigen_2 and eigen_3 are the three eigenvalues of traceless quadrupole moment tensor
  atom number  atomic symbol              X              Y              Z     net charge C6 coefficient C8 coefficient C10 coefficient fluctuating dipole atomic polarizability isotropic forcefield polarizability              a              b squared Pearson coefficient          <r^3>          <r^4>         wp_QDO          m_QDO          q_QDO       dipole_x       dipole_y       dipole_z         dipole            Qxy            Qxz            Qyz     Q(x^2-y^2)  Q(3z^2 - R^2)        eigen_1        eigen_2        eigen_3 static polarizability      alpha(xx)      alpha(xy)      alpha(xz)      alpha(yy)      alpha(yz)      alpha(zz) atomic spin moment
            1             Nd       0.895679       7.199205      19.229344       2.079277     134.808847 0.30557566E+04  0.10454937E+06                                17.228186                           14.667069       2.551423       2.457422                    0.999836      84.769203     203.716138       0.678116       0.263997      -1.334368      -0.007804       0.020214      -0.003347       0.021925      -0.118249       0.006225       0.041171       0.226305       0.230111      -0.207735       0.080051       0.127684             20.619986      20.973157       6.448031       0.320715      22.705603      -1.927778      18.181199           0.000004
            2             Nd       0.376403      11.519494      19.701491       2.052627     146.373359 0.32214051E+04  0.11172662E+06                                18.295357                           15.095142       2.545646       2.449827                    0.999745      85.692171     207.616105       0.665786       0.265253      -1.332242       0.034982      -0.024677      -0.001552       0.042838      -0.073361       0.005131      -0.010633       0.189907       0.062288      -0.130840       0.020460       0.110380             23.318333      22.893001       8.951448       3.287243      28.013880       1.573242      19.048118           0.000017
            3             Nd      -0.895754       9.608518       4.231026       2.077953     135.197322 0.30669270E+04  0.10503394E+06                                17.265647                           14.698391       2.545012       2.454874                    0.999813      84.850054     204.051939       0.677037       0.264160      -1.334077       0.007315       0.021216      -0.002549       0.022586       0.119938      -0.005434       0.041770       0.225317       0.229022      -0.208487       0.079298       0.129189             20.665247      21.016758      -6.462601      -0.322252      22.758336      -1.931093      18.220649           0.000004
            4             Nd      -0.376509      13.928807       4.703173       2.052890     146.225505 0.32173357E+04  0.11154736E+06                                18.280519                           15.083060       2.549430       2.451037                    0.999757      85.673530     207.518057       0.666238       0.265164      -1.332389      -0.033681      -0.025865      -0.002437       0.042537       0.074044      -0.004704      -0.009379       0.189268       0.066081      -0.131523       0.021734       0.109788             23.299618      22.875822      -8.944980      -3.283868      27.992524       1.572933      19.030510           0.000016
            5             Nd       8.403790       3.259267      25.765610       2.077953     135.197316 0.30669269E+04  0.10503394E+06                                17.265646                           14.698391       2.545012       2.454874                    0.999813      84.850054     204.051939       0.677037       0.264160      -1.334077      -0.007315      -0.021216       0.002549       0.022586       0.119938      -0.005435       0.041770       0.225317       0.229022      -0.208487       0.079298       0.129189             20.665246      21.016757      -6.462600      -0.322252      22.758334      -1.931093      18.220648           0.000004
            6             Nd       7.884545      -1.061022      25.293463       2.052890     146.225589 0.32173379E+04  0.11154746E+06                                18.280527                           15.083067       2.549430       2.451037                    0.999757      85.673537     207.518101       0.666238       0.265164      -1.332389       0.033681       0.025865       0.002437       0.042537       0.074044      -0.004704      -0.009379       0.189268       0.066081      -0.131523       0.021734       0.109788             23.299630      22.875833      -8.944986      -3.283870      27.992539       1.572935      19.030518           0.000016
            7             Nd       6.612357       5.668580      10.767292       2.079277     134.808837 0.30557564E+04  0.10454936E+06                                17.228185                           14.667069       2.551423       2.457422                    0.999836      84.769203     203.716135       0.678116       0.263997      -1.334368       0.007804      -0.020214       0.003347       0.021925      -0.118249       0.006225       0.041171       0.226305       0.230110      -0.207735       0.080051       0.127684             20.619985      20.973155       6.448030       0.320715      22.705601      -1.927778      18.181198           0.000004
            8             Nd       7.131633       1.348291      10.295145       2.052627     146.373422 0.32214068E+04  0.11172670E+06                                18.295363                           15.095147       2.545645       2.449827                    0.999745      85.692178     207.616142       0.665785       0.265253      -1.332242      -0.034982       0.024677       0.001552       0.042838      -0.073361       0.005131      -0.010633       0.189907       0.062288      -0.130840       0.020460       0.110380             23.318341      22.893010       8.951451       3.287244      28.013889       1.573242      19.048125           0.000016
            9              H      -0.159224      10.453460      24.327272       0.127781       1.203638 0.92407715E+01  0.93801719E+02                                 1.871667                            1.784733      -0.918832       2.457195                    0.998555       3.418768       9.649063       0.466803       1.292616      -0.709015      -0.013352       0.037635      -0.009205       0.040981      -0.011428       0.000533      -0.001469      -0.017602      -0.012392      -0.012362      -0.004243       0.016606              1.909392       1.606193      -0.233234       0.045707       2.337121      -0.277740       1.784863           0.000004
           10              H       1.483562       6.949132      23.307386       0.118207       1.174615 0.88317096E+01  0.88746118E+02                                 1.842300                            1.742499      -0.968123       2.428204                    0.998159       3.466465       9.772259       0.472792       1.289234      -0.708634       0.007298      -0.030053      -0.026230       0.040552      -0.009830      -0.002361       0.005112      -0.017150      -0.002810      -0.012576      -0.002871       0.015448              1.889455       1.558898      -0.145102      -0.173257       1.908686       0.363485       2.200780          -0.000001
           11              H       1.560146       6.299759      25.500140       0.121946       1.042417 0.74495883E+01  0.71988509E+02                                 1.712636                            1.607958      -0.968346       2.425681                    0.998113       3.428221       9.585270       0.486997       1.301513      -0.704512       0.017391      -0.030653       0.007421       0.036016      -0.014525      -0.001025      -0.001723      -0.006275       0.020848      -0.018474       0.006979       0.011495              1.760663       1.475803      -0.270977       0.050078       2.228671      -0.219655       1.577515          -0.000001
           12              H       1.214773       5.806387      27.932867       0.123857       1.098143 0.76979820E+01  0.74188490E+02                                 1.702085                            1.580242      -0.896535       2.460029                    0.998976       3.294742       8.877957       0.522450       1.216470      -0.724365       0.016651      -0.029522      -0.014841       0.037001      -0.011283      -0.005313      -0.005767      -0.010056       0.009391      -0.016829       0.005413       0.011416              1.760641       1.484782      -0.287411      -0.222808       1.971159       0.364887       1.825981          -0.000002
           13              H      -0.917541      14.121333       0.128986       0.140050       1.073540 0.76694991E+01  0.73799039E+02                                 1.687115                            1.587827      -0.826072       2.509551                    0.999576       3.151716       8.468519       0.516359       1.232738      -0.722418      -0.018801       0.033538       0.019356       0.043046      -0.009663      -0.006772       0.004081      -0.014263      -0.012741      -0.012556      -0.003824       0.016380              1.735766       1.495032      -0.294580      -0.274411       1.820659       0.300578       1.891606           0.000002
           14              H       0.713232      10.470705       0.173980       0.121140       1.085621 0.76865679E+01  0.73456618E+02                                 1.644287                            1.544810      -0.852823       2.480405                    0.999372       3.159622       8.257779       0.550502       1.164257      -0.738279       0.012099      -0.034430       0.018023       0.040702      -0.012492       0.000284      -0.002099      -0.020595      -0.003008      -0.015716      -0.001203       0.016918              1.697242       1.350612      -0.187956       0.069043       1.851984      -0.399332       1.889129          -0.000004
           15              H       4.889220      11.820674      19.779782       0.131864       0.994151 0.68108088E+01  0.63460097E+02                                 1.578580                            1.474798      -0.801580       2.513260                    0.999809       3.097437       8.122934       0.548917       1.197560      -0.729494      -0.022553       0.036199       0.002230       0.042708      -0.004626       0.000447       0.002820      -0.016631      -0.039330      -0.013466      -0.002839       0.016304              1.647343       1.749329      -0.428575      -0.063722       1.932829       0.057050       1.259871           0.000000
           16              H       5.036394       7.840050      19.434820       0.130492       1.234685 0.94509233E+01  0.96100804E+02                                 1.872328                            1.779990      -1.044741       2.397056                    0.997761       3.407628       9.504259       0.479139       1.257164      -0.716747      -0.015672      -0.034425      -0.005918       0.038285       0.001453      -0.000474       0.000410      -0.021964      -0.022512      -0.007926      -0.006910       0.014836              1.894961       2.016112       0.317258       0.024103       2.158479       0.082664       1.510291          -0.000003
           17              H       7.225741      11.934831      19.773782       0.124272       1.043091 0.73205102E+01  0.68503599E+02                                 1.544516                            1.465535      -0.758843       2.525323                    0.999819       3.021769       7.593116       0.594910       1.100227      -0.755424       0.015065       0.034667       0.002130       0.037859       0.000006      -0.000334       0.002020      -0.007812      -0.055660      -0.018686       0.005375       0.013311              1.560227       1.578083       0.252546      -0.007631       1.891252       0.040766       1.211345           0.000000
           18              H      -5.291763      11.679807      19.665795       0.123312       1.043223 0.73089745E+01  0.68378175E+02                                 1.546391                            1.465904      -0.746814       2.531564                    0.999811       3.017184       7.584062       0.593826       1.102518      -0.754927      -0.007032       0.036660       0.000924       0.037340       0.001545      -0.001496       0.001358      -0.006847      -0.056759      -0.019075       0.005827       0.013248              1.560239       1.499645      -0.180753      -0.030956       1.966778       0.058176       1.214294           0.000004
           19              H      -3.072366      11.084394      19.518811       0.096310       1.347318 0.98737076E+01  0.10060866E+03                                 1.898193                            1.747688      -1.128383       2.322128                    0.997323       3.559094       9.653471       0.518170       1.160056      -0.737808       0.016148       0.027239      -0.003342       0.031841       0.000743      -0.001738      -0.000248      -0.025377      -0.035582      -0.012396      -0.006247       0.018643              2.003228       2.506577       0.570454      -0.004714       2.051311       0.002072       1.451796           0.000004
           20              H      -4.060418       7.207008      19.257840       0.140941       1.001414 0.71045522E+01  0.67090427E+02                                 1.603289                            1.521711      -0.853836       2.494371                    0.999524       3.143660       8.377193       0.530669       1.222246      -0.723717       0.011950      -0.040752      -0.005865       0.042871      -0.001227      -0.000574       0.003682      -0.021080      -0.026627      -0.009476      -0.006135       0.015611              1.629754       1.570058      -0.168502      -0.028976       2.065519       0.076726       1.253685          -0.000002
           21              H      -1.606755       3.087160      18.039977       0.139389       1.123784 0.82155580E+01  0.80227678E+02                                 1.724193                            1.632974      -0.880758       2.484917                    0.999206       3.177065       8.531246       0.515307       1.217174      -0.726494       0.011963       0.010921      -0.038535       0.041801       0.003040      -0.002433      -0.001605      -0.002246       0.042316      -0.010343      -0.004208       0.014551              1.749878       1.503322       0.197776      -0.212567       1.601380      -0.225786       2.144932          -0.000004
           22              H      -1.386021       3.663261      21.984535       0.121853       1.161890 0.84099871E+01  0.83146861E+02                                 1.788827                            1.667793      -1.090774       2.370281                    0.996819       3.444028       9.505142       0.499500       1.240282      -0.718400       0.014795       0.022551       0.030630       0.040813       0.007929      -0.001430       0.005781      -0.006943       0.025570      -0.013805       0.002218       0.011587              1.850077       1.635448       0.347300       0.351412       1.828842       0.348452       2.085941          -0.000001
           23              H      12.338792       1.797087      22.371491       0.113169       0.976660 0.69099329E+01  0.65764656E+02                                 1.656250                            1.560296      -0.937484       2.433307                    0.998272       3.490277       9.798516       0.487097       1.321209      -0.699367      -0.008069      -0.007964       0.029959       0.032032       0.011146      -0.003648       0.002314      -0.006540       0.018407      -0.015540       0.006925       0.008614              1.690318       1.418782       0.148383      -0.104611       1.467944      -0.255421       2.184229          -0.000000
           24              H      11.009866      -0.343768      22.398488       0.112874       0.964289 0.68461685E+01  0.65389255E+02                                 1.678527                            1.580567      -1.000958       2.406463                    0.996733       3.598097      10.314825       0.468638       1.368390      -0.689206       0.002214       0.011420       0.033221       0.035199       0.008578      -0.001387       0.001928      -0.014966       0.020513      -0.014997       0.006234       0.008764              1.730702       1.424549       0.122404       0.151175       1.573934       0.270192       2.193624           0.000000
           25              H      10.229032      -1.944936      18.096970       0.145622       1.147584 0.84732414E+01  0.83920957E+02                                 1.796190                            1.696612      -0.901993       2.481105                    0.998951       3.239524       8.945756       0.485443       1.273933      -0.713679      -0.008738      -0.015148      -0.043407       0.046797       0.004209       0.000522       0.004901      -0.004497       0.052852      -0.013727      -0.004905       0.018633              1.833353       1.487993       0.130861       0.159190       1.800744       0.291518       2.211321           0.000002
           26              H       9.858131      -2.330482      22.104521       0.128782       0.976067 0.66338263E+01  0.63095127E+02                                 1.715913                            1.570932      -1.137689       2.349301                    0.996169       3.623893      10.491966       0.461628       1.395025      -0.683380      -0.015198      -0.018701       0.030572       0.038927       0.004853       0.002284      -0.002423      -0.006702       0.017714      -0.009497       0.002659       0.006839              1.823863       1.415502       0.240069      -0.232180       1.974414      -0.471438       2.081674           0.000001
           27              H       0.159120      12.862773       9.328954       0.128878       1.208942 0.92962632E+01  0.94549016E+02                                 1.880903                            1.793022      -0.982123       2.428635                    0.997980       3.425892       9.692870       0.464369       1.296864      -0.708114       0.013339       0.037331      -0.009633       0.040796       0.011536       0.000228      -0.001346      -0.017067      -0.012463      -0.012352      -0.004133       0.016485              1.919083       1.613311       0.235004      -0.046013       2.350041      -0.280099       1.793897           0.000004
           28              H      -1.483639       9.358444       8.309068       0.118808       1.173729 0.88226008E+01  0.88619010E+02                                 1.840049                            1.740548      -0.960421       2.431103                    0.998195       3.464317       9.759671       0.473554       1.287676      -0.708950      -0.007292      -0.029764      -0.025821       0.040073       0.009690       0.002315       0.005170      -0.017306      -0.002858      -0.012515      -0.002912       0.015427              1.887065       1.557211       0.144778       0.172880       1.906238       0.362662       2.197745          -0.000001
           29              H      -1.560221       8.709071      10.501822       0.119528       1.046557 0.74859074E+01  0.72426382E+02                                 1.717140                            1.611854      -0.974739       2.422388                    0.997956       3.437211       9.615699       0.486425       1.301481      -0.704527      -0.017985      -0.031324       0.008101       0.037018       0.014530       0.001397      -0.001588      -0.007157       0.020156      -0.018495       0.006859       0.011636              1.765459       1.479298       0.272138      -0.050266       2.235557      -0.220603       1.581520          -0.000001
           30              H      -1.214848       8.215700      12.934549       0.125239       1.096499 0.76876724E+01  0.74095255E+02                                 1.703576                            1.581670      -0.907354       2.456388                    0.998865       3.293197       8.886276       0.520766       1.220304      -0.723493      -0.016836      -0.029497      -0.014592       0.036965       0.010981       0.005055      -0.005713      -0.009908       0.009456      -0.016404       0.005213       0.011191              1.762183       1.485949       0.287529       0.222949       1.972781       0.365042       1.827818          -0.000002
           31              H       0.917439      11.712021      15.127304       0.141450       1.069712 0.76374068E+01  0.73427037E+02                                 1.684657                            1.585748      -0.830275       2.508615                    0.999564       3.145315       8.452874       0.515991       1.234678      -0.721998       0.018130       0.033049       0.019066       0.042243       0.009606       0.007320       0.004006      -0.014286      -0.011875      -0.013052      -0.003319       0.016371              1.733110       1.493020       0.293800       0.273624       1.817848       0.299705       1.888461           0.000002
           32              H      -0.713307       8.061392      15.172298       0.120352       1.088822 0.77134236E+01  0.73776813E+02                                 1.647498                            1.547498      -0.853787       2.479590                    0.999381       3.163733       8.271811       0.550033       1.164245      -0.738289      -0.011629      -0.034971       0.017415       0.040761       0.012675      -0.000344      -0.002233      -0.020393      -0.001699      -0.016012      -0.000807       0.016820              1.700702       1.352772       0.188660      -0.069406       1.856131      -0.401011       1.893203          -0.000004
           33              H      -4.889329      14.229987       4.781464       0.132394       0.990669 0.67820614E+01  0.63123859E+02                                 1.574810                            1.471642      -0.800383       2.514272                    0.999831       3.091866       8.103267       0.549541       1.197496      -0.729522       0.022669       0.036171       0.001976       0.042733       0.004682      -0.000365       0.002933      -0.016491      -0.038638      -0.013256      -0.002925       0.016181              1.643204       1.744799       0.426538       0.063451       1.927334       0.056744       1.257480           0.000000
           34              H       9.979727      10.249362       4.436502       0.129251       1.236534 0.94649434E+01  0.96249435E+02                                 1.871371                            1.779025      -1.034753       2.400292                    0.997786       3.411479       9.505746       0.480340       1.253941      -0.717428       0.015781      -0.035170      -0.006392       0.039074      -0.001572       0.000524       0.000320      -0.021325      -0.022289      -0.007824      -0.006672       0.014496              1.893960       2.014787      -0.317367      -0.024112       2.157602       0.082662       1.509493          -0.000003
           35              H       7.790350      14.344144       4.775464       0.123301       1.043437 0.73221683E+01  0.68514824E+02                                 1.544045                            1.465044      -0.753548       2.526878                    0.999810       3.023029       7.593086       0.595482       1.099241      -0.755684      -0.015172       0.035617       0.001536       0.038744       0.000112       0.000227       0.001984      -0.007555      -0.055578      -0.018652       0.005485       0.013167              1.559771       1.577534      -0.252588       0.007622       1.890807       0.040746       1.210973           0.000000
           36              H       5.291655      14.089120       4.667477       0.123859       1.043177 0.73086977E+01  0.68372800E+02                                 1.545889                            1.465473      -0.748878       2.530550                    0.999820       3.017855       7.584819       0.594177       1.101913      -0.755054       0.007613       0.036404       0.001495       0.037222      -0.001790       0.001236       0.001284      -0.007203      -0.056858      -0.019073       0.005546       0.013527              1.559720       1.499141       0.180566       0.030932       1.966017       0.058130       1.214003           0.000004
           37              H       3.072263      13.493707       4.520493       0.094809       1.346849 0.98660023E+01  0.10046492E+03                                 1.893641                            1.743800      -1.109702       2.329253                    0.997494       3.560383       9.639532       0.520415       1.155801      -0.738822      -0.016731       0.027871      -0.003336       0.032678      -0.000567       0.001940      -0.000362      -0.025671      -0.035600      -0.012536      -0.006251       0.018787              1.998180       2.499533      -0.568425       0.004691       2.046161       0.002053       1.448845           0.000004
           38              H       4.060343       9.616320       4.259522       0.141535       1.000298 0.70967006E+01  0.67016790E+02                                 1.604273                            1.522619      -0.860756       2.492173                    0.999466       3.141935       8.380399       0.529446       1.225059      -0.723096      -0.011236      -0.040515      -0.005392       0.042389       0.001614       0.001107       0.003683      -0.020849      -0.026282      -0.009538      -0.005973       0.015511              1.630760       1.571042       0.168635       0.029001       2.066897       0.076794       1.254342          -0.000002
           39              H       1.606712       5.496473       3.041659       0.138180       1.126302 0.82365820E+01  0.80468471E+02                                 1.725218                            1.633818      -0.879989       2.484660                    0.999206       3.181037       8.538276       0.515865       1.215322      -0.726915      -0.012165       0.010838      -0.039308       0.042551      -0.002919       0.002519      -0.001776      -0.002851       0.041380      -0.010208      -0.004093       0.014301              1.750957       1.504099      -0.198030       0.212898       1.602283      -0.226158       2.146490          -0.000004
           40              H       1.385969       6.072574       6.986217       0.122615       1.162512 0.84158422E+01  0.83232514E+02                                 1.790780                            1.669364      -1.095630       2.368597                    0.996753       3.444103       9.511894       0.498741       1.241755      -0.718072      -0.015128       0.022693       0.030023       0.040561      -0.007603       0.001927       0.005665      -0.006324       0.026437      -0.013678       0.002197       0.011481              1.852244       1.637137      -0.347980      -0.352206       1.830894       0.349310       2.088702          -0.000001
           41              H       2.677369       4.206400       7.373173       0.112551       0.975664 0.68981247E+01  0.65586841E+02                                 1.651190                            1.555944      -0.915669       2.442332                    0.998518       3.483399       9.756165       0.489477       1.316098      -0.700444       0.008510      -0.008086       0.030403       0.032590      -0.010781       0.003671       0.002383      -0.006390       0.018275      -0.015187       0.006926       0.008261              1.684983       1.414942      -0.147593       0.103997       1.463799      -0.253993       2.176209          -0.000000
           42              H       4.006310       2.065545       7.400170       0.112759       0.961658 0.68201102E+01  0.65033236E+02                                 1.670803                            1.573983      -0.977821       2.415518                    0.997086       3.585023      10.245685       0.471544       1.362198      -0.690466      -0.002053       0.011807       0.033022       0.035129      -0.008535       0.001466       0.001788      -0.015006       0.021590      -0.015155       0.006540       0.008615              1.722406       1.418916      -0.121418      -0.149883       1.567062       0.267753       2.181239           0.000000
           43              H       4.787161       0.464377       3.098652       0.147300       1.147682 0.84769998E+01  0.84006690E+02                                 1.800305                            1.700165      -0.907185       2.479984                    0.998846       3.237618       8.956720       0.483352       1.278707      -0.712680       0.009509      -0.015038      -0.042489       0.046064      -0.004167      -0.000188       0.005072      -0.004352       0.053376      -0.013803      -0.005031       0.018834              1.837653       1.490874      -0.131433      -0.159907       1.804815       0.292826       2.217271           0.000002
           44              H       5.158060       0.078830       7.106203       0.127841       0.978903 0.66534610E+01  0.63300318E+02                                 1.715904                            1.570651      -1.128617       2.352079                    0.996333       3.624998      10.481364       0.463026       1.390410      -0.684252       0.015067      -0.019403       0.031054       0.039596      -0.004846      -0.002271      -0.002094      -0.006924       0.018663      -0.009628       0.002688       0.006940              1.823920       1.415304      -0.240188       0.232621       1.974121      -0.472174       2.082336           0.000001
           45              H       7.348916       0.005012      20.667682       0.128878       1.208941 0.92962616E+01  0.94548997E+02                                 1.880902                            1.793022      -0.982123       2.428635                    0.997980       3.425892       9.692870       0.464369       1.296864      -0.708114      -0.013339      -0.037331       0.009633       0.040796       0.011536       0.000227      -0.001346      -0.017067      -0.012463      -0.012352      -0.004133       0.016485              1.919083       1.613311       0.235004      -0.046013       2.350041      -0.280098       1.793897           0.000004
           46              H       8.991675       3.509341      21.687568       0.118808       1.173729 0.88226007E+01  0.88619012E+02                                 1.840050                            1.740548      -0.960421       2.431103                    0.998195       3.464317       9.759672       0.473553       1.287677      -0.708950       0.007292       0.029764       0.025821       0.040073       0.009690       0.002315       0.005170      -0.017307      -0.002858      -0.012515      -0.002912       0.015427              1.887065       1.557211       0.144778       0.172880       1.906239       0.362662       2.197745          -0.000001
           47              H       9.068257       4.158714      19.494814       0.119528       1.046557 0.74859078E+01  0.72426385E+02                                 1.717140                            1.611853      -0.974738       2.422388                    0.997956       3.437211       9.615698       0.486425       1.301481      -0.704527       0.017985       0.031324      -0.008101       0.037018       0.014530       0.001397      -0.001588      -0.007157       0.020156      -0.018495       0.006859       0.011636              1.765458       1.479298       0.272138      -0.050266       2.235557      -0.220603       1.581520          -0.000001
           48              H       8.722884       4.652085      17.062087       0.125239       1.096499 0.76876724E+01  0.74095258E+02                                 1.703576                            1.581670      -0.907354       2.456388                    0.998865       3.293197       8.886277       0.520766       1.220304      -0.723493       0.016836       0.029497       0.014592       0.036965       0.010981       0.005055      -0.005713      -0.009908       0.009456      -0.016404       0.005213       0.011191              1.762183       1.485949       0.287529       0.222949       1.972781       0.365042       1.827818          -0.000002
           49              H       6.590597       1.155764      14.869332       0.141450       1.069712 0.76374055E+01  0.73427022E+02                                 1.684657                            1.585748      -0.830275       2.508615                    0.999564       3.145315       8.452874       0.515991       1.234678      -0.721998      -0.018130      -0.033049      -0.019066       0.042243       0.009606       0.007320       0.004006      -0.014286      -0.011875      -0.013052      -0.003319       0.016371              1.733110       1.493020       0.293800       0.273624       1.817848       0.299705       1.888461           0.000002
           50              H       8.221343       4.806393      14.824338       0.120352       1.088822 0.77134236E+01  0.73776813E+02                                 1.647498                            1.547498      -0.853787       2.479590                    0.999381       3.163733       8.271811       0.550033       1.164245      -0.738289       0.011629       0.034971      -0.017415       0.040761       0.012675      -0.000344      -0.002233      -0.020393      -0.001699      -0.016012      -0.000807       0.016820              1.700702       1.352772       0.188660      -0.069406       1.856131      -0.401011       1.893203          -0.000004
           51              H      12.397365      -1.362202      25.215172       0.132394       0.990669 0.67820614E+01  0.63123859E+02                                 1.574810                            1.471642      -0.800383       2.514272                    0.999831       3.091866       8.103267       0.549541       1.197496      -0.729522      -0.022669      -0.036171      -0.001976       0.042733       0.004682      -0.000365       0.002933      -0.016491      -0.038638      -0.013256      -0.002925       0.016181              1.643204       1.744799       0.426538       0.063451       1.927334       0.056744       1.257480           0.000000
           52              H      -2.471691       2.618423      25.560134       0.129251       1.236534 0.94649449E+01  0.96249454E+02                                 1.871371                            1.779025      -1.034753       2.400292                    0.997786       3.411479       9.505746       0.480340       1.253941      -0.717428      -0.015781       0.035170       0.006392       0.039074      -0.001572       0.000524       0.000320      -0.021325      -0.022289      -0.007824      -0.006672       0.014496              1.893961       2.014788      -0.317367      -0.024112       2.157602       0.082662       1.509493          -0.000003
           53              H      -0.282314      -1.476359      25.221172       0.123301       1.043438 0.73221702E+01  0.68514848E+02                                 1.544046                            1.465044      -0.753548       2.526878                    0.999810       3.023029       7.593087       0.595481       1.099241      -0.755684       0.015172      -0.035617      -0.001536       0.038744       0.000112       0.000227       0.001984      -0.007555      -0.055578      -0.018652       0.005485       0.013167              1.559771       1.577534      -0.252588       0.007622       1.890807       0.040746       1.210973           0.000000
           54              H       2.216381      -1.221335      25.329159       0.123860       1.043177 0.73086991E+01  0.68372820E+02                                 1.545889                            1.465474      -0.748878       2.530550                    0.999820       3.017855       7.584821       0.594176       1.101913      -0.755054      -0.007613      -0.036404      -0.001495       0.037222      -0.001790       0.001236       0.001284      -0.007203      -0.056858      -0.019073       0.005546       0.013527              1.559721       1.499141       0.180566       0.030932       1.966018       0.058130       1.214004           0.000004
           55              H       4.435773      -0.625922      25.476143       0.094809       1.346849 0.98659977E+01  0.10046487E+03                                 1.893641                            1.743800      -1.109701       2.329253                    0.997494       3.560382       9.639531       0.520415       1.155802      -0.738821       0.016731      -0.027871       0.003336       0.032678      -0.000567       0.001940      -0.000362      -0.025671      -0.035600      -0.012536      -0.006251       0.018787              1.998180       2.499533      -0.568425       0.004691       2.046161       0.002053       1.448846           0.000004
           56              H       3.447693       3.251465      25.737114       0.141535       1.000297 0.70966994E+01  0.67016776E+02                                 1.604273                            1.522619      -0.860756       2.492173                    0.999466       3.141935       8.380399       0.529446       1.225059      -0.723096       0.011236       0.040515       0.005392       0.042389       0.001614       0.001107       0.003683      -0.020849      -0.026282      -0.009538      -0.005973       0.015511              1.630760       1.571042       0.168635       0.029001       2.066897       0.076794       1.254342          -0.000002
           57              H       5.901324       7.371312      26.954977       0.138180       1.126302 0.82365811E+01  0.80468454E+02                                 1.725217                            1.633817      -0.879989       2.484660                    0.999206       3.181037       8.538274       0.515865       1.215322      -0.726915       0.012165      -0.010838       0.039308       0.042551      -0.002919       0.002519      -0.001776      -0.002851       0.041380      -0.010208      -0.004093       0.014301              1.750957       1.504099      -0.198030       0.212898       1.602283      -0.226157       2.146489          -0.000004
           58              H       6.122067       6.795211      23.010419       0.122615       1.162512 0.84158451E+01  0.83232547E+02                                 1.790779                            1.669364      -1.095630       2.368597                    0.996753       3.444104       9.511896       0.498741       1.241755      -0.718073       0.015128      -0.022693      -0.030023       0.040561      -0.007603       0.001927       0.005665      -0.006324       0.026437      -0.013678       0.002197       0.011481              1.852244       1.637137      -0.347980      -0.352206       1.830894       0.349310       2.088702          -0.000001
           59              H       4.830667       8.661385      22.623463       0.112551       0.975664 0.68981247E+01  0.65586841E+02                                 1.651190                            1.555944      -0.915669       2.442332                    0.998518       3.483399       9.756165       0.489477       1.316098      -0.700444      -0.008510       0.008086      -0.030403       0.032590      -0.010781       0.003671       0.002383      -0.006390       0.018275      -0.015187       0.006926       0.008261              1.684983       1.414942      -0.147593       0.103997       1.463799      -0.253993       2.176209          -0.000000
           60              H       3.501726      10.802240      22.596466       0.112759       0.961657 0.68201095E+01  0.65033228E+02                                 1.670803                            1.573983      -0.977821       2.415518                    0.997086       3.585023      10.245686       0.471544       1.362198      -0.690466       0.002053      -0.011807      -0.033022       0.035129      -0.008535       0.001466       0.001788      -0.015006       0.021590      -0.015155       0.006540       0.008615              1.722406       1.418916      -0.121418      -0.149883       1.567062       0.267754       2.181240           0.000000
           61              H       2.720875      12.403408      26.897984       0.147300       1.147682 0.84769983E+01  0.84006672E+02                                 1.800305                            1.700165      -0.907184       2.479984                    0.998846       3.237618       8.956720       0.483352       1.278707      -0.712680      -0.009509       0.015038       0.042489       0.046064      -0.004167      -0.000188       0.005072      -0.004352       0.053376      -0.013803      -0.005031       0.018834              1.837653       1.490874      -0.131433      -0.159907       1.804814       0.292826       2.217271           0.000002
           62              H       2.349976      12.788955      22.890433       0.127841       0.978903 0.66534657E+01  0.63300369E+02                                 1.715904                            1.570651      -1.128618       2.352079                    0.996333       3.624999      10.481365       0.463026       1.390409      -0.684252      -0.015067       0.019403      -0.031054       0.039596      -0.004846      -0.002271      -0.002094      -0.006924       0.018663      -0.009628       0.002688       0.006940              1.823920       1.415304      -0.240188       0.232621       1.974121      -0.472174       2.082336           0.000001
           63              H       7.667260       2.414325       5.669364       0.127781       1.203637 0.92407661E+01  0.93801655E+02                                 1.871666                            1.784733      -0.918832       2.457195                    0.998555       3.418767       9.649061       0.466803       1.292616      -0.709015       0.013352      -0.037635       0.009205       0.040981      -0.011428       0.000533      -0.001469      -0.017602      -0.012392      -0.012362      -0.004244       0.016606              1.909392       1.606193      -0.233234       0.045707       2.337121      -0.277740       1.784863           0.000004
           64              H       6.024474       5.918653       6.689250       0.118207       1.174615 0.88317098E+01  0.88746115E+02                                 1.842300                            1.742499      -0.968122       2.428204                    0.998159       3.466465       9.772257       0.472792       1.289233      -0.708634      -0.007298       0.030053       0.026230       0.040552      -0.009830      -0.002361       0.005112      -0.017150      -0.002810      -0.012576      -0.002872       0.015448              1.889454       1.558898      -0.145102      -0.173257       1.908685       0.363485       2.200779          -0.000001
           65              H       5.947890       6.568026       4.496496       0.121946       1.042417 0.74495883E+01  0.71988509E+02                                 1.712636                            1.607958      -0.968346       2.425681                    0.998113       3.428221       9.585270       0.486997       1.301513      -0.704512      -0.017391       0.030653      -0.007421       0.036016      -0.014525      -0.001025      -0.001723      -0.006275       0.020848      -0.018474       0.006979       0.011495              1.760663       1.475803      -0.270977       0.050078       2.228671      -0.219655       1.577515          -0.000001
           66              H       6.293263       7.061398       2.063769       0.123857       1.098143 0.76979807E+01  0.74188476E+02                                 1.702084                            1.580242      -0.896535       2.460029                    0.998976       3.294742       8.877957       0.522450       1.216470      -0.724365      -0.016651       0.029522       0.014841       0.037001      -0.011283      -0.005313      -0.005767      -0.010056       0.009391      -0.016829       0.005413       0.011416              1.760640       1.484781      -0.287411      -0.222808       1.971159       0.364887       1.825981          -0.000002
           67              H       8.425577      -1.253548      29.867650       0.140050       1.073540 0.76694991E+01  0.73799039E+02                                 1.687115                            1.587827      -0.826072       2.509551                    0.999576       3.151716       8.468519       0.516359       1.232738      -0.722418       0.018801      -0.033538      -0.019356       0.043046      -0.009663      -0.006772       0.004081      -0.014263      -0.012741      -0.012556      -0.003824       0.016380              1.735766       1.495032      -0.294580      -0.274411       1.820659       0.300578       1.891606           0.000002
           68              H       6.794804       2.397080      29.822656       0.121140       1.085621 0.76865679E+01  0.73456618E+02                                 1.644287                            1.544810      -0.852824       2.480405                    0.999372       3.159622       8.257779       0.550502       1.164257      -0.738279      -0.012099       0.034430      -0.018023       0.040702      -0.012492       0.000284      -0.002099      -0.020595      -0.003008      -0.015716      -0.001203       0.016918              1.697242       1.350612      -0.187956       0.069043       1.851984      -0.399332       1.889129          -0.000004
           69              H       2.618816       1.047111      10.216854       0.131864       0.994151 0.68108088E+01  0.63460094E+02                                 1.578579                            1.474797      -0.801580       2.513260                    0.999809       3.097437       8.122933       0.548917       1.197560      -0.729494       0.022553      -0.036199      -0.002230       0.042708      -0.004626       0.000447       0.002820      -0.016631      -0.039330      -0.013466      -0.002839       0.016304              1.647343       1.749329      -0.428575      -0.063722       1.932829       0.057050       1.259871           0.000000
           70              H       2.471642       5.027735      10.561816       0.130492       1.234684 0.94509211E+01  0.96100773E+02                                 1.872328                            1.779989      -1.044741       2.397056                    0.997761       3.407628       9.504257       0.479139       1.257164      -0.716747       0.015672       0.034425       0.005918       0.038285       0.001453      -0.000474       0.000410      -0.021964      -0.022512      -0.007926      -0.006910       0.014836              1.894960       2.016112       0.317257       0.024103       2.158478       0.082664       1.510290          -0.000003
           71              H       0.282295       0.932954      10.222854       0.124272       1.043091 0.73205102E+01  0.68503599E+02                                 1.544516                            1.465535      -0.758843       2.525323                    0.999819       3.021769       7.593116       0.594910       1.100227      -0.755424      -0.015065      -0.034667      -0.002130       0.037859       0.000006      -0.000334       0.002020      -0.007812      -0.055660      -0.018686       0.005375       0.013311              1.560227       1.578083       0.252546      -0.007631       1.891252       0.040766       1.211345           0.000000
           72              H      12.799799       1.187978      10.330841       0.123312       1.043223 0.73089745E+01  0.68378175E+02                                 1.546391                            1.465904      -0.746814       2.531564                    0.999811       3.017184       7.584062       0.593826       1.102518      -0.754927       0.007032      -0.036660      -0.000924       0.037340       0.001545      -0.001496       0.001358      -0.006847      -0.056759      -0.019075       0.005827       0.013248              1.560239       1.499645      -0.180752      -0.030956       1.966778       0.058176       1.214294           0.000004
           73              H      10.580402       1.783391      10.477825       0.096309       1.347318 0.98737088E+01  0.10060868E+03                                 1.898194                            1.747689      -1.128383       2.322128                    0.997323       3.559094       9.653473       0.518169       1.160057      -0.737808      -0.016148      -0.027239       0.003342       0.031841       0.000743      -0.001738      -0.000248      -0.025377      -0.035582      -0.012396      -0.006247       0.018643              2.003229       2.506578       0.570454      -0.004714       2.051312       0.002072       1.451797           0.000004
           74              H      11.568454       5.660777      10.738796       0.140941       1.001414 0.71045534E+01  0.67090440E+02                                 1.603289                            1.521711      -0.853836       2.494371                    0.999524       3.143660       8.377193       0.530669       1.222246      -0.723717      -0.011950       0.040752       0.005865       0.042871      -0.001227      -0.000574       0.003682      -0.021080      -0.026627      -0.009476      -0.006135       0.015611              1.629754       1.570058      -0.168502      -0.028976       2.065519       0.076726       1.253685          -0.000002
           75              H       9.114791       9.780625      11.956659       0.139389       1.123783 0.82155565E+01  0.80227664E+02                                 1.724193                            1.632974      -0.880759       2.484917                    0.999206       3.177064       8.531245       0.515307       1.217175      -0.726494      -0.011963      -0.010921       0.038535       0.041801       0.003040      -0.002433      -0.001605      -0.002246       0.042316      -0.010343      -0.004208       0.014551              1.749878       1.503322       0.197776      -0.212567       1.601380      -0.225786       2.144933          -0.000004
           76              H       8.894057       9.204524       8.012101       0.121853       1.161889 0.84099829E+01  0.83146813E+02                                 1.788827                            1.667793      -1.090774       2.370281                    0.996819       3.444027       9.505140       0.499500       1.240282      -0.718400      -0.014795      -0.022551      -0.030630       0.040813       0.007929      -0.001430       0.005781      -0.006943       0.025570      -0.013805       0.002218       0.011587              1.850077       1.635448       0.347300       0.351412       1.828842       0.348452       2.085941          -0.000001
           77              H      -4.830756      11.070698       7.625145       0.113169       0.976660 0.69099329E+01  0.65764656E+02                                 1.656250                            1.560296      -0.937484       2.433307                    0.998272       3.490277       9.798516       0.487097       1.321209      -0.699367       0.008069       0.007964      -0.029959       0.032032       0.011146      -0.003648       0.002314      -0.006540       0.018407      -0.015540       0.006925       0.008614              1.690318       1.418782       0.148383      -0.104611       1.467944      -0.255421       2.184229          -0.000000
           78              H      -3.501830      13.211553       7.598148       0.112874       0.964289 0.68461685E+01  0.65389255E+02                                 1.678527                            1.580567      -1.000958       2.406463                    0.996733       3.598097      10.314825       0.468638       1.368390      -0.689206      -0.002214      -0.011420      -0.033221       0.035199       0.008578      -0.001387       0.001928      -0.014966       0.020513      -0.014997       0.006234       0.008764              1.730702       1.424549       0.122404       0.151175       1.573934       0.270192       2.193624           0.000000
           79              H      -2.720996      14.812721      11.899666       0.145622       1.147584 0.84732447E+01  0.83920993E+02                                 1.796190                            1.696612      -0.901993       2.481105                    0.998951       3.239525       8.945757       0.485444       1.273933      -0.713680       0.008738       0.015148       0.043407       0.046797       0.004209       0.000522       0.004901      -0.004497       0.052852      -0.013727      -0.004905       0.018633              1.833353       1.487993       0.130861       0.159190       1.800744       0.291518       2.211321           0.000002
           80              H      -2.350095      15.198267       7.892115       0.128782       0.976067 0.66338255E+01  0.63095119E+02                                 1.715913                            1.570932      -1.137689       2.349301                    0.996169       3.623893      10.491967       0.461628       1.395026      -0.683380       0.015198       0.018701      -0.030572       0.038927       0.004853       0.002284      -0.002423      -0.006702       0.017714      -0.009497       0.002659       0.006839              1.823863       1.415502       0.240069      -0.232180       1.974414      -0.471438       2.081674           0.000001
           81              C       0.708719       9.183955      22.140517       0.681354      20.876200 0.22502113E+03  0.45691213E+04                                 7.167295                            5.430592      -0.247091       1.994087                    0.998964      21.654148      61.378173       0.613754       0.491476      -1.002696      -0.000977       0.011890      -0.072451       0.073427       0.024734       0.005092       0.017286       0.150511      -0.270939      -0.094933      -0.029722       0.124655              8.622416       4.322591      -0.086102       0.203012       8.300509      -0.970853      13.244147           0.000001
           82              C       0.695205       8.783323      23.586355      -0.035579      36.078104 0.43600821E+03  0.10176629E+05                                 9.480227                            6.911928       0.083661       2.037707                    0.999267      27.002472      75.362713       0.638648       0.410899      -1.076289      -0.003362      -0.016081       0.048643       0.051343       0.006115       0.001794       0.011949      -0.022329      -0.035354      -0.016107      -0.006698       0.022805             12.042085       5.727904      -1.292223      -0.818352       9.880459      -2.285191      20.517894           0.000001
           83              C       0.159123       9.609405      24.552247      -0.098407      32.828608 0.42482041E+03  0.10011163E+05                                 9.123473                            7.024448      -0.168905       1.926178                    0.998463      29.713911      87.828934       0.596728       0.435562      -1.043777       0.007231      -0.018216       0.014559       0.024414       0.007062       0.020166      -0.010401       0.010841      -0.121067      -0.048295       0.016012       0.032283             10.882535       5.832842      -1.007705      -1.816070       9.207640      -1.478001      17.607122           0.000004
           84              C       1.165216       7.525238      23.964313      -0.079209      30.865007 0.41002166E+03  0.95458663E+04                                 8.689019                            6.841517       0.035224       1.995576                    0.999638      28.852305      83.865137       0.614566       0.428084      -1.051742      -0.026483       0.005097       0.014733       0.030731       0.005423       0.008119       0.027035       0.011423      -0.050198      -0.036014       0.008205       0.027809             10.073549       5.334905      -1.227502      -0.299877       9.835680      -2.254095      15.050063          -0.000001
           85              C       0.102062       9.156430      25.857100      -0.107903      41.127145 0.51659729E+03  0.12653724E+05                                10.540699                            7.699954      -0.256103       1.907993                    0.998321      29.353429      85.545199       0.581011       0.430383      -1.057685       0.013770       0.004042      -0.048221       0.050311       0.004559       0.002873       0.017953       0.013649      -0.040910      -0.026026       0.007592       0.018434             13.424640       6.895568      -1.361906      -2.703892      10.634668      -3.181333      22.743683           0.000001
           86              C       1.172725       7.110014      25.263167      -0.109978      32.868546 0.42354493E+03  0.99319183E+04                                 9.062404                            6.971731       0.059098       2.008686                    0.998622      28.954626      84.213393       0.606959       0.430341      -1.051323      -0.007737       0.012411      -0.008629       0.016981      -0.004296       0.010790       0.001854       0.004949      -0.023588      -0.014522       0.001549       0.012973             10.632581       5.932672      -1.645396      -1.587308      10.006062      -0.620784      15.959007          -0.000001
           87              C       0.582585       7.931950      26.235058       0.059671      37.511916 0.41856504E+03  0.97469180E+04                                 9.947970                            6.921758      -0.080562       1.981914                    0.999471      27.103332      77.530170       0.612774       0.429241      -1.056232       0.012764      -0.014341      -0.008216       0.020882       0.013538       0.017344      -0.015177       0.018443       0.019105      -0.032098       0.008485       0.023613             13.240650       6.532081      -1.441276      -3.339004       9.914923      -1.260145      23.274947          -0.000000
           88              C       0.394882       7.638912      27.662898       0.063382      38.755147 0.41656158E+03  0.96789811E+04                                10.152553                            6.900050      -0.099726       1.979010                    0.999519      26.914774      76.656234       0.615034       0.428604      -1.057678       0.018514      -0.008180       0.004682       0.020775       0.013990      -0.002688       0.014772       0.033141       0.043306      -0.033486       0.013419       0.020066             13.833539       6.361524      -1.208911      -2.458208      11.087410      -4.665800      24.051683          -0.000000
           89              C      -0.219284       8.666704      28.361819      -0.091854      43.762912 0.49633597E+03  0.12004082E+05                                10.902436                            7.496337      -0.201567       1.930546                    0.998235      28.679334      82.324881       0.596484       0.424574      -1.064144       0.012222      -0.010091       0.050306       0.052743       0.002356       0.010219      -0.003771       0.006604      -0.084434      -0.030755       0.010929       0.019826             14.863475       7.192393      -1.306020      -3.786637      10.461963      -3.356024      26.936069           0.000000
           90              C       0.770291       6.499765      28.361819      -0.098856      34.791083 0.40461343E+03  0.93623134E+04                                 9.374946                            6.792547       0.089978       2.023503                    0.998882      28.384259      81.498077       0.619023       0.427618      -1.054997      -0.002237       0.005921       0.016957       0.018100       0.002168      -0.002726       0.007111      -0.013876      -0.047743      -0.017993       0.001382       0.016611             11.674532       5.915142      -1.510471      -2.004563      10.400846      -2.149301      18.707609          -0.000005
           91              C      -0.506094       8.592382      29.687671      -0.096662      35.508811 0.39877995E+03  0.92106830E+04                                 9.523994                            6.746889       0.054610       2.002934                    0.999519      28.729784      82.908353       0.619502       0.428060      -1.052802       0.015008      -0.011240      -0.011094       0.021787       0.010728      -0.006796       0.027285       0.034807      -0.108349      -0.052035       0.013517       0.038518             12.400082       6.140277      -1.180754      -2.783974       9.368224      -3.058989      21.691744           0.000001
           92              C       0.472970       6.415959      29.702669      -0.087510      33.367964 0.39486537E+03  0.90618927E+04                                 9.054452                            6.639348       0.120931       2.017979                    0.999669      28.384345      80.600930       0.637534       0.418633      -1.062876      -0.002929       0.014837      -0.020319       0.025330      -0.000161       0.007803      -0.012390      -0.021216      -0.072547      -0.029115       0.003166       0.025949             11.409804       6.055194      -1.544654      -2.824697       8.511165      -0.759579      19.663054          -0.000006
           93              C      -0.171229      12.256084       0.369259      -0.028910      40.005923 0.42052158E+03  0.96988793E+04                                10.122695                            6.731127       0.114803       2.046410                    0.999321      26.660603      73.274659       0.657286       0.404035      -1.083946       0.007541       0.012559      -0.051629       0.053667       0.001895      -0.001610      -0.002337      -0.018305      -0.045803      -0.015592      -0.001580       0.017172             14.609990       6.786657      -1.310776      -3.927806       9.800574      -3.017375      27.242740          -0.000001
           94              C      -0.501586      12.084044       1.838794       0.670971      23.662526 0.23690061E+03  0.48548345E+04                                 7.761729                            5.528696      -0.243894       1.987390                    0.998970      21.818475      61.392203       0.617714       0.483850      -1.010308      -0.031629      -0.015136       0.071473       0.079611      -0.010667       0.041730       0.004799       0.164491      -0.266487      -0.097381      -0.037612       0.134993             10.293942       5.220040      -0.710613      -2.500546       8.298167      -1.000828      17.363620          -0.000000
           95              C       3.256967       9.801330      19.545808       0.668392      22.068048 0.23243580E+03  0.47456851E+04                                 7.404027                            5.491080      -0.206492       2.004568                    0.998986      21.695676      61.141632       0.616689       0.486456      -1.007899      -0.072069      -0.000720      -0.021150       0.075112       0.000937      -0.012178      -0.047408      -0.074695       0.346566      -0.095860      -0.035189       0.131049              9.177226      14.562249      -0.214848       0.489965       7.867293       1.346154       5.102137          -0.000000
           96              C       4.760088       9.841825      19.599802      -0.016929      36.142987 0.40967478E+03  0.94004353E+04                                 9.461046                            6.670412       0.142233       2.060399                    0.999362      26.414702      72.747616       0.655390       0.407284      -1.080252       0.052520      -0.004399      -0.016309       0.055170      -0.006499       0.004938       0.008673      -0.020108       0.048444      -0.021492       0.001151       0.020341             12.514324      22.268048      -1.565453      -0.080714      10.064368       0.442908       5.210557          -0.000001
           97              C       5.390764      11.043425      19.707790      -0.074194      31.289366 0.39124895E+03  0.89415979E+04                                 8.643326                            6.605989       0.152087       2.034650                    0.999678      27.895021      78.567238       0.640753       0.418267      -1.065090       0.022535      -0.008470      -0.012599       0.027172      -0.019006       0.002923       0.000787      -0.023707       0.029513      -0.027549       0.009998       0.017552             10.305635      16.592018      -0.554279      -0.614132       9.566686       0.388519       4.758202          -0.000001
           98              C       5.465854       8.660777      19.515811      -0.106108      34.600740 0.41316936E+03  0.96375790E+04                                 9.353157                            6.858659       0.047448       1.994817                    0.999551      29.251869      85.108592       0.615013       0.426955      -1.052434       0.010675       0.016516      -0.013714       0.023975       0.019385       0.008818      -0.008399      -0.027259       0.120067      -0.045316       0.003395       0.041921             11.728235      20.234037      -2.491246      -0.578964       9.677080       0.470209       5.273588          -0.000004
           99              C       6.799284      11.110152      19.710790      -0.116126      33.154132 0.39371762E+03  0.89955701E+04                                 8.894796                            6.578749       0.249469       2.064110                    0.999744      28.152377      78.805091       0.650323       0.412224      -1.070946      -0.022721      -0.007835      -0.010282       0.026141       0.011886       0.000592       0.000366      -0.019843      -0.042231      -0.014112      -0.008418       0.022530             10.776939      17.265605      -2.525241      -0.852773      10.331029       0.476487       4.734184          -0.000002
          100              C       6.847344       8.757673      19.557807      -0.103351      43.596550 0.50963323E+03  0.12388073E+05                                10.839046                            7.564274      -0.127222       1.946379                    0.998637      28.924277      82.814661       0.598483       0.421025      -1.068045      -0.047818       0.021251      -0.005621       0.052628      -0.012406       0.001991      -0.002989      -0.030894       0.041384      -0.026729       0.009856       0.016873             14.469348      26.263703      -2.389220      -1.189882      11.355609       0.428091       5.788731          -0.000002
          101              C       7.536583       9.958109      19.626799       0.053214      39.267389 0.39882675E+03  0.91350925E+04                                10.088027                            6.660547      -0.003146       2.006342                    0.999471      26.596441      74.366295       0.641078       0.417126      -1.068560      -0.000461       0.012552      -0.005926       0.013888       0.018087       0.004155      -0.003311       0.038731       0.025887      -0.031345       0.008647       0.022697             13.940737      25.475589      -3.839513      -1.497543      11.103403       0.548683       5.243219          -0.000002
          102              C       8.982644       9.804294      19.575805       0.061893      39.480890 0.39685020E+03  0.90750650E+04                                10.138803                            6.648717       0.003376       2.010909                    0.999466      26.418852      73.717596       0.641213       0.417715      -1.068591       0.004234       0.015519      -0.003293       0.016420      -0.021035       0.000416      -0.004591       0.023994       0.035143      -0.030410       0.011081       0.019328             14.099514      26.916825       0.761382      -1.244686      10.196096       0.257201       5.185622          -0.000002
          103              C      -5.054503      10.783577      19.596802      -0.110428      33.440659 0.38637827E+03  0.87945242E+04                                 8.980184                            6.529143       0.255735       2.069431                    0.999691      28.007437      78.486207       0.650393       0.413743      -1.068979       0.014212      -0.014327      -0.009404       0.022264      -0.006735      -0.001965      -0.001683      -0.035593      -0.023792      -0.015709      -0.007339       0.023049             11.014762      18.942473       0.960045      -0.697408       9.409844       0.210828       4.691968           0.000004
          104              C       9.394093       8.492135      19.455818      -0.102299      42.717996 0.49994981E+03  0.12086597E+05                                10.642882                            7.468428      -0.183910       1.929041                    0.998551      28.789450      82.027831       0.605571       0.418373      -1.070438       0.051595       0.008499      -0.004206       0.052459       0.017951       0.004829      -0.002477      -0.013723       0.042471      -0.027000       0.011974       0.015026             14.063833      25.480429      -0.729293      -1.406131      11.213107       0.351975       5.497961          -0.000003
          105              C      -3.725568      10.422343      19.515811      -0.095844      33.329104 0.40653635E+03  0.94146286E+04                                 9.037587                            6.741145      -0.025954       1.960745                    0.999640      29.112896      83.528206       0.630962       0.419179      -1.060644      -0.024966      -0.008335      -0.008475       0.027651       0.016031       0.001106      -0.008893      -0.037072       0.031181      -0.030140       0.006093       0.024047             10.924832      18.455620      -0.565250      -0.576064       9.571955       0.223343       4.746923           0.000004
          106              C      -4.300680       8.100639      19.362829      -0.090226      34.628742 0.40313259E+03  0.93140066E+04                                 9.319443                            6.761801       0.024548       1.994458                    0.999379      28.515364      81.655400       0.623318       0.425312      -1.057048      -0.008207       0.014744       0.001539       0.016945      -0.018457       0.003378      -0.002515      -0.044260       0.122619      -0.049313       0.008005       0.041308             11.753921      20.562437       0.924742      -0.668994       9.821645       0.380612       4.877680          -0.000005
          107              C      -3.350158       9.103598      19.425821      -0.015060      36.957698 0.40868654E+03  0.93566236E+04                                 9.574424                            6.639961       0.121577       2.055346                    0.999310      26.267492      71.871616       0.661310       0.404550      -1.083862      -0.054096       0.004156       0.000876       0.054262       0.007257       0.000837      -0.001949      -0.011867       0.046669      -0.017230       0.001458       0.015772             12.806261      23.532081       0.196624      -0.243497       9.958571       0.238914       4.928131          -0.000001
          108              C      -1.884576       8.744461      19.386826       0.675672      21.603360 0.21539445E+03  0.43187746E+04                                 7.300025                            5.286271      -0.189058       2.017931                    0.999187      21.281844      59.612283       0.627891       0.486514      -1.006948       0.067925      -0.005047       0.002102       0.068145       0.018830       0.001970      -0.020586      -0.040857       0.404375      -0.095567      -0.041527       0.137094              9.138544      14.807453       0.136549       0.040117       8.330533       0.189073       4.277645          -0.000000
          109              C      -0.506075       4.776397      19.749785       0.591418      25.258478 0.26405256E+03  0.55371723E+04                                 7.981622                            5.764126      -0.162076       1.994554                    0.999396      22.764728      63.928374       0.619014       0.471854      -1.020872       0.017133       0.032172      -0.011923       0.038351      -0.114509       0.026872       0.002949       0.048262      -0.008077      -0.118899      -0.002423       0.121322             10.078668       8.221116       5.747079      -0.560940      13.655886      -0.315948       8.359001          -0.000001
          110              C      -1.393528       3.569869      19.980759      -0.002926      36.324614 0.40392431E+03  0.92323784E+04                                 9.483831                            6.626748       0.104810       2.052873                    0.999218      26.179564      71.872740       0.657295       0.407692      -1.080380      -0.019122      -0.031964       0.004760       0.037550      -0.005746      -0.000129       0.005876      -0.001463       0.032394      -0.011874      -0.001120       0.012994             12.385894      10.235651       8.053067      -0.241933      16.946213      -0.495230       9.975819          -0.000001
          111              C      -1.828994       2.842009      18.909879      -0.095848      33.344001 0.40168018E+03  0.92924105E+04                                 9.106531                            6.762179       0.027168       1.992508                    0.999461      28.804978      83.130492       0.620203       0.426898      -1.053754       0.002150      -0.011691       0.016118       0.020027      -0.029241      -0.011516      -0.020721       0.027768      -0.013720      -0.044221       0.009506       0.034715             11.034551       9.417677       6.668280       0.236993      14.359794       0.623612       9.326182          -0.000005
          112              C      -1.702861       3.168727      21.264615      -0.082289      32.172566 0.40400333E+03  0.93520382E+04                                 8.880923                            6.766454      -0.005817       1.980500                    0.999576      28.680773      82.578688       0.622610       0.424980      -1.055798      -0.003234      -0.016324      -0.015902       0.023018      -0.008568       0.008798       0.021459       0.005980      -0.023164      -0.029438       0.010846       0.018592             10.412891       8.606732       5.645592      -0.127246      12.626883      -0.947169      10.005059          -0.000002
          113              C      12.403364       1.727516      19.155852      -0.112858      41.462821 0.51650559E+03  0.12607551E+05                                10.470362                            7.624092      -0.184267       1.926680                    0.998550      29.164194      83.899696       0.594590       0.422019      -1.066543       0.030744       0.039447       0.008871       0.050794      -0.011495       0.009229       0.009808       0.013581       0.016120      -0.022300       0.008270       0.014030             13.215905      11.267117       8.427511      -0.010248      17.614529      -0.032519      10.766070          -0.000000
          114              C      12.546015       2.050020      21.501589      -0.131753      33.522350 0.41775358E+03  0.97473988E+04                                 9.074112                            6.856499       0.186984       2.039753                    0.999687      29.089486      83.970607       0.622045       0.422003      -1.058110       0.012030       0.011428      -0.012857       0.020991       0.001831      -0.011918      -0.008132       0.001907       0.030289      -0.012300      -0.007095       0.019394             10.704843       8.955223       5.713320       0.927608      12.589062       0.731932      10.570242          -0.000001
          115              C      12.094031       1.321294      20.442707       0.053924      36.664122 0.42059313E+03  0.97871048E+04                                 9.713310                            6.898017      -0.042654       1.989626                    0.999581      27.136995      77.111529       0.620435       0.424246      -1.061371       0.005738       0.002121       0.014480       0.015719       0.006348      -0.010386      -0.017471       0.001509      -0.061405      -0.029699       0.004520       0.025178             12.545807      10.270537       7.849697       1.149569      16.870682       1.567689      10.496202           0.000000
          116              C      11.301180       0.037230      20.451706       0.040057      37.070769 0.42765383E+03  0.10001871E+05                                 9.801002                            6.962084      -0.038711       1.988855                    0.999602      27.416990      78.333463       0.616169       0.425028      -1.059932      -0.001433      -0.003141       0.010480       0.011034       0.006332       0.008629       0.016631      -0.000848      -0.066273      -0.029740       0.005174       0.024566             12.742524       9.638120       7.390123      -1.192433      17.637414      -1.934102      10.952039           0.000000
          117              C      11.048910      -0.448261      19.188848      -0.108915      40.396552 0.51561219E+03  0.12617649E+05                                10.382705                            7.679124      -0.228999       1.915392                    0.998527      29.350045      85.363966       0.583605       0.428876      -1.059110      -0.027110      -0.038667       0.010307       0.048336      -0.013692      -0.005113      -0.010442       0.017671       0.024555      -0.024514       0.011778       0.012737             13.101610       9.325258       7.043510      -0.085284      18.993915      -0.202081      10.985658           0.000001
          118              C      10.850696      -0.666863      21.540584      -0.124277      34.021006 0.43498272E+03  0.10285954E+05                                 9.294806                            7.078330      -0.033932       1.971385                    0.998486      29.557208      86.812475       0.599670       0.431938      -1.048548      -0.023534      -0.014513      -0.010501       0.029576      -0.001731      -0.003216       0.012193       0.008180       0.032255      -0.015198      -0.002002       0.017200             11.187818       7.655788       4.753604      -0.812338      14.682279      -1.157867      11.225387           0.000001
          119              C      10.379192      -1.626921      18.957874      -0.085580      33.363735 0.41921516E+03  0.98299042E+04                                 9.209982                            6.979571      -0.156874       1.937061                    0.998598      29.189812      85.596947       0.599435       0.435764      -1.045399      -0.005941       0.008462       0.007930       0.013030      -0.025424       0.008984       0.021016       0.029384      -0.001736      -0.041645       0.011653       0.029992             11.179157       7.493169       5.126372      -0.174070      16.285081      -0.744780       9.759222           0.000002
          120              C      10.162958      -1.851495      21.366604      -0.083075      34.078518 0.42976518E+03  0.10137009E+05                                 9.390238                            7.080770      -0.155568       1.937858                    0.998788      29.132819      85.597422       0.593563       0.437483      -1.044689      -0.004161       0.024114      -0.011291       0.026949      -0.014514      -0.007105      -0.011514       0.015088      -0.030245      -0.024243       0.002844       0.021399             11.511137       7.072787       4.657769       0.036390      16.369747       0.328385      11.090877           0.000003
          121              C       9.933213      -2.319720      20.088747      -0.012284      37.993169 0.43095979E+03  0.10023155E+05                                 9.819421                            6.877629       0.144241       2.061616                    0.999257      26.688372      74.199201       0.639833       0.411597      -1.076519       0.013840       0.042757      -0.001074       0.044954      -0.001161      -0.011100      -0.004672       0.001611       0.042048      -0.012961      -0.006496       0.019457             13.261295       7.946283       6.533780       0.122114      21.005717       0.206474      10.831883           0.000002
          122              C       1.678749      14.051849      19.890769       0.586239      25.303423 0.25860069E+03  0.53978146E+04                                 7.984007                            5.695399      -0.030221       2.037495                    0.999616      22.730751      63.808107       0.623832       0.470381      -1.021069      -0.012567      -0.034445       0.000411       0.036668      -0.105956       0.006781      -0.025074       0.084391       0.001543      -0.116790      -0.000360       0.117150             10.453019       6.413400       4.592455       0.200567      16.111980       0.863089       8.833677           0.000003
          123              C      -0.708811      11.593268       7.142199       0.679228      20.931422 0.22571741E+03  0.45870446E+04                                 7.180519                            5.439672      -0.254802       1.991213                    0.998948      21.691507      61.520127       0.613093       0.491600      -1.002579       0.001221       0.012980      -0.071379       0.072560      -0.024172      -0.005022       0.017426       0.149851      -0.273025      -0.095605      -0.028902       0.124507              8.639525       4.329518       0.085763      -0.203565       8.314943      -0.972556      13.274114           0.000001
          124              C      -0.695296      11.192635       8.588037      -0.033691      35.995715 0.43479976E+03  0.10140723E+05                                 9.464850                            6.901370       0.089606       2.039958                    0.999288      26.961502      75.203808       0.639314       0.410783      -1.076435       0.004118      -0.014409       0.049457       0.051678      -0.006135      -0.002395       0.013085      -0.024277      -0.035359      -0.016715      -0.007661       0.024376             12.021288       5.719833       1.291635       0.817942       9.866023      -2.277813      20.478007           0.000001
          125              C      -0.159221      12.018718       9.553929      -0.102375      32.890544 0.42573403E+03  0.10037708E+05                                 9.128468                            7.026515      -0.167291       1.926010                    0.998376      29.765012      87.991248       0.597361       0.434883      -1.044223      -0.006055      -0.018801       0.015626       0.025186      -0.009180      -0.021026      -0.009552       0.010861      -0.123481      -0.049343       0.015095       0.034248             10.889323       5.835386       1.010161       1.815956       9.217712      -1.481939      17.614870           0.000005
          126              C      -1.165298       9.934551       8.965995      -0.078236      30.859219 0.40990705E+03  0.95429148E+04                                 8.691375                            6.843324       0.035333       1.995421                    0.999618      28.842111      83.845269       0.614088       0.428430      -1.051487       0.026938       0.004829       0.016340       0.031875      -0.006394      -0.007059       0.024934       0.009803      -0.051324      -0.033854       0.007110       0.026744             10.076520       5.336192       1.228210       0.298512       9.840025      -2.258474      15.053343          -0.000001
          127              C      -0.102158      11.565742      10.858782      -0.109789      41.234645 0.51801646E+03  0.12698309E+05                                10.561297                            7.712395      -0.260596       1.906011                    0.998325      29.398650      85.734810       0.580280       0.430592      -1.057463      -0.013406       0.004825      -0.051425       0.053362      -0.004955      -0.002245       0.016400       0.013867      -0.040587      -0.024579       0.006739       0.017840             13.453820       6.907650       1.364766       2.709823      10.657005      -3.191781      22.796804           0.000001
          128              C      -1.172806       9.519327      10.264849      -0.110488      32.884226 0.42378913E+03  0.99391968E+04                                 9.064045                            6.972609       0.063422       2.009790                    0.998612      28.969784      84.267381       0.607061       0.430202      -1.051396       0.004918       0.008772      -0.008153       0.012946       0.004936      -0.011599       0.000177      -0.000211      -0.030872      -0.016819       0.003289       0.013530             10.634139       5.933702       1.647576       1.586141      10.012321      -0.622796      15.956395          -0.000001
          129              C      -0.582673      10.341262      11.236740       0.063843      37.429231 0.41748232E+03  0.97160709E+04                                 9.937758                            6.915636      -0.081935       1.982040                    0.999460      27.062859      77.409101       0.612627       0.429593      -1.055944      -0.013086      -0.014725      -0.007963       0.021248      -0.012993      -0.017266      -0.015207       0.016501       0.020376      -0.031489       0.008181       0.023308             13.225686       6.525684       1.440700       3.333520       9.907794      -1.260509      23.243579          -0.000000
          130              C      -0.394970      10.048224      12.664580       0.063364      38.727502 0.41625897E+03  0.96695777E+04                                10.145590                            6.895849      -0.095708       1.980317                    0.999453      26.905329      76.604015       0.615487       0.428394      -1.057875      -0.018966      -0.008166       0.006850       0.021756      -0.013296       0.002056       0.013896       0.031908       0.044453      -0.032220       0.012276       0.019944             13.823656       6.357209       1.208268       2.455563      11.080873      -4.663618      24.032887          -0.000000
          131              C       0.219189      11.076016      13.363501      -0.091507      43.739238 0.49598609E+03  0.11993065E+05                                10.898126                            7.493115      -0.202171       1.930452                    0.998310      28.666932      82.270635       0.596704       0.424509      -1.064225      -0.012616      -0.010873       0.050043       0.052742      -0.002141      -0.012983      -0.004105       0.007212      -0.083626      -0.031809       0.010717       0.021092             14.858543       7.189180       1.305016       3.783999      10.459369      -3.358371      26.927080           0.000000
          132              C      -0.770371       8.909077      13.363501      -0.102306      34.906303 0.40629387E+03  0.94108560E+04                                 9.392975                            6.804697       0.083907       2.020940                    0.998918      28.447009      81.717731       0.618741       0.427375      -1.055158       0.002552       0.006512       0.017360       0.018716      -0.002870       0.000234       0.007321      -0.011315      -0.045024      -0.016842       0.001344       0.015499             11.698475       5.925301       1.512716       2.009115      10.419677      -2.154997      18.750446          -0.000005
          133              C       0.505998      11.001695      14.689353      -0.098007      35.554740 0.39941812E+03  0.92292583E+04                                 9.532138                            6.752299       0.052345       2.002108                    0.999553      28.751567      82.992770       0.619242       0.428062      -1.052784      -0.014534      -0.011906      -0.011504       0.022030      -0.009858       0.003932       0.025943       0.035103      -0.107806      -0.050197       0.011966       0.038231             12.411703       6.144775       1.180454       2.785741       9.375449      -3.065526      21.714884           0.000001
          134              C      -0.473051       8.825272      14.704351      -0.085758      33.268332 0.39342965E+03  0.90208109E+04                                 9.036648                            6.626945       0.118686       2.017883                    0.999668      28.336555      80.431460       0.638170       0.418592      -1.062891       0.002712       0.013525      -0.019286       0.023712       0.000421      -0.008830      -0.013070      -0.020820      -0.066121      -0.028132       0.002748       0.025385             11.385206       6.043527       1.542494       2.816410       8.497175      -0.759967      19.614916          -0.000006
          135              C       0.171140       9.846771      15.367577      -0.029445      40.105720 0.42156678E+03  0.97306171E+04                                10.144959                            6.743566       0.110790       2.044767                    0.999299      26.692662      73.430877       0.655976       0.404524      -1.083440      -0.008042       0.011854      -0.053340       0.055230      -0.001382       0.000801      -0.001197      -0.019260      -0.041519      -0.013937      -0.002763       0.016700             14.646641       6.800867       1.312712       3.939089       9.820283      -3.026323      27.318771          -0.000001
          136              C       0.501496       9.674732      16.837112       0.671082      23.643595 0.23667026E+03  0.48487149E+04                                 7.756644                            5.525202      -0.242660       1.988043                    0.998923      21.806061      61.339358       0.618072       0.483709      -1.010428       0.031515      -0.014405       0.070339       0.078411       0.009730      -0.042638       0.004121       0.164779      -0.265851      -0.097338      -0.037941       0.135280             10.286978       5.216965       0.709995       2.498769       8.292764      -0.999891      17.351206          -0.000000
          137              C      -3.257061      12.210643       4.547490       0.667141      22.087597 0.23268480E+03  0.47519103E+04                                 7.407128                            5.493104      -0.209827       2.003545                    0.999041      21.708078      61.178445       0.616747       0.486294      -1.008011       0.073480      -0.000531      -0.019212       0.075952      -0.000518       0.014597      -0.046115      -0.073306       0.349244      -0.095973      -0.035318       0.131290              9.181222      14.568418       0.213407      -0.490823       7.870742       1.346905       5.104506          -0.000000
          138              C      -4.760182      12.251137       4.601484      -0.015028      36.085367 0.40887404E+03  0.93781962E+04                                 9.455963                            6.667287       0.139557       2.060019                    0.999396      26.382118      72.661197       0.654992       0.407699      -1.079893      -0.051826      -0.004878      -0.016618       0.054643       0.005758      -0.004636       0.010422      -0.020807       0.050699      -0.021759      -0.000550       0.022308             12.507146      22.254725       1.566207       0.081297      10.058258       0.442392       5.208456          -0.000001
          139              C      -5.390867      13.452738       4.709472      -0.075783      31.360680 0.39237725E+03  0.89739354E+04                                 8.656944                            6.616278       0.152780       2.034463                    0.999676      27.930481      78.698513       0.640136       0.418365      -1.065017      -0.022577      -0.008118      -0.013036       0.027305       0.018252      -0.002072       0.000774      -0.023390       0.030191      -0.026839       0.010178       0.016661             10.323021      16.625318       0.552681       0.615782       9.577892       0.388419       4.765853          -0.000001
          140              C       9.550261      11.070089       4.517493      -0.104040      34.516350 0.41201454E+03  0.96030654E+04                                 9.335601                            6.847375       0.051327       1.995995                    0.999544      29.209401      84.926858       0.615803       0.426744      -1.052658      -0.011472       0.014868      -0.012937       0.022805      -0.018755      -0.008406      -0.007862      -0.029189       0.118217      -0.044908       0.003764       0.041144             11.703393      20.184020       2.484249       0.577777       9.661636       0.469558       5.264523          -0.000004
          141              C       8.216813      13.519464       4.712472      -0.114554      33.117709 0.39318385E+03  0.89799608E+04                                 8.886916                            6.573101       0.255550       2.065984                    0.999745      28.134093      78.728422       0.650805       0.412075      -1.071086       0.021538      -0.007613      -0.010638       0.025199      -0.011905       0.000616       0.003068      -0.019377      -0.042627      -0.014904      -0.007720       0.022624             10.767117      17.248049       2.521797       0.851967      10.322834       0.475930       4.730468          -0.000002
          142              C       8.168770      11.166986       4.559489      -0.104447      43.665156 0.51063373E+03  0.12418905E+05                                10.850561                            7.572351      -0.125814       1.946854                    0.998573      28.952902      82.927635       0.598066       0.421098      -1.067963       0.046325       0.020811      -0.006024       0.051141       0.014049      -0.000817      -0.003118      -0.032883       0.038444      -0.028036       0.010593       0.017443             14.484099      26.287918       2.394822       1.192112      11.369945       0.428874       5.794433          -0.000002
          143              C       7.479522      12.367422       4.628481       0.053517      39.254412 0.39867571E+03  0.91311619E+04                                10.087725                            6.660599      -0.000723       2.006881                    0.999510      26.590556      74.358392       0.640858       0.417290      -1.068409       0.000568       0.011568      -0.004076       0.012278      -0.016916      -0.003356      -0.002326       0.040639       0.030288      -0.031753       0.009878       0.021875             13.939826      25.473181       3.838943       1.497810      11.103082       0.548555       5.243216          -0.000002
          144              C       6.033462      12.213606       4.577487       0.062734      39.513028 0.39717224E+03  0.90847872E+04                                10.146450                            6.653022      -0.001987       2.009045                    0.999497      26.428356      73.767374       0.640737       0.417917      -1.068402      -0.004816       0.016171      -0.002678       0.017084       0.021376      -0.000094      -0.004021       0.020163       0.028422      -0.028666       0.009255       0.019411             14.110689      26.939812      -0.761923       1.246187      10.203214       0.257301       5.189040          -0.000002
          145              C       5.054403      13.192890       4.598484      -0.111669      33.459966 0.38666799E+03  0.88028328E+04                                 8.983633                            6.531846       0.249629       2.067687                    0.999713      28.018035      78.525442       0.650215       0.413776      -1.068950      -0.015826      -0.014719      -0.010066       0.023842       0.005529       0.000640      -0.003190      -0.036809      -0.022969      -0.015546      -0.007802       0.023348             11.018709      18.949303      -0.959712       0.697825       9.412967       0.210812       4.693858           0.000004
          146              C       5.622023      10.901448       4.457500      -0.101581      42.601246 0.49850135E+03  0.12040982E+05                                10.618494                            7.453775      -0.176645       1.931563                    0.998623      28.746116      81.827069       0.606727       0.417943      -1.070878      -0.053245       0.006849      -0.004840       0.053902      -0.017853      -0.005989      -0.002862      -0.012211       0.045340      -0.027430       0.011055       0.016375             14.027811      25.408623       0.733170       1.402429      11.188306       0.351470       5.486505          -0.000003
          147              C       3.725470      12.831656       4.517493      -0.094472      33.276744 0.40575113E+03  0.93919044E+04                                 9.030570                            6.736966      -0.032421       1.959598                    0.999601      29.080410      83.414862       0.630829       0.419469      -1.060460       0.024675      -0.007088      -0.008794       0.027137      -0.017957      -0.001264      -0.008423      -0.035843       0.032767      -0.031300       0.007231       0.024069             10.915308      18.438021       0.567554       0.575620       9.564017       0.223182       4.743888           0.000004
          148              C       4.300599      10.509952       4.364511      -0.090178      34.641317 0.40336164E+03  0.93207056E+04                                 9.321557                            6.763719       0.024692       1.994587                    0.999353      28.522694      81.684943       0.623224       0.425312      -1.057038       0.004416       0.017249      -0.000428       0.017810       0.017604      -0.002642      -0.003307      -0.045226       0.122319      -0.049067       0.007789       0.041277             11.755817      20.564981      -0.922892       0.669249       9.823930       0.380804       4.878540          -0.000005
          149              C       3.350070      11.512910       4.427503      -0.017216      37.016117 0.40953745E+03  0.93802209E+04                                 9.579441                            6.643599       0.126135       2.056337                    0.999283      26.301785      71.962188       0.661671       0.404152      -1.084217       0.052558       0.007117       0.002649       0.053104      -0.006630      -0.000029      -0.004088      -0.012642       0.043483      -0.016496       0.000893       0.015603             12.812509      23.544371      -0.195928       0.243508       9.962696       0.239011       4.930459          -0.000001
          150              C       1.884490      11.153773       4.388508       0.678259      21.540865 0.21468821E+03  0.43010194E+04                                 7.286805                            5.278036      -0.190384       2.018409                    0.999228      21.242388      59.474125       0.628312       0.486595      -1.006920      -0.068483      -0.003663       0.002872       0.068641      -0.020093      -0.002604      -0.018769      -0.040311       0.403818      -0.096169      -0.040357       0.136525              9.120306      14.773957      -0.135748      -0.040130       8.316072       0.188737       4.270890          -0.000000
          151              C       0.506017       7.185710       4.751467       0.591426      25.273047 0.26425406E+03  0.55423421E+04                                 7.983993                            5.765879      -0.161590       1.994450                    0.999365      22.772179      63.950509       0.619004       0.471781      -1.020932      -0.018763       0.031975      -0.014083       0.039659       0.114613      -0.024730       0.003594       0.050784      -0.002930      -0.119747      -0.000554       0.120301             10.081998       8.223841      -5.749663       0.560700      13.661473      -0.315528       8.360681          -0.000001
          152              C       1.393479       5.979181       4.982441       0.001670      36.268706 0.40313840E+03  0.92109206E+04                                 9.480505                            6.624647       0.104056       2.052788                    0.999302      26.145092      71.789713       0.656681       0.408228      -1.079909       0.018132      -0.032724       0.002324       0.037484       0.004486       0.001198       0.006731      -0.002925       0.037560      -0.011421      -0.003710       0.015131             12.382075      10.232570      -8.050681       0.240293      16.941096      -0.492659       9.972560          -0.000001
          153              C       1.828952       5.251321       3.911561      -0.097034      33.320102 0.40129293E+03  0.92804623E+04                                 9.098097                            6.755753       0.037138       1.995851                    0.999491      28.799002      83.077888       0.620985       0.426498      -1.054086      -0.000688      -0.012446       0.012658       0.017765       0.030364       0.013102      -0.023189       0.026739      -0.013070      -0.047419       0.011965       0.035454             11.024538       9.408937      -6.661410      -0.236585      14.345804       0.622929       9.318873          -0.000005
          154              C       1.702813       5.578040       6.266297      -0.082598      32.140549 0.40354526E+03  0.93385987E+04                                 8.873845                            6.761409      -0.011822       1.978856                    0.999611      28.664019      82.512523       0.623022       0.424828      -1.055914       0.004627      -0.019219      -0.015986       0.025423       0.008135      -0.008012       0.020681       0.004024      -0.022644      -0.027911       0.009418       0.018493             10.404064       8.599241      -5.639448       0.123730      12.614349      -0.941249       9.998603          -0.000002
          155              C       2.612801       4.136829       4.157534      -0.115278      41.635759 0.51891892E+03  0.12682800E+05                                10.501896                            7.644092      -0.188012       1.924823                    0.998687      29.239493      84.204624       0.593481       0.422263      -1.066256      -0.031450       0.039466       0.006683       0.050905       0.012294      -0.007190       0.009938       0.011878       0.016158      -0.021851       0.010187       0.011664             13.260329      11.305542      -8.461881       0.005845      17.679123      -0.026583      10.796323          -0.000001
          156              C       2.470145       4.459333       6.503271      -0.132268      33.548814 0.41817267E+03  0.97601339E+04                                 9.083301                            6.863979       0.176443       2.036945                    0.999688      29.099229      84.025809       0.621124       0.422501      -1.057743      -0.011657       0.010691      -0.012077       0.019900      -0.000959       0.011919      -0.008177      -0.000779       0.030715      -0.013306      -0.005830       0.019136             10.716003       8.965858      -5.720607      -0.932450      12.603450       0.737838      10.578700          -0.000001
          157              C       2.922136       3.730607       5.444389       0.054706      36.624559 0.42012460E+03  0.97733599E+04                                 9.706371                            6.893581      -0.041760       1.990323                    0.999604      27.121064      77.051997       0.620722       0.424173      -1.061430      -0.007213       0.004268       0.012631       0.015159      -0.006350       0.011931      -0.017360       0.002514      -0.058069      -0.029396       0.003810       0.025586             12.537049      10.263748      -7.843953      -1.150100      16.859486       1.568739      10.487912           0.000000
          158              C       3.714996       2.446543       5.453388       0.046829      36.892821 0.42527782E+03  0.99335090E+04                                 9.776818                            6.946936      -0.041599       1.989270                    0.999596      27.332796      78.069663       0.616213       0.425545      -1.059498       0.004576      -0.003536       0.010589       0.012066      -0.009046      -0.009826       0.017477       0.000461      -0.061026      -0.029065       0.001857       0.027208             12.709576       9.614854      -7.369278       1.187853      17.591048      -1.926236      10.922825           0.000000
          159              C       3.967271       1.961052       4.190530      -0.113063      40.637154 0.51899533E+03  0.12723038E+05                                10.426836                            7.706600      -0.234028       1.912485                    0.998539      29.453473      85.780984       0.582218       0.429135      -1.058799       0.025697      -0.037924       0.005800       0.046176       0.012853       0.004426      -0.012042       0.021308       0.022779      -0.025441       0.011663       0.013777             13.165557       9.369247      -7.086616       0.090031      19.097992      -0.211965      11.029432           0.000001
          160              C       4.165484       1.742449       6.542266      -0.127565      34.128006 0.43676037E+03  0.10338810E+05                                 9.318263                            7.097211      -0.041066       1.968760                    0.998513      29.607201      87.012669       0.598295       0.432478      -1.048192       0.023529      -0.015876      -0.008528       0.029637       0.001963       0.003163       0.014987       0.012406       0.033337      -0.019181      -0.000084       0.019265             11.216715       7.676649      -4.768004       0.817083      14.724292      -1.165405      11.249203           0.000001
          161              C       4.636997       0.782392       3.959556      -0.084603      33.312621 0.41837574E+03  0.98052122E+04                                 9.196386                            6.968341      -0.150607       1.938963                    0.998601      29.172888      85.522791       0.600471       0.435235      -1.045727       0.003801       0.008902       0.011576       0.015090       0.025735      -0.008430       0.020606       0.029853      -0.003049      -0.041349       0.010713       0.030636             11.162942       7.482292      -5.118275       0.173539      16.258858      -0.743026       9.747676           0.000002
          162              C       4.853230       0.557817       6.368286      -0.080026      33.908767 0.42719417E+03  0.10060453E+05                                 9.356309                            7.057258      -0.149919       1.940701                    0.998787      29.050100      85.264550       0.594889       0.437198      -1.044944       0.004040       0.024237      -0.010650       0.026781       0.013858       0.006961      -0.010666       0.019053      -0.029618      -0.023611       0.001805       0.021806             11.465330       7.046959      -4.635641      -0.033458      16.294948       0.322230      11.054084           0.000003
          163              C       5.082980       0.089592       5.090429      -0.014500      38.199314 0.43338924E+03  0.10096835E+05                                 9.864963                            6.904541       0.129300       2.056130                    0.999253      26.763169      74.542857       0.637347       0.412499      -1.075610      -0.012340       0.041435      -0.000583       0.043237       0.000821       0.010436      -0.003797       0.001026       0.041111      -0.011966      -0.006575       0.018541             13.331996       7.985475      -6.576350      -0.120884      21.133318       0.202958      10.877194           0.000002
          164              C      -1.678874      16.461162       4.892451       0.589533      25.262410 0.25807153E+03  0.53844828E+04                                 7.978710                            5.691492      -0.031166       2.037287                    0.999599      22.707000      63.746132       0.623676       0.470699      -1.020807       0.015758      -0.036727       0.003033       0.040080       0.105860      -0.006656      -0.024497       0.087779       0.002845      -0.117452       0.000147       0.117305             10.446343       6.409778      -4.589730      -0.199272      16.101772       0.859961       8.827480           0.000003
          165              C       8.216847       1.274517      22.854437       0.679228      20.931422 0.22571741E+03  0.45870447E+04                                 7.180519                            5.439672      -0.254802       1.991213                    0.998948      21.691507      61.520125       0.613093       0.491600      -1.002579      -0.001221      -0.012980       0.071379       0.072560      -0.024172      -0.005022       0.017426       0.149851      -0.273025      -0.095605      -0.028902       0.124507              8.639525       4.329518       0.085763      -0.203565       8.314943      -0.972556      13.274113           0.000001
          166              C       8.203332       1.675150      21.408599      -0.033691      35.995715 0.43479976E+03  0.10140723E+05                                 9.464850                            6.901370       0.089606       2.039958                    0.999288      26.961502      75.203809       0.639314       0.410783      -1.076435      -0.004118       0.014409      -0.049457       0.051678      -0.006135      -0.002395       0.013085      -0.024277      -0.035359      -0.016715      -0.007661       0.024376             12.021288       5.719833       1.291635       0.817942       9.866024      -2.277813      20.478008           0.000001
          167              C       7.667257       0.849067      20.442707      -0.102375      32.890545 0.42573406E+03  0.10037709E+05                                 9.128468                            7.026516      -0.167291       1.926010                    0.998376      29.765013      87.991250       0.597361       0.434883      -1.044223       0.006055       0.018801      -0.015626       0.025186      -0.009180      -0.021026      -0.009552       0.010861      -0.123481      -0.049343       0.015095       0.034248             10.889323       5.835386       1.010160       1.815956       9.217712      -1.481939      17.614870           0.000005
          168              C       8.673334       2.933234      21.030641      -0.078236      30.859221 0.40990708E+03  0.95429155E+04                                 8.691375                            6.843324       0.035333       1.995421                    0.999618      28.842112      83.845274       0.614088       0.428430      -1.051487      -0.026938      -0.004829      -0.016340       0.031875      -0.006394      -0.007059       0.024934       0.009803      -0.051324      -0.033854       0.007110       0.026744             10.076521       5.336192       1.228210       0.298513       9.840026      -2.258474      15.053344          -0.000001
          169              C       7.610194       1.302043      19.137854      -0.109789      41.234646 0.51801647E+03  0.12698310E+05                                10.561298                            7.712396      -0.260596       1.906011                    0.998325      29.398650      85.734813       0.580280       0.430592      -1.057463       0.013406      -0.004825       0.051425       0.053362      -0.004955      -0.002245       0.016400       0.013867      -0.040587      -0.024579       0.006739       0.017840             13.453820       6.907650       1.364766       2.709824      10.657005      -3.191781      22.796805           0.000001
          170              C       8.680842       3.348458      19.731787      -0.110488      32.884226 0.42378914E+03  0.99391969E+04                                 9.064046                            6.972609       0.063422       2.009790                    0.998612      28.969784      84.267383       0.607061       0.430202      -1.051396      -0.004918      -0.008772       0.008153       0.012946       0.004936      -0.011599       0.000177      -0.000211      -0.030872      -0.016819       0.003289       0.013530             10.634140       5.933703       1.647576       1.586141      10.012321      -0.622796      15.956396          -0.000001
          171              C       8.090709       2.526523      18.759896       0.063843      37.429230 0.41748232E+03  0.97160708E+04                                 9.937758                            6.915636      -0.081935       1.982040                    0.999460      27.062859      77.409099       0.612627       0.429593      -1.055944       0.013086       0.014725       0.007963       0.021248      -0.012993      -0.017266      -0.015207       0.016501       0.020376      -0.031489       0.008181       0.023308             13.225685       6.525684       1.440700       3.333520       9.907794      -1.260509      23.243578          -0.000000
          172              C       7.903006       2.819561      17.332056       0.063364      38.727502 0.41625897E+03  0.96695776E+04                                10.145590                            6.895849      -0.095708       1.980317                    0.999453      26.905329      76.604014       0.615487       0.428394      -1.057875       0.018966       0.008166      -0.006850       0.021756      -0.013296       0.002056       0.013896       0.031908       0.044453      -0.032220       0.012276       0.019944             13.823656       6.357209       1.208268       2.455563      11.080873      -4.663618      24.032886          -0.000000
          173              C       7.288847       1.791769      16.633135      -0.091507      43.739239 0.49598609E+03  0.11993065E+05                                10.898127                            7.493116      -0.202171       1.930452                    0.998310      28.666932      82.270638       0.596704       0.424509      -1.064225       0.012616       0.010873      -0.050043       0.052742      -0.002141      -0.012983      -0.004105       0.007212      -0.083626      -0.031809       0.010717       0.021092             14.858544       7.189180       1.305016       3.783999      10.459370      -3.358372      26.927081           0.000000
          174              C       8.278407       3.958708      16.633135      -0.102306      34.906304 0.40629387E+03  0.94108563E+04                                 9.392976                            6.804698       0.083907       2.020940                    0.998918      28.447009      81.717735       0.618741       0.427375      -1.055158      -0.002552      -0.006512      -0.017360       0.018716      -0.002870       0.000234       0.007321      -0.011315      -0.045024      -0.016842       0.001344       0.015499             11.698476       5.925301       1.512716       2.009115      10.419678      -2.154997      18.750448          -0.000005
          175              C       7.002038       1.866090      15.307283      -0.098007      35.554738 0.39941810E+03  0.92292577E+04                                 9.532138                            6.752299       0.052345       2.002108                    0.999553      28.751566      82.992766       0.619242       0.428062      -1.052784       0.014534       0.011906       0.011504       0.022030      -0.009858       0.003932       0.025943       0.035103      -0.107806      -0.050197       0.011966       0.038231             12.411702       6.144775       1.180454       2.785740       9.375449      -3.065526      21.714883           0.000001
          176              C       7.981087       4.042513      15.292285      -0.085758      33.268337 0.39342971E+03  0.90208126E+04                                 9.036649                            6.626946       0.118686       2.017883                    0.999668      28.336557      80.431470       0.638170       0.418592      -1.062891      -0.002712      -0.013525       0.019286       0.023712       0.000421      -0.008830      -0.013070      -0.020820      -0.066120      -0.028132       0.002748       0.025385             11.385207       6.043528       1.542494       2.816410       8.497175      -0.759967      19.614919          -0.000006
          177              C       7.336896       3.021014      14.629059      -0.029445      40.105722 0.42156680E+03  0.97306178E+04                                10.144959                            6.743566       0.110790       2.044767                    0.999299      26.692663      73.430879       0.655976       0.404524      -1.083440       0.008042      -0.011854       0.053340       0.055230      -0.001382       0.000801      -0.001197      -0.019260      -0.041519      -0.013937      -0.002763       0.016700             14.646641       6.800867       1.312712       3.939089       9.820283      -3.026323      27.318772          -0.000001
          178              C       7.006540       3.193053      13.159524       0.671082      23.643596 0.23667028E+03  0.48487154E+04                                 7.756644                            5.525202      -0.242660       1.988043                    0.998923      21.806062      61.339359       0.618072       0.483709      -1.010428      -0.031515       0.014405      -0.070339       0.078411       0.009730      -0.042638       0.004121       0.164779      -0.265851      -0.097338      -0.037941       0.135280             10.286978       5.216965       0.709995       2.498769       8.292764      -0.999891      17.351206          -0.000000
          179              C      10.765097       0.657142      25.449146       0.667141      22.087596 0.23268478E+03  0.47519100E+04                                 7.407129                            5.493105      -0.209827       2.003545                    0.999041      21.708077      61.178443       0.616747       0.486294      -1.008011      -0.073480       0.000531       0.019212       0.075952      -0.000518       0.014597      -0.046114      -0.073306       0.349244      -0.095973      -0.035318       0.131290              9.181222      14.568417       0.213407      -0.490823       7.870742       1.346905       5.104506          -0.000000
          180              C      12.268218       0.616648      25.395152      -0.015028      36.085364 0.40887401E+03  0.93781953E+04                                 9.455962                            6.667287       0.139557       2.060019                    0.999396      26.382117      72.661191       0.654992       0.407699      -1.079893       0.051826       0.004878       0.016618       0.054643       0.005758      -0.004636       0.010422      -0.020807       0.050699      -0.021759      -0.000550       0.022308             12.507145      22.254722       1.566207       0.081297      10.058257       0.442392       5.208456          -0.000001
          181              C      12.898903      -0.584953      25.287164      -0.075783      31.360678 0.39237722E+03  0.89739346E+04                                 8.656943                            6.616277       0.152781       2.034463                    0.999676      27.930480      78.698508       0.640136       0.418365      -1.065017       0.022577       0.008118       0.013036       0.027305       0.018252      -0.002072       0.000774      -0.023390       0.030191      -0.026839       0.010178       0.016661             10.323020      16.625317       0.552681       0.615782       9.577892       0.388419       4.765853          -0.000001
          182              C      -2.042225       1.797696      25.479143      -0.104040      34.516347 0.41201450E+03  0.96030643E+04                                 9.335601                            6.847375       0.051327       1.995995                    0.999544      29.209400      84.926852       0.615803       0.426744      -1.052658       0.011472      -0.014868       0.012937       0.022805      -0.018755      -0.008406      -0.007862      -0.029189       0.118217      -0.044908       0.003764       0.041144             11.703392      20.184018       2.484248       0.577777       9.661635       0.469558       5.264523          -0.000004
          183              C      -0.708777      -0.651679      25.284164      -0.114554      33.117709 0.39318385E+03  0.89799608E+04                                 8.886915                            6.573100       0.255550       2.065984                    0.999745      28.134094      78.728423       0.650805       0.412075      -1.071086      -0.021538       0.007613       0.010638       0.025199      -0.011905       0.000616       0.003068      -0.019377      -0.042627      -0.014904      -0.007720       0.022624             10.767116      17.248048       2.521796       0.851967      10.322834       0.475930       4.730468          -0.000002
          184              C      -0.660734       1.700799      25.437147      -0.104447      43.665153 0.51063370E+03  0.12418904E+05                                10.850560                            7.572351      -0.125814       1.946854                    0.998573      28.952901      82.927630       0.598066       0.421098      -1.067963      -0.046325      -0.020811       0.006024       0.051141       0.014049      -0.000817      -0.003118      -0.032883       0.038444      -0.028036       0.010593       0.017443             14.484098      26.287916       2.394822       1.192112      11.369944       0.428874       5.794432          -0.000002
          185              C       0.028514       0.500363      25.368155       0.053517      39.254413 0.39867573E+03  0.91311626E+04                                10.087726                            6.660600      -0.000723       2.006881                    0.999510      26.590557      74.358394       0.640858       0.417290      -1.068409      -0.000568      -0.011568       0.004076       0.012278      -0.016916      -0.003356      -0.002326       0.040639       0.030288      -0.031753       0.009878       0.021875             13.939826      25.473180       3.838943       1.497810      11.103082       0.548555       5.243216          -0.000002
          186              C       1.474574       0.654179      25.419149       0.062734      39.513028 0.39717224E+03  0.90847873E+04                                10.146450                            6.653022      -0.001987       2.009045                    0.999497      26.428356      73.767376       0.640737       0.417917      -1.068402       0.004816      -0.016171       0.002678       0.017084       0.021376      -0.000094      -0.004021       0.020163       0.028422      -0.028666       0.009255       0.019411             14.110689      26.939812      -0.761923       1.246187      10.203214       0.257301       5.189040          -0.000002
          187              C       2.453633      -0.325105      25.398152      -0.111669      33.459968 0.38666801E+03  0.88028335E+04                                 8.983633                            6.531846       0.249629       2.067687                    0.999713      28.018036      78.525447       0.650215       0.413776      -1.068950       0.015826       0.014719       0.010066       0.023842       0.005529       0.000640      -0.003190      -0.036809      -0.022969      -0.015546      -0.007802       0.023348             11.018710      18.949303      -0.959712       0.697825       9.412968       0.210812       4.693858           0.000004
          188              C       1.886013       1.966337      25.539136      -0.101581      42.601246 0.49850135E+03  0.12040982E+05                                10.618494                            7.453775      -0.176645       1.931563                    0.998623      28.746116      81.827070       0.606727       0.417943      -1.070878       0.053245      -0.006849       0.004840       0.053902      -0.017853      -0.005989      -0.002862      -0.012211       0.045340      -0.027430       0.011055       0.016375             14.027811      25.408623       0.733169       1.402429      11.188306       0.351470       5.486505          -0.000003
          189              C       3.782566       0.036129      25.479143      -0.094472      33.276741 0.40575110E+03  0.93919034E+04                                 9.030568                            6.736965      -0.032420       1.959598                    0.999601      29.080409      83.414853       0.630830       0.419469      -1.060460      -0.024675       0.007088       0.008794       0.027137      -0.017957      -0.001264      -0.008423      -0.035843       0.032767      -0.031300       0.007231       0.024069             10.915307      18.438017       0.567554       0.575620       9.564015       0.223182       4.743887           0.000004
          190              C       3.207437       2.357833      25.632125      -0.090178      34.641320 0.40336168E+03  0.93207068E+04                                 9.321558                            6.763720       0.024692       1.994587                    0.999353      28.522695      81.684948       0.623224       0.425312      -1.057038      -0.004416      -0.017249       0.000428       0.017810       0.017604      -0.002642      -0.003307      -0.045226       0.122319      -0.049067       0.007790       0.041277             11.755818      20.564983      -0.922892       0.669249       9.823930       0.380804       4.878541          -0.000005
          191              C       4.157966       1.354875      25.569133      -0.017216      37.016115 0.40953742E+03  0.93802201E+04                                 9.579440                            6.643599       0.126135       2.056337                    0.999283      26.301784      71.962185       0.661671       0.404152      -1.084217      -0.052558      -0.007117      -0.002649       0.053104      -0.006630      -0.000029      -0.004088      -0.012642       0.043483      -0.016496       0.000893       0.015603             12.812508      23.544370      -0.195929       0.243508       9.962696       0.239011       4.930459          -0.000001
          192              C       5.623546       1.714012      25.608128       0.678259      21.540866 0.21468822E+03  0.43010195E+04                                 7.286805                            5.278036      -0.190384       2.018409                    0.999228      21.242388      59.474122       0.628312       0.486595      -1.006920       0.068483       0.003663      -0.002872       0.068641      -0.020093      -0.002604      -0.018769      -0.040311       0.403818      -0.096169      -0.040357       0.136525              9.120306      14.773956      -0.135748      -0.040130       8.316072       0.188737       4.270890          -0.000000
          193              C       7.002019       5.682075      25.245169       0.591426      25.273050 0.26425409E+03  0.55423430E+04                                 7.983993                            5.765880      -0.161590       1.994450                    0.999365      22.772180      63.950510       0.619004       0.471781      -1.020932       0.018763      -0.031975       0.014083       0.039659       0.114613      -0.024730       0.003594       0.050785      -0.002930      -0.119747      -0.000554       0.120301             10.081999       8.223841      -5.749664       0.560700      13.661473      -0.315528       8.360681          -0.000001
          194              C       6.114557       6.888604      25.014195       0.001670      36.268710 0.40313846E+03  0.92109221E+04                                 9.480505                            6.624647       0.104056       2.052788                    0.999302      26.145094      71.789720       0.656681       0.408228      -1.079909      -0.018132       0.032724      -0.002324       0.037484       0.004486       0.001198       0.006731      -0.002925       0.037560      -0.011421      -0.003710       0.015131             12.382076      10.232570      -8.050682       0.240293      16.941098      -0.492659       9.972560          -0.000001
          195              C       5.679084       7.616464      26.085075      -0.097034      33.320100 0.40129292E+03  0.92804617E+04                                 9.098096                            6.755752       0.037138       1.995851                    0.999491      28.799002      83.077883       0.620985       0.426498      -1.054087       0.000688       0.012446      -0.012658       0.017765       0.030364       0.013102      -0.023189       0.026739      -0.013070      -0.047419       0.011965       0.035454             11.024536       9.408936      -6.661409      -0.236585      14.345802       0.622930       9.318872          -0.000005
          196              C       5.805223       7.289745      23.730339      -0.082598      32.140552 0.40354530E+03  0.93385998E+04                                 8.873845                            6.761410      -0.011822       1.978856                    0.999611      28.664021      82.512530       0.623022       0.424828      -1.055914      -0.004627       0.019219       0.015986       0.025423       0.008135      -0.008012       0.020681       0.004024      -0.022644      -0.027911       0.009418       0.018493             10.404065       8.599242      -5.639448       0.123730      12.614349      -0.941249       9.998603          -0.000002
          197              C       4.895235       8.730956      25.839102      -0.115278      41.635758 0.51891893E+03  0.12682800E+05                                10.501896                            7.644092      -0.188012       1.924823                    0.998687      29.239493      84.204624       0.593481       0.422263      -1.066256       0.031450      -0.039466      -0.006683       0.050905       0.012294      -0.007190       0.009938       0.011878       0.016158      -0.021851       0.010187       0.011664             13.260329      11.305542      -8.461881       0.005845      17.679122      -0.026583      10.796323          -0.000000
          198              C       5.037891       8.408452      23.493365      -0.132268      33.548814 0.41817267E+03  0.97601339E+04                                 9.083301                            6.863979       0.176443       2.036945                    0.999688      29.099229      84.025810       0.621124       0.422501      -1.057743       0.011657      -0.010691       0.012077       0.019900      -0.000959       0.011919      -0.008177      -0.000779       0.030715      -0.013306      -0.005830       0.019136             10.716003       8.965858      -5.720608      -0.932450      12.603451       0.737838      10.578700          -0.000001
          199              C       4.585900       9.137178      24.552247       0.054706      36.624559 0.42012460E+03  0.97733597E+04                                 9.706370                            6.893581      -0.041759       1.990323                    0.999604      27.121064      77.051994       0.620722       0.424173      -1.061430       0.007213      -0.004268      -0.012631       0.015159      -0.006350       0.011931      -0.017360       0.002514      -0.058069      -0.029396       0.003810       0.025586             12.537048      10.263748      -7.843952      -1.150100      16.859485       1.568739      10.487911          -0.000000
          200              C       3.793040      10.421242      24.543248       0.046829      36.892821 0.42527782E+03  0.99335089E+04                                 9.776817                            6.946936      -0.041599       1.989270                    0.999596      27.332796      78.069661       0.616213       0.425545      -1.059498      -0.004576       0.003536      -0.010589       0.012066      -0.009046      -0.009826       0.017477       0.000461      -0.061026      -0.029065       0.001857       0.027208             12.709575       9.614853      -7.369278       1.187853      17.591047      -1.926236      10.922825           0.000000
          201              C       3.540765      10.906733      25.806106      -0.113063      40.637152 0.51899530E+03  0.12723037E+05                                10.426836                            7.706600      -0.234028       1.912485                    0.998539      29.453472      85.780981       0.582218       0.429135      -1.058799      -0.025697       0.037924      -0.005800       0.046176       0.012853       0.004426      -0.012042       0.021308       0.022779      -0.025441       0.011663       0.013777             13.165557       9.369247      -7.086616       0.090031      19.097992      -0.211965      11.029432           0.000001
          202              C       3.342552      11.125336      23.454370      -0.127565      34.128007 0.43676040E+03  0.10338810E+05                                 9.318263                            7.097211      -0.041066       1.968760                    0.998513      29.607202      87.012671       0.598295       0.432477      -1.048192      -0.023529       0.015876       0.008528       0.029637       0.001963       0.003163       0.014987       0.012406       0.033337      -0.019181      -0.000084       0.019265             11.216715       7.676649      -4.768004       0.817083      14.724292      -1.165405      11.249203           0.000001
          203              C       2.871039      12.085393      26.037080      -0.084603      33.312622 0.41837575E+03  0.98052125E+04                                 9.196386                            6.968341      -0.150607       1.938963                    0.998601      29.172888      85.522792       0.600471       0.435235      -1.045727      -0.003801      -0.008902      -0.011576       0.015090       0.025735      -0.008430       0.020606       0.029853      -0.003049      -0.041349       0.010713       0.030636             11.162942       7.482292      -5.118275       0.173539      16.258859      -0.743027       9.747676           0.000002
          204              C       2.654806      12.309968      23.628350      -0.080026      33.908767 0.42719415E+03  0.10060452E+05                                 9.356309                            7.057258      -0.149919       1.940700                    0.998787      29.050100      85.264552       0.594889       0.437198      -1.044944      -0.004040      -0.024237       0.010650       0.026781       0.013858       0.006961      -0.010666       0.019053      -0.029618      -0.023611       0.001805       0.021806             11.465331       7.046960      -4.635641      -0.033458      16.294949       0.322230      11.054084           0.000003
          205              C       2.425056      12.778193      24.906207      -0.014500      38.199314 0.43338924E+03  0.10096835E+05                                 9.864963                            6.904541       0.129300       2.056130                    0.999253      26.763169      74.542857       0.637347       0.412499      -1.075610       0.012340      -0.041435       0.000583       0.043237       0.000821       0.010436      -0.003797       0.001026       0.041111      -0.011966      -0.006575       0.018541             13.331996       7.985475      -6.576350      -0.120884      21.133318       0.202958      10.877194           0.000002
          206              C       9.186910      -3.593377      25.104185       0.589533      25.262410 0.25807152E+03  0.53844827E+04                                 7.978710                            5.691492      -0.031166       2.037287                    0.999599      22.707000      63.746134       0.623675       0.470699      -1.020807      -0.015758       0.036727      -0.003033       0.040080       0.105860      -0.006656      -0.024497       0.087779       0.002845      -0.117452       0.000147       0.117305             10.446344       6.409778      -4.589731      -0.199272      16.101773       0.859961       8.827480           0.000003
          207              C       6.799317       3.683830       7.856119       0.681354      20.876200 0.22502113E+03  0.45691214E+04                                 7.167295                            5.430592      -0.247091       1.994087                    0.998964      21.654148      61.378173       0.613754       0.491476      -1.002696       0.000977      -0.011890       0.072451       0.073427       0.024734       0.005092       0.017286       0.150511      -0.270939      -0.094933      -0.029722       0.124655              8.622416       4.322591      -0.086102       0.203012       8.300509      -0.970854      13.244148           0.000001
          208              C       6.812831       4.084462       6.410281      -0.035579      36.078106 0.43600824E+03  0.10176630E+05                                 9.480227                            6.911929       0.083661       2.037707                    0.999267      27.002473      75.362716       0.638648       0.410899      -1.076289       0.003362       0.016081      -0.048643       0.051343       0.006115       0.001794       0.011949      -0.022329      -0.035354      -0.016107      -0.006698       0.022805             12.042086       5.727904      -1.292223      -0.818352       9.880458      -2.285191      20.517895           0.000001
          209              C       7.348913       3.258380       5.444389      -0.098407      32.828609 0.42482042E+03  0.10011163E+05                                 9.123474                            7.024448      -0.168905       1.926178                    0.998463      29.713910      87.828935       0.596728       0.435562      -1.043777      -0.007231       0.018216      -0.014559       0.024414       0.007062       0.020166      -0.010401       0.010841      -0.121067      -0.048296       0.016012       0.032283             10.882535       5.832843      -1.007705      -1.816070       9.207641      -1.478001      17.607123           0.000004
          210              C       6.342820       5.342547       6.032323      -0.079209      30.865007 0.41002166E+03  0.95458662E+04                                 8.689019                            6.841517       0.035224       1.995576                    0.999638      28.852305      83.865135       0.614566       0.428084      -1.051742       0.026483      -0.005097      -0.014733       0.030731       0.005423       0.008119       0.027035       0.011423      -0.050198      -0.036014       0.008205       0.027809             10.073549       5.334905      -1.227502      -0.299877       9.835680      -2.254096      15.050062          -0.000001
          211              C       7.405974       3.711355       4.139536      -0.107904      41.127148 0.51659732E+03  0.12653725E+05                                10.540700                            7.699954      -0.256103       1.907993                    0.998321      29.353430      85.545207       0.581011       0.430383      -1.057685      -0.013770      -0.004042       0.048221       0.050311       0.004559       0.002873       0.017953       0.013649      -0.040910      -0.026026       0.007592       0.018434             13.424641       6.895569      -1.361906      -2.703892      10.634669      -3.181333      22.743686           0.000001
          212              C       6.335311       5.757771       4.733469      -0.109978      32.868546 0.42354493E+03  0.99319181E+04                                 9.062403                            6.971731       0.059098       2.008686                    0.998622      28.954626      84.213391       0.606959       0.430341      -1.051323       0.007737      -0.012411       0.008629       0.016981      -0.004296       0.010790       0.001854       0.004949      -0.023588      -0.014522       0.001549       0.012973             10.632580       5.932672      -1.645396      -1.587308      10.006062      -0.620784      15.959006          -0.000001
          213              C       6.925451       4.935835       3.761578       0.059671      37.511916 0.41856504E+03  0.97469179E+04                                 9.947970                            6.921758      -0.080562       1.981914                    0.999471      27.103332      77.530170       0.612774       0.429241      -1.056232      -0.012764       0.014341       0.008216       0.020882       0.013538       0.017344      -0.015177       0.018443       0.019105      -0.032098       0.008485       0.023613             13.240650       6.532081      -1.441276      -3.339004       9.914923      -1.260145      23.274946          -0.000000
          214              C       7.113154       5.228873       2.333738       0.063382      38.755147 0.41656158E+03  0.96789811E+04                                10.152553                            6.900050      -0.099726       1.979010                    0.999519      26.914774      76.656233       0.615034       0.428604      -1.057678      -0.018514       0.008180      -0.004682       0.020775       0.013990      -0.002688       0.014772       0.033141       0.043306      -0.033486       0.013419       0.020066             13.833539       6.361524      -1.208911      -2.458208      11.087409      -4.665800      24.051682          -0.000000
          215              C       7.727320       4.201081       1.634817      -0.091854      43.762911 0.49633597E+03  0.12004082E+05                                10.902435                            7.496337      -0.201567       1.930546                    0.998235      28.679334      82.324878       0.596484       0.424574      -1.064144      -0.012222       0.010091      -0.050306       0.052743       0.002356       0.010219      -0.003771       0.006604      -0.084434      -0.030755       0.010929       0.019826             14.863474       7.192393      -1.306020      -3.786636      10.461962      -3.356023      26.936067           0.000000
          216              C       6.737745       6.368020       1.634817      -0.098856      34.791083 0.40461344E+03  0.93623135E+04                                 9.374946                            6.792547       0.089978       2.023503                    0.998882      28.384259      81.498076       0.619023       0.427618      -1.054997       0.002237      -0.005921      -0.016957       0.018100       0.002168      -0.002726       0.007111      -0.013876      -0.047743      -0.017993       0.001382       0.016611             11.674532       5.915142      -1.510471      -2.004563      10.400846      -2.149301      18.707609          -0.000005
          217              C       8.014130       4.275403       0.308965      -0.096662      35.508809 0.39877993E+03  0.92106823E+04                                 9.523994                            6.746889       0.054611       2.002934                    0.999519      28.729783      82.908349       0.619502       0.428060      -1.052802      -0.015008       0.011240       0.011094       0.021787       0.010728      -0.006796       0.027285       0.034807      -0.108349      -0.052035       0.013517       0.038518             12.400081       6.140276      -1.180754      -2.783974       9.368223      -3.058989      21.691743           0.000001
          218              C       7.035066       6.451826       0.293967      -0.087510      33.367959 0.39486531E+03  0.90618910E+04                                 9.054451                            6.639347       0.120931       2.017979                    0.999669      28.384343      80.600921       0.637534       0.418633      -1.062876       0.002930      -0.014837       0.020319       0.025330      -0.000161       0.007803      -0.012390      -0.021216      -0.072547      -0.029115       0.003166       0.025949             11.409803       6.055194      -1.544654      -2.824696       8.511165      -0.759579      19.663051          -0.000006
          219              C       7.679265       0.611701      29.627377      -0.028910      40.005921 0.42052156E+03  0.96988787E+04                                10.122694                            6.731127       0.114803       2.046410                    0.999321      26.660602      73.274657       0.657286       0.404035      -1.083945      -0.007541      -0.012559       0.051629       0.053667       0.001895      -0.001610      -0.002337      -0.018305      -0.045803      -0.015592      -0.001580       0.017172             14.609990       6.786657      -1.310776      -3.927806       9.800573      -3.017375      27.242739          -0.000001
          220              C       8.009622       0.783741      28.157842       0.670971      23.662526 0.23690062E+03  0.48548347E+04                                 7.761729                            5.528696      -0.243894       1.987390                    0.998970      21.818475      61.392200       0.617714       0.483850      -1.010308       0.031629       0.015136      -0.071473       0.079611      -0.010667       0.041730       0.004799       0.164491      -0.266487      -0.097381      -0.037612       0.134993             10.293942       5.220040      -0.710613      -2.500546       8.298167      -1.000827      17.363619          -0.000000
          221              C       4.251069       3.066455      10.450828       0.668392      22.068049 0.23243581E+03  0.47456855E+04                                 7.404027                            5.491080      -0.206492       2.004568                    0.998986      21.695677      61.141635       0.616689       0.486456      -1.007899       0.072069       0.000720       0.021150       0.075112       0.000937      -0.012178      -0.047408      -0.074695       0.346566      -0.095860      -0.035189       0.131049              9.177226      14.562249      -0.214848       0.489965       7.867293       1.346154       5.102137          -0.000000
          222              C       2.747948       3.025960      10.396834      -0.016929      36.142989 0.40967481E+03  0.94004360E+04                                 9.461047                            6.670412       0.142233       2.060399                    0.999362      26.414703      72.747619       0.655390       0.407284      -1.080252      -0.052520       0.004399       0.016309       0.055170      -0.006499       0.004938       0.008673      -0.020108       0.048444      -0.021492       0.001151       0.020341             12.514325      22.268049      -1.565453      -0.080714      10.064368       0.442908       5.210557          -0.000001
          223              C       2.117272       1.824360      10.288846      -0.074194      31.289365 0.39124893E+03  0.89415974E+04                                 8.643326                            6.605989       0.152087       2.034650                    0.999678      27.895020      78.567236       0.640753       0.418267      -1.065090      -0.022535       0.008470       0.012599       0.027172      -0.019006       0.002923       0.000787      -0.023707       0.029513      -0.027549       0.009998       0.017552             10.305635      16.592018      -0.554279      -0.614132       9.566686       0.388519       4.758202          -0.000001
          224              C       2.042182       4.207008      10.480825      -0.106108      34.600740 0.41316935E+03  0.96375788E+04                                 9.353158                            6.858660       0.047448       1.994817                    0.999551      29.251868      85.108590       0.615013       0.426955      -1.052434      -0.010675      -0.016516       0.013714       0.023975       0.019385       0.008818      -0.008399      -0.027259       0.120067      -0.045316       0.003395       0.041921             11.728236      20.234039      -2.491246      -0.578964       9.677080       0.470209       5.273588          -0.000004
          225              C       0.708752       1.757633      10.285846      -0.116126      33.154132 0.39371762E+03  0.89955701E+04                                 8.894796                            6.578749       0.249469       2.064110                    0.999744      28.152377      78.805091       0.650323       0.412224      -1.070946       0.022721       0.007835       0.010282       0.026141       0.011886       0.000592       0.000366      -0.019843      -0.042231      -0.014112      -0.008418       0.022530             10.776939      17.265605      -2.525241      -0.852773      10.331029       0.476487       4.734184          -0.000002
          226              C       0.660692       4.110112      10.438829      -0.103351      43.596547 0.50963319E+03  0.12388071E+05                                10.839045                            7.564273      -0.127222       1.946379                    0.998637      28.924276      82.814655       0.598483       0.421025      -1.068045       0.047818      -0.021251       0.005621       0.052628      -0.012406       0.001991      -0.002989      -0.030894       0.041385      -0.026729       0.009856       0.016873             14.469347      26.263701      -2.389220      -1.189882      11.355608       0.428091       5.788731          -0.000002
          227              C      -0.028547       2.909676      10.369837       0.053214      39.267387 0.39882672E+03  0.91350920E+04                                10.088027                            6.660547      -0.003146       2.006342                    0.999471      26.596440      74.366293       0.641078       0.417126      -1.068560       0.000461      -0.012552       0.005926       0.013888       0.018087       0.004155      -0.003311       0.038731       0.025887      -0.031345       0.008647       0.022697             13.940737      25.475590      -3.839513      -1.497543      11.103403       0.548683       5.243219          -0.000002
          228              C      -1.474608       3.063491      10.420831       0.061892      39.480889 0.39685017E+03  0.90750643E+04                                10.138804                            6.648717       0.003376       2.010909                    0.999466      26.418851      73.717595       0.641213       0.417715      -1.068591      -0.004234      -0.015519       0.003294       0.016420      -0.021035       0.000416      -0.004591       0.023994       0.035143      -0.030410       0.011081       0.019328             14.099515      26.916826       0.761382      -1.244686      10.196097       0.257201       5.185622          -0.000002
          229              C      12.562539       2.084208      10.399834      -0.110428      33.440661 0.38637828E+03  0.87945246E+04                                 8.980184                            6.529143       0.255735       2.069431                    0.999691      28.007437      78.486210       0.650392       0.413743      -1.068979      -0.014212       0.014327       0.009404       0.022264      -0.006735      -0.001965      -0.001683      -0.035593      -0.023792      -0.015709      -0.007339       0.023048             11.014763      18.942475       0.960045      -0.697408       9.409844       0.210828       4.691969           0.000004
          230              C      -1.886057       4.375650      10.540818      -0.102299      42.717998 0.49994984E+03  0.12086598E+05                                10.642882                            7.468428      -0.183911       1.929041                    0.998551      28.789451      82.027835       0.605571       0.418373      -1.070438      -0.051595      -0.008499       0.004206       0.052459       0.017951       0.004829      -0.002477      -0.013723       0.042470      -0.027000       0.011974       0.015026             14.063833      25.480430      -0.729293      -1.406131      11.213107       0.351975       5.497962          -0.000003
          231              C      11.233604       2.445442      10.480825      -0.095844      33.329105 0.40653637E+03  0.94146291E+04                                 9.037587                            6.741145      -0.025954       1.960745                    0.999640      29.112897      83.528211       0.630962       0.419179      -1.060644       0.024966       0.008335       0.008475       0.027651       0.016031       0.001106      -0.008893      -0.037072       0.031180      -0.030140       0.006093       0.024047             10.924833      18.455621      -0.565250      -0.576064       9.571955       0.223343       4.746923           0.000004
          232              C      11.808716       4.767146      10.633807      -0.090226      34.628744 0.40313261E+03  0.93140074E+04                                 9.319444                            6.761801       0.024548       1.994457                    0.999379      28.515365      81.655406       0.623317       0.425312      -1.057048       0.008207      -0.014744      -0.001539       0.016945      -0.018457       0.003378      -0.002515      -0.044260       0.122619      -0.049313       0.008005       0.041308             11.753922      20.562439       0.924742      -0.668994       9.821646       0.380612       4.877681          -0.000005
          233              C      10.858194       3.764187      10.570815      -0.015060      36.957701 0.40868656E+03  0.93566243E+04                                 9.574424                            6.639961       0.121577       2.055346                    0.999310      26.267493      71.871619       0.661310       0.404550      -1.083862       0.054096      -0.004156      -0.000876       0.054262       0.007257       0.000837      -0.001950      -0.011867       0.046669      -0.017230       0.001458       0.015772             12.806261      23.532082       0.196624      -0.243497       9.958572       0.238915       4.928131          -0.000001
          234              C       9.392612       4.123324      10.609810       0.675672      21.603360 0.21539445E+03  0.43187746E+04                                 7.300025                            5.286271      -0.189058       2.017931                    0.999187      21.281844      59.612283       0.627891       0.486514      -1.006948      -0.067925       0.005047      -0.002102       0.068145       0.018830       0.001970      -0.020586      -0.040857       0.404375      -0.095567      -0.041527       0.137094              9.138544      14.807453       0.136549       0.040117       8.330533       0.189073       4.277645          -0.000000
          235              C       8.014111       8.091388      10.246851       0.591418      25.258479 0.26405258E+03  0.55371727E+04                                 7.981622                            5.764126      -0.162076       1.994553                    0.999396      22.764728      63.928372       0.619014       0.471854      -1.020872      -0.017133      -0.032173       0.011923       0.038351      -0.114509       0.026872       0.002949       0.048262      -0.008077      -0.118899      -0.002423       0.121322             10.078667       8.221116       5.747079      -0.560940      13.655886      -0.315948       8.359001          -0.000001
          236              C       8.901564       9.297916      10.015877      -0.002926      36.324613 0.40392431E+03  0.92323782E+04                                 9.483831                            6.626748       0.104810       2.052873                    0.999218      26.179564      71.872738       0.657295       0.407692      -1.080380       0.019122       0.031964      -0.004760       0.037550      -0.005746      -0.000129       0.005876      -0.001463       0.032394      -0.011874      -0.001120       0.012994             12.385893      10.235650       8.053066      -0.241933      16.946211      -0.495230       9.975818          -0.000001
          237              C       9.337030      10.025776      11.086757      -0.095848      33.343999 0.40168016E+03  0.92924100E+04                                 9.106530                            6.762178       0.027168       1.992508                    0.999461      28.804977      83.130489       0.620203       0.426898      -1.053754      -0.002150       0.011691      -0.016118       0.020027      -0.029241      -0.011517      -0.020721       0.027768      -0.013720      -0.044221       0.009506       0.034715             11.034550       9.417676       6.668279       0.236992      14.359793       0.623612       9.326182          -0.000005
          238              C       9.210897       9.699058       8.732021      -0.082289      32.172566 0.40400333E+03  0.93520384E+04                                 8.880923                            6.766454      -0.005817       1.980500                    0.999576      28.680773      82.578685       0.622610       0.424980      -1.055798       0.003234       0.016324       0.015902       0.023018      -0.008568       0.008798       0.021459       0.005980      -0.023164      -0.029439       0.010846       0.018592             10.412891       8.606731       5.645592      -0.127246      12.626882      -0.947169      10.005059          -0.000002
          239              C      -4.895328      11.140269      10.840784      -0.112858      41.462817 0.51650553E+03  0.12607549E+05                                10.470362                            7.624091      -0.184267       1.926680                    0.998550      29.164192      83.899690       0.594590       0.422019      -1.066543      -0.030744      -0.039447      -0.008871       0.050794      -0.011495       0.009229       0.009808       0.013581       0.016120      -0.022300       0.008270       0.014030             13.215904      11.267116       8.427510      -0.010248      17.614528      -0.032520      10.766070          -0.000000
          240              C      -5.037979      10.817765       8.495047      -0.131753      33.522351 0.41775359E+03  0.97473990E+04                                 9.074112                            6.856499       0.186984       2.039753                    0.999687      29.089486      83.970608       0.622045       0.422003      -1.058110      -0.012030      -0.011428       0.012857       0.020991       0.001831      -0.011918      -0.008132       0.001907       0.030289      -0.012300      -0.007095       0.019394             10.704843       8.955223       5.713320       0.927608      12.589062       0.731932      10.570242          -0.000001
          241              C      -4.585995      11.546491       9.553929       0.053924      36.664122 0.42059313E+03  0.97871049E+04                                 9.713310                            6.898017      -0.042654       1.989626                    0.999581      27.136995      77.111529       0.620435       0.424246      -1.061371      -0.005738      -0.002121      -0.014480       0.015719       0.006348      -0.010386      -0.017471       0.001509      -0.061405      -0.029699       0.004520       0.025178             12.545807      10.270537       7.849697       1.149569      16.870682       1.567689      10.496202           0.000000
          242              C      -3.793144      12.830555       9.544930       0.040057      37.070768 0.42765383E+03  0.10001871E+05                                 9.801002                            6.962084      -0.038711       1.988855                    0.999602      27.416990      78.333463       0.616169       0.425028      -1.059932       0.001433       0.003141      -0.010480       0.011034       0.006332       0.008629       0.016631      -0.000848      -0.066273      -0.029740       0.005174       0.024566             12.742524       9.638120       7.390122      -1.192433      17.637413      -1.934102      10.952039           0.000000
          243              C      -3.540874      13.316046      10.807788      -0.108915      40.396554 0.51561222E+03  0.12617650E+05                                10.382705                            7.679124      -0.228999       1.915392                    0.998527      29.350046      85.363969       0.583605       0.428876      -1.059110       0.027110       0.038667      -0.010307       0.048336      -0.013692      -0.005113      -0.010442       0.017671       0.024555      -0.024514       0.011778       0.012737             13.101610       9.325258       7.043510      -0.085284      18.993915      -0.202081      10.985658           0.000001
          244              C      -3.342660      13.534648       8.456052      -0.124277      34.021005 0.43498272E+03  0.10285954E+05                                 9.294805                            7.078330      -0.033931       1.971385                    0.998486      29.557208      86.812474       0.599670       0.431937      -1.048548       0.023534       0.014513       0.010501       0.029576      -0.001731      -0.003216       0.012193       0.008180       0.032255      -0.015198      -0.002002       0.017200             11.187818       7.655787       4.753604      -0.812338      14.682278      -1.157867      11.225387           0.000001
          245              C      -2.871156      14.494706      11.038762      -0.085580      33.363735 0.41921517E+03  0.98299045E+04                                 9.209982                            6.979571      -0.156874       1.937061                    0.998598      29.189813      85.596949       0.599435       0.435764      -1.045399       0.005941      -0.008462      -0.007930       0.013030      -0.025424       0.008984       0.021016       0.029384      -0.001736      -0.041645       0.011653       0.029992             11.179157       7.493169       5.126372      -0.174071      16.285081      -0.744780       9.759222           0.000002
          246              C      -2.654922      14.719280       8.630032      -0.083075      34.078518 0.42976519E+03  0.10137010E+05                                 9.390239                            7.080770      -0.155568       1.937858                    0.998788      29.132819      85.597423       0.593562       0.437483      -1.044689       0.004161      -0.024114       0.011291       0.026949      -0.014514      -0.007105      -0.011514       0.015088      -0.030245      -0.024243       0.002844       0.021399             11.511137       7.072787       4.657769       0.036390      16.369747       0.328385      11.090878           0.000003
          247              C      -2.425177      15.187505       9.907889      -0.012284      37.993168 0.43095979E+03  0.10023155E+05                                 9.819420                            6.877629       0.144241       2.061616                    0.999257      26.688372      74.199199       0.639833       0.411597      -1.076519      -0.013840      -0.042757       0.001074       0.044954      -0.001161      -0.011100      -0.004672       0.001611       0.042048      -0.012961      -0.006496       0.019457             13.261294       7.946283       6.533779       0.122114      21.005715       0.206474      10.831883           0.000002
          248              C       5.829287      -1.184064      10.105867       0.586239      25.303423 0.25860069E+03  0.53978145E+04                                 7.984006                            5.695398      -0.030221       2.037495                    0.999616      22.730750      63.808100       0.623833       0.470381      -1.021069       0.012567       0.034445      -0.000411       0.036668      -0.105956       0.006781      -0.025074       0.084391       0.001543      -0.116790      -0.000360       0.117150             10.453018       6.413400       4.592455       0.200567      16.111978       0.863089       8.833677           0.000003
          249              S      -0.637490       9.986746      27.241445       0.994294      77.599548 0.14762881E+04  0.45087593E+05                                12.875899                           10.756179       0.607735       1.992858                    0.999357      49.913345     141.664936       0.682408       0.293884      -1.213280      -0.050410       0.090980       0.015414       0.105148      -0.021718      -0.029786      -0.020050      -0.026524       0.269151      -0.077951      -0.019474       0.097425             14.160097      13.023449      -0.871768      -1.247179      15.234304      -0.424171      14.222537           0.000003
          250              S       7.998040       7.407082      19.505313       0.973054      81.231019 0.14905934E+04  0.45543151E+05                                13.218275                           10.738605       0.697955       2.013382                    0.999388      50.037750     141.121658       0.690994       0.290113      -1.219642      -0.013471      -0.104910      -0.001151       0.105778      -0.009924      -0.006443       0.002791       0.104065      -0.234116      -0.078374      -0.013878       0.092251             15.049230      15.028043      -0.300521      -0.904440      17.741877       0.808825      12.377769          -0.000002
          251              S      11.721333       0.626660      17.947287       0.996939      77.149356 0.14485669E+04  0.44041457E+05                                12.780998                           10.631146       0.652015       2.006369                    0.999383      49.764518     141.024809       0.688542       0.292586      -1.214358      -0.005508      -0.004908      -0.111989       0.112232       0.088439       0.005165       0.005640      -0.072055      -0.053741      -0.086558      -0.018360       0.104918             13.986359      13.468647       0.141019       0.183355      13.164381      -0.242826      15.326048          -0.000000
          252              S       0.637386      12.396058      12.243127       0.996552      77.480228 0.14731220E+04  0.44964255E+05                                12.860667                           10.742812       0.620227       1.996733                    0.999353      49.855826     141.434097       0.683044       0.293784      -1.213451       0.047322       0.092372       0.013250       0.104630       0.022995       0.029065      -0.018206      -0.021255       0.275358      -0.078147      -0.020561       0.098708             14.144222      13.008688       0.868830       1.245566      15.215904      -0.422798      14.208073           0.000003
          253              S       7.018083       9.816394       4.506995       0.974982      81.178108 0.14893034E+04  0.45495683E+05                                13.215377                           10.736525       0.696217       2.012925                    0.999406      50.008372     141.044492       0.690786       0.290252      -1.219448       0.010869      -0.106689      -0.001267       0.107249       0.010968       0.006495       0.003233       0.102960      -0.231517      -0.077547      -0.013949       0.091496             15.044725      15.018116       0.303126       0.903951      17.738245       0.808614      12.377815          -0.000002
          254              S       3.294842       3.035972       2.948969       0.995962      77.098187 0.14468889E+04  0.43974177E+05                                12.768994                           10.619053       0.655682       2.007672                    0.999407      49.746409     140.910597       0.689566       0.292259      -1.214794       0.004487      -0.004432      -0.111458       0.111636      -0.088131      -0.005374       0.006985      -0.070961      -0.053474      -0.086097      -0.018453       0.104550             13.975131      13.458592      -0.142356      -0.183647      13.156319      -0.244520      15.310483          -0.000000
          255              S       6.870650       0.471727      17.753509       0.996552      77.480231 0.14731220E+04  0.44964256E+05                                12.860667                           10.742812       0.620226       1.996733                    0.999353      49.855829     141.434113       0.683044       0.293784      -1.213451      -0.047322      -0.092372      -0.013250       0.104630       0.022995       0.029065      -0.018206      -0.021255       0.275358      -0.078147      -0.020561       0.098708             14.144223      13.008689       0.868830       1.245566      15.215905      -0.422798      14.208073           0.000003
          256              S       0.489953       3.051391      25.489641       0.974982      81.178106 0.14893034E+04  0.45495681E+05                                13.215377                           10.736524       0.696217       2.012925                    0.999406      50.008372     141.044492       0.690786       0.290252      -1.219448      -0.010869       0.106689       0.001267       0.107249       0.010968       0.006495       0.003233       0.102960      -0.231517      -0.077547      -0.013949       0.091496             15.044725      15.018115       0.303126       0.903951      17.738245       0.808613      12.377815          -0.000002
          257              S       4.213194       9.831813      27.047667       0.995962      77.098183 0.14468889E+04  0.43974174E+05                                12.768994                           10.619053       0.655682       2.007672                    0.999407      49.746407     140.910589       0.689566       0.292259      -1.214794      -0.004487       0.004432       0.111458       0.111636      -0.088131      -0.005374       0.006985      -0.070961      -0.053474      -0.086097      -0.018453       0.104550             13.975131      13.458591      -0.142356      -0.183647      13.156319      -0.244520      15.310482          -0.000000
          258              S       8.145526       2.881039       2.755191       0.994294      77.599540 0.14762879E+04  0.45087586E+05                                12.875898                           10.756178       0.607736       1.992859                    0.999357      49.913342     141.664922       0.682408       0.293884      -1.213280       0.050410      -0.090980      -0.015414       0.105148      -0.021718      -0.029786      -0.020050      -0.026524       0.269150      -0.077951      -0.019474       0.097425             14.160095      13.023448      -0.871768      -1.247179      15.234302      -0.424171      14.222535           0.000003
          259              S      -0.490004       5.460703      10.491323       0.973054      81.231020 0.14905934E+04  0.45543151E+05                                13.218275                           10.738605       0.697955       2.013382                    0.999388      50.037750     141.121658       0.690994       0.290113      -1.219642       0.013471       0.104910       0.001151       0.105778      -0.009924      -0.006443       0.002791       0.104065      -0.234116      -0.078374      -0.013878       0.092251             15.049230      15.028043      -0.300521      -0.904440      17.741877       0.808825      12.377769          -0.000002
          260              S      -4.213297      12.241125      12.049349       0.996939      77.149352 0.14485668E+04  0.44041452E+05                                12.780998                           10.631145       0.652015       2.006369                    0.999383      49.764517     141.024807       0.688542       0.292586      -1.214358       0.005508       0.004908       0.111989       0.112232       0.088439       0.005165       0.005640      -0.072055      -0.053741      -0.086557      -0.018360       0.104918             13.986358      13.468646       0.141019       0.183355      13.164381      -0.242826      15.326048          -0.000000
          261              O       0.522513      10.384159      21.869647      -0.659648      37.504387 0.60630318E+03  0.15059324E+05                                 8.964170                            7.697324       0.145397       2.070881                    0.995725      29.411393      79.259546       0.672929       0.366455      -1.130186       0.022313      -0.037404       0.064536       0.077858       0.029418       0.003587      -0.006914       0.009293      -0.232979      -0.078339       0.009706       0.068633             10.186077       6.551481       0.261466       0.813431      12.989598      -3.819850      11.017152           0.000005
          262              O       0.930962       8.278774      21.321309      -0.700522      44.403284 0.70485472E+03  0.18178712E+05                                10.070220                            8.330309       0.097865       2.037999                    0.997297      30.522194      83.812862       0.643263       0.369193      -1.128096      -0.011356       0.037296       0.090105       0.098177       0.029803      -0.005610       0.039034       0.110884      -0.179964      -0.088017      -0.005040       0.093057             11.677700       7.232102       0.606170       0.621457      10.243623       4.673978      17.557374           0.000000
          263              O       0.047995      11.203416      27.570508      -0.509704      25.553974 0.42183462E+03  0.95276655E+04                                 6.822110                            6.354025       0.820255       2.328613                    0.999081      26.246611      66.499451       0.755570       0.358911      -1.141019       0.018694       0.044420       0.018103       0.051482       0.064739       0.011595       0.023645      -0.039775      -0.096954      -0.052983      -0.036422       0.089405              7.037541       5.840409       1.860144      -0.317128       9.742846       0.617992       5.529367           0.000009
          264              O      -2.049763      10.075085      27.068064      -0.525923      24.319238 0.39971000E+03  0.89158839E+04                                 6.546295                            6.136665       0.592406       2.239668                    0.999074      26.592765      67.171060       0.777205       0.353306      -1.144399      -0.048110       0.018703       0.003007       0.051705      -0.003125       0.011117       0.002319       0.126663      -0.087538      -0.049172      -0.029955       0.079128              6.591066       9.713214      -0.927532       0.225108       4.975142      -0.082349       5.084843           0.000010
          265              O      -0.810924      13.112020       2.483721      -0.665720      40.550992 0.60634943E+03  0.15028737E+05                                 9.418494                            7.637270       0.225684       2.091072                    0.997263      29.400353      78.597903       0.685049       0.360732      -1.137060      -0.063692      -0.033347      -0.080041       0.107588      -0.028012       0.027496       0.037718       0.075519      -0.183500      -0.089438       0.010139       0.079299             11.478436       7.522649      -2.194098      -3.284023      10.208727       4.710369      16.703933           0.000002
          266              O      -0.449025      10.915639       2.272845      -0.682748      39.607352 0.60909960E+03  0.15149672E+05                                 9.329311                            7.693474       0.164272       2.065871                    0.997394      29.845297      80.544715       0.675777       0.364408      -1.131510       0.029318       0.060297      -0.061325       0.090863      -0.003918       0.030877      -0.025019       0.080329      -0.217094      -0.085492       0.002079       0.083412             11.128125       6.652593      -0.283139      -0.363933      11.728510      -5.718181      15.003273          -0.000005
          267              O       2.663823      10.860494      19.868872      -0.623319      40.092596 0.62897665E+03  0.15713184E+05                                 9.354912                            7.826890       0.217933       2.110273                    0.995629      28.617187      76.491161       0.671276       0.365237      -1.134968       0.066253      -0.008848      -0.003503       0.066933      -0.029426      -0.026742      -0.007623      -0.092667       0.169491      -0.088470       0.026639       0.061831             10.823289      13.342930      -4.362222      -0.689681      11.683741       1.347472       7.443196           0.000001
          268              O       2.747922       8.737007      19.138154      -0.715013      42.011787 0.65556123E+03  0.16591059E+05                                 9.632504                            7.943385       0.233548       2.067351                    0.998884      30.710507      83.329586       0.670527       0.360935      -1.135360       0.063484       0.083222      -0.029161       0.108658       0.038745       0.005474      -0.026025      -0.064120       0.295490      -0.100856      -0.003270       0.104126             11.354751      15.397246       4.982802       2.354669      10.678248       1.852207       7.988760          -0.000003
          269              O       7.996090       6.657687      20.739674      -0.499393      25.221262 0.41423800E+03  0.92845087E+04                                 6.691924                            6.243935       0.999033       2.391586                    0.999303      25.839756      64.552929       0.774282       0.352938      -1.149416      -0.001118      -0.043006       0.041533       0.059798      -0.008583      -0.007492      -0.060459      -0.041248       0.168482      -0.057818      -0.034878       0.092696              6.868083       5.178232      -0.086052      -0.810441       7.514035      -2.235069       7.911983          -0.000002
          270              O       7.857943       6.689664      18.276950      -0.508615      25.754533 0.40264563E+03  0.89681187E+04                                 6.821490                            6.148657       0.847558       2.340119                    0.999312      25.893895      64.655644       0.781014       0.352102      -1.149168      -0.006599      -0.030731      -0.032919       0.045515      -0.003230       0.003987       0.048117      -0.026397       0.150087      -0.042913      -0.033423       0.076336              7.247216       4.957365      -0.089559       0.062514       8.528524       3.393545       8.255759          -0.000008
          271              O      -1.052682       9.669891      19.467817      -0.772265      55.257601 0.83272533E+03  0.22372183E+05                                11.626710                            9.014501       0.001238       1.976129                    0.998836      32.485657      90.800983       0.622998       0.365943      -1.131524      -0.068818      -0.092192      -0.013361       0.115818       0.057397       0.004086      -0.020636      -0.003876       0.318996      -0.111972       0.002907       0.109065             14.986715      22.570403       8.481300       1.170408      13.514709       0.472035       8.875033           0.000002
          272              O      -1.551212       7.585486      19.288737      -0.583276      33.396343 0.50662249E+03  0.12000704E+05                                 8.214600                            6.972276       0.380718       2.175680                    0.997372      27.418478      71.567449       0.718601       0.359829      -1.138212      -0.051142       0.009983       0.006248       0.052480      -0.013134      -0.000590      -0.007066      -0.105116       0.208063      -0.088865       0.018549       0.070315              9.001511       9.133502      -2.420297       0.012376      12.587350      -0.201757       5.283682          -0.000002
          273              O      -0.138178       5.027223      18.578117      -0.666984      32.390911 0.50179435E+03  0.11870963E+05                                 7.960560                            6.838028       0.510277       2.175438                    0.998411      29.158339      76.333299       0.740932       0.349436      -1.145322      -0.077486      -0.080746      -0.012929       0.112655      -0.062571      -0.016413      -0.028078      -0.007660       0.132248      -0.091918       0.035549       0.056369              8.802675       7.040477       2.347596      -2.274949       9.248628      -2.054577      10.118919          -0.000012
          274              O      -0.154699       5.459852      20.744774      -0.634499      35.789120 0.53690556E+03  0.12905433E+05                                 8.605075                            7.136891       0.540488       2.195477                    0.998467      28.805792      75.768470       0.716275       0.355755      -1.141327      -0.065516      -0.053181       0.054308       0.100349      -0.053947       0.048032       0.051691      -0.037039       0.060659      -0.105545       0.039203       0.066342              9.962401       7.578461       3.772056       2.219296      12.650914       2.920881       9.657829          -0.000002
          275              O      12.750246      -0.025093      17.212970      -0.511619      23.722923 0.37664932E+03  0.82703431E+04                                 6.420348                            5.931851       0.685331       2.277771                    0.999277      26.123783      65.281997       0.796242       0.350328      -1.147830       0.025417      -0.020646      -0.036722       0.049201      -0.033438      -0.040691       0.030557       0.033554      -0.064758      -0.048973      -0.025909       0.074882              6.540092       7.082093      -1.369785      -2.288861       5.780230       1.347194       6.757954          -0.000006
          276              O      10.681008       1.273088      17.206370      -0.520248      27.944464 0.46928976E+03  0.10901653E+05                                 7.328124                            6.780750       0.558765       2.240534                    0.997938      26.766386      69.104026       0.717644       0.367405      -1.132716      -0.033966       0.006582      -0.034417       0.048801      -0.039019       0.040990      -0.018951       0.044626      -0.068603      -0.044498      -0.032219       0.076717              7.571178       8.872579      -2.005467       2.617697       6.216902      -1.658610       7.624054          -0.000001
          277              O       1.572136      13.564126      18.743098      -0.627682      34.145006 0.49932022E+03  0.11775172E+05                                 8.280165                            6.827763       0.609913       2.221497                    0.998392      28.414310      73.802890       0.741838       0.350114      -1.146972       0.063994       0.066863      -0.030520       0.097454      -0.067182       0.016271       0.035021      -0.010371       0.146264      -0.100405       0.034285       0.066120              9.746866       6.004306       2.067558       1.553995      12.289091       3.661070      10.947200           0.000005
          278              O       1.201235      13.499347      20.894757      -0.651909      37.853702 0.55468633E+03  0.13481854E+05                                 9.060238                            7.344572       0.379569       2.151710                    0.996009      29.015496      77.493717       0.691014       0.364684      -1.130912       0.071892       0.071494       0.041885       0.109701      -0.042299      -0.019431      -0.050949      -0.004721       0.063532      -0.078472       0.017189       0.061283             10.896698       7.073943       3.101343      -1.155192      14.548668      -3.212863      11.067483           0.000009
          279              O      -0.522614      12.793471       6.871329      -0.658515      37.428904 0.60477637E+03  0.15011687E+05                                 8.951906                            7.687597       0.202262       2.090064                    0.995909      29.376267      79.135004       0.673370       0.366452      -1.130207      -0.022695      -0.038515       0.063830       0.077928      -0.029022      -0.004389      -0.006250       0.007214      -0.233110      -0.078363       0.010261       0.068102             10.171246       6.543039      -0.261397      -0.811345      12.972049      -3.812646      10.998651           0.000005
          280              O      -0.931047      10.688087       6.322991      -0.699552      44.387337 0.70448464E+03  0.18167181E+05                                10.068214                            8.328369       0.096820       2.037714                    0.997212      30.516472      83.798584       0.643295       0.369215      -1.128055       0.011778       0.037647       0.091008       0.099189      -0.029447       0.006291       0.039908       0.111521      -0.182922      -0.089498      -0.004134       0.093632             11.675201       7.230304      -0.606209      -0.622091      10.241685       4.674612      17.553614           0.000000
          281              O      -0.048108      13.612728      12.572190      -0.511093      25.586429 0.42248546E+03  0.95460340E+04                                 6.827595                            6.358624       0.815830       2.327147                    0.999061      26.266240      66.561746       0.755352       0.358877      -1.141047      -0.018927       0.046243       0.018155       0.053162      -0.063829      -0.011994       0.023694      -0.037409      -0.095604      -0.051990      -0.036164       0.088154              7.043547       5.844385      -1.862144       0.317200       9.752425       0.619354       5.533831           0.000009
          282              O       2.049659      12.484397      12.069746      -0.525767      24.319475 0.39969751E+03  0.89154800E+04                                 6.546108                            6.136328       0.590540       2.239113                    0.999081      26.594538      67.173692       0.777277       0.353278      -1.144428       0.047748       0.017977       0.003912       0.051170       0.003386      -0.012274       0.001816       0.126825      -0.090692      -0.048654      -0.031320       0.079974              6.591013       9.713653       0.927396      -0.224753       4.974709      -0.082262       5.084676           0.000010
          283              O       0.810826      10.702708      17.482039      -0.664963      40.499549 0.60539291E+03  0.14998430E+05                                 9.409198                            7.629966       0.233384       2.093523                    0.997268      29.383402      78.523712       0.685581       0.360611      -1.137207       0.064413      -0.033594      -0.078857       0.107220       0.027785      -0.028479       0.038344       0.074744      -0.182005      -0.089925       0.011115       0.078809             11.466971       7.515547       2.191288       3.280463      10.198137       4.706140      16.687228           0.000002
          284              O       0.448944       8.506326      17.271163      -0.682990      39.636632 0.60964874E+03  0.15166584E+05                                 9.333255                            7.696311       0.159013       2.064130                    0.997484      29.860972      80.592843       0.675742       0.364348      -1.131569      -0.029276       0.061074      -0.061538       0.091510       0.003170      -0.030871      -0.024463       0.080677      -0.217550      -0.085405       0.001932       0.083473             11.134135       6.655950       0.282693       0.364829      11.732141      -5.722191      15.014313          -0.000005
          285              O      -2.663925      13.269806       4.870554      -0.623724      40.148425 0.63004934E+03  0.15747711E+05                                 9.366219                            7.835779       0.208973       2.107391                    0.995711      28.633490      76.569756       0.670567       0.365444      -1.134733      -0.067178      -0.007376      -0.005407       0.067798       0.029432       0.027465      -0.006285      -0.090469       0.173012      -0.088223       0.025052       0.063171             10.837371      13.361533       4.367544       0.689189      11.697873       1.348393       7.452706           0.000001
          286              O      -2.748007      11.146320       4.139836      -0.713781      41.929984 0.65399508E+03  0.16540931E+05                                 9.618554                            7.932541       0.239504       2.069144                    0.998898      30.684881      83.223841       0.671180       0.360812      -1.135497      -0.062824       0.083346      -0.028702       0.108246      -0.039406      -0.006017      -0.025599      -0.064249       0.295320      -0.101437      -0.002450       0.103888             11.336522      15.366049      -4.974975      -2.350318      10.665826       1.850267       7.977691          -0.000003
          287              O       7.020037       9.067000       5.741356      -0.500269      25.250929 0.41484563E+03  0.93017322E+04                                 6.698058                            6.249350       0.990999       2.389070                    0.999323      25.848998      64.592983       0.773774       0.353032      -1.149315       0.001873      -0.042933       0.042114       0.060169       0.008925       0.005789      -0.060955      -0.041593       0.168704      -0.057482      -0.035717       0.093199              6.874359       5.182189       0.086400       0.810943       7.520965      -2.238109       7.919923          -0.000002
          288              O       7.158188       9.098976       3.278632      -0.510095      25.786527 0.40325369E+03  0.89850141E+04                                 6.826296                            6.152664       0.850096       2.340726                    0.999276      25.914532      64.718379       0.780884       0.352030      -1.149232       0.007225      -0.031851      -0.034231       0.047312       0.003910      -0.003173       0.047510      -0.027675       0.150188      -0.043016      -0.032953       0.075969              7.252438       4.960224       0.089955      -0.062141       8.534282       3.396783       8.262807          -0.000008
          289              O       1.052589      12.079204       4.469499      -0.774530      55.349504 0.83453253E+03  0.22433381E+05                                11.640438                            9.025190      -0.005226       1.974251                    0.998835      32.515588      90.916760       0.622521       0.366017      -1.131442       0.067149      -0.089576      -0.014293       0.112859      -0.056319      -0.003886      -0.020526      -0.004141       0.320886      -0.111177       0.001525       0.109652             15.005014      22.598682      -8.491344      -1.171715      13.530663       0.472048       8.885698           0.000002
          290              O       1.551135       9.994799       4.290419      -0.582992      33.413629 0.50697282E+03  0.12011286E+05                                 8.218427                            6.975556       0.381949       2.175951                    0.997299      27.421187      71.585372       0.718285       0.359919      -1.138121       0.050955       0.010800       0.006322       0.052469       0.012980       0.000405      -0.007250      -0.105799       0.205818      -0.088782       0.019133       0.069649              9.005958       9.139290       2.420624      -0.012532      12.592937      -0.201699       5.285647          -0.000002
          291              O       0.138120       7.436535       3.579799      -0.668279      32.374732 0.50151262E+03  0.11862381E+05                                 7.956917                            6.835314       0.509008       2.175115                    0.998424      29.156490      76.316997       0.741224       0.349355      -1.145413       0.077678      -0.077906      -0.014519       0.110968       0.063512       0.016400      -0.025825      -0.006907       0.129543      -0.091740       0.037626       0.054114              8.798263       7.037271      -2.346237       2.273311       9.244412      -2.052883      10.113104          -0.000012
          292              O       0.154635       7.869164       5.746456      -0.634143      35.754163 0.53629948E+03  0.12886712E+05                                 8.597468                            7.131195       0.541736       2.195810                    0.998478      28.799785      75.730606       0.716841       0.355589      -1.141506       0.065140      -0.052992       0.054193       0.099941       0.055233      -0.048478       0.051734      -0.036955       0.060046      -0.106785       0.040476       0.066309              9.953037       7.571689      -3.767633      -2.217084      12.638173       2.918090       9.649249          -0.000002
          293              O       2.265935       2.384220       2.214652      -0.511849      23.731126 0.37678901E+03  0.82740693E+04                                 6.421368                            5.932473       0.690468       2.279258                    0.999239      26.131791      65.301820       0.796307       0.350271      -1.147891      -0.025839      -0.021569      -0.037760       0.050583       0.032619       0.039861       0.029120       0.033657      -0.066026      -0.048043      -0.025134       0.073177              6.541308       7.083918       1.370311       2.290175       5.780668       1.347546       6.759338          -0.000006
          294              O       4.335162       3.682401       2.208052      -0.519079      27.976105 0.46992893E+03  0.10920855E+05                                 7.336535                            6.787668       0.562426       2.241764                    0.997930      26.771069      69.143120       0.716872       0.367655      -1.132457       0.032580       0.006353      -0.032926       0.046754       0.039384      -0.042467      -0.019659       0.045585      -0.066663      -0.045184      -0.033083       0.078266              7.580451       8.883559       2.008964      -2.622528       6.223947      -1.662046       7.633848          -0.000001
          295              O      -1.572256      15.973439       3.744780      -0.628148      34.162361 0.49960490E+03  0.11783438E+05                                 8.282817                            6.829452       0.608025       2.220745                    0.998398      28.419216      73.817914       0.741796       0.350087      -1.147006      -0.064691       0.066866      -0.031153       0.098115       0.066112      -0.018047       0.035481      -0.011339       0.144806      -0.099957       0.034440       0.065517              9.751191       6.006559      -2.070104      -1.555367      12.297435       3.664117      10.949580           0.000005
          296              O      -1.201357      15.908659       5.896439      -0.654966      37.879040 0.55512980E+03  0.13494673E+05                                 9.061958                            7.345241       0.368504       2.148168                    0.995794      29.035653      77.541104       0.691336       0.364459      -1.131141      -0.071122       0.068800       0.044621       0.108549       0.042296       0.018588      -0.049219      -0.003777       0.060390      -0.076820       0.017471       0.059349             10.900315       7.075813      -3.103530       1.156986      14.555208      -3.217182      11.069924           0.000009
          297              O       8.030650       0.074314      23.125307      -0.658515      37.428900 0.60477629E+03  0.15011684E+05                                 8.951905                            7.687596       0.202262       2.090064                    0.995909      29.376266      79.134997       0.673370       0.366452      -1.130207       0.022695       0.038515      -0.063830       0.077928      -0.029022      -0.004389      -0.006250       0.007214      -0.233110      -0.078363       0.010261       0.068102             10.171245       6.543038      -0.261397      -0.811345      12.972048      -3.812646      10.998649           0.000005
          298              O       8.439083       2.179698      23.673645      -0.699552      44.387337 0.70448463E+03  0.18167181E+05                                10.068214                            8.328369       0.096820       2.037714                    0.997212      30.516472      83.798584       0.643295       0.369215      -1.128055      -0.011778      -0.037647      -0.091008       0.099189      -0.029447       0.006291       0.039908       0.111521      -0.182922      -0.089498      -0.004134       0.093632             11.675201       7.230304      -0.606209      -0.622091      10.241685       4.674612      17.553614           0.000000
          299              O       7.556144      -0.744943      17.424446      -0.511093      25.586442 0.42248573E+03  0.95460420E+04                                 6.827598                            6.358626       0.815829       2.327146                    0.999061      26.266244      66.561765       0.755351       0.358877      -1.141047       0.018927      -0.046243      -0.018155       0.053162      -0.063829      -0.011994       0.023694      -0.037408      -0.095603      -0.051990      -0.036164       0.088154              7.043550       5.844388      -1.862145       0.317200       9.752430       0.619355       5.533834           0.000009
          300              O       5.458377       0.383388      17.926890      -0.525767      24.319493 0.39969789E+03  0.89154906E+04                                 6.546112                            6.136331       0.590539       2.239113                    0.999081      26.594543      67.173718       0.777277       0.353278      -1.144428      -0.047748      -0.017977      -0.003912       0.051170       0.003386      -0.012274       0.001816       0.126826      -0.090692      -0.048654      -0.031320       0.079974              6.591017       9.713660       0.927397      -0.224753       4.974712      -0.082262       5.084678           0.000010
          301              O       6.697210       2.165077      12.514597      -0.664963      40.499549 0.60539291E+03  0.14998430E+05                                 9.409198                            7.629966       0.233384       2.093523                    0.997268      29.383402      78.523712       0.685581       0.360611      -1.137207      -0.064413       0.033594       0.078857       0.107220       0.027785      -0.028479       0.038344       0.074744      -0.182004      -0.089925       0.011115       0.078809             11.466971       7.515547       2.191288       3.280463      10.198137       4.706140      16.687229           0.000002
          302              O       7.059092       4.361459      12.725473      -0.682990      39.636630 0.60964869E+03  0.15166583E+05                                 9.333255                            7.696311       0.159013       2.064130                    0.997484      29.860972      80.592841       0.675742       0.364348      -1.131569       0.029276      -0.061074       0.061538       0.091510       0.003170      -0.030871      -0.024463       0.080677      -0.217550      -0.085405       0.001932       0.083473             11.134134       6.655950       0.282693       0.364829      11.732140      -5.722191      15.014312          -0.000005
          303              O      10.171961      -0.402021      25.126082      -0.623724      40.148423 0.63004931E+03  0.15747710E+05                                 9.366218                            7.835778       0.208973       2.107391                    0.995711      28.633490      76.569754       0.670567       0.365444      -1.134733       0.067178       0.007376       0.005407       0.067798       0.029432       0.027465      -0.006285      -0.090469       0.173012      -0.088223       0.025052       0.063171             10.837370      13.361532       4.367544       0.689189      11.697872       1.348393       7.452706           0.000001
          304              O      10.256043       1.721465      25.856800      -0.713781      41.929977 0.65399496E+03  0.16540927E+05                                 9.618553                            7.932539       0.239504       2.069144                    0.998898      30.684880      83.223834       0.671180       0.360812      -1.135497       0.062824      -0.083346       0.028702       0.108246      -0.039406      -0.006017      -0.025599      -0.064249       0.295321      -0.101438      -0.002450       0.103888             11.336520      15.366046      -4.974974      -2.350317      10.665825       1.850267       7.977690          -0.000003
          305              O       0.487999       3.800785      24.255280      -0.500269      25.250936 0.41484577E+03  0.93017361E+04                                 6.698060                            6.249352       0.990999       2.389070                    0.999323      25.848999      64.592991       0.773774       0.353032      -1.149315      -0.001873       0.042933      -0.042114       0.060169       0.008925       0.005789      -0.060955      -0.041593       0.168704      -0.057482      -0.035717       0.093199              6.874361       5.182190       0.086400       0.810944       7.520967      -2.238110       7.919925          -0.000002
          306              O       0.349848       3.768809      26.718004      -0.510095      25.786525 0.40325366E+03  0.89850133E+04                                 6.826296                            6.152664       0.850096       2.340726                    0.999276      25.914531      64.718376       0.780884       0.352030      -1.149232      -0.007225       0.031851       0.034231       0.047312       0.003910      -0.003173       0.047510      -0.027675       0.150188      -0.043016      -0.032953       0.075969              7.252438       4.960224       0.089955      -0.062141       8.534282       3.396782       8.262807          -0.000008
          307              O       6.455447       0.788581      25.527137      -0.774530      55.349498 0.83453241E+03  0.22433376E+05                                11.640437                            9.025189      -0.005226       1.974251                    0.998835      32.515586      90.916752       0.622521       0.366017      -1.131442      -0.067149       0.089576       0.014293       0.112859      -0.056319      -0.003886      -0.020526      -0.004141       0.320886      -0.111177       0.001525       0.109652             15.005013      22.598680      -8.491344      -1.171715      13.530662       0.472048       8.885697           0.000002
          308              O       5.956901       2.872986      25.706217      -0.582992      33.413628 0.50697281E+03  0.12011286E+05                                 8.218427                            6.975556       0.381950       2.175951                    0.997299      27.421186      71.585371       0.718285       0.359919      -1.138121      -0.050955      -0.010800      -0.006322       0.052469       0.012980       0.000405      -0.007250      -0.105799       0.205818      -0.088782       0.019133       0.069649              9.005958       9.139290       2.420624      -0.012532      12.592937      -0.201699       5.285647          -0.000002
          309              O       7.369916       5.431250      26.416837      -0.668279      32.374712 0.50151224E+03  0.11862369E+05                                 7.956913                            6.835311       0.509009       2.175115                    0.998424      29.156486      76.316973       0.741225       0.349354      -1.145413      -0.077678       0.077906       0.014519       0.110968       0.063512       0.016400      -0.025825      -0.006906       0.129543      -0.091740       0.037626       0.054114              8.798257       7.037267      -2.346235       2.273309       9.244406      -2.052882      10.113099          -0.000012
          310              O       7.353401       4.998621      24.250180      -0.634143      35.754166 0.53629952E+03  0.12886713E+05                                 8.597468                            7.131195       0.541736       2.195810                    0.998478      28.799786      75.730610       0.716841       0.355589      -1.141506      -0.065140       0.052992      -0.054193       0.099941       0.055233      -0.048478       0.051734      -0.036955       0.060046      -0.106785       0.040476       0.066309              9.953038       7.571689      -3.767634      -2.217084      12.638175       2.918090       9.649249          -0.000002
          311              O       5.242101      10.483565      27.781984      -0.511849      23.731119 0.37678888E+03  0.82740657E+04                                 6.421366                            5.932472       0.690468       2.279258                    0.999239      26.131790      65.301812       0.796307       0.350271      -1.147891       0.025839       0.021569       0.037760       0.050583       0.032619       0.039861       0.029120       0.033657      -0.066026      -0.048043      -0.025134       0.073177              6.541306       7.083916       1.370310       2.290174       5.780667       1.347545       6.759336          -0.000006
          312              O       3.172874       9.185384      27.788584      -0.519079      27.976109 0.46992901E+03  0.10920858E+05                                 7.336536                            6.787669       0.562426       2.241764                    0.997930      26.771070      69.143126       0.716871       0.367655      -1.132457      -0.032580      -0.006353       0.032926       0.046754       0.039384      -0.042467      -0.019659       0.045585      -0.066663      -0.045184      -0.033083       0.078266              7.580453       8.883561       2.008964      -2.622529       6.223948      -1.662046       7.633849          -0.000001
          313              O       9.080292      -3.105654      26.251856      -0.628148      34.162363 0.49960492E+03  0.11783438E+05                                 8.282817                            6.829452       0.608025       2.220745                    0.998398      28.419217      73.817916       0.741796       0.350087      -1.147006       0.064691      -0.066866       0.031153       0.098115       0.066112      -0.018047       0.035481      -0.011339       0.144806      -0.099957       0.034440       0.065517              9.751191       6.006559      -2.070104      -1.555367      12.297435       3.664117      10.949580           0.000005
          314              O       8.709393      -3.040874      24.100197      -0.654966      37.879051 0.55513000E+03  0.13494679E+05                                 9.061960                            7.345242       0.368503       2.148168                    0.995794      29.035656      77.541117       0.691336       0.364459      -1.131141       0.071123      -0.068800      -0.044621       0.108549       0.042296       0.018588      -0.049219      -0.003777       0.060390      -0.076820       0.017471       0.059349             10.900318       7.075814      -3.103531       1.156986      14.555212      -3.217183      11.069927           0.000009
          315              O       6.985523       2.483626       8.126989      -0.659648      37.504383 0.60630310E+03  0.15059322E+05                                 8.964169                            7.697323       0.145397       2.070881                    0.995725      29.411391      79.259539       0.672929       0.366455      -1.130186      -0.022313       0.037404      -0.064536       0.077858       0.029418       0.003587      -0.006914       0.009293      -0.232979      -0.078339       0.009706       0.068633             10.186076       6.551480       0.261466       0.813430      12.989597      -3.819850      11.017151           0.000005
          316              O       6.577074       4.589011       8.675327      -0.700522      44.403283 0.70485471E+03  0.18178711E+05                                10.070220                            8.330309       0.097865       2.037999                    0.997297      30.522194      83.812861       0.643263       0.369193      -1.128096       0.011356      -0.037296      -0.090105       0.098177       0.029803      -0.005610       0.039034       0.110884      -0.179964      -0.088017      -0.005040       0.093057             11.677699       7.232101       0.606170       0.621457      10.243622       4.673978      17.557374           0.000000
          317              O       7.460041       1.664369       2.426128      -0.509704      25.553962 0.42183435E+03  0.95276580E+04                                 6.822108                            6.354022       0.820256       2.328613                    0.999081      26.246607      66.499432       0.755571       0.358911      -1.141019      -0.018694      -0.044420      -0.018103       0.051482       0.064739       0.011595       0.023645      -0.039775      -0.096954      -0.052983      -0.036422       0.089405              7.037538       5.840407       1.860143      -0.317128       9.742842       0.617992       5.529364           0.000009
          318              O       9.557799       2.792700       2.928572      -0.525923      24.319246 0.39971017E+03  0.89158888E+04                                 6.546298                            6.136667       0.592406       2.239668                    0.999074      26.592765      67.171068       0.777205       0.353306      -1.144399       0.048110      -0.018703      -0.003007       0.051705      -0.003125       0.011117       0.002320       0.126663      -0.087538      -0.049172      -0.029955       0.079127              6.591069       9.713218      -0.927533       0.225108       4.975143      -0.082349       5.084844           0.000010
          319              O       8.318960      -0.244235      27.512915      -0.665720      40.550989 0.60634938E+03  0.15028736E+05                                 9.418493                            7.637270       0.225684       2.091072                    0.997263      29.400352      78.597899       0.685050       0.360732      -1.137060       0.063692       0.033347       0.080041       0.107588      -0.028012       0.027496       0.037718       0.075519      -0.183500      -0.089438       0.010139       0.079299             11.478436       7.522649      -2.194098      -3.284023      10.208727       4.710369      16.703932           0.000002
          320              O       7.957061       1.952146      27.723791      -0.682748      39.607344 0.60909947E+03  0.15149668E+05                                 9.329310                            7.693472       0.164272       2.065871                    0.997394      29.845296      80.544708       0.675777       0.364408      -1.131510      -0.029318      -0.060297       0.061325       0.090863      -0.003918       0.030877      -0.025019       0.080329      -0.217094      -0.085492       0.002079       0.083412             11.128123       6.652592      -0.283139      -0.363933      11.728508      -5.718179      15.003270          -0.000005
          321              O       4.844213       2.007291      10.127764      -0.623319      40.092595 0.62897664E+03  0.15713184E+05                                 9.354913                            7.826890       0.217933       2.110273                    0.995629      28.617186      76.491161       0.671276       0.365237      -1.134967      -0.066253       0.008848       0.003503       0.066933      -0.029426      -0.026742      -0.007623      -0.092667       0.169491      -0.088470       0.026639       0.061831             10.823290      13.342931      -4.362222      -0.689681      11.683742       1.347472       7.443196           0.000001
          322              O       4.760114       4.130778      10.858482      -0.715013      42.011786 0.65556122E+03  0.16591059E+05                                 9.632504                            7.943385       0.233548       2.067351                    0.998884      30.710507      83.329586       0.670527       0.360935      -1.135360      -0.063484      -0.083222       0.029161       0.108658       0.038745       0.005474      -0.026025      -0.064120       0.295490      -0.100856      -0.003270       0.104126             11.354751      15.397246       4.982802       2.354669      10.678247       1.852207       7.988760          -0.000003
          323              O      -0.488054       6.210098       9.256962      -0.499393      25.221258 0.41423791E+03  0.92845064E+04                                 6.691923                            6.243934       0.999033       2.391586                    0.999303      25.839756      64.552925       0.774282       0.352938      -1.149416       0.001118       0.043006      -0.041533       0.059798      -0.008583      -0.007492      -0.060459      -0.041248       0.168482      -0.057818      -0.034878       0.092696              6.868082       5.178232      -0.086052      -0.810441       7.514033      -2.235068       7.911982          -0.000002
          324              O      -0.349907       6.178121      11.719686      -0.508615      25.754535 0.40264567E+03  0.89681197E+04                                 6.821490                            6.148657       0.847558       2.340119                    0.999312      25.893895      64.655646       0.781014       0.352102      -1.149168       0.006599       0.030731       0.032919       0.045515      -0.003230       0.003987       0.048117      -0.026397       0.150087      -0.042913      -0.033423       0.076336              7.247216       4.957366      -0.089559       0.062514       8.528524       3.393545       8.255759          -0.000008
          325              O       8.560718       3.197894      10.528819      -0.772265      55.257599 0.83272529E+03  0.22372182E+05                                11.626710                            9.014501       0.001238       1.976129                    0.998836      32.485656      90.800980       0.622998       0.365943      -1.131524       0.068818       0.092192       0.013361       0.115818       0.057397       0.004086      -0.020636      -0.003876       0.318996      -0.111972       0.002907       0.109065             14.986715      22.570403       8.481300       1.170408      13.514708       0.472035       8.875033           0.000002
          326              O       9.059248       5.282299      10.707899      -0.583276      33.396343 0.50662250E+03  0.12000704E+05                                 8.214600                            6.972276       0.380718       2.175680                    0.997372      27.418478      71.567450       0.718601       0.359829      -1.138212       0.051142      -0.009983      -0.006248       0.052480      -0.013134      -0.000590      -0.007066      -0.105116       0.208063      -0.088865       0.018549       0.070315              9.001511       9.133502      -2.420297       0.012376      12.587350      -0.201757       5.283682          -0.000002
          327              O       7.646214       7.840562      11.418519      -0.666984      32.390902 0.50179419E+03  0.11870958E+05                                 7.960558                            6.838027       0.510277       2.175438                    0.998411      29.158338      76.333290       0.740933       0.349436      -1.145322       0.077486       0.080746       0.012929       0.112655      -0.062571      -0.016413      -0.028078      -0.007660       0.132248      -0.091918       0.035549       0.056369              8.802672       7.040475       2.347595      -2.274948       9.248625      -2.054577      10.118917          -0.000012
          328              O       7.662735       7.407933       9.251862      -0.634499      35.789112 0.53690542E+03  0.12905429E+05                                 8.605073                            7.136889       0.540488       2.195477                    0.998467      28.805791      75.768462       0.716275       0.355755      -1.141327       0.065516       0.053181      -0.054308       0.100349      -0.053947       0.048032       0.051691      -0.037038       0.060659      -0.105545       0.039203       0.066342              9.962399       7.578459       3.772055       2.219296      12.650911       2.920880       9.657827          -0.000002
          329              O      -5.242210      12.892878      12.783666      -0.511619      23.722939 0.37664963E+03  0.82703520E+04                                 6.420352                            5.931854       0.685330       2.277771                    0.999277      26.123787      65.282019       0.796242       0.350328      -1.147830      -0.025417       0.020646       0.036722       0.049201      -0.033438      -0.040691       0.030556       0.033554      -0.064758      -0.048973      -0.025909       0.074882              6.540096       7.082097      -1.369786      -2.288863       5.780234       1.347195       6.757958          -0.000005
          330              O      -3.172972      11.594697      12.790266      -0.520248      27.944466 0.46928980E+03  0.10901654E+05                                 7.328124                            6.780750       0.558765       2.240534                    0.997938      26.766386      69.104028       0.717644       0.367405      -1.132716       0.033966      -0.006582       0.034417       0.048801      -0.039019       0.040990      -0.018951       0.044626      -0.068603      -0.044498      -0.032219       0.076717              7.571179       8.872580      -2.005468       2.617697       6.216903      -1.658610       7.624055          -0.000001
          331              O       5.935900      -0.696341      11.253538      -0.627682      34.145001 0.49932013E+03  0.11775169E+05                                 8.280164                            6.827762       0.609913       2.221497                    0.998392      28.414308      73.802883       0.741838       0.350114      -1.146972      -0.063994      -0.066863       0.030520       0.097454      -0.067182       0.016271       0.035021      -0.010371       0.146264      -0.100405       0.034285       0.066120              9.746865       6.004306       2.067558       1.553995      12.289089       3.661069      10.947199           0.000005
          332              O       6.306801      -0.631562       9.101879      -0.651909      37.853687 0.55468606E+03  0.13481846E+05                                 9.060235                            7.344570       0.379569       2.151710                    0.996009      29.015491      77.493696       0.691015       0.364684      -1.130912      -0.071892      -0.071494      -0.041885       0.109701      -0.042299      -0.019431      -0.050949      -0.004721       0.063532      -0.078472       0.017189       0.061283             10.896694       7.073941       3.101342      -1.155191      14.548663      -3.212862      11.067480           0.000009

******************************************************
Auxiliary information for the entire system
The total spin magnetic moment of the unit cell is   0.000007
The total net atomic charge of the unit cell is   -0.000012
Accuracy of reproducing the electrostatic potential in the unit cell:
  The inner radius (bohr) =    5.0000
  The outer radius (bohr) =   12.0000
  Valid grid points have density less than (e/(bohr^3)) =    0.0001
  The number of valid grid points were=       706724
  The rms potential error without charges in kcal/mol is=     10.25936
  The rms potential error with partial charges in kcal/mol is=      1.82891
  The RRMSE value at monopole order=      0.17827
  The rms potential error with partial charges and cloud penetration in kcal/mol is=      1.83404
  The RRMSE value at monopole order with cloud penetration is=      0.17877
  The rms potential error with partial charges and atomic dipoles in kcal/mol is=      0.47269
  The RRMSE value at dipole order=      0.04607
  The rms potential error with partial charges, atomic dipoles and cloud penetration in kcal/mol is=      0.46116
  The RRMSE value at dipole order with cloud penetration=      0.04495

******************************************************
The electron densities and ab initio electrostatic potential were computed in VASP using the PBE functional and
projector augmented wave method. See the main text of the journal article for a description of computational details.
The atomic charges, dipoles, and quadrupoles were computed with the DDEC6 method as described in
(a) T. A. Manz and N. Gabaldon Limas, RSC Adv. 6 (2016) 47771-47801 DOI: 10.1039/c6ra04656h
(b) N. Gabaldon Limas and T. A. Manz, RSC Adv. 8 (2018) 2678-2707 DOI: 10.1039/c7ra11829e.
For each atom in the material, the electron cloud parameters were fit to the spherically averaged atom-in-material
electron density using radial positions for which this density was between 10^-4 and 10^-2 electrons per cubic bohr.
The polarizabilities, dispersion coefficients, and quantum Drude oscillator (QDO) parameters were fit using the MCLF method.
The magnetic structure of the system was optimized in VASP from the default ferromagnetic initial guess using spin polarization.
The atomic spin moments (ASMs) were computed on this optimized magnetic structure using the DDEC6 partition as inputs
to the method of T. A. Manz and D. S. Sholl, J. Chem. Theory Comput. 7 (2011) 4146-4164 DOI: 10.1021/ct200539n.
The RMSE and RRMSE were computed using a uniform grid with Ewald summation.
