# Supplementary material for: A collection of forcefield precursors for metal–organic frameworks
Source: RSC Adv. 2019 Nov 13;9(63):36492–507. doi: 10.1039/c9ra07327b (PMC9075174; doi:10.1039/c9ra07327b)
Supplement: RA-009-C9RA07327B-s5318 [file RA-009-C9RA07327B-s5318.xyz]

  424
jmolscript: load "" {1 1 1} spacegroup "x,y,z" unitcell [{     14.709700     0.000000     0.000000 }, {      0.000000    21.832000     0.000000 }, {      0.000000     0.000000    26.719000 }]
Cu    11.086113    -0.029255    12.354598     0.293029
Cu     3.623587    10.886745     1.004634     0.293032
Cu     3.731263    10.886745    14.364402     0.293036
Cu    10.978437    -0.029255    25.714098     0.293031
Cu    10.978437    10.945255    12.354598     0.293036
Cu     3.731263     0.029255     1.004634     0.293041
Cu     3.623587     0.029255    14.364402     0.293028
Cu    11.086113    10.945255    25.714098     0.293022
H     11.252920    19.103000    13.626690     0.069793
H      9.826080    17.181784    13.893880     0.109293
H      6.869430    19.124832    11.729641     0.106477
H      8.369819    20.958720    11.489170     0.073649
H      7.340140    16.199344    12.237302     0.110586
H      6.310461    17.181784    13.038872     0.101064
H      7.296011    16.592320    15.122954     0.104101
H      8.413948    15.697208    14.348103     0.098797
H      7.972657    13.514008    15.149673     0.111041
H      6.516397    11.592792    15.149673     0.070701
H      3.442070    13.775992    13.653409     0.072376
H      4.795362    15.784536    13.706847     0.110301
H      9.031756    21.788336    14.535136     0.076893
H      8.899368     0.392976    16.859689     0.111495
H     13.047504     0.742288    16.966565     0.113585
H     13.062214     0.371144    14.561855     0.075010
H     11.723631     1.440912    18.890333     0.106942
H     10.090854     1.353584    18.863614     0.108217
H     11.841308    20.915056    19.130804     0.109399
H     10.208532    20.827728    19.104085     0.109623
H     11.341179     1.746560    21.001134     0.109074
H     11.311759     1.833888    23.405844     0.071236
H     10.649823    19.670632    23.619596     0.073812
H     10.605694    19.495976    21.241605     0.111911
H      3.456779     8.187000    26.451810     0.069795
H      4.883620     6.265784    26.184620     0.109296
H      7.840270     8.208832     1.629859     0.106478
H      6.339881    10.042720     1.870330     0.073648
H      7.369560     5.283344     1.122198     0.110581
H      8.399239     6.265784     0.320628     0.101067
H      7.413689     5.676320    24.955546     0.104098
H      6.295752     4.781208    25.730397     0.098800
H      6.737043     2.598008    24.928827     0.111044
H      8.193303     0.676792    24.928827     0.070699
H     11.267630     2.859992    26.425091     0.072379
H      9.914338     4.868536    26.371653     0.110303
H      5.677944    10.872336    25.543364     0.076894
H      5.810331    11.308976    23.218811     0.111494
H      1.662196    11.658288    23.111935     0.113584
H      1.647486    11.287144    25.516645     0.075009
H      2.986069    12.356912    21.188167     0.106940
H      4.618846    12.269584    21.214886     0.108215
H      2.868391     9.999056    20.947696     0.109400
H      4.501168     9.911728    20.974415     0.109623
H      3.368521    12.662560    19.077366     0.109073
H      3.397941    12.749888    16.672656     0.071238
H      4.059877     8.754632    16.458904     0.073815
H      4.104006     8.579976    18.836895     0.111910
H      3.898070     8.187000    13.092310     0.069794
H      2.471230     6.265784    12.825120     0.109292
H     14.224280     8.208832    14.989359     0.106476
H      1.014969    10.042720    15.229830     0.073649
H     -0.014710     5.283344    14.481698     0.110586
H     13.665311     6.265784    13.680128     0.101064
H     14.650861     5.676320    11.596046     0.104102
H      1.059098     4.781208    12.370897     0.098798
H      0.617807     2.598008    11.569327     0.111042
H     13.871247     0.676792    11.569327     0.070700
H     10.796920     2.859992    13.065591     0.072376
H     12.150212     4.868536    13.012153     0.110302
H      1.676906    10.872336    12.183864     0.076894
H      1.544518    11.308976     9.859311     0.111496
H      5.692654    11.658288     9.752435     0.113586
H      5.707364    11.287144    12.157145     0.075012
H      4.368781    12.356912     7.828667     0.106942
H      2.736004    12.269584     7.855386     0.108217
H      4.486458     9.999056     7.588196     0.109400
H      2.853682     9.911728     7.614915     0.109624
H      3.986329    12.662560     5.717866     0.109074
H      3.956909    12.749888     3.313156     0.071238
H      3.294973     8.754632     3.099404     0.073814
H      3.250844     8.579976     5.477395     0.111910
H     10.811629    19.103000     0.267190     0.069795
H     12.238470    17.181784     0.534380     0.109295
H      0.485420    19.124832    25.089141     0.106477
H     13.694731    20.958720    24.848670     0.073648
H      0.014710    16.199344    25.596802     0.110581
H      1.044389    17.181784    26.398372     0.101066
H      0.058839    16.592320     1.763454     0.104096
H     13.650602    15.697208     0.988603     0.098799
H     14.091893    13.514008     1.790173     0.111045
H      0.838453    11.592792     1.790173     0.070700
H      3.912780    13.775992     0.293909     0.072379
H      2.559488    15.784536     0.347347     0.110303
H     13.032794    21.788336     1.175636     0.076894
H     13.165181     0.392976     3.500189     0.111494
H      9.017046     0.742288     3.607065     0.113583
H      9.002336     0.371144     1.202355     0.075012
H     10.340919     1.440912     5.530833     0.106942
H     11.973696     1.353584     5.504114     0.108217
H     10.223241    20.915056     5.771304     0.109400
H     11.856018    20.827728     5.744585     0.109623
H     10.723371     1.746560     7.641634     0.109073
H     10.752791     1.833888    10.046344     0.071238
H     11.414727    19.670632    10.260096     0.073814
H     11.458856    19.495976     7.882105     0.111910
H     10.811629    13.645000    13.626690     0.069794
H     12.238470    15.566216    13.893880     0.109292
H      0.485420    13.623168    11.729641     0.106476
H     13.694731    11.789280    11.489170     0.073649
H      0.014710    16.548656    12.237302     0.110586
H      1.044389    15.566216    13.038872     0.101064
H      0.058839    16.155680    15.122954     0.104103
H     13.650602    17.050792    14.348103     0.098798
H     14.091893    19.233992    15.149673     0.111042
H      0.838453    21.155208    15.149673     0.070700
H      3.912780    18.972008    13.653409     0.072376
H      2.559488    16.963464    13.706847     0.110302
H     13.032794    10.959664    14.535136     0.076895
H     13.165181    10.523024    16.859689     0.111496
H      9.017046    10.173712    16.966565     0.113587
H      9.002336    10.544856    14.561855     0.075012
H     10.340919     9.475088    18.890333     0.106943
H     11.973696     9.562416    18.863614     0.108217
H     10.223241    11.832944    19.130804     0.109399
H     11.856018    11.920272    19.104085     0.109623
H     10.723371     9.169440    21.001134     0.109076
H     10.752791     9.082112    23.405844     0.071237
H     11.414727    13.077368    23.619596     0.073812
H     11.458856    13.252024    21.241605     0.111911
H      3.898070     2.729000    26.451810     0.069796
H      2.471230     4.650216    26.184620     0.109296
H     14.224280     2.707168     1.629859     0.106478
H      1.014969     0.873280     1.870330     0.073648
H     -0.014710     5.632656     1.122198     0.110582
H     13.665311     4.650216     0.320628     0.101067
H     14.650861     5.239680    24.955546     0.104097
H      1.059098     6.134792    25.730397     0.098800
H      0.617807     8.317992    24.928827     0.111045
H     13.871247    10.239208    24.928827     0.070699
H     10.796920     8.056008    26.425091     0.072379
H     12.150212     6.047464    26.371653     0.110303
H      1.676906     0.043664    25.543364     0.076893
H      1.544518    21.439024    23.218811     0.111494
H      5.692654    21.089712    23.111935     0.113584
H      5.707364    21.460856    25.516645     0.075008
H      4.368781    20.391088    21.188167     0.106940
H      2.736004    20.478416    21.214886     0.108215
H      4.486458     0.916944    20.947696     0.109400
H      2.853682     1.004272    20.974415     0.109623
H      3.986329    20.085440    19.077366     0.109073
H      3.956909    19.998112    16.672656     0.071237
H      3.294973     2.161368    16.458904     0.073814
H      3.250844     2.336024    18.836895     0.111911
H      3.456779     2.729000    13.092310     0.069793
H      4.883620     4.650216    12.825120     0.109293
H      7.840270     2.707168    14.989359     0.106476
H      6.339881     0.873280    15.229830     0.073648
H      7.369560     5.632656    14.481698     0.110587
H      8.399239     4.650216    13.680128     0.101065
H      7.413689     5.239680    11.596046     0.104102
H      6.295752     6.134792    12.370897     0.098798
H      6.737043     8.317992    11.569327     0.111041
H      8.193303    10.239208    11.569327     0.070701
H     11.267630     8.056008    13.065591     0.072377
H      9.914338     6.047464    13.012153     0.110301
H      5.677944     0.043664    12.183864     0.076893
H      5.810331    21.439024     9.859311     0.111495
H      1.662196    21.089712     9.752435     0.113585
H      1.647486    21.460856    12.157145     0.075010
H      2.986069    20.391088     7.828667     0.106943
H      4.618846    20.478416     7.855386     0.108218
H      2.868391     0.916944     7.588196     0.109400
H      4.501168     1.004272     7.614915     0.109624
H      3.368521    20.085440     5.717866     0.109075
H      3.397941    19.998112     3.313156     0.071239
H      4.059877     2.161368     3.099404     0.073815
H      4.104006     2.336024     5.477395     0.111912
H     11.252920    13.645000     0.267190     0.069795
H      9.826080    15.566216     0.534380     0.109296
H      6.869430    13.623168    25.089141     0.106477
H      8.369819    11.789280    24.848670     0.073649
H      7.340140    16.548656    25.596802     0.110581
H      6.310461    15.566216    26.398372     0.101066
H      7.296011    16.155680     1.763454     0.104098
H      8.413948    17.050792     0.988603     0.098800
H      7.972657    19.233992     1.790173     0.111045
H      6.516397    21.155208     1.790173     0.070700
H      3.442070    18.972008     0.293909     0.072379
H      4.795362    16.963464     0.347347     0.110303
H      9.031756    10.959664     1.175636     0.076896
H      8.899368    10.523024     3.500189     0.111495
H     13.047504    10.173712     3.607065     0.113584
H     13.062214    10.544856     1.202355     0.075012
H     11.723631     9.475088     5.530833     0.106942
H     10.090854     9.562416     5.504114     0.108217
H     11.841308    11.832944     5.771304     0.109399
H     10.208532    11.920272     5.744585     0.109623
H     11.341179     9.169440     7.641634     0.109073
H     11.311759     9.082112    10.046344     0.071238
H     10.649823    13.077368    10.260096     0.073815
H     10.605694    13.252024     7.882105     0.111910
C     10.323267    19.100817    13.201591     0.039499
C      9.498053    17.980835    13.380875    -0.219888
C      8.215367    17.980835    12.858519     0.151439
C      7.803496    19.096450    12.139778    -0.234450
C      8.699317    20.153119    11.973853     0.060687
C      7.260708    16.823739    13.039406    -0.218365
C      7.448992    16.000673    14.289321    -0.217833
C      6.526694    14.810829    14.374288     0.153017
C      7.009172    13.596970    14.838129    -0.224056
C      6.147184    12.494454    14.862978     0.043230
C      4.401142    13.721412    14.002626     0.054708
C      5.195466    14.902523    13.995412    -0.235314
C      9.874622     0.133175    15.037720     0.042842
C      9.804015     0.388610    16.401725    -0.223198
C     10.964610     0.609113    17.132223     0.149202
C     12.172277     0.582914    16.463179    -0.226979
C     12.178161     0.375510    15.055088     0.043416
C     10.939604     0.868914    18.624212    -0.227268
C     10.989617    21.395360    19.386772    -0.222199
C     10.967552    21.530718    20.897731     0.146844
C     11.177901     0.895112    21.559027    -0.219981
C     11.170546     0.934410    22.940132     0.057072
C     10.799862    20.517714    23.060635     0.064845
C     10.770442    20.404187    21.691820    -0.229038
C      4.386433     8.184817     0.157909     0.039508
C      5.211647     7.064835    -0.021375    -0.219885
C      6.494333     7.064835     0.500981     0.151431
C      6.906204     8.180450     1.219722    -0.234455
C      6.010383     9.237119     1.385647     0.060698
C      7.448992     5.907739     0.320094    -0.218361
C      7.260708     5.084673    25.789179    -0.217830
C      8.183006     3.894829    25.704212     0.153007
C      7.700528     2.680970    25.240371    -0.224054
C      8.562516     1.578454    25.215522     0.043223
C     10.308558     2.805412    26.075874     0.054710
C      9.514234     3.986523    26.083088    -0.235319
C      4.835078    11.049175    25.040780     0.042850
C      4.905685    11.304610    23.676775    -0.223200
C      3.745090    11.525113    22.946277     0.149188
C      2.537423    11.498914    23.615321    -0.226973
C      2.531539    11.291510    25.023412     0.043406
C      3.770096    11.784914    21.454288    -0.227268
C      3.720083    10.479360    20.691728    -0.222201
C      3.742148    10.614718    19.180769     0.146846
C      3.531799    11.811112    18.519473    -0.219980
C      3.539154    11.850410    17.138368     0.057069
C      3.909838     9.601714    17.017865     0.064842
C      3.939258     9.488187    18.386680    -0.229041
C      2.968417     8.184817    13.517409     0.039495
C      2.143203     7.064835    13.338125    -0.219888
C      0.860517     7.064835    13.860481     0.151437
C      0.448646     8.180450    14.579222    -0.234452
C      1.344467     9.237119    14.745147     0.060688
C     14.615558     5.907739    13.679594    -0.218365
C      0.094142     5.084673    12.429679    -0.217833
C     13.881544     3.894829    12.344712     0.153017
C     14.364022     2.680970    11.880871    -0.224059
C     13.502034     1.578454    11.856022     0.043229
C     11.755992     2.805412    12.716374     0.054706
C     12.550316     3.986523    12.723588    -0.235315
C      2.519772    11.049175    11.681280     0.042841
C      2.449165    11.304610    10.317275    -0.223200
C      3.609760    11.525113     9.586777     0.149201
C      4.817427    11.498914    10.255821    -0.226980
C      4.823311    11.291510    11.663912     0.043413
C      3.584754    11.784914     8.094788    -0.227267
C      3.634767    10.479360     7.332228    -0.222201
C      3.612702    10.614718     5.821269     0.146854
C      3.823051    11.811112     5.159973    -0.219987
C      3.815696    11.850410     3.778868     0.057064
C      3.445012     9.601714     3.658365     0.064838
C      3.415592     9.488187     5.027180    -0.229045
C     11.741283    19.100817    26.561091     0.039491
C     12.566497    17.980835     0.021375    -0.219886
C     13.849183    17.980835    26.218019     0.151433
C     14.261054    19.096450    25.499278    -0.234457
C     13.365233    20.153119    25.333353     0.060692
C      0.094142    16.823739    26.398906    -0.218361
C     14.615558    16.000673     0.929821    -0.217829
C      0.828156    14.810829     1.014788     0.153007
C      0.345678    13.596970     1.478629    -0.224052
C      1.207666    12.494454     1.503478     0.043215
C      2.953708    13.721412     0.643126     0.054706
C      2.159384    14.902523     0.635912    -0.235319
C     12.189928     0.133175     1.678220     0.042845
C     12.260535     0.388610     3.042225    -0.223198
C     11.099940     0.609113     3.772723     0.149198
C      9.892273     0.582914     3.103679    -0.226977
C      9.886389     0.375510     1.695588     0.043414
C     11.124946     0.868914     5.264712    -0.227268
C     11.074933    21.395360     6.027272    -0.222199
C     11.096998    21.530718     7.538231     0.146845
C     10.886649     0.895112     8.199527    -0.219981
C     10.894004     0.934410     9.580632     0.057068
C     11.264688    20.517714     9.701135     0.064842
C     11.294108    20.404187     8.332320    -0.229040
C     11.741283    13.647183    13.201591     0.039495
C     12.566497    14.767165    13.380875    -0.219887
C     13.849183    14.767165    12.858519     0.151437
C     14.261054    13.651550    12.139778    -0.234452
C     13.365233    12.594881    11.973853     0.060688
C      0.094142    15.924261    13.039406    -0.218365
C     14.615558    16.747327    14.289321    -0.217833
C      0.828156    17.937171    14.374288     0.153020
C      0.345678    19.151030    14.838129    -0.224059
C      1.207666    20.253546    14.862978     0.043232
C      2.953708    19.026588    14.002626     0.054707
C      2.159384    17.845477    13.995412    -0.235313
C     12.189928    10.782825    15.037720     0.042840
C     12.260535    10.527390    16.401725    -0.223199
C     11.099940    10.306887    17.132223     0.149201
C      9.892273    10.333086    16.463179    -0.226981
C      9.886389    10.540490    15.055088     0.043413
C     11.124946    10.047086    18.624212    -0.227267
C     11.074933    11.352640    19.386772    -0.222200
C     11.096998    11.217282    20.897731     0.146846
C     10.886649    10.020888    21.559027    -0.219984
C     10.894004     9.981590    22.940132     0.057069
C     11.264688    12.230286    23.060635     0.064843
C     11.294108    12.343813    21.691820    -0.229041
C      2.968417     2.731183     0.157909     0.039506
C      2.143203     3.851165    -0.021375    -0.219886
C      0.860517     3.851165     0.500981     0.151432
C      0.448646     2.735550     1.219722    -0.234455
C      1.344467     1.678881     1.385647     0.060697
C     14.615558     5.008261     0.320094    -0.218362
C      0.094142     5.831327    25.789179    -0.217830
C     13.881544     7.021171    25.704212     0.153007
C     14.364022     8.235030    25.240371    -0.224053
C     13.502034     9.337546    25.215522     0.043224
C     11.755992     8.110588    26.075874     0.054711
C     12.550316     6.929477    26.083088    -0.235320
C      2.519772    21.698825    25.040780     0.042850
C      2.449165    21.443390    23.676775    -0.223199
C      3.609760    21.222887    22.946277     0.149189
C      4.817427    21.249086    23.615321    -0.226973
C      4.823311    21.456490    25.023412     0.043407
C      3.584754    20.963086    21.454288    -0.227267
C      3.634767     0.436640    20.691728    -0.222201
C      3.612702     0.301282    19.180769     0.146849
C      3.823051    20.936888    18.519473    -0.219980
C      3.815696    20.897590    17.138368     0.057070
C      3.445012     1.314286    17.017865     0.064843
C      3.415592     1.427813    18.386680    -0.229040
C      4.386433     2.731183    13.517409     0.039496
C      5.211647     3.851165    13.338125    -0.219888
C      6.494333     3.851165    13.860481     0.151438
C      6.906204     2.735550    14.579222    -0.234452
C      6.010383     1.678881    14.745147     0.060687
C      7.448992     5.008261    13.679594    -0.218365
C      7.260708     5.831327    12.429679    -0.217833
C      8.183006     7.021171    12.344712     0.153016
C      7.700528     8.235030    11.880871    -0.224057
C      8.562516     9.337546    11.856022     0.043227
C     10.308558     8.110588    12.716374     0.054706
C      9.514234     6.929477    12.723588    -0.235316
C      4.835078    21.698825    11.681280     0.042841
C      4.905685    21.443390    10.317275    -0.223200
C      3.745090    21.222887     9.586777     0.149201
C      2.537423    21.249086    10.255821    -0.226980
C      2.531539    21.456490    11.663912     0.043413
C      3.770096    20.963086     8.094788    -0.227268
C      3.720083     0.436640     7.332228    -0.222200
C      3.742148     0.301282     5.821269     0.146851
C      3.531799    20.936888     5.159973    -0.219986
C      3.539154    20.897590     3.778868     0.057064
C      3.909838     1.314286     3.658365     0.064838
C      3.939258     1.427813     5.027180    -0.229044
C     10.323267    13.647183    26.561091     0.039491
C      9.498053    14.767165     0.021375    -0.219885
C      8.215367    14.767165    26.218019     0.151432
C      7.803496    13.651550    25.499278    -0.234457
C      8.699317    12.594881    25.333353     0.060693
C      7.260708    15.924261    26.398906    -0.218361
C      7.448992    16.747327     0.929821    -0.217830
C      6.526694    17.937171     1.014788     0.153006
C      7.009172    19.151030     1.478629    -0.224053
C      6.147184    20.253546     1.503478     0.043214
C      4.401142    19.026588     0.643126     0.054705
C      5.195466    17.845477     0.635912    -0.235318
C      9.874622    10.782825     1.678220     0.042843
C      9.804015    10.527390     3.042225    -0.223200
C     10.964610    10.306887     3.772723     0.149198
C     12.172277    10.333086     3.103679    -0.226978
C     12.178161    10.540490     1.695588     0.043412
C     10.939604    10.047086     5.264712    -0.227269
C     10.989617    11.352640     6.027272    -0.222200
C     10.967552    11.217282     7.538231     0.146844
C     11.177901    10.020888     8.199527    -0.219982
C     11.170546     9.981590     9.580632     0.057066
C     10.799862    12.230286     9.701135     0.064841
C     10.770442    12.343813     8.332320    -0.229042
N      9.924635    20.153556    12.473765    -0.226589
N      4.873324    12.572830    14.464598    -0.224203
N     11.039630     0.156317    14.370280    -0.229302
N     10.983733    21.682669    23.696547    -0.236522
N      4.785065     9.237556     0.885735    -0.226651
N      9.836376     1.656830    25.613902    -0.224211
N      3.670070    11.072317    25.708220    -0.229316
N      3.725967    10.766669    16.381953    -0.236526
N      2.569785     9.237556    14.245235    -0.226592
N     12.228174     1.656830    12.254402    -0.224202
N      3.684780    11.072317    12.348720    -0.229302
N      3.628883    10.766669     3.022453    -0.236479
N     12.139915    20.153556    25.833265    -0.226595
N      2.481526    12.572830     1.105098    -0.224166
N     11.024920     0.156317     1.010780    -0.229302
N     11.080817    21.682669    10.337047    -0.236523
N     12.139915    12.594444    12.473765    -0.226592
N      2.481526    20.175170    14.464598    -0.224200
N     11.024920    10.759683    14.370280    -0.229301
N     11.080817    11.065331    23.696547    -0.236515
N      2.569785     1.678444     0.885735    -0.226652
N     12.228174     9.259170    25.613902    -0.224209
N      3.684780    21.675683    25.708220    -0.229316
N      3.628883     0.149331    16.381953    -0.236522
N      4.785065     1.678444    14.245235    -0.226589
N      9.836376     9.259170    12.254402    -0.224203
N      3.670070    21.675683    12.348720    -0.229301
N      3.725967     0.149331     3.022453    -0.236483
N      9.924635    12.594444    25.833265    -0.226593
N      4.873324    20.175170     1.105098    -0.224168
N     11.039630    10.759683     1.010780    -0.229300
N     10.983733    11.065331    10.337047    -0.236525

The following XYZ coordinates are in angstroms. Other properties are in atomic units.
The sperically averaged electron density of each atom fit to a function of the form exp(a - br)
eigen_1, eigen_2 and eigen_3 are the three eigenvalues of traceless quadrupole moment tensor
  atom number  atomic symbol              X              Y              Z     net charge C6 coefficient C8 coefficient C10 coefficient fluctuating dipole atomic polarizability isotropic forcefield polarizability              a              b squared Pearson coefficient          <r^3>          <r^4>         wp_QDO          m_QDO          q_QDO       dipole_x       dipole_y       dipole_z         dipole            Qxy            Qxz            Qyz     Q(x^2-y^2)  Q(3z^2 - R^2)        eigen_1        eigen_2        eigen_3 static polarizability      alpha(xx)      alpha(xy)      alpha(xz)      alpha(yy)      alpha(yz)      alpha(zz) atomic spin moment
            1             Cu      11.086113      -0.029255      12.354598       0.293029     115.994468 0.17063277E+04  0.53210478E+05                                20.639151                           14.426534       0.780320       2.060236                    0.994394      52.616095     143.511983       0.429416       0.457396      -1.103077       0.003883       0.000166      -0.000661       0.003942      -0.086874       0.007716      -0.007631       0.074443      -0.205015      -0.069407      -0.059847       0.129254             28.835858      21.240012      13.892610      -1.122251      29.022249       0.870495      36.245314           0.006338
            2             Cu       3.623587      10.886745       1.004634       0.293032     115.995595 0.17063595E+04  0.53211808E+05                                20.639411                           14.426742       0.779929       2.060121                    0.994386      52.616507     143.514347       0.429409       0.457401      -1.103073      -0.003878       0.000110       0.000697       0.003942       0.086895       0.007745       0.007584       0.074444      -0.205431      -0.069511      -0.059831       0.129343             28.836141      21.240826     -13.893240      -1.122199      29.023060      -0.870797      36.244538           0.006347
            3             Cu       3.731263      10.886745      14.364402       0.293036     115.992484 0.17062961E+04  0.53209228E+05                                20.638916                           14.426394       0.780327       2.060242                    0.994394      52.615676     143.510323       0.429419       0.457396      -1.103078       0.003882       0.000165       0.000661       0.003942      -0.086883      -0.007717       0.007632       0.074449      -0.205035      -0.069414      -0.059854       0.129268             28.835484      21.239750      13.892415       1.122238      29.021874      -0.870471      36.244829           0.006353
            4             Cu      10.978437      -0.029255      25.714098       0.293031     115.992858 0.17062987E+04  0.53209307E+05                                20.638906                           14.426363       0.780350       2.060246                    0.994394      52.615879     143.510672       0.429421       0.457393      -1.103080      -0.003886       0.000163      -0.000661       0.003946       0.086887      -0.007717      -0.007633       0.074453      -0.205043      -0.069417      -0.059856       0.129273             28.835517      21.239854     -13.892554       1.122223      29.022062       0.870510      36.244635           0.006339
            5             Cu      10.978437      10.945255      12.354598       0.293036     115.993961 0.17063163E+04  0.53210026E+05                                20.639085                           14.426478       0.780333       2.060241                    0.994394      52.615957     143.511404       0.429418       0.457396      -1.103078      -0.003882      -0.000166      -0.000661       0.003942      -0.086874      -0.007716       0.007631       0.074442      -0.205016      -0.069408      -0.059847       0.129254             28.835790      21.239931      13.892559       1.122245      29.022157      -0.870497      36.245282           0.006340
            6             Cu       3.731263       0.029255       1.004634       0.293041     115.995913 0.17063625E+04  0.53211924E+05                                20.639440                           14.426748       0.779935       2.060123                    0.994385      52.616554     143.514496       0.429409       0.457401      -1.103073       0.003877      -0.000111       0.000697       0.003941       0.086891      -0.007745      -0.007584       0.074443      -0.205424      -0.069509      -0.059829       0.129338             28.836209      21.240882     -13.893298       1.122203      29.023138       0.870792      36.244606           0.006337
            7             Cu       3.623587       0.029255      14.364402       0.293028     115.993503 0.17063129E+04  0.53209899E+05                                20.639055                           14.426483       0.780309       2.060235                    0.994394      52.615849     143.511152       0.429417       0.457397      -1.103077      -0.003883      -0.000165       0.000660       0.003942      -0.086883       0.007717      -0.007632       0.074449      -0.205034      -0.069413      -0.059854       0.129267             28.835694      21.239899      13.892529      -1.122243      29.022101       0.870480      36.245082           0.006341
            8             Cu      11.086113      10.945255      25.714098       0.293022     115.992549 0.17062919E+04  0.53209046E+05                                20.638891                           14.426350       0.780338       2.060243                    0.994394      52.615735     143.510266       0.429421       0.457394      -1.103079       0.003887      -0.000163      -0.000661       0.003946       0.086898       0.007718       0.007634       0.074457      -0.205067      -0.069425      -0.059863       0.129288             28.835513      21.239800     -13.892506      -1.122217      29.022014      -0.870526      36.244726           0.006352
            9              H      11.252920      19.103000      13.626690       0.069793       1.747478 0.13844217E+02  0.15534006E+03                                 2.345221                            2.130121      -1.453861       2.147185                    0.994538       4.338832      12.838411       0.444140       1.229055      -0.718634       0.042506      -0.001772       0.026876       0.050321       0.000758       0.017283      -0.014660       0.004969      -0.021800      -0.025346       0.003831       0.021515              2.481850       3.392798       0.073350       0.633679       2.058318       0.017995       1.994434           0.002539
           10              H       9.826080      17.181784      13.893880       0.109293       1.488098 0.11553297E+02  0.12362905E+03                                 2.104861                            1.948870      -1.216373       2.275513                    0.996185       3.865750      11.090131       0.464302       1.232795      -0.719677       0.011294      -0.028244       0.018202       0.035449       0.001660       0.014918      -0.011463       0.000280      -0.027538      -0.022860       0.006142       0.016719              2.195116       2.057149      -0.171887       0.127062       2.755959      -0.520737       1.772239          -0.000003
           11              H       6.869430      19.124832      11.729641       0.106477       1.779799 0.14472694E+02  0.16397756E+03                                 2.372014                            2.181439      -1.460365       2.150739                    0.993548       4.197529      12.424573       0.438433       1.233014      -0.719049      -0.033031      -0.004026      -0.015981       0.036914       0.009190       0.012579      -0.010027       0.002764      -0.047081      -0.026053       0.008470       0.017584              2.480214       3.347263      -0.127005       0.551235       2.098459      -0.194509       1.994919           0.002456
           12              H       8.369819      20.958720      11.489170       0.073649       1.604625 0.12802629E+02  0.14152450E+03                                 2.267922                            2.092185      -1.377051       2.201056                    0.993836       4.188137      12.487708       0.432157       1.282131      -0.707795      -0.021021       0.036723      -0.023703       0.048501      -0.005714       0.011406      -0.013081       0.004324      -0.035010      -0.021108       0.000234       0.020874              2.364632       2.220896      -0.298994       0.222376       2.746264      -0.628413       2.126734           0.000543
           13              H       7.340140      16.199344      12.237302       0.110586       1.508179 0.13152570E+02  0.14432739E+03                                 2.107101                            2.068811      -0.891368       2.432225                    0.998565       3.684998      10.454516       0.457410       1.220288      -0.726770       0.009796      -0.020441      -0.017730       0.028777      -0.006337      -0.003316       0.000844      -0.008603       0.017850      -0.011021       0.003095       0.007926              2.120158       1.775901       0.066851      -0.101190       2.389327       0.426309       2.195246           0.002824
           14              H       6.310461      17.181784      13.038872       0.101064       1.319039 0.10606720E+02  0.11176146E+03                                 1.997404                            1.905016      -1.124116       2.324736                    0.996279       3.873105      11.241650       0.453052       1.283061      -0.708306      -0.025314       0.011974       0.008429       0.029245      -0.006111      -0.002481      -0.005899       0.009465      -0.006047      -0.011179       0.002425       0.008754              2.068789       2.645311      -0.150875      -0.126981       2.015460      -0.141877       1.545596           0.000643
           15              H       7.296011      16.592320      15.122954       0.104101       1.647720 0.14603956E+02  0.16416541E+03                                 2.223318                            2.170990      -0.880387       2.427401                    0.998672       3.769154      10.750622       0.450214       1.210253      -0.729769      -0.010272       0.015886       0.018911       0.026749      -0.005448      -0.002999      -0.002519      -0.003581       0.017507      -0.009639       0.002799       0.006840              2.236590       1.887110       0.016303      -0.160952       2.411904       0.479091       2.410757           0.002215
           16              H       8.413948      15.697208      14.348103       0.098797       1.345551 0.10771908E+02  0.11338567E+03                                 1.987718                            1.891748      -1.023931       2.367647                    0.997217       3.808221      10.872626       0.467063       1.245848      -0.717034       0.026837      -0.008951      -0.005519       0.028824      -0.004144       0.000063      -0.006446       0.010769      -0.005285      -0.010351       0.002063       0.008288              2.057893       2.646339      -0.079872      -0.069308       1.993771      -0.131649       1.533570           0.000137
           17              H       7.972657      13.514008      15.149673       0.111041       1.731758 0.13937170E+02  0.15629163E+03                                 2.333343                            2.145445      -1.326123       2.220602                    0.994804       4.050391      11.893392       0.441015       1.238487      -0.718883       0.033848      -0.000778       0.014032       0.036650       0.003944       0.011294      -0.004491       0.005318      -0.054661      -0.023033       0.006884       0.016149              2.442329       3.364442      -0.179957       0.404279       2.104595      -0.147796       1.857951           0.001029
           18              H       6.516397      11.592792      15.149673       0.070701       1.714068 0.13779476E+02  0.15507232E+03                                 2.356790                            2.158287      -1.420986       2.167421                    0.994005       4.356540      13.085437       0.429326       1.267701      -0.710151       0.021940      -0.043048       0.014858       0.050550      -0.007764       0.011029      -0.011058      -0.002937      -0.062510      -0.026325       0.002570       0.023755              2.475935       2.362788      -0.490480       0.180800       3.108431      -0.442119       1.956588           0.001379
           19              H       3.442070      13.775992      13.653409       0.072376       1.698437 0.13459189E+02  0.15053551E+03                                 2.338314                            2.128781      -1.450084       2.154210                    0.994324       4.341733      12.988248       0.433722       1.262625      -0.711073      -0.043466       0.005298      -0.022685       0.049315      -0.003769       0.013623      -0.008774       0.003678      -0.039739      -0.021398       0.002430       0.018967              2.469682       3.410256      -0.048527       0.551191       2.070116       0.002311       1.928674           0.001280
           20              H       4.795362      15.784536      13.706847       0.110301       1.439674 0.11000020E+02  0.11732640E+03                                 2.122072                            1.946846      -1.271015       2.249226                    0.995149       4.033536      11.897988       0.444429       1.292114      -0.704886      -0.012918       0.032038      -0.009935       0.035944      -0.001349       0.014725      -0.007585      -0.005106      -0.060538      -0.027580       0.009596       0.017985              2.238077       2.175932      -0.385649       0.076749       2.946890      -0.320116       1.591408           0.001016
           21              H       9.031756      21.788336      14.535136       0.076893       1.587124 0.12390996E+02  0.13659739E+03                                 2.286994                            2.081974      -1.514112       2.138978                    0.991524       4.338089      13.147546       0.423540       1.311825      -0.699954      -0.042487      -0.011384      -0.019954       0.048300       0.006049      -0.001010       0.007290       0.038277       0.009051      -0.023614       0.005049       0.018564              2.431311       3.051278       0.183876       0.699431       1.882614       0.279290       2.360042           0.001933
           22              H       8.899368       0.392976      16.859689       0.111495       1.563152 0.12605413E+02  0.13775129E+03                                 2.181809                            2.044832      -1.208378       2.286620                    0.996995       3.853318      11.142769       0.450586       1.243911      -0.718624      -0.032423      -0.000686       0.015564       0.035972       0.002055       0.000050       0.004264       0.040932       0.037069      -0.027205       0.012772       0.014433              2.235991       2.874451      -0.090060      -0.370680       1.621648       0.001288       2.211874           0.001187
           23              H      13.047504       0.742288      16.966565       0.113585       1.656982 0.13611395E+02  0.15107488E+03                                 2.239446                            2.103894      -1.209026       2.276696                    0.996642       3.870700      11.146664       0.452522       1.219485      -0.724837       0.031383       0.007170       0.018801       0.037280       0.003712      -0.000624       0.006191       0.040642       0.036582      -0.027724       0.013161       0.014563              2.286909       2.857517       0.123621       0.437108       1.692329       0.104890       2.310880           0.000952
           24              H      13.062214       0.371144      14.561855       0.075010       1.638618 0.12858832E+02  0.14300583E+03                                 2.328728                            2.113842      -1.528683       2.124863                    0.992043       4.420986      13.436768       0.422648       1.303091      -0.701460       0.044814       0.002660      -0.019935       0.049120       0.003987       0.001893       0.002730       0.036090       0.010645      -0.020517       0.003456       0.017062              2.483426       3.218933      -0.066595      -0.723681       1.835958      -0.082324       2.395387           0.002173
           25              H      11.723631       1.440912      18.890333       0.106942       1.417974 0.11760045E+02  0.12544403E+03                                 2.010888                            1.944128      -0.968133       2.400622                    0.997635       3.625615      10.130260       0.476423       1.205236      -0.729275       0.027187       0.009613       0.007447       0.029783       0.004366       0.003204      -0.002919       0.000199      -0.014671      -0.007984       0.001165       0.006819              2.038088       2.084802       0.377526       0.167622       1.843091       0.147314       2.186373           0.000338
           26              H      10.090854       1.353584      18.863614       0.108217       1.552563 0.13289417E+02  0.14634269E+03                                 2.161288                            2.090069      -0.954883       2.407663                    0.997550       3.685232      10.505382       0.451226       1.232670      -0.724266      -0.027279       0.005344       0.005329       0.028304      -0.000811      -0.002142      -0.003631       0.004061      -0.013488      -0.006928       0.002155       0.004774              2.183316       2.389875      -0.448700      -0.162010       1.929327       0.117217       2.230746           0.000822
           27              H      11.841308      20.915056      19.130804       0.109399       1.548927 0.13499345E+02  0.14950894E+03                                 2.167895                            2.113183      -0.974762       2.396060                    0.997797       3.755068      10.798974       0.445819       1.240489      -0.721811       0.027557      -0.004036      -0.004301       0.028181      -0.000697       0.000723      -0.005859       0.006349      -0.018405      -0.009714       0.003162       0.006552              2.185133       2.420837      -0.423567      -0.334249       1.898098       0.075629       2.236463           0.003559
           28              H      10.208532      20.827728      19.104085       0.109623       1.493862 0.12876809E+02  0.14102018E+03                                 2.117331                            2.064877      -0.992110       2.390752                    0.997583       3.723235      10.667031       0.450424       1.241685      -0.721231      -0.027497      -0.007081      -0.006166       0.029055       0.003145       0.002153      -0.005476       0.006941      -0.014467      -0.009568       0.002473       0.007095              2.131678       2.233441       0.397672       0.313827       1.923606       0.083365       2.237987           0.001615
           29              H      11.341179       1.746560      21.001134       0.109074       1.751424 0.14388936E+02  0.16119772E+03                                 2.282575                            2.128820      -1.354080       2.207823                    0.996247       3.909992      11.144179       0.462909       1.181083      -0.734015       0.004675       0.030899      -0.020569       0.037412       0.005591      -0.001155      -0.000512      -0.043392       0.017051      -0.025285       0.005691       0.019594              2.346379       1.689418       0.155090      -0.097465       2.482635      -0.537387       2.867085           0.000198
           30              H      11.311759       1.833888      23.405844       0.071236       2.124043 0.17686239E+02  0.21062776E+03                                 2.684241                            2.422793      -1.481411       2.138643                    0.994120       4.432599      13.438652       0.413236       1.244596      -0.717579       0.002697       0.047593       0.018856       0.051263       0.004109       0.001375      -0.002556      -0.045072       0.011750      -0.024955       0.003667       0.021288              2.833510       2.026095       0.104039      -0.026640       3.451932       1.008317       3.022502           0.002537
           31              H      10.649823      19.670632      23.619596       0.073812       2.049195 0.16902843E+02  0.19835578E+03                                 2.590103                            2.346464      -1.445444       2.158778                    0.994397       4.295270      12.784053       0.427289       1.221517      -0.723400      -0.005561      -0.046800       0.023462       0.052647       0.005774      -0.000844      -0.000978      -0.044689       0.002510      -0.023518       0.000805       0.022713              2.732983       1.990575       0.131321      -0.001224       3.193265      -0.976601       3.015109           0.001598
           32              H      10.605694      19.495976      21.241605       0.111911       1.905210 0.16156488E+02  0.18647211E+03                                 2.452266                            2.292934      -1.260781       2.258773                    0.996628       3.882438      11.261901       0.434882       1.220302      -0.727447      -0.004610      -0.031598      -0.017372       0.036352       0.007280      -0.001039      -0.000369      -0.042271       0.037566      -0.028638       0.012466       0.016172              2.473767       1.850408       0.222017       0.109808       3.060904       0.519162       2.509990           0.001085
           33              H       3.456779       8.187000      26.451810       0.069795       1.747429 0.13843761E+02  0.15533355E+03                                 2.345173                            2.130083      -1.453765       2.147225                    0.994540       4.338768      12.838138       0.444145       1.229052      -0.718635      -0.042508      -0.001770      -0.026876       0.050323      -0.000759       0.017284       0.014662       0.004972      -0.021803      -0.025348       0.003832       0.021516              2.481797       3.392720      -0.073351       0.633654       2.058288      -0.017998       1.994385           0.002597
           34              H       4.883620       6.265784      26.184620       0.109296       1.488105 0.11553353E+02  0.12362976E+03                                 2.104863                            1.948871      -1.216390       2.275507                    0.996185       3.865755      11.090139       0.464303       1.232791      -0.719678      -0.011294      -0.028245      -0.018202       0.035449      -0.001660       0.014918       0.011463       0.000280      -0.027537      -0.022860       0.006141       0.016719              2.195117       2.057151       0.171889       0.127063       2.755963       0.520736       1.772237           0.000046
           35              H       7.840270       8.208832       1.629859       0.106478       1.779923 0.14473924E+02  0.16399553E+03                                 2.372154                            2.181553      -1.460420       2.150708                    0.993548       4.197702      12.425374       0.438414       1.233038      -0.719043       0.033033      -0.004027       0.015978       0.036914      -0.009190       0.012579       0.010030       0.002765      -0.047090      -0.026057       0.008472       0.017585              2.480370       3.347506       0.127014       0.551294       2.098574       0.194525       1.995030           0.002518
           36              H       6.339881      10.042720       1.870330       0.073648       1.604588 0.12802302E+02  0.14151999E+03                                 2.267890                            2.092162      -1.377048       2.201062                    0.993835       4.188082      12.487504       0.432158       1.282135      -0.707794       0.021021       0.036728       0.023702       0.048503       0.005715       0.011407       0.013082       0.004312      -0.035020      -0.021110       0.000234       0.020877              2.364594       2.220864       0.298985       0.222374       2.746202       0.628389       2.126716           0.000585
           37              H       7.369560       5.283344       1.122198       0.110581       1.508244 0.13153325E+02  0.14433794E+03                                 2.107176                            2.068881      -0.891404       2.432204                    0.998565       3.685080      10.454879       0.457398       1.220301      -0.726767      -0.009798      -0.020440       0.017728       0.028777       0.006339      -0.003319      -0.000844      -0.008604       0.017838      -0.011021       0.003095       0.007927              2.120235       1.775958      -0.066859      -0.101194       2.389421      -0.426331       2.195326           0.002909
           38              H       8.399239       6.265784       0.320628       0.101067       1.319008 0.10606411E+02  0.11175752E+03                                 1.997382                            1.904997      -1.124087       2.324753                    0.996279       3.873069      11.241549       0.453050       1.283073      -0.708303       0.025315       0.011975      -0.008429       0.029246       0.006112      -0.002482       0.005898       0.009463      -0.006050      -0.011179       0.002425       0.008754              2.068766       2.645278       0.150872      -0.126981       2.015439       0.141874       1.545582           0.000681
           39              H       7.413689       5.676320      24.955546       0.104098       1.647710 0.14603791E+02  0.16416249E+03                                 2.223265                            2.170941      -0.880423       2.427379                    0.998672       3.769168      10.750497       0.450232       1.210213      -0.729778       0.010274       0.015886      -0.018911       0.026750       0.005450      -0.003001       0.002518      -0.003581       0.017509      -0.009642       0.002801       0.006841              2.236536       1.887069      -0.016302      -0.160945       2.411842      -0.479074       2.410696           0.002340
           40              H       6.295752       4.781208      25.730397       0.098800       1.345541 0.10771813E+02  0.11338445E+03                                 1.987710                            1.891741      -1.023924       2.367652                    0.997217       3.808206      10.872583       0.467063       1.245851      -0.717033      -0.026838      -0.008952       0.005519       0.028825       0.004144       0.000063       0.006446       0.010768      -0.005285      -0.010351       0.002063       0.008288              2.057885       2.646328       0.079869      -0.069305       1.993763       0.131649       1.533564           0.000174
           41              H       6.737043       2.598008      24.928827       0.111044       1.731775 0.13937345E+02  0.15629422E+03                                 2.333366                            2.145464      -1.326161       2.220586                    0.994804       4.050414      11.893517       0.441011       1.238494      -0.718881      -0.033850      -0.000777      -0.014031       0.036651      -0.003944       0.011294       0.004491       0.005318      -0.054658      -0.023031       0.006883       0.016149              2.442355       3.364484       0.179961       0.404286       2.104615       0.147798       1.857966           0.001075
           42              H       8.193303       0.676792      24.928827       0.070699       1.714151 0.13780290E+02  0.15508386E+03                                 2.356865                            2.158350      -1.421058       2.167383                    0.994004       4.356667      13.085942       0.429320       1.267700      -0.710151      -0.021940      -0.043051      -0.014857       0.050552       0.007765       0.011031       0.011059      -0.002939      -0.062525      -0.026331       0.002572       0.023759              2.476018       2.362869       0.490505       0.180810       3.108543       0.442141       1.956644           0.001418
           43              H      11.267630       2.859992      26.425091       0.072379       1.698451 0.13459329E+02  0.15053760E+03                                 2.338334                            2.128797      -1.450125       2.154193                    0.994324       4.341766      12.988408       0.433719       1.262631      -0.711072       0.043468       0.005298       0.022684       0.049316       0.003770       0.013622       0.008775       0.003681      -0.039745      -0.021398       0.002430       0.018968              2.469704       3.410290       0.048525       0.551197       2.070134      -0.002312       1.928688           0.001322
           44              H       9.914338       4.868536      26.371653       0.110303       1.439752 0.11000773E+02  0.11733684E+03                                 2.122172                            1.946930      -1.271098       2.249185                    0.995148       4.033698      11.898719       0.444412       1.292137      -0.704881       0.012918       0.032039       0.009935       0.035946       0.001348       0.014728       0.007586      -0.005105      -0.060551      -0.027586       0.009599       0.017987              2.238188       2.176041       0.385678       0.076754       2.947052       0.320137       1.591471           0.001065
           45              H       5.677944      10.872336      25.543364       0.076894       1.587113 0.12390989E+02  0.13659736E+03                                 2.286986                            2.081976      -1.514151       2.138962                    0.991523       4.338105      13.147618       0.423539       1.311827      -0.699954       0.042488      -0.011386       0.019956       0.048303      -0.006051      -0.001010      -0.007290       0.038278       0.009049      -0.023614       0.005049       0.018566              2.431298       3.051262      -0.183870       0.699407       1.882610      -0.279284       2.360022           0.001975
           46              H       5.810331      11.308976      23.218811       0.111494       1.563142 0.12605275E+02  0.13774914E+03                                 2.181782                            2.044807      -1.208402       2.286609                    0.996995       3.853296      11.142612       0.450595       1.243895      -0.718628       0.032424      -0.000686      -0.015566       0.035974      -0.002057       0.000050      -0.004264       0.040934       0.037067      -0.027206       0.012771       0.014435              2.235964       2.874407       0.090059      -0.370677       1.621631      -0.001290       2.211853           0.001236
           47              H       1.662196      11.658288      23.111935       0.113584       1.656956 0.13611103E+02  0.15107076E+03                                 2.239419                            2.103869      -1.209038       2.276694                    0.996642       3.870663      11.146505       0.452526       1.219482      -0.724837      -0.031384       0.007170      -0.018802       0.037281      -0.003712      -0.000624      -0.006190       0.040643       0.036580      -0.027724       0.013160       0.014564              2.286882       2.857475      -0.123619       0.437104       1.692312      -0.104891       2.310859           0.001010
           48              H       1.647486      11.287144      25.516645       0.075009       1.638671 0.12859422E+02  0.14301397E+03                                 2.328768                            2.113882      -1.528758       2.124822                    0.992042       4.421088      13.437132       0.422647       1.303080      -0.701461      -0.044815       0.002659       0.019936       0.049121      -0.003990       0.001895      -0.002733       0.036097       0.010649      -0.020522       0.003457       0.017065              2.483467       3.218997       0.066595      -0.723678       1.835989       0.082323       2.395417           0.002220
           49              H       2.986069      12.356912      21.188167       0.106940       1.418052 0.11760906E+02  0.12545617E+03                                 2.011013                            1.944241      -0.968151       2.400613                    0.997635       3.625707      10.130811       0.476392       1.205288      -0.729264      -0.027187       0.009612      -0.007446       0.029782      -0.004364       0.003204       0.002920       0.000202      -0.014666      -0.007982       0.001166       0.006816              2.038220       2.084937      -0.377562       0.167641       1.843195      -0.147329       2.186527           0.000363
           50              H       4.618846      12.269584      21.214886       0.108215       1.552670 0.13290626E+02  0.14636009E+03                                 2.161445                            2.090212      -0.954894       2.407657                    0.997550       3.685326      10.505976       0.451193       1.232726      -0.724254       0.027279       0.005343      -0.005328       0.028303       0.000808      -0.002140       0.003633       0.004065      -0.013482      -0.006927       0.002153       0.004774              2.183480       2.390061       0.448752      -0.162030       1.929456      -0.117230       2.230922           0.000847
           51              H       2.868391       9.999056      20.947696       0.109400       1.548914 0.13499192E+02  0.14950667E+03                                 2.167873                            2.113163      -0.974764       2.396059                    0.997797       3.755050      10.798865       0.445824       1.240479      -0.721814      -0.027557      -0.004035       0.004302       0.028181       0.000697       0.000722       0.005859       0.006352      -0.018405      -0.009714       0.003161       0.006553              2.185109       2.420805       0.423562      -0.334242       1.898083      -0.075628       2.236440           0.003608
           52              H       4.501168       9.911728      20.974415       0.109623       1.493817 0.12876277E+02  0.14101250E+03                                 2.117260                            2.064812      -0.992099       2.390758                    0.997583       3.723175      10.666688       0.450440       1.241658      -0.721237       0.027497      -0.007081       0.006167       0.029056      -0.003148       0.002154       0.005475       0.006940      -0.014472      -0.009568       0.002471       0.007097              2.131606       2.233362      -0.397652       0.313810       1.923548      -0.083361       2.237907           0.001665
           53              H       3.368521      12.662560      19.077366       0.109073       1.751536 0.14390121E+02  0.16121529E+03                                 2.282739                            2.128960      -1.354088       2.207819                    0.996247       3.910100      11.144857       0.462874       1.181141      -0.734002      -0.004675       0.030898       0.020569       0.037411      -0.005590      -0.001156       0.000511      -0.043391       0.017057      -0.025284       0.005693       0.019592              2.346556       1.689515      -0.155107      -0.097475       2.482819       0.537450       2.867333           0.000168
           54              H       3.397941      12.749888      16.672656       0.071238       2.124102 0.17686868E+02  0.21063791E+03                                 2.684332                            2.422867      -1.481412       2.138641                    0.994120       4.432681      13.439149       0.413220       1.244628      -0.717572      -0.002695       0.047592      -0.018855       0.051262      -0.004106       0.001374       0.002556      -0.045075       0.011755      -0.024957       0.003668       0.021288              2.833610       2.026152      -0.104043      -0.026642       3.452059      -1.008368       3.022620           0.002480
           55              H       4.059877       8.754632      16.458904       0.073815       2.049292 0.16903836E+02  0.19837127E+03                                 2.590235                            2.346570      -1.445446       2.158775                    0.994397       4.295394      12.784741       0.427267       1.221555      -0.723391       0.005559      -0.046800      -0.023461       0.052645      -0.005773      -0.000843       0.000977      -0.044689       0.002514      -0.023518       0.000806       0.022712              2.733131       1.990660      -0.131331      -0.001223       3.193450       0.976681       3.015282           0.001542
           56              H       4.104006       8.579976      18.836895       0.111910       1.905195 0.16156310E+02  0.18646918E+03                                 2.452228                            2.292901      -1.260780       2.258773                    0.996628       3.882440      11.261809       0.434892       1.220280      -0.727452       0.004611      -0.031597       0.017373       0.036352      -0.007283      -0.001037       0.000367      -0.042268       0.037567      -0.028637       0.012467       0.016171              2.473726       1.850383      -0.222012       0.109805       3.060847      -0.519148       2.509949           0.001088
           57              H       3.898070       8.187000      13.092310       0.069794       1.747479 0.13844239E+02  0.15534039E+03                                 2.345224                            2.130124      -1.453858       2.147185                    0.994538       4.338841      12.838452       0.444139       1.229056      -0.718633       0.042507      -0.001772      -0.026875       0.050321       0.000758      -0.017283       0.014661       0.004969      -0.021803      -0.025347       0.003832       0.021515              2.481854       3.392804       0.073351      -0.633679       2.058321      -0.017995       1.994436           0.002548
           58              H       2.471230       6.265784      12.825120       0.109292       1.488108 0.11553404E+02  0.12363062E+03                                 2.104882                            1.948887      -1.216374       2.275513                    0.996185       3.865770      11.090252       0.464296       1.232806      -0.719674       0.011294      -0.028245      -0.018202       0.035449       0.001660      -0.014918       0.011463       0.000279      -0.027539      -0.022860       0.006142       0.016719              2.195138       2.057171      -0.171889      -0.127064       2.755989       0.520745       1.772254          -0.000000
           59              H      14.224280       8.208832      14.989359       0.106476       1.779821 0.14472911E+02  0.16398066E+03                                 2.372034                            2.181455      -1.460376       2.150732                    0.993548       4.197560      12.424695       0.438431       1.233014      -0.719049      -0.033031      -0.004026       0.015981       0.036914       0.009190      -0.012579       0.010028       0.002764      -0.047082      -0.026054       0.008470       0.017584              2.480235       3.347296      -0.127008      -0.551243       2.098475       0.194512       1.994935           0.002462
           60              H       1.014969      10.042720      15.229830       0.073649       1.604613 0.12802513E+02  0.14152285E+03                                 2.267910                            2.092175      -1.377040       2.201062                    0.993836       4.188114      12.487611       0.432158       1.282130      -0.707795      -0.021021       0.036723       0.023704       0.048501      -0.005714      -0.011406       0.013081       0.004323      -0.035009      -0.021108       0.000234       0.020874              2.364618       2.220884      -0.298992      -0.222374       2.746248       0.628408       2.126723           0.000546
           61              H      -0.014710       5.283344      14.481698       0.110586       1.508181 0.13152590E+02  0.14432765E+03                                 2.107102                            2.068812      -0.891370       2.432224                    0.998565       3.685002      10.454526       0.457410       1.220287      -0.726771       0.009796      -0.020440       0.017730       0.028777      -0.006337       0.003316      -0.000844      -0.008604       0.017850      -0.011021       0.003095       0.007926              2.120158       1.775902       0.066851       0.101190       2.389326      -0.426308       2.195247           0.002822
           62              H      13.665311       6.265784      13.680128       0.101064       1.319039 0.10606725E+02  0.11176157E+03                                 1.997407                            1.905019      -1.124117       2.324735                    0.996279       3.873112      11.241686       0.453050       1.283064      -0.708305      -0.025314       0.011974      -0.008429       0.029245      -0.006111       0.002481       0.005899       0.009465      -0.006047      -0.011179       0.002425       0.008754              2.068792       2.645316      -0.150874       0.126981       2.015463       0.141878       1.545599           0.000645
           63              H      14.650861       5.676320      11.596046       0.104102       1.647744 0.14604229E+02  0.16416927E+03                                 2.223337                            2.171009      -0.880405       2.427391                    0.998672       3.769190      10.750755       0.450212       1.210252      -0.729770      -0.010272       0.015886      -0.018911       0.026749      -0.005448       0.002999       0.002519      -0.003581       0.017507      -0.009640       0.002799       0.006841              2.236611       1.887126       0.016304       0.160954       2.411928      -0.479097       2.410779           0.002224
           64              H       1.059098       4.781208      12.370897       0.098798       1.345554 0.10771946E+02  0.11338631E+03                                 1.987731                            1.891759      -1.023933       2.367647                    0.997217       3.808234      10.872719       0.467058       1.245859      -0.717031       0.026838      -0.008951       0.005519       0.028824      -0.004144      -0.000063       0.006446       0.010769      -0.005286      -0.010351       0.002063       0.008288              2.057908       2.646359      -0.079871       0.069310       1.993785       0.131651       1.533578           0.000137
           65              H       0.617807       2.598008      11.569327       0.111042       1.731772 0.13937322E+02  0.15629394E+03                                 2.333367                            2.145465      -1.326130       2.220599                    0.994804       4.050414      11.893528       0.441010       1.238497      -0.718880       0.033849      -0.000778      -0.014032       0.036650       0.003944      -0.011294       0.004491       0.005317      -0.054663      -0.023033       0.006884       0.016149              2.442355       3.364483      -0.179959      -0.404284       2.104616       0.147798       1.857968           0.001025
           66              H      13.871247       0.676792      11.569327       0.070700       1.714101 0.13779802E+02  0.15507698E+03                                 2.356822                            2.158314      -1.421014       2.167407                    0.994004       4.356595      13.085665       0.429323       1.267703      -0.710150       0.021941      -0.043049      -0.014857       0.050550      -0.007765      -0.011029       0.011058      -0.002936      -0.062514      -0.026326       0.002570       0.023756              2.475971       2.362821      -0.490490      -0.180804       3.108480       0.442128       1.956612           0.001371
           67              H      10.796920       2.859992      13.065591       0.072376       1.698464 0.13459454E+02  0.15053931E+03                                 2.338343                            2.128805      -1.450110       2.154197                    0.994324       4.341782      12.988459       0.433719       1.262628      -0.711072      -0.043466       0.005298       0.022685       0.049315      -0.003769      -0.013624       0.008774       0.003678      -0.039740      -0.021399       0.002430       0.018968              2.469714       3.410305      -0.048527      -0.551201       2.070141      -0.002311       1.928696           0.001277
           68              H      12.150212       4.868536      13.012153       0.110302       1.439695 0.11000219E+02  0.11732917E+03                                 2.122100                            1.946869      -1.271037       2.249215                    0.995149       4.033580      11.898190       0.444425       1.292121      -0.704885      -0.012918       0.032038       0.009935       0.035945      -0.001349      -0.014726       0.007585      -0.005106      -0.060541      -0.027582       0.009596       0.017986              2.238107       2.175962      -0.385657      -0.076750       2.946935       0.320122       1.591426           0.001017
           69              H       1.676906      10.872336      12.183864       0.076894       1.587125 0.12391008E+02  0.13659758E+03                                 2.286997                            2.081977      -1.514117       2.138976                    0.991524       4.338096      13.147582       0.423539       1.311826      -0.699954      -0.042487      -0.011384       0.019955       0.048301       0.006049       0.001010      -0.007290       0.038278       0.009052      -0.023614       0.005050       0.018564              2.431314       3.051283       0.183876      -0.699432       1.882616      -0.279290       2.360044           0.001938
           70              H       1.544518      11.308976       9.859311       0.111496       1.563170 0.12605601E+02  0.13775391E+03                                 2.181828                            2.044849      -1.208394       2.286612                    0.996995       3.853347      11.142892       0.450584       1.243914      -0.718623      -0.032423      -0.000686      -0.015565       0.035972       0.002055      -0.000050      -0.004264       0.040934       0.037071      -0.027206       0.012772       0.014434              2.236012       2.874481      -0.090061       0.370684       1.621661      -0.001288       2.211893           0.001196
           71              H       5.692654      11.658288       9.752435       0.113586       1.657002 0.13611613E+02  0.15107804E+03                                 2.239471                            2.103916      -1.209037       2.276691                    0.996642       3.870730      11.146807       0.452518       1.219491      -0.724835       0.031383       0.007170      -0.018801       0.037280       0.003712       0.000624      -0.006191       0.040643       0.036583      -0.027725       0.013162       0.014563              2.286935       2.857554       0.123623      -0.437115       1.692346      -0.104892       2.310905           0.000964
           72              H       5.707364      11.287144      12.157145       0.075012       1.638633 0.12858984E+02  0.14300796E+03                                 2.328742                            2.113853      -1.528693       2.124856                    0.992043       4.421014      13.436877       0.422647       1.303090      -0.701460       0.044814       0.002660       0.019935       0.049120       0.003988      -0.001894      -0.002730       0.036092       0.010647      -0.020519       0.003456       0.017062              2.483441       3.218955      -0.066596       0.723687       1.835968       0.082324       2.395401           0.002181
           73              H       4.368781      12.356912       7.828667       0.106942       1.417973 0.11760034E+02  0.12544391E+03                                 2.010889                            1.944130      -0.968134       2.400622                    0.997635       3.625611      10.130257       0.476422       1.205239      -0.729275       0.027187       0.009613      -0.007447       0.029783       0.004365      -0.003204       0.002919       0.000199      -0.014670      -0.007983       0.001165       0.006818              2.038089       2.084802       0.377527      -0.167623       1.843094      -0.147315       2.186371           0.000343
           74              H       2.736004      12.269584       7.855386       0.108217       1.552544 0.13289209E+02  0.14633975E+03                                 2.161266                            2.090050      -0.954882       2.407664                    0.997550       3.685210      10.505280       0.451230       1.232666      -0.724267      -0.027279       0.005344      -0.005329       0.028304      -0.000811       0.002142       0.003632       0.004062      -0.013489      -0.006929       0.002155       0.004774              2.183293       2.389851      -0.448694       0.162008       1.929310      -0.117216       2.230719           0.000829
           75              H       4.486458       9.999056       7.588196       0.109400       1.548933 0.13499428E+02  0.14951010E+03                                 2.167901                            2.113190      -0.974772       2.396055                    0.997797       3.755080      10.799020       0.445819       1.240489      -0.721811       0.027557      -0.004036       0.004301       0.028181      -0.000696      -0.000723       0.005859       0.006350      -0.018405      -0.009714       0.003162       0.006552              2.185137       2.420843      -0.423568       0.334248       1.898102      -0.075627       2.236466           0.003578
           76              H       2.853682       9.911728       7.614915       0.109624       1.493860 0.12876797E+02  0.14102001E+03                                 2.117328                            2.064875      -0.992115       2.390750                    0.997583       3.723236      10.667033       0.450425       1.241684      -0.721231      -0.027496      -0.007081       0.006166       0.029055       0.003145      -0.002153       0.005476       0.006940      -0.014468      -0.009568       0.002473       0.007095              2.131674       2.233440       0.397671      -0.313825       1.923604      -0.083363       2.237980           0.001629
           77              H       3.986329      12.662560       5.717866       0.109074       1.751416 0.14388883E+02  0.16119686E+03                                 2.282561                            2.128811      -1.354086       2.207820                    0.996247       3.909985      11.144127       0.462912       1.181078      -0.734017       0.004675       0.030899       0.020569       0.037412       0.005592       0.001155       0.000512      -0.043393       0.017051      -0.025285       0.005691       0.019594              2.346362       1.689411       0.155089       0.097462       2.482625       0.537373       2.867050           0.000204
           78              H       3.956909      12.749888       3.313156       0.071238       2.123830 0.17683919E+02  0.21059245E+03                                 2.684033                            2.422611      -1.481292       2.138696                    0.994122       4.432327      13.437422       0.413258       1.244573      -0.717585       0.002700       0.047594      -0.018857       0.051264       0.004110      -0.001378       0.002555      -0.045073       0.011754      -0.024957       0.003669       0.021288              2.833285       2.025959       0.104031       0.026631       3.451640      -1.008229       3.022255           0.002546
           79              H       3.294973       8.754632       3.099404       0.073814       2.049133 0.16902075E+02  0.19834429E+03                                 2.590047                            2.346407      -1.445449       2.158781                    0.994395       4.295162      12.783605       0.427296       1.221513      -0.723401      -0.005562      -0.046801      -0.023463       0.052648       0.005773       0.000846       0.000979      -0.044685       0.002512      -0.023516       0.000805       0.022711              2.732928       1.990535       0.131319       0.001227       3.193184       0.976599       3.015065           0.001606
           80              H       3.250844       8.579976       5.477395       0.111910       1.905203 0.16156458E+02  0.18647148E+03                                 2.452245                            2.292921      -1.260790       2.258768                    0.996628       3.882448      11.261885       0.434887       1.220290      -0.727449      -0.004611      -0.031598       0.017372       0.036352       0.007282       0.001039       0.000369      -0.042274       0.037567      -0.028640       0.012466       0.016174              2.473742       1.850397       0.222014      -0.109804       3.060868      -0.519140       2.509960           0.001109
           81              H      10.811629      19.103000       0.267190       0.069795       1.747479 0.13844234E+02  0.15534008E+03                                 2.345207                            2.130110      -1.453857       2.147183                    0.994539       4.338832      12.838348       0.444145       1.229041      -0.718637      -0.042509      -0.001771       0.026874       0.050323      -0.000758      -0.017283      -0.014662       0.004972      -0.021812      -0.025349       0.003833       0.021516              2.481835       3.392775      -0.073350      -0.633672       2.058308       0.017996       1.994422           0.002593
           82              H      12.238470      17.181784       0.534380       0.109295       1.488122 0.11553537E+02  0.12363246E+03                                 2.104898                            1.948901      -1.216392       2.275507                    0.996185       3.865786      11.090330       0.464294       1.232809      -0.719674      -0.011294      -0.028245       0.018202       0.035449      -0.001660      -0.014917      -0.011462       0.000280      -0.027540      -0.022860       0.006142       0.016718              2.195156       2.057186       0.171893      -0.127067       2.756015      -0.520751       1.772267           0.000047
           83              H       0.485420      19.124832      25.089141       0.106477       1.779890 0.14473617E+02  0.16399097E+03                                 2.372111                            2.181520      -1.460417       2.150709                    0.993548       4.197661      12.425160       0.438420       1.233027      -0.719046       0.033032      -0.004027      -0.015979       0.036914      -0.009191      -0.012579      -0.010030       0.002765      -0.047089      -0.026057       0.008471       0.017586              2.480320       3.347426       0.127016      -0.551272       2.098541      -0.194521       1.994992           0.002510
           84              H      13.694731      20.958720      24.848670       0.073648       1.604608 0.12802469E+02  0.14152222E+03                                 2.267905                            2.092171      -1.377056       2.201056                    0.993836       4.188104      12.487569       0.432159       1.282129      -0.707796       0.021021       0.036725      -0.023703       0.048502       0.005715      -0.011406      -0.013082       0.004320      -0.035013      -0.021109       0.000233       0.020876              2.364612       2.220879       0.298990      -0.222373       2.746241      -0.628404       2.126716           0.000577
           85              H       0.014710      16.199344      25.596802       0.110581       1.508216 0.13153005E+02  0.14433348E+03                                 2.107146                            2.068854      -0.891386       2.432214                    0.998565       3.685041      10.454717       0.457402       1.220298      -0.726768      -0.009798      -0.020441      -0.017728       0.028777       0.006339       0.003319       0.000844      -0.008604       0.017838      -0.011021       0.003095       0.007927              2.120203       1.775934      -0.066856       0.101191       2.389384       0.426323       2.195292           0.002913
           86              H       1.044389      17.181784      26.398372       0.101066       1.319011 0.10606437E+02  0.11175772E+03                                 1.997376                            1.904991      -1.124082       2.324754                    0.996279       3.873056      11.241464       0.453054       1.283063      -0.708306       0.025315       0.011975       0.008429       0.029245       0.006112       0.002482      -0.005898       0.009463      -0.006048      -0.011179       0.002425       0.008754              2.068758       2.645268       0.150874       0.126978       2.015431      -0.141873       1.545576           0.000679
           87              H       0.058839      16.592320       1.763454       0.104096       1.647701 0.14603690E+02  0.16416115E+03                                 2.223266                            2.170942      -0.880403       2.427389                    0.998672       3.769145      10.750444       0.450229       1.210222      -0.729776       0.010274       0.015886       0.018911       0.026750       0.005450       0.003002      -0.002517      -0.003581       0.017506      -0.009641       0.002802       0.006840              2.236538       1.887069      -0.016301       0.160946       2.411843       0.479076       2.410703           0.002335
           88              H      13.650602      15.697208       0.988603       0.098799       1.345540 0.10771810E+02  0.11338450E+03                                 1.987718                            1.891748      -1.023908       2.367660                    0.997217       3.808205      10.872613       0.467059       1.245859      -0.717031      -0.026838      -0.008952      -0.005520       0.028825       0.004144      -0.000062      -0.006445       0.010768      -0.005287      -0.010351       0.002063       0.008288              2.057893       2.646339       0.079870       0.069305       1.993770      -0.131650       1.533569           0.000178
           89              H      14.091893      13.514008       1.790173       0.111045       1.731764 0.13937244E+02  0.15629291E+03                                 2.333365                            2.145463      -1.326135       2.220600                    0.994804       4.050397      11.893487       0.441009       1.238501      -0.718879      -0.033849      -0.000777       0.014029       0.036650      -0.003944      -0.011292      -0.004491       0.005318      -0.054656      -0.023030       0.006882       0.016147              2.442355       3.364479       0.179961      -0.404290       2.104614      -0.147799       1.857971           0.001084
           90              H       0.838453      11.592792       1.790173       0.070700       1.714045 0.13779205E+02  0.15506823E+03                                 2.356754                            2.158255      -1.420960       2.167432                    0.994006       4.356476      13.085122       0.429334       1.267689      -0.710154      -0.021940      -0.043052       0.014856       0.050552       0.007763      -0.011030      -0.011059      -0.002942      -0.062532      -0.026333       0.002575       0.023758              2.475897       2.362745       0.490474      -0.180804       3.108375      -0.442112       1.956571           0.001426
           91              H       3.912780      13.775992       0.293909       0.072379       1.698342 0.13458273E+02  0.15052256E+03                                 2.338225                            2.128707      -1.450023       2.154241                    0.994326       4.341584      12.987644       0.433731       1.262623      -0.711074       0.043468       0.005298      -0.022686       0.049318       0.003769      -0.013622      -0.008774       0.003683      -0.039732      -0.021395       0.002429       0.018966              2.469584       3.410107       0.048518      -0.551155       2.070046       0.002319       1.928599           0.001327
           92              H       2.559488      15.784536       0.347347       0.110303       1.439690 0.11000173E+02  0.11732834E+03                                 2.122078                            1.946852      -1.271047       2.249211                    0.995149       4.033560      11.898044       0.444432       1.292104      -0.704888       0.012917       0.032039      -0.009935       0.035945       0.001348      -0.014727      -0.007585      -0.005106      -0.060541      -0.027583       0.009597       0.017986              2.238083       2.175941       0.385651      -0.076749       2.946896      -0.320113       1.591411           0.001064
           93              H      13.032794      21.788336       1.175636       0.076894       1.587105 0.12390807E+02  0.13659473E+03                                 2.286973                            2.081956      -1.514118       2.138977                    0.991524       4.338058      13.147408       0.423542       1.311822      -0.699955       0.042489      -0.011384      -0.019955       0.048302      -0.006051       0.001010       0.007289       0.038279       0.009050      -0.023614       0.005049       0.018566              2.431289       3.051247      -0.183873      -0.699425       1.882599       0.279286       2.360022           0.001969
           94              H      13.165181       0.392976       3.500189       0.111494       1.563143 0.12605313E+02  0.13774977E+03                                 2.181789                            2.044815      -1.208399       2.286611                    0.996995       3.853306      11.142677       0.450591       1.243901      -0.718626       0.032424      -0.000687       0.015565       0.035973      -0.002058      -0.000051       0.004263       0.040934       0.037068      -0.027206       0.012771       0.014435              2.235970       2.874417       0.090058       0.370670       1.621636       0.001288       2.211857           0.001227
           95              H       9.017046       0.742288       3.607065       0.113583       1.656983 0.13611421E+02  0.15107527E+03                                 2.239449                            2.103898      -1.209045       2.276688                    0.996642       3.870704      11.146684       0.452521       1.219487      -0.724836      -0.031384       0.007170       0.018801       0.037281      -0.003713       0.000625       0.006191       0.040643       0.036581      -0.027725       0.013161       0.014564              2.286912       2.857517      -0.123620      -0.437105       1.692332       0.104890       2.310887           0.001000
           96              H       9.002336       0.371144       1.202355       0.075012       1.638644 0.12859081E+02  0.14300932E+03                                 2.328753                            2.113862      -1.528719       2.124845                    0.992042       4.421026      13.436932       0.422646       1.303091      -0.701460      -0.044814       0.002660      -0.019936       0.049121      -0.003989      -0.001895       0.002731       0.036091       0.010647      -0.020519       0.003456       0.017063              2.483456       3.218972       0.066596       0.723697       1.835976      -0.082325       2.395418           0.002212
           97              H      10.340919       1.440912       5.530833       0.106942       1.418031 0.11760685E+02  0.12545315E+03                                 2.010987                            1.944218      -0.968141       2.400619                    0.997635       3.625685      10.130705       0.476397       1.205282      -0.729265      -0.027187       0.009612       0.007446       0.029782      -0.004365      -0.003204      -0.002919       0.000201      -0.014667      -0.007982       0.001166       0.006817              2.038193       2.084911      -0.377554      -0.167636       1.843172       0.147324       2.186496           0.000362
           98              H      11.973696       1.353584       5.504114       0.108217       1.552678 0.13290722E+02  0.14636150E+03                                 2.161457                            2.090223      -0.954895       2.407658                    0.997550       3.685337      10.506040       0.451190       1.232730      -0.724253       0.027279       0.005343       0.005328       0.028303       0.000808       0.002141      -0.003632       0.004063      -0.013483      -0.006927       0.002154       0.004774              2.183492       2.390073       0.448755       0.162030       1.929466       0.117230       2.230936           0.000843
           99              H      10.223241      20.915056       5.771304       0.109400       1.548942 0.13499528E+02  0.14951153E+03                                 2.167911                            2.113199      -0.974777       2.396052                    0.997797       3.755092      10.799074       0.445817       1.240490      -0.721811      -0.027557      -0.004036      -0.004301       0.028181       0.000696      -0.000723      -0.005859       0.006351      -0.018404      -0.009714       0.003162       0.006552              2.185150       2.420850       0.423573       0.334253       1.898114       0.075631       2.236485           0.003596
          100              H      11.856018      20.827728       5.744585       0.109623       1.493825 0.12876382E+02  0.14101408E+03                                 2.117278                            2.064828      -0.992104       2.390756                    0.997583       3.723192      10.666791       0.450435       1.241667      -0.721235       0.027497      -0.007081      -0.006166       0.029056      -0.003147      -0.002154      -0.005475       0.006940      -0.014472      -0.009569       0.002472       0.007097              2.131624       2.233382      -0.397657      -0.313815       1.923562       0.083361       2.237928           0.001654
          101              H      10.723371       1.746560       7.641634       0.109073       1.751536 0.14390130E+02  0.16121539E+03                                 2.282737                            2.128959      -1.354092       2.207818                    0.996247       3.910105      11.144867       0.462874       1.181139      -0.734002      -0.004675       0.030898      -0.020569       0.037412      -0.005590       0.001156      -0.000511      -0.043392       0.017056      -0.025285       0.005693       0.019592              2.346554       1.689515      -0.155106       0.097475       2.482816      -0.537448       2.867331           0.000170
          102              H      10.752791       1.833888      10.046344       0.071238       2.124163 0.17687490E+02  0.21064745E+03                                 2.684395                            2.422918      -1.481442       2.138626                    0.994120       4.432760      13.439513       0.413213       1.244636      -0.717570      -0.002695       0.047592       0.018855       0.051262      -0.004106      -0.001374      -0.002556      -0.045077       0.011756      -0.024958       0.003669       0.021289              2.833681       2.026192      -0.104046       0.026644       3.452151       1.008406       3.022700           0.002477
          103              H      11.414727      19.670632      10.260096       0.073814       2.049319 0.16904120E+02  0.19837562E+03                                 2.590267                            2.346597      -1.445460       2.158769                    0.994396       4.295430      12.784921       0.427262       1.221563      -0.723389       0.005560      -0.046800       0.023461       0.052646      -0.005773       0.000842      -0.000978      -0.044690       0.002513      -0.023519       0.000806       0.022713              2.733167       1.990682      -0.131332       0.001223       3.193493      -0.976699       3.015326           0.001533
          104              H      11.458856      19.495976       7.882105       0.111910       1.905281 0.16157234E+02  0.18648303E+03                                 2.452336                            2.292995      -1.260792       2.258768                    0.996628       3.882503      11.262194       0.434874       1.220310      -0.727445       0.004611      -0.031597      -0.017373       0.036352      -0.007283       0.001038      -0.000368      -0.042269       0.037570      -0.028638       0.012467       0.016171              2.473839       1.850452      -0.222027      -0.109813       3.061001       0.519185       2.510066           0.001073
          105              H      10.811629      13.645000      13.626690       0.069794       1.747480 0.13844247E+02  0.15534049E+03                                 2.345223                            2.130124      -1.453859       2.147185                    0.994538       4.338838      12.838437       0.444139       1.229056      -0.718633      -0.042506       0.001772       0.026876       0.050321       0.000758      -0.017283       0.014660       0.004969      -0.021801      -0.025346       0.003831       0.021515              2.481853       3.392801       0.073350      -0.633679       2.058321      -0.017995       1.994436           0.002545
          106              H      12.238470      15.566216      13.893880       0.109292       1.488103 0.11553349E+02  0.12362977E+03                                 2.104868                            1.948876      -1.216373       2.275513                    0.996185       3.865759      11.090174       0.464301       1.232797      -0.719676      -0.011294       0.028244       0.018202       0.035449       0.001660      -0.014918       0.011463       0.000279      -0.027539      -0.022860       0.006142       0.016719              2.195123       2.057156      -0.171888      -0.127062       2.755970       0.520740       1.772244          -0.000003
          107              H       0.485420      13.623168      11.729641       0.106476       1.779801 0.14472713E+02  0.16397779E+03                                 2.372014                            2.181438      -1.460367       2.150737                    0.993548       4.197532      12.424573       0.438434       1.233012      -0.719050       0.033031       0.004026      -0.015981       0.036914       0.009190      -0.012579       0.010028       0.002764      -0.047081      -0.026054       0.008470       0.017584              2.480213       3.347261      -0.127005      -0.551235       2.098459       0.194509       1.994919           0.002461
          108              H      13.694731      11.789280      11.489170       0.073649       1.604624 0.12802616E+02  0.14152432E+03                                 2.267921                            2.092184      -1.377048       2.201057                    0.993836       4.188135      12.487698       0.432157       1.282130      -0.707795       0.021021      -0.036723      -0.023703       0.048501      -0.005714      -0.011406       0.013081       0.004323      -0.035010      -0.021108       0.000234       0.020874              2.364630       2.220895      -0.298994      -0.222376       2.746262       0.628412       2.126733           0.000547
          109              H       0.014710      16.548656      12.237302       0.110586       1.508180 0.13152579E+02  0.14432751E+03                                 2.107102                            2.068812      -0.891368       2.432225                    0.998565       3.684999      10.454521       0.457410       1.220288      -0.726770      -0.009796       0.020440      -0.017730       0.028777      -0.006337       0.003316      -0.000844      -0.008603       0.017850      -0.011021       0.003095       0.007926              2.120159       1.775902       0.066852       0.101190       2.389329      -0.426309       2.195248           0.002818
          110              H       1.044389      15.566216      13.038872       0.101064       1.319040 0.10606724E+02  0.11176151E+03                                 1.997404                            1.905016      -1.124116       2.324736                    0.996279       3.873106      11.241651       0.453052       1.283061      -0.708306       0.025314      -0.011974       0.008429       0.029245      -0.006111       0.002481       0.005899       0.009465      -0.006046      -0.011179       0.002425       0.008754              2.068789       2.645311      -0.150874       0.126981       2.015459       0.141877       1.545596           0.000645
          111              H       0.058839      16.155680      15.122954       0.104103       1.647726 0.14604025E+02  0.16416644E+03                                 2.223325                            2.170997      -0.880391       2.427400                    0.998672       3.769161      10.750662       0.450212       1.210256      -0.729769       0.010272      -0.015887       0.018911       0.026749      -0.005448       0.003000       0.002519      -0.003581       0.017506      -0.009640       0.002799       0.006840              2.236598       1.887116       0.016304       0.160953       2.411914      -0.479093       2.410766           0.002212
          112              H      13.650602      17.050792      14.348103       0.098798       1.345552 0.10771917E+02  0.11338583E+03                                 1.987721                            1.891750      -1.023933       2.367647                    0.997217       3.808224      10.872649       0.467062       1.245850      -0.717033      -0.026838       0.008951      -0.005519       0.028824      -0.004144      -0.000063       0.006446       0.010770      -0.005285      -0.010351       0.002063       0.008288              2.057897       2.646343      -0.079871       0.069309       1.993775       0.131649       1.533572           0.000134
          113              H      14.091893      19.233992      15.149673       0.111042       1.731747 0.13937075E+02  0.15629037E+03                                 2.333339                            2.145442      -1.326113       2.220607                    0.994805       4.050378      11.893364       0.441014       1.238492      -0.718881      -0.033849       0.000778       0.014032       0.036650       0.003944      -0.011294       0.004492       0.005318      -0.054663      -0.023033       0.006884       0.016149              2.442325       3.364434      -0.179956      -0.404277       2.104592       0.147795       1.857949           0.001021
          114              H       0.838453      21.155208      15.149673       0.070700       1.714075 0.13779543E+02  0.15507329E+03                                 2.356798                            2.158294      -1.420993       2.167418                    0.994004       4.356548      13.085476       0.429325       1.267703      -0.710151      -0.021941       0.043048       0.014857       0.050550      -0.007764      -0.011029       0.011058      -0.002936      -0.062512      -0.026326       0.002570       0.023756              2.475944       2.362795      -0.490483      -0.180801       3.108444       0.442121       1.956594           0.001370
          115              H       3.912780      18.972008      13.653409       0.072376       1.698447 0.13459287E+02  0.15053693E+03                                 2.338326                            2.128790      -1.450095       2.154205                    0.994324       4.341750      12.988325       0.433721       1.262627      -0.711073       0.043466      -0.005298      -0.022685       0.049315      -0.003769      -0.013624       0.008774       0.003678      -0.039740      -0.021399       0.002431       0.018968              2.469694       3.410275      -0.048526      -0.551195       2.070125      -0.002312       1.928683           0.001275
          116              H       2.559488      16.963464      13.706847       0.110302       1.439676 0.11000042E+02  0.11732671E+03                                 2.122075                            1.946848      -1.271021       2.249224                    0.995149       4.033540      11.898007       0.444429       1.292115      -0.704886       0.012918      -0.032038      -0.009935       0.035945      -0.001349      -0.014725       0.007585      -0.005106      -0.060539      -0.027581       0.009596       0.017985              2.238080       2.175935      -0.385649      -0.076749       2.946894       0.320116       1.591410           0.001015
          117              H      13.032794      10.959664      14.535136       0.076895       1.587139 0.12391142E+02  0.13659943E+03                                 2.287008                            2.081987      -1.514128       2.138970                    0.991524       4.338118      13.147666       0.423538       1.311825      -0.699954       0.042487       0.011384      -0.019955       0.048301       0.006049       0.001010      -0.007290       0.038279       0.009052      -0.023615       0.005050       0.018565              2.431328       3.051300       0.183878      -0.699438       1.882625      -0.279293       2.360059           0.001938
          118              H      13.165181      10.523024      16.859689       0.111496       1.563167 0.12605565E+02  0.13775341E+03                                 2.181824                            2.044846      -1.208396       2.286612                    0.996995       3.853342      11.142871       0.450584       1.243913      -0.718623       0.032424       0.000686       0.015565       0.035973       0.002055      -0.000050      -0.004264       0.040934       0.037071      -0.027206       0.012772       0.014434              2.236008       2.874473      -0.090061       0.370683       1.621658      -0.001288       2.211891           0.001193
          119              H       9.017046      10.173712      16.966565       0.113587       1.657001 0.13611609E+02  0.15107795E+03                                 2.239468                            2.103914      -1.209042       2.276689                    0.996642       3.870730      11.146798       0.452519       1.219489      -0.724836      -0.031384      -0.007170       0.018801       0.037280       0.003712       0.000624      -0.006192       0.040644       0.036583      -0.027725       0.013162       0.014564              2.286931       2.857547       0.123623      -0.437113       1.692344      -0.104891       2.310904           0.000963
          120              H       9.002336      10.544856      14.561855       0.075012       1.638644 0.12859085E+02  0.14300938E+03                                 2.328752                            2.113862      -1.528704       2.124851                    0.992043       4.421033      13.436953       0.422647       1.303090      -0.701460      -0.044814      -0.002660      -0.019935       0.049120       0.003988      -0.001894      -0.002730       0.036092       0.010648      -0.020519       0.003456       0.017062              2.483452       3.218969      -0.066596       0.723692       1.835975       0.082325       2.395413           0.002181
          121              H      10.340919       9.475088      18.890333       0.106943       1.417969 0.11759993E+02  0.12544337E+03                                 2.010885                            1.944126      -0.968131       2.400624                    0.997635       3.625611      10.130255       0.476423       1.205239      -0.729275      -0.027188      -0.009613       0.007447       0.029783       0.004366      -0.003204       0.002919       0.000199      -0.014670      -0.007983       0.001165       0.006818              2.038086       2.084796       0.377524      -0.167621       1.843089      -0.147313       2.186372           0.000345
          122              H      11.973696       9.562416      18.863614       0.108217       1.552543 0.13289193E+02  0.14633950E+03                                 2.161261                            2.090045      -0.954887       2.407662                    0.997550       3.685216      10.505286       0.451231       1.232662      -0.724267       0.027279      -0.005344       0.005329       0.028304      -0.000811       0.002142       0.003631       0.004062      -0.013489      -0.006928       0.002154       0.004774              2.183288       2.389843      -0.448691       0.162006       1.929305      -0.117214       2.230718           0.000830
          123              H      10.223241      11.832944      19.130804       0.109399       1.548952 0.13499630E+02  0.14951293E+03                                 2.167919                            2.113206      -0.974783       2.396048                    0.997797       3.755106      10.799122       0.445817       1.240489      -0.721811      -0.027557       0.004036      -0.004300       0.028181      -0.000696      -0.000724       0.005860       0.006349      -0.018406      -0.009715       0.003163       0.006552              2.185157       2.420864      -0.423573       0.334255       1.898116      -0.075629       2.236491           0.003571
          124              H      11.856018      11.920272      19.104085       0.109623       1.493873 0.12876938E+02  0.14102203E+03                                 2.117345                            2.064891      -0.992125       2.390745                    0.997583       3.723256      10.667129       0.450421       1.241689      -0.721230       0.027496       0.007081      -0.006165       0.029055       0.003145      -0.002152       0.005476       0.006940      -0.014468      -0.009568       0.002473       0.007095              2.131693       2.233457       0.397675      -0.313831       1.923618      -0.083365       2.238006           0.001622
          125              H      10.723371       9.169440      21.001134       0.109076       1.751455 0.14389270E+02  0.16120259E+03                                 2.282614                            2.128854      -1.354100       2.207815                    0.996246       3.910026      11.144360       0.462901       1.181094      -0.734013      -0.004675      -0.030899      -0.020569       0.037413       0.005591       0.001156       0.000512      -0.043392       0.017051      -0.025285       0.005691       0.019594              2.346421       1.689442       0.155094       0.097467       2.482679       0.537399       2.867142           0.000207
          126              H      10.752791       9.082112      23.405844       0.071237       2.124097 0.17686773E+02  0.21063570E+03                                 2.684281                            2.422825      -1.481444       2.138625                    0.994120       4.432664      13.438896       0.413234       1.244591      -0.717580      -0.002697      -0.047593       0.018857       0.051264       0.004109      -0.001376       0.002556      -0.045076       0.011754      -0.024958       0.003668       0.021289              2.833555       2.026120       0.104041       0.026641       3.451989      -1.008342       3.022555           0.002547
          127              H      11.414727      13.077368      23.619596       0.073812       2.049210 0.16903003E+02  0.19835821E+03                                 2.590120                            2.346478      -1.445463       2.158769                    0.994396       4.295294      12.784161       0.427287       1.221519      -0.723399       0.005562       0.046800       0.023463       0.052647       0.005775       0.000845       0.000978      -0.044690       0.002512      -0.023519       0.000805       0.022714              2.733001       1.990586       0.131321       0.001224       3.193284       0.976610       3.015134           0.001604
          128              H      11.458856      13.252024      21.241605       0.111911       1.905306 0.16157523E+02  0.18648748E+03                                 2.452375                            2.293029      -1.260808       2.258760                    0.996628       3.882522      11.262334       0.434866       1.220325      -0.727442       0.004611       0.031598      -0.017373       0.036352       0.007281       0.001040       0.000370      -0.042275       0.037570      -0.028640       0.012467       0.016174              2.473879       1.850477       0.222032      -0.109815       3.061055      -0.519197       2.510106           0.001094
          129              H       3.898070       2.729000      26.451810       0.069796       1.747460 0.13844061E+02  0.15533785E+03                                 2.345203                            2.130108      -1.453788       2.147213                    0.994540       4.338821      12.838359       0.444142       1.229054      -0.718634       0.042508       0.001770      -0.026876       0.050323      -0.000759      -0.017285      -0.014662       0.004971      -0.021804      -0.025349       0.003832       0.021517              2.481831       3.392772      -0.073353      -0.633667       2.058313       0.017998       1.994409           0.002591
          130              H       2.471230       4.650216      26.184620       0.109296       1.488104 0.11553357E+02  0.12362988E+03                                 2.104869                            1.948876      -1.216393       2.275506                    0.996185       3.865756      11.090166       0.464301       1.232797      -0.719676       0.011294       0.028245      -0.018202       0.035450      -0.001660      -0.014918      -0.011463       0.000280      -0.027537      -0.022860       0.006141       0.016719              2.195123       2.057157       0.171889      -0.127063       2.755971      -0.520738       1.772241           0.000046
          131              H      14.224280       2.707168       1.629859       0.106478       1.779931 0.14474007E+02  0.16399681E+03                                 2.372168                            2.181564      -1.460421       2.150708                    0.993548       4.197713      12.425447       0.438410       1.233044      -0.719042      -0.033033       0.004026       0.015978       0.036915      -0.009190      -0.012580      -0.010031       0.002765      -0.047093      -0.026058       0.008473       0.017586              2.480386       3.347531       0.127015      -0.551299       2.098585      -0.194527       1.995041           0.002512
          132              H       1.014969       0.873280       1.870330       0.073648       1.604599 0.12802414E+02  0.14152159E+03                                 2.267904                            2.092174      -1.377062       2.201056                    0.993834       4.188104      12.487606       0.432156       1.282138      -0.707794      -0.021021      -0.036727       0.023702       0.048503       0.005715      -0.011407      -0.013082       0.004313      -0.035020      -0.021111       0.000234       0.020877              2.364609       2.220879       0.298987      -0.222376       2.746219      -0.628394       2.126729           0.000578
          133              H      -0.014710       5.632656       1.122198       0.110582       1.508230 0.13153157E+02  0.14433559E+03                                 2.107158                            2.068865      -0.891398       2.432207                    0.998565       3.685063      10.454799       0.457401       1.220297      -0.726768       0.009798       0.020441       0.017728       0.028777       0.006340       0.003320       0.000845      -0.008604       0.017839      -0.011022       0.003094       0.007928              2.120217       1.775945      -0.066858       0.101193       2.389399       0.426326       2.195308           0.002916
          134              H      13.665311       4.650216       0.320628       0.101067       1.319010 0.10606441E+02  0.11175793E+03                                 1.997386                            1.905000      -1.124092       2.324750                    0.996279       3.873076      11.241582       0.453050       1.283074      -0.708303      -0.025315      -0.011975      -0.008429       0.029246       0.006112       0.002482      -0.005899       0.009463      -0.006049      -0.011179       0.002425       0.008754              2.068771       2.645284       0.150870       0.126981       2.015443      -0.141876       1.545585           0.000679
          135              H      14.650861       5.239680      24.955546       0.104097       1.647737 0.14604109E+02  0.16416707E+03                                 2.223296                            2.170971      -0.880432       2.427374                    0.998672       3.769197      10.750636       0.450226       1.210219      -0.729777      -0.010274      -0.015885      -0.018911       0.026749       0.005450       0.003001      -0.002518      -0.003580       0.017508      -0.009642       0.002801       0.006841              2.236568       1.887093      -0.016304       0.160948       2.411878       0.479084       2.410732           0.002338
          136              H       1.059098       6.134792      25.730397       0.098800       1.345534 0.10771742E+02  0.11338350E+03                                 1.987703                            1.891734      -1.023917       2.367656                    0.997217       3.808193      10.872529       0.467064       1.245850      -0.717033       0.026838       0.008952       0.005519       0.028825       0.004144      -0.000063      -0.006446       0.010768      -0.005285      -0.010351       0.002063       0.008288              2.057877       2.646317       0.079869       0.069306       1.993755      -0.131648       1.533559           0.000178
          137              H       0.617807       8.317992      24.928827       0.111045       1.731754 0.13937133E+02  0.15629112E+03                                 2.333339                            2.145442      -1.326154       2.220590                    0.994804       4.050385      11.893372       0.441016       1.238487      -0.718883       0.033850       0.000777      -0.014031       0.036651      -0.003944      -0.011294      -0.004491       0.005318      -0.054656      -0.023031       0.006882       0.016148              2.442325       3.364436       0.179958      -0.404278       2.104592      -0.147795       1.857947           0.001085
          138              H      13.871247      10.239208      24.928827       0.070699       1.714127 0.13780050E+02  0.15508041E+03                                 2.356841                            2.158330      -1.421039       2.167393                    0.994004       4.356626      13.085769       0.429323       1.267699      -0.710151       0.021940       0.043052      -0.014857       0.050552       0.007764      -0.011031      -0.011059      -0.002940      -0.062524      -0.026331       0.002572       0.023759              2.475992       2.362843       0.490497      -0.180807       3.108508      -0.442134       1.956626           0.001428
          139              H      10.796920       8.056008      26.425091       0.072379       1.698436 0.13459191E+02  0.15053565E+03                                 2.338320                            2.128786      -1.450114       2.154199                    0.994324       4.341744      12.988320       0.433720       1.262631      -0.711072      -0.043469      -0.005297       0.022684       0.049317       0.003769      -0.013622      -0.008775       0.003682      -0.039746      -0.021399       0.002430       0.018968              2.469689       3.410266       0.048524      -0.551192       2.070123       0.002312       1.928679           0.001329
          140              H      12.150212       6.047464      26.371653       0.110303       1.439754 0.11000800E+02  0.11733721E+03                                 2.122176                            1.946933      -1.271097       2.249185                    0.995148       4.033705      11.898750       0.444412       1.292138      -0.704881      -0.012918      -0.032039       0.009935       0.035946       0.001348      -0.014728      -0.007586      -0.005106      -0.060551      -0.027586       0.009599       0.017988              2.238192       2.176045       0.385678      -0.076754       2.947057      -0.320138       1.591474           0.001066
          141              H       1.676906       0.043664      25.543364       0.076893       1.587124 0.12391091E+02  0.13659881E+03                                 2.286999                            2.081987      -1.514163       2.138956                    0.991522       4.338128      13.147721       0.423537       1.311830      -0.699953      -0.042489       0.011386       0.019956       0.048303      -0.006051       0.001010       0.007290       0.038279       0.009050      -0.023615       0.005049       0.018566              2.431313       3.051282      -0.183872      -0.699413       1.882620       0.279287       2.360036           0.001970
          142              H       1.544518      21.439024      23.218811       0.111494       1.563149 0.12605351E+02  0.13775026E+03                                 2.181794                            2.044818      -1.208407       2.286607                    0.996995       3.853305      11.142670       0.450592       1.243900      -0.718626      -0.032424       0.000686      -0.015566       0.035974      -0.002057      -0.000050       0.004264       0.040935       0.037068      -0.027206       0.012771       0.014435              2.235977       2.874426       0.090060       0.370680       1.621639       0.001290       2.211865           0.001226
          143              H       5.692654      21.089712      23.111935       0.113584       1.656972 0.13611274E+02  0.15107324E+03                                 2.239441                            2.103889      -1.209044       2.276691                    0.996642       3.870682      11.146609       0.452522       1.219489      -0.724836       0.031384      -0.007170      -0.018802       0.037281      -0.003713       0.000624       0.006190       0.040643       0.036581      -0.027725       0.013161       0.014564              2.286905       2.857507      -0.123621      -0.437110       1.692326       0.104892       2.310883           0.000997
          144              H       5.707364      21.460856      25.516645       0.075008       1.638685 0.12859556E+02  0.14301589E+03                                 2.328784                            2.113895      -1.528772       2.124815                    0.992042       4.421117      13.437257       0.422645       1.303083      -0.701461       0.044815      -0.002659       0.019935       0.049121      -0.003990      -0.001896       0.002733       0.036097       0.010649      -0.020522       0.003457       0.017066              2.483485       3.219022       0.066596       0.723686       1.835999      -0.082324       2.395434           0.002213
          145              H       4.368781      20.391088      21.188167       0.106940       1.418049 0.11760869E+02  0.12545567E+03                                 2.011009                            1.944238      -0.968150       2.400614                    0.997635       3.625703      10.130794       0.476392       1.205287      -0.729264       0.027187      -0.009612      -0.007446       0.029782      -0.004364      -0.003204      -0.002919       0.000201      -0.014666      -0.007982       0.001166       0.006816              2.038216       2.084933      -0.377561      -0.167640       1.843192       0.147328       2.186522           0.000356
          146              H       2.736004      20.478416      21.214886       0.108215       1.552681 0.13290755E+02  0.14636194E+03                                 2.161461                            2.090226      -0.954895       2.407657                    0.997550       3.685337      10.506039       0.451190       1.232730      -0.724253      -0.027279      -0.005343      -0.005328       0.028303       0.000808       0.002140      -0.003632       0.004064      -0.013483      -0.006927       0.002154       0.004774              2.183496       2.390079       0.448757       0.162032       1.929469       0.117232       2.230940           0.000836
          147              H       4.486458       0.916944      20.947696       0.109400       1.548927 0.13499345E+02  0.14950888E+03                                 2.167890                            2.113179      -0.974771       2.396056                    0.997797       3.755070      10.798962       0.445821       1.240484      -0.721812       0.027557       0.004035       0.004302       0.028181       0.000696      -0.000722      -0.005859       0.006351      -0.018404      -0.009714       0.003162       0.006552              2.185128       2.420825       0.423567       0.334247       1.898097       0.075629       2.236461           0.003595
          148              H       2.853682       1.004272      20.974415       0.109623       1.493823 0.12876357E+02  0.14101366E+03                                 2.117271                            2.064822      -0.992102       2.390756                    0.997583       3.723185      10.666745       0.450437       1.241662      -0.721236      -0.027497       0.007081       0.006167       0.029056      -0.003147      -0.002154      -0.005475       0.006940      -0.014472      -0.009569       0.002472       0.007097              2.131617       2.233375      -0.397655      -0.313813       1.923557       0.083361       2.237920           0.001655
          149              H       3.986329      20.085440      19.077366       0.109073       1.751525 0.14390015E+02  0.16121378E+03                                 2.282729                            2.128951      -1.354086       2.207821                    0.996247       3.910089      11.144810       0.462875       1.181140      -0.734002       0.004675      -0.030898       0.020569       0.037412      -0.005590       0.001156      -0.000511      -0.043391       0.017057      -0.025285       0.005693       0.019592              2.346545       1.689509      -0.155105       0.097474       2.482807      -0.537445       2.867319           0.000161
          150              H       3.956909      19.998112      16.672656       0.071237       2.124116 0.17687010E+02  0.21064005E+03                                 2.684345                            2.422878      -1.481421       2.138637                    0.994120       4.432696      13.439214       0.413218       1.244629      -0.717572       0.002695      -0.047592      -0.018855       0.051262      -0.004106      -0.001373      -0.002556      -0.045075       0.011755      -0.024957       0.003668       0.021288              2.833626       2.026160      -0.104044       0.026642       3.452079       1.008377       3.022637           0.002473
          151              H       3.294973       2.161368      16.458904       0.073814       2.049298 0.16903894E+02  0.19837214E+03                                 2.590242                            2.346576      -1.445450       2.158774                    0.994396       4.295399      12.784768       0.427266       1.221557      -0.723390      -0.005560       0.046800      -0.023461       0.052645      -0.005773       0.000842      -0.000977      -0.044689       0.002514      -0.023518       0.000806       0.022712              2.733139       1.990665      -0.131331       0.001223       3.193459      -0.976685       3.015292           0.001536
          152              H       3.250844       2.336024      18.836895       0.111911       1.905192 0.16156284E+02  0.18646883E+03                                 2.452227                            2.292901      -1.260779       2.258774                    0.996628       3.882435      11.261799       0.434892       1.220282      -0.727451      -0.004611       0.031597       0.017373       0.036352      -0.007283       0.001037      -0.000367      -0.042268       0.037567      -0.028637       0.012467       0.016171              2.473726       1.850383      -0.222012      -0.109805       3.060846       0.519148       2.509949           0.001080
          153              H       3.456779       2.729000      13.092310       0.069793       1.747490 0.13844339E+02  0.15534182E+03                                 2.345235                            2.130132      -1.453867       2.147181                    0.994538       4.338855      12.838512       0.444138       1.229058      -0.718633      -0.042507       0.001772      -0.026876       0.050322       0.000759       0.017284      -0.014661       0.004969      -0.021803      -0.025347       0.003832       0.021515              2.481866       3.392823       0.073352       0.633684       2.058330       0.017995       1.994444           0.002542
          154              H       4.883620       4.650216      12.825120       0.109293       1.488107 0.11553395E+02  0.12363052E+03                                 2.104881                            1.948887      -1.216377       2.275512                    0.996185       3.865769      11.090251       0.464296       1.232807      -0.719674      -0.011294       0.028245      -0.018202       0.035449       0.001660       0.014918      -0.011463       0.000279      -0.027539      -0.022860       0.006142       0.016719              2.195137       2.057170      -0.171889       0.127064       2.755988      -0.520744       1.772253          -0.000000
          155              H       7.840270       2.707168      14.989359       0.106476       1.779818 0.14472889E+02  0.16398046E+03                                 2.372039                            2.181459      -1.460370       2.150736                    0.993548       4.197556      12.424710       0.438429       1.233021      -0.719048       0.033032       0.004026       0.015981       0.036915       0.009190       0.012579      -0.010028       0.002764      -0.047084      -0.026055       0.008471       0.017584              2.480241       3.347304      -0.127008       0.551244       2.098480      -0.194512       1.994939           0.002459
          156              H       6.339881       0.873280      15.229830       0.073648       1.604617 0.12802553E+02  0.14152343E+03                                 2.267916                            2.092180      -1.377046       2.201059                    0.993836       4.188120      12.487643       0.432157       1.282132      -0.707795       0.021021      -0.036723       0.023703       0.048501      -0.005713       0.011406      -0.013081       0.004323      -0.035010      -0.021108       0.000234       0.020874              2.364624       2.220889      -0.298992       0.222375       2.746256      -0.628410       2.126728           0.000543
          157              H       7.369560       5.632656      14.481698       0.110587       1.508188 0.13152675E+02  0.14432886E+03                                 2.107111                            2.068820      -0.891375       2.432221                    0.998565       3.685012      10.454575       0.457409       1.220289      -0.726770      -0.009797       0.020440       0.017729       0.028777      -0.006338      -0.003316       0.000844      -0.008603       0.017849      -0.011021       0.003095       0.007926              2.120168       1.775909       0.066852      -0.101191       2.389338       0.426311       2.195256           0.002828
          158              H       8.399239       4.650216      13.680128       0.101065       1.319038 0.10606712E+02  0.11176142E+03                                 1.997407                            1.905019      -1.124118       2.324735                    0.996278       3.873111      11.241689       0.453050       1.283066      -0.708305       0.025314      -0.011974      -0.008429       0.029245      -0.006111      -0.002481      -0.005899       0.009465      -0.006047      -0.011179       0.002425       0.008754              2.068792       2.645315      -0.150874      -0.126982       2.015463      -0.141878       1.545599           0.000645
          159              H       7.413689       5.239680      11.596046       0.104102       1.647742 0.14604203E+02  0.16416886E+03                                 2.223332                            2.171004      -0.880406       2.427391                    0.998672       3.769190      10.750740       0.450214       1.210248      -0.729770       0.010272      -0.015886      -0.018911       0.026749      -0.005448      -0.002999      -0.002520      -0.003581       0.017508      -0.009640       0.002799       0.006841              2.236605       1.887122       0.016304      -0.160954       2.411921       0.479095       2.410773           0.002229
          160              H       6.295752       6.134792      12.370897       0.098798       1.345553 0.10771933E+02  0.11338612E+03                                 1.987728                            1.891756      -1.023933       2.367647                    0.997217       3.808231      10.872698       0.467059       1.245856      -0.717032      -0.026838       0.008951       0.005519       0.028824      -0.004144       0.000063      -0.006446       0.010769      -0.005285      -0.010351       0.002063       0.008288              2.057904       2.646354      -0.079871      -0.069310       1.993782      -0.131650       1.533576           0.000140
          161              H       6.737043       8.317992      11.569327       0.111041       1.731769 0.13937287E+02  0.15629336E+03                                 2.333358                            2.145458      -1.326133       2.220597                    0.994804       4.050409      11.893481       0.441013       1.238491      -0.718882      -0.033849       0.000778      -0.014032       0.036650       0.003944       0.011294      -0.004491       0.005317      -0.054662      -0.023033       0.006884       0.016149              2.442345       3.364467      -0.179958       0.404282       2.104608      -0.147797       1.857961           0.001034
          162              H       8.193303      10.239208      11.569327       0.070701       1.714101 0.13779801E+02  0.15507695E+03                                 2.356820                            2.158312      -1.421011       2.167407                    0.994004       4.356595      13.085656       0.429324       1.267701      -0.710151      -0.021940       0.043049      -0.014857       0.050550      -0.007764       0.011029      -0.011058      -0.002936      -0.062514      -0.026327       0.002570       0.023756              2.475968       2.362819      -0.490489       0.180804       3.108475      -0.442127       1.956611           0.001381
          163              H      11.267630       8.056008      13.065591       0.072377       1.698469 0.13459501E+02  0.15053999E+03                                 2.338348                            2.128809      -1.450113       2.154196                    0.994324       4.341792      12.988502       0.433718       1.262629      -0.711072       0.043466      -0.005298       0.022685       0.049315      -0.003769       0.013624      -0.008774       0.003678      -0.039741      -0.021399       0.002431       0.018968              2.469719       3.410313      -0.048527       0.551203       2.070145       0.002311       1.928700           0.001282
          164              H       9.914338       6.047464      13.012153       0.110301       1.439698 0.11000250E+02  0.11732961E+03                                 2.122104                            1.946873      -1.271038       2.249215                    0.995149       4.033588      11.898227       0.444424       1.292123      -0.704884       0.012918      -0.032038       0.009935       0.035945      -0.001349       0.014726      -0.007585      -0.005106      -0.060541      -0.027582       0.009596       0.017986              2.238112       2.175967      -0.385657       0.076750       2.946942      -0.320122       1.591429           0.001019
          165              H       5.677944       0.043664      12.183864       0.076893       1.587123 0.12390993E+02  0.13659738E+03                                 2.286996                            2.081976      -1.514116       2.138977                    0.991524       4.338094      13.147576       0.423539       1.311827      -0.699954       0.042487       0.011384       0.019955       0.048301       0.006049      -0.001010       0.007290       0.038278       0.009052      -0.023614       0.005050       0.018564              2.431313       3.051281       0.183876       0.699432       1.882616       0.279290       2.360044           0.001934
          166              H       5.810331      21.439024       9.859311       0.111495       1.563173 0.12605626E+02  0.13775428E+03                                 2.181832                            2.044853      -1.208396       2.286611                    0.996995       3.853352      11.142918       0.450583       1.243916      -0.718623       0.032423       0.000686      -0.015565       0.035972       0.002055       0.000051       0.004264       0.040934       0.037071      -0.027206       0.012772       0.014434              2.236016       2.874487      -0.090062      -0.370686       1.621663       0.001289       2.211898           0.001188
          167              H       1.662196      21.089712       9.752435       0.113585       1.657004 0.13611638E+02  0.15107842E+03                                 2.239476                            2.103920      -1.209038       2.276691                    0.996642       3.870732      11.146823       0.452517       1.219493      -0.724835      -0.031383      -0.007170      -0.018801       0.037280       0.003712      -0.000624       0.006191       0.040643       0.036583      -0.027725       0.013162       0.014563              2.286940       2.857560       0.123624       0.437117       1.692348       0.104892       2.310910           0.000951
          168              H       1.647486      21.460856      12.157145       0.075010       1.638631 0.12858966E+02  0.14300772E+03                                 2.328742                            2.113853      -1.528694       2.124856                    0.992043       4.421012      13.436873       0.422647       1.303091      -0.701460      -0.044814      -0.002660       0.019935       0.049120       0.003988       0.001894       0.002730       0.036092       0.010647      -0.020519       0.003456       0.017063              2.483441       3.218954      -0.066596      -0.723687       1.835968      -0.082324       2.395401           0.002174
          169              H       2.986069      20.391088       7.828667       0.106943       1.417970 0.11760009E+02  0.12544357E+03                                 2.010886                            1.944127      -0.968133       2.400623                    0.997635       3.625609      10.130247       0.476423       1.205238      -0.729275      -0.027187      -0.009613      -0.007447       0.029783       0.004365       0.003204      -0.002919       0.000199      -0.014671      -0.007983       0.001165       0.006818              2.038086       2.084800       0.377526       0.167622       1.843090       0.147314       2.186367           0.000335
          170              H       4.618846      20.478416       7.855386       0.108218       1.552559 0.13289378E+02  0.14634217E+03                                 2.161286                            2.090068      -0.954882       2.407664                    0.997550       3.685225      10.505364       0.451226       1.232672      -0.724265       0.027279      -0.005344      -0.005329       0.028304      -0.000811      -0.002141      -0.003632       0.004061      -0.013489      -0.006928       0.002155       0.004773              2.183314       2.389874      -0.448701      -0.162011       1.929327       0.117217       2.230742           0.000820
          171              H       2.868391       0.916944       7.588196       0.109400       1.548937 0.13499478E+02  0.14951086E+03                                 2.167909                            2.113197      -0.974771       2.396056                    0.997797       3.755084      10.799055       0.445816       1.240493      -0.721810      -0.027557       0.004036       0.004301       0.028181      -0.000696       0.000723      -0.005859       0.006349      -0.018404      -0.009714       0.003162       0.006552              2.185146       2.420853      -0.423571      -0.334250       1.898110       0.075628       2.236476           0.003566
          172              H       4.501168       1.004272       7.614915       0.109624       1.493856 0.12876753E+02  0.14101942E+03                                 2.117325                            2.064872      -0.992111       2.390752                    0.997583       3.723230      10.667012       0.450425       1.241685      -0.721231       0.027496       0.007081       0.006166       0.029055       0.003145       0.002153      -0.005476       0.006940      -0.014468      -0.009568       0.002473       0.007095              2.131671       2.233436       0.397670       0.313825       1.923601       0.083363       2.237977           0.001621
          173              H       3.368521      20.085440       5.717866       0.109075       1.751410 0.14388818E+02  0.16119596E+03                                 2.282556                            2.128806      -1.354080       2.207823                    0.996247       3.909979      11.144104       0.462912       1.181077      -0.734017      -0.004675      -0.030899       0.020569       0.037412       0.005591      -0.001155      -0.000512      -0.043393       0.017051      -0.025285       0.005691       0.019595              2.346356       1.689407       0.155088      -0.097461       2.482618      -0.537371       2.867042           0.000196
          174              H       3.397941      19.998112       3.313156       0.071239       2.123842 0.17684046E+02  0.21059455E+03                                 2.684053                            2.422628      -1.481294       2.138696                    0.994122       4.432344      13.437533       0.413254       1.244581      -0.717583      -0.002699      -0.047594      -0.018856       0.051264       0.004109       0.001378      -0.002555      -0.045073       0.011754      -0.024956       0.003669       0.021288              2.833307       2.025972       0.104031      -0.026632       3.451669       1.008240       3.022280           0.002538
          175              H       4.059877       2.161368       3.099404       0.073815       2.049157 0.16902316E+02  0.19834793E+03                                 2.590072                            2.346428      -1.445454       2.158779                    0.994395       4.295189      12.783736       0.427292       1.221517      -0.723400       0.005561       0.046801      -0.023462       0.052648       0.005772      -0.000845      -0.000979      -0.044685       0.002512      -0.023516       0.000805       0.022711              2.732956       1.990552       0.131321      -0.001227       3.193220      -0.976614       3.015097           0.001599
          176              H       4.104006       2.336024       5.477395       0.111912       1.905174 0.16156149E+02  0.18646694E+03                                 2.452215                            2.292894      -1.260781       2.258772                    0.996628       3.882422      11.261764       0.434891       1.220286      -0.727450       0.004611       0.031598       0.017372       0.036352       0.007282      -0.001039      -0.000369      -0.042274       0.037566      -0.028640       0.012466       0.016174              2.473710       1.850378       0.222010       0.109802       3.060825       0.519130       2.509928           0.001100
          177              H      11.252920      13.645000       0.267190       0.069795       1.747457 0.13844015E+02  0.15533697E+03                                 2.345186                            2.130093      -1.453840       2.147191                    0.994539       4.338798      12.838208       0.444147       1.229040      -0.718637       0.042509       0.001771       0.026873       0.050323      -0.000759       0.017283       0.014662       0.004973      -0.021813      -0.025349       0.003834       0.021515              2.481811       3.392737      -0.073349       0.633663       2.058290      -0.017996       1.994406           0.002598
          178              H       9.826080      15.566216       0.534380       0.109296       1.488126 0.11553571E+02  0.12363290E+03                                 2.104899                            1.948902      -1.216391       2.275506                    0.996185       3.865792      11.090346       0.464294       1.232807      -0.719674       0.011294       0.028245       0.018201       0.035449      -0.001660       0.014917       0.011462       0.000279      -0.027540      -0.022860       0.006142       0.016718              2.195157       2.057187       0.171893       0.127067       2.756017       0.520752       1.772268           0.000048
          179              H       6.869430      13.623168      25.089141       0.106477       1.779887 0.14473597E+02  0.16399072E+03                                 2.372111                            2.181520      -1.460412       2.150711                    0.993548       4.197659      12.425159       0.438420       1.233029      -0.719045      -0.033032       0.004027      -0.015979       0.036914      -0.009191       0.012580       0.010030       0.002765      -0.047088      -0.026057       0.008471       0.017586              2.480319       3.347424       0.127016       0.551271       2.098541       0.194521       1.994992           0.002516
          180              H       8.369819      11.789280      24.848670       0.073649       1.604592 0.12802312E+02  0.14152001E+03                                 2.267888                            2.092157      -1.377041       2.201063                    0.993836       4.188078      12.487460       0.432161       1.282128      -0.707796      -0.021021      -0.036726      -0.023703       0.048502       0.005715       0.011406       0.013081       0.004318      -0.035012      -0.021109       0.000233       0.020875              2.364594       2.220861       0.298987       0.222370       2.746219       0.628397       2.126701           0.000584
          181              H       7.340140      16.548656      25.596802       0.110581       1.508236 0.13153234E+02  0.14433672E+03                                 2.107170                            2.068877      -0.891395       2.432209                    0.998565       3.685065      10.454835       0.457397       1.220304      -0.726767       0.009798       0.020441      -0.017728       0.028777       0.006339      -0.003319      -0.000844      -0.008604       0.017837      -0.011021       0.003095       0.007926              2.120228       1.775952      -0.066859      -0.101192       2.389414      -0.426330       2.195317           0.002908
          182              H       6.310461      15.566216      26.398372       0.101066       1.319007 0.10606390E+02  0.11175711E+03                                 1.997372                            1.904988      -1.124078       2.324756                    0.996279       3.873048      11.241435       0.453055       1.283063      -0.708305      -0.025315      -0.011975       0.008429       0.029245       0.006112      -0.002482       0.005898       0.009463      -0.006048      -0.011179       0.002425       0.008754              2.068754       2.645261       0.150874      -0.126978       2.015427       0.141873       1.545574           0.000681
          183              H       7.296011      16.155680       1.763454       0.104098       1.647674 0.14603370E+02  0.16415653E+03                                 2.223232                            2.170910      -0.880398       2.427392                    0.998672       3.769119      10.750307       0.450235       1.210213      -0.729778      -0.010274      -0.015887       0.018911       0.026750       0.005451      -0.003002       0.002516      -0.003582       0.017508      -0.009642       0.002802       0.006840              2.236504       1.887044      -0.016300      -0.160943       2.411804      -0.479065       2.410664           0.002339
          184              H       8.413948      17.050792       0.988603       0.098800       1.345544 0.10771852E+02  0.11338508E+03                                 1.987722                            1.891752      -1.023916       2.367656                    0.997217       3.808214      10.872653       0.467058       1.245861      -0.717031       0.026838       0.008952      -0.005520       0.028825       0.004144       0.000062       0.006446       0.010768      -0.005286      -0.010351       0.002063       0.008288              2.057898       2.646345       0.079868      -0.069305       1.993776       0.131651       1.533573           0.000176
          185              H       7.972657      19.233992       1.790173       0.111045       1.731774 0.13937343E+02  0.15629442E+03                                 2.333381                            2.145477      -1.326135       2.220600                    0.994804       4.050411      11.893572       0.441005       1.238508      -0.718878       0.033850       0.000778       0.014030       0.036650      -0.003944       0.011292       0.004491       0.005318      -0.054659      -0.023031       0.006883       0.016148              2.442372       3.364507       0.179962       0.404295       2.104628       0.147800       1.857982           0.001077
          186              H       6.516397      21.155208       1.790173       0.070700       1.714069 0.13779447E+02  0.15507169E+03                                 2.356778                            2.158275      -1.420979       2.167422                    0.994005       4.356518      13.085297       0.429331       1.267690      -0.710153       0.021940       0.043052       0.014856       0.050552       0.007763       0.011031       0.011059      -0.002941      -0.062534      -0.026334       0.002575       0.023758              2.475923       2.362770       0.490481       0.180807       3.108409       0.442119       1.956589           0.001417
          187              H       3.442070      18.972008       0.293909       0.072379       1.698367 0.13458515E+02  0.15052603E+03                                 2.338251                            2.128729      -1.450045       2.154230                    0.994326       4.341627      12.987830       0.433727       1.262626      -0.711073      -0.043468      -0.005299      -0.022687       0.049318       0.003769       0.013623       0.008774       0.003682      -0.039733      -0.021396       0.002429       0.018967              2.469613       3.410152       0.048519       0.551165       2.070068      -0.002319       1.928618           0.001323
          188              H       4.795362      16.963464       0.347347       0.110303       1.439695 0.11000222E+02  0.11732901E+03                                 2.122084                            1.946856      -1.271057       2.249206                    0.995149       4.033569      11.898081       0.444431       1.292104      -0.704888      -0.012918      -0.032039      -0.009935       0.035945       0.001348       0.014728       0.007585      -0.005106      -0.060542      -0.027583       0.009597       0.017986              2.238089       2.175946       0.385652       0.076749       2.946905       0.320115       1.591415           0.001064
          189              H       9.031756      10.959664       1.175636       0.076896       1.587102 0.12390783E+02  0.13659439E+03                                 2.286970                            2.081954      -1.514119       2.138977                    0.991524       4.338052      13.147383       0.423543       1.311821      -0.699955      -0.042489       0.011384      -0.019956       0.048302      -0.006051      -0.001010      -0.007288       0.038280       0.009051      -0.023615       0.005049       0.018566              2.431286       3.051240      -0.183873       0.699423       1.882597      -0.279286       2.360019           0.001975
          190              H       8.899368      10.523024       3.500189       0.111495       1.563146 0.12605349E+02  0.13775021E+03                                 2.181788                            2.044815      -1.208410       2.286605                    0.996995       3.853309      11.142672       0.450593       1.243897      -0.718627      -0.032425       0.000687       0.015565       0.035974      -0.002058       0.000051      -0.004264       0.040935       0.037068      -0.027206       0.012771       0.014435              2.235969       2.874414       0.090058      -0.370669       1.621636      -0.001288       2.211855           0.001238
          191              H      13.047504      10.173712       3.607065       0.113584       1.656974 0.13611331E+02  0.15107396E+03                                 2.239436                            2.103887      -1.209052       2.276686                    0.996642       3.870695      11.146631       0.452524       1.219483      -0.724837       0.031385      -0.007170       0.018802       0.037281      -0.003713      -0.000624      -0.006191       0.040644       0.036581      -0.027725       0.013161       0.014564              2.286898       2.857497      -0.123619       0.437099       1.692324      -0.104889       2.310874           0.001014
          192              H      13.062214      10.544856       1.202355       0.075012       1.638651 0.12859144E+02  0.14301018E+03                                 2.328757                            2.113865      -1.528724       2.124842                    0.992043       4.421034      13.436954       0.422647       1.303088      -0.701460       0.044815      -0.002660      -0.019937       0.049121      -0.003989       0.001895      -0.002732       0.036094       0.010649      -0.020520       0.003457       0.017064              2.483460       3.218977       0.066596      -0.723699       1.835979       0.082325       2.395423           0.002219
          193              H      11.723631       9.475088       5.530833       0.106942       1.418031 0.11760686E+02  0.12545318E+03                                 2.010988                            1.944219      -0.968144       2.400618                    0.997635       3.625685      10.130710       0.476396       1.205283      -0.729265       0.027187      -0.009612       0.007446       0.029783      -0.004364       0.003204       0.002919       0.000201      -0.014667      -0.007982       0.001166       0.006817              2.038194       2.084910      -0.377554       0.167636       1.843174      -0.147324       2.186499           0.000370
          194              H      10.090854       9.562416       5.504114       0.108217       1.552653 0.13290443E+02  0.14635751E+03                                 2.161423                            2.090193      -0.954897       2.407657                    0.997550       3.685314      10.505908       0.451197       1.232720      -0.724255      -0.027279      -0.005343       0.005328       0.028303       0.000809      -0.002141       0.003632       0.004064      -0.013484      -0.006927       0.002153       0.004774              2.183457       2.390035       0.448744      -0.162026       1.929438      -0.117227       2.230900           0.000855
          195              H      11.841308      11.832944       5.771304       0.109399       1.548943 0.13499537E+02  0.14951162E+03                                 2.167910                            2.113198      -0.974781       2.396050                    0.997797       3.755094      10.799073       0.445818       1.240489      -0.721811       0.027557       0.004035      -0.004301       0.028181       0.000696       0.000723       0.005859       0.006352      -0.018405      -0.009714       0.003162       0.006552              2.185149       2.420848       0.423572      -0.334252       1.898113      -0.075630       2.236485           0.003608
          196              H      10.208532      11.920272       5.744585       0.109623       1.493822 0.12876348E+02  0.14101357E+03                                 2.117272                            2.064823      -0.992107       2.390754                    0.997583       3.723188      10.666762       0.450437       1.241664      -0.721236      -0.027497       0.007081      -0.006166       0.029056      -0.003147       0.002154       0.005475       0.006940      -0.014473      -0.009569       0.002472       0.007097              2.131618       2.233377      -0.397655       0.313813       1.923557      -0.083361       2.237922           0.001666
          197              H      11.341179       9.169440       7.641634       0.109073       1.751548 0.14390255E+02  0.16121723E+03                                 2.282753                            2.128973      -1.354097       2.207816                    0.996247       3.910116      11.144933       0.462871       1.181145      -0.734001       0.004675      -0.030898      -0.020569       0.037412      -0.005590      -0.001156       0.000511      -0.043391       0.017056      -0.025285       0.005693       0.019592              2.346572       1.689525      -0.155108      -0.097476       2.482834       0.537454       2.867356           0.000178
          198              H      11.311759       9.082112      10.046344       0.071238       2.124180 0.17687667E+02  0.21065011E+03                                 2.684410                            2.422930      -1.481451       2.138621                    0.994120       4.432782      13.439604       0.413212       1.244636      -0.717570       0.002694      -0.047592       0.018856       0.051262      -0.004106       0.001374       0.002557      -0.045078       0.011758      -0.024959       0.003669       0.021289              2.833698       2.026202      -0.104046      -0.026645       3.452172      -1.008414       3.022720           0.002485
          199              H      10.649823      13.077368      10.260096       0.073815       2.049324 0.16904175E+02  0.19837647E+03                                 2.590273                            2.346602      -1.445465       2.158766                    0.994396       4.295439      12.784961       0.427262       1.221564      -0.723388      -0.005560       0.046800       0.023461       0.052646      -0.005773      -0.000843       0.000978      -0.044691       0.002514      -0.023519       0.000806       0.022713              2.733173       1.990685      -0.131333      -0.001223       3.193500       0.976701       3.015333           0.001539
          200              H      10.605694      13.252024       7.882105       0.111910       1.905298 0.16157416E+02  0.18648573E+03                                 2.452355                            2.293011      -1.260797       2.258765                    0.996628       3.882519      11.262273       0.434871       1.220314      -0.727444      -0.004611       0.031597      -0.017373       0.036352      -0.007283      -0.001037       0.000368      -0.042269       0.037571      -0.028639       0.012468       0.016171              2.473859       1.850464      -0.222030       0.109814       3.061027      -0.519192       2.510087           0.001083
          201              C      10.323267      19.100817      13.201591       0.039499      32.919467 0.40657420E+03  0.94543345E+04                                 9.058306                            6.777675       0.058423       1.997819                    0.999752      28.605655      83.348656       0.621673       0.423695      -1.053486      -0.047136       0.038005      -0.026458       0.066077      -0.011745       0.024209       0.002167       0.028472       0.017139      -0.026402      -0.007609       0.034011             10.863436      11.941204       3.235431       1.565030      14.048389      -2.486047       6.600715           0.046314
          202              C       9.498053      17.980835      13.380875      -0.219888      39.435078 0.51064399E+03  0.12519340E+05                                10.089098                            7.523254       0.096873       1.982018                    0.999739      31.631436      93.381677       0.601061       0.415647      -1.062878      -0.002192       0.008120      -0.009296       0.012536      -0.008062       0.013244      -0.029378      -0.051463      -0.004796      -0.031599      -0.016117       0.047715             12.269084      14.460165       4.836891       0.884254      16.011481      -2.684506       6.335607          -0.000008
          203              C       8.215367      17.980835      12.858519       0.151439      35.236006 0.39647323E+03  0.91018010E+04                                 9.635567                            6.769021      -0.128533       1.976345                    0.999362      26.047289      73.811393       0.615635       0.433380      -1.054438      -0.014179      -0.017195       0.002381       0.022414       0.030406      -0.015292      -0.005322      -0.024917      -0.034273      -0.032272      -0.009528       0.041800             12.714884      13.553503       5.952090       0.035206      17.942210      -4.051281       6.648938           0.042468
          204              C       7.803496      19.096450      12.139778      -0.234450      40.036221 0.51825325E+03  0.12765373E+05                                10.170650                            7.561074       0.065507       1.967867                    0.999762      32.036349      95.099746       0.601116       0.413672      -1.063110       0.017618      -0.005423       0.002316       0.018579       0.014472       0.025060       0.000149       0.040103      -0.069583      -0.034042      -0.010797       0.044839             12.273699      13.728340       3.253228       1.173415      15.890800      -3.836111       7.201957           0.024564
          205              C       8.699317      20.153119      11.973853       0.060687      30.951104 0.38309398E+03  0.88042179E+04                                 8.767062                            6.630978       0.045365       2.004149                    0.999661      28.190848      82.493794       0.619212       0.430409      -1.046090       0.048062      -0.027193       0.024494       0.060410      -0.033512      -0.000142      -0.008607      -0.020066       0.052315      -0.044154       0.014094       0.030060             10.432800      13.141743       3.260720       1.332016      11.694096      -2.338452       6.462561           0.006294
          206              C       7.260708      16.823739      13.039406      -0.218365      33.507445 0.45169049E+03  0.10788833E+05                                 9.190594                            7.036212      -0.176259       1.920481                    0.998916      30.629086      90.596413       0.623885       0.411025      -1.060982       0.045285      -0.011249       0.070982       0.084946      -0.017742      -0.012237      -0.034116      -0.011839       0.005718      -0.043093       0.005012       0.038082             11.904220      10.663231       5.462203      -1.830390      17.054365      -3.820513       7.995064           0.002570
          207              C       7.448992      16.000673      14.289321      -0.217833      33.180145 0.45180940E+03  0.10791942E+05                                 9.110244                            7.029157      -0.184471       1.916525                    0.998895      30.683274      90.745705       0.625287       0.410093      -1.061627      -0.038460       0.010460      -0.075965       0.085786      -0.014612      -0.011324      -0.031396      -0.002036       0.000929      -0.039578       0.007387       0.032190             11.634747      10.440930       5.186718      -1.441022      16.541972      -3.269491       7.921341           0.002151
          208              C       6.526694      14.810829      14.374288       0.153017      35.255083 0.39725720E+03  0.91300003E+04                                 9.644879                            6.781571      -0.156794       1.966200                    0.999328      26.139767      74.266123       0.613885       0.434130      -1.053325       0.010798       0.019652      -0.005205       0.023020       0.033472      -0.009442      -0.002537      -0.031635      -0.017657      -0.035588      -0.005493       0.041080             12.670564      13.376140       5.159035       0.170633      18.917821      -3.033409       5.717731           0.026522
          209              C       7.009172      13.596970      14.838129      -0.224056      39.296867 0.50736080E+03  0.12423170E+05                                10.019941                            7.460042       0.119520       1.986220                    0.999840      31.757925      93.803643       0.608126       0.411336      -1.065277      -0.017214       0.001244       0.004145       0.017750       0.007437       0.021317       0.004914       0.053623      -0.041189      -0.023472      -0.019584       0.043055             12.055795      13.382911       2.448737       1.244923      16.760968      -2.528176       6.023506           0.006599
          210              C       6.147184      12.494454      14.862978       0.043230      32.236838 0.40443496E+03  0.94135274E+04                                 8.995735                            6.806502       0.032750       1.993938                    0.999631      28.664270      84.180680       0.612593       0.429567      -1.047488      -0.053937       0.033391      -0.014826       0.065146      -0.027154       0.002796      -0.013701      -0.013671       0.007528      -0.030531      -0.001622       0.032153             10.682563      13.433727       2.484690       1.442906      12.898392      -1.529084       5.715569           0.019999
          211              C       4.401142      13.721412      14.002626       0.054708      32.232765 0.40099012E+03  0.92949331E+04                                 8.946440                            6.736101       0.082998       2.010896                    0.999773      28.349334      82.547133       0.622700       0.424341      -1.052787       0.048259      -0.038394       0.011969       0.062819      -0.012828       0.014891       0.004204       0.043781       0.035941      -0.032889       0.003044       0.029845             10.693693      11.677863       2.364337       1.641104      14.695886      -1.442884       5.707332           0.014445
          212              C       5.195466      14.902523      13.995412      -0.235314      41.331875 0.54371347E+03  0.13548193E+05                                10.450454                            7.791616       0.018293       1.952909                    0.999622      32.270622      96.214853       0.587055       0.418713      -1.060353       0.010988      -0.012941       0.007875       0.018714      -0.001028       0.015112      -0.026117      -0.059989      -0.078479      -0.042636      -0.009683       0.052319             12.714941      15.048166       3.880619       0.948727      17.468978      -1.547784       5.627679           0.010690
          213              C       9.874622       0.133175      15.037720       0.042842      31.874303 0.39995224E+03  0.92864483E+04                                 8.933874                            6.773109       0.051833       2.000326                    0.999733      28.602430      83.989815       0.613289       0.430130      -1.046789       0.063411      -0.002772      -0.004368       0.063622       0.007829       0.016511       0.005824       0.022836      -0.094458      -0.036154       0.001909       0.034245             10.486467      11.733205       0.564020      -0.065088       5.209160       1.777844      14.517036           0.027056
          214              C       9.804015       0.388610      16.401725      -0.223198      38.051772 0.49839939E+03  0.12125517E+05                                 9.753652                            7.359709       0.201157       2.015555                    0.999870      31.297825      91.555203       0.617744       0.407544      -1.069858       0.017460       0.000486      -0.008922       0.019613      -0.003997      -0.028438      -0.001090       0.062816       0.020009      -0.035280      -0.012563       0.047843             11.523664      11.755444       0.064300       1.763807       5.099663       1.462965      17.715886           0.015704
          215              C      10.964610       0.609113      17.132223       0.149202      36.076885 0.40156005E+03  0.92418644E+04                                 9.781938                            6.800646      -0.226007       1.942094                    0.999194      26.203767      74.187361       0.616192       0.431898      -1.056043      -0.003576      -0.005182       0.022560       0.023422       0.001301      -0.001525      -0.001467      -0.032942       0.136878      -0.039360      -0.006336       0.045696             12.993690      10.520314       0.228857       0.030076       5.011086       0.963778      23.449671           0.050248
          216              C      12.172277       0.582914      16.463179      -0.226979      38.121270 0.51076730E+03  0.12493239E+05                                 9.745448                            7.434706       0.179866       2.003649                    0.999892      31.584714      92.411327       0.617047       0.405822      -1.071811      -0.011365      -0.004371      -0.014188       0.018697       0.014056       0.026928       0.011562       0.056377       0.039831      -0.038799      -0.009826       0.048625             11.435821      11.660730       0.198955      -1.840582       5.055681       1.081559      17.591054           0.011039
          217              C      12.178161       0.375510      15.055088       0.043416      32.450644 0.41513915E+03  0.97048586E+04                                 9.000727                            6.867055       0.130725       2.023377                    0.999774      28.604980      83.593816       0.615080       0.425970      -1.051978      -0.062139       0.003958      -0.006156       0.062569       0.002124      -0.015897      -0.013260       0.031926      -0.082612      -0.036165       0.001480       0.034685             10.560203      11.920871       0.485044      -0.494154       5.033397       0.747258      14.726341           0.038042
          218              C      10.939604       0.868914      18.624212      -0.227268      32.660583 0.43750123E+03  0.10367399E+05                                 9.027043                            6.902862      -0.202281       1.910655                    0.998866      30.600382      90.168680       0.632856       0.408423      -1.062613       0.008163      -0.083920       0.004227       0.084422       0.006023       0.002400      -0.027614       0.023200      -0.002503      -0.034915       0.012421       0.022493             11.712131       6.705441      -0.180888       0.072583       7.344766      -1.422449      21.086187           0.001791
          219              C      10.989617      21.395360      19.386772      -0.222199      32.547417 0.43579818E+03  0.10319995E+05                                 8.991776                            6.873314      -0.129032       1.936492                    0.998693      30.511526      89.962058       0.636259       0.406517      -1.063545      -0.004258       0.087283       0.004194       0.087487       0.007877       0.005861      -0.038496      -0.002850      -0.022359      -0.042218       0.004219       0.037999             11.841622       6.543607      -0.119334       0.067277       7.326920      -2.329709      21.654340           0.005314
          220              C      10.967552      21.530718      20.897731       0.146844      35.478570 0.39604605E+03  0.90732469E+04                                 9.673286                            6.740322      -0.092275       1.987482                    0.999385      25.918936      72.943059       0.621502       0.430177      -1.058293       0.002640      -0.000391      -0.023456       0.023608      -0.003426       0.000900      -0.006567       0.024193       0.121110      -0.033311      -0.007678       0.040988             13.052571       5.027179       0.645026      -0.162158       9.143695      -0.824071      24.986841           0.062209
          221              C      11.177901       0.895112      21.559027      -0.219981      39.368528 0.49761812E+03  0.12113765E+05                                10.056786                            7.388648       0.129610       1.992356                    0.999852      31.423262      92.247902       0.611587       0.411401      -1.066285      -0.003889      -0.012813       0.010169       0.016814       0.002017      -0.012674      -0.028678      -0.050421       0.018469      -0.033742      -0.011365       0.045107             12.353894       5.211381       0.703808      -0.099072       9.580938       0.910416      22.269363           0.001976
          222              C      11.170546       0.934410      22.940132       0.057072      31.979307 0.38012264E+03  0.87083562E+04                                 8.895036                            6.533984       0.070000       2.007090                    0.999771      28.209385      82.091244       0.634790       0.421176      -1.053054      -0.022655      -0.060518       0.008004       0.065113      -0.006110      -0.002303       0.016233      -0.026058      -0.102788      -0.038138       0.002776       0.035362             10.738487       4.781848       0.376679      -0.439280       9.920439       0.708114      17.513172           0.036368
          223              C      10.799862      20.517714      23.060635       0.064845      31.152404 0.37853070E+03  0.86551665E+04                                 8.728661                            6.521993       0.081317       2.012011                    0.999778      28.032069      81.262468       0.635684       0.421396      -1.053844       0.018283       0.062457       0.005496       0.065309      -0.001166       0.001098      -0.026427      -0.013252      -0.109776      -0.046393       0.011583       0.034810             10.333373       4.755223       0.491800       0.515787       9.924942      -0.330306      16.319952           0.016929
          224              C      10.770442      20.404187      21.691820      -0.229038      38.628072 0.49405592E+03  0.12009043E+05                                 9.858617                            7.319355       0.100831       1.979755                    0.999864      31.583763      92.739835       0.619688       0.406631      -1.069079       0.004959       0.017276       0.000777       0.017991       0.009109       0.001494       0.027649      -0.059792       0.009068      -0.033046      -0.013994       0.047040             11.764684       5.179508       0.855089       0.092570      10.296377      -1.237559      19.818167           0.012874
          225              C       4.386433       8.184817       0.157909       0.039508      32.919541 0.40657665E+03  0.94544052E+04                                 9.058309                            6.777688       0.058270       1.997769                    0.999752      28.605813      83.349163       0.621673       0.423694      -1.053487       0.047141       0.038017       0.026469       0.066092       0.011740       0.024216      -0.002165       0.028484       0.017105      -0.026399      -0.007620       0.034019             10.863447      11.941250      -3.235513       1.565049      14.048512       2.485882       6.600578           0.046560
          226              C       5.211647       7.064835      -0.021375      -0.219885      39.435201 0.51064528E+03  0.12519369E+05                                10.089071                            7.523229       0.096905       1.982024                    0.999740      31.631542      93.381728       0.601066       0.415643      -1.062882       0.002195       0.008119       0.009301       0.012539       0.008068       0.013242       0.029384      -0.051477      -0.004801      -0.031601      -0.016125       0.047726             12.269055      14.460110      -4.836879       0.884303      16.011503       2.684434       6.335554           0.000080
          227              C       6.494333       7.064835       0.500981       0.151431      35.236204 0.39647551E+03  0.91018556E+04                                 9.635553                            6.769003      -0.128516       1.976350                    0.999362      26.047392      73.811406       0.615642       0.433375      -1.054442       0.014180      -0.017189      -0.002379       0.022410      -0.030407      -0.015287       0.005327      -0.024916      -0.034314      -0.032265      -0.009543       0.041808             12.714880      13.553487      -5.952104       0.035261      17.942251       4.051221       6.648903           0.042665
          228              C       6.906204       8.180450       1.219722      -0.234455      40.036834 0.51826001E+03  0.12765589E+05                                10.170725                            7.561085       0.065502       1.967860                    0.999762      32.036786      95.101436       0.601120       0.413668      -1.063112      -0.017620      -0.005432      -0.002328       0.018585      -0.014476       0.025059      -0.000141       0.040121      -0.069626      -0.034055      -0.010796       0.044851             12.273821      13.728638      -3.253316       1.173550      15.890837       3.836026       7.201987           0.024747
          229              C       6.010383       9.237119       1.385647       0.060698      30.952273 0.38310841E+03  0.88046826E+04                                 8.767489                            6.631257       0.045353       2.004145                    0.999662      28.191571      82.498073       0.619174       0.430429      -1.046071      -0.048069      -0.027192      -0.024503       0.060419       0.033523      -0.000141       0.008611      -0.020089       0.052306      -0.044166       0.014093       0.030074             10.433355      13.142572      -3.261012       1.332261      11.694590       2.338418       6.462902           0.006367
          230              C       7.448992       5.907739       0.320094      -0.218361      33.507481 0.45169040E+03  0.10788831E+05                                 9.190588                            7.036201      -0.176249       1.920483                    0.998916      30.629130      90.596588       0.623887       0.411024      -1.060982      -0.045284      -0.011248      -0.070983       0.084945       0.017748      -0.012243       0.034116      -0.011840       0.005698      -0.043101       0.005020       0.038081             11.904223      10.663211      -5.462232      -1.830376      17.054414       3.820473       7.995044           0.002656
          231              C       7.260708       5.084673      25.789179      -0.217830      33.180366 0.45181245E+03  0.10792023E+05                                 9.110256                            7.029165      -0.184445       1.916530                    0.998896      30.683349      90.745698       0.625289       0.410091      -1.061630       0.038461       0.010460       0.075965       0.085786       0.014618      -0.011327       0.031396      -0.002029       0.000916      -0.039583       0.007396       0.032188             11.634767      10.440971      -5.186762      -1.441020      16.541997       3.269507       7.921334           0.002233
          232              C       8.183006       3.894829      25.704212       0.153007      35.255653 0.39726405E+03  0.91301919E+04                                 9.644932                            6.781595      -0.156774       1.966204                    0.999328      26.140087      74.267042       0.613889       0.434126      -1.053328      -0.010791       0.019650       0.005207       0.023015      -0.033472      -0.009434       0.002544      -0.031637      -0.017726      -0.035575      -0.005518       0.041092             12.670642      13.376242      -5.159036       0.170647      18.917923       3.033438       5.717760           0.026940
          233              C       7.700528       2.680970      25.240371      -0.224054      39.297520 0.50736981E+03  0.12423447E+05                                10.020026                            7.460088       0.119519       1.986213                    0.999840      31.758333      93.805078       0.608127       0.411334      -1.065279       0.017212       0.001250      -0.004137       0.017746      -0.007437       0.021318      -0.004916       0.053645      -0.041204      -0.023480      -0.019587       0.043067             12.055909      13.383056      -2.448739       1.244954      16.761128       2.528203       6.023545           0.006677
          234              C       8.562516       1.578454      25.215522       0.043223      32.237658 0.40444640E+03  0.94138618E+04                                 8.995844                            6.806564       0.032738       1.993926                    0.999631      28.664883      84.182825       0.612595       0.429562      -1.047491       0.053949       0.033392       0.014835       0.065158       0.027151       0.002803       0.013710      -0.013683       0.007455      -0.030519      -0.001648       0.032167             10.682707      13.433895      -2.484693       1.442942      12.898594       1.529120       5.715630           0.020297
          235              C      10.308558       2.805412      26.075874       0.054710      32.233334 0.40099759E+03  0.92951506E+04                                 8.946518                            6.736139       0.082997       2.010891                    0.999773      28.349728      82.548513       0.622701       0.424338      -1.052789      -0.048260      -0.038404      -0.011971       0.062827       0.012826       0.014895      -0.004203       0.043802       0.035904      -0.032890       0.003036       0.029854             10.693807      11.677967      -2.364362       1.641123      14.696081       1.442899       5.707371           0.014614
          236              C       9.514234       3.986523      26.083088      -0.235319      41.333462 0.54373642E+03  0.13548925E+05                                10.450720                            7.791775       0.018246       1.952884                    0.999621      32.271514      96.218487       0.587049       0.418712      -1.060352      -0.011005      -0.012941      -0.007878       0.018725       0.001026       0.015121       0.026125      -0.060005      -0.078541      -0.042661      -0.009677       0.052338             12.715299      15.048546      -3.880691       0.948756      17.469546       1.547848       5.627805           0.010879
          237              C       4.835078      11.049175      25.040780       0.042850      31.875139 0.39996181E+03  0.92867536E+04                                 8.934149                            6.773279       0.051708       2.000286                    0.999733      28.602845      83.992226       0.613268       0.430141      -1.046779      -0.063425      -0.002773       0.004378       0.063636      -0.007834       0.016515      -0.005828       0.022851      -0.094464      -0.036158       0.001901       0.034257             10.486828      11.733468      -0.563972      -0.065341       5.209275      -1.777919      14.517741           0.027196
          238              C       4.905685      11.304610      23.676775      -0.223200      38.052145 0.49840185E+03  0.12125582E+05                                 9.753667                            7.359690       0.201186       2.015559                    0.999870      31.297987      91.555448       0.617750       0.407540      -1.069862      -0.017469       0.000490       0.008911       0.019616       0.003995      -0.028448       0.001088       0.062833       0.020021      -0.035290      -0.012568       0.047857             11.523713      11.755359      -0.064292       1.763745       5.099673      -1.463009      17.716108           0.015838
          239              C       3.745090      11.525113      22.946277       0.149188      36.077402 0.40156451E+03  0.92419849E+04                                 9.781997                            6.800655      -0.225983       1.942101                    0.999194      26.203944      74.187723       0.616196       0.431894      -1.056046       0.003580      -0.005184      -0.022555       0.023418      -0.001303      -0.001526       0.001463      -0.032905       0.136910      -0.039348      -0.006359       0.045707             12.993836      10.520263      -0.228847       0.030068       5.011123      -0.963877      23.450122           0.050399
          240              C       2.537423      11.498914      23.615321      -0.226973      38.121622 0.51076892E+03  0.12493284E+05                                 9.745488                            7.434702       0.179890       2.003653                    0.999893      31.584803      92.411511       0.617049       0.405820      -1.071812       0.011369      -0.004369       0.014181       0.018693      -0.014059       0.026939      -0.011561       0.056386       0.039822      -0.038802      -0.009836       0.048638             11.435907      11.660673      -0.198940      -1.840542       5.055703      -1.081629      17.591346           0.011166
          241              C       2.531539      11.291510      25.023412       0.043406      32.451848 0.41515389E+03  0.97053045E+04                                 9.000990                            6.867206       0.130704       2.023363                    0.999774      28.605650      83.596636       0.615069       0.425973      -1.051974       0.062156       0.003953       0.006161       0.062586      -0.002127      -0.015901       0.013249       0.031966      -0.082594      -0.036156       0.001454       0.034702             10.560561      11.921143      -0.485070      -0.493919       5.033516      -0.747389      14.727024           0.038218
          242              C       3.770096      11.784914      21.454288      -0.227268      32.660459 0.43749800E+03  0.10367315E+05                                 9.026978                            6.902793      -0.202254       1.910661                    0.998866      30.600534      90.169418       0.632865       0.408418      -1.062615      -0.008163      -0.083922      -0.004226       0.084424      -0.006023       0.002402       0.027614       0.023214      -0.002506      -0.034919       0.012429       0.022490             11.712062       6.705461       0.180897       0.072590       7.344707       1.422343      21.086020           0.001835
          243              C       3.720083      10.479360      20.691728      -0.222201      32.547539 0.43579995E+03  0.10320038E+05                                 8.991790                            6.873327      -0.129022       1.936495                    0.998694      30.511479      89.961650       0.636259       0.406516      -1.063546       0.004258       0.087282      -0.004194       0.087486      -0.007879       0.005861       0.038494      -0.002843      -0.022361      -0.042218       0.004223       0.037995             11.841662       6.543588       0.119350       0.067281       7.326957       2.329753      21.654443           0.005370
          244              C       3.742148      10.614718      19.180769       0.146846      35.478443 0.39604421E+03  0.90731956E+04                                 9.673271                            6.740313      -0.092282       1.987480                    0.999385      25.918864      72.942861       0.621501       0.430178      -1.058292      -0.002639      -0.000390       0.023457       0.023608       0.003427       0.000901       0.006568       0.024201       0.121100      -0.033314      -0.007672       0.040985             13.052558       5.027170      -0.645029      -0.162162       9.143718       0.824126      24.986786           0.062210
          245              C       3.531799      11.811112      18.519473      -0.219980      39.368507 0.49761564E+03  0.12113705E+05                                10.056807                            7.388632       0.129598       1.992353                    0.999852      31.423254      92.248248       0.611586       0.411401      -1.066283       0.003891      -0.012813      -0.010170       0.016815      -0.002014      -0.012675       0.028676      -0.050417       0.018474      -0.033742      -0.011361       0.045103             12.353951       5.211378      -0.703817      -0.099085       9.580983      -0.910299      22.269492           0.001928
          246              C       3.539154      11.850410      17.138368       0.057069      31.979431 0.38012298E+03  0.87083737E+04                                 8.895081                            6.533991       0.069998       2.007089                    0.999771      28.209448      82.091715       0.634788       0.421177      -1.053053       0.022657      -0.060517      -0.008001       0.065113       0.006114      -0.002305      -0.016232      -0.026059      -0.102788      -0.038138       0.002774       0.035364             10.738570       4.781861      -0.376687      -0.439282       9.920510      -0.708074      17.513338           0.036311
          247              C       3.909838       9.601714      17.017865       0.064842      31.152475 0.37853082E+03  0.86551777E+04                                 8.728680                            6.521987       0.081310       2.012008                    0.999778      28.032162      81.263010       0.635684       0.421396      -1.053844      -0.018286       0.062456      -0.005494       0.065309       0.001170       0.001100       0.026426      -0.013252      -0.109777      -0.046392       0.011582       0.034810             10.333405       4.755225      -0.491809       0.515776       9.925016       0.330418      16.319975           0.016877
          248              C       3.939258       9.488187      18.386680      -0.229041      38.628238 0.49405729E+03  0.12009087E+05                                 9.858669                            7.319382       0.100819       1.979751                    0.999864      31.583777      92.739960       0.619685       0.406633      -1.069078      -0.004960       0.017275      -0.000778       0.017990      -0.009110       0.001498      -0.027649      -0.059785       0.009068      -0.033042      -0.013996       0.047038             11.764767       5.179531      -0.855092       0.092562      10.296421       1.237656      19.818349           0.012844
          249              C       2.968417       8.184817      13.517409       0.039495      32.919681 0.40657734E+03  0.94544275E+04                                 9.058346                            6.777701       0.058420       1.997816                    0.999752      28.605791      83.349184       0.621672       0.423695      -1.053486      -0.047137       0.038005       0.026459       0.066079      -0.011743      -0.024211      -0.002164       0.028474       0.017131      -0.026400      -0.007613       0.034013             10.863486      11.941269       3.235457      -1.565036      14.048454       2.486052       6.600735           0.046354
          250              C       2.143203       7.064835      13.338125      -0.219888      39.435219 0.51064579E+03  0.12519399E+05                                10.089129                            7.523270       0.096865       1.982015                    0.999739      31.631516      93.382077       0.601060       0.415647      -1.062878      -0.002192       0.008120       0.009296       0.012537      -0.008063      -0.013245       0.029379      -0.051465      -0.004798      -0.031600      -0.016117       0.047717             12.269126      14.460226       4.836910      -0.884259      16.011530       2.684516       6.335621          -0.000006
          251              C       0.860517       7.064835      13.860481       0.151437      35.236119 0.39647437E+03  0.91018362E+04                                 9.635594                            6.769035      -0.128536       1.976344                    0.999362      26.047342      73.811640       0.615634       0.433381      -1.054437      -0.014179      -0.017195      -0.002379       0.022414       0.030406       0.015291       0.005322      -0.024916      -0.034277      -0.032271      -0.009530       0.041801             12.714923      13.553558       5.952109      -0.035208      17.942254       4.051296       6.648957           0.042502
          252              C       0.448646       8.180450      14.579222      -0.234452      40.036392 0.51825574E+03  0.12765452E+05                                10.170678                            7.561091       0.065498       1.967863                    0.999762      32.036460      95.100200       0.601115       0.413672      -1.063110       0.017619      -0.005425      -0.002316       0.018581       0.014474      -0.025061      -0.000147       0.040104      -0.069591      -0.034046      -0.010795       0.044841             12.273733      13.728397       3.253225      -1.173430      15.890823       3.836121       7.201980           0.024585
          253              C       1.344467       9.237119      14.745147       0.060688      30.951077 0.38309360E+03  0.88042055E+04                                 8.767054                            6.630972       0.045374       2.004151                    0.999661      28.190824      82.493665       0.619213       0.430408      -1.046090       0.048063      -0.027193      -0.024493       0.060411      -0.033513       0.000143       0.008608      -0.020068       0.052317      -0.044155       0.014095       0.030061             10.432788      13.141737       3.260714      -1.332021      11.694072       2.338445       6.462555           0.006302
          254              C      14.615558       5.907739      13.679594      -0.218365      33.507512 0.45169124E+03  0.10788858E+05                                 9.190612                            7.036222      -0.176264       1.920479                    0.998916      30.629132      90.596650       0.623884       0.411025      -1.060981       0.045285      -0.011249      -0.070982       0.084945      -0.017743       0.012238       0.034117      -0.011838       0.005718      -0.043095       0.005012       0.038083             11.904250      10.663262       5.462228       1.830400      17.054405       3.820533       7.995083           0.002569
          255              C       0.094142       5.084673      12.429679      -0.217833      33.180290 0.45181119E+03  0.10792001E+05                                 9.110277                            7.029175      -0.184477       1.916522                    0.998895      30.683395      90.746277       0.625285       0.410094      -1.061627      -0.038460       0.010460       0.075965       0.085786      -0.014612       0.011324       0.031397      -0.002034       0.000925      -0.039578       0.007388       0.032190             11.634801      10.440985       5.186759       1.441034      16.542053       3.269507       7.921365           0.002152
          256              C      13.881544       3.894829      12.344712       0.153017      35.255326 0.39725969E+03  0.91300733E+04                                 9.644922                            6.781589      -0.156790       1.966201                    0.999328      26.139882      74.266557       0.613884       0.434130      -1.053325       0.010797       0.019652       0.005206       0.023019       0.033473       0.009440       0.002539      -0.031635      -0.017672      -0.035585      -0.005498       0.041084             12.670635      13.376219       5.159078      -0.170631      18.917933       3.033429       5.717753           0.026541
          257              C      14.364022       2.680970      11.880871      -0.224059      39.297206 0.50736536E+03  0.12423314E+05                                10.020001                            7.460075       0.119515       1.986217                    0.999840      31.758112      93.804422       0.608125       0.411336      -1.065277      -0.017214       0.001244      -0.004143       0.017750       0.007437      -0.021318      -0.004913       0.053626      -0.041200      -0.023473      -0.019585       0.043059             12.055877      13.383008       2.448768      -1.244927      16.761088       2.528198       6.023535           0.006584
          258              C      13.502034       1.578454      11.856022       0.043229      32.237055 0.40443765E+03  0.94136079E+04                                 8.995769                            6.806518       0.032743       1.993934                    0.999631      28.664434      84.181306       0.612593       0.429566      -1.047488      -0.053938       0.033392       0.014828       0.065148      -0.027154      -0.002799       0.013703      -0.013672       0.007509      -0.030528      -0.001629       0.032157             10.682612      13.433783       2.484705      -1.442906      12.898467       1.529101       5.715586           0.020003
          259              C      11.755992       2.805412      12.716374       0.054706      32.233005 0.40099302E+03  0.92950204E+04                                 8.946485                            6.736123       0.082993       2.010893                    0.999773      28.349497      82.547797       0.622699       0.424341      -1.052787       0.048260      -0.038396      -0.011969       0.062821      -0.012828      -0.014893      -0.004204       0.043782       0.035933      -0.032888       0.003040       0.029847             10.693759      11.677938       2.364359      -1.641115      14.695978       1.442901       5.707361           0.014443
          260              C      12.550316       3.986523      12.723588      -0.235315      41.332247 0.54371843E+03  0.13548352E+05                                10.450517                            7.791648       0.018285       1.952904                    0.999622      32.270826      96.215688       0.587054       0.418712      -1.060353       0.010991      -0.012942      -0.007875       0.018717      -0.001028      -0.015114       0.026120      -0.059991      -0.078492      -0.042642      -0.009681       0.052323             12.715031      15.048268       3.880651      -0.948730      17.469117       1.547804       5.627708           0.010690
          261              C       2.519772      11.049175      11.681280       0.042841      31.874502 0.39995531E+03  0.92865380E+04                                 8.933905                            6.773130       0.051836       2.000325                    0.999733      28.602574      83.990342       0.613289       0.430129      -1.046789       0.063413      -0.002772       0.004370       0.063624       0.007829      -0.016514      -0.005825       0.022842      -0.094453      -0.036154       0.001906       0.034248             10.486498      11.733258       0.564023       0.065086       5.209175      -1.777851      14.517062           0.027069
          262              C       2.449165      11.304610      10.317275      -0.223200      38.052106 0.49840465E+03  0.12125681E+05                                 9.753706                            7.359746       0.201151       2.015550                    0.999870      31.298046      91.556071       0.617742       0.407544      -1.069858       0.017463       0.000488       0.008921       0.019615      -0.003998       0.028440       0.001088       0.062824       0.020016      -0.035285      -0.012563       0.047848             11.523721      11.755537       0.064300      -1.763811       5.099686      -1.462971      17.715940           0.015722
          263              C       3.609760      11.525113       9.586777       0.149201      36.077019 0.40156213E+03  0.92419230E+04                                 9.781944                            6.800653      -0.226001       1.942095                    0.999194      26.203867      74.187651       0.616193       0.431897      -1.056044      -0.003576      -0.005182      -0.022558       0.023420       0.001301       0.001526       0.001465      -0.032930       0.136892      -0.039357      -0.006344       0.045700             12.993675      10.520345       0.228860      -0.030086       5.011084      -0.963771      23.449596           0.050260
          264              C       4.817427      11.498914      10.255821      -0.226980      38.121611 0.51077271E+03  0.12493409E+05                                 9.745505                            7.434746       0.179857       2.003643                    0.999892      31.584935      92.412228       0.617045       0.405822      -1.071810      -0.011367      -0.004371       0.014188       0.018698       0.014056      -0.026931      -0.011563       0.056383       0.039832      -0.038802      -0.009828       0.048630             11.435883      11.660821       0.198959       1.840580       5.055705      -1.081565      17.591122           0.011058
          265              C       4.823311      11.291510      11.663912       0.043413      32.450910 0.41514314E+03  0.97049743E+04                                 9.000758                            6.867075       0.130732       2.023377                    0.999774      28.605170      83.594440       0.615081       0.425968      -1.051979      -0.062143       0.003958       0.006157       0.062572       0.002125       0.015899       0.013258       0.031938      -0.082599      -0.036162       0.001472       0.034690             10.560238      11.920933       0.485047       0.494155       5.033411      -0.747262      14.726368           0.038066
          266              C       3.584754      11.784914       8.094788      -0.227267      32.660583 0.43750182E+03  0.10367414E+05                                 9.027032                            6.902861      -0.202275       1.910656                    0.998866      30.600387      90.168621       0.632857       0.408422      -1.062613       0.008163      -0.083920      -0.004227       0.084422       0.006022      -0.002401       0.027613       0.023204      -0.002506      -0.034916       0.012424       0.022492             11.712090       6.705429      -0.180885      -0.072590       7.344764       1.422450      21.086075           0.001799
          267              C       3.634767      10.479360       7.332228      -0.222201      32.547451 0.43579997E+03  0.10320049E+05                                 8.991778                            6.873327      -0.129028       1.936492                    0.998694      30.511607      89.962360       0.636258       0.406516      -1.063545      -0.004258       0.087282      -0.004194       0.087486       0.007878      -0.005861       0.038497      -0.002850      -0.022364      -0.042219       0.004219       0.037999             11.841590       6.543607      -0.119333      -0.067276       7.326928       2.329736      21.654235           0.005332
          268              C       3.612702      10.614718       5.821269       0.146854      35.478398 0.39604614E+03  0.90732492E+04                                 9.673236                            6.740314      -0.092273       1.987482                    0.999385      25.918973      72.943158       0.621503       0.430176      -1.058294       0.002639      -0.000392       0.023456       0.023608      -0.003425      -0.000900       0.006567       0.024188       0.121109      -0.033308      -0.007680       0.040988             13.052439       5.027154       0.645030       0.162155       9.143693       0.824125      24.986470           0.062218
          269              C       3.823051      11.811112       5.159973      -0.219987      39.368618 0.49762610E+03  0.12114006E+05                                10.056791                            7.388713       0.129584       1.992344                    0.999852      31.423521      92.248794       0.611583       0.411401      -1.066284      -0.003889      -0.012812      -0.010166       0.016812       0.002020       0.012673       0.028676      -0.050423       0.018468      -0.033741      -0.011365       0.045106             12.353817       5.211392       0.703815       0.099054       9.581008      -0.910418      22.269051           0.001991
          270              C       3.815696      11.850410       3.778868       0.057064      31.978226 0.38011375E+03  0.87080490E+04                                 8.894620                            6.533760       0.070049       2.007104                    0.999771      28.208889      82.087698       0.634826       0.421157      -1.053073      -0.022651      -0.060511      -0.007996       0.065105      -0.006102       0.002296      -0.016233      -0.026070      -0.102773      -0.038133       0.002772       0.035361             10.737893       4.781674       0.376650       0.439235       9.920055      -0.708222      17.511950           0.036379
          271              C       3.445012       9.601714       3.658365       0.064838      31.151484 0.37852227E+03  0.86548852E+04                                 8.728299                            6.521781       0.081445       2.012049                    0.999778      28.031714      81.259785       0.635717       0.421378      -1.053861       0.018282       0.062446      -0.005492       0.065299      -0.001165      -0.001095       0.026432      -0.013254      -0.109779      -0.046397       0.011582       0.034814             10.332890       4.755074       0.491773      -0.515764       9.924542       0.330598      16.319054           0.016936
          272              C       3.415592       9.488187       5.027180      -0.229045      38.628502 0.49406688E+03  0.12009380E+05                                 9.858708                            7.319459       0.100807       1.979744                    0.999864      31.584111      92.741229       0.619680       0.406634      -1.069077       0.004959       0.017276      -0.000774       0.017990       0.009113      -0.001495      -0.027646      -0.059798       0.009078      -0.033051      -0.013989       0.047040             11.764764       5.179563       0.855100      -0.092565      10.296489       1.237732      19.818240           0.012902
          273              C      11.741283      19.100817      26.561091       0.039491      32.919998 0.40658242E+03  0.94545626E+04                                 9.058340                            6.777700       0.058437       1.997817                    0.999752      28.606015      83.349555       0.621679       0.423689      -1.053491       0.047140       0.038012      -0.026465       0.066087       0.011739      -0.024216       0.002157       0.028481       0.017090      -0.026392      -0.007627       0.034019             10.863473      11.941242      -3.235443      -1.565042      14.048455      -2.486037       6.600722           0.046555
          274              C      12.566497      17.980835       0.021375      -0.219886      39.435436 0.51064909E+03  0.12519495E+05                                10.089133                            7.523272       0.096880       1.982016                    0.999739      31.631688      93.382508       0.601062       0.415645      -1.062880       0.002193       0.008119      -0.009298       0.012537       0.008068      -0.013243      -0.029380      -0.051475      -0.004801      -0.031601      -0.016121       0.047722             12.269122      14.460197      -4.836863      -0.884292      16.011541      -2.684512       6.335628           0.000077
          275              C      13.849183      17.980835      26.218019       0.151433      35.236109 0.39647518E+03  0.91018459E+04                                 9.635524                            6.768997      -0.128517       1.976349                    0.999362      26.047394      73.811398       0.615643       0.433375      -1.054442       0.014181      -0.017190       0.002377       0.022410      -0.030407       0.015287      -0.005327      -0.024915      -0.034309      -0.032265      -0.009541       0.041806             12.714801      13.553420      -5.951987      -0.035267      17.942087      -4.051229       6.648897           0.042673
          276              C      14.261054      19.096450      25.499278      -0.234457      40.036997 0.51826464E+03  0.12765730E+05                                10.170765                            7.561143       0.065486       1.967854                    0.999762      32.036855      95.101701       0.601115       0.413671      -1.063111      -0.017619      -0.005431       0.002328       0.018584      -0.014476      -0.025061       0.000142       0.040111      -0.069624      -0.034056      -0.010792       0.044848             12.273839      13.728579      -3.253229      -1.173489      15.890924      -3.836118       7.202013           0.024734
          277              C      13.365233      20.153119      25.333353       0.060692      30.951213 0.38309549E+03  0.88042572E+04                                 8.767059                            6.630973       0.045379       2.004151                    0.999661      28.190929      82.493927       0.619215       0.430406      -1.046091      -0.048066      -0.027190       0.024498       0.060413       0.033516       0.000144      -0.008614      -0.020076       0.052308      -0.044159       0.014091       0.030068             10.432796      13.141781      -3.260731      -1.332040      11.694065      -2.338418       6.462542           0.006360
          278              C       0.094142      16.823739      26.398906      -0.218361      33.507322 0.45168915E+03  0.10788786E+05                                 9.190537                            7.036180      -0.176234       1.920489                    0.998916      30.629024      90.595988       0.623889       0.411022      -1.060984      -0.045285      -0.011249       0.070982       0.084945       0.017748       0.012243      -0.034116      -0.011841       0.005699      -0.043100       0.005019       0.038082             11.904118      10.663122      -5.462138       1.830345      17.054241      -3.820437       7.994991           0.002657
          279              C      14.615558      16.000673       0.929821      -0.217829      33.180076 0.45180881E+03  0.10791910E+05                                 9.110190                            7.029127      -0.184437       1.916535                    0.998896      30.683176      90.744964       0.625292       0.410090      -1.061631       0.038461       0.010459      -0.075966       0.085787       0.014618       0.011330      -0.031393      -0.002031       0.000916      -0.039582       0.007397       0.032185             11.634657      10.440869      -5.186672       1.440988      16.541820      -3.269449       7.921283           0.002232
          280              C       0.828156      14.810829       1.014788       0.153007      35.255227 0.39725994E+03  0.91300714E+04                                 9.644857                            6.781565      -0.156782       1.966203                    0.999328      26.139896      74.266325       0.613890       0.434127      -1.053328      -0.010793       0.019653      -0.005210       0.023019      -0.033468       0.009438      -0.002540      -0.031635      -0.017703      -0.035576      -0.005508       0.041084             12.670511      13.376117      -5.158977      -0.170682      18.917708      -3.033352       5.717709           0.026929
          281              C       0.345678      13.596970       1.478629      -0.224052      39.297160 0.50736590E+03  0.12423329E+05                                10.019990                            7.460080       0.119520       1.986217                    0.999840      31.758121      93.804398       0.608124       0.411336      -1.065277       0.017207       0.001248       0.004139       0.017742      -0.007435      -0.021310       0.004914       0.053640      -0.041187      -0.023473      -0.019584       0.043057             12.055849      13.383002      -2.448714      -1.245016      16.760999      -2.528134       6.023547           0.006691
          282              C       1.207666      12.494454       1.503478       0.043215      32.237078 0.40443915E+03  0.94136215E+04                                 8.995644                            6.806436       0.032865       1.993968                    0.999631      28.664380      84.180174       0.612611       0.429554      -1.047499       0.053947       0.033389      -0.014835       0.065155       0.027146      -0.002807      -0.013707      -0.013677       0.007434      -0.030509      -0.001655       0.032164             10.682448      13.433579      -2.484626      -1.443063      12.898182      -1.528990       5.715583           0.020301
          283              C       2.953708      13.721412       0.643126       0.054706      32.232815 0.40099341E+03  0.92950074E+04                                 8.946354                            6.736057       0.083062       2.010912                    0.999773      28.349355      82.546580       0.622713       0.424332      -1.052795      -0.048256      -0.038402       0.011969       0.062822       0.012830      -0.014894       0.004204       0.043799       0.035920      -0.032894       0.003040       0.029853             10.693590      11.677751      -2.364389      -1.641097      14.695812      -1.442686       5.707207           0.014617
          284              C       2.159384      14.902523       0.635912      -0.235319      41.332533 0.54372429E+03  0.13548530E+05                                10.450551                            7.791687       0.018281       1.952899                    0.999622      32.271021      96.216277       0.587053       0.418712      -1.060353      -0.011000      -0.012934       0.007878       0.018718       0.001026      -0.015114      -0.026118      -0.059994      -0.078516      -0.042647      -0.009679       0.052326             12.715059      15.048316      -3.880640      -0.948781      17.469150      -1.547716       5.627710           0.010880
          285              C      12.189928       0.133175       1.678220       0.042845      31.874461 0.39995464E+03  0.92865125E+04                                 8.933878                            6.773111       0.051841       2.000327                    0.999733      28.602525      83.989979       0.613292       0.430127      -1.046791      -0.063414      -0.002772      -0.004372       0.063625      -0.007832      -0.016514       0.005825       0.022848      -0.094453      -0.036153       0.001901       0.034252             10.486484      11.733212      -0.564020       0.065064       5.209168       1.777852      14.517072           0.027169
          286              C      12.260535       0.388610       3.042225      -0.223198      38.052085 0.49840409E+03  0.12125657E+05                                 9.753684                            7.359729       0.201168       2.015554                    0.999870      31.298031      91.555805       0.617745       0.407543      -1.069859      -0.017463       0.000487      -0.008918       0.019615       0.003993       0.028441      -0.001089       0.062831       0.020014      -0.035287      -0.012564       0.047851             11.523727      11.755461      -0.064305      -1.763855       5.099684       1.462981      17.716035           0.015814
          287              C      11.099940       0.609113       3.772723       0.149198      36.077400 0.40156518E+03  0.92420121E+04                                 9.782025                            6.800680      -0.225992       1.942097                    0.999194      26.203978      74.188082       0.616191       0.431897      -1.056043       0.003577      -0.005182       0.022557       0.023420      -0.001302       0.001526      -0.001464      -0.032919       0.136900      -0.039353      -0.006350       0.045703             12.993874      10.520369      -0.228854      -0.030052       5.011134       0.963834      23.450119           0.050336
          288              C       9.892273       0.582914       3.103679      -0.226977      38.121710 0.51077350E+03  0.12493431E+05                                 9.745521                            7.434749       0.179868       2.003646                    0.999892      31.584953      92.412242       0.617046       0.405822      -1.071811       0.011367      -0.004371      -0.014186       0.018696      -0.014059      -0.026932       0.011564       0.056390       0.039832      -0.038807      -0.009827       0.048634             11.435940      11.660793      -0.198946       1.840646       5.055717       1.081579      17.591309           0.011155
          289              C       9.886389       0.375510       1.695588       0.043414      32.450992 0.41514397E+03  0.97049980E+04                                 9.000768                            6.867075       0.130736       2.023378                    0.999774      28.605221      83.594592       0.615082       0.425967      -1.051979       0.062145       0.003957      -0.006160       0.062575      -0.002126       0.015899      -0.013256       0.031945      -0.082592      -0.036159       0.001467       0.034692             10.560272      11.920929      -0.485044       0.494204       5.033420       0.747264      14.726467           0.038165
          290              C      11.124946       0.868914       5.264712      -0.227268      32.660463 0.43749843E+03  0.10367332E+05                                 9.026995                            6.902808      -0.202271       1.910656                    0.998866      30.600544      90.169583       0.632862       0.408419      -1.062613      -0.008163      -0.083921       0.004226       0.084423      -0.006024      -0.002401      -0.027614       0.023208      -0.002502      -0.034917       0.012425       0.022492             11.712097       6.705473       0.180906      -0.072581       7.344729      -1.422386      21.086088           0.001830
          291              C      11.074933      21.395360       6.027272      -0.222199      32.547581 0.43580027E+03  0.10320056E+05                                 8.991811                            6.873336      -0.129027       1.936493                    0.998694      30.511565      89.962184       0.636257       0.406517      -1.063545       0.004258       0.087282       0.004194       0.087486      -0.007879      -0.005862      -0.038495      -0.002849      -0.022361      -0.042219       0.004220       0.037998             11.841709       6.543611       0.119356      -0.067276       7.326980      -2.329768      21.654537           0.005352
          292              C      11.096998      21.530718       7.538231       0.146845      35.478694 0.39604683E+03  0.90732724E+04                                 9.673319                            6.740334      -0.092271       1.987483                    0.999385      25.918973      72.943282       0.621500       0.430177      -1.058292      -0.002640      -0.000391      -0.023456       0.023607       0.003425      -0.000900      -0.006567       0.024191       0.121113      -0.033310      -0.007679       0.040989             13.052647       5.027191      -0.645036       0.162170       9.143783      -0.824130      24.986966           0.062198
          293              C      10.886649       0.895112       8.199527      -0.219981      39.368893 0.49762059E+03  0.12113860E+05                                10.056884                            7.388675       0.129597       1.992351                    0.999852      31.423437      92.249034       0.611584       0.411402      -1.066282       0.003891      -0.012814       0.010169       0.016815      -0.002014       0.012676      -0.028679      -0.050424       0.018476      -0.033746      -0.011362       0.045108             12.354068       5.211412      -0.703821       0.099085       9.581056       0.910343      22.269737           0.001922
          294              C      10.894004       0.934410       9.580632       0.057068      31.979729 0.38012648E+03  0.87084796E+04                                 8.895139                            6.534018       0.069984       2.007083                    0.999771      28.209666      82.092640       0.634787       0.421176      -1.053053       0.022658      -0.060519       0.008002       0.065115       0.006114       0.002305       0.016232      -0.026069      -0.102780      -0.038135       0.002768       0.035367             10.738654       4.781886      -0.376690       0.439285       9.920598       0.708120      17.513476           0.036300
          295              C      11.264688      20.517714       9.701135       0.064842      31.152659 0.37853282E+03  0.86552380E+04                                 8.728719                            6.522003       0.081302       2.012004                    0.999778      28.032281      81.263519       0.635683       0.421395      -1.053844      -0.018285       0.062457       0.005495       0.065310       0.001168      -0.001100      -0.026427      -0.013257      -0.109774      -0.046392       0.011580       0.034812             10.333468       4.755239      -0.491814      -0.515779       9.925074      -0.330393      16.320090           0.016866
          296              C      11.294108      20.404187       8.332320      -0.229040      38.628360 0.49405810E+03  0.12009118E+05                                 9.858684                            7.319374       0.100819       1.979750                    0.999864      31.583899      92.740528       0.619686       0.406632      -1.069078      -0.004960       0.017277       0.000777       0.017992      -0.009112      -0.001497       0.027650      -0.059791       0.009074      -0.033046      -0.013994       0.047041             11.764798       5.179530      -0.855103      -0.092567      10.296484      -1.237604      19.818381           0.012826
          297              C      11.741283      13.647183      13.201591       0.039495      32.919635 0.40657663E+03  0.94544072E+04                                 9.058341                            6.777698       0.058417       1.997816                    0.999752      28.605749      83.349054       0.621671       0.423695      -1.053486       0.047137      -0.038005      -0.026459       0.066078      -0.011745      -0.024210      -0.002166       0.028473       0.017137      -0.026401      -0.007611       0.034012             10.863483      11.941251       3.235457      -1.565033      14.048460       2.486055       6.600738           0.046339
          298              C      12.566497      14.767165      13.380875      -0.219887      39.435129 0.51064449E+03  0.12519358E+05                                10.089111                            7.523260       0.096869       1.982016                    0.999739      31.631463      93.381831       0.601060       0.415647      -1.062878       0.002191      -0.008120      -0.009297       0.012537      -0.008062      -0.013244       0.029379      -0.051464      -0.004797      -0.031600      -0.016117       0.047716             12.269105      14.460185       4.836908      -0.884253      16.011517       2.684511       6.335614          -0.000008
          299              C      13.849183      14.767165      12.858519       0.151437      35.236058 0.39647374E+03  0.91018163E+04                                 9.635578                            6.769026      -0.128534       1.976345                    0.999362      26.047312      73.811488       0.615635       0.433380      -1.054438       0.014179       0.017195       0.002380       0.022414       0.030406       0.015291       0.005322      -0.024916      -0.034275      -0.032272      -0.009529       0.041801             12.714904      13.553526       5.952110      -0.035204      17.942241       4.051285       6.648944           0.042489
          300              C      14.261054      13.651550      12.139778      -0.234452      40.036285 0.51825421E+03  0.12765402E+05                                10.170661                            7.561082       0.065505       1.967866                    0.999762      32.036386      95.099889       0.601116       0.413672      -1.063110      -0.017619       0.005424       0.002316       0.018580       0.014473      -0.025060      -0.000148       0.040104      -0.069586      -0.034044      -0.010796       0.044840             12.273714      13.728357       3.253235      -1.173417      15.890819       3.836114       7.201965           0.024578
          301              C      13.365233      12.594881      11.973853       0.060688      30.951093 0.38309383E+03  0.88042132E+04                                 8.767058                            6.630975       0.045368       2.004150                    0.999661      28.190845      82.493773       0.619213       0.430409      -1.046090      -0.048062       0.027194       0.024494       0.060410      -0.033512       0.000142       0.008608      -0.020067       0.052316      -0.044154       0.014094       0.030060             10.432795      13.141734       3.260718      -1.332017      11.694090       2.338450       6.462560           0.006302
          302              C       0.094142      15.924261      13.039406      -0.218365      33.507465 0.45169061E+03  0.10788837E+05                                 9.190599                            7.036214      -0.176260       1.920481                    0.998916      30.629097      90.596465       0.623885       0.411025      -1.060982      -0.045285       0.011249       0.070982       0.084946      -0.017743       0.012238       0.034116      -0.011839       0.005720      -0.043094       0.005012       0.038082             11.904232      10.663242       5.462217       1.830393      17.054384       3.820517       7.995069           0.002566
          303              C      14.615558      16.747327      14.289321      -0.217833      33.180223 0.45181035E+03  0.10791972E+05                                 9.110260                            7.029166      -0.184475       1.916523                    0.998895      30.683327      90.745946       0.625286       0.410093      -1.061627       0.038460      -0.010460      -0.075965       0.085786      -0.014612       0.011324       0.031396      -0.002035       0.000926      -0.039578       0.007388       0.032190             11.634777      10.440956       5.186744       1.441028      16.542021       3.269498       7.921354           0.002147
          304              C       0.828156      17.937171      14.374288       0.153020      35.255189 0.39725837E+03  0.91300340E+04                                 9.644895                            6.781578      -0.156792       1.966200                    0.999328      26.139819      74.266305       0.613885       0.434130      -1.053325      -0.010798      -0.019652      -0.005205       0.023019       0.033472       0.009441       0.002538      -0.031635      -0.017663      -0.035587      -0.005495       0.041082             12.670594      13.376170       5.159063      -0.170631      18.917871       3.033413       5.717740           0.026483
          305              C       0.345678      19.151030      14.838129      -0.224059      39.297025 0.50736331E+03  0.12423248E+05                                10.019968                            7.460061       0.119521       1.986220                    0.999840      31.758006      93.803958       0.608125       0.411336      -1.065277       0.017214      -0.001243       0.004144       0.017750       0.007437      -0.021318      -0.004913       0.053623      -0.041198      -0.023472      -0.019585       0.043057             12.055831      13.382939       2.448757      -1.244921      16.761034       2.528185       6.023521           0.006581
          306              C       1.207666      20.253546      14.862978       0.043232      32.236811 0.40443445E+03  0.94135115E+04                                 8.995723                            6.806492       0.032757       1.993940                    0.999631      28.664261      84.180601       0.612594       0.429566      -1.047489       0.053937      -0.033391      -0.014827       0.065146      -0.027154      -0.002798       0.013701      -0.013671       0.007518      -0.030530      -0.001625       0.032155             10.682549      13.433699       2.484687      -1.442902      12.898388       1.529085       5.715562           0.019967
          307              C       2.953708      19.026588      14.002626       0.054707      32.232872 0.40099153E+03  0.92949743E+04                                 8.946456                            6.736109       0.082998       2.010896                    0.999773      28.349404      82.547384       0.622700       0.424340      -1.052787      -0.048259       0.038394       0.011969       0.062820      -0.012828      -0.014892      -0.004203       0.043781       0.035934      -0.032887       0.003041       0.029846             10.693717      11.677891       2.364351      -1.641108      14.695920       1.442886       5.707342           0.014425
          308              C       2.159384      17.845477      13.995412      -0.235313      41.331958 0.54371458E+03  0.13548227E+05                                10.450464                            7.791621       0.018294       1.952909                    0.999622      32.270672      96.215024       0.587055       0.418712      -1.060353      -0.010988       0.012942       0.007875       0.018715      -0.001028      -0.015112       0.026118      -0.059989      -0.078484      -0.042638      -0.009682       0.052320             12.714958      15.048188       3.880638      -0.948727      17.469003       1.547784       5.627683           0.010675
          309              C      12.189928      10.782825      15.037720       0.042840      31.874603 0.39995639E+03  0.92865697E+04                                 8.933919                            6.773136       0.051834       2.000324                    0.999733      28.602641      83.990578       0.613289       0.430128      -1.046789      -0.063414       0.002772      -0.004369       0.063625       0.007830      -0.016513      -0.005826       0.022845      -0.094450      -0.036153       0.001904       0.034249             10.486528      11.733270       0.564025       0.065080       5.209183      -1.777856      14.517131           0.027071
          310              C      12.260535      10.527390      16.401725      -0.223199      38.052169 0.49840504E+03  0.12125693E+05                                 9.753715                            7.359747       0.201153       2.015550                    0.999870      31.298077      91.556173       0.617742       0.407544      -1.069858      -0.017463      -0.000487      -0.008921       0.019616      -0.003998       0.028441       0.001088       0.062826       0.020016      -0.035286      -0.012563       0.047849             11.523750      11.755528       0.064299      -1.763822       5.099691      -1.462974      17.716032           0.015717
          311              C      11.099940      10.306887      17.132223       0.149201      36.077189 0.40156332E+03  0.92419581E+04                                 9.781976                            6.800662      -0.226002       1.942094                    0.999194      26.203919      74.187853       0.616193       0.431896      -1.056044       0.003576       0.005182       0.022558       0.023420       0.001302       0.001526       0.001465      -0.032928       0.136895      -0.039356      -0.006345       0.045702             12.993761      10.520360       0.228859      -0.030083       5.011102      -0.963771      23.449820           0.050261
          312              C       9.892273      10.333086      16.463179      -0.226981      38.121792 0.51077499E+03  0.12493480E+05                                 9.745539                            7.434764       0.179852       2.003640                    0.999892      31.585018      92.412560       0.617044       0.405822      -1.071810       0.011368       0.004371      -0.014188       0.018698       0.014057      -0.026932      -0.011564       0.056387       0.039835      -0.038805      -0.009827       0.048632             11.435942      11.660838       0.198960       1.840604       5.055721      -1.081568      17.591267           0.011058
          313              C       9.886389      10.540490      15.055088       0.043413      32.451036 0.41514467E+03  0.97050205E+04                                 9.000781                            6.867086       0.130727       2.023374                    0.999774      28.605251      83.594763       0.615081       0.425968      -1.051979       0.062143      -0.003958      -0.006157       0.062573       0.002125       0.015899       0.013258       0.031941      -0.082597      -0.036162       0.001470       0.034691             10.560277      11.920950       0.485049       0.494166       5.033422      -0.747262      14.726460           0.038063
          314              C      11.124946      10.047086      18.624212      -0.227267      32.660782 0.43750346E+03  0.10367465E+05                                 9.027082                            6.902881      -0.202283       1.910653                    0.998866      30.600452      90.168929       0.632855       0.408423      -1.062612      -0.008164       0.083920       0.004227       0.084422       0.006023      -0.002401       0.027612       0.023206      -0.002505      -0.034915       0.012425       0.022491             11.712209       6.705453      -0.180885      -0.072588       7.344793       1.422470      21.086381           0.001800
          315              C      11.074933      11.352640      19.386772      -0.222200      32.547662 0.43580135E+03  0.10320091E+05                                 8.991811                            6.873331      -0.129024       1.936491                    0.998694      30.511697      89.962699       0.636259       0.406516      -1.063546       0.004257      -0.087281       0.004194       0.087486       0.007878      -0.005862       0.038498      -0.002855      -0.022367      -0.042220       0.004218       0.038002             11.841688       6.543630      -0.119333      -0.067270       7.326940       2.329726      21.654494           0.005324
          316              C      11.096998      11.217282      20.897731       0.146846      35.478830 0.39604892E+03  0.90733247E+04                                 9.673298                            6.740321      -0.092256       1.987487                    0.999385      25.919081      72.943404       0.621505       0.430173      -1.058296      -0.002641       0.000393      -0.023453       0.023604      -0.003421      -0.000900       0.006566       0.024171       0.121133      -0.033303      -0.007693       0.040996             13.052598       5.027182       0.645032       0.162164       9.143736       0.824075      24.986877           0.062231
          317              C      10.886649      10.020888      21.559027      -0.219984      39.369160 0.49762658E+03  0.12114028E+05                                10.056887                            7.388705       0.129600       1.992347                    0.999852      31.423623      92.249303       0.611585       0.411400      -1.066285       0.003890       0.012817       0.010166       0.016815       0.002018       0.012677       0.028684      -0.050427       0.018471      -0.033747      -0.011368       0.045115             12.354037       5.211425       0.703817       0.099075       9.581047      -0.910435      22.269638           0.001991
          318              C      10.894004       9.981590      22.940132       0.057069      31.979760 0.38012836E+03  0.87085188E+04                                 8.895093                            6.534013       0.070007       2.007088                    0.999771      28.209695      82.092263       0.634791       0.421173      -1.053056       0.022656       0.060524       0.008007       0.065119      -0.006107       0.002301      -0.016236      -0.026078      -0.102763      -0.038131       0.002765       0.035367             10.738569       4.781872       0.376683       0.439283       9.920517      -0.708138      17.513318           0.036389
          319              C      11.264688      12.230286      23.060635       0.064843      31.152742 0.37853495E+03  0.86552883E+04                                 8.728714                            6.522020       0.081322       2.012009                    0.999778      28.032283      81.263216       0.635684       0.421395      -1.053845      -0.018282      -0.062461       0.005499       0.065313      -0.001164      -0.001096       0.026431      -0.013260      -0.109762      -0.046391       0.011577       0.034815             10.333448       4.755245       0.491805      -0.515795       9.925002       0.330287      16.320097           0.016940
          320              C      11.294108      12.343813      21.691820      -0.229041      38.628715 0.49406458E+03  0.12009316E+05                                 9.858722                            7.319411       0.100813       1.979744                    0.999864      31.584180      92.741556       0.619686       0.406630      -1.069079      -0.004959      -0.017282       0.000772       0.017996       0.009113      -0.001495      -0.027653      -0.059805       0.009084      -0.033056      -0.013993       0.047048             11.764821       5.179551       0.855108      -0.092577      10.296521       1.237539      19.818390           0.012892
          321              C       2.968417       2.731183       0.157909       0.039506      32.919745 0.40657920E+03  0.94544832E+04                                 9.058348                            6.777708       0.058264       1.997765                    0.999752      28.605970      83.349807       0.621672       0.423694      -1.053487      -0.047143      -0.038017       0.026469       0.066094       0.011739      -0.024219       0.002162       0.028483       0.017099      -0.026398      -0.007624       0.034022             10.863500      11.941324      -3.235535      -1.565063      14.048570      -2.485893       6.600606           0.046550
          322              C       2.143203       3.851165      -0.021375      -0.219886      39.435343 0.51064702E+03  0.12519425E+05                                10.089099                            7.523243       0.096902       1.982022                    0.999740      31.631610      93.382033       0.601066       0.415643      -1.062881      -0.002195      -0.008119       0.009301       0.012540       0.008068      -0.013243      -0.029385      -0.051478      -0.004802      -0.031603      -0.016125       0.047728             12.269099      14.460170      -4.836915      -0.884302      16.011560      -2.684443       6.335568           0.000078
          323              C       0.860517       3.851165       0.500981       0.151432      35.236292 0.39647642E+03  0.91018813E+04                                 9.635564                            6.769007      -0.128512       1.976350                    0.999362      26.047434      73.811535       0.615642       0.433375      -1.054442      -0.014180       0.017189      -0.002378       0.022409      -0.030408       0.015286      -0.005328      -0.024916      -0.034319      -0.032264      -0.009545       0.041809             12.714903      13.553521      -5.952125      -0.035256      17.942274      -4.051232       6.648913           0.042655
          324              C       0.448646       2.735550       1.219722      -0.234455      40.036944 0.51826146E+03  0.12765635E+05                                10.170739                            7.561090       0.065503       1.967860                    0.999762      32.036855      95.101697       0.601120       0.413667      -1.063112       0.017621       0.005433      -0.002328       0.018586      -0.014477      -0.025061       0.000139       0.040122      -0.069634      -0.034059      -0.010795       0.044853             12.273844      13.728679      -3.253332      -1.173555      15.890855      -3.836030       7.201996           0.024738
          325              C       1.344467       1.678881       1.385647       0.060697      30.952387 0.38310983E+03  0.88047264E+04                                 8.767517                            6.631272       0.045347       2.004142                    0.999662      28.191657      82.498467       0.619173       0.430429      -1.046071       0.048070       0.027193      -0.024503       0.060420       0.033524       0.000141      -0.008611      -0.020090       0.052306      -0.044167       0.014092       0.030075             10.433393      13.142627      -3.261028      -1.332267      11.694631      -2.338427       6.462922           0.006358
          326              C      14.615558       5.008261       0.320094      -0.218362      33.507585 0.45169177E+03  0.10788872E+05                                 9.190607                            7.036212      -0.176248       1.920483                    0.998916      30.629168      90.596710       0.623886       0.411024      -1.060983       0.045284       0.011249      -0.070982       0.084945       0.017748       0.012244      -0.034116      -0.011839       0.005696      -0.043102       0.005021       0.038081             11.904258      10.663250      -5.462266       1.830389      17.054460      -3.820497       7.995063           0.002661
          327              C       0.094142       5.831327      25.789179      -0.217830      33.180334 0.45181179E+03  0.10792005E+05                                 9.110249                            7.029158      -0.184443       1.916531                    0.998896      30.683351      90.745726       0.625290       0.410091      -1.061630      -0.038461      -0.010459       0.075965       0.085787       0.014619       0.011328      -0.031396      -0.002028       0.000916      -0.039585       0.007397       0.032188             11.634762      10.440963      -5.186765       1.441020      16.541990      -3.269495       7.921331           0.002235
          328              C      13.881544       7.021171      25.704212       0.153007      35.255646 0.39726388E+03  0.91301880E+04                                 9.644934                            6.781596      -0.156774       1.966204                    0.999328      26.140084      74.267052       0.613889       0.434126      -1.053327       0.010791      -0.019650       0.005206       0.023015      -0.033472       0.009434      -0.002544      -0.031637      -0.017730      -0.035574      -0.005519       0.041093             12.670649      13.376241      -5.159056      -0.170645      18.917946      -3.033436       5.717760           0.026970
          329              C      14.364022       8.235030      25.240371      -0.224053      39.297474 0.50736954E+03  0.12423436E+05                                10.020015                            7.460086       0.119524       1.986215                    0.999840      31.758304      93.804913       0.608127       0.411334      -1.065279      -0.017211      -0.001250      -0.004135       0.017745      -0.007436      -0.021318       0.004917       0.053646      -0.041203      -0.023481      -0.019586       0.043067             12.055893      13.383016      -2.448736      -1.244945      16.761122      -2.528204       6.023541           0.006695
          330              C      13.502034       9.337546      25.215522       0.043224      32.237588 0.40444581E+03  0.94138418E+04                                 8.995826                            6.806557       0.032745       1.993929                    0.999631      28.664826      84.182549       0.612595       0.429562      -1.047491      -0.053949      -0.033391       0.014835       0.065158       0.027151      -0.002802      -0.013710      -0.013685       0.007453      -0.030519      -0.001648       0.032167             10.682681      13.433852      -2.484691      -1.442931      12.898568      -1.529118       5.715623           0.020329
          331              C      11.755992       8.110588      26.075874       0.054711      32.233347 0.40099791E+03  0.92951590E+04                                 8.946518                            6.736140       0.083001       2.010892                    0.999773      28.349726      82.548478       0.622702       0.424337      -1.052789       0.048259       0.038405      -0.011972       0.062827       0.012824      -0.014895       0.004202       0.043804       0.035900      -0.032889       0.003035       0.029854             10.693808      11.677951      -2.364374      -1.641115      14.696100      -1.442905       5.707375           0.014631
          332              C      12.550316       6.929477      26.083088      -0.235320      41.333647 0.54373931E+03  0.13549019E+05                                10.450759                            7.791802       0.018237       1.952880                    0.999621      32.271605      96.218917       0.587047       0.418713      -1.060351       0.011005       0.012940      -0.007878       0.018725       0.001026      -0.015122      -0.026125      -0.060007      -0.078544      -0.042662      -0.009677       0.052339             12.715352      15.048598      -3.880723      -0.948756      17.469630      -1.547860       5.627827           0.010895
          333              C       2.519772      21.698825      25.040780       0.042850      31.875211 0.39996274E+03  0.92867822E+04                                 8.934165                            6.773287       0.051704       2.000285                    0.999733      28.602903      83.992480       0.613267       0.430141      -1.046778       0.063425       0.002772       0.004377       0.063637      -0.007835      -0.016515       0.005829       0.022855      -0.094462      -0.036157       0.001899       0.034258             10.486851      11.733497      -0.563975       0.065337       5.209282       1.777923      14.517773           0.027181
          334              C       2.449165      21.443390      23.676775      -0.223199      38.052191 0.49840235E+03  0.12125598E+05                                 9.753676                            7.359693       0.201186       2.015559                    0.999870      31.298002      91.555532       0.617750       0.407540      -1.069862       0.017469      -0.000489       0.008912       0.019617       0.003995       0.028447      -0.001088       0.062836       0.020023      -0.035291      -0.012567       0.047858             11.523728      11.755376      -0.064292      -1.763745       5.099675       1.463012      17.716132           0.015819
          335              C       3.609760      21.222887      22.946277       0.149189      36.077474 0.40156520E+03  0.92420059E+04                                 9.782015                            6.800664      -0.225981       1.942101                    0.999194      26.203971      74.187858       0.616195       0.431895      -1.056046      -0.003579       0.005183      -0.022555       0.023418      -0.001303       0.001526      -0.001463      -0.032906       0.136911      -0.039348      -0.006359       0.045707             12.993868      10.520287      -0.228847      -0.030060       5.011131       0.963879      23.450186           0.050374
          336              C       4.817427      21.249086      23.615321      -0.226973      38.121696 0.51076976E+03  0.12493312E+05                                 9.745501                            7.434706       0.179887       2.003652                    0.999893      31.584850      92.411729       0.617049       0.405820      -1.071812      -0.011369       0.004369       0.014182       0.018694      -0.014059      -0.026938       0.011562       0.056389       0.039826      -0.038805      -0.009834       0.048639             11.435929      11.660696      -0.198942       1.840540       5.055708       1.081633      17.591382           0.011150
          337              C       4.823311      21.456490      25.023412       0.043407      32.451907 0.41515451E+03  0.97053250E+04                                 9.001005                            6.867212       0.130699       2.023361                    0.999774      28.605697      83.596860       0.615068       0.425973      -1.051974      -0.062156      -0.003953       0.006160       0.062586      -0.002128       0.015900      -0.013249       0.031968      -0.082595      -0.036156       0.001453       0.034703             10.560583      11.921170      -0.485071       0.493923       5.033521       0.747391      14.727058           0.038193
          338              C       3.584754      20.963086      21.454288      -0.227267      32.660434 0.43749748E+03  0.10367301E+05                                 9.026973                            6.902788      -0.202255       1.910661                    0.998866      30.600527      90.169421       0.632865       0.408418      -1.062615       0.008163       0.083922      -0.004226       0.084424      -0.006024      -0.002402      -0.027614       0.023213      -0.002506      -0.034919       0.012428       0.022491             11.712060       6.705459       0.180902      -0.072584       7.344707      -1.422343      21.086012           0.001825
          339              C       3.634767       0.436640      20.691728      -0.222201      32.547537 0.43579966E+03  0.10320034E+05                                 8.991798                            6.873329      -0.129023       1.936494                    0.998694      30.511516      89.961896       0.636258       0.406517      -1.063546      -0.004258      -0.087282      -0.004194       0.087486      -0.007879      -0.005861      -0.038494      -0.002844      -0.022359      -0.042218       0.004222       0.037996             11.841680       6.543596       0.119353      -0.067281       7.326965      -2.329753      21.654478           0.005356
          340              C       3.612702       0.301282      19.180769       0.146849      35.478509 0.39604467E+03  0.90732108E+04                                 9.673292                            6.740322      -0.092280       1.987481                    0.999385      25.918880      72.942977       0.621500       0.430178      -1.058292       0.002639       0.000390       0.023457       0.023608       0.003427      -0.000901      -0.006568       0.024200       0.121101      -0.033313      -0.007672       0.040986             13.052598       5.027179      -0.645029       0.162163       9.143732      -0.824123      24.986883           0.062186
          341              C       3.823051      20.936888      18.519473      -0.219980      39.368574 0.49761652E+03  0.12113732E+05                                10.056823                            7.388642       0.129599       1.992354                    0.999852      31.423272      92.248340       0.611586       0.411401      -1.066283      -0.003891       0.012812      -0.010170       0.016814      -0.002015       0.012675      -0.028676      -0.050418       0.018474      -0.033742      -0.011361       0.045104             12.353977       5.211385      -0.703816       0.099083       9.580994       0.910320      22.269554           0.001916
          342              C       3.815696      20.897590      17.138368       0.057070      31.979427 0.38012271E+03  0.87083660E+04                                 8.895080                            6.533986       0.069999       2.007090                    0.999771      28.209445      82.091703       0.634789       0.421176      -1.053053      -0.022656       0.060517      -0.008001       0.065112       0.006114       0.002305       0.016231      -0.026060      -0.102788      -0.038137       0.002774       0.035363             10.738572       4.781859      -0.376687       0.439280       9.920516       0.708086      17.513342           0.036291
          343              C       3.445012       1.314286      17.017865       0.064843      31.152486 0.37853082E+03  0.86551778E+04                                 8.728683                            6.521987       0.081311       2.012008                    0.999778      28.032162      81.263017       0.635684       0.421395      -1.053844       0.018285      -0.062456      -0.005494       0.065309       0.001169      -0.001100      -0.026425      -0.013253      -0.109777      -0.046392       0.011582       0.034810             10.333414       4.755225      -0.491809      -0.515775       9.925022      -0.330421      16.319993           0.016867
          344              C       3.415592       1.427813      18.386680      -0.229040      38.628238 0.49405720E+03  0.12009084E+05                                 9.858670                            7.319381       0.100823       1.979753                    0.999864      31.583772      92.739948       0.619685       0.406633      -1.069078       0.004959      -0.017275      -0.000779       0.017990      -0.009111      -0.001497       0.027648      -0.059786       0.009069      -0.033043      -0.013995       0.047038             11.764772       5.179530      -0.855091      -0.092562      10.296419      -1.237661      19.818368           0.012829
          345              C       4.386433       2.731183      13.517409       0.039496      32.919696 0.40657741E+03  0.94544283E+04                                 9.058342                            6.777696       0.058425       1.997818                    0.999752      28.605792      83.349148       0.621673       0.423694      -1.053487       0.047137      -0.038006       0.026460       0.066079      -0.011743       0.024212       0.002163       0.028473       0.017126      -0.026398      -0.007616       0.034014             10.863484      11.941274       3.235459       1.565039      14.048447      -2.486049       6.600732           0.046334
          346              C       5.211647       3.851165      13.338125      -0.219888      39.435297 0.51064694E+03  0.12519435E+05                                10.089142                            7.523278       0.096865       1.982014                    0.999739      31.631557      93.382232       0.601059       0.415647      -1.062878       0.002192      -0.008120       0.009296       0.012536      -0.008063       0.013245      -0.029379      -0.051466      -0.004799      -0.031601      -0.016117       0.047718             12.269145      14.460253       4.836927       0.884260      16.011554      -2.684516       6.335628          -0.000005
          347              C       6.494333       3.851165      13.860481       0.151438      35.236179 0.39647499E+03  0.91018539E+04                                 9.635602                            6.769038      -0.128535       1.976344                    0.999362      26.047369      73.811727       0.615634       0.433380      -1.054437       0.014179       0.017195      -0.002379       0.022413       0.030406      -0.015290      -0.005323      -0.024916      -0.034280      -0.032270      -0.009531       0.041802             12.714940      13.553575       5.952127       0.035207      17.942285      -4.051298       6.648961           0.042486
          348              C       6.906204       2.735550      14.579222      -0.234452      40.036416 0.51825606E+03  0.12765462E+05                                10.170680                            7.561091       0.065503       1.967865                    0.999762      32.036474      95.100249       0.601116       0.413672      -1.063110      -0.017619       0.005425      -0.002317       0.018581       0.014473       0.025062       0.000146       0.040104      -0.069597      -0.034048      -0.010794       0.044842             12.273738      13.728400       3.253235       1.173428      15.890834      -3.836121       7.201980           0.024576
          349              C       6.010383       1.678881      14.745147       0.060687      30.951126 0.38309424E+03  0.88042246E+04                                 8.767065                            6.630978       0.045372       2.004150                    0.999661      28.190856      82.493802       0.619213       0.430409      -1.046090      -0.048063       0.027193      -0.024494       0.060411      -0.033513      -0.000142      -0.008608      -0.020068       0.052314      -0.044155       0.014094       0.030061             10.432804      13.141753       3.260726       1.332020      11.694095      -2.338449       6.462563           0.006297
          350              C       7.448992       5.008261      13.679594      -0.218365      33.507557 0.45169175E+03  0.10788874E+05                                 9.190623                            7.036227      -0.176266       1.920479                    0.998916      30.629164      90.596802       0.623883       0.411026      -1.060981      -0.045285       0.011249      -0.070982       0.084945      -0.017743      -0.012238      -0.034117      -0.011838       0.005715      -0.043095       0.005013       0.038082             11.904269      10.663280       5.462248      -1.830405      17.054438      -3.820535       7.995090           0.002574
          351              C       7.260708       5.831327      12.429679      -0.217833      33.180313 0.45181142E+03  0.10792007E+05                                 9.110281                            7.029176      -0.184476       1.916522                    0.998895      30.683400      90.746273       0.625285       0.410094      -1.061627       0.038460      -0.010460       0.075965       0.085786      -0.014613      -0.011324      -0.031398      -0.002033       0.000927      -0.039579       0.007389       0.032191             11.634810      10.440996       5.186774      -1.441036      16.542066      -3.269510       7.921368           0.002158
          352              C       8.183006       7.021171      12.344712       0.153016      35.255366 0.39726013E+03  0.91300862E+04                                 9.644929                            6.781593      -0.156791       1.966200                    0.999328      26.139903      74.266637       0.613884       0.434130      -1.053325      -0.010796      -0.019652       0.005205       0.023018       0.033473      -0.009439      -0.002540      -0.031635      -0.017676      -0.035585      -0.005500       0.041085             12.670648      13.376233       5.159095       0.170629      18.917954      -3.033431       5.717757           0.026579
          353              C       7.700528       8.235030      11.880871      -0.224057      39.297183 0.50736502E+03  0.12423302E+05                                10.019991                            7.460069       0.119517       1.986217                    0.999840      31.758109      93.804358       0.608125       0.411336      -1.065278       0.017215      -0.001245      -0.004144       0.017750       0.007437       0.021319       0.004913       0.053628      -0.041199      -0.023474      -0.019586       0.043060             12.055864      13.382993       2.448769       1.244926      16.761070      -2.528193       6.023530           0.006604
          354              C       8.562516       9.337546      11.856022       0.043227      32.237174 0.40443952E+03  0.94136628E+04                                 8.995790                            6.806533       0.032740       1.993932                    0.999631      28.664514      84.181605       0.612592       0.429566      -1.047488       0.053939      -0.033392       0.014827       0.065149      -0.027154       0.002799      -0.013704      -0.013674       0.007507      -0.030528      -0.001630       0.032158             10.682637      13.433813       2.484714       1.442911      12.898496      -1.529103       5.715601           0.020036
          355              C      10.308558       8.110588      12.716374       0.054706      32.233080 0.40099406E+03  0.92950521E+04                                 8.946500                            6.736132       0.082988       2.010891                    0.999773      28.349552      82.548033       0.622698       0.424341      -1.052786      -0.048260       0.038396      -0.011970       0.062822      -0.012827       0.014894       0.004203       0.043784       0.035931      -0.032888       0.003039       0.029849             10.693780      11.677958       2.364370       1.641117      14.696010      -1.442901       5.707371           0.014462
          356              C       9.514234       6.929477      12.723588      -0.235316      41.332428 0.54372111E+03  0.13548439E+05                                10.450554                            7.791672       0.018276       1.952900                    0.999622      32.270917      96.216110       0.587052       0.418713      -1.060352      -0.010992       0.012942      -0.007875       0.018717      -0.001028       0.015115      -0.026121      -0.059992      -0.078495      -0.042644      -0.009681       0.052325             12.715082      15.048323       3.880682       0.948730      17.469197      -1.547808       5.627726           0.010705
          357              C       4.835078      21.698825      11.681280       0.042841      31.874493 0.39995517E+03  0.92865336E+04                                 8.933903                            6.773129       0.051837       2.000325                    0.999733      28.602563      83.990294       0.613289       0.430129      -1.046789      -0.063413       0.002771       0.004370       0.063623       0.007829       0.016513       0.005825       0.022842      -0.094452      -0.036153       0.001905       0.034248             10.486497      11.733249       0.564023      -0.065090       5.209175       1.777852      14.517068           0.027057
          358              C       4.905685      21.443390      10.317275      -0.223200      38.052074 0.49840411E+03  0.12125665E+05                                 9.753700                            7.359741       0.201150       2.015550                    0.999870      31.298042      91.556059       0.617742       0.407544      -1.069858      -0.017462      -0.000487       0.008921       0.019615      -0.003998      -0.028440      -0.001088       0.062824       0.020017      -0.035285      -0.012562       0.047847             11.523716      11.755527       0.064300       1.763806       5.099683       1.462971      17.715937           0.015709
          359              C       3.745090      21.222887       9.586777       0.149201      36.077014 0.40156203E+03  0.92419205E+04                                 9.781946                            6.800654      -0.226002       1.942095                    0.999194      26.203861      74.187645       0.616193       0.431897      -1.056044       0.003576       0.005182      -0.022558       0.023421       0.001302      -0.001526      -0.001465      -0.032931       0.136890      -0.039357      -0.006343       0.045700             12.993683      10.520348       0.228859       0.030080       5.011086       0.963773      23.449614           0.050254
          360              C       2.537423      21.249086      10.255821      -0.226980      38.121580 0.51077216E+03  0.12493392E+05                                 9.745500                            7.434740       0.179858       2.003643                    0.999892      31.584918      92.412161       0.617046       0.405822      -1.071811       0.011367       0.004371       0.014188       0.018698       0.014057       0.026931       0.011564       0.056383       0.039833      -0.038803      -0.009827       0.048630             11.435878      11.660815       0.198959      -1.840579       5.055702       1.081565      17.591116           0.011039
          361              C       2.531539      21.456490      11.663912       0.043413      32.450887 0.41514282E+03  0.97049650E+04                                 9.000756                            6.867073       0.130732       2.023377                    0.999774      28.605152      83.594380       0.615081       0.425968      -1.051979       0.062142      -0.003957       0.006157       0.062572       0.002125      -0.015898      -0.013257       0.031938      -0.082600      -0.036162       0.001472       0.034689             10.560236      11.920925       0.485047      -0.494153       5.033410       0.747263      14.726372           0.038051
          362              C       3.770096      20.963086       8.094788      -0.227268      32.660576 0.43750169E+03  0.10367412E+05                                 9.027031                            6.902859      -0.202275       1.910656                    0.998866      30.600400      90.168701       0.632857       0.408422      -1.062613      -0.008163       0.083920      -0.004227       0.084422       0.006023       0.002401      -0.027614       0.023202      -0.002507      -0.034915       0.012423       0.022492             11.712092       6.705434      -0.180890       0.072587       7.344764      -1.422449      21.086078           0.001789
          363              C       3.720083       0.436640       7.332228      -0.222200      32.547446 0.43579965E+03  0.10320041E+05                                 8.991786                            6.873330      -0.129031       1.936492                    0.998694      30.511590      89.962370       0.636257       0.406517      -1.063545       0.004258      -0.087282      -0.004194       0.087487       0.007878       0.005861      -0.038496      -0.002850      -0.022360      -0.042218       0.004219       0.037999             11.841609       6.543614      -0.119337       0.067277       7.326934      -2.329737      21.654278           0.005321
          364              C       3.742148       0.301282       5.821269       0.146851      35.478472 0.39604663E+03  0.90732673E+04                                 9.673271                            6.740331      -0.092277       1.987481                    0.999385      25.918984      72.943326       0.621500       0.430177      -1.058292      -0.002639       0.000392       0.023457       0.023608      -0.003425       0.000901      -0.006568       0.024192       0.121105      -0.033310      -0.007677       0.040987             13.052502       5.027171       0.645029      -0.162157       9.143711      -0.824127      24.986623           0.062209
          365              C       3.531799      20.936888       5.159973      -0.219986      39.368542 0.49762473E+03  0.12113966E+05                                10.056790                            7.388710       0.129587       1.992346                    0.999852      31.423456      92.248624       0.611583       0.411402      -1.066284       0.003889       0.012812      -0.010167       0.016812       0.002020      -0.012673      -0.028675      -0.050424       0.018470      -0.033741      -0.011364       0.045105             12.353823       5.211391       0.703814      -0.099054       9.580998       0.910423      22.269080           0.001976
          366              C       3.539154      20.897590       3.778868       0.057064      31.978212 0.38011335E+03  0.87080414E+04                                 8.894631                            6.533764       0.070040       2.007102                    0.999771      28.208884      82.087810       0.634824       0.421158      -1.053072       0.022651       0.060511      -0.007996       0.065104      -0.006103      -0.002296       0.016232      -0.026067      -0.102778      -0.038134       0.002773       0.035361             10.737911       4.781679       0.376650      -0.439236       9.920070       0.708232      17.511984           0.036366
          367              C       3.909838       1.314286       3.658365       0.064838      31.151457 0.37852167E+03  0.86548710E+04                                 8.728302                            6.521779       0.081441       2.012048                    0.999778      28.031711      81.259862       0.635717       0.421379      -1.053860      -0.018282      -0.062446      -0.005491       0.065298      -0.001166       0.001097      -0.026431      -0.013254      -0.109783      -0.046397       0.011583       0.034814             10.332897       4.755075       0.491773       0.515761       9.924554      -0.330621      16.319062           0.016926
          368              C       3.939258       1.427813       5.027180      -0.229044      38.628423 0.49406563E+03  0.12009341E+05                                 9.858702                            7.319454       0.100811       1.979746                    0.999864      31.584036      92.740954       0.619680       0.406634      -1.069077      -0.004959      -0.017275      -0.000776       0.017989       0.009113       0.001495       0.027645      -0.059797       0.009076      -0.033050      -0.013988       0.047038             11.764762       5.179560       0.855096       0.092562      10.296465      -1.237748      19.818260           0.012886
          369              C      10.323267      13.647183      26.561091       0.039491      32.919903 0.40658124E+03  0.94545264E+04                                 9.058320                            6.777689       0.058446       1.997820                    0.999752      28.605953      83.349277       0.621679       0.423689      -1.053491      -0.047139      -0.038012      -0.026465       0.066086       0.011738       0.024214      -0.002157       0.028484       0.017089      -0.026391      -0.007627       0.034017             10.863448      11.941198      -3.235440       1.565032      14.048434       2.486035       6.600713           0.046569
          370              C       9.498053      14.767165       0.021375      -0.219885      39.435466 0.51064966E+03  0.12519513E+05                                10.089140                            7.523278       0.096877       1.982014                    0.999739      31.631707      93.382597       0.601062       0.415645      -1.062879      -0.002193      -0.008119      -0.009298       0.012537       0.008068       0.013243       0.029380      -0.051475      -0.004803      -0.031601      -0.016122       0.047723             12.269131      14.460199      -4.836866       0.884292      16.011558       2.684517       6.335635           0.000080
          371              C       8.215367      14.767165      26.218019       0.151432      35.236134 0.39647529E+03  0.91018514E+04                                 9.635538                            6.769004      -0.128522       1.976347                    0.999362      26.047400      73.811482       0.615641       0.433376      -1.054442      -0.014181       0.017190       0.002377       0.022411      -0.030406      -0.015288       0.005326      -0.024915      -0.034309      -0.032265      -0.009540       0.041806             12.714826      13.553432      -5.952005       0.035267      17.942140       4.051238       6.648907           0.042686
          372              C       7.803496      13.651550      25.499278      -0.234457      40.037021 0.51826506E+03  0.12765745E+05                                10.170775                            7.561151       0.065485       1.967854                    0.999762      32.036860      95.101773       0.601114       0.413671      -1.063110       0.017618       0.005430       0.002329       0.018583      -0.014476       0.025061      -0.000142       0.040110      -0.069628      -0.034057      -0.010792       0.044848             12.273852      13.728582      -3.253232       1.173486      15.890951       3.836128       7.202023           0.024744
          373              C       8.699317      12.594881      25.333353       0.060693      30.951170 0.38309507E+03  0.88042435E+04                                 8.767049                            6.630969       0.045386       2.004154                    0.999661      28.190885      82.493731       0.619216       0.430406      -1.046092       0.048065       0.027189       0.024498       0.060413       0.033517      -0.000145       0.008614      -0.020077       0.052306      -0.044159       0.014091       0.030068             10.432783      13.141758      -3.260736       1.332030      11.694056       2.338416       6.462536           0.006370
          374              C       7.260708      15.924261      26.398906      -0.218361      33.507302 0.45168862E+03  0.10788773E+05                                 9.190538                            7.036178      -0.176239       1.920487                    0.998916      30.629034      90.596092       0.623889       0.411023      -1.060984       0.045285       0.011248       0.070983       0.084946       0.017748      -0.012243       0.034116      -0.011841       0.005700      -0.043101       0.005019       0.038082             11.904126      10.663118      -5.462145      -1.830345      17.054268       3.820434       7.994991           0.002654
          375              C       7.448992      16.747327       0.929821      -0.217830      33.180223 0.45181082E+03  0.10791970E+05                                 9.110220                            7.029145      -0.184440       1.916533                    0.998896      30.683230      90.745147       0.625291       0.410090      -1.061631      -0.038461      -0.010460      -0.075965       0.085787       0.014618      -0.011330       0.031393      -0.002031       0.000915      -0.039582       0.007397       0.032185             11.634708      10.440917      -5.186715      -1.441000      16.541901       3.269484       7.921306           0.002234
          376              C       6.526694      17.937171       1.014788       0.153006      35.255386 0.39726173E+03  0.91301230E+04                                 9.644881                            6.781576      -0.156781       1.966203                    0.999328      26.139975      74.266594       0.613890       0.434126      -1.053328       0.010792      -0.019653      -0.005209       0.023019      -0.033469      -0.009437       0.002541      -0.031636      -0.017709      -0.035575      -0.005511       0.041086             12.670552      13.376165      -5.159003       0.170675      18.917765       3.033371       5.717726           0.026904
          377              C       7.009172      19.151030       1.478629      -0.224053      39.297347 0.50736840E+03  0.12423407E+05                                10.020020                            7.460095       0.119518       1.986215                    0.999840      31.758231      93.804839       0.608124       0.411336      -1.065277      -0.017208      -0.001248       0.004140       0.017743      -0.007435       0.021313      -0.004913       0.053641      -0.041198      -0.023474      -0.019586       0.043061             12.055893      13.383061      -2.448736       1.245021      16.761054       2.528144       6.023564           0.006681
          378              C       6.147184      20.253546       1.503478       0.043214      32.237261 0.40444152E+03  0.94136928E+04                                 8.995675                            6.806453       0.032861       1.993966                    0.999631      28.664518      84.180719       0.612611       0.429553      -1.047499      -0.053948      -0.033391      -0.014835       0.065156       0.027146       0.002810       0.013708      -0.013676       0.007424      -0.030507      -0.001660       0.032167             10.682492      13.433637      -2.484639       1.443069      12.898238       1.528999       5.715602           0.020275
          379              C       4.401142      19.026588       0.643126       0.054705      32.232989 0.40099566E+03  0.92950755E+04                                 8.946386                            6.736074       0.083055       2.010908                    0.999773      28.349484      82.547106       0.622712       0.424332      -1.052795       0.048257       0.038402       0.011970       0.062823       0.012831       0.014897      -0.004203       0.043798       0.035912      -0.032892       0.003037       0.029856             10.693634      11.677813      -2.364402       1.641107      14.695862       1.442691       5.707225           0.014606
          380              C       5.195466      17.845477       0.635912      -0.235318      41.332653 0.54372579E+03  0.13548577E+05                                10.450567                            7.791694       0.018279       1.952898                    0.999622      32.271093      96.216536       0.587053       0.418712      -1.060354       0.011001       0.012935       0.007878       0.018719       0.001026       0.015116       0.026120      -0.059995      -0.078524      -0.042650      -0.009678       0.052328             12.715085      15.048351      -3.880660       0.948780      17.469188       1.547721       5.627717           0.010871
          381              C       9.874622      10.782825       1.678220       0.042843      31.874636 0.39995728E+03  0.92865871E+04                                 8.933895                            6.773122       0.051852       2.000328                    0.999733      28.602642      83.990317       0.613293       0.430126      -1.046792       0.063416       0.002771      -0.004374       0.063627      -0.007833       0.016517      -0.005826       0.022854      -0.094445      -0.036152       0.001897       0.034255             10.486506      11.733227      -0.564022      -0.065063       5.209179      -1.777857      14.517112           0.027183
          382              C       9.804015      10.527390       3.042225      -0.223200      38.052441 0.49840959E+03  0.12125824E+05                                 9.753738                            7.359767       0.201165       2.015550                    0.999870      31.298235      91.556540       0.617744       0.407543      -1.069860       0.017466      -0.000488      -0.008916       0.019616       0.003993      -0.028444       0.001088       0.062839       0.020021      -0.035292      -0.012564       0.047856             11.523795      11.755526      -0.064306       1.763873       5.099711      -1.462989      17.716149           0.015834
          383              C      10.964610      10.306887       3.772723       0.149198      36.077582 0.40156736E+03  0.92420728E+04                                 9.782036                            6.800684      -0.225987       1.942098                    0.999194      26.204085      74.188367       0.616193       0.431895      -1.056045      -0.003578       0.005183       0.022555       0.023418      -0.001303      -0.001526       0.001462      -0.032905       0.136914      -0.039349      -0.006359       0.045708             12.993896      10.520374      -0.228855       0.030063       5.011140      -0.963832      23.450173           0.050359
          384              C      12.172277      10.333086       3.103679      -0.226978      38.122089 0.51077956E+03  0.12493618E+05                                 9.745585                            7.434795       0.179861       2.003640                    0.999893      31.585169      92.413061       0.617043       0.405822      -1.071811      -0.011369       0.004371      -0.014184       0.018696      -0.014060       0.026936      -0.011565       0.056397       0.039834      -0.038811      -0.009829       0.048640             11.436020      11.660855      -0.198947      -1.840672       5.055749      -1.081584      17.591457           0.011173
          385              C      12.178161      10.540490       1.695588       0.043412      32.451243 0.41514777E+03  0.97051056E+04                                 9.000789                            6.867088       0.130749       2.023379                    0.999774      28.605389      83.595066       0.615084       0.425965      -1.051981      -0.062148      -0.003956      -0.006161       0.062578      -0.002127      -0.015902       0.013253       0.031958      -0.082577      -0.036155       0.001457       0.034697             10.560300      11.920952      -0.485047      -0.494211       5.033431      -0.747265      14.726516           0.038188
          386              C      10.939604      10.047086       5.264712      -0.227269      32.660628 0.43750052E+03  0.10367391E+05                                 9.027025                            6.902825      -0.202265       1.910657                    0.998866      30.600597      90.169718       0.632862       0.408419      -1.062614       0.008163       0.083921       0.004227       0.084423      -0.006024       0.002401       0.027613       0.023214      -0.002505      -0.034918       0.012428       0.022490             11.712151       6.705481       0.180900       0.072589       7.344747       1.422397      21.086226           0.001842
          387              C      10.989617      11.352640       6.027272      -0.222200      32.547606 0.43580047E+03  0.10320059E+05                                 8.991803                            6.873329      -0.129021       1.936494                    0.998694      30.511578      89.962125       0.636259       0.406516      -1.063546      -0.004258      -0.087281       0.004194       0.087485      -0.007880       0.005862       0.038496      -0.002849      -0.022366      -0.042220       0.004221       0.037998             11.841704       6.543604       0.119353       0.067270       7.326970       2.329765      21.654538           0.005366
          388              C      10.967552      11.217282       7.538231       0.146844      35.478720 0.39604714E+03  0.90732777E+04                                 9.673304                            6.740324      -0.092264       1.987485                    0.999385      25.918996      72.943243       0.621503       0.430176      -1.058294       0.002640       0.000392      -0.023455       0.023606       0.003424       0.000900       0.006567       0.024184       0.121119      -0.033308      -0.007684       0.040991             13.052629       5.027184      -0.645037      -0.162174       9.143778       0.824127      24.986925           0.062215
          389              C      11.177901      10.020888       8.199527      -0.219982      39.369043 0.49762242E+03  0.12113917E+05                                10.056907                            7.388685       0.129594       1.992349                    0.999852      31.423523      92.249358       0.611584       0.411401      -1.066282      -0.003892       0.012815       0.010168       0.016815      -0.002014      -0.012677       0.028680      -0.050425       0.018475      -0.033747      -0.011362       0.045110             12.354104       5.211422      -0.703824      -0.099089       9.581081      -0.910339      22.269808           0.001936
          390              C      11.170546       9.981590       9.580632       0.057066      31.979857 0.38012807E+03  0.87085254E+04                                 8.895156                            6.534027       0.069984       2.007082                    0.999771      28.209758      82.092960       0.634787       0.421176      -1.053053      -0.022659       0.060521       0.008003       0.065117       0.006114      -0.002305      -0.016233      -0.026074      -0.102773      -0.038133       0.002765       0.035369             10.738680       4.781893      -0.376691      -0.439287       9.920621      -0.708124      17.513524           0.036317
          391              C      10.799862      12.230286       9.701135       0.064841      31.152757 0.37853407E+03  0.86552741E+04                                 8.728735                            6.522012       0.081302       2.012003                    0.999778      28.032349      81.263768       0.635683       0.421395      -1.053844       0.018286      -0.062458       0.005496       0.065312       0.001168       0.001100       0.026429      -0.013259      -0.109771      -0.046392       0.011578       0.034814             10.333489       4.755246      -0.491815       0.515782       9.925092       0.330388      16.320130           0.016877
          392              C      10.770442      12.343813       8.332320      -0.229042      38.628552 0.49406074E+03  0.12009200E+05                                 9.858716                            7.319393       0.100813       1.979747                    0.999864      31.584013      92.740987       0.619685       0.406632      -1.069078       0.004960      -0.017279       0.000776       0.017994      -0.009112       0.001498      -0.027651      -0.059794       0.009078      -0.033048      -0.013994       0.047043             11.764841       5.179545      -0.855108       0.092569      10.296523       1.237598      19.818455           0.012843
          393              N       9.924635      20.153556      12.473765      -0.226589      41.486827 0.56476848E+03  0.14066133E+05                                10.341807                            7.887703      -0.498332       1.850032                    0.998257      29.545998      85.247022       0.595306       0.413106      -1.074598      -0.075265      -0.092782       0.026360       0.122345      -0.017175       0.016023       0.006618      -0.004736       0.060576      -0.032619       0.005874       0.026746             12.655011      14.151088       3.818819       1.778044      14.896766      -2.910604       8.917180           0.029794
          394              N       4.873324      12.572830      14.464598      -0.224203      41.117782 0.56524209E+03  0.14085776E+05                                10.294634                            7.902012      -0.515208       1.845051                    0.998194      29.571611      85.441682       0.593318       0.414259      -1.073477       0.075226       0.094524      -0.005330       0.120922      -0.017092       0.011617       0.001862       0.011556       0.067527      -0.030635       0.003483       0.027152             12.538951      14.290533       2.830592       1.854588      15.511551      -1.961061       7.814768           0.017626
          395              N      11.039630       0.156317      14.370280      -0.229302      41.040362 0.57581353E+03  0.14393729E+05                                10.210297                            7.939316      -0.378611       1.883564                    0.998795      29.636534      85.333046       0.596897       0.410502      -1.077577      -0.006892       0.025709       0.122654       0.125509       0.017959      -0.001354      -0.009541       0.021191      -0.064355      -0.025767      -0.006477       0.032244             12.050696      14.297792       1.599362      -0.328995       6.339336       1.087720      15.514960           0.037528
          396              N      10.983733      21.682669      23.696547      -0.236522      41.417003 0.57240213E+03  0.14291057E+05                                10.322277                            7.933206      -0.359840       1.889600                    0.998986      29.636397      85.355708       0.594998       0.412313      -1.076102      -0.000505      -0.005518      -0.124160       0.124283      -0.010918       0.002154      -0.001880      -0.032347      -0.074831      -0.025173      -0.006917       0.032089             12.337203       5.806317      -0.112055       0.130170      12.809254       0.074574      18.396038           0.043654
          397              N       4.785065       9.237556       0.885735      -0.226651      41.490158 0.56482157E+03  0.14067786E+05                                10.342247                            7.887982      -0.497986       1.850107                    0.998258      29.547728      85.253028       0.595305       0.413097      -1.074605       0.075286      -0.092806      -0.026393       0.122383       0.017204       0.016043      -0.006642      -0.004721       0.060600      -0.032664       0.005897       0.026767             12.655619      14.152061      -3.819322       1.778631      14.897445       2.909986       8.917353           0.029918
          398              N       9.836376       1.656830      25.613902      -0.224211      41.118761 0.56525586E+03  0.14086221E+05                                10.294824                            7.902124      -0.515253       1.845033                    0.998194      29.572117      85.443773       0.593312       0.414261      -1.073474      -0.075234       0.094526       0.005333       0.120929       0.017091       0.011624      -0.001855       0.011554       0.067478      -0.030626       0.003481       0.027145             12.539224      14.290835      -2.830685       1.854639      15.511940       1.961108       7.814896           0.017885
          399              N       3.670070      11.072317      25.708220      -0.229316      41.041665 0.57581985E+03  0.14393928E+05                                10.210298                            7.939177      -0.378809       1.883483                    0.998798      29.637496      85.335949       0.596922       0.410483      -1.077589       0.006896       0.025701      -0.122654       0.125508      -0.017940      -0.001348       0.009533       0.021202      -0.064393      -0.025769      -0.006465       0.032234             12.050781      14.297443      -1.599255      -0.328964       6.339221      -1.087890      15.515679           0.037639
          400              N       3.725967      10.766669      16.381953      -0.236526      41.417215 0.57240420E+03  0.14291136E+05                                10.322359                            7.933250      -0.359842       1.889599                    0.998986      29.636479      85.356308       0.594992       0.412316      -1.076099       0.000504      -0.005518       0.124159       0.124282       0.010922       0.002155       0.001880      -0.032345      -0.074827      -0.025171      -0.006919       0.032090             12.337317       5.806348       0.112043       0.130175      12.809415      -0.074501      18.396187           0.043643
          401              N       2.569785       9.237556      14.245235      -0.226592      41.486836 0.56476864E+03  0.14066137E+05                                10.341808                            7.887703      -0.498330       1.850033                    0.998257      29.546003      85.247022       0.595306       0.413106      -1.074598      -0.075263      -0.092785      -0.026358       0.122345      -0.017175      -0.016023      -0.006616      -0.004733       0.060573      -0.032617       0.005872       0.026745             12.655011      14.151095       3.818821      -1.778049      14.896764       2.910599       8.917174           0.029818
          402              N      12.228174       1.656830      12.254402      -0.224202      41.118057 0.56524575E+03  0.14085897E+05                                10.294694                            7.902046      -0.515220       1.845046                    0.998194      29.571763      85.442366       0.593316       0.414260      -1.073475       0.075229       0.094524       0.005334       0.120924      -0.017091      -0.011620      -0.001862       0.011554       0.067519      -0.030633       0.003482       0.027151             12.539038      14.290631       2.830622      -1.854593      15.511668       1.961089       7.814815           0.017636
          403              N       3.684780      11.072317      12.348720      -0.229302      41.040462 0.57581498E+03  0.14393773E+05                                10.210305                            7.939319      -0.378611       1.883564                    0.998795      29.636587      85.333184       0.596897       0.410502      -1.077578      -0.006891       0.025709      -0.122657       0.125511       0.017959       0.001354       0.009539       0.021201      -0.064344      -0.025763      -0.006481       0.032245             12.050702      14.297825       1.599366       0.328987       6.339338      -1.087724      15.514942           0.037541
          404              N       3.628883      10.766669       3.022453      -0.236479      41.415469 0.57239660E+03  0.14290929E+05                                10.322390                            7.933463      -0.359994       1.889583                    0.998983      29.635440      85.353859       0.594953       0.412344      -1.076079      -0.000498      -0.005516       0.124176       0.124300      -0.010909      -0.002145       0.001867      -0.032360      -0.074832      -0.025171      -0.006917       0.032088             12.337202       5.806480      -0.112130      -0.130221      12.809621      -0.074423      18.395506           0.043659
          405              N      12.139915      20.153556      25.833265      -0.226595      41.487299 0.56477525E+03  0.14066338E+05                                10.341862                            7.887733      -0.498348       1.850025                    0.998257      29.546203      85.247613       0.595307       0.413105      -1.074600       0.075264      -0.092788       0.026364       0.122349       0.017173      -0.016028       0.006611      -0.004729       0.060549      -0.032613       0.005870       0.026743             12.655092      14.151207      -3.818879      -1.778077      14.896871      -2.910586       8.917197           0.029921
          406              N       2.481526      12.572830       1.105098      -0.224166      41.115327 0.56520058E+03  0.14084603E+05                                10.294683                            7.902061      -0.515475       1.845013                    0.998190      29.570645      85.440844       0.593273       0.414295      -1.073444      -0.075231       0.094506      -0.005338       0.120911       0.017078      -0.011614       0.001851       0.011508       0.067399      -0.030593       0.003479       0.027114             12.539015      14.290771      -2.830695      -1.855065      15.511469      -1.960437       7.814805           0.017876
          407              N      11.024920       0.156317       1.010780      -0.229302      41.040688 0.57581918E+03  0.14393904E+05                                10.210336                            7.939345      -0.378618       1.883560                    0.998795      29.636706      85.333599       0.596897       0.410501      -1.077578       0.006890       0.025711       0.122658       0.125513      -0.017959       0.001355      -0.009538       0.021211      -0.064342      -0.025763      -0.006484       0.032247             12.050750      14.297841      -1.599373       0.328993       6.339365       1.087731      15.515043           0.037590
          408              N      11.080817      21.682669      10.337047      -0.236523      41.417490 0.57240781E+03  0.14291256E+05                                10.322419                            7.933282      -0.359857       1.889593                    0.998986      29.636617      85.356946       0.594990       0.412317      -1.076098       0.000505      -0.005518      -0.124160       0.124284       0.010921      -0.002155      -0.001880      -0.032352      -0.074820      -0.025169      -0.006922       0.032091             12.337405       5.806374       0.112044      -0.130173      12.809522       0.074523      18.396318           0.043634
          409              N      12.139915      12.594444      12.473765      -0.226592      41.486919 0.56476987E+03  0.14066179E+05                                10.341830                            7.887718      -0.498338       1.850030                    0.998257      29.546052      85.247281       0.595304       0.413107      -1.074598       0.075264       0.092783       0.026359       0.122344      -0.017175      -0.016022      -0.006618      -0.004735       0.060576      -0.032619       0.005873       0.026745             12.655045      14.151119       3.818841      -1.778046      14.896813       2.910610       8.917204           0.029809
          410              N       2.481526      20.175170      14.464598      -0.224200      41.117789 0.56524213E+03  0.14085776E+05                                10.294631                            7.902008      -0.515205       1.845052                    0.998194      29.571615      85.441673       0.593319       0.414259      -1.073477      -0.075227      -0.094524      -0.005332       0.120923      -0.017091      -0.011618      -0.001862       0.011556       0.067520      -0.030634       0.003483       0.027150             12.538949      14.290526       2.830592      -1.854587      15.511553       1.961062       7.814767           0.017601
          411              N      11.024920      10.759683      14.370280      -0.229301      41.040616 0.57581707E+03  0.14393842E+05                                10.210337                            7.939338      -0.378617       1.883560                    0.998795      29.636665      85.333538       0.596896       0.410502      -1.077577       0.006892      -0.025710       0.122656       0.125511       0.017960       0.001354       0.009540       0.021201      -0.064339      -0.025763      -0.006482       0.032245             12.050755      14.297854       1.599373       0.328992       6.339358      -1.087727      15.515053           0.037541
          412              N      11.080817      11.065331      23.696547      -0.236515      41.416942 0.57240007E+03  0.14290988E+05                                10.322251                            7.933177      -0.359831       1.889604                    0.998986      29.636361      85.355446       0.595001       0.412312      -1.076104       0.000505       0.005517      -0.124162       0.124286      -0.010913      -0.002154       0.001880      -0.032364      -0.074812      -0.025166      -0.006924       0.032090             12.337180       5.806297      -0.112048      -0.130170      12.809247      -0.074584      18.395996           0.043670
          413              N       2.569785       1.678444       0.885735      -0.226652      41.490383 0.56482475E+03  0.14067890E+05                                10.342293                            7.888009      -0.497991       1.850105                    0.998258      29.547849      85.253552       0.595304       0.413097      -1.074604      -0.075287       0.092807      -0.026394       0.122384       0.017203      -0.016045       0.006642      -0.004723       0.060598      -0.032663       0.005896       0.026767             12.655686      14.152138      -3.819349      -1.778642      14.897523      -2.910006       8.917395           0.029909
          414              N      12.228174       9.259170      25.613902      -0.224209      41.118569 0.56525309E+03  0.14086131E+05                                10.294787                            7.902102      -0.515253       1.845034                    0.998193      29.572022      85.443378       0.593313       0.414261      -1.073475       0.075233      -0.094526       0.005331       0.120928       0.017092      -0.011623       0.001854       0.011556       0.067468      -0.030625       0.003483       0.027142             12.539176      14.290756      -2.830678      -1.854620      15.511892      -1.961107       7.814879           0.017905
          415              N       3.684780      21.675683      25.708220      -0.229316      41.041849 0.57582276E+03  0.14394021E+05                                10.210331                            7.939198      -0.378810       1.883481                    0.998798      29.637590      85.336330       0.596921       0.410484      -1.077589      -0.006897      -0.025702      -0.122655       0.125509      -0.017941       0.001347      -0.009533       0.021201      -0.064392      -0.025769      -0.006465       0.032234             12.050827      14.297499      -1.599265       0.328965       6.339240       1.087894      15.515741           0.037619
          416              N       3.628883       0.149331      16.381953      -0.236522      41.417094 0.57240214E+03  0.14291070E+05                                10.322335                            7.933232      -0.359837       1.889601                    0.998986      29.636419      85.356058       0.594994       0.412316      -1.076100      -0.000505       0.005519       0.124158       0.124282       0.010921      -0.002155      -0.001880      -0.032346      -0.074826      -0.025171      -0.006918       0.032089             12.337288       5.806334       0.112042      -0.130174      12.809394       0.074502      18.396136           0.043625
          417              N       4.785065       1.678444      14.245235      -0.226589      41.486802 0.56476800E+03  0.14066116E+05                                10.341800                            7.887696      -0.498329       1.850034                    0.998257      29.545988      85.246958       0.595306       0.413106      -1.074599       0.075264       0.092784      -0.026359       0.122345      -0.017175       0.016023       0.006616      -0.004733       0.060568      -0.032617       0.005873       0.026744             12.655003      14.151084       3.818817       1.778050      14.896755      -2.910596       8.917169           0.029807
          418              N       9.836376       9.259170      12.254402      -0.224203      41.118127 0.56524687E+03  0.14085936E+05                                10.294713                            7.902059      -0.515227       1.845043                    0.998194      29.571811      85.442603       0.593314       0.414261      -1.073475      -0.075228      -0.094524       0.005333       0.120924      -0.017090       0.011619       0.001861       0.011554       0.067517      -0.030632       0.003482       0.027150             12.539066      14.290653       2.830637       1.854596      15.511709      -1.961092       7.814836           0.017660
          419              N       3.670070      21.675683      12.348720      -0.229301      41.040391 0.57581382E+03  0.14393737E+05                                10.210295                            7.939312      -0.378611       1.883564                    0.998795      29.636555      85.333075       0.596897       0.410502      -1.077578       0.006891      -0.025709      -0.122656       0.125510       0.017958      -0.001354      -0.009539       0.021201      -0.064344      -0.025763      -0.006481       0.032244             12.050689      14.297806       1.599364      -0.328987       6.339333       1.087723      15.514929           0.037535
          420              N       3.725967       0.149331       3.022453      -0.236483      41.415712 0.57240040E+03  0.14291057E+05                                10.322452                            7.933505      -0.360003       1.889579                    0.998983      29.635559      85.354464       0.594950       0.412346      -1.076077       0.000497       0.005516       0.124176       0.124299      -0.010911       0.002145      -0.001867      -0.032356      -0.074836      -0.025172      -0.006916       0.032088             12.337285       5.806511      -0.112135       0.130222      12.809700       0.074419      18.395644           0.043652
          421              N       9.924635      12.594444      25.833265      -0.226593      41.487076 0.56477193E+03  0.14066231E+05                                10.341821                            7.887707      -0.498342       1.850028                    0.998257      29.546088      85.247139       0.595308       0.413104      -1.074600      -0.075262       0.092789       0.026361       0.122348       0.017174       0.016025      -0.006610      -0.004725       0.060544      -0.032612       0.005871       0.026740             12.655037      14.151132      -3.818864       1.778061      14.896810       2.910576       8.917170           0.029931
          422              N       4.873324      20.175170       1.105098      -0.224168      41.115603 0.56520466E+03  0.14084735E+05                                10.294737                            7.902094      -0.515481       1.845009                    0.998190      29.570796      85.441481       0.593271       0.414295      -1.073444       0.075233      -0.094507      -0.005339       0.120913       0.017077       0.011615      -0.001851       0.011507       0.067395      -0.030591       0.003477       0.027114             12.539092      14.290866      -2.830722       1.855077      15.511563       1.960451       7.814846           0.017859
          423              N      11.039630      10.759683       1.010780      -0.229300      41.040659 0.57581833E+03  0.14393874E+05                                10.210320                            7.939331      -0.378618       1.883561                    0.998795      29.636691      85.333459       0.596898       0.410500      -1.077579      -0.006890      -0.025710       0.122660       0.125515      -0.017959      -0.001355       0.009536       0.021224      -0.064330      -0.025759      -0.006489       0.032248             12.050734      14.297808      -1.599370      -0.328991       6.339356      -1.087731      15.515037           0.037609
          424              N      10.983733      11.065331      10.337047      -0.236525      41.417626 0.57240956E+03  0.14291313E+05                                10.322445                            7.933296      -0.359860       1.889591                    0.998986      29.636677      85.357187       0.594989       0.412317      -1.076098      -0.000505       0.005517      -0.124161       0.124284       0.010921       0.002155       0.001880      -0.032356      -0.074814      -0.025167      -0.006924       0.032092             12.337445       5.806386       0.112045       0.130173      12.809559      -0.074525      18.396389           0.043647

******************************************************
Auxiliary information for the entire system
The total spin magnetic moment of the unit cell is   5.226000
The total net atomic charge of the unit cell is   0.000003
Accuracy of reproducing the electrostatic potential in the unit cell:
  The inner radius (bohr) =    5.0000
  The outer radius (bohr) =   12.0000
  Valid grid points have density less than (e/(bohr^3)) =    0.0001
  The number of valid grid points were=       541308
  The rms potential error without charges in kcal/mol is=      1.88404
  The rms potential error with partial charges in kcal/mol is=      0.50623
  The RRMSE value at monopole order=      0.26869
  The rms potential error with partial charges and cloud penetration in kcal/mol is=      0.50727
  The RRMSE value at monopole order with cloud penetration is=      0.26924
  The rms potential error with partial charges and atomic dipoles in kcal/mol is=      0.25616
  The RRMSE value at dipole order=      0.13596
  The rms potential error with partial charges, atomic dipoles and cloud penetration in kcal/mol is=      0.25614
  The RRMSE value at dipole order with cloud penetration=      0.13595

******************************************************
The electron densities and ab initio electrostatic potential were computed in VASP using the PBE functional and
projector augmented wave method. See the main text of the journal article for a description of computational details.
The atomic charges, dipoles, and quadrupoles were computed with the DDEC6 method as described in
(a) T. A. Manz and N. Gabaldon Limas, RSC Adv. 6 (2016) 47771-47801 DOI: 10.1039/c6ra04656h
(b) N. Gabaldon Limas and T. A. Manz, RSC Adv. 8 (2018) 2678-2707 DOI: 10.1039/c7ra11829e.
For each atom in the material, the electron cloud parameters were fit to the spherically averaged atom-in-material
electron density using radial positions for which this density was between 10^-4 and 10^-2 electrons per cubic bohr.
The polarizabilities, dispersion coefficients, and quantum Drude oscillator (QDO) parameters were fit using the MCLF method.
The magnetic structure of the system was optimized in VASP from the default ferromagnetic initial guess using spin polarization.
The atomic spin moments (ASMs) were computed on this optimized magnetic structure using the DDEC6 partition as inputs
to the method of T. A. Manz and D. S. Sholl, J. Chem. Theory Comput. 7 (2011) 4146-4164 DOI: 10.1021/ct200539n.
The RMSE and RRMSE were computed using a uniform grid with Ewald summation.
