# Supplementary material for: A collection of forcefield precursors for metal–organic frameworks
Source: RSC Adv. 2019 Nov 13;9(63):36492–507. doi: 10.1039/c9ra07327b (PMC9075174; doi:10.1039/c9ra07327b)
Supplement: RA-009-C9RA07327B-s5319 [file RA-009-C9RA07327B-s5319.xyz]

   56
jmolscript: load "" {1 1 1} spacegroup "x,y,z" unitcell [{      9.251500     0.000000     0.000000 }, {      0.000000    14.167000     0.000000 }, {     -0.877496     0.000000    16.566577 }]
Cd     8.788932    11.945189     4.045061     1.054156
Cd     4.649570     4.861689     4.238227     1.054156
Cd    -0.414928     2.221811    12.521516     1.054156
Cd     3.724434     9.305311    12.328350     1.054156
Hg     8.260502    11.272540    15.210934     0.353895
Hg     4.300504     4.189040     9.638931     0.353896
Hg     0.113502     2.894460     1.355643     0.353895
Hg     4.073500     9.977960     6.927646     0.353896
C      0.453099     9.983485     1.401532     0.310734
C      0.960618    10.069904     6.509008     0.314101
C      5.651523    10.645084     4.265894     0.314126
C      7.929608     0.079335     1.691448     0.326482
C      3.733903     2.899985     6.881756     0.310734
C      3.226384     2.986404     1.774280     0.314102
C      7.786979     3.561584     4.017395     0.314126
C      5.508894     7.162835     6.591841     0.326482
C      7.920905     4.183515    15.165045     0.310734
C      7.413386     4.097096    10.057569     0.314101
C      2.722481     3.521916    12.300683     0.314126
C      0.444396    14.087665    14.875129     0.326482
C      4.640101    11.267015     9.684821     0.310734
C      5.147620    11.180596    14.792297     0.314101
C      0.587025    10.605416    12.549182     0.314126
C      2.865110     7.004165     9.974736     0.326482
S      0.559938     9.172141    -0.032139    -0.229523
S      1.772741     9.277827     7.704949    -0.177702
S      4.052767    10.226591     4.431891    -0.214183
S      7.534541     1.304356     0.649244    -0.199570
S      3.627064     2.088641     8.315428    -0.229523
S      2.414261     2.194327     0.578339    -0.177701
S      0.134235     3.143091     3.851398    -0.214183
S      5.903961     8.387856     7.634044    -0.199569
S      8.691562     4.994859     0.032139    -0.229525
S      6.601263     4.889173     8.861628    -0.177701
S      4.321237     3.940409    12.134686    -0.214183
S      0.839463    12.862644    15.917333    -0.199569
S      4.746940    12.078359     8.251149    -0.229525
S      5.959743    11.972673    15.988238    -0.177701
S      8.239769    11.023909    12.715179    -0.214182
S      2.470043     5.779144     8.932533    -0.199568
N      0.362606    10.538831     2.393870    -0.470470
N      0.368787    10.623833     5.700559    -0.466593
N      6.730122    10.938341     4.093601    -0.448137
N      8.169373    13.407649     2.387244    -0.467318
N      3.824396     3.455331     5.889418    -0.470470
N      3.818215     3.540333     2.582729    -0.466593
N      6.708380     3.854841     4.189687    -0.448137
N      5.269129     6.324149     5.896045    -0.467318
N      8.011398     3.628169    14.172707    -0.470470
N      8.005217     3.543167    10.866018    -0.466593
N      1.643882     3.228659    12.472976    -0.448137
N      0.204631     0.759351    14.179333    -0.467318
N      4.549608    10.711669    10.677159    -0.470470
N      4.555789    10.626667    13.983848    -0.466593
N      1.665624    10.312159    12.376890    -0.448137
N      3.104875     7.842851    10.670532    -0.467318

The following XYZ coordinates are in angstroms. Other properties are in atomic units.
The sperically averaged electron density of each atom fit to a function of the form exp(a - br)
eigen_1, eigen_2 and eigen_3 are the three eigenvalues of traceless quadrupole moment tensor
  atom number  atomic symbol              X              Y              Z     net charge C6 coefficient C8 coefficient C10 coefficient fluctuating dipole atomic polarizability isotropic forcefield polarizability              a              b squared Pearson coefficient          <r^3>          <r^4>         wp_QDO          m_QDO          q_QDO       dipole_x       dipole_y       dipole_z         dipole            Qxy            Qxz            Qyz     Q(x^2-y^2)  Q(3z^2 - R^2)        eigen_1        eigen_2        eigen_3 static polarizability      alpha(xx)      alpha(xy)      alpha(xz)      alpha(yy)      alpha(yz)      alpha(zz) atomic spin moment
            1             Cd       8.788932      11.945189       4.045061       1.054156     164.783081 0.32476257E+04  0.11526764E+06                                22.770614                           17.716734       0.965514       2.031735                    0.999156      74.432879     195.428434       0.476137       0.362437      -1.206536       0.020432       0.028605       0.019527       0.040212       0.054181      -0.015878       0.101683      -0.020325      -0.112630      -0.126623       0.011711       0.114912             27.427506      24.025977      -3.571563       3.819085      26.397975      -9.691949      31.858566           0.000005
            2             Cd       4.649570       4.861689       4.238227       1.054156     164.783005 0.32476246E+04  0.11526759E+06                                22.770607                           17.716731       0.965515       2.031735                    0.999156      74.432872     195.428401       0.476137       0.362437      -1.206536      -0.020432       0.028606      -0.019527       0.040212      -0.054182      -0.015877      -0.101683      -0.020325      -0.112632      -0.126623       0.011711       0.114912             27.427494      24.025972       3.571557       3.819082      26.397959       9.691939      31.858552           0.000005
            3             Cd      -0.414928       2.221811      12.521516       1.054156     164.783341 0.32476318E+04  0.11526791E+06                                22.770643                           17.716755       0.965512       2.031734                    0.999156      74.432900     195.428569       0.476137       0.362437      -1.206536      -0.020432      -0.028605      -0.019527       0.040212       0.054181      -0.015878       0.101683      -0.020324      -0.112629      -0.126623       0.011711       0.114911             27.427542      24.026011      -3.571568       3.819090      26.398009      -9.691963      31.858605           0.000005
            4             Cd       3.724434       9.305311      12.328350       1.054156     164.783141 0.32476277E+04  0.11526772E+06                                22.770622                           17.716741       0.965514       2.031735                    0.999156      74.432884     195.428469       0.476137       0.362437      -1.206536       0.020432      -0.028605       0.019527       0.040212      -0.054181      -0.015878      -0.101683      -0.020325      -0.112630      -0.126623       0.011711       0.114911             27.427513      24.025988       3.571562       3.819086      26.397979       9.691948      31.858572           0.000005
            5             Hg       8.260502      11.272540      15.210934       0.353895     252.567083 0.87418488E+04  0.39198512E+06                                30.318538                           29.162823       1.212662       1.935253                    0.998615     119.701105     337.703445       0.374415       0.364827      -1.221268       0.004232      -0.001631       0.017697       0.018269      -0.024178       0.024825       0.043061      -0.008131       0.106495      -0.064934       0.003236       0.061698             31.606419      32.422678       2.846519      -2.575340      28.982266      -1.099463      33.414313          -0.000001
            6             Hg       4.300504       4.189040       9.638931       0.353896     252.566994 0.87418434E+04  0.39198482E+06                                30.318529                           29.162813       1.212662       1.935253                    0.998615     119.701084     337.703358       0.374415       0.364827      -1.221268      -0.004232      -0.001631      -0.017697       0.018268       0.024178       0.024825      -0.043061      -0.008132       0.106495      -0.064934       0.003236       0.061698             31.606412      32.422668      -2.846516      -2.575338      28.982263       1.099466      33.414305          -0.000001
            7             Hg       0.113502       2.894460       1.355643       0.353895     252.567004 0.87418449E+04  0.39198490E+06                                30.318530                           29.162815       1.212662       1.935253                    0.998615     119.701084     337.703356       0.374415       0.364827      -1.221268      -0.004232       0.001631      -0.017697       0.018269      -0.024178       0.024825       0.043061      -0.008131       0.106495      -0.064934       0.003236       0.061698             31.606412      32.422667       2.846517      -2.575337      28.982263      -1.099468      33.414305          -0.000001
            8             Hg       4.073500       9.977960       6.927646       0.353896     252.566893 0.87418389E+04  0.39198456E+06                                30.318519                           29.162803       1.212663       1.935254                    0.998615     119.701066     337.703261       0.374415       0.364827      -1.221268       0.004232       0.001631       0.017696       0.018268       0.024178       0.024825      -0.043061      -0.008132       0.106495      -0.064934       0.003236       0.061698             31.606401      32.422658      -2.846513      -2.575334      28.982257       1.099471      33.414287          -0.000001
            9              C       0.453099       9.983485       1.401532       0.310734      31.981630 0.37808757E+03  0.86600962E+04                                 9.122404                            6.969769      -0.042163       1.997493                    0.999241      26.278497      76.753504       0.555009       0.481810      -1.017061       0.008812      -0.032730      -0.005512       0.034340       0.006191       0.008502      -0.108245       0.014248      -0.301549      -0.159100       0.057836       0.101264             10.126271       5.899661      -0.670087      -1.036603       8.407300       4.431352      16.071850           0.000002
           10              C       0.960618      10.069904       6.509008       0.314101      36.233858 0.38451082E+03  0.88445047E+04                                 9.933463                            7.031886      -0.062178       1.988324                    0.999166      26.438976      77.388767       0.552172       0.482243      -1.016820      -0.019645      -0.027059       0.011088       0.035229       0.065741      -0.093664       0.079570       0.019292      -0.077925      -0.162590       0.067200       0.095390             11.900241      12.103736      -4.080255       6.459343       9.223269      -5.319791      14.373718           0.000005
           11              C       5.651523      10.645084       4.265894       0.314126      33.517471 0.37047401E+03  0.84256516E+04                                 9.359844                            6.858984      -0.058377       1.991049                    0.999489      26.022577      75.239279       0.565545       0.476204      -1.022101      -0.025118      -0.015039      -0.022293       0.036797      -0.061138       0.033160       0.011300      -0.177663       0.252326      -0.155020       0.065746       0.089274             10.835418      18.665219       3.727044      -3.246440       6.898287      -1.197757       6.942747           0.000004
           12              C       7.929608       0.079335       1.691448       0.326482      32.456766 0.37895705E+03  0.87267610E+04                                 9.391263                            7.092774      -0.343352       1.902061                    0.998089      26.677240      79.361576       0.534281       0.497821      -1.003955      -0.030759      -0.004318      -0.021077       0.037537       0.047884      -0.027413       0.102978       0.116971      -0.083490      -0.152425       0.061205       0.091220             10.676868       6.201258      -1.327752       1.061871      15.260873      -5.844923      10.568474           0.000001
           13              C       3.733903       2.899985       6.881756       0.310734      31.981630 0.37808768E+03  0.86600996E+04                                 9.122407                            6.969772      -0.042164       1.997493                    0.999241      26.278494      76.753504       0.555009       0.481810      -1.017061      -0.008812      -0.032729       0.005512       0.034340      -0.006191       0.008502       0.108245       0.014248      -0.301549      -0.159100       0.057836       0.101264             10.126273       5.899663       0.670087      -1.036602       8.407300      -4.431351      16.071855           0.000002
           14              C       3.226384       2.986404       1.774280       0.314102      36.233853 0.38451079E+03  0.88445037E+04                                 9.933461                            7.031885      -0.062179       1.988324                    0.999166      26.438975      77.388758       0.552173       0.482243      -1.016820       0.019645      -0.027059      -0.011088       0.035229      -0.065741      -0.093664      -0.079570       0.019291      -0.077925      -0.162590       0.067200       0.095390             11.900238      12.103733       4.080254       6.459341       9.223267       5.319789      14.373715           0.000005
           15              C       7.786979       3.561584       4.017395       0.314126      33.517459 0.37047388E+03  0.84256483E+04                                 9.359843                            6.858983      -0.058377       1.991049                    0.999489      26.022575      75.239276       0.565545       0.476204      -1.022101       0.025118      -0.015039       0.022293       0.036797       0.061138       0.033160      -0.011300      -0.177663       0.252326      -0.155020       0.065746       0.089274             10.835415      18.665217      -3.727043      -3.246434       6.898286       1.197755       6.942743           0.000003
           16              C       5.508894       7.162835       6.591841       0.326482      32.456754 0.37895685E+03  0.87267554E+04                                 9.391260                            7.092773      -0.343352       1.902061                    0.998089      26.677236      79.361560       0.534281       0.497821      -1.003955       0.030759      -0.004318       0.021077       0.037536      -0.047884      -0.027413      -0.102978       0.116971      -0.083490      -0.152425       0.061205       0.091220             10.676865       6.201256       1.327752       1.061871      15.260871       5.844921      10.568469           0.000001
           17              C       7.920905       4.183515      15.165045       0.310734      31.981626 0.37808756E+03  0.86600966E+04                                 9.122407                            6.969771      -0.042163       1.997493                    0.999241      26.278497      76.753527       0.555009       0.481810      -1.017061      -0.008813       0.032729       0.005512       0.034340       0.006191       0.008502      -0.108245       0.014248      -0.301548      -0.159100       0.057836       0.101263             10.126273       5.899663      -0.670088      -1.036603       8.407302       4.431352      16.071853           0.000002
           18              C       7.413386       4.097096      10.057569       0.314101      36.233868 0.38451092E+03  0.88445080E+04                                 9.933466                            7.031888      -0.062179       1.988324                    0.999166      26.438979      77.388787       0.552172       0.482244      -1.016819       0.019645       0.027059      -0.011089       0.035229       0.065741      -0.093664       0.079570       0.019292      -0.077925      -0.162590       0.067200       0.095390             11.900245      12.103740      -4.080257       6.459345       9.223272      -5.319793      14.373723           0.000005
           19              C       2.722481       3.521916      12.300683       0.314126      33.517489 0.37047425E+03  0.84256589E+04                                 9.359849                            6.858987      -0.058377       1.991049                    0.999489      26.022587      75.239332       0.565545       0.476204      -1.022101       0.025118       0.015039       0.022293       0.036797      -0.061137       0.033160       0.011300      -0.177663       0.252326      -0.155020       0.065745       0.089275             10.835424      18.665229       3.727046      -3.246442       6.898290      -1.197758       6.942751           0.000003
           20              C       0.444396      14.087665      14.875129       0.326482      32.456771 0.37895711E+03  0.87267629E+04                                 9.391265                            7.092776      -0.343353       1.902061                    0.998089      26.677241      79.361587       0.534280       0.497822      -1.003955       0.030759       0.004318       0.021077       0.037536       0.047884      -0.027413       0.102978       0.116971      -0.083490      -0.152425       0.061205       0.091220             10.676871       6.201259      -1.327752       1.061872      15.260878      -5.844925      10.568476           0.000001
           21              C       4.640101      11.267015       9.684821       0.310734      31.981628 0.37808769E+03  0.86601004E+04                                 9.122408                            6.969774      -0.042164       1.997493                    0.999241      26.278495      76.753526       0.555009       0.481810      -1.017061       0.008812       0.032729      -0.005512       0.034340      -0.006191       0.008502       0.108245       0.014248      -0.301548      -0.159100       0.057836       0.101263             10.126275       5.899665       0.670087      -1.036602       8.407302      -4.431351      16.071857           0.000002
           22              C       5.147620      11.180596      14.792297       0.314101      36.233878 0.38451105E+03  0.88445120E+04                                 9.933469                            7.031890      -0.062180       1.988324                    0.999166      26.438983      77.388812       0.552172       0.482244      -1.016819      -0.019645       0.027059       0.011088       0.035229      -0.065741      -0.093664      -0.079570       0.019292      -0.077925      -0.162590       0.067200       0.095390             11.900249      12.103744       4.080259       6.459348       9.223275       5.319795      14.373727           0.000005
           23              C       0.587025      10.605416      12.549182       0.314126      33.517469 0.37047401E+03  0.84256521E+04                                 9.359845                            6.858985      -0.058377       1.991049                    0.999489      26.022580      75.239301       0.565545       0.476204      -1.022101      -0.025118       0.015039      -0.022293       0.036797       0.061138       0.033160      -0.011300      -0.177663       0.252326      -0.155020       0.065746       0.089275             10.835418      18.665222      -3.727045      -3.246435       6.898287       1.197756       6.942745           0.000004
           24              C       2.865110       7.004165       9.974736       0.326482      32.456764 0.37895698E+03  0.87267591E+04                                 9.391262                            7.092774      -0.343352       1.902061                    0.998089      26.677241      79.361581       0.534281       0.497821      -1.003955      -0.030759       0.004318      -0.021077       0.037537      -0.047884      -0.027413      -0.102978       0.116971      -0.083490      -0.152425       0.061205       0.091220             10.676868       6.201257       1.327752       1.061871      15.260875       5.844922      10.568471           0.000001
           25              S       0.559938       9.172141      -0.032139      -0.229523     151.707952 0.38826501E+04  0.14960085E+06                                19.599348                           17.192923       1.026375       1.961431                    0.999841      75.885182     234.622719       0.556798       0.285498      -1.233599       0.007729      -0.116329      -0.118564       0.166282      -0.077541       0.012843       0.168399      -0.460692       1.254048      -0.454004      -0.026096       0.480100             20.907109      13.149140      -1.764663      -0.800724      23.224733       3.241237      26.347454           0.000002
           26              S       1.772741       9.277827       7.704949      -0.177702     160.358609 0.38386196E+04  0.14719763E+06                                20.406035                           17.089847       1.097387       1.993994                    0.999823      73.724809     225.962878       0.559819       0.285320      -1.236184       0.044370      -0.086487       0.153190       0.181427      -0.080571       0.192150      -0.285032       0.373461       0.194755      -0.397794      -0.010877       0.408672             23.158785      25.144760      -4.572098       6.898590      18.745128      -8.573884      25.586467           0.000004
           27              S       4.052767      10.226591       4.431891      -0.214183     152.291280 0.37573346E+04  0.14338718E+06                                19.588855                           16.829971       1.090963       1.983495                    0.999870      74.772142     229.014001       0.567750       0.282695      -1.238392      -0.149012      -0.035605      -0.025615       0.155333       0.220236      -0.101463      -0.081447       0.781350       0.082576      -0.468096       0.001042       0.467054             21.495925      30.667276       3.712064      -2.924664      13.963629      -2.539910      19.856869           0.000004
           28              S       7.534541       1.304356       0.649244      -0.199570     149.482399 0.38463199E+04  0.14761786E+06                                19.416519                           17.080327       1.162678       2.009767                    0.999816      74.227067     227.855823       0.561092       0.284432      -1.236721      -0.078289       0.116434      -0.125988       0.188571       0.031413       0.154783      -0.323009      -0.350144      -0.146468      -0.369469      -0.058857       0.428326             21.013176      16.807153       1.017830       1.740176      27.628483      -5.441951      18.603893           0.000005
           29              S       3.627064       2.088641       8.315428      -0.229523     151.708066 0.38826549E+04  0.14960108E+06                                19.599361                           17.192936       1.026374       1.961431                    0.999841      75.885195     234.622802       0.556798       0.285498      -1.233599      -0.007729      -0.116329       0.118564       0.166282       0.077541       0.012842      -0.168400      -0.460694       1.254048      -0.454004      -0.026096       0.480100             20.907122      13.149149       1.764664      -0.800723      23.224749      -3.241228      26.347468           0.000001
           30              S       2.414261       2.194327       0.578339      -0.177701     160.358530 0.38386174E+04  0.14719753E+06                                20.406026                           17.089841       1.097388       1.993995                    0.999823      73.724798     225.962815       0.559819       0.285320      -1.236184      -0.044370      -0.086486      -0.153190       0.181427       0.080571       0.192150       0.285032       0.373461       0.194755      -0.397795      -0.010877       0.408672             23.158774      25.144746       4.572097       6.898586      18.745120       8.573880      25.586457           0.000005
           31              S       0.134235       3.143091       3.851398      -0.214183     152.291345 0.37573366E+04  0.14338728E+06                                19.588861                           16.829976       1.090962       1.983495                    0.999870      74.772155     229.014063       0.567750       0.282695      -1.238392       0.149011      -0.035605       0.025615       0.155333      -0.220236      -0.101462       0.081447       0.781350       0.082577      -0.468096       0.001042       0.467054             21.495931      30.667284      -3.712065      -2.924660      13.963633       2.539911      19.856875           0.000004
           32              S       5.903961       8.387856       7.634044      -0.199569     149.482315 0.38463163E+04  0.14761768E+06                                19.416509                           17.080317       1.162680       2.009768                    0.999816      74.227058     227.855765       0.561093       0.284432      -1.236721       0.078290       0.116434       0.125988       0.188571      -0.031413       0.154783       0.323009      -0.350145      -0.146469      -0.369469      -0.058857       0.428326             21.013167      16.807144      -1.017828       1.740174      27.628477       5.441949      18.603879           0.000005
           33              S       8.691562       4.994859       0.032139      -0.229525     151.708397 0.38826651E+04  0.14960159E+06                                19.599394                           17.192963       1.026368       1.961429                    0.999841      75.885258     234.623135       0.556797       0.285498      -1.233598      -0.007728       0.116329       0.118565       0.166282      -0.077540       0.012841       0.168400      -0.460694       1.254050      -0.454005      -0.026097       0.480101             20.907158      13.149169      -1.764668      -0.800725      23.224792       3.241238      26.347512           0.000002
           34              S       6.601263       4.889173       8.861628      -0.177701     160.358576 0.38386184E+04  0.14719757E+06                                20.406031                           17.089843       1.097387       1.993995                    0.999823      73.724805     225.962851       0.559819       0.285320      -1.236184      -0.044370       0.086486      -0.153190       0.181427      -0.080572       0.192150      -0.285032       0.373461       0.194755      -0.397795      -0.010878       0.408672             23.158781      25.144755      -4.572099       6.898588      18.745125      -8.573884      25.586464           0.000005
           35              S       4.321237       3.940409      12.134686      -0.214183     152.291671 0.37573468E+04  0.14338778E+06                                19.588896                           16.830006       1.090958       1.983494                    0.999870      74.772189     229.014307       0.567749       0.282695      -1.238392       0.149012       0.035605       0.025615       0.155333       0.220237      -0.101462      -0.081448       0.781351       0.082578      -0.468097       0.001043       0.467055             21.495971      30.667341       3.712071      -2.924671      13.963657      -2.539917      19.856914           0.000004
           36              S       0.839463      12.862644      15.917333      -0.199569     149.482317 0.38463171E+04  0.14761772E+06                                19.416510                           17.080319       1.162680       2.009768                    0.999816      74.227056     227.855760       0.561093       0.284432      -1.236721       0.078289      -0.116433       0.125988       0.188571       0.031413       0.154783      -0.323008      -0.350144      -0.146469      -0.369469      -0.058857       0.428326             21.013167      16.807146       1.017828       1.740176      27.628469      -5.441950      18.603886           0.000004
           37              S       4.746940      12.078359       8.251149      -0.229525     151.708387 0.38826657E+04  0.14960161E+06                                19.599394                           17.192965       1.026369       1.961430                    0.999841      75.885249     234.623101       0.556797       0.285498      -1.233598       0.007728       0.116329      -0.118564       0.166282       0.077540       0.012842      -0.168399      -0.460694       1.254050      -0.454004      -0.026096       0.480101             20.907158      13.149170       1.764668      -0.800723      23.224792      -3.241230      26.347510           0.000002
           38              S       5.959743      11.972673      15.988238      -0.177701     160.358559 0.38386179E+04  0.14719755E+06                                20.406030                           17.089842       1.097387       1.993995                    0.999823      73.724798     225.962826       0.559819       0.285320      -1.236184       0.044370       0.086487       0.153190       0.181427       0.080571       0.192150       0.285032       0.373461       0.194755      -0.397795      -0.010878       0.408672             23.158780      25.144750       4.572100       6.898589      18.745125       8.573884      25.586464           0.000004
           39              S       8.239769      11.023909      12.715179      -0.214182     152.291497 0.37573414E+04  0.14338751E+06                                19.588878                           16.829991       1.090961       1.983495                    0.999870      74.772163     229.014158       0.567750       0.282695      -1.238392      -0.149012       0.035604      -0.025615       0.155333      -0.220236      -0.101462       0.081448       0.781350       0.082577      -0.468097       0.001042       0.467054             21.495950      30.667312      -3.712068      -2.924664      13.963646       2.539914      19.856892           0.000004
           40              S       2.470043       5.779144       8.932533      -0.199568     149.482277 0.38463149E+04  0.14761762E+06                                19.416506                           17.080314       1.162680       2.009768                    0.999816      74.227049     227.855729       0.561093       0.284432      -1.236721      -0.078289      -0.116433      -0.125988       0.188571      -0.031413       0.154783       0.323008      -0.350145      -0.146469      -0.369469      -0.058857       0.428326             21.013163      16.807141      -1.017826       1.740175      27.628472       5.441949      18.603877           0.000005
           41              N       0.362606      10.538831       2.393870      -0.470470      45.523705 0.62801783E+03  0.15847386E+05                                10.388265                            8.120992       0.467431       2.128253                    0.998458      31.235161      86.811202       0.616372       0.393802      -1.102266      -0.002606      -0.020750       0.008410       0.022540      -0.008134       0.004129      -0.100354       0.014980      -0.239532      -0.138696       0.045599       0.093098             11.564791       7.530220      -1.219757      -1.650319       9.438431       4.584813      17.725722           0.000001
           42              N       0.368787      10.623833       5.700559      -0.466593      51.765537 0.62119570E+03  0.15634151E+05                                11.377252                            8.061568       0.501085       2.138085                    0.998618      31.217698      86.678940       0.620324       0.392321      -1.103187      -0.024449      -0.033886      -0.009518       0.042855       0.047781      -0.068231       0.063930       0.020132      -0.049796      -0.122361       0.050968       0.071393             13.948736      13.602300      -4.619435       7.452775      10.812367      -6.389782      17.431540           0.000003
           43              N       6.730122      10.938341       4.093601      -0.448137      46.080834 0.58755204E+03  0.14570221E+05                                10.469258                            7.833020       0.558777       2.167387                    0.998615      30.451349      83.687993       0.630729       0.391601      -1.104662       0.010239      -0.021302      -0.028613       0.037112      -0.057286       0.031985       0.002233      -0.154389       0.205340      -0.135102       0.057905       0.077197             12.174990      20.499498       4.301299      -3.458099       8.099605      -1.465655       7.925866           0.000002
           44              N       8.169373      13.407649       2.387244      -0.467318      48.422322 0.62532027E+03  0.15806737E+05                                10.967970                            8.173550       0.324190       2.087404                    0.997071      31.305674      87.886446       0.604806       0.400636      -1.094452      -0.022517      -0.035007      -0.017091       0.044995       0.031879      -0.022303       0.090571       0.104280      -0.100645      -0.132347       0.054228       0.078119             12.858349       7.338799      -1.895136       1.422818      17.731453      -7.627572      13.504794           0.000000
           45              N       3.824396       3.455331       5.889418      -0.470470      45.523683 0.62801760E+03  0.15847378E+05                                10.388260                            8.120989       0.467432       2.128253                    0.998458      31.235159      86.811183       0.616372       0.393801      -1.102266       0.002606      -0.020750      -0.008410       0.022540       0.008134       0.004129       0.100354       0.014980      -0.239532      -0.138696       0.045599       0.093097             11.564785       7.530218       1.219756      -1.650318       9.438426      -4.584808      17.725713           0.000001
           46              N       3.818215       3.540333       2.582729      -0.466593      51.765533 0.62119570E+03  0.15634151E+05                                11.377251                            8.061568       0.501085       2.138085                    0.998618      31.217699      86.678941       0.620324       0.392321      -1.103187       0.024449      -0.033886       0.009518       0.042855      -0.047781      -0.068231      -0.063930       0.020132      -0.049796      -0.122361       0.050968       0.071393             13.948734      13.602298       4.619434       7.452774      10.812366       6.389780      17.431537           0.000002
           47              N       6.708380       3.854841       4.189687      -0.448137      46.080834 0.58755207E+03  0.14570222E+05                                10.469258                            7.833020       0.558777       2.167387                    0.998615      30.451352      83.688004       0.630729       0.391601      -1.104662      -0.010239      -0.021302       0.028613       0.037112       0.057286       0.031985      -0.002233      -0.154389       0.205339      -0.135102       0.057905       0.077197             12.174989      20.499500      -4.301299      -3.458092       8.099604       1.465653       7.925862           0.000002
           48              N       5.269129       6.324149       5.896045      -0.467318      48.422307 0.62532012E+03  0.15806732E+05                                10.967968                            8.173549       0.324192       2.087405                    0.997071      31.305669      87.886426       0.604806       0.400636      -1.094452       0.022517      -0.035007       0.017090       0.044995      -0.031879      -0.022303      -0.090571       0.104280      -0.100646      -0.132347       0.054228       0.078120             12.858345       7.338797       1.895136       1.422817      17.731448       7.627569      13.504791           0.000000
           49              N       8.011398       3.628169      14.172707      -0.470470      45.523694 0.62801765E+03  0.15847380E+05                                10.388263                            8.120990       0.467432       2.128253                    0.998458      31.235157      86.811185       0.616372       0.393801      -1.102266       0.002606       0.020750      -0.008410       0.022540      -0.008134       0.004129      -0.100354       0.014980      -0.239532      -0.138697       0.045599       0.093097             11.564789       7.530219      -1.219756      -1.650319       9.438429       4.584812      17.725718           0.000000
           50              N       8.005217       3.543167      10.866018      -0.466593      51.765537 0.62119568E+03  0.15634151E+05                                11.377252                            8.061568       0.501085       2.138085                    0.998618      31.217697      86.678939       0.620324       0.392321      -1.103187       0.024449       0.033886       0.009518       0.042855       0.047781      -0.068231       0.063930       0.020132      -0.049796      -0.122361       0.050968       0.071393             13.948736      13.602301      -4.619435       7.452776      10.812368      -6.389782      17.431539           0.000003
           51              N       1.643882       3.228659      12.472976      -0.448137      46.080835 0.58755201E+03  0.14570220E+05                                10.469258                            7.833020       0.558778       2.167387                    0.998615      30.451348      83.687992       0.630729       0.391601      -1.104662      -0.010239       0.021302       0.028613       0.037112      -0.057286       0.031985       0.002233      -0.154390       0.205340      -0.135102       0.057905       0.077197             12.174990      20.499501       4.301300      -3.458099       8.099605      -1.465655       7.925866           0.000002
           52              N       0.204631       0.759351      14.179333      -0.467318      48.422312 0.62532010E+03  0.15806732E+05                                10.967968                            8.173548       0.324191       2.087405                    0.997071      31.305669      87.886430       0.604806       0.400636      -1.094452       0.022517       0.035007       0.017091       0.044995       0.031879      -0.022303       0.090571       0.104280      -0.100645      -0.132347       0.054228       0.078119             12.858347       7.338798      -1.895136       1.422817      17.731451      -7.627571      13.504792           0.000000
           53              N       4.549608      10.711669      10.677159      -0.470470      45.523689 0.62801768E+03  0.15847381E+05                                10.388262                            8.120990       0.467432       2.128253                    0.998458      31.235158      86.811188       0.616372       0.393801      -1.102266      -0.002606       0.020750       0.008410       0.022540       0.008134       0.004129       0.100354       0.014980      -0.239532      -0.138696       0.045599       0.093097             11.564787       7.530219       1.219756      -1.650318       9.438428      -4.584809      17.725715           0.000000
           54              N       4.555789      10.626667      13.983848      -0.466593      51.765541 0.62119577E+03  0.15634154E+05                                11.377252                            8.061568       0.501085       2.138085                    0.998618      31.217700      86.678949       0.620324       0.392321      -1.103187      -0.024449       0.033886      -0.009518       0.042855      -0.047781      -0.068231      -0.063930       0.020132      -0.049796      -0.122361       0.050968       0.071393             13.948736      13.602301       4.619435       7.452776      10.812368       6.389782      17.431539           0.000002
           55              N       1.665624      10.312159      12.376890      -0.448137      46.080826 0.58755193E+03  0.14570217E+05                                10.469256                            7.833019       0.558778       2.167387                    0.998615      30.451350      83.687993       0.630729       0.391601      -1.104662       0.010239       0.021302      -0.028613       0.037112       0.057286       0.031985      -0.002233      -0.154389       0.205340      -0.135102       0.057905       0.077197             12.174987      20.499498      -4.301298      -3.458091       8.099603       1.465652       7.925861           0.000002
           56              N       3.104875       7.842851      10.670532      -0.467318      48.422315 0.62532022E+03  0.15806735E+05                                10.967969                            8.173550       0.324190       2.087404                    0.997071      31.305670      87.886436       0.604806       0.400636      -1.094452      -0.022517       0.035007      -0.017091       0.044995      -0.031879      -0.022303      -0.090571       0.104280      -0.100645      -0.132347       0.054228       0.078119             12.858347       7.338798       1.895136       1.422817      17.731452       7.627570      13.504792           0.000000

******************************************************
Auxiliary information for the entire system
The total spin magnetic moment of the unit cell is   0.000144
The total net atomic charge of the unit cell is   -0.000001
Accuracy of reproducing the electrostatic potential in the unit cell:
  The inner radius (bohr) =    5.0000
  The outer radius (bohr) =   12.0000
  Valid grid points have density less than (e/(bohr^3)) =    0.0001
  The number of valid grid points were=       116214
  The rms potential error without charges in kcal/mol is=      5.85491
  The rms potential error with partial charges in kcal/mol is=      1.88088
  The RRMSE value at monopole order=      0.32125
  The rms potential error with partial charges and cloud penetration in kcal/mol is=      1.85861
  The RRMSE value at monopole order with cloud penetration is=      0.31744
  The rms potential error with partial charges and atomic dipoles in kcal/mol is=      1.57432
  The RRMSE value at dipole order=      0.26889
  The rms potential error with partial charges, atomic dipoles and cloud penetration in kcal/mol is=      1.55436
  The RRMSE value at dipole order with cloud penetration=      0.26548

******************************************************
The electron densities and ab initio electrostatic potential were computed in VASP using the PBE functional and
projector augmented wave method. See the main text of the journal article for a description of computational details.
The atomic charges, dipoles, and quadrupoles were computed with the DDEC6 method as described in
(a) T. A. Manz and N. Gabaldon Limas, RSC Adv. 6 (2016) 47771-47801 DOI: 10.1039/c6ra04656h
(b) N. Gabaldon Limas and T. A. Manz, RSC Adv. 8 (2018) 2678-2707 DOI: 10.1039/c7ra11829e.
For each atom in the material, the electron cloud parameters were fit to the spherically averaged atom-in-material
electron density using radial positions for which this density was between 10^-4 and 10^-2 electrons per cubic bohr.
The polarizabilities, dispersion coefficients, and quantum Drude oscillator (QDO) parameters were fit using the MCLF method.
The magnetic structure of the system was optimized in VASP from the default ferromagnetic initial guess using spin polarization.
The atomic spin moments (ASMs) were computed on this optimized magnetic structure using the DDEC6 partition as inputs
to the method of T. A. Manz and D. S. Sholl, J. Chem. Theory Comput. 7 (2011) 4146-4164 DOI: 10.1021/ct200539n.
The RMSE and RRMSE were computed using a uniform grid with Ewald summation.
