# Supplementary material for: A collection of forcefield precursors for metal–organic frameworks
Source: RSC Adv. 2019 Nov 13;9(63):36492–507. doi: 10.1039/c9ra07327b (PMC9075174; doi:10.1039/c9ra07327b)
Supplement: RA-009-C9RA07327B-s5320 [file RA-009-C9RA07327B-s5320.xyz]

   56
jmolscript: load "" {1 1 1} spacegroup "x,y,z" unitcell [{      9.245800     0.000000     0.000000 }, {      0.000000    14.111000     0.000000 }, {     -0.837915     0.000000    16.472402 }]
Mn    -0.022048     9.196844     4.183166     1.019225
Mn     4.225990     2.141344     4.053035     1.018901
Mn     8.429933     4.914156    12.289236     1.019611
Mn     4.181895    11.969656    12.419367     1.018849
Hg     4.704736    11.223748     1.339371     0.356022
Hg     8.745006     4.168248     6.896830     0.355996
Hg     3.703149     2.887252    15.133031     0.355977
Hg    -0.337121     9.942752     9.575572     0.356004
C      7.824924    11.089835     1.813611     0.311746
C      8.406767    11.160390     6.770157     0.307003
C      0.890899     6.993412     6.514835     0.317392
C      3.057120    10.481651     3.953376     0.313901
C      5.624818     4.034335     6.422590     0.311712
C      5.042976     4.104890     1.466044     0.306965
C      3.313043    14.048912     1.721366     0.317327
C      1.146822     3.426151     4.282825     0.313842
C      0.582961     3.021165    14.658791     0.311805
C      0.001118     2.950610     9.702245     0.307044
C      7.516986     7.117588     9.957567     0.317430
C      5.350765     3.629349    12.519026     0.313958
C      2.783067    10.076665    10.049812     0.311710
C      3.364909    10.006110    15.006358     0.306949
C      5.094842     0.062088    14.751036     0.317331
C      7.261063    10.684849    12.189577     0.313835
S      7.027623    11.919985     0.632870    -0.175441
S      8.259604    12.009308     8.180030    -0.219815
S      1.292935     5.809640     7.592130    -0.187544
S      4.652673    10.910907     3.826045    -0.207972
S      6.422120     4.864485     7.603331    -0.175516
S      5.190139     4.953808     0.056171    -0.219863
S      2.911008    12.865140     0.644071    -0.187571
S      8.797069     3.855407     4.410156    -0.207989
S      1.380262     2.191015    15.839532    -0.175313
S      0.148281     2.101692     8.292372    -0.219777
S      7.114950     8.301360     8.880272    -0.187452
S      3.755212     3.200093    12.646357    -0.207902
S      1.985765     9.246515     8.869071    -0.175480
S      3.217746     9.157192    16.416231    -0.219936
S      5.496877     1.245860    15.828331    -0.187523
S     -0.389184    10.255593    12.062246    -0.207995
N      8.400645    10.514106     2.619112    -0.466902
N      8.518486    10.581839     5.791697    -0.454661
N      0.637785     7.818905     5.783460    -0.473308
N      1.976223    10.162742     4.081861    -0.439542
N      5.049098     3.458606     5.617089    -0.466835
N      4.931257     3.526339     2.444504    -0.454607
N      3.566158     0.763405     2.452741    -0.473269
N      2.227720     3.107242     4.154340    -0.439500
N      0.007240     3.596894    13.853290    -0.466953
N     -0.110601     3.529161    10.680705    -0.454743
N      7.770100     6.292095    10.688942    -0.473385
N      6.431662     3.948258    12.390541    -0.439575
N      3.358787    10.652394    10.855313    -0.466825
N      3.476628    10.584661    14.027898    -0.454636
N      4.841727    13.347595    14.019661    -0.473224
N      6.180165    11.003758    12.318062    -0.439481

The following XYZ coordinates are in angstroms. Other properties are in atomic units.
The sperically averaged electron density of each atom fit to a function of the form exp(a - br)
eigen_1, eigen_2 and eigen_3 are the three eigenvalues of traceless quadrupole moment tensor
  atom number  atomic symbol              X              Y              Z     net charge C6 coefficient C8 coefficient C10 coefficient fluctuating dipole atomic polarizability isotropic forcefield polarizability              a              b squared Pearson coefficient          <r^3>          <r^4>         wp_QDO          m_QDO          q_QDO       dipole_x       dipole_y       dipole_z         dipole            Qxy            Qxz            Qyz     Q(x^2-y^2)  Q(3z^2 - R^2)        eigen_1        eigen_2        eigen_3 static polarizability      alpha(xx)      alpha(xy)      alpha(xz)      alpha(yy)      alpha(yz)      alpha(zz) atomic spin moment
            1             Mn      -0.022048       9.196844       4.183166       1.019225     203.844069 0.40168320E+04  0.15405434E+06                                26.906540                           20.175418       0.220792       1.851531                    0.999735      55.005651     162.547166       0.420265       0.380008      -1.163672      -0.026468      -0.049501      -0.029258       0.063300       0.054081      -0.022456       0.093553      -0.000805      -0.115368      -0.125350       0.023869       0.101481             33.061979      28.502384      -4.966605       5.447607      32.054026     -12.485092      38.629526           4.798335
            2             Mn       4.225990       2.141344       4.053035       1.018901     203.887388 0.40179266E+04  0.15410774E+06                                26.910920                           20.178778       0.220374       1.851381                    0.999735      55.009741     162.568475       0.420208       0.380031      -1.163648       0.026463      -0.049473       0.029240       0.063268      -0.054048      -0.022448      -0.093494      -0.000774      -0.115305      -0.125279       0.023870       0.101409             33.067185      28.506907       4.967284       5.448316      32.059203      12.487147      38.635444           4.798256
            3             Mn       8.429933       4.914156      12.289236       1.019611     203.776718 0.40151745E+04  0.15397346E+06                                26.899767                           20.170365       0.221384       1.851747                    0.999735      54.999302     162.514342       0.420349       0.379974      -1.163709       0.026511       0.049577       0.029302       0.063398       0.054156      -0.022473       0.093661      -0.000793      -0.115451      -0.125492       0.023889       0.101604             33.053718      28.495133      -4.965401       5.446183      32.046416     -12.481922      38.619604           4.798216
            4             Mn       4.181895      11.969656      12.419367       1.018849     203.919177 0.40186502E+04  0.15414315E+06                                26.914109                           20.180979       0.220119       1.851285                    0.999735      55.012573     162.583324       0.420171       0.380045      -1.163631      -0.026419       0.049370      -0.029173       0.063138      -0.053986      -0.022413      -0.093368      -0.000762      -0.115183      -0.125118       0.023837       0.101281             33.071278      28.510459       4.968066       5.449188      32.062905      12.488823      38.640471           4.797861
            5             Hg       4.704736      11.223748       1.339371       0.356022     252.281327 0.87209597E+04  0.39078883E+06                                30.301097                           29.132947       1.216930       1.937025                    0.998624     119.567644     337.142176       0.374535       0.364952      -1.221244      -0.003747      -0.000278      -0.016435       0.016859       0.026322       0.024079      -0.045014      -0.011435       0.102668      -0.067034       0.004537       0.062497             31.629799      32.301876      -2.951584      -2.916462      29.128809       1.013579      33.458712           0.007820
            6             Hg       8.745006       4.168248       6.896830       0.355996     252.283078 0.87210662E+04  0.39079485E+06                                30.301247                           29.133146       1.216982       1.937034                    0.998624     119.568720     337.145906       0.374533       0.364953      -1.221244       0.003737      -0.000287       0.016387       0.016810      -0.026330       0.024104       0.044995      -0.011461       0.102379      -0.067022       0.004595       0.062427             31.629875      32.302430       2.951689      -2.916677      29.128750      -1.013031      33.458444           0.007819
            7             Hg       3.703149       2.887252      15.133031       0.355977     252.292657 0.87215138E+04  0.39082028E+06                                30.302132                           29.133993       1.216907       1.937005                    0.998625     119.570766     337.155018       0.374526       0.364955      -1.221240       0.003739       0.000229       0.016424       0.016846       0.026377       0.024068      -0.044991      -0.011505       0.102802      -0.067068       0.004562       0.062507             31.630818      32.302795      -2.951846      -2.916473      29.130229       1.013515      33.459431           0.007808
            8             Hg      -0.337121       9.942752       9.575572       0.356004     252.286907 0.87212206E+04  0.39080368E+06                                30.301608                           29.133443       1.216912       1.937015                    0.998624     119.569048     337.148179       0.374530       0.364954      -1.221242      -0.003734       0.000324      -0.016406       0.016829      -0.026276       0.024105       0.045053      -0.011403       0.102375      -0.067013       0.004538       0.062474             31.630323      32.302902       2.951591      -2.916793      29.128894      -1.013204      33.459173           0.007801
            9              C       7.824924      11.089835       1.813611       0.311746      36.964857 0.38374795E+03  0.88190338E+04                                10.061792                            7.021231      -0.043648       1.994307                    0.999360      26.376913      77.071291       0.553248       0.481739      -1.017494       0.019964       0.026932      -0.010412       0.035105       0.066665      -0.089927       0.078934       0.028048      -0.070529      -0.159764       0.064736       0.095028             12.188757      12.188602      -4.352920       6.645979       9.658009      -5.720099      14.719661           0.015625
           10              C       8.406767      11.160390       6.770157       0.307003      32.541375 0.37938672E+03  0.86910069E+04                                 9.208080                            6.969731      -0.019612       2.003684                    0.999278      26.258853      76.519839       0.556848       0.480155      -1.018675      -0.004485       0.031241       0.003344       0.031738       0.007782       0.011084      -0.110293       0.019741      -0.282457      -0.157688       0.057754       0.099933             10.268003       5.974654      -0.845850      -1.329601       8.692322       4.748641      16.137034           0.014234
           11              C       0.890899       6.993412       6.514835       0.317392      33.925901 0.39007930E+03  0.90378858E+04                                 9.635667                            7.169874      -0.300160       1.911544                    0.998297      26.857557      79.847467       0.534922       0.494198      -1.006925       0.031892       0.008022       0.018503       0.037734       0.048736      -0.028006       0.102299       0.105574      -0.102340      -0.150665       0.059239       0.091426             11.073438       6.351414      -1.500050       1.246899      15.518026      -6.369189      11.350875           0.013884
           12              C       3.057120      10.481651       3.953376       0.313901      33.945871 0.36988163E+03  0.84060167E+04                                 9.436656                            6.852354      -0.023670       2.003084                    0.999514      25.939305      74.889589       0.566149       0.476045      -1.022526       0.021595       0.014337       0.023401       0.034922      -0.062502       0.026621       0.008525      -0.171927       0.251235      -0.151478       0.064410       0.087067             10.983001      19.075202       4.031062      -3.067086       7.061639      -1.175700       6.812163           0.014521
           13              C       5.624818       4.034335       6.422590       0.311712      36.964370 0.38374385E+03  0.88188969E+04                                10.061619                            7.021141      -0.043557       1.994336                    0.999360      26.376737      77.070037       0.553258       0.481732      -1.017500      -0.019942       0.026952       0.010429       0.035113      -0.066663      -0.089926      -0.078914       0.028019      -0.070557      -0.159749       0.064728       0.095021             12.188505      12.188336       4.352829       6.645789       9.657865       5.719974      14.719314           0.015632
           14              C       5.042976       4.104890       1.466044       0.306965      32.540694 0.37937873E+03  0.86907593E+04                                 9.207876                            6.969609      -0.019502       2.003722                    0.999278      26.258534      76.518084       0.556860       0.480148      -1.018681       0.004497       0.031255      -0.003369       0.031757      -0.007779       0.011081       0.110280       0.019708      -0.282490      -0.157680       0.057743       0.099937             10.267745       5.974535       0.845829      -1.329570       8.692155      -4.748514      16.136544           0.014235
           15              C       3.313043      14.048912       1.721366       0.317327      33.927516 0.39009991E+03  0.90384453E+04                                 9.635764                            7.169922      -0.299958       1.911586                    0.998299      26.858345      79.849093       0.534939       0.494179      -1.006939      -0.031874       0.008001      -0.018496       0.037710      -0.048736      -0.028000      -0.102294       0.105581      -0.102302      -0.150658       0.059235       0.091423             11.073566       6.351463       1.500091       1.246918      15.518229       6.369318      11.351006           0.013890
           16              C       1.146822       3.426151       4.282825       0.313842      33.946623 0.36989111E+03  0.84062624E+04                                 9.436668                            6.852358      -0.023566       2.003106                    0.999515      25.939679      74.890116       0.566161       0.476033      -1.022535      -0.021619       0.014332      -0.023406       0.034938       0.062498       0.026632      -0.008520      -0.171906       0.251222      -0.151467       0.064402       0.087065             10.983012      19.075229      -4.031101      -3.067083       7.061661       1.175705       6.812147           0.014522
           17              C       0.582961       3.021165      14.658791       0.311805      36.963761 0.38373531E+03  0.88186599E+04                                10.061563                            7.021089      -0.043651       1.994312                    0.999360      26.376435      77.069212       0.553257       0.481735      -1.017497      -0.019987      -0.026931       0.010385       0.035108       0.066665      -0.089930       0.078950       0.028031      -0.070561      -0.159779       0.064754       0.095024             12.188464      12.188293      -4.352808       6.645790       9.657808      -5.719952      14.719291           0.015606
           18              C       0.001118       2.950610       9.702245       0.307044      32.539860 0.37936604E+03  0.86904193E+04                                 9.207852                            6.969575      -0.019682       2.003673                    0.999278      26.258077      76.517209       0.556850       0.480159      -1.018672       0.004487      -0.031223      -0.003319       0.031718       0.007788       0.011085      -0.110307       0.019743      -0.282482      -0.157706       0.057759       0.099946             10.267737       5.974524      -0.845833      -1.329568       8.692152       4.748517      16.136535           0.014207
           19              C       7.516986       7.117588       9.957567       0.317430      33.926616 0.39008877E+03  0.90381923E+04                                 9.635929                            7.170047      -0.300399       1.911465                    0.998296      26.857991      79.850071       0.534904       0.494210      -1.006916      -0.031874      -0.008048      -0.018481       0.037713       0.048740      -0.028023       0.102308       0.105572      -0.102368      -0.150682       0.059254       0.091428             11.073754       6.351573      -1.500091       1.246922      15.518537      -6.369389      11.351151           0.013862
           20              C       5.350765       3.629349      12.519026       0.313958      33.944638 0.36986598E+03  0.84055806E+04                                 9.436508                            6.852258      -0.023740       2.003075                    0.999514      25.938646      74.887573       0.566146       0.476052      -1.022522      -0.021573      -0.014348      -0.023413       0.034920      -0.062502       0.026610       0.008529      -0.171957       0.251240      -0.151489       0.064422       0.087067             10.982828      19.074870       4.031008      -3.067020       7.061559      -1.175686       6.812055           0.014490
           21              C       2.783067      10.076665      10.049812       0.311710      36.966192 0.38376349E+03  0.88194823E+04                                10.061992                            7.021348      -0.043556       1.994328                    0.999360      26.377571      77.073673       0.553246       0.481736      -1.017496       0.019927      -0.026942      -0.010444       0.035100      -0.066665      -0.089925      -0.078907       0.028043      -0.070508      -0.159742       0.064713       0.095029             12.189011      12.188868       4.353035       6.646130       9.658215       5.720241      14.719948           0.015617
           22              C       3.364909      10.006110      15.006358       0.306949      32.542212 0.37939934E+03  0.86913726E+04                                 9.208210                            6.969835      -0.019579       2.003686                    0.999278      26.259425      76.521974       0.556845       0.480153      -1.018675      -0.004492      -0.031241       0.003385       0.031744      -0.007780       0.011078       0.110271       0.019729      -0.282465      -0.157668       0.057749       0.099919             10.268132       5.974739       0.845861      -1.329626       8.692432      -4.748688      16.137226           0.014219
           23              C       5.094842       0.062088      14.751036       0.317331      33.927444 0.39009823E+03  0.90383952E+04                                 9.635751                            7.169904      -0.299893       1.911610                    0.998299      26.858243      79.848701       0.534940       0.494179      -1.006940       0.031884      -0.008006       0.018540       0.037741      -0.048740      -0.027986      -0.102286       0.105572      -0.102284      -0.150643       0.059218       0.091425             11.073566       6.351454       1.500101       1.246928      15.518244       6.369326      11.351001           0.013881
           24              C       7.261063      10.684849      12.189577       0.313835      33.947779 0.36990501E+03  0.84066656E+04                                 9.436873                            6.852482      -0.023551       2.003102                    0.999515      25.940292      74.892513       0.566155       0.476033      -1.022535       0.021638      -0.014320       0.023407       0.034945       0.062503       0.026633      -0.008515      -0.171872       0.251246      -0.151460       0.064387       0.087074             10.983275      19.075744      -4.031189      -3.067184       7.061789       1.175733       6.812291           0.014505
           25              S       7.027623      11.919985       0.632870      -0.175441     161.323253 0.38280683E+04  0.14670117E+06                                20.502928                           17.068829       1.099379       1.994479                    0.999836      73.695595     225.848496       0.560007       0.285403      -1.236017      -0.040627       0.088597      -0.149732       0.178661      -0.084946       0.188429      -0.291071       0.352627       0.164199      -0.395006      -0.011673       0.406679             23.445657      25.364097      -4.907811       7.234910      19.197093      -8.937642      25.775783           0.014672
           26              S       8.259604      12.009308       8.180030      -0.219815     151.721580 0.38630316E+04  0.14865182E+06                                19.615072                           17.163870       1.037757       1.966097                    0.999838      75.603821     233.576814       0.556584       0.285979      -1.233119      -0.013831       0.121250       0.118742       0.170272      -0.082181      -0.011374       0.174182      -0.454274       1.208757      -0.443461      -0.029423       0.472884             20.952758      13.204328      -1.947527      -1.132393      23.221979       3.478374      26.431965           0.016206
           27              S       1.292935       5.809640       7.592130      -0.187544     149.222877 0.38016373E+04  0.14549678E+06                                19.415230                           16.992884       1.162975       2.012157                    0.999768      73.867549     226.534958       0.561861       0.284836      -1.236117       0.078832      -0.108144       0.129901       0.186505       0.037048       0.150042      -0.313327      -0.335476      -0.073944      -0.356302      -0.057299       0.413602             21.120385      16.572909       0.905594       1.829970      27.513080      -5.703888      19.275167           0.014369
           28              S       4.652673      10.910907       3.826045      -0.207972     152.246272 0.37340344E+04  0.14230620E+06                                19.604858                           16.792432       1.102505       1.988122                    0.999895      74.582574     228.434931       0.567519       0.283191      -1.237591       0.146798       0.035159       0.026475       0.153254       0.221285      -0.090884      -0.088291       0.763362       0.042630      -0.456612      -0.005111       0.461723             21.573534      31.048880       4.041966      -3.043848      14.196057      -2.650870      19.475663           0.013772
           29              S       6.422120       4.864485       7.603331      -0.175516     161.336338 0.38284981E+04  0.14672188E+06                                20.503988                           17.069799       1.099263       1.994426                    0.999836      73.699160     225.863297       0.559990       0.285404      -1.236016       0.040576       0.088619       0.149620       0.178566       0.084915       0.188436       0.291121       0.352729       0.164089      -0.395090      -0.011612       0.406701             23.446739      25.365452       4.907961       7.234969      19.197993       8.938008      25.776773           0.014657
           30              S       5.190139       4.953808       0.056171      -0.219863     151.735032 0.38634951E+04  0.14867433E+06                                19.616314                           17.165000       1.037524       1.966019                    0.999837      75.606974     233.591286       0.556560       0.285982      -1.233114       0.013837       0.121290      -0.118620       0.170216       0.082214      -0.011342      -0.174134      -0.454521       1.208732      -0.443585      -0.029274       0.472859             20.954053      13.205071       1.947607      -1.132414      23.223912      -3.478320      26.433175           0.016170
           31              S       2.911008      12.865140       0.644071      -0.187571     149.223531 0.38016457E+04  0.14549718E+06                                19.415257                           16.992891       1.162993       2.012157                    0.999769      73.867941     226.536206       0.561861       0.284836      -1.236117      -0.078779      -0.108181      -0.129944       0.186534      -0.037035       0.150063       0.313388      -0.335520      -0.073761      -0.356340      -0.057342       0.413682             21.120441      16.572877      -0.905562       1.829920      27.513163       5.704082      19.275284           0.014366
           32              S       8.797069       3.855407       4.410156      -0.207989     152.246121 0.37340300E+04  0.14230601E+06                                19.604842                           16.792435       1.102462       1.988108                    0.999895      74.582633     228.435226       0.567518       0.283192      -1.237591      -0.146794       0.035097      -0.026515       0.153243      -0.221278      -0.090883       0.088346       0.763457       0.042805      -0.456692      -0.005048       0.461739             21.573481      31.048787      -4.041958      -3.043840      14.196104       2.650930      19.475552           0.013755
           33              S       1.380262       2.191015      15.839532      -0.175313     161.305168 0.38275242E+04  0.14667490E+06                                20.501348                           17.067552       1.099522       1.994540                    0.999836      73.691514     225.830797       0.560031       0.285401      -1.236021       0.040652      -0.088688       0.149752       0.178728      -0.084930       0.188411      -0.291027       0.352579       0.164209      -0.394949      -0.011678       0.406627             23.443810      25.361975      -4.907475       7.234354      19.195706      -8.936911      25.773750           0.014683
           34              S       0.148281       2.101692       8.292372      -0.219777     151.708726 0.38626058E+04  0.14863120E+06                                19.613975                           17.162909       1.037860       1.966144                    0.999838      75.600417     233.562232       0.556601       0.285978      -1.233121       0.013842      -0.121301      -0.118789       0.170341      -0.082162      -0.011382       0.174191      -0.454211       1.208547      -0.443390      -0.029441       0.472831             20.951598      13.203611      -1.947381      -1.132368      23.220757       3.478359      26.430426           0.016222
           35              S       7.114950       8.301360       8.880272      -0.187452     149.210156 0.38011908E+04  0.14547529E+06                                19.414108                           16.991829       1.163100       2.012212                    0.999768      73.864135     226.520383       0.561881       0.284834      -1.236120      -0.078818       0.108229      -0.129951       0.186583       0.036987       0.150012      -0.313296      -0.335465      -0.073795      -0.356218      -0.057360       0.413578             21.119223      16.571871       0.905333       1.829893      27.511564      -5.703902      19.274234           0.014380
           36              S       3.755212       3.200093      12.646357      -0.207902     152.234090 0.37336586E+04  0.14228812E+06                                19.603736                           16.791498       1.102681       1.988185                    0.999895      74.579883     228.422710       0.567540       0.283188      -1.237596      -0.146792      -0.035254      -0.026472       0.153269       0.221288      -0.090884      -0.088255       0.763243       0.042595      -0.456547      -0.005130       0.461677             21.572279      31.047110       4.041797      -3.043629      14.195394      -2.650697      19.474332           0.013721
           37              S       1.985765       9.246515       8.869071      -0.175480     161.342352 0.38286387E+04  0.14672867E+06                                20.504502                           17.070092       1.099229       1.994410                    0.999836      73.700320     225.868217       0.559986       0.285403      -1.236016      -0.040572      -0.088543      -0.149656       0.178557       0.084930       0.188426       0.291165       0.352745       0.164114      -0.395134      -0.011594       0.406728             23.447492      25.366192       4.908213       7.235389      19.198550       8.938448      25.777733           0.014637
           38              S       3.217746       9.157192      16.416231      -0.219936     151.747287 0.38638830E+04  0.14869313E+06                                19.617401                           17.165897       1.037442       1.965980                    0.999838      75.609936     233.604226       0.556543       0.285983      -1.233111      -0.013828      -0.121216       0.118669       0.170197       0.082186      -0.011362      -0.174199      -0.454459       1.208861      -0.443567      -0.029368       0.472935             20.955244      13.205753       1.947767      -1.132490      23.225116      -3.478531      26.434862           0.016167
           39              S       5.496877       1.245860      15.828331      -0.187523     149.227001 0.38017620E+04  0.14550278E+06                                19.415533                           16.993126       1.162916       2.012129                    0.999769      73.869019     226.540588       0.561858       0.284835      -1.236118       0.078760       0.108052       0.129973       0.186471      -0.037122       0.150119       0.313383      -0.335552      -0.073861      -0.356436      -0.057242       0.413677             21.120751      16.573065      -0.905607       1.829958      27.513693       5.704076      19.275494           0.014362
           40              S      -0.389184      10.255593      12.062246      -0.207995     152.257464 0.37343706E+04  0.14232240E+06                                19.605859                           16.793245       1.102331       1.988060                    0.999895      74.585161     228.446544       0.567502       0.283193      -1.237588       0.146801      -0.034987       0.026519       0.153225      -0.221274      -0.090880       0.088390       0.763591       0.042949      -0.456782      -0.004994       0.461775             21.574668      31.050685      -4.042173      -3.044077      14.196692       2.651077      19.476625           0.013691
           41              N       8.400645      10.514106       2.619112      -0.466902      52.898405 0.61186412E+03  0.15340941E+05                                11.497914                            7.967915       0.487047       2.137843                    0.998598      31.053013      86.054610       0.627832       0.389104      -1.105474       0.020560       0.049415       0.003923       0.053665       0.053188      -0.069810       0.071625       0.032983      -0.059702      -0.133144       0.056268       0.076876             14.295407      13.741545      -4.940380       7.776498      11.223669      -6.844105      17.921006           0.007895
           42              N       8.518486      10.581839       5.791697      -0.454661      45.379849 0.61046678E+03  0.15294232E+05                                10.328211                            7.976546       0.449078       2.129387                    0.998454      30.835188      85.364974       0.625520       0.390840      -1.104456       0.006317       0.027245      -0.002388       0.028069      -0.002072       0.012037      -0.108748       0.024211      -0.232929      -0.146501       0.049875       0.096625             11.560219       7.469365      -1.385528      -1.916174       9.619072       4.840556      17.592219           0.030433
           43              N       0.637785       7.818905       5.783460      -0.473308      50.743912 0.63588383E+03  0.16135259E+05                                11.259293                            8.197626       0.306949       2.081923                    0.997063      31.443583      88.335689       0.609085       0.396305      -1.097835       0.031177       0.030259       0.028931       0.052198       0.034819      -0.026771       0.094336       0.097666      -0.125759      -0.138510       0.057330       0.081180             13.395086       7.538172      -2.179316       1.667822      18.301378      -8.340960      14.345709           0.008971
           44              N       1.976223      10.162742       4.081861      -0.439542      46.453333 0.57962878E+03  0.14321424E+05                                10.483951                            7.748301       0.529340       2.163700                    0.998608      30.206617      82.796035       0.638227       0.388414      -1.107200      -0.003101       0.025236       0.026395       0.036649      -0.069027       0.024416       0.000588      -0.160539       0.234537      -0.147326       0.063189       0.084137             12.269656      20.825999       4.525966      -3.329886       8.190920      -1.468590       7.792050           0.029619
           45              N       5.049098       3.458606       5.617089      -0.466835      52.892677 0.61178782E+03  0.15338533E+05                                11.497066                            7.967403       0.487083       2.137881                    0.998598      31.051102      86.047620       0.627855       0.389102      -1.105476      -0.020556       0.049380      -0.003945       0.053633      -0.053185      -0.069807      -0.071606       0.032972      -0.059724      -0.133126       0.056256       0.076870             14.294231      13.740397       4.939931       7.775717      11.222869       6.843477      17.919428           0.007879
           46              N       4.931257       3.526339       2.444504      -0.454607      45.375662 0.61039868E+03  0.15292080E+05                                10.327541                            7.976073       0.449142       2.129429                    0.998454      30.833547      85.358838       0.625543       0.390837      -1.104459      -0.006310       0.027216       0.002399       0.028041       0.002067       0.012036       0.108730       0.024199      -0.232922      -0.146482       0.049870       0.096612             11.559422       7.468902       1.385417      -1.916023       9.618493      -4.840215      17.590870           0.030414
           47              N       3.566158       0.763405       2.452741      -0.473269      50.741404 0.63584376E+03  0.16133979E+05                                11.258882                            8.197347       0.307009       2.081952                    0.997063      31.442717      88.332384       0.609099       0.396303      -1.097837      -0.031147       0.030241      -0.028898       0.052151      -0.034818      -0.026766      -0.094324       0.097662      -0.125743      -0.138495       0.057319       0.081176             13.394554       7.537920       2.179225       1.667737      18.300627       8.340581      14.345116           0.008957
           48              N       2.227720       3.107242       4.154340      -0.439500      46.450879 0.57959112E+03  0.14320262E+05                                10.483585                            7.748056       0.529307       2.163702                    0.998608      30.205652      82.792729       0.638237       0.388414      -1.107199       0.003114       0.025213      -0.026390       0.036631       0.069017       0.024419      -0.000590      -0.160523       0.234518      -0.147311       0.063181       0.084130             12.269192      20.825138      -4.525796      -3.329715       8.190676       1.468521       7.791763           0.029601
           49              N       0.007240       3.596894      13.853290      -0.466953      52.901264 0.61190673E+03  0.15342256E+05                                11.498269                            7.968147       0.487113       2.137841                    0.998599      31.054302      86.058489       0.627829       0.389100      -1.105479      -0.020556      -0.049451      -0.003904       0.053695       0.053193      -0.069817       0.071650       0.032948      -0.059718      -0.133169       0.056299       0.076870             14.295890      13.741990      -4.940579       7.776791      11.224057      -6.844393      17.921623           0.007900
           50              N      -0.110601       3.529161      10.680705      -0.454743      45.383486 0.61052995E+03  0.15296208E+05                                10.328761                            7.976961       0.449081       2.129364                    0.998455      30.836746      85.370347       0.625504       0.390840      -1.104456      -0.006308      -0.027262       0.002360       0.028081      -0.002068       0.012035      -0.108769       0.024207      -0.232975      -0.146528       0.049883       0.096644             11.560841       7.469751      -1.385651      -1.916320       9.619628       4.840842      17.593145           0.030438
           51              N       7.770100       6.292095      10.688942      -0.473385      50.750050 0.63597714E+03  0.16138234E+05                                11.260207                            8.198235       0.306904       2.081876                    0.997063      31.445907      88.344156       0.609061       0.396306      -1.097834      -0.031184      -0.030243      -0.028972       0.052215       0.034813      -0.026784       0.094345       0.097681      -0.125789      -0.138526       0.057340       0.081186             13.396255       7.538729      -2.179523       1.667961      18.303132      -8.341807      14.346903           0.008973
           52              N       6.431662       3.948258      12.390541      -0.439575      46.455510 0.57966390E+03  0.14322502E+05                                10.484274                            7.748530       0.529355       2.163690                    0.998608      30.207535      82.799013       0.638219       0.388413      -1.107201       0.003083      -0.025259      -0.026416       0.036679      -0.069040       0.024416       0.000594      -0.160578       0.234542      -0.147350       0.063212       0.084138             12.270060      20.826689       4.526181      -3.330040       8.191205      -1.468678       7.792286           0.029617
           53              N       3.358787      10.652394      10.855313      -0.466825      52.896066 0.61182577E+03  0.15339785E+05                                11.497717                            7.967773       0.486867       2.137811                    0.998598      31.051675      86.051182       0.627823       0.389114      -1.105463       0.020552      -0.049364       0.003960       0.053618      -0.053184      -0.069804      -0.071600       0.033010      -0.059678      -0.133118       0.056238       0.076880             14.295127      13.741301       4.940283       7.776323      11.223473       6.843945      17.920605           0.007855
           54              N       3.476628      10.584661      14.027898      -0.454636      45.377562 0.61042633E+03  0.15292980E+05                                10.327893                            7.976304       0.449057       2.129396                    0.998454      30.834100      85.361568       0.625527       0.390842      -1.104453       0.006321      -0.027195      -0.002403       0.028024       0.002073       0.012033       0.108723       0.024218      -0.232882      -0.146470       0.049871       0.096599             11.559844       7.469144       1.385462      -1.916103       9.618760      -4.840399      17.591628           0.030377
           55              N       4.841727      13.347595      14.019661      -0.473224      50.739620 0.63581387E+03  0.16133053E+05                                11.258710                            8.197216       0.306892       2.081931                    0.997063      31.441802      88.329745       0.609096       0.396309      -1.097832       0.031144      -0.030285       0.028904       0.052178      -0.034825      -0.026760      -0.094322       0.097645      -0.125750      -0.138489       0.057314       0.081176             13.394354       7.537821       2.179204       1.667724      18.300346       8.340440      14.344895           0.008932
           56              N       6.180165      11.003758      12.318062      -0.439481      46.451495 0.57959639E+03  0.14320450E+05                                10.483741                            7.748139       0.529242       2.163683                    0.998607      30.205642      82.793349       0.638226       0.388419      -1.107194      -0.003128      -0.025201       0.026396       0.036628       0.069016       0.024415      -0.000583      -0.160485       0.234543      -0.147299       0.063161       0.084138             12.269407      20.825599      -4.525848      -3.329787       8.190753       1.468534       7.791870           0.029569

******************************************************
Auxiliary information for the entire system
The total spin magnetic moment of the unit cell is   20.000108
The total net atomic charge of the unit cell is   -0.000000
Accuracy of reproducing the electrostatic potential in the unit cell:
  The inner radius (bohr) =    5.0000
  The outer radius (bohr) =   12.0000
  Valid grid points have density less than (e/(bohr^3)) =    0.0001
  The number of valid grid points were=       113788
  The rms potential error without charges in kcal/mol is=      5.09269
  The rms potential error with partial charges in kcal/mol is=      1.92409
  The RRMSE value at monopole order=      0.37781
  The rms potential error with partial charges and cloud penetration in kcal/mol is=      1.90302
  The RRMSE value at monopole order with cloud penetration is=      0.37368
  The rms potential error with partial charges and atomic dipoles in kcal/mol is=      1.59989
  The RRMSE value at dipole order=      0.31415
  The rms potential error with partial charges, atomic dipoles and cloud penetration in kcal/mol is=      1.58065
  The RRMSE value at dipole order with cloud penetration=      0.31038

******************************************************
The electron densities and ab initio electrostatic potential were computed in VASP using the PBE functional and
projector augmented wave method. See the main text of the journal article for a description of computational details.
The atomic charges, dipoles, and quadrupoles were computed with the DDEC6 method as described in
(a) T. A. Manz and N. Gabaldon Limas, RSC Adv. 6 (2016) 47771-47801 DOI: 10.1039/c6ra04656h
(b) N. Gabaldon Limas and T. A. Manz, RSC Adv. 8 (2018) 2678-2707 DOI: 10.1039/c7ra11829e.
For each atom in the material, the electron cloud parameters were fit to the spherically averaged atom-in-material
electron density using radial positions for which this density was between 10^-4 and 10^-2 electrons per cubic bohr.
The polarizabilities, dispersion coefficients, and quantum Drude oscillator (QDO) parameters were fit using the MCLF method.
The magnetic structure of the system was optimized in VASP from the default ferromagnetic initial guess using spin polarization.
The atomic spin moments (ASMs) were computed on this optimized magnetic structure using the DDEC6 partition as inputs
to the method of T. A. Manz and D. S. Sholl, J. Chem. Theory Comput. 7 (2011) 4146-4164 DOI: 10.1021/ct200539n.
The RMSE and RRMSE were computed using a uniform grid with Ewald summation.
