# Supplementary material for: A collection of forcefield precursors for metal–organic frameworks
Source: RSC Adv. 2019 Nov 13;9(63):36492–507. doi: 10.1039/c9ra07327b (PMC9075174; doi:10.1039/c9ra07327b)
Supplement: RA-009-C9RA07327B-s5321 [file RA-009-C9RA07327B-s5321.xyz]

  161
jmolscript: load "" {1 1 1} spacegroup "x,y,z" unitcell [{      7.509000     0.000000     0.000000 }, {     -2.473241    11.620725     0.000000 }, {     -0.903983    -2.661858    20.752462 }]
Cd     2.695699     9.664963     1.987671     1.004744
Cd     5.141557    -1.042597     9.922167     0.955303
Cd     2.455069     1.771230     1.756696     1.030926
Cd     1.436077    -0.706096    18.764791     1.004744
Cd    -1.009781    10.001464    10.830295     0.955303
Cd     1.676707     7.187637    18.995766     1.030926
Cd     0.000000     0.000000     0.000000     1.059140
H     -1.681723     8.846281     2.948925     0.105870
H      2.995709     6.184319     2.656315     0.118747
H      5.002770     5.018561     3.382651     0.128741
H      0.188326     5.950635     3.291340     0.116119
H      0.301911     7.503124     3.436608     0.139847
H      5.543023     6.936817     5.659196     0.114115
H     -1.114448     8.244123     5.632218     0.135166
H      5.503778     5.612247     8.103836     0.130365
H     -1.914281     6.636429    10.293221     0.120284
H     -0.510751     9.251646     7.788399     0.090309
H     -0.871678     4.704971     5.428844     0.126224
H      0.043436     5.023839     6.657390     0.125191
H      2.587823     4.265286     6.483069     0.127779
H      0.297356     3.652010     3.336996     0.107702
H      3.813449     2.901788     4.864377     0.125766
H      2.207914     9.494337     6.757002     0.110038
H      2.622653     7.137739     9.836667     0.123169
H      1.752087     5.783456     8.037429     0.128007
H      1.454014     8.021308     5.013795     0.134472
H      2.077278     6.598261     5.154912     0.105120
H      6.641150    -0.024776     5.592789     0.125061
H      3.694978     0.025664     6.178008     0.129663
H      1.005773     5.539285     0.419200     0.123680
H      4.916594     0.088873     0.394297     0.413512
H      5.813499     0.112586    17.803537     0.105870
H      1.136067     2.774548    18.096147     0.118747
H     -0.870994     3.940306    17.369811     0.128741
H      3.943450     3.008232    17.461122     0.116119
H      3.829865     1.455743    17.315854     0.139847
H     -1.411247     2.022050    15.093266     0.114115
H      5.246224     0.714744    15.120244     0.135166
H     -1.372002     3.346620    12.648626     0.130364
H      6.046057     2.322438    10.459241     0.120283
H      4.642527    -0.292779    12.964063     0.090309
H      5.003454     4.253896    15.323618     0.126224
H      4.088340     3.935028    14.095072     0.125191
H      1.543953     4.693581    14.269393     0.127779
H      3.834420     5.306857    17.415466     0.107702
H      0.318327     6.057079    15.888085     0.125766
H      1.923862    -0.535470    13.995460     0.110038
H      1.509123     1.821128    10.915795     0.123169
H      2.379689     3.175411    12.715033     0.128006
H      2.677762     0.937559    15.738667     0.134471
H      2.054498     2.360606    15.597550     0.105120
H     -2.509374     8.983643    15.159673     0.125061
H      0.436798     8.933203    14.574454     0.129663
H      3.126003     3.419582    20.333262     0.123681
H     -0.784818     8.869994    20.358165     0.413512
C      5.362477     8.040104     2.964697     0.095989
C      3.819844     6.586454     2.809883    -0.031451
C      4.927375     5.929010     3.206255    -0.146643
C     -0.193310     6.724606     3.735028    -0.177214
C      0.022006     6.565312     5.275898     0.124144
C     -1.131961     7.331673     5.960107    -0.179227
C     -1.688426     6.464325     8.300985    -0.161763
C     -1.642942     7.040251     9.500477    -0.005128
C     -0.870826     8.469907     8.139116     0.092954
C     -0.014990     5.076995     5.690325    -0.190060
C      2.274978     3.982199     5.655046    -0.124601
C      1.024936     3.635848     3.915990     0.077754
C      2.948314     3.226799     4.758540    -0.032263
C      2.201575     8.741928     7.304867     0.082123
C      2.421529     7.445856     8.983741    -0.005171
C      1.951688     6.690548     7.995924    -0.159361
C      1.411983     7.197915     5.526173    -0.186616
C      2.594048     0.437731     8.491907     0.614927
C      1.947291     0.160648     7.155034    -0.008023
C      0.557044     0.070747     6.995240    -0.076216
C      0.055136    -0.029489     5.711078    -0.126449
C      0.868301    -0.135382     4.588784    -0.099699
C      2.267500    -0.186261     4.758955    -0.033299
C      2.773382     0.004262     6.054946    -0.182679
C      0.764227    11.055129     3.675676     0.617737
C      0.174939    -0.235830     3.251911     0.605926
C     -0.389620    -0.051279     8.164019     0.580970
C      0.615155     8.059803     0.120364     0.636942
C     -0.388390     6.925187     0.078444    -0.039901
C      4.853293     4.441125    20.568180    -0.057611
C      0.098731     5.651488     0.251105    -0.154141
C      4.207635     5.785593    20.459852     0.592519
C     -1.230701     0.918763    17.787765     0.095989
C      0.311932     2.372413    17.942579    -0.031451
C     -0.795599     3.029857    17.546207    -0.146643
C      4.325086     2.234261    17.017434    -0.177214
C      4.109770     2.393555    15.476564     0.124144
C      5.263737     1.627194    14.792355    -0.179227
C      5.820202     2.494542    12.451477    -0.161763
C      5.774718     1.918616    11.251985    -0.005127
C      5.002602     0.488960    12.613346     0.092954
C      4.146766     3.881872    15.062137    -0.190060
C      1.856798     4.976668    15.097416    -0.124601
C      3.106840     5.323019    16.836472     0.077754
C      1.183462     5.732068    15.993922    -0.032263
C      1.930201     0.216939    13.447595     0.082123
C      1.710247     1.513011    11.768721    -0.005171
C      2.180088     2.268319    12.756538    -0.159361
C      2.719793     1.760952    15.226289    -0.186616
C      1.537728     8.521136    12.260555     0.614927
C      2.184485     8.798219    13.597428    -0.008023
C      3.574732     8.888120    13.757222    -0.076216
C      4.076640     8.988356    15.041384    -0.126449
C      3.263475     9.094249    16.163678    -0.099699
C      1.864276     9.145128    15.993507    -0.033299
C      1.358394     8.954605    14.697516    -0.182679
C      3.367549    -2.096262    17.076786     0.617737
C      3.956837     9.194697    17.500551     0.605926
C      4.521396     9.010146    12.588443     0.580970
C      3.516621     0.899064    20.632098     0.636942
C      4.520166     2.033680    20.674018    -0.039901
C     -0.721517     4.517742     0.184282    -0.057612
C      4.033045     3.307379    20.501357    -0.154142
C     -0.075859     3.173274     0.292610     0.592519
N      4.068671     7.928900     2.662956    -0.289678
N     -1.587804     6.868379     3.293623     0.082480
N      1.044263     4.250202     5.114859     0.073146
N      2.137403     3.019966     3.662187    -0.277394
N      2.566291     8.742804     8.566409    -0.263385
N      1.816510     7.511119     6.898533     0.063187
N     -1.146523     8.295886     9.405223    -0.248765
N     -1.168867     7.386558     7.407591     0.064595
N      0.063105     1.029967    18.089506    -0.289678
N      5.719580     2.090488    17.458839     0.082480
N      3.087513     4.708665    15.637603     0.073147
N      1.994373     5.938901    17.090275    -0.277394
N      1.565485     0.216063    12.186053    -0.263384
N      2.315266     1.447748    13.853929     0.063187
N      5.278299     0.662981    11.347239    -0.248766
N      5.300643     1.572309    13.344871     0.064595
O      0.033488    -0.348413     9.284651    -0.581986
O      5.877152     0.095363     7.917687    -0.583693
O      2.754175     1.629637     8.766670    -0.563580
O      2.984652    -0.559986     9.176531    -0.628296
O      4.045132    10.963213     3.259797    -0.563717
O      0.805196     0.117445     2.219061    -0.599198
O      1.152858     9.861360     3.705352    -0.562431
O      3.683233     0.248740     2.844332    -0.563951
O      1.222094     8.193533     1.188701    -0.567551
O     -0.097677     6.045527    19.801377    -0.593750
O      3.065043     5.775983    19.954945    -0.597334
O     -1.800145     9.451744     0.131156    -0.558668
O      2.868920    10.978730     0.239691    -0.909991
O      4.098288     9.307280    11.467811    -0.581986
O     -1.745376     8.863504    12.834775    -0.583693
O      1.377601     7.329230    11.985792    -0.563580
O      1.147124     9.518853    11.575931    -0.628296
O      0.086644    -2.004346    17.492665    -0.563717
O      3.326580     8.841422    18.533401    -0.599198
O      2.978918    -0.902493    17.047110    -0.562431
O      0.448543     8.710127    17.908130    -0.563952
O      2.909682     0.765334    19.563761    -0.567551
O      4.229453     2.913340     0.951085    -0.593750
O      1.066733     3.182884     0.797517    -0.597334
O      5.931921    -0.492877    20.621306    -0.558668
O      1.262856    -2.019863    20.512771    -0.909991

The following XYZ coordinates are in angstroms. Other properties are in atomic units.
The sperically averaged electron density of each atom fit to a function of the form exp(a - br)
eigen_1, eigen_2 and eigen_3 are the three eigenvalues of traceless quadrupole moment tensor
  atom number  atomic symbol              X              Y              Z     net charge C6 coefficient C8 coefficient C10 coefficient fluctuating dipole atomic polarizability isotropic forcefield polarizability              a              b squared Pearson coefficient          <r^3>          <r^4>         wp_QDO          m_QDO          q_QDO       dipole_x       dipole_y       dipole_z         dipole            Qxy            Qxz            Qyz     Q(x^2-y^2)  Q(3z^2 - R^2)        eigen_1        eigen_2        eigen_3 static polarizability      alpha(xx)      alpha(xy)      alpha(xz)      alpha(yy)      alpha(yz)      alpha(zz) atomic spin moment
            1             Cd       2.695699       9.664963       1.987671       1.004744     160.963078 0.42593408E+04  0.16082611E+06                                22.660269                           20.533284       0.766191       1.970591                    0.998440      75.730566     201.155170       0.437005       0.371198      -1.206475      -0.038921       0.048833      -0.017691       0.064903       0.050853      -0.043712       0.020138       0.014750       0.133856      -0.088501       0.020261       0.068241             25.144876      28.855684      -0.069028       0.325094      23.143544       1.150297      23.435398           0.000022
            2             Cd       5.141557      -1.042597       9.922167       0.955303     147.746197 0.38111671E+04  0.14086709E+06                                22.625884                           20.422095       0.897927       1.995324                    0.998358      77.520857     208.075606       0.403813       0.410368      -1.169009      -0.025829      -0.031853       0.013416       0.043148      -0.012588       0.005457      -0.126293       0.122135      -0.091359      -0.164797       0.068454       0.096344             24.230717      24.673059       1.378916       0.692300      19.359739       5.272088      28.659354          -0.000020
            3             Cd       2.455069       1.771230       1.756696       1.030926     166.283581 0.39844777E+04  0.14810081E+06                                23.449882                           20.178253       0.757887       1.974179                    0.997940      74.881976     197.960059       0.430024       0.383201      -1.195772       0.030629      -0.033627      -0.084259       0.095752       0.001706       0.047615      -0.021284       0.050722      -0.257584      -0.103022       0.020928       0.082093             26.861884      22.141710       0.057711      -1.243837      29.500145      -3.943979      28.943798           0.000032
            4             Cd       1.436077      -0.706096      18.764791       1.004744     160.963085 0.42593412E+04  0.16082612E+06                                22.660270                           20.533285       0.766191       1.970591                    0.998440      75.730567     201.155176       0.437005       0.371198      -1.206475       0.038921      -0.048833       0.017691       0.064903       0.050853      -0.043712       0.020138       0.014750       0.133856      -0.088501       0.020260       0.068241             25.144876      28.855685      -0.069029       0.325094      23.143546       1.150297      23.435399           0.000022
            5             Cd      -1.009781      10.001464      10.830295       0.955303     147.746192 0.38111670E+04  0.14086709E+06                                22.625884                           20.422096       0.897926       1.995324                    0.998358      77.520859     208.075617       0.403813       0.410368      -1.169009       0.025829       0.031853      -0.013416       0.043148      -0.012588       0.005457      -0.126293       0.122135      -0.091359      -0.164797       0.068454       0.096344             24.230718      24.673060       1.378916       0.692300      19.359739       5.272088      28.659354          -0.000020
            6             Cd       1.676707       7.187637      18.995766       1.030926     166.283583 0.39844777E+04  0.14810081E+06                                23.449882                           20.178253       0.757887       1.974179                    0.997940      74.881976     197.960060       0.430024       0.383201      -1.195772      -0.030629       0.033627       0.084259       0.095752       0.001706       0.047615      -0.021283       0.050722      -0.257584      -0.103022       0.020928       0.082093             26.861884      22.141710       0.057711      -1.243836      29.500145      -3.943979      28.943798           0.000032
            7             Cd       0.000000       0.000000       0.000000       1.059140     143.976564 0.37131852E+04  0.13592267E+06                                21.987578                           19.912322       0.662172       1.955919                    0.997817      74.103454     195.900393       0.417861       0.400432      -1.179934      -0.000000      -0.000000      -0.000000       0.000000      -0.018934       0.026217       0.005293       0.121612      -0.139825      -0.056301      -0.035278       0.091579             24.935651      20.906540       3.256797       1.320578      30.607358      -1.349011      23.293055           0.000026
            8              H      -1.681723       8.846281       2.948925       0.105870       0.934306 0.68025247E+01  0.65269440E+02                                 1.672217                            1.599452      -1.274209       2.276305                    0.994403       3.795836      11.128221       0.452650       1.410274      -0.679830       0.023741       0.047857      -0.008043       0.054025       0.006273       0.003814      -0.006132      -0.005359      -0.054150      -0.020222       0.004083       0.016139              1.691529       1.547911       0.330105       0.029479       2.145634      -0.013718       1.381043           0.000002
            9              H       2.995709       6.184319       2.656315       0.118747       0.898096 0.60750891E+01  0.56083755E+02                                 1.579802                            1.474709      -0.802581       2.509349                    0.999465       3.362954       9.350633       0.494232       1.342429      -0.695391      -0.038847      -0.021261      -0.013530       0.046305       0.004675       0.004926      -0.000647      -0.001935      -0.055407      -0.019421       0.005192       0.014229              1.640900       2.204879       0.328218       0.098353       1.379593       0.057842       1.338228           0.000006
           10              H       5.002770       5.018561       3.382651       0.128741       1.009976 0.75087428E+01  0.73114983E+02                                 1.701073                            1.636689      -1.093426       2.366513                    0.996751       3.580583      10.236339       0.470187       1.337816      -0.695748      -0.002702      -0.044088      -0.002638       0.044250       0.001237       0.011331      -0.006034      -0.008523      -0.076860      -0.029839       0.011914       0.017925              1.700862       1.496101      -0.008711       0.033865       2.188986      -0.130185       1.417500           0.000008
           11              H       0.188326       5.950635       3.291340       0.116119       0.922772 0.70259008E+01  0.67816894E+02                                 1.654417                            1.616712      -1.150213       2.327581                    0.994147       3.777695      11.032266       0.454858       1.395066      -0.683108       0.012233      -0.021022      -0.016703       0.029505       0.002076      -0.001129       0.007069       0.007115      -0.010221      -0.010066       0.004074       0.005992              1.677542       1.543951      -0.301442      -0.090738       1.883072       0.243935       1.605603           0.000003
           12              H       0.301911       7.503124       3.436608       0.139847       0.865517 0.65600586E+01  0.62785789E+02                                 1.635265                            1.601718      -1.362626       2.238382                    0.993227       3.865447      11.563759       0.436372       1.466546      -0.668802       0.020313       0.026666      -0.009972       0.034973       0.001311       0.004065      -0.005106       0.011958      -0.030350      -0.013136       0.001333       0.011803              1.652846       1.645207       0.286542      -0.036149       1.740466      -0.150124       1.572867           0.000002
           13              H       5.543023       6.936817       5.659196       0.114115       0.983727 0.77744782E+01  0.76411802E+02                                 1.683505                            1.667136      -1.008794       2.390366                    0.997298       3.690519      10.621809       0.464852       1.340609      -0.694946      -0.029062      -0.009673      -0.003668       0.030849      -0.002127      -0.001226      -0.001348       0.014521      -0.018304      -0.007056      -0.003623       0.010679              1.680083       1.960231       0.222301       0.252021       1.430135       0.154465       1.649883           0.000000
           14              H      -1.114448       8.244123       5.632218       0.135166       0.860334 0.67804717E+01  0.64846051E+02                                 1.583535                            1.595039      -1.103218       2.372347                    0.995015       3.591425      10.428045       0.455164       1.407065      -0.681885       0.002998       0.033890      -0.010060       0.035478      -0.000558      -0.003948      -0.000694      -0.009053      -0.001258      -0.006832       0.002004       0.004828              1.560348       1.323715      -0.000828       0.007118       1.833936      -0.155861       1.523391          -0.000002
           15              H       5.503778       5.612247       8.103836       0.130365       0.995021 0.70677162E+01  0.66499862E+02                                 1.576510                            1.505308      -0.802097       2.505844                    0.999773       3.150327       8.315778       0.541454       1.202273      -0.728410      -0.019173      -0.042200       0.002653       0.046427       0.017888      -0.007006      -0.002284      -0.037841       0.029922      -0.031801       0.008943       0.022859              1.568378       1.400238       0.260121       0.017687       1.958651       0.156459       1.346245          -0.000005
           16              H      -1.914281       6.636429      10.293221       0.120284       1.046272 0.72730212E+01  0.69209498E+02                                 1.665704                            1.553046      -0.736634       2.542032                    0.999767       3.195470       8.598389       0.517571       1.243612      -0.719291      -0.014403      -0.019218       0.041430       0.047887       0.013060      -0.006547      -0.002761      -0.024078       0.030703      -0.023601       0.006626       0.016975              1.693129       1.416483       0.116880      -0.276133       1.503731      -0.352875       2.159173          -0.000009
           17              H      -0.510751       9.251646       7.788399       0.090309       1.025323 0.77447890E+01  0.76990275E+02                                 1.782539                            1.706601      -1.512311       2.137153                    0.993071       4.213236      12.696358       0.436912       1.410215      -0.677802       0.017070       0.040539      -0.011872       0.045560       0.007464      -0.004972      -0.000383      -0.013259       0.027521      -0.015360       0.004409       0.010950              1.774645       1.565889       0.316175      -0.132820       2.227942      -0.228910       1.530103          -0.000007
           18              H      -0.871678       4.704971       5.428844       0.126224       0.976710 0.74911063E+01  0.72215246E+02                                 1.623644                            1.597673      -0.745524       2.527749                    0.999346       3.352981       9.248013       0.497235       1.277795      -0.710455      -0.026668      -0.012341      -0.008259       0.030524       0.004120      -0.000489       0.003577       0.001100      -0.010239      -0.006177      -0.000140       0.006318              1.616904       1.957915       0.167537       0.181602       1.489074       0.079123       1.403724           0.000003
           19              H       0.043436       5.023839       6.657390       0.125191       1.095414 0.86880003E+01  0.87226030E+02                                 1.773771                            1.736263      -1.031361       2.392322                    0.996459       3.577324      10.187319       0.468854       1.301195      -0.704720       0.003692      -0.003383       0.030182       0.030595      -0.003706       0.002638      -0.006543      -0.000794       0.002074      -0.006362      -0.002622       0.008984              1.763848       1.509231      -0.049978      -0.004799       1.545220       0.096363       2.237093          -0.000006
           20              H       2.587823       4.265286       6.483069       0.127779       1.034545 0.75150965E+01  0.72765434E+02                                 1.695254                            1.611034      -1.016873       2.404390                    0.997884       3.451469       9.653224       0.488438       1.295108      -0.705529       0.022185       0.001870       0.039560       0.045395      -0.012479       0.011866       0.009983       0.031590       0.012018      -0.027939       0.005467       0.022471              1.692471       1.464573       0.049345       0.259136       1.586375       0.287448       2.026465          -0.000001
           21              H       0.297356       3.652010       3.336996       0.107702       1.048371 0.76116311E+01  0.74017311E+02                                 1.720999                            1.628504      -0.974275       2.419159                    0.998330       3.499229       9.843252       0.482080       1.306566      -0.703201      -0.038002      -0.007378      -0.037601       0.053966      -0.005011       0.011151       0.009949       0.022264      -0.002523      -0.020303       0.002167       0.018135              1.740957       1.896497      -0.070548       0.490321       1.474456       0.040078       1.851916           0.000008
           22              H       3.813449       2.901788       4.864377       0.125766       0.976495 0.67154226E+01  0.62648152E+02                                 1.587748                            1.490085      -0.744284       2.540280                    0.999823       3.136726       8.359805       0.529531       1.239880      -0.719758       0.042568      -0.021756       0.007998       0.048469      -0.013508       0.007901       0.008724       0.028759       0.018440      -0.026561       0.008085       0.018476              1.622189       2.069742      -0.299074       0.054744       1.535320      -0.056821       1.261503           0.000005
           23              H       2.207914       9.494337       6.757002       0.110038       0.982160 0.71946216E+01  0.69604545E+02                                 1.695272                            1.619058      -1.235153       2.296107                    0.995517       3.685153      10.646830       0.463370       1.366306      -0.689181       0.004507       0.046173      -0.025407       0.052894       0.004722       0.001145      -0.005667      -0.025578       0.022912      -0.017638       0.003368       0.014269              1.688829       1.415767       0.037389       0.021268       2.013142      -0.397008       1.637577          -0.000004
           24              H       2.622653       7.137739       9.836667       0.123169       1.104696 0.79075810E+01  0.77703554E+02                                 1.791199                            1.666756      -1.066173       2.384772                    0.997038       3.509735       9.954480       0.473127       1.317442      -0.701099       0.007522      -0.017930       0.044679       0.048727       0.004059       0.013965      -0.007138      -0.037146       0.005979      -0.027468       0.007062       0.020406              1.827000       1.498031      -0.065054       0.243267       1.443490      -0.184076       2.539480          -0.000008
           25              H       1.752087       5.783456       8.037429       0.128007       1.026177 0.74101069E+01  0.71174194E+02                                 1.665236                            1.584236      -0.809850       2.500626                    0.999602       3.315933       9.101426       0.502067       1.270125      -0.712188      -0.006768      -0.042232       0.016648       0.045897       0.005477       0.009955      -0.011422      -0.042204       0.036008      -0.030945       0.005742       0.025204              1.662070       1.369710       0.179463       0.051282       2.202309       0.092276       1.414190          -0.000003
           26              H       1.454014       8.021308       5.013795       0.134472       0.926459 0.71040243E+01  0.69105786E+02                                 1.689445                            1.649768      -1.317323       2.257118                    0.993441       3.850901      11.475903       0.438252       1.436721      -0.674716       0.003076       0.025658      -0.018785       0.031948       0.006209       0.000403       0.001967       0.001900       0.018899      -0.009528       0.002491       0.007037              1.695956       1.455133       0.016542       0.083623       1.913506      -0.310011       1.719230          -0.000000
           27              H       2.077278       6.598261       5.154912       0.105120       1.046783 0.83031654E+01  0.83509152E+02                                 1.788672                            1.747076      -1.287368       2.248484                    0.993905       4.020843      11.960921       0.441779       1.378514      -0.685592       0.015931      -0.011995      -0.010554       0.022562       0.002307       0.004816       0.002514       0.006711       0.017462      -0.007082      -0.002280       0.009362              1.805197       1.927432      -0.351673      -0.239977       1.854313       0.258635       1.633846           0.000001
           28              H       6.641150      -0.024776       5.592789       0.125061       1.005346 0.74305758E+01  0.72087891E+02                                 1.689818                            1.618531      -1.294091       2.269439                    0.995945       3.598204      10.232089       0.477546       1.322059      -0.698556      -0.039387       0.002520      -0.005861       0.039901      -0.002084       0.006188      -0.005700       0.018742      -0.022525      -0.012827      -0.002631       0.015459              1.705713       2.205381       0.001341       0.058894       1.346684      -0.002334       1.565075           0.000000
           29              H       3.694978       0.025664       6.178008       0.129663       0.925193 0.66913955E+01  0.63651416E+02                                 1.647167                            1.574441      -1.057656       2.391692                    0.996850       3.533862      10.164624       0.463497       1.389208      -0.685479       0.038405       0.004411       0.006558       0.039209      -0.000376      -0.004110       0.002869       0.019103       0.017217      -0.012867       0.002307       0.010560              1.668778       2.164591      -0.032362       0.124669       1.391763      -0.025162       1.449981          -0.000003
           30              H       1.005773       5.539285       0.419200       0.123680       0.892337 0.65589382E+01  0.62108193E+02                                 1.607123                            1.558541      -1.076971       2.376141                    0.997170       3.569073      10.257591       0.465754       1.388783      -0.685224       0.040403      -0.003421       0.004916       0.040844       0.003094       0.001699       0.000708       0.022604      -0.035159      -0.011865      -0.005820       0.017685              1.636193       2.046587      -0.068891       0.134752       1.463455       0.015044       1.398538           0.000009
           31              H       4.916594       0.088873       0.394297       0.413512       0.413836 0.25859511E+01  0.20290753E+02                                 1.147812                            1.129391      -1.594952       2.288879                    0.996386       2.684713       8.128122       0.422016       1.849692      -0.609959      -0.010700       0.024599       0.002025       0.026901      -0.002893      -0.000406       0.001010      -0.009574      -0.002761      -0.005137      -0.001081       0.006218              1.168339       1.153515      -0.120781      -0.045325       1.273523       0.024311       1.077979           0.000006
           32              H       5.813499       0.112586      17.803537       0.105870       0.934305 0.68025194E+01  0.65269379E+02                                 1.672217                            1.599452      -1.274209       2.276305                    0.994403       3.795835      11.128219       0.452650       1.410275      -0.679830      -0.023741      -0.047857       0.008043       0.054025       0.006273       0.003814      -0.006132      -0.005359      -0.054150      -0.020222       0.004083       0.016139              1.691529       1.547911       0.330105       0.029479       2.145634      -0.013718       1.381042           0.000002
           33              H       1.136067       2.774548      18.096147       0.118747       0.898096 0.60750883E+01  0.56083749E+02                                 1.579802                            1.474709      -0.802581       2.509349                    0.999465       3.362954       9.350634       0.494231       1.342429      -0.695391       0.038847       0.021261       0.013530       0.046305       0.004675       0.004926      -0.000647      -0.001935      -0.055407      -0.019421       0.005192       0.014229              1.640900       2.204880       0.328218       0.098353       1.379593       0.057842       1.338228           0.000006
           34              H      -0.870994       3.940306      17.369811       0.128741       1.009976 0.75087440E+01  0.73114998E+02                                 1.701073                            1.636689      -1.093425       2.366513                    0.996751       3.580583      10.236339       0.470187       1.337816      -0.695748       0.002702       0.044088       0.002638       0.044250       0.001237       0.011331      -0.006034      -0.008523      -0.076860      -0.029839       0.011914       0.017925              1.700862       1.496101      -0.008711       0.033865       2.188987      -0.130185       1.417500           0.000008
           35              H       3.943450       3.008232      17.461122       0.116119       0.922772 0.70259017E+01  0.67816903E+02                                 1.654417                            1.616712      -1.150212       2.327581                    0.994147       3.777695      11.032265       0.454858       1.395066      -0.683108      -0.012233       0.021022       0.016703       0.029505       0.002076      -0.001129       0.007069       0.007115      -0.010221      -0.010066       0.004074       0.005992              1.677542       1.543951      -0.301442      -0.090738       1.883072       0.243935       1.605602           0.000003
           36              H       3.829865       1.455743      17.315854       0.139847       0.865516 0.65600532E+01  0.62785729E+02                                 1.635265                            1.601718      -1.362626       2.238382                    0.993227       3.865446      11.563758       0.436372       1.466547      -0.668802      -0.020313      -0.026666       0.009972       0.034973       0.001311       0.004065      -0.005106       0.011958      -0.030349      -0.013136       0.001333       0.011803              1.652846       1.645207       0.286542      -0.036149       1.740466      -0.150124       1.572867           0.000002
           37              H      -1.411247       2.022050      15.093266       0.114115       0.983727 0.77744790E+01  0.76411809E+02                                 1.683505                            1.667136      -1.008793       2.390367                    0.997298       3.690519      10.621808       0.464852       1.340609      -0.694946       0.029062       0.009673       0.003668       0.030849      -0.002127      -0.001226      -0.001348       0.014521      -0.018304      -0.007056      -0.003623       0.010679              1.680083       1.960231       0.222301       0.252021       1.430135       0.154465       1.649883           0.000000
           38              H       5.246224       0.714744      15.120244       0.135166       0.860334 0.67804709E+01  0.64846043E+02                                 1.583535                            1.595040      -1.103218       2.372347                    0.995015       3.591425      10.428046       0.455164       1.407066      -0.681885      -0.002998      -0.033890       0.010060       0.035478      -0.000558      -0.003948      -0.000694      -0.009053      -0.001258      -0.006832       0.002004       0.004828              1.560348       1.323715      -0.000828       0.007118       1.833936      -0.155861       1.523391          -0.000002
           39              H      -1.372002       3.346620      12.648626       0.130364       0.995023 0.70677261E+01  0.66499982E+02                                 1.576511                            1.505310      -0.802097       2.505843                    0.999773       3.150329       8.315786       0.541453       1.202274      -0.728409       0.019173       0.042200      -0.002653       0.046427       0.017888      -0.007006      -0.002284      -0.037841       0.029922      -0.031801       0.008943       0.022859              1.568379       1.400239       0.260121       0.017687       1.958653       0.156459       1.346246          -0.000005
           40              H       6.046057       2.322438      10.459241       0.120283       1.046273 0.72730336E+01  0.69209652E+02                                 1.665706                            1.553048      -0.736634       2.542032                    0.999767       3.195472       8.598399       0.517571       1.243613      -0.719291       0.014403       0.019218      -0.041430       0.047887       0.013060      -0.006547      -0.002761      -0.024078       0.030703      -0.023601       0.006626       0.016975              1.693132       1.416485       0.116880      -0.276134       1.503733      -0.352875       2.159177          -0.000009
           41              H       4.642527      -0.292779      12.964063       0.090309       1.025322 0.77447832E+01  0.76990205E+02                                 1.782539                            1.706600      -1.512310       2.137153                    0.993071       4.213235      12.696356       0.436912       1.410216      -0.677802      -0.017070      -0.040539       0.011872       0.045560       0.007464      -0.004972      -0.000383      -0.013259       0.027521      -0.015360       0.004409       0.010950              1.774645       1.565889       0.316175      -0.132820       2.227942      -0.228910       1.530103          -0.000007
           42              H       5.003454       4.253896      15.323618       0.126224       0.976711 0.74911109E+01  0.72215298E+02                                 1.623644                            1.597673      -0.745525       2.527749                    0.999346       3.352982       9.248015       0.497236       1.277794      -0.710455       0.026668       0.012341       0.008259       0.030524       0.004120      -0.000489       0.003577       0.001100      -0.010239      -0.006177      -0.000140       0.006318              1.616904       1.957915       0.167537       0.181602       1.489074       0.079123       1.403724           0.000003
           43              H       4.088340       3.935028      14.095072       0.125191       1.095414 0.86879989E+01  0.87226013E+02                                 1.773771                            1.736263      -1.031361       2.392322                    0.996459       3.577324      10.187319       0.468854       1.301195      -0.704720      -0.003693       0.003383      -0.030182       0.030595      -0.003706       0.002638      -0.006543      -0.000794       0.002074      -0.006362      -0.002622       0.008984              1.763848       1.509231      -0.049978      -0.004799       1.545220       0.096363       2.237093          -0.000006
           44              H       1.543953       4.693581      14.269393       0.127779       1.034545 0.75150990E+01  0.72765460E+02                                 1.695253                            1.611034      -1.016874       2.404390                    0.997884       3.451470       9.653225       0.488438       1.295107      -0.705529      -0.022185      -0.001870      -0.039560       0.045395      -0.012479       0.011866       0.009983       0.031590       0.012018      -0.027939       0.005467       0.022471              1.692471       1.464573       0.049345       0.259136       1.586375       0.287448       2.026464          -0.000001
           45              H       3.834420       5.306857      17.415466       0.107702       1.048371 0.76116321E+01  0.74017318E+02                                 1.720999                            1.628504      -0.974275       2.419159                    0.998330       3.499229       9.843250       0.482080       1.306566      -0.703201       0.038002       0.007378       0.037601       0.053966      -0.005011       0.011151       0.009949       0.022264      -0.002523      -0.020303       0.002167       0.018135              1.740956       1.896497      -0.070548       0.490321       1.474456       0.040078       1.851916           0.000008
           46              H       0.318327       6.057079      15.888085       0.125766       0.976494 0.67154185E+01  0.62648109E+02                                 1.587748                            1.490085      -0.744285       2.540280                    0.999823       3.136725       8.359804       0.529531       1.239881      -0.719758      -0.042568       0.021756      -0.007998       0.048469      -0.013508       0.007901       0.008724       0.028759       0.018440      -0.026561       0.008085       0.018476              1.622189       2.069742      -0.299074       0.054744       1.535321      -0.056821       1.261503           0.000005
           47              H       1.923862      -0.535470      13.995460       0.110038       0.982159 0.71946161E+01  0.69604486E+02                                 1.695272                            1.619058      -1.235154       2.296106                    0.995517       3.685152      10.646830       0.463370       1.366307      -0.689181      -0.004507      -0.046173       0.025407       0.052894       0.004722       0.001145      -0.005667      -0.025578       0.022912      -0.017638       0.003368       0.014269              1.688829       1.415768       0.037389       0.021268       2.013142      -0.397008       1.637577          -0.000004
           48              H       1.509123       1.821128      10.915795       0.123169       1.104697 0.79075861E+01  0.77703617E+02                                 1.791200                            1.666756      -1.066175       2.384771                    0.997038       3.509736       9.954484       0.473127       1.317442      -0.701099      -0.007522       0.017930      -0.044679       0.048727       0.004059       0.013965      -0.007138      -0.037146       0.005979      -0.027468       0.007062       0.020406              1.827001       1.498031      -0.065054       0.243267       1.443490      -0.184076       2.539481          -0.000007
           49              H       2.379689       3.175411      12.715033       0.128006       1.026178 0.74101152E+01  0.71174297E+02                                 1.665238                            1.584237      -0.809851       2.500626                    0.999602       3.315935       9.101434       0.502066       1.270126      -0.712188       0.006768       0.042232      -0.016648       0.045897       0.005477       0.009955      -0.011422      -0.042204       0.036008      -0.030945       0.005742       0.025204              1.662071       1.369711       0.179463       0.051282       2.202311       0.092276       1.414191          -0.000003
           50              H       2.677762       0.937559      15.738667       0.134471       0.926459 0.71040275E+01  0.69105825E+02                                 1.689446                            1.649768      -1.317323       2.257118                    0.993441       3.850902      11.475906       0.438252       1.436721      -0.674716      -0.003076      -0.025658       0.018785       0.031948       0.006209       0.000403       0.001967       0.001900       0.018899      -0.009528       0.002491       0.007037              1.695957       1.455133       0.016542       0.083624       1.913507      -0.310011       1.719230          -0.000000
           51              H       2.054498       2.360606      15.597550       0.105120       1.046784 0.83031699E+01  0.83509206E+02                                 1.788672                            1.747076      -1.287367       2.248485                    0.993905       4.020844      11.960923       0.441779       1.378513      -0.685593      -0.015931       0.011995       0.010554       0.022562       0.002307       0.004816       0.002514       0.006711       0.017462      -0.007082      -0.002280       0.009362              1.805197       1.927432      -0.351673      -0.239977       1.854313       0.258635       1.633846           0.000001
           52              H      -2.509374       8.983643      15.159673       0.125061       1.005346 0.74305764E+01  0.72087896E+02                                 1.689818                            1.618531      -1.294091       2.269439                    0.995945       3.598204      10.232088       0.477546       1.322059      -0.698556       0.039387      -0.002520       0.005861       0.039901      -0.002084       0.006188      -0.005700       0.018742      -0.022525      -0.012827      -0.002631       0.015459              1.705713       2.205381       0.001341       0.058894       1.346684      -0.002334       1.565075           0.000000
           53              H       0.436798       8.933203      14.574454       0.129663       0.925193 0.66913943E+01  0.63651402E+02                                 1.647167                            1.574441      -1.057656       2.391692                    0.996850       3.533862      10.164624       0.463497       1.389209      -0.685479      -0.038405      -0.004411      -0.006558       0.039209      -0.000376      -0.004110       0.002869       0.019103       0.017217      -0.012867       0.002307       0.010560              1.668778       2.164591      -0.032362       0.124669       1.391763      -0.025162       1.449980          -0.000003
           54              H       3.126003       3.419582      20.333262       0.123681       0.892337 0.65589371E+01  0.62108173E+02                                 1.607122                            1.558540      -1.076970       2.376141                    0.997170       3.569072      10.257584       0.465754       1.388781      -0.685225      -0.040403       0.003421      -0.004916       0.040844       0.003094       0.001699       0.000708       0.022603      -0.035159      -0.011865      -0.005820       0.017685              1.636192       2.046585      -0.068891       0.134752       1.463454       0.015044       1.398537           0.000009
           55              H      -0.784818       8.869994      20.358165       0.413512       0.413837 0.25859545E+01  0.20290786E+02                                 1.147812                            1.129392      -1.594954       2.288878                    0.996386       2.684715       8.128130       0.422016       1.849692      -0.609959       0.010700      -0.024599      -0.002025       0.026901      -0.002893      -0.000406       0.001010      -0.009574      -0.002761      -0.005137      -0.001081       0.006218              1.168340       1.153515      -0.120781      -0.045325       1.273524       0.024311       1.077980           0.000006
           56              C       5.362477       8.040104       2.964697       0.095989      23.859084 0.34701669E+03  0.77868414E+04                                 7.449766                            6.429386      -0.048174       2.005729                    0.997290      26.683390      77.367169       0.611048       0.446704      -1.035547      -0.026406      -0.029233      -0.025432       0.046889       0.017110      -0.011715      -0.001339      -0.021848       0.022022      -0.026776       0.006053       0.020723              7.916736       9.250473       0.125133       1.669399       9.302752      -0.993330       5.196981          -0.000001
           57              C       3.819844       6.586454       2.809883      -0.031451      27.577360 0.40523611E+03  0.94197789E+04                                 8.068869                            6.840077       0.150787       2.034002                    0.999323      28.663590      83.627503       0.608595       0.432957      -1.047325       0.003038       0.061915      -0.047193       0.077909       0.014071       0.010156       0.015891      -0.013787      -0.092077      -0.036000      -0.000322       0.036322              8.723146      12.779482       1.052371       1.448007       8.202912      -0.376239       5.187043           0.000004
           58              C       4.927375       5.929010       3.206255      -0.146643      28.636610 0.44401071E+03  0.10532658E+05                                 8.160309                            7.084781       0.081432       1.999238                    0.997808      29.902193      87.398491       0.609075       0.423927      -1.055552       0.053079       0.015116      -0.038886       0.067513       0.021540       0.037062       0.010173      -0.015933      -0.193350      -0.077940       0.015222       0.062717              8.599970      10.494817       0.354937       1.744121       9.929765      -0.492623       5.375328           0.000011
           59              C      -0.193310       6.724606       3.735028      -0.177214      28.511240 0.43346822E+03  0.10248599E+05                                 8.293500                            7.031465      -0.428531       1.876514                    0.993829      29.146681      85.802265       0.605666       0.427726      -1.050362      -0.072197       0.001133       0.022113       0.075516      -0.000202       0.020369       0.002343       0.075579      -0.070727      -0.030158      -0.024710       0.054868              9.323817      10.928326      -0.728944       2.863747       6.402115      -0.120870      10.641011           0.000004
           60              C       0.022006       6.565312       5.275898       0.124144      23.627005 0.37239670E+03  0.84672886E+04                                 8.187003                            7.326915      -0.336450       1.931594                    0.997655      26.048710      74.927437       0.498310       0.540590      -0.991732       0.006237       0.003487      -0.005524       0.009032       0.002423      -0.009851      -0.010407       0.005783       0.018208      -0.012841      -0.004694       0.017535              8.883915       9.198143      -0.779523       0.583557       8.339413       0.796445       9.114188          -0.000002
           61              C      -1.131961       7.331673       5.960107      -0.179227      26.970335 0.41614513E+03  0.97299013E+04                                 7.912566                            6.835417      -0.159658       1.955435                    0.996816      28.993960      84.613204       0.622194       0.421033      -1.055521       0.036940      -0.021840       0.072687       0.084409       0.003508      -0.015694      -0.006073      -0.011189       0.037159      -0.019522      -0.002730       0.022251              8.589762       7.273544      -0.964495      -1.055876       6.301914       1.928561      12.193827          -0.000004
           62              C      -1.688426       6.464325       8.300985      -0.161763      28.003250 0.42057301E+03  0.97797551E+04                                 7.853498                            6.761625       0.455688       2.113351                    0.999872      29.233097      82.851191       0.646141       0.407654      -1.072751       0.000397       0.028790      -0.045121       0.053525       0.053932      -0.025834      -0.022795      -0.112454       0.088739      -0.094723       0.012951       0.081771              7.998173       5.439774       1.836400      -1.018483       9.028055       1.108932       9.526689          -0.000015
           63              C      -1.642942       7.040251       9.500477      -0.005128      25.931246 0.36557804E+03  0.82776758E+04                                 7.686550                            6.457055       0.017974       1.996857                    0.999216      27.889600      80.173851       0.632496       0.427681      -1.051078       0.017361       0.068044       0.022089       0.073616       0.023672      -0.011015      -0.016706      -0.024783       0.018126      -0.029761      -0.006969       0.036730              7.962888       5.189572       1.465514      -1.530446       7.628554      -0.150533      11.070539          -0.000022
           64              C      -0.870826       8.469907       8.139116       0.092954      23.696580 0.33896767E+03  0.75735495E+04                                 7.419996                            6.341890      -0.056914       2.000101                    0.998195      26.789559      77.904376       0.616105       0.444949      -1.034949      -0.015249      -0.027905       0.030926       0.044358      -0.001099       0.013951      -0.008164       0.024200      -0.074485      -0.030399       0.001851       0.028548              7.753427       5.078437       1.644757      -1.066166       8.768420       1.015483       9.413425          -0.000013
           65              C      -0.014990       5.076995       5.690325      -0.190060      26.430641 0.40320529E+03  0.93329585E+04                                 7.732260                            6.684672      -0.048186       1.991675                    0.996634      28.726177      82.822800       0.636719       0.415590      -1.061257       0.063753      -0.008987      -0.039808       0.075696      -0.019582      -0.007356       0.013028       0.022662      -0.040601      -0.023874      -0.009172       0.033046              8.349104       7.905089      -2.505259      -1.011486      10.333045       1.403835       6.809178          -0.000003
           66              C       2.274978       3.982199       5.655046      -0.124601      28.118115 0.41770572E+03  0.97272806E+04                                 7.999730                            6.822366       0.380334       2.101328                    0.999327      28.934694      82.919862       0.629440       0.417860      -1.062765      -0.059468      -0.015001       0.009561       0.062072      -0.036008       0.043743       0.016577       0.068992       0.026150      -0.069584       0.001621       0.067963              8.282194       8.234658      -2.016630       0.821270       7.740896       2.400577       8.871028          -0.000004
           67              C       1.024936       3.635848       3.915990       0.077754      23.364764 0.31373904E+03  0.68124184E+04                                 7.083037                            5.914667       0.554128       2.197348                    0.999902      25.709836      71.513744       0.674606       0.418141      -1.060906       0.036019      -0.019809       0.019047       0.045305       0.020557       0.022727      -0.011078       0.002517       0.018809      -0.037077       0.010673       0.026404              7.557988       7.818146      -1.939563       1.022254       6.801586       2.202644       8.054233           0.000004
           68              C       2.948314       3.226799       4.758540      -0.032263      27.130351 0.39419385E+03  0.90673533E+04                                 7.875841                            6.683007       0.229986       2.058614                    0.999772      28.209404      80.914859       0.626715       0.424879      -1.056060      -0.032615      -0.048441      -0.050564       0.077246      -0.024875       0.018042      -0.001061       0.068062       0.076888      -0.055240       0.010084       0.045157              8.275831       9.965137      -2.552816       0.357572       7.624415       1.491714       7.237940          -0.000004
           69              C       2.201575       8.741928       7.304867       0.082123      23.025789 0.32672989E+03  0.71760495E+04                                 7.049244                            6.063941       0.423488       2.154254                    0.999765      25.984388      72.997785       0.660780       0.422039      -1.057087       0.005200      -0.020600       0.034797       0.040771      -0.008273      -0.017115      -0.011630      -0.014769      -0.040226      -0.029931       0.011213       0.018718              7.314568       4.937922       1.223925       1.553133       8.416664       0.203899       8.589118          -0.000013
           70              C       2.421529       7.445856       8.983741      -0.005171      26.667726 0.38123046E+03  0.87507566E+04                                 7.937425                            6.650805      -0.139485       1.945187                    0.999105      28.419351      83.113217       0.613276       0.435103      -1.043252      -0.007314       0.067821       0.007741       0.068653       0.015050       0.000648      -0.025821      -0.052740       0.004623      -0.033234      -0.010995       0.044229              8.336833       5.525048       0.780787       2.526112       7.514396       0.625629      11.971056          -0.000021
           71              C       1.951688       6.690548       7.995924      -0.159361      28.373382 0.42328052E+03  0.98962511E+04                                 8.049258                            6.856119       0.353052       2.085214                    0.999372      29.445885      84.731706       0.629077       0.416447      -1.062975      -0.026664       0.017847      -0.031259       0.044795       0.014354       0.016710      -0.050635      -0.120649       0.135779      -0.089000      -0.003290       0.092290              8.328060       5.467192       1.457851       2.097009       9.912296       1.382398       9.604691          -0.000009
           72              C       1.411983       7.197915       5.526173      -0.186616      27.448810 0.42166666E+03  0.99053042E+04                                 8.027877                            6.888301      -0.323240       1.905836                    0.994940      29.226250      85.880300       0.617904       0.421975      -1.053466      -0.024909      -0.005206       0.078943       0.082943       0.021442       0.014663       0.003477      -0.004170       0.139150      -0.045556      -0.004576       0.050132              8.788606       8.845865       1.044619       2.317487       6.989737       1.808501      10.530216          -0.000001
           73              C       2.594048       0.437731       8.491907       0.614927      22.009379 0.25668006E+03  0.54012012E+04                                 7.461919                            5.859174      -0.368837       1.938257                    0.998660      23.138056      67.367883       0.580358       0.501547      -0.994879       0.039446      -0.008838       0.056750       0.069675      -0.002205      -0.080530       0.000183       0.167336      -0.016879      -0.080905      -0.052310       0.133215              8.189096       5.831638      -0.107979       2.759952       8.708030      -0.029812      10.027620          -0.000009
           74              C       1.947291       0.160648       7.155034      -0.008023      37.338262 0.48056569E+03  0.11584231E+05                                 9.849967                            7.431196      -0.280009       1.909785                    0.998938      28.350789      82.520058       0.589652       0.430919      -1.055171      -0.011612       0.010298      -0.047855       0.050309      -0.006014      -0.002188      -0.020665      -0.059611      -0.082086      -0.033734      -0.015759       0.049492             11.286948      12.094583       0.501636       1.014366       5.476663       0.959639      16.289596          -0.000011
           75              C       0.557044       0.070747       6.995240      -0.076216      39.218674 0.48572256E+03  0.11707188E+05                                10.061888                            7.388144      -0.021827       1.985343                    0.999322      28.738232      82.885808       0.603015       0.421419      -1.064027       0.015280       0.009958      -0.033955       0.038544      -0.007946       0.008651      -0.000961      -0.012067      -0.026415      -0.015153      -0.000250       0.015403             11.762637      13.127022       0.662053      -2.231904       5.153630      -0.593562      17.007260          -0.000009
           76              C       0.055136      -0.029489       5.711078      -0.126449      35.319183 0.46326644E+03  0.11139826E+05                                 9.490724                            7.292228      -0.143778       1.911615                    0.999332      30.741765      91.349659       0.591749       0.430448      -1.048403       0.024429       0.007172       0.000327       0.025462       0.003565       0.010868      -0.016263      -0.030881      -0.153137      -0.055780       0.011941       0.043840             10.787978       9.996917      -0.046032      -0.839127       5.008163       0.190559      17.358855          -0.000007
           77              C       0.868301      -0.135382       4.588784      -0.099699      40.592350 0.52119265E+03  0.12783254E+05                                10.279763                            7.641285      -0.055136       1.963646                    0.999433      29.495738      85.768569       0.594425       0.420113      -1.065033       0.012028       0.014640       0.048513       0.052082       0.006529      -0.004479       0.000999       0.013130      -0.003033      -0.009631      -0.001348       0.010979             12.078920      12.689680      -0.034122       1.306986       5.607558       0.434727      17.939520          -0.000002
           78              C       2.267500      -0.186261       4.758955      -0.033299      38.415171 0.49948444E+03  0.12118201E+05                                 9.912565                            7.497623      -0.165216       1.938231                    0.998856      28.587607      82.609657       0.598182       0.422043      -1.064078      -0.018003       0.016579       0.040881       0.047647       0.008438      -0.005659      -0.011463      -0.032993      -0.040840      -0.018366      -0.010635       0.029001             11.491104      12.817561      -1.172373      -1.745987       6.003586       1.422089      15.652165          -0.000003
           79              C       2.773382       0.004262       6.054946      -0.182679      35.452346 0.48912958E+03  0.11916333E+05                                 9.529369                            7.508868      -0.056477       1.948179                    0.997739      31.074305      92.784029       0.581609       0.432271      -1.047844      -0.021027       0.016360      -0.001709       0.026696       0.002981       0.011042      -0.002541       0.035545      -0.070349      -0.026134      -0.005730       0.031863             10.649099      10.177744      -0.245534      -0.492754       5.475272       0.590304      16.294283          -0.000012
           80              C       0.764227      11.055129       3.675676       0.617737      22.597921 0.24787537E+03  0.51442860E+04                                 7.467708                            5.660374      -0.210894       1.990654                    0.999123      22.454796      63.854386       0.608872       0.484717      -1.008539       0.052586      -0.017552      -0.034909       0.065513       0.041773       0.093273       0.034888       0.105692       0.036833      -0.073926      -0.065355       0.139281              8.618452       7.520634      -1.270229      -3.353758       9.351089      -0.998405       8.983634           0.000008
           81              C       0.174939      -0.235830       3.251911       0.605926      22.557088 0.24480095E+03  0.50652027E+04                                 7.400529                            5.595335      -0.005258       2.055804                    0.999460      22.557069      64.071371       0.617237       0.479590      -1.011114      -0.034210       0.008890      -0.059322       0.069054      -0.071664      -0.029010       0.026315      -0.097635      -0.144359      -0.072892      -0.046044       0.118936              8.490197       8.855196       2.057056       0.678701       5.490862      -0.751957      11.124531           0.000006
           82              C      -0.389620      -0.051279       8.164019       0.580970      23.413598 0.25755848E+03  0.53907429E+04                                 7.558580                            5.710087      -0.058249       2.028542                    0.999568      23.036272      65.549258       0.616442       0.474724      -1.014926      -0.034132       0.002910       0.046930       0.058102       0.010732       0.014190       0.046274      -0.136530      -0.108908      -0.061664      -0.041656       0.103320              8.579705      10.313691      -0.150878      -1.585798       4.224362      -1.065322      11.201063          -0.000008
           83              C       0.615155       8.059803       0.120364       0.636942      22.017728 0.24744860E+03  0.51341425E+04                                 7.344195                            5.666775      -0.191385       1.996518                    0.999049      22.390119      63.699987       0.606604       0.486652      -1.007354       0.038296       0.045754       0.003229       0.059754      -0.086076      -0.024325       0.024427      -0.007754      -0.154220      -0.060668      -0.058176       0.118844              8.445519       8.208364       3.558992       0.821826       8.275491      -0.764862       8.852704           0.000016
           84              C      -0.388390       6.925187       0.078444      -0.039901      37.802918 0.48366527E+03  0.11667220E+05                                 9.886865                            7.429336      -0.275088       1.908817                    0.998693      28.559736      82.914164       0.593331       0.427943      -1.057951      -0.021816      -0.032891      -0.004110       0.039682      -0.003968      -0.001632       0.002511       0.000049       0.116154      -0.023334      -0.015549       0.038882             11.863540      14.239848       2.067995       1.149881      15.626158      -0.007864       5.724614           0.000012
           85              C       4.853293       4.441125      20.568180      -0.057611      38.796886 0.49682704E+03  0.12076148E+05                                10.103379                            7.540127      -0.188949       1.933977                    0.998850      28.964084      84.653382       0.587218       0.429125      -1.056284       0.009077      -0.043951       0.008313       0.045642       0.009665       0.002626      -0.006509       0.010916       0.041015      -0.019396       0.004176       0.015220             12.238205      13.376858      -2.051499       1.382029      17.512974      -0.192140       5.824782           0.000012
           86              C       0.098731       5.651488       0.251105      -0.154141      34.649964 0.49560006E+03  0.12153652E+05                                 9.503030                            7.642622      -0.266355       1.875400                    0.998861      31.495710      95.372296       0.565127       0.441962      -1.038627      -0.019289      -0.004826      -0.014968       0.024888      -0.003266      -0.002718       0.009599       0.061187       0.037050      -0.038694       0.013213       0.025481             10.917584      10.125048       0.536965       0.882466      16.873006       0.249102       5.754698           0.000009
           87              C       4.207635       5.785593      20.459852       0.592519      22.257893 0.25020367E+03  0.52173012E+04                                 7.371410                            5.670079      -0.124005       2.007768                    0.999380      23.102519      66.372178       0.609590       0.481854      -1.007605      -0.027547       0.048566      -0.011970       0.057103       0.024210      -0.053569      -0.025077       0.041187       0.168644      -0.059892      -0.034772       0.094664              8.547882       8.484742      -1.288440       2.021878      11.674541       0.420813       5.484363           0.000014
           88              C      -1.230701       0.918763      17.787765       0.095989      23.859081 0.34701666E+03  0.77868403E+04                                 7.449765                            6.429386      -0.048174       2.005729                    0.997290      26.683387      77.367156       0.611048       0.446704      -1.035547       0.026406       0.029233       0.025432       0.046889       0.017110      -0.011715      -0.001339      -0.021848       0.022022      -0.026776       0.006053       0.020723              7.916735       9.250472       0.125133       1.669398       9.302751      -0.993330       5.196981          -0.000002
           89              C       0.311932       2.372413      17.942579      -0.031451      27.577360 0.40523612E+03  0.94197790E+04                                 8.068869                            6.840077       0.150787       2.034002                    0.999323      28.663590      83.627503       0.608595       0.432957      -1.047325      -0.003038      -0.061915       0.047193       0.077909       0.014071       0.010156       0.015891      -0.013787      -0.092077      -0.036000      -0.000322       0.036322              8.723145      12.779482       1.052371       1.448007       8.202912      -0.376239       5.187043           0.000004
           90              C      -0.795599       3.029857      17.546207      -0.146643      28.636613 0.44401078E+03  0.10532661E+05                                 8.160310                            7.084781       0.081432       1.999238                    0.997808      29.902196      87.398503       0.609075       0.423927      -1.055551      -0.053079      -0.015116       0.038886       0.067513       0.021540       0.037062       0.010173      -0.015933      -0.193351      -0.077940       0.015222       0.062717              8.599971      10.494818       0.354937       1.744121       9.929766      -0.492623       5.375329           0.000011
           91              C       4.325086       2.234261      17.017434      -0.177214      28.511241 0.43346825E+03  0.10248600E+05                                 8.293500                            7.031465      -0.428531       1.876514                    0.993829      29.146681      85.802264       0.605666       0.427726      -1.050362       0.072197      -0.001133      -0.022113       0.075516      -0.000202       0.020369       0.002343       0.075579      -0.070727      -0.030158      -0.024710       0.054868              9.323817      10.928326      -0.728944       2.863747       6.402115      -0.120870      10.641011           0.000004
           92              C       4.109770       2.393555      15.476564       0.124144      23.627003 0.37239668E+03  0.84672880E+04                                 8.187003                            7.326915      -0.336451       1.931594                    0.997655      26.048710      74.927439       0.498310       0.540590      -0.991732      -0.006237      -0.003487       0.005524       0.009032       0.002423      -0.009851      -0.010407       0.005783       0.018208      -0.012841      -0.004694       0.017535              8.883915       9.198143      -0.779523       0.583557       8.339413       0.796445       9.114188          -0.000002
           93              C       5.263737       1.627194      14.792355      -0.179227      26.970334 0.41614513E+03  0.97299013E+04                                 7.912566                            6.835417      -0.159658       1.955435                    0.996816      28.993960      84.613205       0.622194       0.421033      -1.055521      -0.036940       0.021840      -0.072687       0.084409       0.003508      -0.015693      -0.006073      -0.011189       0.037159      -0.019522      -0.002730       0.022251              8.589762       7.273544      -0.964495      -1.055876       6.301914       1.928560      12.193827          -0.000004
           94              C       5.820202       2.494542      12.451477      -0.161763      28.003246 0.42057292E+03  0.97797524E+04                                 7.853497                            6.761624       0.455689       2.113351                    0.999872      29.233095      82.851180       0.646141       0.407654      -1.072751      -0.000397      -0.028790       0.045121       0.053525       0.053932      -0.025834      -0.022795      -0.112454       0.088739      -0.094723       0.012951       0.081771              7.998172       5.439773       1.836401      -1.018482       9.028055       1.108932       9.526688          -0.000016
           95              C       5.774718       1.918616      11.251985      -0.005127      25.931228 0.36557766E+03  0.82776650E+04                                 7.686546                            6.457051       0.017975       1.996857                    0.999216      27.889586      80.173795       0.632496       0.427681      -1.051078      -0.017361      -0.068044      -0.022089       0.073616       0.023672      -0.011015      -0.016706      -0.024783       0.018126      -0.029761      -0.006969       0.036730              7.962884       5.189569       1.465514      -1.530446       7.628550      -0.150534      11.070534          -0.000022
           96              C       5.002602       0.488960      12.613346       0.092954      23.696580 0.33896768E+03  0.75735496E+04                                 7.419996                            6.341890      -0.056914       2.000101                    0.998195      26.789558      77.904372       0.616105       0.444949      -1.034949       0.015249       0.027905      -0.030926       0.044358      -0.001099       0.013952      -0.008164       0.024200      -0.074485      -0.030399       0.001851       0.028548              7.753428       5.078437       1.644757      -1.066166       8.768420       1.015483       9.413425          -0.000013
           97              C       4.146766       3.881872      15.062137      -0.190060      26.430642 0.40320530E+03  0.93329588E+04                                 7.732261                            6.684672      -0.048187       1.991675                    0.996634      28.726178      82.822807       0.636719       0.415590      -1.061257      -0.063753       0.008987       0.039808       0.075696      -0.019582      -0.007356       0.013028       0.022662      -0.040601      -0.023874      -0.009172       0.033046              8.349104       7.905090      -2.505259      -1.011486      10.333046       1.403835       6.809178          -0.000003
           98              C       1.856798       4.976668      15.097416      -0.124601      28.118117 0.41770575E+03  0.97272816E+04                                 7.999731                            6.822367       0.380333       2.101328                    0.999327      28.934695      82.919870       0.629440       0.417860      -1.062765       0.059468       0.015001      -0.009561       0.062072      -0.036008       0.043743       0.016577       0.068992       0.026150      -0.069584       0.001621       0.067963              8.282195       8.234659      -2.016631       0.821270       7.740897       2.400577       8.871028          -0.000004
           99              C       3.106840       5.323019      16.836472       0.077754      23.364762 0.31373900E+03  0.68124173E+04                                 7.083037                            5.914667       0.554128       2.197348                    0.999902      25.709834      71.513737       0.674606       0.418142      -1.060906      -0.036019       0.019809      -0.019047       0.045305       0.020557       0.022727      -0.011077       0.002518       0.018809      -0.037077       0.010673       0.026404              7.557988       7.818146      -1.939563       1.022254       6.801585       2.202644       8.054232           0.000004
          100              C       1.183462       5.732068      15.993922      -0.032263      27.130348 0.39419380E+03  0.90673518E+04                                 7.875841                            6.683007       0.229986       2.058614                    0.999772      28.209401      80.914854       0.626715       0.424879      -1.056060       0.032615       0.048441       0.050564       0.077246      -0.024875       0.018042      -0.001061       0.068062       0.076888      -0.055240       0.010084       0.045156              8.275831       9.965137      -2.552816       0.357572       7.624415       1.491714       7.237940          -0.000004
          101              C       1.930201       0.216939      13.447595       0.082123      23.025789 0.32672990E+03  0.71760495E+04                                 7.049243                            6.063941       0.423488       2.154254                    0.999765      25.984387      72.997779       0.660781       0.422039      -1.057087      -0.005200       0.020600      -0.034797       0.040771      -0.008273      -0.017115      -0.011630      -0.014769      -0.040225      -0.029931       0.011213       0.018718              7.314568       4.937922       1.223925       1.553132       8.416664       0.203899       8.589117          -0.000013
          102              C       1.710247       1.513011      11.768721      -0.005171      26.667723 0.38123038E+03  0.87507541E+04                                 7.937424                            6.650804      -0.139485       1.945187                    0.999105      28.419348      83.113201       0.613276       0.435103      -1.043252       0.007315      -0.067821      -0.007741       0.068653       0.015050       0.000648      -0.025821      -0.052740       0.004623      -0.033234      -0.010995       0.044229              8.336832       5.525047       0.780787       2.526112       7.514395       0.625629      11.971054          -0.000021
          103              C       2.180088       2.268319      12.756538      -0.159361      28.373381 0.42328048E+03  0.98962500E+04                                 8.049257                            6.856118       0.353052       2.085214                    0.999372      29.445885      84.731704       0.629077       0.416447      -1.062975       0.026664      -0.017847       0.031259       0.044796       0.014354       0.016710      -0.050635      -0.120649       0.135779      -0.089000      -0.003290       0.092290              8.328059       5.467192       1.457852       2.097009       9.912296       1.382398       9.604690          -0.000009
          104              C       2.719793       1.760952      15.226289      -0.186616      27.448806 0.42166657E+03  0.99053017E+04                                 8.027876                            6.888300      -0.323240       1.905836                    0.994940      29.226248      85.880293       0.617904       0.421975      -1.053466       0.024909       0.005206      -0.078943       0.082943       0.021442       0.014663       0.003477      -0.004170       0.139150      -0.045556      -0.004576       0.050132              8.788605       8.845863       1.044618       2.317486       6.989737       1.808500      10.530215          -0.000001
          105              C       1.537728       8.521136      12.260555       0.614927      22.009378 0.25668005E+03  0.54012012E+04                                 7.461919                            5.859174      -0.368837       1.938257                    0.998660      23.138058      67.367894       0.580358       0.501547      -0.994879      -0.039446       0.008838      -0.056750       0.069675      -0.002205      -0.080530       0.000183       0.167336      -0.016879      -0.080905      -0.052310       0.133215              8.189097       5.831638      -0.107979       2.759953       8.708031      -0.029812      10.027621          -0.000009
          106              C       2.184485       8.798219      13.597428      -0.008023      37.338264 0.48056571E+03  0.11584231E+05                                 9.849967                            7.431196      -0.280010       1.909785                    0.998938      28.350790      82.520063       0.589652       0.430919      -1.055171       0.011612      -0.010298       0.047855       0.050309      -0.006014      -0.002188      -0.020665      -0.059611      -0.082086      -0.033734      -0.015759       0.049492             11.286948      12.094584       0.501636       1.014366       5.476664       0.959639      16.289597          -0.000011
          107              C       3.574732       8.888120      13.757222      -0.076216      39.218681 0.48572264E+03  0.11707191E+05                                10.061889                            7.388145      -0.021828       1.985343                    0.999322      28.738235      82.885823       0.603015       0.421419      -1.064027      -0.015280      -0.009958       0.033955       0.038544      -0.007946       0.008651      -0.000961      -0.012067      -0.026415      -0.015153      -0.000250       0.015403             11.762640      13.127025       0.662053      -2.231905       5.153631      -0.593562      17.007263          -0.000009
          108              C       4.076640       8.988356      15.041384      -0.126449      35.319182 0.46326643E+03  0.11139826E+05                                 9.490724                            7.292227      -0.143778       1.911615                    0.999332      30.741765      91.349658       0.591749       0.430448      -1.048403      -0.024429      -0.007171      -0.000327       0.025462       0.003564       0.010868      -0.016263      -0.030881      -0.153137      -0.055780       0.011941       0.043840             10.787978       9.996917      -0.046032      -0.839127       5.008163       0.190559      17.358855          -0.000006
          109              C       3.263475       9.094249      16.163678      -0.099699      40.592352 0.52119269E+03  0.12783256E+05                                10.279763                            7.641285      -0.055136       1.963646                    0.999433      29.495739      85.768573       0.594425       0.420113      -1.065033      -0.012028      -0.014640      -0.048513       0.052082       0.006529      -0.004479       0.000999       0.013130      -0.003033      -0.009631      -0.001348       0.010979             12.078920      12.689680      -0.034122       1.306986       5.607559       0.434727      17.939522          -0.000002
          110              C       1.864276       9.145128      15.993507      -0.033299      38.415169 0.49948440E+03  0.12118200E+05                                 9.912565                            7.497623      -0.165215       1.938231                    0.998856      28.587606      82.609655       0.598182       0.422043      -1.064078       0.018003      -0.016579      -0.040881       0.047647       0.008438      -0.005659      -0.011463      -0.032993      -0.040840      -0.018366      -0.010635       0.029001             11.491104      12.817561      -1.172373      -1.745987       6.003586       1.422089      15.652165          -0.000003
          111              C       1.358394       8.954605      14.697516      -0.182679      35.452350 0.48912964E+03  0.11916335E+05                                 9.529370                            7.508868      -0.056477       1.948179                    0.997739      31.074307      92.784038       0.581609       0.432271      -1.047844       0.021027      -0.016360       0.001709       0.026696       0.002981       0.011042      -0.002541       0.035545      -0.070349      -0.026134      -0.005730       0.031863             10.649100      10.177744      -0.245534      -0.492754       5.475272       0.590304      16.294285          -0.000012
          112              C       3.367549      -2.096262      17.076786       0.617737      22.597920 0.24787536E+03  0.51442856E+04                                 7.467707                            5.660373      -0.210894       1.990655                    0.999123      22.454795      63.854379       0.608873       0.484717      -1.008539      -0.052586       0.017552       0.034909       0.065513       0.041773       0.093273       0.034888       0.105692       0.036833      -0.073926      -0.065355       0.139281              8.618452       7.520633      -1.270229      -3.353758       9.351089      -0.998405       8.983633           0.000008
          113              C       3.956837       9.194697      17.500551       0.605926      22.557085 0.24480092E+03  0.50652018E+04                                 7.400528                            5.595334      -0.005258       2.055804                    0.999460      22.557067      64.071364       0.617237       0.479590      -1.011114       0.034210      -0.008890       0.059322       0.069054      -0.071664      -0.029010       0.026315      -0.097635      -0.144359      -0.072892      -0.046044       0.118936              8.490196       8.855196       2.057055       0.678700       5.490862      -0.751957      11.124531           0.000006
          114              C       4.521396       9.010146      12.588443       0.580970      23.413600 0.25755851E+03  0.53907436E+04                                 7.558581                            5.710087      -0.058249       2.028542                    0.999568      23.036274      65.549269       0.616442       0.474724      -1.014926       0.034132      -0.002910      -0.046930       0.058102       0.010732       0.014190       0.046274      -0.136530      -0.108908      -0.061664      -0.041656       0.103320              8.579707      10.313692      -0.150878      -1.585798       4.224363      -1.065322      11.201065          -0.000008
          115              C       3.516621       0.899064      20.632098       0.636942      22.017729 0.24744861E+03  0.51341427E+04                                 7.344195                            5.666775      -0.191385       1.996518                    0.999049      22.390119      63.699985       0.606604       0.486652      -1.007354      -0.038296      -0.045754      -0.003229       0.059754      -0.086076      -0.024325       0.024427      -0.007754      -0.154220      -0.060668      -0.058176       0.118844              8.445519       8.208364       3.558992       0.821826       8.275491      -0.764862       8.852704           0.000016
          116              C       4.520166       2.033680      20.674018      -0.039901      37.802911 0.48366515E+03  0.11667217E+05                                 9.886864                            7.429336      -0.275088       1.908817                    0.998693      28.559734      82.914159       0.593331       0.427944      -1.057951       0.021816       0.032891       0.004110       0.039682      -0.003968      -0.001632       0.002511       0.000049       0.116154      -0.023334      -0.015549       0.038882             11.863539      14.239847       2.067995       1.149881      15.626157      -0.007864       5.724614           0.000012
          117              C      -0.721517       4.517742       0.184282      -0.057612      38.796906 0.49682732E+03  0.12076157E+05                                10.103383                            7.540130      -0.188950       1.933976                    0.998850      28.964094      84.653425       0.587218       0.429125      -1.056284      -0.009077       0.043951      -0.008313       0.045642       0.009665       0.002626      -0.006509       0.010916       0.041015      -0.019396       0.004176       0.015220             12.238210      13.376864      -2.051500       1.382029      17.512982      -0.192140       5.824784           0.000012
          118              C       4.033045       3.307379      20.501357      -0.154142      34.649991 0.49560051E+03  0.12153666E+05                                 9.503036                            7.642626      -0.266355       1.875399                    0.998861      31.495725      95.372355       0.565127       0.441962      -1.038627       0.019289       0.004826       0.014968       0.024888      -0.003266      -0.002718       0.009599       0.061187       0.037050      -0.038694       0.013213       0.025481             10.917591      10.125052       0.536965       0.882467      16.873019       0.249103       5.754701           0.000009
          119              C      -0.075859       3.173274       0.292610       0.592519      22.257892 0.25020365E+03  0.52173006E+04                                 7.371409                            5.670079      -0.124005       2.007768                    0.999380      23.102518      66.372175       0.609590       0.481854      -1.007605       0.027547      -0.048566       0.011969       0.057103       0.024210      -0.053569      -0.025077       0.041187       0.168645      -0.059892      -0.034772       0.094664              8.547882       8.484742      -1.288440       2.021878      11.674540       0.420813       5.484363           0.000014
          120              N       4.068671       7.928900       2.662956      -0.289678      34.178780 0.56772226E+03  0.14013640E+05                                 8.712762                            7.678101       0.083539       2.035229                    0.998390      29.004626      80.565504       0.637218       0.389406      -1.101835       0.079481      -0.133501       0.025733       0.157486       0.084112      -0.001554       0.023246       0.023083      -0.068687      -0.079634      -0.018387       0.098021              9.328157      11.748884      -1.181218       1.810166      10.199911      -1.199496       6.035675           0.000004
          121              N      -1.587804       6.868379       3.293623       0.082480      26.710431 0.34347695E+03  0.74818861E+04                                 7.486078                            5.950800       0.011797       2.097585                    0.998599      22.924117      59.933084       0.727291       0.386620      -1.103159       0.031114      -0.027658       0.006411       0.042121       0.000975       0.057417      -0.018393       0.051381      -0.261123      -0.108378       0.020003       0.088376              8.610285      13.107306      -0.650761       3.708940       6.635443      -0.661119       6.088105           0.000005
          122              N       1.044263       4.250202       5.114859       0.073146      26.765508 0.32649909E+03  0.69929134E+04                                 7.410202                            5.749147       0.270248       2.180564                    0.998777      22.553098      57.666391       0.753310       0.379626      -1.112893      -0.011018       0.019566       0.032006       0.039097      -0.073450       0.001242       0.058406       0.069342       0.017036      -0.107213       0.016016       0.091196              8.425204       9.080082      -4.302501      -1.295494       9.002718       3.139348       7.192811          -0.000000
          123              N       2.137403       3.019966       3.662187      -0.277394      35.028105 0.55735900E+03  0.13697619E+05                                 8.894458                            7.633774       0.025863       2.017188                    0.998551      28.819657      79.933595       0.635655       0.392080      -1.099710      -0.010665       0.073090       0.143007       0.160956      -0.007180       0.046459      -0.045109       0.110328      -0.108336      -0.086962      -0.007452       0.094414              9.541365       9.004139      -2.155087       0.197525       9.248681       3.162413      10.371276           0.000006
          124              N       2.566291       8.742804       8.566409      -0.263385      33.548751 0.55809312E+03  0.13762165E+05                                 8.759020                            7.723821      -0.074455       1.995368                    0.997023      28.788465      80.784696       0.619636       0.400857      -1.090304      -0.055651      -0.125517      -0.052390       0.146957      -0.031131      -0.009401      -0.072725      -0.017106       0.118018      -0.081055      -0.010978       0.092033              9.173337       6.305208       1.377939       2.162341       9.821697       2.069191      11.393105          -0.000015
          125              N       1.816510       7.511119       6.898533       0.063187      26.778034 0.34502467E+03  0.75152212E+04                                 7.501056                            5.967665       0.216396       2.158954                    0.998869      23.040365      60.004866       0.726481       0.387070      -1.104134      -0.009920      -0.030102      -0.023053       0.039192       0.036676       0.053907       0.003745      -0.113170       0.228529      -0.118830       0.024362       0.094468              8.381311       5.476621       1.429648       3.211371       7.076395       2.352228      12.590917          -0.000002
          126              N      -1.146523       8.295886       9.405223      -0.248765      34.118244 0.54548881E+03  0.13408506E+05                                 8.920036                            7.671783      -0.286107       1.931787                    0.996514      28.723842      81.140168       0.615848       0.404611      -1.085027      -0.029309      -0.111135      -0.079585       0.139799       0.022245      -0.028446      -0.070139      -0.003596      -0.009543      -0.070557      -0.014728       0.085284              9.464730       6.057896       1.481066      -1.062134       9.801465       2.442101      12.534829          -0.000012
          127              N      -1.168867       7.386558       7.407591       0.064595      26.952396 0.34108057E+03  0.74104812E+04                                 7.523845                            5.925965       0.199850       2.155710                    0.998872      22.963396      59.794241       0.730170       0.386094      -1.104460      -0.024877      -0.017051      -0.033758       0.045269       0.044816      -0.021059       0.008758      -0.090085       0.264657      -0.110270       0.019430       0.090840              8.407791       4.705218       0.719101      -1.448289       6.480121       1.944548      14.038034          -0.000003
          128              N       0.063105       1.029967      18.089506      -0.289678      34.178775 0.56772216E+03  0.14013637E+05                                 8.712762                            7.678100       0.083539       2.035229                    0.998390      29.004623      80.565493       0.637218       0.389406      -1.101835      -0.079481       0.133501      -0.025733       0.157486       0.084112      -0.001554       0.023246       0.023083      -0.068687      -0.079634      -0.018387       0.098021              9.328156      11.748883      -1.181218       1.810165      10.199910      -1.199496       6.035674           0.000004
          129              N       5.719580       2.090488      17.458839       0.082480      26.710430 0.34347693E+03  0.74818856E+04                                 7.486077                            5.950800       0.011797       2.097585                    0.998599      22.924116      59.933079       0.727291       0.386620      -1.103159      -0.031114       0.027658      -0.006411       0.042121       0.000975       0.057417      -0.018393       0.051381      -0.261123      -0.108378       0.020003       0.088376              8.610284      13.107305      -0.650760       3.708939       6.635443      -0.661119       6.088104           0.000005
          130              N       3.087513       4.708665      15.637603       0.073147      26.765508 0.32649909E+03  0.69929135E+04                                 7.410202                            5.749147       0.270248       2.180564                    0.998777      22.553098      57.666391       0.753310       0.379626      -1.112893       0.011018      -0.019566      -0.032006       0.039097      -0.073450       0.001242       0.058406       0.069342       0.017036      -0.107213       0.016016       0.091196              8.425204       9.080082      -4.302501      -1.295494       9.002718       3.139348       7.192811          -0.000000
          131              N       1.994373       5.938901      17.090275      -0.277394      35.028102 0.55735894E+03  0.13697617E+05                                 8.894457                            7.633773       0.025863       2.017188                    0.998551      28.819655      79.933584       0.635655       0.392080      -1.099710       0.010665      -0.073090      -0.143007       0.160956      -0.007180       0.046459      -0.045109       0.110328      -0.108336      -0.086962      -0.007452       0.094414              9.541364       9.004138      -2.155087       0.197525       9.248679       3.162412      10.371275           0.000006
          132              N       1.565485       0.216063      12.186053      -0.263384      33.548749 0.55809306E+03  0.13762164E+05                                 8.759019                            7.723821      -0.074454       1.995368                    0.997023      28.788463      80.784688       0.619636       0.400857      -1.090304       0.055651       0.125517       0.052390       0.146957      -0.031131      -0.009401      -0.072725      -0.017106       0.118017      -0.081055      -0.010978       0.092033              9.173336       6.305208       1.377939       2.162340       9.821697       2.069190      11.393104          -0.000015
          133              N       2.315266       1.447748      13.853929       0.063187      26.778033 0.34502465E+03  0.75152206E+04                                 7.501056                            5.967664       0.216396       2.158954                    0.998869      23.040364      60.004861       0.726482       0.387070      -1.104134       0.009920       0.030102       0.023053       0.039192       0.036676       0.053907       0.003745      -0.113170       0.228529      -0.118830       0.024362       0.094468              8.381310       5.476620       1.429648       3.211370       7.076395       2.352228      12.590916          -0.000002
          134              N       5.278299       0.662981      11.347239      -0.248766      34.118246 0.54548884E+03  0.13408506E+05                                 8.920036                            7.671783      -0.286106       1.931787                    0.996514      28.723842      81.140164       0.615848       0.404611      -1.085027       0.029309       0.111135       0.079585       0.139799       0.022245      -0.028446      -0.070139      -0.003596      -0.009543      -0.070557      -0.014728       0.085284              9.464730       6.057896       1.481067      -1.062134       9.801466       2.442101      12.534829          -0.000012
          135              N       5.300643       1.572309      13.344871       0.064595      26.952396 0.34108058E+03  0.74104813E+04                                 7.523845                            5.925965       0.199850       2.155710                    0.998872      22.963396      59.794241       0.730170       0.386094      -1.104460       0.024877       0.017051       0.033758       0.045269       0.044816      -0.021059       0.008758      -0.090085       0.264657      -0.110270       0.019430       0.090840              8.407791       4.705219       0.719101      -1.448289       6.480121       1.944547      14.038034          -0.000003
          136              O       0.033488      -0.348413       9.284651      -0.581986      40.552529 0.65878030E+03  0.16706015E+05                                 9.457221                            8.079919      -0.074289       2.019317                    0.993025      28.757842      78.309312       0.649934       0.371625      -1.126225       0.000578       0.025592      -0.016614       0.030518      -0.000608       0.038909       0.002842      -0.093509       0.035959      -0.071020       0.029746       0.041274             10.231495       9.405100      -0.537933       1.941560       5.962571      -1.498602      15.326815          -0.000015
          137              O       5.877152       0.095363       7.917687      -0.583693      35.272209 0.54895712E+03  0.13250714E+05                                 8.482315                            7.229425       0.592659       2.236091                    0.996039      27.970538      73.403225       0.710730       0.357026      -1.141844       0.011229       0.001242       0.008813       0.014329       0.003986       0.010838       0.032521       0.067689      -0.187743      -0.077311       0.010532       0.066779              9.056548      14.583471      -0.297571      -0.108178       5.427742      -0.440498       7.158431          -0.000017
          138              O       2.754175       1.629637       8.766670      -0.563580      28.956999 0.46907772E+03  0.10874020E+05                                 7.263895                            6.576159       0.830641       2.299044                    0.999103      27.566586      70.639028       0.764240       0.345725      -1.152342       0.017648      -0.037136       0.022777       0.047004       0.011814      -0.089298       0.037810       0.019162      -0.150393      -0.117635       0.025032       0.092603              7.323595       4.948598       0.755369       0.510442      10.408359       1.330135       6.613829          -0.000028
          139              O       2.984652      -0.559986       9.176531      -0.628296      44.584932 0.75458129E+03  0.19769655E+05                                10.009145                            8.584463      -0.135709       1.987420                    0.992745      29.709105      81.871119       0.638354       0.366228      -1.131863       0.002277       0.037309      -0.000140       0.037379      -0.022891      -0.027097      -0.065896       0.005623      -0.059517      -0.086324       0.025421       0.060903             10.675800      10.135026      -2.122173       2.877553      10.385300      -3.526850      11.507073          -0.000015
          140              O       4.045132      10.963213       3.259797      -0.563717      38.860593 0.58514155E+03  0.14371649E+05                                 9.074855                            7.522738       0.189198       2.108938                    0.996354      27.900074      74.199031       0.687604       0.362679      -1.135762       0.008152       0.041204      -0.001735       0.042038      -0.006223      -0.009301       0.032335      -0.010329      -0.230064      -0.085311       0.030418       0.054893             10.017646      15.071931       3.565103       1.775261       7.522945       0.914000       7.458061           0.000005
          141              O       0.805196       0.117445       2.219061      -0.599198      43.359624 0.67495782E+03  0.17188103E+05                                 9.848730                            8.100249       0.026535       2.046694                    0.995219      28.879803      78.324728       0.659786       0.364545      -1.133779      -0.011017      -0.027864       0.013895       0.033029      -0.033705      -0.061510      -0.012161      -0.040867      -0.015480      -0.083780       0.026383       0.057397             11.248967       8.811435       2.411549      -2.809274       8.873151      -3.352145      16.062314           0.000008
          142              O       1.152858       9.861360       3.705352      -0.562431      36.270519 0.57107434E+03  0.13868838E+05                                 8.572093                            7.326127       0.606137       2.260365                    0.994230      27.155748      70.605054       0.715601       0.352442      -1.149879       0.011217       0.027683      -0.018333       0.035047      -0.012233       0.050182       0.024728      -0.055031      -0.115124      -0.081490       0.028077       0.053413              9.357154       7.832407      -2.487048      -1.354135      13.172235      -0.098447       7.066822          -0.000000
          143              O       3.683233       0.248740       2.844332      -0.563951      37.325007 0.55824792E+03  0.13539816E+05                                 8.847388                            7.307728       0.379235       2.177347                    0.995341      27.587556      72.715624       0.703966       0.358731      -1.139796       0.023867      -0.009245       0.011694       0.028140       0.056865       0.041086      -0.048013       0.011923       0.043159      -0.099436       0.048292       0.051145             10.075780       8.237634       0.122301      -2.141856      11.336593      -4.439244      10.653114           0.000011
          144              O       1.222094       8.193533       1.188701      -0.567551      37.758715 0.58351936E+03  0.14277028E+05                                 8.828196                            7.443181       0.440922       2.204078                    0.994316      27.386781      71.953902       0.703122       0.356035      -1.144607      -0.000573       0.011812      -0.028258       0.030633      -0.047075       0.022908       0.038945       0.015056       0.045272      -0.076873       0.031160       0.045713              9.843550      10.250086       2.664757       3.903092       7.303567       2.097800      11.976997           0.000008
          145              O      -0.097677       6.045527      19.801377      -0.593750      36.919935 0.57222783E+03  0.13941510E+05                                 8.707035                            7.354753       0.603628       2.237259                    0.997305      28.027567      73.636321       0.709197       0.354485      -1.145118      -0.004088       0.017929       0.031793       0.036729      -0.049894      -0.047605      -0.050677      -0.021795       0.019133      -0.099369       0.041475       0.057894              9.710379       8.729323       2.820449      -2.918870       9.442227      -3.878458      10.959587           0.000017
          146              O       3.065043       5.775983      19.954945      -0.597334      41.668754 0.65915066E+03  0.16707538E+05                                 9.583852                            8.039814      -0.038343       2.028872                    0.993808      28.801024      78.252017       0.657113       0.367738      -1.129879       0.017385       0.008900       0.028548       0.034589       0.001177      -0.003805      -0.026360       0.091311       0.057198      -0.063595       0.025917       0.037677             10.691228      14.031201      -2.814227       4.182101       8.998403      -1.144166       9.044078           0.000015
          147              O      -1.800145       9.451744       0.131156      -0.558668      37.859726 0.60904720E+03  0.15107597E+05                                 8.978373                            7.701472       0.179340       2.111549                    0.994330      27.897714      74.533536       0.676136       0.365198      -1.133926       0.002796      -0.010847      -0.018083       0.021272       0.050048      -0.019386       0.024079      -0.022468       0.071429      -0.072678       0.029254       0.043425             10.118805       7.691303       1.558942       0.875836      15.880066       1.948053       6.785047           0.000008
          148              O       2.868920      10.978730       0.239691      -0.909991      44.692401 0.93414699E+03  0.25771204E+05                                 9.877371                            9.327326      -0.247988       1.914539                    0.994531      33.188574      93.323344       0.635706       0.349245      -1.147361       0.017054      -0.026765      -0.023722       0.039622      -0.037846      -0.014559      -0.009123      -0.081089      -0.051561      -0.054527      -0.009656       0.064183             10.599673      10.095710      -0.192878      -1.296603      10.847999      -0.293600      10.855310           0.000007
          149              O       4.098288       9.307280      11.467811      -0.581986      40.552534 0.65878039E+03  0.16706017E+05                                 9.457221                            8.079919      -0.074289       2.019317                    0.993025      28.757844      78.309319       0.649934       0.371625      -1.126225      -0.000578      -0.025592       0.016614       0.030518      -0.000608       0.038909       0.002842      -0.093509       0.035959      -0.071020       0.029746       0.041274             10.231496       9.405101      -0.537933       1.941560       5.962571      -1.498602      15.326816          -0.000015
          150              O      -1.745376       8.863504      12.834775      -0.583693      35.272216 0.54895724E+03  0.13250718E+05                                 8.482316                            7.229426       0.592659       2.236090                    0.996039      27.970540      73.403233       0.710730       0.357026      -1.141844      -0.011229      -0.001242      -0.008813       0.014329       0.003986       0.010838       0.032521       0.067689      -0.187742      -0.077311       0.010531       0.066779              9.056549      14.583473      -0.297572      -0.108178       5.427743      -0.440498       7.158432          -0.000017
          151              O       1.377601       7.329230      11.985792      -0.563580      28.957019 0.46907815E+03  0.10874033E+05                                 7.263900                            6.576163       0.830639       2.299043                    0.999103      27.566594      70.639062       0.764240       0.345725      -1.152342      -0.017648       0.037136      -0.022777       0.047004       0.011814      -0.089298       0.037810       0.019162      -0.150393      -0.117635       0.025032       0.092603              7.323600       4.948600       0.755370       0.510443      10.408365       1.330136       6.613833          -0.000028
          152              O       1.147124       9.518853      11.575931      -0.628296      44.584933 0.75458129E+03  0.19769655E+05                                10.009145                            8.584464      -0.135709       1.987420                    0.992745      29.709105      81.871120       0.638354       0.366228      -1.131863      -0.002277      -0.037309       0.000140       0.037379      -0.022891      -0.027097      -0.065896       0.005623      -0.059517      -0.086324       0.025421       0.060903             10.675800      10.135026      -2.122174       2.877553      10.385300      -3.526850      11.507074          -0.000015
          153              O       0.086644      -2.004346      17.492665      -0.563717      38.860587 0.58514143E+03  0.14371645E+05                                 9.074854                            7.522738       0.189198       2.108938                    0.996354      27.900071      74.199021       0.687604       0.362679      -1.135762      -0.008152      -0.041204       0.001735       0.042038      -0.006223      -0.009301       0.032335      -0.010329      -0.230064      -0.085311       0.030418       0.054893             10.017645      15.071930       3.565103       1.775260       7.522944       0.914000       7.458061           0.000005
          154              O       3.326580       8.841422      18.533401      -0.599198      43.359624 0.67495783E+03  0.17188103E+05                                 9.848730                            8.100249       0.026535       2.046694                    0.995219      28.879803      78.324728       0.659786       0.364545      -1.133779       0.011017       0.027864      -0.013895       0.033029      -0.033705      -0.061510      -0.012161      -0.040867      -0.015480      -0.083780       0.026383       0.057397             11.248967       8.811435       2.411549      -2.809273       8.873151      -3.352145      16.062315           0.000008
          155              O       2.978918      -0.902493      17.047110      -0.562431      36.270518 0.57107431E+03  0.13868837E+05                                 8.572093                            7.326127       0.606136       2.260365                    0.994230      27.155747      70.605051       0.715601       0.352442      -1.149879      -0.011218      -0.027683       0.018333       0.035047      -0.012233       0.050182       0.024728      -0.055031      -0.115124      -0.081490       0.028077       0.053413              9.357154       7.832407      -2.487048      -1.354135      13.172235      -0.098448       7.066822          -0.000000
          156              O       0.448543       8.710127      17.908130      -0.563952      37.325011 0.55824799E+03  0.13539818E+05                                 8.847389                            7.307729       0.379234       2.177347                    0.995341      27.587557      72.715629       0.703966       0.358731      -1.139796      -0.023867       0.009245      -0.011694       0.028140       0.056865       0.041086      -0.048013       0.011923       0.043159      -0.099436       0.048292       0.051145             10.075782       8.237635       0.122301      -2.141856      11.336594      -4.439244      10.653115           0.000011
          157              O       2.909682       0.765334      19.563761      -0.567551      37.758708 0.58351922E+03  0.14277024E+05                                 8.828195                            7.443180       0.440922       2.204078                    0.994316      27.386778      71.953891       0.703122       0.356035      -1.144607       0.000573      -0.011811       0.028258       0.030632      -0.047075       0.022908       0.038945       0.015056       0.045272      -0.076873       0.031160       0.045713              9.843549      10.250085       2.664757       3.903091       7.303566       2.097799      11.976996           0.000008
          158              O       4.229453       2.913340       0.951085      -0.593750      36.919940 0.57222792E+03  0.13941513E+05                                 8.707035                            7.354753       0.603628       2.237258                    0.997305      28.027570      73.636329       0.709197       0.354485      -1.145118       0.004088      -0.017929      -0.031793       0.036729      -0.049894      -0.047605      -0.050677      -0.021795       0.019133      -0.099369       0.041475       0.057894              9.710380       8.729324       2.820449      -2.918870       9.442228      -3.878459      10.959587           0.000017
          159              O       1.066733       3.182884       0.797517      -0.597334      41.668751 0.65915059E+03  0.16707536E+05                                 9.583852                            8.039814      -0.038343       2.028872                    0.993808      28.801022      78.252012       0.657112       0.367738      -1.129879      -0.017385      -0.008900      -0.028548       0.034589       0.001177      -0.003805      -0.026360       0.091311       0.057198      -0.063595       0.025917       0.037677             10.691227      14.031201      -2.814227       4.182101       8.998403      -1.144166       9.044078           0.000015
          160              O       5.931921      -0.492877      20.621306      -0.558668      37.859722 0.60904711E+03  0.15107594E+05                                 8.978372                            7.701472       0.179340       2.111549                    0.994330      27.897712      74.533529       0.676136       0.365198      -1.133926      -0.002796       0.010847       0.018083       0.021271       0.050048      -0.019386       0.024079      -0.022468       0.071429      -0.072678       0.029253       0.043425             10.118805       7.691303       1.558942       0.875836      15.880066       1.948053       6.785046           0.000008
          161              O       1.262856      -2.019863      20.512771      -0.909991      44.692391 0.93414671E+03  0.25771194E+05                                 9.877369                            9.327324      -0.247988       1.914539                    0.994531      33.188571      93.323331       0.635706       0.349245      -1.147361      -0.017054       0.026765       0.023721       0.039622      -0.037846      -0.014559      -0.009123      -0.081089      -0.051561      -0.054527      -0.009656       0.064183             10.599671      10.095708      -0.192878      -1.296603      10.847997      -0.293600      10.855308           0.000007

******************************************************
Auxiliary information for the entire system
The total spin magnetic moment of the unit cell is   -0.000070
The total net atomic charge of the unit cell is   -0.000006
Accuracy of reproducing the electrostatic potential in the unit cell:
  The inner radius (bohr) =    5.0000
  The outer radius (bohr) =   12.0000
  Valid grid points have density less than (e/(bohr^3)) =    0.0001
  The number of valid grid points were=         1107
  The rms potential error without charges in kcal/mol is=      3.47887
  The rms potential error with partial charges in kcal/mol is=      0.66741
  The RRMSE value at monopole order=      0.19185
  The rms potential error with partial charges and cloud penetration in kcal/mol is=      0.66530
  The RRMSE value at monopole order with cloud penetration is=      0.19124
  The rms potential error with partial charges and atomic dipoles in kcal/mol is=      0.54306
  The RRMSE value at dipole order=      0.15610
  The rms potential error with partial charges, atomic dipoles and cloud penetration in kcal/mol is=      0.54785
  The RRMSE value at dipole order with cloud penetration=      0.15748

******************************************************
The electron densities and ab initio electrostatic potential were computed in VASP using the PBE functional and
projector augmented wave method. See the main text of the journal article for a description of computational details.
The atomic charges, dipoles, and quadrupoles were computed with the DDEC6 method as described in
(a) T. A. Manz and N. Gabaldon Limas, RSC Adv. 6 (2016) 47771-47801 DOI: 10.1039/c6ra04656h
(b) N. Gabaldon Limas and T. A. Manz, RSC Adv. 8 (2018) 2678-2707 DOI: 10.1039/c7ra11829e.
For each atom in the material, the electron cloud parameters were fit to the spherically averaged atom-in-material
electron density using radial positions for which this density was between 10^-4 and 10^-2 electrons per cubic bohr.
The polarizabilities, dispersion coefficients, and quantum Drude oscillator (QDO) parameters were fit using the MCLF method.
The magnetic structure of the system was optimized in VASP from the default ferromagnetic initial guess using spin polarization.
The atomic spin moments (ASMs) were computed on this optimized magnetic structure using the DDEC6 partition as inputs
to the method of T. A. Manz and D. S. Sholl, J. Chem. Theory Comput. 7 (2011) 4146-4164 DOI: 10.1021/ct200539n.
The RMSE and RRMSE were computed using a uniform grid with Ewald summation.
