# Supplementary material for: A collection of forcefield precursors for metal–organic frameworks
Source: RSC Adv. 2019 Nov 13;9(63):36492–507. doi: 10.1039/c9ra07327b (PMC9075174; doi:10.1039/c9ra07327b)
Supplement: RA-009-C9RA07327B-s5322 [file RA-009-C9RA07327B-s5322.xyz]

  160
jmolscript: load "" {1 1 1} spacegroup "x,y,z" unitcell [{      6.889000     0.000000     0.000000 }, {     -1.229675    11.540673     0.000000 }, {      0.000000     0.000000    23.851000 }]
Zn     0.729882     1.636467    11.492366     0.874073
Zn     5.544280     4.133869    23.417866     0.874073
Zn     4.929443     9.904206    12.358396     0.874022
Zn     0.115045     7.406804     0.432896     0.874022
H      3.042998     5.151756    13.964761     0.315390
H      5.184376     5.860354    13.990997     0.115996
H      0.282706     7.019037    13.671393     0.116372
H      3.608047     2.984418    10.732950     0.138875
H      1.158965     3.689553    13.766797     0.100357
H      4.016272     3.594920    16.681389     0.115465
H      5.467932     3.037505    14.961732     0.106119
H      3.043683    -0.001154    13.888437     0.120172
H      1.590743     0.542412    15.620020     0.115817
H      3.163648     3.334100    18.672948     0.113854
H      1.773739     3.796881    20.471313     0.114663
H      5.550143     2.143103    18.515531     0.108108
H      0.045490     1.654933    16.719551     0.110819
H      3.231165     0.618580     2.039261     0.315390
H     -0.139888    11.450656     2.065497     0.115996
H      4.761781    10.291972     1.745893     0.116372
H      2.666115     2.785918    22.658450     0.138874
H      5.115198     2.080783     1.841297     0.100358
H      2.257891     2.175417     4.755889     0.115465
H      0.806231     2.732831     3.036232     0.106119
H      3.230479     5.771491     1.962937     0.120172
H      4.683420     5.227925     3.694520     0.115817
H      3.110514     2.436236     6.747448     0.113854
H      4.500424     1.973455     8.545813     0.114663
H      0.724020     3.627234     6.590031     0.108108
H      6.228672     4.115404     4.794051     0.110819
H      2.616327     6.388917     9.886239     0.315390
H      0.474949     5.680319     9.860003     0.115995
H      5.376619     4.521636    10.179607     0.116371
H      2.051278     8.556255    13.118050     0.138876
H      4.500360     7.851120    10.084203     0.100357
H      1.643053     7.945753     7.169611     0.115467
H      0.191393     8.503168     8.889268     0.106119
H      3.845317     0.001154     9.962563     0.120171
H      4.068582    10.998261     8.230980     0.115817
H      2.495677     8.206573     5.178052     0.113854
H      3.885586     7.743792     3.379687     0.114662
H      0.109182     9.397570     5.335469     0.108108
H      5.613835     9.885740     7.131449     0.110815
H      2.428160    10.922093    21.811740     0.315390
H      5.799213     0.090017    21.785503     0.115995
H      0.897544     1.248701    22.105107     0.116371
H      2.993210     8.754755     1.192550     0.138876
H      0.544127     9.459890    22.009703     0.100357
H      3.401434     9.365256    19.095111     0.115467
H      4.853094     8.807842    20.814768     0.106119
H      2.428846     5.769182    21.888063     0.120171
H      0.975905     6.312748    20.156480     0.115817
H      2.548811     9.104437    17.103552     0.113854
H      1.158901     9.567218    15.305187     0.114662
H      4.935305     7.913439    17.260969     0.108108
H     -0.569347     7.425269    19.056949     0.110815
C      5.069885     5.066355    12.117024     0.047299
C      5.622687     5.819961    13.149056    -0.134973
C     -0.081228     6.510094    12.956817    -0.129093
C      3.816572     4.331215    12.276110     0.111102
C      3.239034     3.357182    11.524803    -0.077008
C      1.898624     3.736870    13.171953     0.184177
C      2.658262     2.109635    16.354631     0.074039
C      3.818648     2.850546    16.124469    -0.163366
C      4.683375     2.519329    15.099114    -0.104499
C      4.421030     1.444892    14.273631    -0.046669
C      3.251098     0.722446    14.466586    -0.076781
C      2.384673     1.050201    15.497426    -0.139705
C      5.393665     1.051355    13.201528     0.610014
C      1.759753     2.428158    17.497809     0.063674
C      2.248163     3.081360    18.634786    -0.137510
C      1.416845     3.364106    19.704981    -0.106723
C      0.070375     3.024810    19.677791    -0.032397
C      6.468112     2.385457    18.553216    -0.109006
C      0.407280     2.093478    17.481113    -0.149373
C      6.068690     3.341025    20.849352     0.565269
C      1.204277     0.703981     0.191524     0.047299
C     -0.578199    11.491048     1.223556    -0.134973
C      5.125715    10.800916     1.031317    -0.129093
C      2.457591     1.439122     0.350610     0.111102
C      3.035128     2.413155    23.450303    -0.077008
C      4.375539     2.033467     1.246453     0.184177
C      3.615901     3.660701     4.429131     0.074039
C      2.455515     2.919790     4.198969    -0.163366
C      1.590787     3.251008     3.173614    -0.104500
C      1.853133     4.325444     2.348131    -0.046668
C      3.023064     5.047890     2.541086    -0.076781
C      3.889489     4.720135     3.571926    -0.139705
C      0.880497     4.718981     1.276029     0.610013
C      4.514409     3.342179     5.572309     0.063673
C      4.026000     2.688977     6.709286    -0.137510
C      4.857317     2.406230     7.779481    -0.106723
C      6.203787     2.745526     7.752291    -0.032397
C     -0.193950     3.384879     6.627716    -0.109006
C      5.866882     3.676858     5.555613    -0.149373
C      0.205472     2.429312     8.923852     0.565269
C      0.589440     6.474318    11.733976     0.047298
C      0.036638     5.720712    10.701944    -0.134977
C      5.740553     5.030579    10.894183    -0.129097
C      1.842753     7.209458    11.574890     0.111100
C      2.420291     8.183491    12.326197    -0.076995
C      3.760701     7.803803    10.679047     0.184172
C      3.001063     9.431038     7.496369     0.074047
C      1.840677     8.690127     7.726531    -0.163362
C      0.975950     9.021344     8.751886    -0.104497
C      1.238295    10.095781     9.577369    -0.046676
C      2.408227    10.818227     9.384414    -0.076786
C      3.274652    10.490472     8.353574    -0.139710
C      0.265660    10.489318    10.649471     0.610011
C      3.899572     9.112515     6.353191     0.063666
C      3.411162     8.459313     5.216214    -0.137508
C      4.242480     8.176567     4.146019    -0.106726
C      5.588950     8.515863     4.173209    -0.032390
C     -0.808787     9.155216     5.297784    -0.109009
C      5.252045     9.447195     6.369887    -0.149377
C     -0.409365     8.199648     3.001648     0.565242
C      4.455048    10.836692    23.659476     0.047298
C      6.237524     0.049625    22.627444    -0.134977
C      0.533610     0.739757    22.819683    -0.129097
C      3.201734    10.101551    23.500390     0.111100
C      2.624197     9.127518     0.400697    -0.076995
C      1.283786     9.507206    22.604547     0.184172
C      2.043424     7.879972    19.421869     0.074047
C      3.203810     8.620883    19.652031    -0.163362
C      4.068538     8.289665    20.677386    -0.104497
C      3.806192     7.215229    21.502869    -0.046676
C      2.636261     6.492783    21.309914    -0.076786
C      1.769836     6.820538    20.279074    -0.139710
C      4.778828     6.821692    22.574972     0.610011
C      1.144916     8.198494    18.278691     0.063666
C      1.633325     8.851696    17.141714    -0.137508
C      0.802008     9.134443    16.071519    -0.106726
C     -0.544462     8.795147    16.098709    -0.032390
C      5.853275     8.155794    17.223284    -0.109009
C     -0.207557     7.863815    18.295387    -0.149377
C      5.453853     9.111361    14.927148     0.565242
N      2.936931     4.563182    13.319114    -0.280700
N      2.036937     2.994805    12.089118    -0.273190
N      3.337232     1.207154     1.393614    -0.280700
N      4.237225     2.775532     0.163618    -0.273190
N      2.722394     6.977491    10.531886    -0.280699
N      3.622388     8.545868    11.761882    -0.273204
N      2.322093    10.333519    22.457386    -0.280699
N      1.422100     8.765141    23.687382    -0.273204
O      6.416861     1.773801    13.051983    -0.554150
O      5.146453     0.015926    12.521536    -0.560308
O     -0.255656     3.944602    21.821757    -0.570019
O      4.868613     3.017886    20.826932    -0.576160
O     -0.142699     3.996535     1.126483    -0.554150
O      1.127710     5.754410     0.596036    -0.560308
O      6.529818     1.825734     9.896257    -0.570019
O      1.405550     2.752451     8.901432    -0.576160
O     -0.757536     9.766872    10.799017    -0.554137
O      1.742547    -0.015926    11.329464    -0.560306
O      5.914981     7.596071     2.029243    -0.569961
O      0.790712     8.522787     3.024068    -0.576169
O      5.802024     7.544138    22.724517    -0.554137
O      4.531615     5.786263    23.254964    -0.560306
O     -0.870493     9.714939    13.954743    -0.569961
O      4.253775     8.788222    14.949568    -0.576169

The following XYZ coordinates are in angstroms. Other properties are in atomic units.
The sperically averaged electron density of each atom fit to a function of the form exp(a - br)
eigen_1, eigen_2 and eigen_3 are the three eigenvalues of traceless quadrupole moment tensor
  atom number  atomic symbol              X              Y              Z     net charge C6 coefficient C8 coefficient C10 coefficient fluctuating dipole atomic polarizability isotropic forcefield polarizability              a              b squared Pearson coefficient          <r^3>          <r^4>         wp_QDO          m_QDO          q_QDO       dipole_x       dipole_y       dipole_z         dipole            Qxy            Qxz            Qyz     Q(x^2-y^2)  Q(3z^2 - R^2)        eigen_1        eigen_2        eigen_3 static polarizability      alpha(xx)      alpha(xy)      alpha(xz)      alpha(yy)      alpha(yz)      alpha(zz) atomic spin moment
            1             Zn       0.729882       1.636467      11.492366       0.874073      90.185303 0.19298573E+04  0.62025326E+05                                16.578712                           14.491250       0.194403       1.923505                    0.998214      46.759753     129.228511       0.467030       0.408054      -1.135681      -0.022770      -0.048123      -0.002838       0.053314      -0.053682      -0.014532       0.002275       0.070721       0.043611      -0.071832       0.010675       0.061157             18.667683      17.449915       0.905067       1.434228      20.373442       0.663682      18.179691           0.000001
            2             Zn       5.544280       4.133869      23.417866       0.874073      90.185300 0.19298573E+04  0.62025327E+05                                16.578712                           14.491250       0.194403       1.923505                    0.998214      46.759752     129.228508       0.467030       0.408054      -1.135681       0.022770       0.048124      -0.002838       0.053314      -0.053682       0.014532      -0.002275       0.070722       0.043611      -0.071832       0.010675       0.061157             18.667682      17.449915       0.905074      -1.434232      20.373436      -0.663684      18.179694           0.000002
            3             Zn       4.929443       9.904206      12.358396       0.874022      90.194514 0.19300713E+04  0.62034182E+05                                16.579981                           14.492185       0.194002       1.923362                    0.998217      46.762340     129.239482       0.467006       0.408062      -1.135671       0.022694       0.048078       0.002787       0.053238      -0.053646      -0.014571       0.002240       0.070628       0.043506      -0.071765       0.010636       0.061129             18.669195      17.452645       0.906498       1.431928      20.375034       0.664621      18.179905           0.000001
            4             Zn       0.115045       7.406804       0.432896       0.874022      90.194488 0.19300711E+04  0.62034174E+05                                16.579978                           14.492185       0.194002       1.923362                    0.998217      46.762337     129.239470       0.467006       0.408062      -1.135671      -0.022694      -0.048078       0.002787       0.053238      -0.053646       0.014571      -0.002240       0.070627       0.043505      -0.071765       0.010636       0.061129             18.669190      17.452643       0.906504      -1.431933      20.375024      -0.664624      18.179902           0.000002
            5              H       3.042998       5.151756      13.964761       0.315390       0.565418 0.36266476E+01  0.29574448E+02                                 1.202284                            1.178330      -1.037074       2.523973                    0.999754       2.392296       6.353081       0.523161       1.435686      -0.680454       0.002298       0.029166       0.032730       0.043899       0.007309      -0.010412       0.019220       0.003847       0.017798      -0.025521       0.004226       0.021295              1.195779       1.088450       0.061861       0.055426       1.267557       0.195006       1.231329           0.000001
            6              H       5.184376       5.860354      13.990997       0.115996       1.020257 0.77613052E+01  0.75801775E+02                                 1.690001                            1.643836      -0.906151       2.449811                    0.998074       3.492284       9.828442       0.480339       1.305609      -0.703694      -0.015573       0.004913       0.035751       0.039303       0.010171      -0.005130       0.002814       0.015226       0.032863      -0.018967       0.005505       0.013462              1.683270       1.664030       0.097678      -0.280820       1.482770       0.019335       1.903009           0.000002
            7              H       0.282706       7.019037      13.671393       0.116372       1.068665 0.80963090E+01  0.80550132E+02                                 1.790662                            1.713591      -1.212340       2.306675                    0.994024       3.729944      10.873079       0.452656       1.360061      -0.691037       0.012475       0.022866       0.028854       0.038872       0.010372       0.001091       0.002788       0.009671       0.018120      -0.014617       0.004653       0.009964              1.813856       1.703912       0.247966       0.205794       1.813795       0.413430       1.923862           0.000001
            8              H       3.608047       2.984418      10.732950       0.138875       0.913929 0.64729673E+01  0.61242551E+02                                 1.649588                            1.562200      -1.119455       2.367963                    0.995975       3.548060      10.275042       0.457883       1.413844      -0.680493       0.017826      -0.019895      -0.037453       0.046004       0.005530      -0.010793       0.008570       0.001839       0.010533      -0.016606       0.003424       0.013181              1.670026       1.519753      -0.085724      -0.242023       1.544819       0.327209       1.945505          -0.000000
            9              H       1.158965       3.689553      13.766797       0.100357       1.181601 0.86348510E+01  0.86709503E+02                                 1.868174                            1.735323      -1.029776       2.384670                    0.996893       3.679933      10.539988       0.466398       1.307788      -0.702612      -0.047144      -0.006399       0.036970       0.060252       0.009658      -0.015241       0.014298       0.013572       0.024787      -0.027302       0.005393       0.021909              1.923224       2.364275       0.121679      -0.538863       1.545762      -0.141782       1.859634           0.000001
           10              H       4.016272       3.594920      16.681389       0.115465       1.086096 0.81262520E+01  0.79643851E+02                                 1.709033                            1.640267      -0.972905       2.413212                    0.998283       3.421703       9.398022       0.503355       1.241566      -0.718317       0.010544       0.028300       0.022336       0.037563       0.009558      -0.005713       0.011429      -0.006381      -0.013040      -0.018085       0.003239       0.014846              1.714730       1.486682       0.101452       0.008266       1.801228       0.361106       1.856279           0.000002
           11              H       5.467932       3.037505      14.961732       0.106119       1.132729 0.85863563E+01  0.86250331E+02                                 1.824978                            1.735885      -1.136273       2.330850                    0.995806       3.733664      10.756233       0.463329       1.316026      -0.700297       0.032379       0.021730      -0.003002       0.039110       0.012419      -0.002875       0.007931       0.000688      -0.023388      -0.016039      -0.000823       0.016861              1.855010       2.200647       0.368645      -0.179602       1.730760      -0.117471       1.633623           0.000001
           12              H       3.043683      -0.001154      13.888437       0.120172       0.955566 0.68675284E+01  0.65970052E+02                                 1.696991                            1.604070      -1.219067       2.305917                    0.994288       3.723364      10.879001       0.453818       1.405004      -0.681291      -0.011478      -0.031011      -0.025791       0.041936       0.007389      -0.000268       0.009857      -0.010117      -0.006076      -0.011684      -0.002996       0.014680              1.743557       1.481959       0.151320       0.050294       1.967110       0.395554       1.781602           0.000000
           13              H       1.590743       0.542412      15.620020       0.115817       1.017218 0.75544186E+01  0.74086979E+02                                 1.747963                            1.666763      -1.219412       2.301362                    0.994100       3.756899      10.978728       0.452884       1.379044      -0.686615      -0.031619      -0.021343       0.002446       0.038226       0.010530      -0.005475       0.006765       0.011322      -0.008644      -0.016136       0.002627       0.013509              1.769499       2.009112       0.329106      -0.175500       1.797595      -0.000578       1.501791           0.000000
           14              H       3.163648       3.334100      18.672948       0.113854       1.144218 0.85019942E+01  0.84875298E+02                                 1.803908                            1.700957      -1.237227       2.285637                    0.994787       3.701358      10.501489       0.480782       1.276136      -0.708343       0.036088       0.011564       0.006072       0.038379       0.009101      -0.003531       0.009128       0.014210      -0.002979      -0.016999       0.004880       0.012119              1.827824       2.395104       0.151135      -0.047650       1.434127       0.070162       1.654242           0.000000
           15              H       1.773739       3.796881      20.471313       0.114663       0.976661 0.69460561E+01  0.66977040E+02                                 1.726177                            1.615426      -1.254848       2.284616                    0.993542       3.797277      11.150013       0.450870       1.408857      -0.680187       0.017624       0.018346       0.030176       0.039469       0.004309       0.005565       0.009194       0.013497       0.012322      -0.013678      -0.000368       0.014046              1.776594       1.560002       0.136192       0.176071       1.685995       0.364475       2.083786          -0.000001
           16              H       5.550143       2.143103      18.515531       0.108108       1.209648 0.91062955E+01  0.92023564E+02                                 1.837647                            1.733818      -1.266157       2.268268                    0.994487       3.696885      10.383020       0.489612       1.237932      -0.717302      -0.037715      -0.011620      -0.002646       0.039553       0.008905       0.003164       0.009007       0.013051      -0.015612      -0.014319      -0.001761       0.016079              1.858260       2.486546       0.165929       0.031525       1.456086       0.041416       1.632148           0.000001
           17              H       0.045490       1.654933      16.719551       0.110819       1.087593 0.80086691E+01  0.78889798E+02                                 1.758864                            1.662926      -1.074024       2.361811                    0.996471       3.639457      10.310520       0.480208       1.294841      -0.704650      -0.015733      -0.019202      -0.028243       0.037602       0.008806      -0.000517       0.010314       0.010259       0.014078      -0.016673       0.004031       0.012642              1.787319       1.690502       0.071525       0.218736       1.535370       0.362218       2.136084           0.000001
           18              H       3.231165       0.618580       2.039261       0.315390       0.565418 0.36266475E+01  0.29574447E+02                                 1.202284                            1.178329      -1.037075       2.523973                    0.999754       2.392296       6.353081       0.523161       1.435686      -0.680454      -0.002298      -0.029166       0.032730       0.043899       0.007309       0.010412      -0.019220       0.003847       0.017798      -0.025521       0.004226       0.021295              1.195779       1.088450       0.061861      -0.055426       1.267557      -0.195006       1.231329           0.000001
           19              H      -0.139888      11.450656       2.065497       0.115996       1.020257 0.77613045E+01  0.75801769E+02                                 1.690001                            1.643836      -0.906151       2.449811                    0.998074       3.492284       9.828443       0.480339       1.305610      -0.703694       0.015573      -0.004913       0.035751       0.039304       0.010171       0.005130      -0.002814       0.015226       0.032863      -0.018967       0.005505       0.013462              1.683270       1.664030       0.097678       0.280820       1.482771      -0.019334       1.903010           0.000002
           20              H       4.761781      10.291972       1.745893       0.116372       1.068666 0.80963178E+01  0.80550232E+02                                 1.790662                            1.713591      -1.212340       2.306675                    0.994024       3.729945      10.873079       0.452657       1.360060      -0.691037      -0.012475      -0.022866       0.028854       0.038872       0.010372      -0.001091      -0.002788       0.009671       0.018120      -0.014617       0.004653       0.009964              1.813856       1.703912       0.247966      -0.205794       1.813795      -0.413431       1.923862           0.000001
           21              H       2.666115       2.785918      22.658450       0.138874       0.913929 0.64729647E+01  0.61242523E+02                                 1.649588                            1.562201      -1.119455       2.367963                    0.995975       3.548060      10.275043       0.457883       1.413844      -0.680493      -0.017826       0.019895      -0.037453       0.046004       0.005530       0.010793      -0.008570       0.001839       0.010533      -0.016606       0.003424       0.013181              1.670026       1.519753      -0.085723       0.242023       1.544819      -0.327209       1.945506          -0.000000
           22              H       5.115198       2.080783       1.841297       0.100358       1.181601 0.86348511E+01  0.86709505E+02                                 1.868173                            1.735323      -1.029776       2.384670                    0.996893       3.679933      10.539988       0.466399       1.307787      -0.702612       0.047144       0.006399       0.036970       0.060252       0.009658       0.015241      -0.014298       0.013572       0.024787      -0.027302       0.005393       0.021909              1.923223       2.364274       0.121678       0.538862       1.545762       0.141782       1.859633           0.000001
           23              H       2.257891       2.175417       4.755889       0.115465       1.086095 0.81262464E+01  0.79643787E+02                                 1.709032                            1.640266      -0.972905       2.413212                    0.998283       3.421703       9.398023       0.503355       1.241566      -0.718317      -0.010544      -0.028300       0.022336       0.037563       0.009558       0.005713      -0.011429      -0.006381      -0.013040      -0.018085       0.003239       0.014846              1.714729       1.486682       0.101452      -0.008266       1.801227      -0.361106       1.856279           0.000002
           24              H       0.806231       2.732831       3.036232       0.106119       1.132729 0.85863593E+01  0.86250366E+02                                 1.824978                            1.735885      -1.136274       2.330850                    0.995806       3.733665      10.756235       0.463329       1.316026      -0.700297      -0.032379      -0.021730      -0.003002       0.039110       0.012419       0.002875      -0.007931       0.000688      -0.023388      -0.016039      -0.000823       0.016861              1.855010       2.200647       0.368646       0.179601       1.730761       0.117472       1.633623           0.000001
           25              H       3.230479       5.771491       1.962937       0.120172       0.955567 0.68675336E+01  0.65970112E+02                                 1.696991                            1.604071      -1.219067       2.305917                    0.994288       3.723364      10.879000       0.453818       1.405004      -0.681291       0.011478       0.031011      -0.025791       0.041936       0.007389       0.000268      -0.009857      -0.010117      -0.006076      -0.011684      -0.002996       0.014680              1.743558       1.481960       0.151320      -0.050294       1.967111      -0.395555       1.781603           0.000000
           26              H       4.683420       5.227925       3.694520       0.115817       1.017219 0.75544318E+01  0.74087133E+02                                 1.747964                            1.666764      -1.219413       2.301361                    0.994100       3.756900      10.978729       0.452884       1.379043      -0.686615       0.031619       0.021343       0.002446       0.038226       0.010530       0.005475      -0.006765       0.011322      -0.008644      -0.016136       0.002627       0.013509              1.769500       2.009113       0.329106       0.175499       1.797597       0.000577       1.501791           0.000001
           27              H       3.110514       2.436236       6.747448       0.113854       1.144219 0.85020030E+01  0.84875405E+02                                 1.803909                            1.700958      -1.237227       2.285637                    0.994787       3.701358      10.501489       0.480782       1.276136      -0.708343      -0.036088      -0.011564       0.006072       0.038379       0.009101       0.003531      -0.009128       0.014210      -0.002979      -0.016999       0.004880       0.012119              1.827825       2.395104       0.151135       0.047650       1.434127      -0.070162       1.654242           0.000000
           28              H       4.500424       1.973455       8.545813       0.114663       0.976662 0.69460587E+01  0.66977070E+02                                 1.726177                            1.615426      -1.254848       2.284616                    0.993542       3.797278      11.150016       0.450870       1.408857      -0.680187      -0.017624      -0.018346       0.030177       0.039469       0.004309      -0.005565      -0.009194       0.013497       0.012322      -0.013678      -0.000368       0.014046              1.776595       1.560002       0.136192      -0.176070       1.685995      -0.364476       2.083787          -0.000001
           29              H       0.724020       3.627234       6.590031       0.108108       1.209649 0.91063090E+01  0.92023724E+02                                 1.837648                            1.733819      -1.266157       2.268268                    0.994487       3.696886      10.383020       0.489612       1.237931      -0.717303       0.037715       0.011620      -0.002646       0.039553       0.008905      -0.003164      -0.009007       0.013051      -0.015612      -0.014319      -0.001761       0.016079              1.858260       2.486546       0.165930      -0.031525       1.456087      -0.041416       1.632148           0.000001
           30              H       6.228672       4.115404       4.794051       0.110819       1.087593 0.80086710E+01  0.78889826E+02                                 1.758865                            1.662926      -1.074024       2.361810                    0.996471       3.639457      10.310522       0.480207       1.294842      -0.704650       0.015733       0.019202      -0.028243       0.037602       0.008806       0.000517      -0.010314       0.010259       0.014078      -0.016673       0.004031       0.012642              1.787319       1.690502       0.071525      -0.218736       1.535371      -0.362218       2.136084           0.000001
           31              H       2.616327       6.388917       9.886239       0.315390       0.565417 0.36266405E+01  0.29574366E+02                                 1.202281                            1.178327      -1.037073       2.523974                    0.999754       2.392292       6.353060       0.523163       1.435682      -0.680454      -0.002298      -0.029165      -0.032730       0.043899       0.007309      -0.010412       0.019220       0.003847       0.017798      -0.025521       0.004226       0.021295              1.195776       1.088448       0.061861       0.055426       1.267554       0.195006       1.231324           0.000001
           32              H       0.474949       5.680319       9.860003       0.115995       1.020257 0.77613055E+01  0.75801754E+02                                 1.689998                            1.643834      -0.906143       2.449814                    0.998075       3.492283       9.828427       0.480341       1.305606      -0.703695       0.015573      -0.004913      -0.035751       0.039303       0.010171      -0.005130       0.002814       0.015226       0.032863      -0.018967       0.005505       0.013463              1.683267       1.664028       0.097677      -0.280818       1.482770       0.019335       1.903004           0.000002
           33              H       5.376619       4.521636      10.179607       0.116371       1.068665 0.80963123E+01  0.80550097E+02                                 1.790656                            1.713586      -1.212324       2.306682                    0.994024       3.729935      10.873015       0.452659       1.360053      -0.691039      -0.012475      -0.022866      -0.028853       0.038871       0.010372       0.001090       0.002788       0.009669       0.018117      -0.014615       0.004652       0.009963              1.813849       1.703906       0.247963       0.205793       1.813791       0.413428       1.923852           0.000001
           34              H       2.051278       8.556255      13.118050       0.138876       0.913927 0.64729436E+01  0.61242279E+02                                 1.649585                            1.562198      -1.119453       2.367965                    0.995976       3.548053      10.275022       0.457883       1.413845      -0.680493      -0.017826       0.019895       0.037454       0.046004       0.005531      -0.010793       0.008570       0.001839       0.010536      -0.016606       0.003425       0.013182              1.670024       1.519753      -0.085722      -0.242024       1.544813       0.327202       1.945504          -0.000000
           35              H       4.500360       7.851120      10.084203       0.100357       1.181612 0.86349796E+01  0.86711170E+02                                 1.868189                            1.735339      -1.029820       2.384650                    0.996893       3.679961      10.540112       0.466395       1.307792      -0.702611       0.047144       0.006398      -0.036970       0.060252       0.009658      -0.015241       0.014298       0.013572       0.024788      -0.027303       0.005394       0.021909              1.923239       2.364297       0.121681      -0.538866       1.545777      -0.141781       1.859644           0.000001
           36              H       1.643053       7.945753       7.169611       0.115467       1.086085 0.81261489E+01  0.79642597E+02                                 1.709023                            1.640258      -0.972898       2.413218                    0.998283       3.421681       9.397951       0.503356       1.241568      -0.718317      -0.010544      -0.028300      -0.022337       0.037563       0.009558      -0.005713       0.011429      -0.006382      -0.013040      -0.018084       0.003239       0.014846              1.714719       1.486674       0.101450       0.008266       1.801217       0.361103       1.856267           0.000002
           37              H       0.191393       8.503168       8.889268       0.106119       1.132728 0.85863543E+01  0.86250314E+02                                 1.824978                            1.735886      -1.136278       2.330848                    0.995805       3.733666      10.756242       0.463329       1.316027      -0.700297      -0.032379      -0.021730       0.003001       0.039110       0.012419      -0.002875       0.007931       0.000688      -0.023388      -0.016038      -0.000823       0.016861              1.855010       2.200649       0.368643      -0.179604       1.730758      -0.117471       1.633623           0.000001
           38              H       3.845317       0.001154       9.962563       0.120171       0.955575 0.68676207E+01  0.65971173E+02                                 1.697001                            1.604081      -1.219089       2.305905                    0.994288       3.723394      10.879115       0.453817       1.405004      -0.681291       0.011478       0.031012       0.025791       0.041936       0.007390      -0.000270       0.009857      -0.010117      -0.006078      -0.011686      -0.002994       0.014680              1.743568       1.481973       0.151323       0.050296       1.967123       0.395557       1.781609           0.000000
           39              H       4.068582      10.998261       8.230980       0.115817       1.017210 0.75543413E+01  0.74085964E+02                                 1.747949                            1.666751      -1.219380       2.301376                    0.994100       3.756869      10.978589       0.452888       1.379037      -0.686616       0.031618       0.021343      -0.002447       0.038226       0.010530      -0.005474       0.006766       0.011322      -0.008644      -0.016137       0.002628       0.013509              1.769485       2.009096       0.329102      -0.175497       1.797579      -0.000576       1.501781           0.000000
           40              H       2.495677       8.206573       5.178052       0.113854       1.144225 0.85020605E+01  0.84876140E+02                                 1.803916                            1.700964      -1.237237       2.285632                    0.994787       3.701372      10.501546       0.480781       1.276137      -0.708343      -0.036088      -0.011564      -0.006073       0.038379       0.009102      -0.003532       0.009128       0.014209      -0.002979      -0.017000       0.004881       0.012119              1.827832       2.395115       0.151135      -0.047650       1.434132       0.070163       1.654248           0.000000
           41              H       3.885586       7.743792       3.379687       0.114662       0.976686 0.69462880E+01  0.66979913E+02                                 1.726212                            1.615456      -1.254910       2.284585                    0.993541       3.797359      11.150349       0.450864       1.408863      -0.680186      -0.017625      -0.018346      -0.030175       0.039469       0.004309       0.005568       0.009193       0.013495       0.012318      -0.013676      -0.000371       0.014048              1.776631       1.560030       0.136196       0.176077       1.686029       0.364488       2.083833          -0.000001
           42              H       0.109182       9.397570       5.335469       0.108108       1.209664 0.91064502E+01  0.92025531E+02                                 1.837663                            1.733832      -1.266177       2.268257                    0.994487       3.696917      10.383137       0.489610       1.237931      -0.717302       0.037714       0.011620       0.002646       0.039552       0.008905       0.003165       0.009007       0.013051      -0.015612      -0.014319      -0.001761       0.016080              1.858276       2.486572       0.165931       0.031525       1.456097       0.041416       1.632160           0.000001
           43              H       5.613835       9.885740       7.131449       0.110815       1.087608 0.80088079E+01  0.78891482E+02                                 1.758877                            1.662937      -1.074029       2.361804                    0.996471       3.639490      10.310623       0.480207       1.294837      -0.704651       0.015733       0.019202       0.028243       0.037602       0.008806      -0.000517       0.010314       0.010260       0.014078      -0.016673       0.004031       0.012642              1.787331       1.690514       0.071526       0.218737       1.535380       0.362222       2.136101           0.000001
           44              H       2.428160      10.922093      21.811740       0.315390       0.565417 0.36266381E+01  0.29574343E+02                                 1.202281                            1.178327      -1.037073       2.523974                    0.999754       2.392292       6.353061       0.523163       1.435683      -0.680454       0.002298       0.029165      -0.032730       0.043899       0.007309       0.010412      -0.019220       0.003847       0.017798      -0.025521       0.004226       0.021295              1.195775       1.088448       0.061861      -0.055426       1.267555      -0.195006       1.231323           0.000001
           45              H       5.799213       0.090017      21.785503       0.115995       1.020257 0.77613048E+01  0.75801748E+02                                 1.689999                            1.643834      -0.906143       2.449814                    0.998075       3.492283       9.828428       0.480341       1.305607      -0.703695      -0.015573       0.004913      -0.035751       0.039303       0.010171       0.005130      -0.002815       0.015226       0.032863      -0.018967       0.005505       0.013463              1.683267       1.664028       0.097677       0.280818       1.482770      -0.019335       1.903004           0.000002
           46              H       0.897544       1.248701      22.105107       0.116371       1.068666 0.80963159E+01  0.80550141E+02                                 1.790656                            1.713586      -1.212324       2.306682                    0.994024       3.729935      10.873015       0.452659       1.360052      -0.691039       0.012475       0.022866      -0.028853       0.038871       0.010372      -0.001090      -0.002788       0.009669       0.018117      -0.014615       0.004652       0.009963              1.813850       1.703906       0.247963      -0.205793       1.813792      -0.413428       1.923852           0.000001
           47              H       2.993210       8.754755       1.192550       0.138876       0.913927 0.64729410E+01  0.61242250E+02                                 1.649585                            1.562198      -1.119454       2.367965                    0.995976       3.548053      10.275023       0.457883       1.413846      -0.680493       0.017826      -0.019895       0.037454       0.046004       0.005531       0.010793      -0.008570       0.001839       0.010536      -0.016606       0.003425       0.013182              1.670024       1.519754      -0.085722       0.242024       1.544813      -0.327202       1.945504          -0.000000
           48              H       0.544127       9.459890      22.009703       0.100357       1.181612 0.86349831E+01  0.86711210E+02                                 1.868189                            1.735339      -1.029821       2.384650                    0.996893       3.679962      10.540113       0.466395       1.307791      -0.702612      -0.047144      -0.006398      -0.036970       0.060252       0.009658       0.015241      -0.014298       0.013572       0.024788      -0.027303       0.005394       0.021909              1.923239       2.364296       0.121680       0.538865       1.545777       0.141781       1.859643           0.000001
           49              H       3.401434       9.365256      19.095111       0.115467       1.086085 0.81261478E+01  0.79642583E+02                                 1.709022                            1.640257      -0.972898       2.413218                    0.998283       3.421682       9.397953       0.503356       1.241568      -0.718317       0.010544       0.028300      -0.022337       0.037563       0.009558       0.005713      -0.011429      -0.006382      -0.013040      -0.018084       0.003239       0.014846              1.714719       1.486674       0.101450      -0.008266       1.801216      -0.361103       1.856266           0.000002
           50              H       4.853094       8.807842      20.814768       0.106119       1.132728 0.85863517E+01  0.86250284E+02                                 1.824978                            1.735886      -1.136278       2.330848                    0.995805       3.733666      10.756243       0.463329       1.316027      -0.700297       0.032379       0.021730       0.003001       0.039110       0.012419       0.002875      -0.007931       0.000688      -0.023388      -0.016038      -0.000823       0.016861              1.855010       2.200649       0.368643       0.179604       1.730759       0.117471       1.633623           0.000001
           51              H       2.428846       5.769182      21.888063       0.120171       0.955576 0.68676283E+01  0.65971262E+02                                 1.697002                            1.604082      -1.219090       2.305904                    0.994288       3.723395      10.879118       0.453817       1.405004      -0.681291      -0.011478      -0.031011       0.025791       0.041936       0.007390       0.000270      -0.009857      -0.010117      -0.006078      -0.011686      -0.002994       0.014680              1.743569       1.481974       0.151323      -0.050296       1.967125      -0.395557       1.781609           0.000000
           52              H       0.975905       6.312748      20.156480       0.115817       1.017210 0.75543449E+01  0.74086011E+02                                 1.747949                            1.666752      -1.219380       2.301376                    0.994100       3.756868      10.978588       0.452888       1.379038      -0.686616      -0.031618      -0.021343      -0.002447       0.038226       0.010530       0.005474      -0.006766       0.011322      -0.008644      -0.016137       0.002628       0.013509              1.769486       2.009097       0.329102       0.175497       1.797580       0.000576       1.501781           0.000000
           53              H       2.548811       9.104437      17.103552       0.113854       1.144226 0.85020695E+01  0.84876254E+02                                 1.803917                            1.700965      -1.237238       2.285632                    0.994787       3.701372      10.501548       0.480781       1.276138      -0.708343       0.036088       0.011564      -0.006073       0.038379       0.009102       0.003532      -0.009128       0.014209      -0.002979      -0.017000       0.004881       0.012119              1.827833       2.395117       0.151135       0.047650       1.434133      -0.070163       1.654249           0.000000
           54              H       1.158901       9.567218      15.305187       0.114662       0.976686 0.69462861E+01  0.66979890E+02                                 1.726212                            1.615456      -1.254910       2.284585                    0.993541       3.797359      11.150349       0.450864       1.408863      -0.680186       0.017625       0.018346      -0.030175       0.039469       0.004309      -0.005568      -0.009193       0.013495       0.012318      -0.013676      -0.000371       0.014048              1.776631       1.560029       0.136196      -0.176077       1.686029      -0.364488       2.083834          -0.000001
           55              H       4.935305       7.913439      17.260969       0.108108       1.209665 0.91064596E+01  0.92025646E+02                                 1.837664                            1.733833      -1.266177       2.268257                    0.994487       3.696917      10.383137       0.489610       1.237931      -0.717302      -0.037714      -0.011620       0.002646       0.039552       0.008905      -0.003165      -0.009007       0.013051      -0.015612      -0.014319      -0.001761       0.016080              1.858277       2.486573       0.165932      -0.031525       1.456097      -0.041416       1.632161           0.000001
           56              H      -0.569347       7.425269      19.056949       0.110815       1.087608 0.80088067E+01  0.78891471E+02                                 1.758877                            1.662937      -1.074029       2.361804                    0.996471       3.639489      10.310622       0.480207       1.294838      -0.704651      -0.015733      -0.019202       0.028243       0.037602       0.008806       0.000517      -0.010314       0.010260       0.014078      -0.016673       0.004031       0.012642              1.787332       1.690514       0.071526      -0.218737       1.535380      -0.362222       2.136100           0.000001
           57              C       5.069885       5.066355      12.117024       0.047299      36.002685 0.44420953E+03  0.10506069E+05                                 9.681438                            7.152777      -0.161814       1.956563                    0.999231      27.514712      79.495056       0.599599       0.431909      -1.053889       0.017875      -0.000408       0.001383       0.017933       0.011526      -0.019200       0.017466       0.004922      -0.019760      -0.033367       0.013501       0.019867             11.911541      17.109844       6.947388      -1.449991      10.255538       0.220820       8.369242          -0.000002
           58              C       5.622687       5.819961      13.149056      -0.134973      32.537032 0.46062461E+03  0.11039544E+05                                 9.011715                            7.265281       0.018000       1.981387                    0.998563      30.041456      88.570728       0.594721       0.429723      -1.050833       0.017417       0.018349      -0.013727       0.028783      -0.007455      -0.016054       0.000640       0.003926       0.064451      -0.021067      -0.007657       0.028723             10.236691      13.359767       5.316992      -0.138440       9.348662       1.047793       8.001643          -0.000001
           59              C      -0.081228       6.510094      12.956817      -0.129093      32.610813 0.46665323E+03  0.11238855E+05                                 9.055614                            7.337724      -0.141451       1.929819                    0.998160      30.290173      90.003348       0.587785       0.432673      -1.047319      -0.031408      -0.001261      -0.011814       0.033580       0.006026       0.017991       0.008908      -0.019703       0.030822      -0.024397      -0.000807       0.025204             10.164204      13.339311       4.358404      -1.790077       8.550497       0.562630       8.602803          -0.000002
           60              C       3.816572       4.331215      12.276110       0.111102      35.905394 0.41519916E+03  0.96648662E+04                                 9.722370                            6.928537      -0.099000       1.977284                    0.999591      26.883634      77.299756       0.606888       0.433569      -1.051861      -0.020114       0.019609       0.064310       0.070178       0.013263      -0.053869       0.036166       0.055218       0.079096      -0.072725      -0.004901       0.077626             12.293096      18.452088       7.830019      -1.663213      11.513113       0.185201       6.914085          -0.000002
           61              C       3.239034       3.357182      11.524803      -0.077008      29.787733 0.42724165E+03  0.10062764E+05                                 8.504236                            7.015678       0.017816       1.992957                    0.998203      29.167650      85.640037       0.601957       0.432013      -1.047970      -0.074175      -0.061437       0.006444       0.096530      -0.008642      -0.028671      -0.006817       0.020958      -0.014440      -0.030929      -0.003321       0.034250              9.381147      10.849134       3.050800      -0.941764       8.924714       2.185528       8.369591          -0.000001
           62              C       1.898624       3.736870      13.171953       0.184177      22.987237 0.31710204E+03  0.69539205E+04                                 7.259570                            6.099236      -0.067224       2.001830                    0.998942      25.739086      73.669902       0.634881       0.439930      -1.039972       0.056071       0.007052      -0.023624       0.061252       0.013703      -0.009281       0.004468       0.024853      -0.005871      -0.020958      -0.000554       0.021512              7.878614      10.153830       2.318956      -1.884987       6.713227       0.462501       6.768785          -0.000000
           63              C       2.658262       2.109635      16.354631       0.074039      36.101602 0.42038032E+03  0.97531382E+04                                 9.548012                            6.856206      -0.083022       1.979141                    0.999231      26.698174      75.051545       0.629575       0.419331      -1.067500       0.011905      -0.006541       0.004572       0.014332      -0.006614       0.000449       0.004595       0.035752       0.011167      -0.021753       0.004544       0.017209             11.683150      11.901555       0.104807      -6.260250       8.316825       3.658512      14.831071          -0.000001
           64              C       3.818648       2.850546      16.124469      -0.163366      33.483502 0.46298692E+03  0.11070438E+05                                 9.032240                            7.193732       0.125248       2.005156                    0.999650      30.117847      87.656195       0.611137       0.419152      -1.061211       0.017535      -0.026144      -0.006715       0.032188      -0.000380       0.015326       0.014384      -0.039741       0.004858      -0.029542       0.001200       0.028342             10.024824      11.229566       0.893068      -4.482765       7.277871       1.853870      11.567034          -0.000001
           65              C       4.683375       2.519329      15.099114      -0.104499      32.171659 0.45504612E+03  0.10879808E+05                                 8.905207                            7.215196      -0.101431       1.937300                    0.999430      30.037252      88.642196       0.597129       0.429015      -1.050578      -0.020467      -0.019702       0.015611       0.032416       0.013860       0.013168      -0.017563       0.000660      -0.030855      -0.031366       0.011745       0.019621              9.803448      10.005434       0.556910      -3.435209       8.145472       2.560188      11.259437          -0.000002
           66              C       4.421030       1.444892      14.273631      -0.046669      35.229751 0.45702182E+03  0.10838153E+05                                 9.375028                            7.150905      -0.065080       1.984391                    0.998992      27.813555      79.311979       0.615561       0.419582      -1.066253      -0.033629       0.009419       0.038023       0.051627      -0.000340       0.011598      -0.003426      -0.004501       0.006208      -0.012766       0.000691       0.012076             10.879286      12.106685       0.345463      -4.809201       9.046846       3.099287      11.484326           0.000000
           67              C       3.251098       0.722446      14.466586      -0.076781      32.641133 0.45169165E+03  0.10795784E+05                                 9.118201                            7.279699      -0.160553       1.933099                    0.998531      29.534605      87.570249       0.582476       0.439963      -1.042420       0.000596       0.018138       0.019925       0.026951      -0.003732       0.028205      -0.006083      -0.021939       0.022083      -0.033923       0.004949       0.028974             10.175796      11.208103       1.288898      -3.890801       8.695449       2.064852      10.623835          -0.000002
           68              C       2.384673       1.050201      15.497426      -0.139705      33.678227 0.46517859E+03  0.11172250E+05                                 9.186308                            7.290374      -0.048274       1.960276                    0.998740      30.048597      88.584538       0.595215       0.428461      -1.051973       0.022301      -0.003682      -0.011352       0.025293       0.005066       0.008851      -0.010372       0.037022      -0.028322      -0.024147      -0.001483       0.025630             10.273856       9.728865       0.495438      -3.732610       9.220360       3.429623      11.872342          -0.000002
           69              C       5.393665       1.051355      13.201528       0.610014      23.251565 0.25408080E+03  0.52975055E+04                                 7.566867                            5.702329      -0.055353       2.037082                    0.999545      22.565210      63.990316       0.612128       0.479915      -1.012630       0.039981      -0.015850      -0.052173       0.067614      -0.015236       0.071815      -0.051390       0.000965       0.064493      -0.076301      -0.025182       0.101483              8.743403       9.205862       0.796548      -3.161841       8.839779       2.135584       8.184567           0.000004
           70              C       1.759753       2.428158      17.497809       0.063674      37.364012 0.42078726E+03  0.97528499E+04                                 9.717008                            6.826162      -0.074773       1.979361                    0.999156      26.759012      74.881395       0.636378       0.415262      -1.071432      -0.002632      -0.006983       0.007290       0.010432       0.001065      -0.019682       0.010071      -0.002189       0.000914      -0.022808       0.001352       0.021456             12.004479      13.145778      -0.611153      -5.317693       6.534893       4.057224      16.332767           0.000001
           71              C       2.248163       3.081360      18.634786      -0.137510      36.197684 0.45837734E+03  0.10959059E+05                                 9.604036                            7.211341      -0.064385       1.948854                    0.999274      30.126994      88.366999       0.602165       0.425442      -1.054736      -0.021379      -0.000899       0.020824       0.029858       0.010432       0.005446      -0.005300       0.014362      -0.064048      -0.023854       0.000385       0.023469             11.118649      11.290774      -0.230996      -3.315144       6.713224       4.034139      15.351949           0.000001
           72              C       1.416845       3.364106      19.704981      -0.106723      35.531158 0.46590394E+03  0.11202246E+05                                 9.560762                            7.329367      -0.107416       1.937998                    0.999311      30.045192      88.836901       0.589155       0.432382      -1.048810      -0.000071      -0.009552      -0.028850       0.030390      -0.001151       0.021787       0.004595      -0.018880      -0.000143      -0.027407       0.008921       0.018487             10.925981      12.620110       0.164042      -3.717053       6.801077       3.033087      13.356755          -0.000003
           73              C       0.070375       3.024810      19.677791      -0.032397      37.052737 0.44643108E+03  0.10488684E+05                                 9.579396                            6.991559       0.058571       2.019061                    0.999412      27.449461      77.031880       0.634914       0.410606      -1.075757       0.022121      -0.003748      -0.037458       0.043663       0.000200       0.003145      -0.001371      -0.005783      -0.015363      -0.006821       0.001186       0.005635             11.442802      12.162120      -0.007632      -4.099954       6.593365       3.674193      15.572920           0.000000
           74              C       6.468112       2.385457      18.553216      -0.109006      34.319845 0.44171625E+03  0.10453311E+05                                 9.188306                            7.035670      -0.057360       1.945410                    0.999641      29.843902      86.815873       0.615881       0.420241      -1.059007       0.028703       0.005492      -0.006690       0.029979       0.008766       0.008189      -0.007952       0.006959      -0.075113      -0.029033       0.006951       0.022082             10.358720      10.853989       0.123216      -2.344762       6.156999       3.414209      14.065171           0.000000
           75              C       0.407280       2.093478      17.481113      -0.149373      34.926190 0.45891801E+03  0.10952371E+05                                 9.292990                            7.163682       0.035977       1.976706                    0.999627      30.076287      87.541413       0.612018       0.419342      -1.060759      -0.006189       0.006216       0.027195       0.028574       0.004082       0.017220       0.017028      -0.026999       0.026774      -0.026857      -0.004010       0.030868             10.473761      12.765546      -0.036276      -3.423698       5.854928       2.710924      12.800808           0.000000
           76              C       6.068690       3.341025      20.849352       0.565269      23.287727 0.26611535E+03  0.55919748E+04                                 7.468629                            5.758691      -0.041064       2.027824                    0.999571      23.017345      64.730280       0.623738       0.467314      -1.023218      -0.021546       0.032325       0.050114       0.063408      -0.022808       0.030226      -0.047773      -0.114217      -0.089938      -0.068493      -0.030043       0.098536              8.556728       9.441325       0.142341      -2.520912       5.542558       2.369808      10.686299           0.000003
           77              C       1.204277       0.703981       0.191524       0.047299      36.002649 0.44420956E+03  0.10506070E+05                                 9.681432                            7.152777      -0.161815       1.956563                    0.999231      27.514712      79.495058       0.599599       0.431910      -1.053889      -0.017875       0.000408       0.001383       0.017933       0.011526       0.019200      -0.017466       0.004922      -0.019760      -0.033367       0.013501       0.019867             11.911529      17.109814       6.947374       1.449987      10.255529      -0.220824       8.369243          -0.000002
           78              C      -0.578199      11.491048       1.223556      -0.134973      32.537015 0.46062454E+03  0.11039542E+05                                 9.011712                            7.265281       0.018000       1.981387                    0.998563      30.041455      88.570726       0.594721       0.429723      -1.050833      -0.017417      -0.018349      -0.013727       0.028783      -0.007455       0.016054      -0.000640       0.003926       0.064451      -0.021067      -0.007657       0.028723             10.236684      13.359755       5.316982       0.138442       9.348652      -1.047792       8.001644          -0.000001
           79              C       5.125715      10.800916       1.031317      -0.129093      32.610812 0.46665338E+03  0.11238860E+05                                 9.055613                            7.337726      -0.141451       1.929818                    0.998160      30.290173      90.003348       0.587785       0.432673      -1.047319       0.031408       0.001261      -0.011814       0.033580       0.006026      -0.017991      -0.008908      -0.019703       0.030822      -0.024397      -0.000807       0.025204             10.164201      13.339306       4.358400       1.790074       8.550494      -0.562633       8.602804          -0.000002
           80              C       2.457591       1.439122       0.350610       0.111102      35.905371 0.41519937E+03  0.96648722E+04                                 9.722366                            6.928539      -0.099000       1.977284                    0.999591      26.883634      77.299758       0.606888       0.433569      -1.051861       0.020114      -0.019609       0.064310       0.070178       0.013263       0.053869      -0.036166       0.055218       0.079096      -0.072725      -0.004901       0.077626             12.293087      18.452065       7.830008       1.663209      11.513111      -0.185206       6.914085          -0.000001
           81              C       3.035128       2.413155      23.450303      -0.077008      29.787718 0.42724139E+03  0.10062757E+05                                 8.504233                            7.015676       0.017816       1.992957                    0.998203      29.167650      85.640037       0.601957       0.432013      -1.047970       0.074175       0.061437       0.006444       0.096530      -0.008642       0.028671       0.006817       0.020958      -0.014440      -0.030929      -0.003321       0.034250              9.381142      10.849127       3.050795       0.941767       8.924709      -2.185526       8.369590          -0.000001
           82              C       4.375539       2.033467       1.246453       0.184177      22.987238 0.31710221E+03  0.69539253E+04                                 7.259571                            6.099238      -0.067224       2.001829                    0.998942      25.739087      73.669908       0.634881       0.439930      -1.039972      -0.056071      -0.007052      -0.023624       0.061252       0.013703       0.009281      -0.004468       0.024853      -0.005871      -0.020958      -0.000554       0.021512              7.878613      10.153826       2.318951       1.884988       6.713228      -0.462503       6.768787          -0.000000
           83              C       3.615901       3.660701       4.429131       0.074039      36.101607 0.42038009E+03  0.97531317E+04                                 9.548012                            6.856204      -0.083023       1.979141                    0.999231      26.698174      75.051545       0.629575       0.419331      -1.067500      -0.011905       0.006541       0.004572       0.014332      -0.006614      -0.000449      -0.004595       0.035752       0.011168      -0.021753       0.004544       0.017209             11.683154      11.901556       0.104803       6.260257       8.316823      -3.658514      14.831084          -0.000001
           84              C       2.455515       2.919790       4.198969      -0.163366      33.483489 0.46298691E+03  0.11070438E+05                                 9.032239                            7.193733       0.125248       2.005156                    0.999650      30.117847      87.656198       0.611137       0.419152      -1.061211      -0.017535       0.026144      -0.006715       0.032188      -0.000380      -0.015326      -0.014384      -0.039740       0.004858      -0.029542       0.001200       0.028342             10.024822      11.229565       0.893067       4.482763       7.277869      -1.853870      11.567031          -0.000002
           85              C       1.590787       3.251008       3.173614      -0.104500      32.171658 0.45504620E+03  0.10879811E+05                                 8.905207                            7.215197      -0.101432       1.937300                    0.999430      30.037256      88.642211       0.597129       0.429015      -1.050578       0.020467       0.019702       0.015611       0.032416       0.013860      -0.013168       0.017563       0.000660      -0.030855      -0.031366       0.011745       0.019621              9.803447      10.005433       0.556914       3.435203       8.145476      -2.560190      11.259433          -0.000002
           86              C       1.853133       4.325444       2.348131      -0.046668      35.229727 0.45702131E+03  0.10838138E+05                                 9.375023                            7.150901      -0.065080       1.984391                    0.998992      27.813554      79.311976       0.615562       0.419581      -1.066253       0.033629      -0.009419       0.038023       0.051627      -0.000340      -0.011598       0.003426      -0.004501       0.006208      -0.012766       0.000691       0.012076             10.879280      12.106683       0.345469       4.809196       9.046841      -3.099282      11.484316          -0.000000
           87              C       3.023064       5.047890       2.541086      -0.076781      32.641149 0.45169165E+03  0.10795784E+05                                 9.118204                            7.279699      -0.160553       1.933099                    0.998531      29.534605      87.570248       0.582476       0.439963      -1.042420      -0.000596      -0.018138       0.019925       0.026951      -0.003732      -0.028205       0.006083      -0.021939       0.022083      -0.033923       0.004949       0.028974             10.175800      11.208108       1.288900       3.890804       8.695455      -2.064853      10.623837          -0.000002
           88              C       3.889489       4.720135       3.571926      -0.139705      33.678264 0.46517903E+03  0.11172263E+05                                 9.186314                            7.290378      -0.048274       1.960276                    0.998740      30.048597      88.584537       0.595215       0.428461      -1.051973      -0.022301       0.003682      -0.011352       0.025293       0.005066      -0.008851       0.010372       0.037022      -0.028322      -0.024147      -0.001483       0.025630             10.273865       9.728873       0.495435       3.732617       9.220366      -3.429628      11.872356          -0.000002
           89              C       0.880497       4.718981       1.276029       0.610013      23.251577 0.25408100E+03  0.52975106E+04                                 7.566870                            5.702331      -0.055353       2.037082                    0.999545      22.565211      63.990320       0.612128       0.479915      -1.012630      -0.039982       0.015850      -0.052173       0.067615      -0.015236      -0.071815       0.051390       0.000966       0.064493      -0.076301      -0.025182       0.101483              8.743407       9.205873       0.796550       3.161846       8.839776      -2.135581       8.184571           0.000004
           90              C       4.514409       3.342179       5.572309       0.063673      37.364022 0.42078697E+03  0.97528415E+04                                 9.717009                            6.826159      -0.074773       1.979361                    0.999156      26.759014      74.881399       0.636378       0.415262      -1.071432       0.002632       0.006983       0.007290       0.010432       0.001065       0.019682      -0.010071      -0.002189       0.000914      -0.022808       0.001352       0.021456             12.004484      13.145778      -0.611156       5.317702       6.534894      -4.057228      16.332782           0.000001
           91              C       4.026000       2.688977       6.709286      -0.137510      36.197725 0.45837765E+03  0.10959068E+05                                 9.604043                            7.211343      -0.064386       1.948854                    0.999274      30.126996      88.367006       0.602165       0.425442      -1.054736       0.021379       0.000899       0.020824       0.029858       0.010432      -0.005446       0.005300       0.014362      -0.064048      -0.023854       0.000385       0.023469             11.118660      11.290776      -0.230999       3.315150       6.713231      -4.034149      15.351973           0.000001
           92              C       4.857317       2.406230       7.779481      -0.106723      35.531147 0.46590359E+03  0.11202236E+05                                 9.560760                            7.329364      -0.107416       1.937998                    0.999311      30.045191      88.836896       0.589155       0.432382      -1.048810       0.000071       0.009552      -0.028850       0.030390      -0.001151      -0.021787      -0.004595      -0.018880      -0.000143      -0.027407       0.008921       0.018487             10.925980      12.620099       0.164038       3.717054       6.801079      -3.033094      13.356761          -0.000003
           93              C       6.203787       2.745526       7.752291      -0.032397      37.052740 0.44643113E+03  0.10488686E+05                                 9.579396                            6.991559       0.058570       2.019061                    0.999412      27.449465      77.031894       0.634914       0.410606      -1.075757      -0.022121       0.003748      -0.037458       0.043663       0.000200      -0.003145       0.001371      -0.005782      -0.015363      -0.006821       0.001186       0.005634             11.442803      12.162123      -0.007632       4.099958       6.593364      -3.674192      15.572922          -0.000000
           94              C      -0.193950       3.384879       6.627716      -0.109006      34.319872 0.44171665E+03  0.10453322E+05                                 9.188311                            7.035673      -0.057360       1.945410                    0.999641      29.843900      86.815868       0.615881       0.420241      -1.059007      -0.028703      -0.005492      -0.006690       0.029979       0.008766      -0.008189       0.007952       0.006959      -0.075114      -0.029033       0.006951       0.022082             10.358726      10.853996       0.123216       2.344766       6.157002      -3.414211      14.065180           0.000000
           95              C       5.866882       3.676858       5.555613      -0.149373      34.926200 0.45891813E+03  0.10952374E+05                                 9.292991                            7.163682       0.035977       1.976706                    0.999627      30.076288      87.541416       0.612018       0.419342      -1.060759       0.006189      -0.006216       0.027195       0.028574       0.004082      -0.017220      -0.017028      -0.026999       0.026774      -0.026857      -0.004010       0.030868             10.473763      12.765551      -0.036277       3.423700       5.854929      -2.710926      12.800810           0.000000
           96              C       0.205472       2.429312       8.923852       0.565269      23.287744 0.26611562E+03  0.55919817E+04                                 7.468634                            5.758694      -0.041064       2.027824                    0.999571      23.017343      64.730277       0.623737       0.467314      -1.023218       0.021546      -0.032325       0.050114       0.063408      -0.022808      -0.030226       0.047773      -0.114217      -0.089938      -0.068493      -0.030043       0.098536              8.556734       9.441332       0.142341       2.520918       5.542562      -2.369809      10.686307           0.000003
           97              C       0.589440       6.474318      11.733976       0.047298      36.002756 0.44421001E+03  0.10506085E+05                                 9.681457                            7.152785      -0.161801       1.956567                    0.999231      27.514732      79.495179       0.599598       0.431910      -1.053888      -0.017874       0.000406      -0.001382       0.017932       0.011526      -0.019200       0.017467       0.004922      -0.019762      -0.033368       0.013501       0.019867             11.911580      17.109903       6.947418      -1.450010      10.255578       0.220808       8.369259          -0.000002
           98              C       0.036638       5.720712      10.701944      -0.134977      32.537152 0.46062693E+03  0.11039613E+05                                 9.011729                            7.265295       0.018016       1.981390                    0.998563      30.041548      88.571029       0.594721       0.429723      -1.050834      -0.017416      -0.018349       0.013729       0.028783      -0.007455      -0.016055       0.000640       0.003929       0.064456      -0.021067      -0.007658       0.028725             10.236704      13.359779       5.316993      -0.138442       9.348700       1.047802       8.001633          -0.000001
           99              C       5.740553       5.030579      10.894183      -0.129097      32.610880 0.46665463E+03  0.11238895E+05                                 9.055615                            7.337728      -0.141450       1.929818                    0.998160      30.290229      90.003461       0.587786       0.432672      -1.047320       0.031407       0.001260       0.011815       0.033580       0.006029       0.017991       0.008910      -0.019704       0.030820      -0.024398      -0.000809       0.025207             10.164197      13.339303       4.358388      -1.790078       8.550510       0.562641       8.602777          -0.000002
          100              C       1.842753       7.209458      11.574890       0.111100      35.905475 0.41519933E+03  0.96648699E+04                                 9.722371                            6.928529      -0.099000       1.977283                    0.999591      26.883644      77.299753       0.606890       0.433567      -1.051862       0.020114      -0.019613      -0.064309       0.070177       0.013264      -0.053870       0.036167       0.055220       0.079097      -0.072726      -0.004901       0.077627             12.293127      18.452153       7.830058      -1.663263      11.513147       0.185154       6.914080          -0.000001
          101              C       2.420291       8.183491      12.326197      -0.076995      29.788124 0.42724461E+03  0.10062873E+05                                 8.504412                            7.015784       0.017692       1.992923                    0.998201      29.167711      85.640992       0.601941       0.432023      -1.047961       0.074187       0.061437      -0.006443       0.096539      -0.008635      -0.028670      -0.006816       0.020965      -0.014449      -0.030925      -0.003326       0.034251              9.381385      10.849517       3.050968      -0.941872       8.924903       2.185453       8.369735          -0.000001
          102              C       3.760701       7.803803      10.679047       0.184172      22.987184 0.31710243E+03  0.69539212E+04                                 7.259518                            6.099204      -0.067154       2.001849                    0.998943      25.739043      73.669385       0.634889       0.439924      -1.039976      -0.056070      -0.007054       0.023629       0.061253       0.013703      -0.009283       0.004470       0.024854      -0.005865      -0.020961      -0.000551       0.021512              7.878564      10.153782       2.319001      -1.884929       6.713262       0.462507       6.768648          -0.000000
          103              C       3.001063       9.431038       7.496369       0.074047      36.101479 0.42037842E+03  0.97530857E+04                                 9.548005                            6.856199      -0.083030       1.979140                    0.999231      26.698104      75.051377       0.629574       0.419332      -1.067499      -0.011906       0.006542      -0.004573       0.014334      -0.006615       0.000452       0.004593       0.035750       0.011164      -0.021751       0.004542       0.017209             11.683150      11.901581       0.104794      -6.260270       8.316802       3.658511      14.831067          -0.000001
          104              C       1.840677       8.690127       7.726531      -0.163362      33.483350 0.46298421E+03  0.11070357E+05                                 9.032223                            7.193718       0.125244       2.005157                    0.999650      30.117720      87.655772       0.611137       0.419152      -1.061210      -0.017536       0.026145       0.006713       0.032189      -0.000381       0.015326       0.014382      -0.039741       0.004860      -0.029543       0.001203       0.028340             10.024811      11.229586       0.893049      -4.482785       7.277846       1.853866      11.567001          -0.000001
          105              C       0.975950       9.021344       8.751886      -0.104497      32.171637 0.45504546E+03  0.10879789E+05                                 8.905205                            7.215191      -0.101438       1.937299                    0.999430      30.037230      88.642122       0.597129       0.429015      -1.050578       0.020467       0.019702      -0.015612       0.032416       0.013861       0.013170      -0.017564       0.000658      -0.030854      -0.031369       0.011746       0.019623              9.803452      10.005493       0.556876      -3.435272       8.145440       2.560178      11.259422          -0.000002
          106              C       1.238295      10.095781       9.577369      -0.046676      35.230132 0.45702527E+03  0.10838258E+05                                 9.375091                            7.150922      -0.065090       1.984386                    0.998992      27.813727      79.312638       0.615562       0.419580      -1.066253       0.033632      -0.009419      -0.038023       0.051629      -0.000338       0.011596      -0.003424      -0.004504       0.006219      -0.012765       0.000692       0.012073             10.879403      12.107041       0.345469      -4.809371       9.046825       3.099226      11.484342          -0.000000
          107              C       2.408227      10.818227       9.384414      -0.076786      32.641416 0.45169611E+03  0.10795919E+05                                 9.118251                            7.279731      -0.160582       1.933086                    0.998531      29.534810      87.571024       0.582475       0.439962      -1.042420      -0.000600      -0.018138      -0.019927       0.026952      -0.003728       0.028201      -0.006081      -0.021943       0.022088      -0.033922       0.004952       0.028970             10.175873      11.208312       1.288934      -3.890844       8.695471       2.064838      10.623835          -0.000002
          108              C       3.274652      10.490472       8.353574      -0.139710      33.678414 0.46518200E+03  0.11172352E+05                                 9.186344                            7.290403      -0.048281       1.960272                    0.998740      30.048713      88.584967       0.595214       0.428461      -1.051973      -0.022302       0.003683       0.011348       0.025292       0.005067       0.008849      -0.010371       0.037024      -0.028327      -0.024147      -0.001484       0.025631             10.273907       9.728948       0.495429      -3.732645       9.220368       3.429642      11.872404          -0.000002
          109              C       0.265660      10.489318      10.649471       0.610011      23.252302 0.25408843E+03  0.52977349E+04                                 7.567214                            5.702545      -0.055310       2.037094                    0.999544      22.565712      63.993364       0.612092       0.479937      -1.012612      -0.039978       0.015840       0.052181       0.067617      -0.015230       0.071820      -0.051389       0.000966       0.064522      -0.076306      -0.025181       0.101487              8.743856       9.206643       0.796641      -3.162203       8.840084       2.135495       8.184842           0.000004
          110              C       3.899572       9.112515       6.353191       0.063666      37.364178 0.42078948E+03  0.97529130E+04                                 9.717030                            6.826173      -0.074766       1.979362                    0.999156      26.759101      74.881663       0.636379       0.415261      -1.071432       0.002632       0.006984      -0.007291       0.010434       0.001065      -0.019684       0.010073      -0.002185       0.000919      -0.022810       0.001349       0.021461             12.004508      13.145815      -0.611156      -5.317708       6.534904       4.057238      16.332804           0.000001
          111              C       3.411162       8.459313       5.216214      -0.137508      36.197677 0.45837729E+03  0.10959062E+05                                 9.604049                            7.211348      -0.064395       1.948852                    0.999274      30.127013      88.367181       0.602164       0.425443      -1.054735       0.021379       0.000900      -0.020826       0.029859       0.010433       0.005447      -0.005299       0.014359      -0.064049      -0.023855       0.000386       0.023469             11.118659      11.290779      -0.230997      -3.315142       6.713230       4.034148      15.351969           0.000001
          112              C       4.242480       8.176567       4.146019      -0.106726      35.531379 0.46590822E+03  0.11202384E+05                                 9.560821                            7.329412      -0.107455       1.937984                    0.999311      30.045406      88.837910       0.589151       0.432384      -1.048808       0.000068       0.009552       0.028851       0.030391      -0.001152       0.021792       0.004589      -0.018884      -0.000164      -0.027413       0.008928       0.018485             10.926039      12.620150       0.164057      -3.717033       6.801120       3.033119      13.356847          -0.000002
          113              C       5.588950       8.515863       4.173209      -0.032390      37.052589 0.44643157E+03  0.10488703E+05                                 9.579378                            6.991566       0.058532       2.019047                    0.999412      27.449508      77.032138       0.634912       0.410606      -1.075756      -0.022118       0.003749       0.037459       0.043662       0.000197       0.003144      -0.001380      -0.005788      -0.015387      -0.006828       0.001184       0.005644             11.442739      12.162074      -0.007587      -4.099849       6.593339       3.674154      15.572804          -0.000000
          114              C      -0.808787       9.155216       5.297784      -0.109009      34.319982 0.44171868E+03  0.10453388E+05                                 9.188342                            7.035697      -0.057374       1.945404                    0.999641      29.844020      86.816435       0.615878       0.420242      -1.059006      -0.028703      -0.005492       0.006688       0.029979       0.008765       0.008189      -0.007953       0.006957      -0.075113      -0.029033       0.006953       0.022080             10.358751      10.854046       0.123230      -2.344750       6.157011       3.414211      14.065197           0.000000
          115              C       5.252045       9.447195       6.369887      -0.149377      34.926384 0.45892124E+03  0.10952468E+05                                 9.293020                            7.163703       0.035979       1.976703                    0.999627      30.076447      87.542001       0.612018       0.419342      -1.060759       0.006189      -0.006217      -0.027197       0.028576       0.004083       0.017221       0.017030      -0.026997       0.026776      -0.026858      -0.004012       0.030870             10.473791      12.765588      -0.036272      -3.423705       5.854939       2.710933      12.800846           0.000000
          116              C      -0.409365       8.199648       3.001648       0.565242      23.288087 0.26612183E+03  0.55921426E+04                                 7.468663                            5.758737      -0.040922       2.027864                    0.999571      23.017691      64.731350       0.623739       0.467310      -1.023221       0.021559      -0.032320      -0.050105       0.063402      -0.022816       0.030211      -0.047768      -0.114220      -0.089913      -0.068474      -0.030057       0.098531              8.556720       9.441453       0.142410      -2.520815       5.542560       2.369713      10.686148           0.000003
          117              C       4.455048      10.836692      23.659476       0.047298      36.002720 0.44421006E+03  0.10506086E+05                                 9.681451                            7.152786      -0.161801       1.956567                    0.999231      27.514732      79.495178       0.599598       0.431910      -1.053888       0.017874      -0.000406      -0.001382       0.017932       0.011526       0.019200      -0.017467       0.004922      -0.019762      -0.033368       0.013501       0.019867             11.911567      17.109872       6.947404       1.450005      10.255569      -0.220812       8.369260          -0.000002
          118              C       6.237524       0.049625      22.627444      -0.134977      32.537139 0.46062692E+03  0.11039613E+05                                 9.011727                            7.265295       0.018016       1.981390                    0.998563      30.041549      88.571034       0.594721       0.429723      -1.050834       0.017416       0.018349       0.013729       0.028783      -0.007455       0.016055      -0.000640       0.003929       0.064456      -0.021067      -0.007658       0.028725             10.236698      13.359769       5.316984       0.138444       9.348691      -1.047801       8.001635          -0.000001
          119              C       0.533610       0.739757      22.819683      -0.129097      32.610883 0.46665485E+03  0.11238901E+05                                 9.055615                            7.337730      -0.141450       1.929817                    0.998160      30.290231      90.003469       0.587786       0.432672      -1.047320      -0.031407      -0.001260       0.011815       0.033580       0.006029      -0.017991      -0.008910      -0.019704       0.030820      -0.024398      -0.000809       0.025207             10.164195      13.339298       4.358384       1.790075       8.550508      -0.562643       8.602778          -0.000002
          120              C       3.201734      10.101551      23.500390       0.111100      35.905451 0.41519955E+03  0.96648764E+04                                 9.722368                            6.928531      -0.099000       1.977283                    0.999591      26.883644      77.299755       0.606890       0.433568      -1.051862      -0.020114       0.019613      -0.064309       0.070177       0.013264       0.053870      -0.036167       0.055220       0.079097      -0.072726      -0.004901       0.077627             12.293118      18.452130       7.830046       1.663259      11.513143      -0.185159       6.914080          -0.000001
          121              C       2.624197       9.127518       0.400697      -0.076995      29.788103 0.42724425E+03  0.10062863E+05                                 8.504408                            7.015781       0.017692       1.992923                    0.998201      29.167707      85.640978       0.601941       0.432023      -1.047961      -0.074186      -0.061437      -0.006443       0.096539      -0.008635       0.028670       0.006816       0.020965      -0.014449      -0.030925      -0.003326       0.034251              9.381379      10.849508       3.050962       0.941875       8.924897      -2.185451       8.369733          -0.000001
          122              C       1.283786       9.507206      22.604547       0.184172      22.987184 0.31710257E+03  0.69539247E+04                                 7.259518                            6.099206      -0.067154       2.001849                    0.998943      25.739042      73.669384       0.634889       0.439924      -1.039976       0.056070       0.007054       0.023629       0.061253       0.013703       0.009282      -0.004470       0.024854      -0.005865      -0.020961      -0.000551       0.021512              7.878563      10.153777       2.318997       1.884930       6.713263      -0.462509       6.768650          -0.000000
          123              C       2.043424       7.879972      19.421869       0.074047      36.101479 0.42037814E+03  0.97530777E+04                                 9.548005                            6.856197      -0.083030       1.979140                    0.999231      26.698102      75.051373       0.629574       0.419332      -1.067499       0.011906      -0.006542      -0.004573       0.014334      -0.006615      -0.000452      -0.004593       0.035750       0.011164      -0.021751       0.004542       0.017209             11.683153      11.901580       0.104789       6.260276       8.316800      -3.658513      14.831079          -0.000001
          124              C       3.203810       8.620883      19.652031      -0.163362      33.483339 0.46298427E+03  0.11070359E+05                                 9.032222                            7.193719       0.125244       2.005157                    0.999650      30.117723      87.655781       0.611137       0.419152      -1.061210       0.017536      -0.026145       0.006713       0.032189      -0.000381      -0.015327      -0.014382      -0.039741       0.004860      -0.029543       0.001202       0.028340             10.024808      11.229583       0.893049       4.482782       7.277844      -1.853866      11.566997          -0.000001
          125              C       4.068538       8.289665      20.677386      -0.104497      32.171629 0.45504548E+03  0.10879790E+05                                 8.905204                            7.215191      -0.101438       1.937299                    0.999430      30.037231      88.642126       0.597129       0.429015      -1.050578      -0.020467      -0.019702      -0.015612       0.032416       0.013861      -0.013170       0.017564       0.000658      -0.030854      -0.031369       0.011746       0.019623              9.803449      10.005490       0.556881       3.435264       8.145442      -2.560178      11.259415          -0.000002
          126              C       3.806192       7.215229      21.502869      -0.046676      35.230102 0.45702506E+03  0.10838252E+05                                 9.375086                            7.150921      -0.065090       1.984386                    0.998992      27.813726      79.312632       0.615562       0.419580      -1.066253      -0.033632       0.009419      -0.038023       0.051629      -0.000338      -0.011596       0.003424      -0.004504       0.006220      -0.012765       0.000691       0.012073             10.879394      12.107031       0.345478       4.809360       9.046821      -3.099219      11.484330           0.000000
          127              C       2.636261       6.492783      21.309914      -0.076786      32.641424 0.45169607E+03  0.10795918E+05                                 9.118253                            7.279730      -0.160582       1.933086                    0.998531      29.534810      87.571025       0.582475       0.439962      -1.042420       0.000600       0.018138      -0.019927       0.026952      -0.003728      -0.028201       0.006081      -0.021943       0.022088      -0.033922       0.004952       0.028970             10.175875      11.208312       1.288935       3.890844       8.695477      -2.064840      10.623836          -0.000002
          128              C       1.769836       6.820538      20.279074      -0.139710      33.678449 0.46518246E+03  0.11172366E+05                                 9.186350                            7.290406      -0.048281       1.960272                    0.998740      30.048712      88.584962       0.595214       0.428461      -1.051973       0.022302      -0.003683       0.011348       0.025292       0.005067      -0.008849       0.010371       0.037024      -0.028327      -0.024147      -0.001484       0.025631             10.273915       9.728953       0.495426       3.732651       9.220374      -3.429648      11.872418          -0.000002
          129              C       4.778828       6.821692      22.574972       0.610011      23.252294 0.25408848E+03  0.52977359E+04                                 7.567213                            5.702546      -0.055310       2.037094                    0.999544      22.565711      63.993360       0.612092       0.479937      -1.012612       0.039978      -0.015840       0.052181       0.067617      -0.015230      -0.071820       0.051389       0.000966       0.064522      -0.076306      -0.025181       0.101487              8.743853       9.206641       0.796650       3.162194       8.840086      -2.135490       8.184832           0.000004
          130              C       1.144916       8.198494      18.278691       0.063666      37.364185 0.42078914E+03  0.97529035E+04                                 9.717030                            6.826170      -0.074766       1.979362                    0.999156      26.759101      74.881663       0.636379       0.415261      -1.071432      -0.002632      -0.006984      -0.007291       0.010434       0.001065       0.019684      -0.010073      -0.002185       0.000919      -0.022810       0.001349       0.021461             12.004512      13.145814      -0.611159       5.317717       6.534905      -4.057241      16.332818           0.000001
          131              C       1.633325       8.851696      17.141714      -0.137508      36.197719 0.45837762E+03  0.10959071E+05                                 9.604055                            7.211350      -0.064395       1.948852                    0.999274      30.127016      88.367190       0.602164       0.425443      -1.054735      -0.021379      -0.000900      -0.020826       0.029859       0.010433      -0.005447       0.005299       0.014359      -0.064050      -0.023855       0.000386       0.023469             11.118670      11.290781      -0.231000       3.315148       6.713236      -4.034158      15.351992           0.000001
          132              C       0.802008       9.134443      16.071519      -0.106726      35.531372 0.46590796E+03  0.11202376E+05                                 9.560820                            7.329409      -0.107455       1.937984                    0.999311      30.045407      88.837912       0.589151       0.432383      -1.048808      -0.000068      -0.009552       0.028851       0.030391      -0.001152      -0.021792      -0.004589      -0.018884      -0.000164      -0.027413       0.008928       0.018485             10.926039      12.620140       0.164054       3.717034       6.801122      -3.033126      13.356854          -0.000003
          133              C      -0.544462       8.795147      16.098709      -0.032390      37.052590 0.44643159E+03  0.10488703E+05                                 9.579377                            6.991566       0.058532       2.019047                    0.999412      27.449511      77.032146       0.634913       0.410606      -1.075756       0.022118      -0.003749       0.037459       0.043662       0.000197      -0.003144       0.001380      -0.005788      -0.015387      -0.006828       0.001184       0.005644             11.442739      12.162076      -0.007586       4.099852       6.593338      -3.674153      15.572805          -0.000000
          134              C       5.853275       8.155794      17.223284      -0.109009      34.320013 0.44171917E+03  0.10453402E+05                                 9.188348                            7.035701      -0.057375       1.945404                    0.999641      29.844021      86.816439       0.615878       0.420242      -1.059006       0.028702       0.005492       0.006688       0.029979       0.008765      -0.008189       0.007953       0.006957      -0.075113      -0.029033       0.006953       0.022080             10.358758      10.854054       0.123231       2.344754       6.157015      -3.414213      14.065206           0.000000
          135              C      -0.207557       7.863815      18.295387      -0.149377      34.926391 0.45892129E+03  0.10952470E+05                                 9.293021                            7.163703       0.035979       1.976703                    0.999627      30.076445      87.541995       0.612018       0.419342      -1.060759      -0.006189       0.006217      -0.027197       0.028576       0.004083      -0.017221      -0.017030      -0.026997       0.026776      -0.026858      -0.004012       0.030870             10.473793      12.765592      -0.036273       3.423707       5.854940      -2.710935      12.800847           0.000000
          136              C       5.453853       9.111361      14.927148       0.565242      23.288108 0.26612213E+03  0.55921503E+04                                 7.468667                            5.758740      -0.040922       2.027864                    0.999571      23.017690      64.731344       0.623739       0.467310      -1.023221      -0.021559       0.032320      -0.050105       0.063402      -0.022816      -0.030211       0.047768      -0.114220      -0.089913      -0.068474      -0.030057       0.098531              8.556726       9.441459       0.142410       2.520821       5.542563      -2.369714      10.686156           0.000003
          137              N       2.936931       4.563182      13.319114      -0.280700      27.009889 0.41745048E+03  0.96624652E+04                                 7.700825                            6.736030      -0.342729       1.936138                    0.997298      27.443942      76.907172       0.649215       0.407600      -1.075742       0.003236      -0.039519      -0.043734       0.059033       0.043885      -0.046710       0.064994       0.041421       0.023950      -0.107750       0.043822       0.063928              8.209651       9.883048       2.665864      -0.924528       7.940072       0.964512       6.805833          -0.000001
          138              N       2.036937       2.994805      12.089118      -0.273190      36.780359 0.55721399E+03  0.13746544E+05                                 9.326482                            7.667950      -0.203971       1.953043                    0.997350      28.919592      81.392198       0.627432       0.395702      -1.092925       0.116838       0.075331       0.011088       0.139459      -0.024627      -0.066484       0.008231       0.036492       0.055805      -0.058551      -0.026542       0.085093             10.655073      12.877222       4.906816       0.290684      10.825822       2.246156       8.262176          -0.000003
          139              N       3.337232       1.207154       1.393614      -0.280700      27.009889 0.41745076E+03  0.96624733E+04                                 7.700825                            6.736033      -0.342729       1.936138                    0.997298      27.443944      76.907182       0.649215       0.407600      -1.075742      -0.003236       0.039519      -0.043734       0.059033       0.043885       0.046710      -0.064994       0.041421       0.023951      -0.107750       0.043822       0.063928              8.209650       9.883041       2.665860       0.924527       7.940075      -0.964514       6.805833          -0.000001
          140              N       4.237225       2.775532       0.163618      -0.273190      36.780361 0.55721392E+03  0.13746542E+05                                 9.326482                            7.667950      -0.203971       1.953043                    0.997350      28.919591      81.392195       0.627432       0.395702      -1.092925      -0.116838      -0.075331       0.011088       0.139459      -0.024627       0.066484      -0.008231       0.036492       0.055805      -0.058551      -0.026542       0.085093             10.655073      12.877223       4.906814      -0.290680      10.825821      -2.246155       8.262175          -0.000003
          141              N       2.722394       6.977491      10.531886      -0.280699      27.009911 0.41745034E+03  0.96624601E+04                                 7.700829                            6.736032      -0.342741       1.936134                    0.997298      27.443926      76.907091       0.649215       0.407600      -1.075741      -0.003235       0.039517       0.043735       0.059032       0.043886      -0.046710       0.064994       0.041423       0.023952      -0.107751       0.043823       0.063928              8.209663       9.883087       2.665889      -0.924536       7.940106       0.964495       6.805794          -0.000001
          142              N       3.622388       8.545868      11.761882      -0.273204      36.779217 0.55718334E+03  0.13745581E+05                                 9.326222                            7.667677      -0.204007       1.953052                    0.997342      28.918916      81.389355       0.627452       0.395695      -1.092931      -0.116863      -0.075345      -0.011083       0.139487      -0.024647      -0.066495       0.008219       0.036433       0.055856      -0.058587      -0.026510       0.085098             10.654859      12.877180       4.906986       0.290404      10.825769       2.245751       8.261630          -0.000003
          143              N       2.322093      10.333519      22.457386      -0.280699      27.009902 0.41745041E+03  0.96624623E+04                                 7.700827                            6.736032      -0.342741       1.936134                    0.997298      27.443929      76.907102       0.649215       0.407600      -1.075741       0.003235      -0.039517       0.043735       0.059032       0.043886       0.046710      -0.064994       0.041423       0.023952      -0.107751       0.043823       0.063928              8.209659       9.883078       2.665885       0.924534       7.940108      -0.964497       6.805791          -0.000001
          144              N       1.422100       8.765141      23.687382      -0.273204      36.779216 0.55718325E+03  0.13745579E+05                                 9.326222                            7.667676      -0.204007       1.953052                    0.997342      28.918914      81.389349       0.627452       0.395695      -1.092931       0.116863       0.075345      -0.011083       0.139487      -0.024647       0.066495      -0.008218       0.036433       0.055856      -0.058588      -0.026510       0.085098             10.654859      12.877180       4.906984      -0.290401      10.825767      -2.245750       8.261629          -0.000003
          145              O       6.416861       1.773801      13.051983      -0.554150      39.603451 0.59786803E+03  0.14752429E+05                                 9.225292                            7.584379       0.166900       2.114026                    0.994011      27.610759      73.421060       0.687990       0.360800      -1.138085      -0.012740      -0.021193       0.000737       0.024739       0.028489       0.006116      -0.046211       0.055975      -0.017575      -0.069485       0.021613       0.047872             10.402267      14.019113       3.894895      -3.804380       8.795045      -1.274336       8.392644          -0.000003
          146              O       5.146453       0.015926      12.521536      -0.560308      39.255735 0.59286687E+03  0.14587738E+05                                 9.118551                            7.519974       0.242893       2.137812                    0.994655      27.552233      72.988607       0.695935       0.357690      -1.141380      -0.017487       0.027357      -0.004533       0.032783      -0.021132       0.055433       0.014441      -0.094904       0.006477      -0.088975       0.037728       0.051247             10.284671       7.014943      -0.712459      -0.117005      15.280112       4.274252       8.558957          -0.000002
          147              O      -0.255656       3.944602      21.821757      -0.570019      36.616452 0.58067314E+03  0.14197634E+05                                 8.659611                            7.400815       0.504620       2.216345                    0.996417      27.619681      72.667901       0.708212       0.353719      -1.145862      -0.020735      -0.002674      -0.030229       0.036754       0.003265       0.023566       0.018773      -0.046144       0.123831      -0.049857      -0.004472       0.054329              9.572878       7.177320       0.192011      -0.834744       7.924604       3.675810      13.616712          -0.000003
          148              O       4.868613       3.017886      20.826932      -0.576160      32.369769 0.52586915E+03  0.12524104E+05                                 7.877597                            7.022945       0.920409       2.335850                    0.997968      27.686374      71.540734       0.731215       0.351716      -1.149213       0.009776       0.020138      -0.006919       0.023430      -0.003290       0.019336      -0.063058       0.042128      -0.212151      -0.105753       0.039928       0.065824              8.216460      12.190032       1.065327      -0.873173       5.640308       0.052244       6.819041          -0.000002
          149              O      -0.142699       3.996535       1.126483      -0.554150      39.603463 0.59786813E+03  0.14752433E+05                                 9.225294                            7.584380       0.166900       2.114026                    0.994011      27.610760      73.421065       0.687990       0.360800      -1.138085       0.012740       0.021194       0.000737       0.024739       0.028489      -0.006116       0.046211       0.055975      -0.017575      -0.069485       0.021613       0.047872             10.402270      14.019120       3.894897       3.804384       8.795044       1.274340       8.392647          -0.000003
          150              O       1.127710       5.754410       0.596036      -0.560308      39.255736 0.59286729E+03  0.14587750E+05                                 9.118553                            7.519977       0.242893       2.137812                    0.994655      27.552232      72.988606       0.695935       0.357690      -1.141380       0.017487      -0.027357      -0.004533       0.032783      -0.021132      -0.055433      -0.014441      -0.094904       0.006477      -0.088975       0.037728       0.051247             10.284671       7.014945      -0.712456       0.117003      15.280108      -4.274252       8.558961          -0.000001
          151              O       6.529818       1.825734       9.896257      -0.570019      36.616461 0.58067342E+03  0.14197642E+05                                 8.659613                            7.400817       0.504620       2.216345                    0.996417      27.619683      72.667906       0.708212       0.353719      -1.145862       0.020735       0.002674      -0.030229       0.036754       0.003265      -0.023566      -0.018773      -0.046144       0.123831      -0.049857      -0.004472       0.054328              9.572880       7.177320       0.192010       0.834749       7.924608      -3.675813      13.616712          -0.000004
          152              O       1.405550       2.752451       8.901432      -0.576160      32.369783 0.52586960E+03  0.12524117E+05                                 7.877599                            7.022948       0.920409       2.335850                    0.997968      27.686376      71.540738       0.731215       0.351716      -1.149214      -0.009776      -0.020138      -0.006919       0.023430      -0.003290      -0.019336       0.063058       0.042128      -0.212151      -0.105753       0.039928       0.065824              8.216463      12.190035       1.065327       0.873175       5.640310      -0.052242       6.819043          -0.000002
          153              O      -0.757536       9.766872      10.799017      -0.554137      39.604275 0.59785830E+03  0.14752178E+05                                 9.225461                            7.584327       0.166593       2.113928                    0.994011      27.610719      73.421712       0.687988       0.360800      -1.138081       0.012738       0.021179      -0.000746       0.024726       0.028503       0.006117      -0.046210       0.056013      -0.017667      -0.069501       0.021604       0.047897             10.402619      14.020034       3.894908      -3.805003       8.794917      -1.274453       8.392906          -0.000003
          154              O       1.742547      -0.015926      11.329464      -0.560306      39.253700 0.59284299E+03  0.14586967E+05                                 9.118115                            7.519718       0.243043       2.137849                    0.994664      27.552027      72.987009       0.695963       0.357680      -1.141390       0.017487      -0.027366       0.004563       0.032794      -0.021143       0.055410       0.014445      -0.094877       0.006481      -0.088950       0.037712       0.051238             10.284099       7.014753      -0.712314      -0.116800      15.279392       4.273429       8.558152          -0.000002
          155              O       5.914981       7.596071       2.029243      -0.569961      36.616513 0.58068666E+03  0.14198081E+05                                 8.659817                            7.401076       0.504354       2.216277                    0.996413      27.619220      72.667538       0.708173       0.353736      -1.145846       0.020790       0.002664       0.030207       0.036766       0.003253       0.023539       0.018815      -0.046128       0.123893      -0.049846      -0.004511       0.054356              9.573041       7.177257       0.192126      -0.834401       7.924867       3.675845      13.616998          -0.000003
          156              O       0.790712       8.522787       3.024068      -0.576169      32.369609 0.52586163E+03  0.12523866E+05                                 7.877519                            7.022850       0.920628       2.335914                    0.997971      27.686413      71.540400       0.731228       0.351712      -1.149218      -0.009783      -0.020147       0.006914       0.023440      -0.003291       0.019336      -0.063060       0.042132      -0.212171      -0.105759       0.039929       0.065829              8.216391      12.190033       1.065301      -0.873200       5.640232       0.052183       6.818908          -0.000002
          157              O       5.802024       7.544138      22.724517      -0.554137      39.604271 0.59785820E+03  0.14752175E+05                                 9.225460                            7.584326       0.166593       2.113928                    0.994011      27.610718      73.421708       0.687988       0.360800      -1.138081      -0.012738      -0.021179      -0.000746       0.024726       0.028503      -0.006117       0.046210       0.056013      -0.017667      -0.069501       0.021604       0.047897             10.402618      14.020034       3.894912       3.804997       8.794919       1.274452       8.392900          -0.000003
          158              O       4.531615       5.786263      23.254964      -0.560306      39.253694 0.59284292E+03  0.14586965E+05                                 9.118114                            7.519718       0.243043       2.137849                    0.994664      27.552027      72.987011       0.695963       0.357680      -1.141390      -0.017487       0.027366       0.004563       0.032795      -0.021143      -0.055410      -0.014445      -0.094877       0.006481      -0.088950       0.037712       0.051238             10.284097       7.014753      -0.712306       0.116797      15.279391      -4.273425       8.558148          -0.000001
          159              O      -0.870493       9.714939      13.954743      -0.569961      36.616517 0.58068681E+03  0.14198085E+05                                 8.659818                            7.401077       0.504354       2.216277                    0.996413      27.619219      72.667534       0.708173       0.353736      -1.145846      -0.020789      -0.002664       0.030207       0.036766       0.003253      -0.023539      -0.018815      -0.046128       0.123892      -0.049846      -0.004511       0.054356              9.573042       7.177257       0.192125       0.834405       7.924871      -3.675848      13.616999          -0.000004
          160              O       4.253775       8.788222      14.949568      -0.576169      32.369617 0.52586193E+03  0.12523874E+05                                 7.877521                            7.022852       0.920628       2.335915                    0.997971      27.686410      71.540390       0.731227       0.351712      -1.149218       0.009783       0.020147       0.006914       0.023440      -0.003291      -0.019336       0.063060       0.042132      -0.212171      -0.105759       0.039929       0.065829              8.216393      12.190035       1.065301       0.873201       5.640234      -0.052182       6.818910          -0.000002

******************************************************
Auxiliary information for the entire system
The total spin magnetic moment of the unit cell is   -0.000048
The total net atomic charge of the unit cell is   -0.000006
Accuracy of reproducing the electrostatic potential in the unit cell:
  The inner radius (bohr) =    5.0000
  The outer radius (bohr) =   12.0000
  Valid grid points have density less than (e/(bohr^3)) =    0.0001
  The number of valid grid points were=         4740
  The rms potential error without charges in kcal/mol is=      2.90669
  The rms potential error with partial charges in kcal/mol is=      0.42549
  The RRMSE value at monopole order=      0.14638
  The rms potential error with partial charges and cloud penetration in kcal/mol is=      0.41286
  The RRMSE value at monopole order with cloud penetration is=      0.14204
  The rms potential error with partial charges and atomic dipoles in kcal/mol is=      0.22152
  The RRMSE value at dipole order=      0.07621
  The rms potential error with partial charges, atomic dipoles and cloud penetration in kcal/mol is=      0.23646
  The RRMSE value at dipole order with cloud penetration=      0.08135

******************************************************
The electron densities and ab initio electrostatic potential were computed in VASP using the PBE functional and
projector augmented wave method. See the main text of the journal article for a description of computational details.
The atomic charges, dipoles, and quadrupoles were computed with the DDEC6 method as described in
(a) T. A. Manz and N. Gabaldon Limas, RSC Adv. 6 (2016) 47771-47801 DOI: 10.1039/c6ra04656h
(b) N. Gabaldon Limas and T. A. Manz, RSC Adv. 8 (2018) 2678-2707 DOI: 10.1039/c7ra11829e.
For each atom in the material, the electron cloud parameters were fit to the spherically averaged atom-in-material
electron density using radial positions for which this density was between 10^-4 and 10^-2 electrons per cubic bohr.
The polarizabilities, dispersion coefficients, and quantum Drude oscillator (QDO) parameters were fit using the MCLF method.
The magnetic structure of the system was optimized in VASP from the default ferromagnetic initial guess using spin polarization.
The atomic spin moments (ASMs) were computed on this optimized magnetic structure using the DDEC6 partition as inputs
to the method of T. A. Manz and D. S. Sholl, J. Chem. Theory Comput. 7 (2011) 4146-4164 DOI: 10.1021/ct200539n.
The RMSE and RRMSE were computed using a uniform grid with Ewald summation.
