# Supplementary material for: A collection of forcefield precursors for metal–organic frameworks
Source: RSC Adv. 2019 Nov 13;9(63):36492–507. doi: 10.1039/c9ra07327b (PMC9075174; doi:10.1039/c9ra07327b)
Supplement: RA-009-C9RA07327B-s5323 [file RA-009-C9RA07327B-s5323.xyz]

   46
jmolscript: load "" {1 1 1} spacegroup "x,y,z" unitcell [{      7.756300     0.000000     0.000000 }, {      1.567473     9.566232     0.000000 }, {     -1.567473    -3.754220     8.798785 }]
Mn     4.594731     3.841141     0.986696     0.959429
Mn     0.716581     6.411910     4.878574     0.958667
H      6.329660     1.830696     6.464467     0.138349
H     -0.626519    -0.349874     6.505822     0.106348
H      6.011366    -0.938557     2.805053     0.111248
H      5.152643     1.181690     2.640515     0.134407
H      5.090027     3.773250     6.375600     0.328529
H      2.451510     0.584601     4.578008     0.138365
H      3.251631    -0.309190     6.567413     0.106362
H      2.133216     2.863661     8.561218     0.111265
H      1.274493     3.847079     6.675638     0.134431
H      1.211877     1.428685     2.826170     0.328535
C      2.898534     5.537660     2.836728     0.597662
C      3.717181     4.763962     3.840670    -0.028365
C      3.577675     6.030331     6.215462     0.562495
C      3.989497     4.974142     5.204481     0.054810
C      6.239903     1.282353     5.718330    -0.188918
C      6.720867    -0.038635     5.731529     0.102248
C      6.055376    -0.381810     3.549430     0.111883
C      5.542033     0.897212     3.435046    -0.176472
C      5.618883     1.758294     4.544572     0.055008
C      4.977923     3.103382     4.483861     0.277327
C      6.776684     5.376086     2.592122     0.597670
C      7.595331     4.149051     2.909758    -0.028360
C      7.455825     2.461756     0.813008     0.562543
C      7.867647     2.977135     2.181219     0.054779
C      2.361753     1.055685     5.375178    -0.188891
C      2.842717     0.525130     6.585011     0.102268
C      2.177226     2.397494     7.757009     0.111902
C      1.663883     3.004647     6.625485    -0.176440
C      1.740733     2.322059     5.398055     0.055039
C      1.099773     2.905773     4.184702     0.277306
N      4.366756     3.598087     3.405130    -0.396084
N      4.777016     3.911402     5.585469    -0.301772
N      6.620254    -0.877415     4.681833    -0.237592
N      0.488606     4.092108     4.153027    -0.395975
N      0.898866     2.209645     3.009184    -0.301788
N      2.742104     1.161439     7.768447    -0.237673
O      2.972421     5.144842     1.645373    -0.539937
O      2.201534     6.522819     3.236193    -0.559206
O      2.403407     6.488301     6.184666    -0.559491
O      4.468469     6.347385     7.057505    -0.551677
O      6.850571     6.317706     3.420968    -0.539838
O      6.079684     5.395288     1.529229    -0.559271
O      6.281557     2.669809     0.403864    -0.559529
O      0.590319     1.811691     0.190934    -0.551598

The following XYZ coordinates are in angstroms. Other properties are in atomic units.
The sperically averaged electron density of each atom fit to a function of the form exp(a - br)
eigen_1, eigen_2 and eigen_3 are the three eigenvalues of traceless quadrupole moment tensor
  atom number  atomic symbol              X              Y              Z     net charge C6 coefficient C8 coefficient C10 coefficient fluctuating dipole atomic polarizability isotropic forcefield polarizability              a              b squared Pearson coefficient          <r^3>          <r^4>         wp_QDO          m_QDO          q_QDO       dipole_x       dipole_y       dipole_z         dipole            Qxy            Qxz            Qyz     Q(x^2-y^2)  Q(3z^2 - R^2)        eigen_1        eigen_2        eigen_3 static polarizability      alpha(xx)      alpha(xy)      alpha(xz)      alpha(yy)      alpha(yz)      alpha(zz) atomic spin moment
            1             Mn       4.594731       3.841141       0.986696       0.959429     159.299083 0.40533001E+04  0.15576389E+06                                23.033841                           20.138166       0.296306       1.865722                    0.999471      55.858434     165.091221       0.424801       0.375200      -1.167688      -0.027822      -0.053206      -0.029410       0.066858       0.085464       0.016823       0.118822      -0.114691      -0.378162      -0.175691      -0.029461       0.205153             25.561753      26.348704      -3.222769      -0.167592      16.500231      -1.958598      33.836324           4.767246
            2             Mn       0.716581       6.411910       4.878574       0.958667     159.368733 0.40556059E+04  0.15587607E+06                                23.041051                           20.144398       0.295819       1.865494                    0.999473      55.871048     165.145852       0.424716       0.375218      -1.167663      -0.027899       0.006161       0.060579       0.066979       0.018074      -0.085351      -0.006755       0.179629       0.504855      -0.175767      -0.029560       0.205327             25.569826      26.356645      -1.111325       3.030509      32.591349       4.904265      17.761485           4.766983
            3              H       6.329660       1.830696       6.464467       0.138349       0.902921 0.66644719E+01  0.62362190E+02                                 1.537051                            1.509435      -0.744849       2.547347                    0.999822       3.156260       8.561853       0.510571       1.282018      -0.710249       0.004201       0.021457       0.033546       0.040042      -0.007377       0.006473       0.005716      -0.022869       0.028347      -0.020414       0.006444       0.013970              1.529303       1.374918      -0.006039       0.062028       1.544157       0.237330       1.668832           0.000074
            4              H      -0.626519      -0.349874       6.505822       0.106348       1.016553 0.72737179E+01  0.70317035E+02                                 1.723367                            1.617167      -1.025150       2.401022                    0.997266       3.559374      10.163296       0.469913       1.348294      -0.693884       0.021039      -0.014308       0.044583       0.051333      -0.006021       0.010673       0.006769      -0.013522       0.029493      -0.019285       0.003706       0.015579              1.761486       1.599634      -0.170608       0.335365       1.599413      -0.307770       2.085411           0.000324
            5              H       6.011366      -0.938557       2.805053       0.111248       1.116681 0.79237559E+01  0.77059248E+02                                 1.743679                            1.619953      -0.860355       2.480564                    0.999359       3.299558       8.984891       0.507116       1.241953      -0.719302      -0.003467      -0.027062      -0.045124       0.052731      -0.008428       0.008655       0.005887      -0.008827       0.053838      -0.021274       0.000527       0.020746              1.799816       1.371089       0.003449       0.020124       2.136332       0.532110       1.892026          -0.000169
            6              H       5.152643       1.181690       2.640515       0.134407       1.047812 0.79387283E+01  0.78143261E+02                                 1.732688                            1.673276      -1.152280       2.344462                    0.996583       3.502868       9.967212       0.470489       1.322561      -0.699909      -0.015683       0.004878      -0.034472       0.038185      -0.003160       0.009358       0.009928      -0.004002       0.028654      -0.015567      -0.001532       0.017100              1.735604       1.567931      -0.137912       0.225187       1.657289      -0.248078       1.981592           0.001752
            7              H       5.090027       3.773250       6.375600       0.328529       0.555449 0.35512135E+01  0.28915617E+02                                 1.207701                            1.182182      -1.120920       2.495092                    0.999685       2.371909       6.371661       0.509715       1.475785      -0.673257       0.014305      -0.005039       0.037223       0.040194      -0.010663       0.009265      -0.003344      -0.000932       0.043199      -0.018526      -0.001179       0.019705              1.202644       1.121413      -0.064637       0.139742       1.101989      -0.065362       1.384531           0.000378
            8              H       2.451510       0.584601       4.578008       0.138365       0.902925 0.66644921E+01  0.62362379E+02                                 1.537046                            1.509428      -0.744844       2.547347                    0.999822       3.156262       8.561837       0.510577       1.282004      -0.710251       0.004202      -0.022433      -0.032900       0.040041      -0.008849       0.004245       0.004944      -0.021059       0.033776      -0.020414       0.006445       0.013969              1.529297       1.374913      -0.059421      -0.018787       1.478289       0.209229       1.734690           0.000074
            9              H       3.251631      -0.309190       6.567413       0.106362       1.016558 0.72737646E+01  0.70317621E+02                                 1.723369                            1.617170      -1.025154       2.401019                    0.997266       3.559390      10.163361       0.469913       1.348290      -0.693885       0.021040      -0.046621      -0.004335       0.051332      -0.012181       0.001350       0.007567      -0.015391       0.023880      -0.019286       0.003706       0.015579              1.761487       1.599636      -0.375413       0.025308       2.232746      -0.037541       1.452080           0.000323
           10              H       2.133216       2.863661       8.561218       0.111265       1.116667 0.79236295E+01  0.77057707E+02                                 1.743660                            1.619936      -0.860348       2.480568                    0.999359       3.299538       8.984817       0.507120       1.241947      -0.719303      -0.003467       0.030881       0.042601       0.052730      -0.011268       0.004354       0.012197      -0.023614       0.009472      -0.021272       0.000527       0.020745              1.799796       1.371077      -0.017155      -0.011072       1.545496       0.280020       2.482814          -0.000170
           11              H       1.274493       3.847079       6.675638       0.134431       1.047708 0.79376790E+01  0.78130009E+02                                 1.732542                            1.673141      -1.152090       2.344555                    0.996586       3.502640       9.966234       0.470521       1.322521      -0.699917      -0.015684       0.033622       0.009041       0.038186      -0.009852      -0.000765       0.011315      -0.007268       0.018864      -0.015569      -0.001529       0.017098              1.735457       1.567808      -0.261212       0.038469       2.110545      -0.054594       1.528018           0.001754
           12              H       1.211877       1.428685       2.826170       0.328535       0.555454 0.35512614E+01  0.28916156E+02                                 1.207714                            1.182196      -1.120921       2.495092                    0.999685       2.371934       6.371782       0.509707       1.475799      -0.673254       0.014305      -0.036214      -0.009973       0.040194      -0.012706       0.006172       0.005314      -0.021224      -0.017680      -0.018527      -0.001179       0.019705              1.202657       1.121426      -0.153899       0.004612       1.388215       0.056757       1.098330           0.000378
           13              C       2.898534       5.537660       2.836728       0.597662      23.281673 0.26710295E+03  0.56487179E+04                                 7.595181                            5.883538      -0.235890       1.975859                    0.998825      23.096704      66.335186       0.595944       0.485993      -1.007719      -0.028965       0.046489      -0.061539       0.082385       0.078628      -0.011110      -0.014156       0.009831      -0.166366      -0.058378      -0.050063       0.108441              8.507719       8.032317      -3.396772      -0.176645       7.857465       0.390175       9.633376           0.014437
           14              C       3.717181       4.763962       3.840670      -0.028365      36.200003 0.50654965E+03  0.12401678E+05                                 9.701835                            7.651351      -0.243464       1.905805                    0.998873      29.612594      87.537968       0.577248       0.433397      -1.051172       0.055062      -0.055400      -0.023146       0.081466      -0.000267      -0.020655       0.018376      -0.020188      -0.103027      -0.046774       0.012904       0.033871             11.028286      10.375681      -4.589043       3.112520      10.365398      -2.082299      12.343779           0.002384
           15              C       3.577675       6.030331       6.215462       0.562495      24.587696 0.27306628E+03  0.57748908E+04                                 7.723796                            5.853212      -0.097802       2.016357                    0.998983      23.069794      65.076436       0.615572       0.470491      -1.021531      -0.034472       0.061279       0.037980       0.079912       0.018090      -0.044401      -0.083124      -0.101464       0.058672      -0.084547      -0.039628       0.124174              8.700601       9.825879      -1.507257       0.792081       8.526046       3.373960       7.749878           0.004013
           16              C       3.989497       4.974142       5.204481       0.054810      35.474125 0.46958788E+03  0.11258060E+05                                 9.588369                            7.378700      -0.164911       1.945829                    0.999248      28.018897      81.418439       0.587605       0.434785      -1.052476       0.073424      -0.057990       0.009224       0.094016      -0.022729       0.016663      -0.034564       0.014989      -0.109832      -0.055055      -0.000347       0.055403             11.076453       8.059419      -4.139441      -1.029148      13.469394       4.476403      11.700546           0.003643
           17              C       6.239903       1.282353       5.718330      -0.188918      31.456878 0.48307516E+03  0.11669439E+05                                 8.739115                            7.415186       0.083786       2.001323                    0.998625      30.138068      88.050314       0.594033       0.426836      -1.056821      -0.000831      -0.006121       0.003415       0.007058       0.004209       0.001100       0.016493      -0.026591       0.092082      -0.029334      -0.008332       0.037666              9.504353       7.506484      -3.113215       1.804001      12.452929      -1.237956       8.553647           0.000592
           18              C       6.720867      -0.038635       5.731529       0.102248      25.802809 0.34885680E+03  0.77932519E+04                                 7.736234                            6.345232       0.198564       2.084233                    0.999462      26.136097      74.195224       0.633513       0.432792      -1.049830      -0.018388      -0.011141      -0.038046       0.043700       0.014208      -0.005535      -0.007753       0.044600       0.063895      -0.037690       0.010802       0.026888              8.452433       5.821139      -2.045190       1.358190      11.273073       0.465648       8.263086           0.005840
           19              C       6.055376      -0.381810       3.549430       0.111883      25.247790 0.32154960E+03  0.70120403E+04                                 7.523275                            6.003850       0.299806       2.120911                    0.999730      25.319873      70.153646       0.668139       0.420381      -1.061459       0.013262      -0.005776       0.045622       0.047860       0.020834      -0.009756       0.004797       0.056968       0.045863      -0.043921       0.012364       0.031557              8.411874       5.243397      -2.325373       0.909933      12.822154       0.610900       7.170072           0.003745
           20              C       5.542033       0.897212       3.435046      -0.176472      31.867010 0.46578876E+03  0.11181365E+05                                 8.855485                            7.301610      -0.083517       1.948160                    0.998599      30.177340      88.703267       0.594457       0.429220      -1.052373       0.000579       0.002640       0.000526       0.002754       0.012148       0.007675       0.009964       0.027411       0.065286      -0.030086       0.002009       0.028078              9.800512       6.397211      -2.940162       0.528896      14.801863       0.659255       8.202462           0.000999
           21              C       5.618883       1.758294       4.544572       0.055008      35.456238 0.47021977E+03  0.11257020E+05                                 9.559644                            7.337835      -0.262315       1.919375                    0.998786      27.743600      80.095285       0.595823       0.429404      -1.057631       0.019739      -0.025420      -0.007430       0.033030       0.007285       0.005224       0.000059      -0.000645       0.041316      -0.014684      -0.000468       0.015152             11.361780       8.842677      -5.437776       1.259590      16.704149      -0.535579       8.538513           0.002894
           22              C       4.977923       3.103382       4.483861       0.277327      31.470578 0.36903646E+03  0.84096650E+04                                 9.220023                            6.743169      -0.369261       1.903409                    0.998927      26.079872      76.213442       0.581710       0.462051      -1.026795      -0.022799       0.052881       0.010826       0.058595      -0.008379       0.006447       0.027171      -0.027826       0.039295      -0.029457      -0.008107       0.037564             11.327353       9.554118      -6.711116       0.395865      16.747423      -0.485367       7.680518           0.005072
           23              C       6.776684       5.376086       2.592122       0.597670      23.281773 0.26710508E+03  0.56487690E+04                                 7.595183                            5.883554      -0.235887       1.975858                    0.998825      23.096692      66.334993       0.595944       0.485991      -1.007720      -0.028962       0.074846      -0.018608       0.082383       0.041075      -0.067963      -0.038044       0.065824       0.001623      -0.058375      -0.050067       0.108442              8.507704       8.032290      -1.170547       3.193556       9.078189       0.911070       8.412634           0.014432
           24              C       7.595331       4.149051       2.909758      -0.028360      36.199925 0.50654998E+03  0.12401675E+05                                 9.701797                            7.651342      -0.243439       1.905815                    0.998873      29.612407      87.537058       0.577250       0.433395      -1.051174       0.055061      -0.000456       0.060032       0.081460       0.018894       0.008355      -0.009524       0.045197       0.093149      -0.046779       0.012900       0.033879             11.028228      10.375644      -4.663700       2.999396      13.542219      -0.726763       9.166823           0.002388
           25              C       7.455825       2.461756       0.813008       0.562543      24.587769 0.27306721E+03  0.57749271E+04                                 7.723839                            5.853237      -0.097879       2.016331                    0.998983      23.070011      65.077572       0.615567       0.470494      -1.021528      -0.034470      -0.010884      -0.071267       0.079910       0.047944       0.000786      -0.065242      -0.143385      -0.067034      -0.084555      -0.039625       0.124179              8.700658       9.825917      -1.320051       1.075519       5.433709       2.054530      10.842349           0.004010
           26              C       7.867647       2.977135       2.181219       0.054779      35.475021 0.46960079E+03  0.11258473E+05                                 9.588598                            7.378853      -0.164971       1.945805                    0.999248      28.019413      81.420922       0.587591       0.434791      -1.052470       0.073421      -0.031238       0.049718       0.094013      -0.024243       0.014368      -0.041041       0.030147      -0.064341      -0.055061      -0.000344       0.055404             11.076742       8.059664      -0.677929       4.211429       8.741526       2.459084      16.429036           0.003639
           27              C       2.361753       1.055685       5.375178      -0.188891      31.456665 0.48306993E+03  0.11669273E+05                                 8.739049                            7.415120       0.083838       2.001340                    0.998625      30.137912      88.049520       0.594039       0.426833      -1.056824      -0.000829      -0.005538       0.004291       0.007055       0.000640      -0.004305       0.023233      -0.042382       0.044706      -0.029334      -0.008332       0.037666              9.504298       7.506420      -2.880996       2.155499      10.047757      -2.264120      10.958717           0.000595
           28              C       2.842717       0.525130       6.585011       0.102268      25.803058 0.34886078E+03  0.77933811E+04                                 7.736326                            6.345301       0.198457       2.084196                    0.999462      26.136435      74.196938       0.633503       0.432796      -1.049824      -0.018385       0.030624       0.025178       0.043701       0.010666      -0.010892       0.014218      -0.006879      -0.090600      -0.037696       0.010806       0.026890              8.452538       5.821215      -2.051869       1.348124       8.390570      -0.764280      11.145829           0.005835
           29              C       2.177226       2.397494       7.757009       0.111902      25.247637 0.32154821E+03  0.70120070E+04                                 7.523243                            6.003841       0.299789       2.120905                    0.999730      25.319892      70.153833       0.668138       0.420381      -1.061458       0.013262      -0.044233      -0.012590       0.047864       0.017156      -0.015335       0.021877       0.016956      -0.074233      -0.043923       0.012356       0.031566              8.411824       5.243373      -1.749477       1.781679       7.599478      -1.617395      12.392622           0.003738
           30              C       1.663883       3.004647       6.625485      -0.176440      31.866591 0.46578179E+03  0.11181123E+05                                 8.855336                            7.301508      -0.083393       1.948201                    0.998600      30.176896      88.700824       0.594469       0.429214      -1.052380       0.000579       0.000547      -0.002635       0.002753      -0.002297      -0.014185       0.023621      -0.004614      -0.030778      -0.030083       0.002004       0.028079              9.800347       6.397113      -1.640270       2.496686       8.742747      -1.925927      14.261179           0.001005
           31              C       1.740733       2.322059       5.398055       0.055039      35.456171 0.47021873E+03  0.11256980E+05                                 9.559608                            7.337809      -0.262304       1.919379                    0.998786      27.743490      80.094691       0.595827       0.429402      -1.057634       0.019741      -0.003144       0.026297       0.033032      -0.001948      -0.008750       0.007379      -0.017805      -0.010148      -0.014682      -0.000469       0.015150             11.361756       8.842660      -3.292541       4.507233      10.182701      -3.318122      15.059909           0.002891
           32              C       1.099773       2.905773       4.184702       0.277306      31.471158 0.36904398E+03  0.84098684E+04                                 9.220106                            6.743218      -0.369198       1.903425                    0.998927      26.079970      76.213557       0.581711       0.462048      -1.026798      -0.022799       0.010795      -0.052891       0.058598      -0.009220       0.005177       0.020871      -0.013062       0.083578      -0.029458      -0.008104       0.037562             11.327476       9.554229      -2.997892       6.017450       9.427440      -3.608710      15.000758           0.005078
           33              N       4.366756       3.598087       3.405130      -0.396084      41.723217 0.69623224E+03  0.18170273E+05                                10.113169                            8.578776      -0.158671       1.918815                    0.997977      32.201353      93.391707       0.592067       0.396395      -1.091811      -0.017608       0.091328       0.122438       0.153759      -0.022244      -0.000596      -0.049690      -0.021883      -0.273741      -0.106757       0.025437       0.081320             11.254832      10.440772      -4.536983       0.863418      12.077392      -2.144345      11.246331           0.026227
           34              N       4.777016       3.911402       5.585469      -0.301772      28.110930 0.43039245E+03  0.10066856E+05                                 7.979237                            6.883923      -0.427196       1.905080                    0.996356      28.090304      79.867828       0.634218       0.412894      -1.069241      -0.023603       0.039130      -0.043936       0.063393      -0.047334       0.021890      -0.003352      -0.043712       0.100858      -0.071626       0.021369       0.050256              8.562541       7.260887      -3.276232       0.292756      10.046824       0.765766       8.379912           0.004402
           35              N       6.620254      -0.877415       4.681833      -0.237592      34.707876 0.51378187E+03  0.12323316E+05                                 8.822779                            7.293977       0.281420       2.127833                    0.997978      27.303998      73.851736       0.657621       0.388312      -1.106748      -0.055122       0.157900      -0.019645       0.168395       0.035484       0.017336       0.020945       0.090956       0.243769      -0.099451       0.009718       0.089733              9.812056       6.128258      -1.811051       1.335979      13.883136       1.654599       9.424774           0.029315
           36              N       0.488606       4.092108       4.153027      -0.395975      41.718286 0.69612735E+03  0.18166773E+05                                10.112237                            8.578017      -0.158502       1.918902                    0.997976      32.198752      93.380902       0.592108       0.396384      -1.091823      -0.017605      -0.076761      -0.132040       0.153742      -0.008184       0.020697      -0.087714       0.067269      -0.006203      -0.106725       0.025419       0.081306             11.253762      10.439755      -2.574386       3.833719      12.921141      -1.783552      10.400391           0.026223
           37              N       0.898866       2.209645       3.009184      -0.301788      28.111402 0.43040110E+03  0.10067125E+05                                 7.979372                            6.884027      -0.427254       1.905057                    0.996356      28.090682      79.869608       0.634207       0.412898      -1.069236      -0.023603       0.055768      -0.018747       0.063392      -0.038707       0.034953       0.007993      -0.070302       0.021070      -0.071627       0.021369       0.050257              8.562704       7.261060      -1.555039       2.898621       8.083904      -0.071844      10.343147           0.004405
           38              N       2.742104       1.161439       7.768447      -0.237673      34.712016 0.51385621E+03  0.12325600E+05                                 8.823617                            7.294613       0.281270       2.127750                    0.997978      27.305985      73.859675       0.657575       0.388324      -1.106735      -0.055122       0.080048      -0.137537       0.168412      -0.002019      -0.039444       0.074919      -0.035488      -0.135649      -0.099469       0.009728       0.089741              9.813069       6.128805      -1.939715       1.141673       8.917648      -0.464551      14.392755           0.029322
           39              O       2.972421       5.144842       1.645373      -0.539937      36.396667 0.55679020E+03  0.13532030E+05                                 8.757660                            7.357622       0.101086       2.088964                    0.994950      27.710776      73.760963       0.691226       0.364598      -1.132130      -0.010030       0.029007       0.024581       0.039322       0.046899      -0.043827       0.032921      -0.007734       0.034307      -0.084018       0.037219       0.046798              9.598309       7.661692      -0.798266      -1.936731       5.868785       1.032640      15.264449           0.037279
           40              O       2.201534       6.522819       3.236193      -0.559206      34.764377 0.53487791E+03  0.12852029E+05                                 8.419476                            7.143002       0.178970       2.100570                    0.996889      27.897388      73.505592       0.712608       0.357716      -1.139096       0.027389      -0.004114      -0.026368       0.038241       0.009569      -0.052516       0.041818       0.022693      -0.171092      -0.095811       0.031124       0.064687              9.255835      10.061395      -4.313422      -2.296914      10.982861       2.055319       6.723248           0.042530
           41              O       2.403407       6.488301       6.184666      -0.559491      37.754041 0.57616255E+03  0.14098829E+05                                 8.873015                            7.440591       0.345045       2.157791                    0.996146      27.977003      74.305891       0.694651       0.360331      -1.137421       0.049866       0.013523       0.030315       0.059904      -0.012299      -0.002305      -0.060445       0.094786      -0.081012      -0.091718       0.028711       0.063007              9.587643      13.999773      -3.186313       0.851807       8.193281       0.676323       6.569876           0.037458
           42              O       4.468469       6.347385       7.057505      -0.551677      31.704348 0.47369594E+03  0.10997424E+05                                 7.770399                            6.605202       0.792699       2.278641                    0.999639      27.693522      70.794316       0.763855       0.345385      -1.153735      -0.034373       0.018971       0.004727       0.039544       0.076641       0.059690      -0.055233      -0.002008       0.040976      -0.129604       0.059286       0.070319              8.373501       8.504203       2.011629       3.305628       7.451998       2.839793       9.164301           0.009695
           43              O       6.850571       6.317706       3.420968      -0.539838      36.391505 0.55669370E+03  0.13529045E+05                                 8.756661                            7.356842       0.101245       2.089046                    0.994949      27.708960      73.753426       0.691286       0.364584      -1.132145      -0.010021      -0.011236      -0.036325       0.039321       0.058721      -0.025923       0.027581       0.004794       0.071954      -0.084025       0.037233       0.046793              9.597163       7.660724       1.467875       1.494016      13.070290       4.105524       8.060476           0.037255
           44              O       6.079684       5.395288       1.529229      -0.559271      34.767173 0.53493377E+03  0.12853720E+05                                 8.419961                            7.143418       0.178957       2.100541                    0.996890      27.898640      73.510137       0.712580       0.357720      -1.139091       0.027394       0.022642       0.014121       0.038243       0.052056       0.011797       0.002145       0.115666       0.107802      -0.095815       0.031137       0.064678              9.256362      10.062011       0.419910       4.869085       5.895837      -0.115353      11.811237           0.042582
           45              O       6.281557       2.669809       0.403864      -0.559529      37.758638 0.57624892E+03  0.14101501E+05                                 8.873817                            7.441213       0.344988       2.157737                    0.996148      27.978818      74.312694       0.694612       0.360337      -1.137414       0.049872      -0.022582      -0.024348       0.059916      -0.002703       0.012219      -0.039341       0.045288      -0.229379      -0.091711       0.028725       0.062986              9.588550      14.001134      -2.034201       2.596655       6.332205      -0.117976       8.432312           0.037501
           46              O       0.590319       1.811691       0.190934      -0.551598      31.704162 0.47369238E+03  0.10997312E+05                                 7.770311                            6.605124       0.792742       2.278648                    0.999639      27.693698      70.794485       0.763870       0.345380      -1.153740      -0.034391       0.003102      -0.019305       0.039561      -0.024825      -0.093913      -0.031183      -0.058376      -0.128058      -0.129596       0.059284       0.070313              8.373409       8.504134      -2.250971      -3.147484       6.850400       2.583103       9.765694           0.009698

******************************************************
Auxiliary information for the entire system
The total spin magnetic moment of the unit cell is   10.000071
The total net atomic charge of the unit cell is   -0.000002
Accuracy of reproducing the electrostatic potential in the unit cell:
  The inner radius (bohr) =    5.0000
  The outer radius (bohr) =   12.0000
  Valid grid points have density less than (e/(bohr^3)) =    0.0001
  The number of valid grid points were=         2642
  The rms potential error without charges in kcal/mol is=      4.06745
  The rms potential error with partial charges in kcal/mol is=      0.53375
  The RRMSE value at monopole order=      0.13123
  The rms potential error with partial charges and cloud penetration in kcal/mol is=      0.52958
  The RRMSE value at monopole order with cloud penetration is=      0.13020
  The rms potential error with partial charges and atomic dipoles in kcal/mol is=      0.38430
  The RRMSE value at dipole order=      0.09448
  The rms potential error with partial charges, atomic dipoles and cloud penetration in kcal/mol is=      0.37764
  The RRMSE value at dipole order with cloud penetration=      0.09285

******************************************************
The electron densities and ab initio electrostatic potential were computed in VASP using the PBE functional and
projector augmented wave method. See the main text of the journal article for a description of computational details.
The atomic charges, dipoles, and quadrupoles were computed with the DDEC6 method as described in
(a) T. A. Manz and N. Gabaldon Limas, RSC Adv. 6 (2016) 47771-47801 DOI: 10.1039/c6ra04656h
(b) N. Gabaldon Limas and T. A. Manz, RSC Adv. 8 (2018) 2678-2707 DOI: 10.1039/c7ra11829e.
For each atom in the material, the electron cloud parameters were fit to the spherically averaged atom-in-material
electron density using radial positions for which this density was between 10^-4 and 10^-2 electrons per cubic bohr.
The polarizabilities, dispersion coefficients, and quantum Drude oscillator (QDO) parameters were fit using the MCLF method.
The magnetic structure of the system was optimized in VASP from the default ferromagnetic initial guess using spin polarization.
The atomic spin moments (ASMs) were computed on this optimized magnetic structure using the DDEC6 partition as inputs
to the method of T. A. Manz and D. S. Sholl, J. Chem. Theory Comput. 7 (2011) 4146-4164 DOI: 10.1021/ct200539n.
The RMSE and RRMSE were computed using a uniform grid with Ewald summation.
