# Supplementary material for: A collection of forcefield precursors for metal–organic frameworks
Source: RSC Adv. 2019 Nov 13;9(63):36492–507. doi: 10.1039/c9ra07327b (PMC9075174; doi:10.1039/c9ra07327b)
Supplement: RA-009-C9RA07327B-s5324 [file RA-009-C9RA07327B-s5324.xyz]

  100
jmolscript: load "" {1 1 1} spacegroup "x,y,z" unitcell [{      9.838500     0.000000     0.000000 }, {      3.835036    10.376910     0.000000 }, {      0.968533     5.372526    12.390484 }]
Co     9.643024     4.525538     9.881163     0.894767
Co     8.386247     0.649640     0.177680     1.023425
Co     4.999045    11.223898     2.509321     0.894750
Co     6.255822    15.099796    12.212804     1.023373
H     10.927227     6.462687    10.788394     0.402760
H      9.346066     8.340388     1.288610     0.130693
H      8.121211     4.480466     1.552528     0.130578
H     11.778003    10.946427    11.094439     0.122088
H      7.275743     7.871753     4.144617     0.121362
H      8.539731     8.349917     3.292152     0.104734
H     11.199364     9.847699     2.864680     0.095869
H      9.760794    10.339599     4.578284     0.120643
H      4.913574     3.358295     2.676345     0.128865
H      6.395032     2.782137     0.983804     0.099129
H      8.212380    11.722878     5.698384     0.111364
H      3.390869     3.488812     4.267283     0.128267
H      6.660169    11.804211     7.331449     0.133976
H      5.199305    12.471790     9.100810     0.107975
H     10.463165     5.438307     7.179046     0.088979
H      2.006643     4.907476     5.464203     0.138422
H      3.714842     9.286749     1.602090     0.402758
H      5.296003     7.409048    11.101874     0.130698
H      6.520858    11.268970    10.837956     0.130584
H      2.864066     4.803009     1.296045     0.122097
H      7.366326     7.877683     8.245867     0.121351
H      6.102338     7.399519     9.098332     0.104730
H      3.442705     5.901737     9.525804     0.095873
H      4.881275     5.409837     7.812200     0.120651
H      9.728495    12.391141     9.714139     0.128867
H      8.247037    12.967299    11.406680     0.099133
H      6.429689     4.026558     6.692100     0.111367
H     11.251200    12.260624     8.123201     0.128269
H      7.981900     3.945225     5.059035     0.133979
H      9.442764     3.277646     3.289674     0.107978
H      4.178904    10.311129     5.211438     0.088997
H     12.635426    10.841960     6.926281     0.138426
C     12.023169    13.533034    11.699095     0.604310
C     11.187225    12.469338    12.323575     0.005563
C      9.379406     7.443371     0.978848    -0.249124
C      8.585728     6.465863     1.572352     0.266891
C      8.657625     5.144629     1.136207    -0.238820
C      9.510956     4.791918     0.095407     0.011364
C     11.237602    11.163044    11.845303    -0.169087
C      7.625617     7.975354     3.225243    -0.155650
C      6.744349     8.970259     2.475619     0.640831
C     10.548047     8.715295    12.065853     0.597500
C     10.695493    10.651748     2.818835     0.085798
C      9.837329    10.940439     3.846006    -0.207381
C      5.249675     1.715108     3.828660     0.158569
C      5.409756     2.549780     2.735819    -0.181157
C      6.298293     2.198047     1.725994     0.100529
C      8.166147    12.320531     4.961150    -0.124387
C      3.465107     2.907909     5.014429    -0.146721
C      2.567007     3.153872     6.203915     0.160691
C      6.214056    12.642724     7.300473    -0.194503
C      5.337176    13.043891     8.354903     0.093082
C      1.087055     4.609317     7.222413     0.083712
C      1.906108     4.304487     6.191525    -0.194453
C      2.618900     2.216402     0.691389     0.604312
C      3.454844     3.280098     0.066909     0.005572
C      5.262663     8.306065    11.411636    -0.249121
C      6.056341     9.283573    10.818132     0.266899
C      5.984444    10.604807    11.254277    -0.238815
C      5.131113    10.957518    12.295077     0.011371
C      3.404467     4.586392     0.545181    -0.169083
C      7.016452     7.774082     9.165241    -0.155647
C      7.897720     6.779177     9.914865     0.640829
C      4.094022     7.034141     0.324631     0.597501
C      3.946576     5.097688     9.571649     0.085796
C      4.804740     4.808997     8.544478    -0.207382
C      9.392394    14.034328     8.561824     0.158574
C      9.232313    13.199656     9.654665    -0.181152
C      8.343776    13.551389    10.664490     0.100532
C      6.475922     3.428905     7.429334    -0.124390
C     11.176962    12.841527     7.376055    -0.146714
C     12.075062    12.595564     6.186569     0.160689
C      8.428013     3.106712     5.090011    -0.194501
C      9.304893     2.705545     4.035581     0.093083
C      3.716514    11.140119     5.168071     0.083704
C     12.735961    11.444949     6.198959    -0.194450
N      7.026339     1.067369     1.753253    -0.230814
N      0.873747     3.849566     8.294190    -0.258351
N      7.615730    14.682067    10.637231    -0.230807
N     13.768322    11.899870     4.096294    -0.258346
O     12.551845    13.305132    10.572800    -0.544129
O     12.157093    14.603700    12.347117    -0.589462
O      7.705510     6.680098     2.616870    -0.199940
O      6.298228     9.902162     3.212853    -0.586740
O      6.542484     8.791989     1.267547    -0.541844
O      9.160587     2.516515     0.531552    -0.599817
O     10.973556     8.418183    10.925929    -0.568865
O     10.784017     5.607624    11.032487    -0.911558
O      2.090224     2.444304     1.817684    -0.544121
O      2.484976     1.145736     0.043367    -0.589440
O      6.936559     9.069338     9.773614    -0.199937
O      8.343841     5.847274     9.177631    -0.586740
O      8.099585     6.957447    11.122937    -0.541850
O      5.481482    13.232921    11.858932    -0.599791
O      3.668513     7.331253     1.464555    -0.568839
O      3.858052    10.141812     1.357997    -0.911550

The following XYZ coordinates are in angstroms. Other properties are in atomic units.
The sperically averaged electron density of each atom fit to a function of the form exp(a - br)
eigen_1, eigen_2 and eigen_3 are the three eigenvalues of traceless quadrupole moment tensor
  atom number  atomic symbol              X              Y              Z     net charge C6 coefficient C8 coefficient C10 coefficient fluctuating dipole atomic polarizability isotropic forcefield polarizability              a              b squared Pearson coefficient          <r^3>          <r^4>         wp_QDO          m_QDO          q_QDO       dipole_x       dipole_y       dipole_z         dipole            Qxy            Qxz            Qyz     Q(x^2-y^2)  Q(3z^2 - R^2)        eigen_1        eigen_2        eigen_3 static polarizability      alpha(xx)      alpha(xy)      alpha(xz)      alpha(yy)      alpha(yz)      alpha(zz) atomic spin moment
            1             Co       9.643024       4.525538       9.881163       0.894767      98.831621 0.23175237E+04  0.76930092E+05                                16.308909                           14.719812       0.514171       2.027690                    0.996971      47.022923     126.389871       0.526287       0.350600      -1.195582      -0.002990       0.023441       0.070785       0.074626       0.024995       0.096401      -0.063265      -0.028836      -0.145179      -0.143834       0.052719       0.091115             18.095447      18.872863      -0.870919      -2.784968      15.935980       3.023378      19.477498           2.737878
            2             Co       8.386247       0.649640       0.177680       1.023425      76.555872 0.15040787E+04  0.45143353E+05                                15.030114                           12.886889       0.708092       2.113098                    0.994137      44.348055     116.097155       0.492863       0.414054      -1.138488       0.060096      -0.018900      -0.019248       0.065873      -0.081813       0.043171      -0.016300      -0.094342      -0.391138      -0.142169      -0.021855       0.164025             17.512092      18.957601       1.083131       0.123372      19.359686       2.191891      14.218988           2.915206
            3             Co       4.999045      11.223898       2.509321       0.894750      98.832303 0.23175427E+04  0.76930964E+05                                16.309087                           14.719961       0.514147       2.027680                    0.996971      47.023152     126.391156       0.526279       0.350604      -1.195577       0.002984      -0.023445      -0.070792       0.074634       0.025002       0.096400      -0.063264      -0.028830      -0.145161      -0.143832       0.052722       0.091110             18.095657      18.873081      -0.870972      -2.785004      15.936180       3.023436      19.477710           2.737889
            4             Co       6.255822      15.099796      12.212804       1.023373      76.556519 0.15040967E+04  0.45144106E+05                                15.030281                           12.887032       0.708116       2.113096                    0.994137      44.348811     116.100054       0.492855       0.414058      -1.138483      -0.060094       0.018906       0.019256       0.065876      -0.081804       0.043196      -0.016275      -0.094401      -0.391364      -0.142253      -0.021812       0.164065             17.512284      18.957818       1.083133       0.123381      19.359872       2.191919      14.219163           2.914760
            5              H      10.927227       6.462687      10.788394       0.402760       0.571986 0.39567895E+01  0.34234053E+02                                 1.362126                            1.342474      -1.828921       2.134616                    0.996161       3.083273       9.530073       0.414467       1.708049      -0.627615       0.007814       0.014027      -0.008220       0.018038       0.001075       0.000528      -0.002715       0.015319       0.025890      -0.012408       0.003400       0.009008              1.382691       1.282548       0.029474      -0.003172       1.681134       0.030940       1.184390           0.002009
            6              H       9.346066       8.340388       1.288610       0.130693       1.016068 0.76578101E+01  0.75556856E+02                                 1.759727                            1.686276      -1.423814       2.207278                    0.992593       3.851010      11.386131       0.445813       1.392464      -0.683139      -0.001699       0.036620       0.003988       0.036875      -0.004211      -0.005654       0.001458      -0.020856      -0.017990      -0.012607      -0.001963       0.014570              1.794635       1.549774       0.018931      -0.129250       2.252175       0.299466       1.581955          -0.000130
            7              H       8.121211       4.480466       1.552528       0.130578       1.033165 0.75032913E+01  0.73817543E+02                                 1.796799                            1.680832      -1.405936       2.217685                    0.992927       3.869736      11.506965       0.440930       1.411979      -0.679276      -0.019425      -0.022935       0.011982       0.032356       0.005222      -0.005115      -0.002110       0.004430       0.003399      -0.006463      -0.002463       0.008926              1.868695       1.743066       0.420186      -0.218217       2.232604      -0.313162       1.630417          -0.000053
            8              H      11.778003      10.946427      11.094439       0.122088       1.222771 0.99007861E+01  0.10327749E+03                                 1.931743                            1.874466      -1.493247       2.171489                    0.992439       3.900614      11.530595       0.441218       1.330812      -0.696868       0.024156      -0.009447      -0.031142       0.040529      -0.002340      -0.014751       0.002545       0.006101       0.019400      -0.011990      -0.006749       0.018738              1.931644       1.944092      -0.059841      -0.356598       1.840786       0.029058       2.010053           0.000123
            9              H       7.275743       7.871753       4.144617       0.121362       1.183115 0.88404132E+01  0.87200513E+02                                 1.723032                            1.638479      -0.929428       2.431524                    0.998639       3.284355       8.626970       0.545280       1.138781      -0.744835      -0.017318      -0.004957       0.030166       0.035135       0.004223      -0.006415      -0.001244      -0.006718       0.008226      -0.009287       0.001072       0.008216              1.744399       1.503741      -0.003134      -0.296934       1.484284      -0.113994       2.245172           0.000305
           10              H       8.539731       8.349917       3.292152       0.104734       1.246333 0.10120489E+02  0.10453747E+03                                 1.848403                            1.801953      -1.172370       2.297272                    0.996146       3.765210      10.535573       0.492854       1.203142      -0.725686       0.032269       0.005364      -0.000566       0.032717      -0.002195       0.001851       0.002425       0.010097      -0.022231      -0.008618      -0.000701       0.009319              1.848790       2.224774       0.310987       0.042610       1.736301       0.104675       1.585296          -0.000036
           11              H      11.199364       9.847699       2.864680       0.095869       1.245488 0.94281691E+01  0.96134775E+02                                 1.901079                            1.787590      -0.923342       2.436931                    0.997584       3.573906      10.092186       0.472621       1.270983      -0.712389       0.026651      -0.043653       0.001108       0.051158      -0.015290      -0.006445      -0.009658      -0.015615      -0.006784      -0.021876       0.002308       0.019568              1.945042       1.959441      -0.490945      -0.065859       2.295237       0.120941       1.580449           0.000177
           12              H       9.760794      10.339599       4.578284       0.120643       1.140869 0.87643656E+01  0.86946379E+02                                 1.727176                            1.675482      -0.894069       2.453955                    0.998863       3.341832       9.032641       0.514025       1.201131      -0.729205      -0.004118      -0.021098       0.027039       0.034542      -0.009637      -0.008678      -0.010412      -0.009991       0.013931      -0.020029       0.005912       0.014118              1.718746       1.483484       0.039693      -0.062139       1.743054      -0.284726       1.929701           0.000353
           13              H       4.913574       3.358295       2.676345       0.128865       1.081911 0.83110782E+01  0.82974328E+02                                 1.787484                            1.724401      -1.129937       2.350137                    0.995850       3.627433      10.486759       0.457266       1.341685      -0.695526      -0.020509       0.031534      -0.001577       0.037650      -0.008177      -0.009405      -0.001783      -0.014214      -0.010985      -0.016071       0.003002       0.013070              1.793642       1.797403      -0.388780       0.003900       1.958812      -0.120189       1.624713           0.000274
           14              H       6.395032       2.782137       0.983804       0.099129       1.017500 0.74396495E+01  0.72832151E+02                                 1.758003                            1.659768      -1.271748       2.271087                    0.993674       3.862679      11.353757       0.450570       1.388588      -0.684026       0.004769       0.032325      -0.038696       0.050646      -0.004344      -0.009733      -0.010766      -0.021311      -0.001445      -0.019437       0.001980       0.017457              1.800854       1.548221       0.072011      -0.094207       1.770230      -0.465010       2.084110           0.000192
           15              H       8.212380      11.722878       5.698384       0.111364       1.126373 0.89546056E+01  0.90370602E+02                                 1.788452                            1.749748      -1.012521       2.396106                    0.997169       3.587933      10.165243       0.473358       1.282141      -0.708998      -0.003351      -0.020791       0.028588       0.035507      -0.007729      -0.005208      -0.009906      -0.008340       0.017665      -0.016171       0.002407       0.013765              1.788474       1.617589      -0.082870      -0.114277       1.638185      -0.210299       2.109648           0.000007
           16              H       3.390869       3.488812       4.267283       0.128267       1.042676 0.80031993E+01  0.78931433E+02                                 1.732346                            1.680019      -1.063488       2.385147                    0.996863       3.520318      10.024179       0.469595       1.322502      -0.699969      -0.000681       0.017371      -0.034124       0.038297      -0.007167      -0.004653      -0.008935      -0.004639       0.008776      -0.014078       0.003039       0.011039              1.748409       1.556899      -0.105647      -0.090055       1.567749      -0.247688       2.120579          -0.000052
           17              H       6.660169      11.804211       7.331449       0.133976       1.004981 0.76359329E+01  0.74095118E+02                                 1.660292                            1.622461      -0.881784       2.471881                    0.999045       3.364463       9.363882       0.488271       1.292759      -0.707142       0.018456      -0.033828       0.000902       0.038545      -0.009559      -0.007451      -0.003782      -0.014540      -0.001960      -0.016180       0.003843       0.012337              1.646078       1.588784      -0.279744      -0.061525       1.828800      -0.022908       1.520650           0.000266
           18              H       5.199305      12.471790       9.100810       0.107975       1.120198 0.81563949E+01  0.81301401E+02                                 1.848191                            1.718642      -1.217914       2.302669                    0.994795       3.755197      10.958509       0.452483       1.358013      -0.691269      -0.007317      -0.031120       0.038987       0.050418      -0.004335      -0.008476      -0.008754      -0.013007      -0.006724      -0.015931       0.003170       0.012761              1.912597       1.537579       0.052447      -0.149589       1.807002      -0.566416       2.393210           0.000358
           19              H      10.463165       5.438307       7.179046       0.088979       1.237891 0.92197438E+01  0.92127333E+02                                 1.785794                            1.685048      -0.930927       2.423914                    0.998204       3.398445       9.056652       0.530762       1.154880      -0.740413      -0.021661       0.042870      -0.007102       0.048554      -0.009109      -0.004229      -0.010241      -0.022136      -0.000277      -0.017825      -0.000571       0.018396              1.807908       1.755482      -0.491640      -0.060438       2.135448       0.045910       1.532795           0.000359
           20              H       2.006643       4.907476       5.464203       0.138422       1.004268 0.71934536E+01  0.67613235E+02                                 1.562577                            1.499087      -0.818723       2.507011                    0.999595       3.043009       7.886994       0.556242       1.171515      -0.737142       0.003913       0.020991      -0.028619       0.035707      -0.007411      -0.007321      -0.008727      -0.013024       0.012897      -0.017162       0.004103       0.013059              1.570748       1.331990      -0.002292      -0.095187       1.554155      -0.333361       1.826100           0.000279
           21              H       3.714842       9.286749       1.602090       0.402758       0.572002 0.39569239E+01  0.34235455E+02                                 1.362140                            1.342488      -1.828929       2.134605                    0.996162       3.083309       9.530171       0.414470       1.708027      -0.627618      -0.007813      -0.014026       0.008221       0.018038       0.001076       0.000528      -0.002715       0.015319       0.025886      -0.012407       0.003400       0.009007              1.382706       1.282561       0.029474      -0.003172       1.681156       0.030940       1.184401           0.002008
           22              H       5.296003       7.409048      11.101874       0.130698       1.016069 0.76578090E+01  0.75556795E+02                                 1.759722                            1.686271      -1.423811       2.207278                    0.992593       3.851000      11.386074       0.445816       1.392456      -0.683140       0.001700      -0.036619      -0.003988       0.036875      -0.004211      -0.005654       0.001457      -0.020857      -0.017991      -0.012607      -0.001963       0.014570              1.794629       1.549769       0.018930      -0.129249       2.252168       0.299465       1.581951          -0.000131
           23              H       6.520858      11.268970      10.837956       0.130584       1.033160 0.75032379E+01  0.73816847E+02                                 1.796788                            1.680823      -1.405924       2.217692                    0.992927       3.869711      11.506857       0.440933       1.411973      -0.679277       0.019426       0.022934      -0.011982       0.032356       0.005222      -0.005115      -0.002110       0.004430       0.003400      -0.006463      -0.002463       0.008926              1.868683       1.743055       0.420183      -0.218215       2.232587      -0.313159       1.630407          -0.000053
           24              H       2.864066       4.803009       1.296045       0.122097       1.222770 0.99007783E+01  0.10327739E+03                                 1.931740                            1.874463      -1.493249       2.171489                    0.992439       3.900611      11.530584       0.441219       1.330809      -0.696868      -0.024156       0.009447       0.031142       0.040529      -0.002340      -0.014751       0.002545       0.006101       0.019400      -0.011990      -0.006749       0.018738              1.931640       1.944089      -0.059841      -0.356596       1.840783       0.029058       2.010049           0.000122
           25              H       7.366326       7.877683       8.245867       0.121351       1.183105 0.88403092E+01  0.87199241E+02                                 1.723027                            1.638474      -0.929430       2.431526                    0.998639       3.284329       8.626893       0.545278       1.138789      -0.744833       0.017319       0.004958      -0.030167       0.035136       0.004222      -0.006415      -0.001244      -0.006717       0.008226      -0.009287       0.001071       0.008215              1.744395       1.503737      -0.003133      -0.296934       1.484280      -0.113994       2.245168           0.000306
           26              H       6.102338       7.399519       9.098332       0.104730       1.246337 0.10120513E+02  0.10453764E+03                                 1.848397                            1.801947      -1.172361       2.297274                    0.996146       3.765204      10.535506       0.492859       1.203131      -0.725689      -0.032268      -0.005364       0.000565       0.032716      -0.002196       0.001851       0.002425       0.010097      -0.022230      -0.008618      -0.000701       0.009319              1.848784       2.224769       0.310987       0.042610       1.736294       0.104674       1.585290          -0.000036
           27              H       3.442705       5.901737       9.525804       0.095873       1.245492 0.94282045E+01  0.96135270E+02                                 1.901086                            1.787595      -0.923358       2.436925                    0.997584       3.573911      10.092222       0.472619       1.270986      -0.712388      -0.026652       0.043653      -0.001109       0.051158      -0.015291      -0.006445      -0.009659      -0.015615      -0.006785      -0.021877       0.002308       0.019569              1.945049       1.959448      -0.490948      -0.065859       2.295245       0.120942       1.580454           0.000177
           28              H       4.881275       5.409837       7.812200       0.120651       1.140853 0.87641995E+01  0.86944253E+02                                 1.727152                            1.675460      -0.894061       2.453960                    0.998863       3.341804       9.032518       0.514032       1.201123      -0.729207       0.004118       0.021098      -0.027039       0.034542      -0.009637      -0.008677      -0.010413      -0.009991       0.013930      -0.020030       0.005911       0.014118              1.718722       1.483466       0.039692      -0.062137       1.743029      -0.284719       1.929672           0.000353
           29              H       9.728495      12.391141       9.714139       0.128867       1.081898 0.83109453E+01  0.82972663E+02                                 1.787470                            1.724388      -1.129936       2.350140                    0.995851       3.627400      10.486639       0.457268       1.341686      -0.695526       0.020510      -0.031534       0.001577       0.037650      -0.008177      -0.009405      -0.001783      -0.014215      -0.010986      -0.016071       0.003001       0.013070              1.793628       1.797388      -0.388776       0.003901       1.958797      -0.120188       1.624700           0.000274
           30              H       8.247037      12.967299      11.406680       0.099133       1.017489 0.74395518E+01  0.72830969E+02                                 1.757992                            1.659759      -1.271750       2.271089                    0.993674       3.862653      11.353670       0.450570       1.388591      -0.684025      -0.004769      -0.032324       0.038697       0.050646      -0.004344      -0.009734      -0.010766      -0.021310      -0.001445      -0.019437       0.001981       0.017456              1.800842       1.548213       0.072010      -0.094205       1.770219      -0.465006       2.084096           0.000191
           31              H       6.429689       4.026558       6.692100       0.111367       1.126378 0.89546557E+01  0.90371190E+02                                 1.788452                            1.749748      -1.012525       2.396102                    0.997169       3.587941      10.165254       0.473360       1.282135      -0.709000       0.003352       0.020791      -0.028587       0.035506      -0.007729      -0.005208      -0.009906      -0.008340       0.017664      -0.016171       0.002407       0.013764              1.788474       1.617589      -0.082870      -0.114277       1.638185      -0.210299       2.109648           0.000008
           32              H      11.251200      12.260624       8.123201       0.128269       1.042669 0.80031284E+01  0.78930534E+02                                 1.732337                            1.680010      -1.063480       2.385152                    0.996863       3.520299      10.024102       0.469597       1.322499      -0.699969       0.000681      -0.017371       0.034124       0.038298      -0.007167      -0.004653      -0.008935      -0.004639       0.008776      -0.014078       0.003038       0.011039              1.748399       1.556890      -0.105646      -0.090053       1.567741      -0.247687       2.120567          -0.000051
           33              H       7.981900       3.945225       5.059035       0.133979       1.004985 0.76359642E+01  0.74095483E+02                                 1.660293                            1.622462      -0.881781       2.471880                    0.999045       3.364471       9.363902       0.488272       1.292755      -0.707143      -0.018456       0.033827      -0.000902       0.038545      -0.009559      -0.007451      -0.003782      -0.014541      -0.001959      -0.016180       0.003843       0.012337              1.646079       1.588785      -0.279744      -0.061525       1.828801      -0.022908       1.520650           0.000267
           34              H       9.442764       3.277646       3.289674       0.107978       1.120193 0.81563475E+01  0.81300811E+02                                 1.848185                            1.718637      -1.217914       2.302670                    0.994795       3.755186      10.958469       0.452484       1.358013      -0.691269       0.007317       0.031119      -0.038987       0.050418      -0.004335      -0.008476      -0.008754      -0.013007      -0.006723      -0.015931       0.003170       0.012760              1.912591       1.537575       0.052447      -0.149588       1.806997      -0.566413       2.393200           0.000357
           35              H       4.178904      10.311129       5.211438       0.088997       1.237878 0.92196210E+01  0.92125670E+02                                 1.785764                            1.685022      -0.930912       2.423918                    0.998205       3.398437       9.056568       0.530773       1.154860      -0.740417       0.021660      -0.042868       0.007102       0.048552      -0.009108      -0.004229      -0.010241      -0.022137      -0.000277      -0.017825      -0.000571       0.018396              1.807877       1.755452      -0.491625      -0.060437       2.135405       0.045909       1.532773           0.000356
           36              H      12.635426      10.841960       6.926281       0.138426       1.004269 0.71934551E+01  0.67613235E+02                                 1.562574                            1.499085      -0.818717       2.507013                    0.999595       3.043012       7.886994       0.556245       1.171510      -0.737143      -0.003913      -0.020991       0.028619       0.035707      -0.007411      -0.007321      -0.008728      -0.013024       0.012898      -0.017162       0.004103       0.013059              1.570746       1.331988      -0.002292      -0.095187       1.554152      -0.333360       1.826097           0.000279
           37              C      12.023169      13.533034      11.699095       0.604310      22.463531 0.25305000E+03  0.52863819E+04                                 7.493661                            5.732084      -0.215468       1.987959                    0.999076      22.738451      65.176176       0.602149       0.486912      -1.005970       0.044661       0.041158      -0.019059       0.063654      -0.071563       0.045611      -0.001128       0.072712      -0.042586      -0.082098      -0.019124       0.101222              8.816294       7.832513       3.682209      -2.132268      10.856919      -0.219456       7.759451           0.000660
           38              C      11.187225      12.469338      12.323575       0.005563      37.298135 0.44818183E+03  0.10594413E+05                                 9.782418                            7.107138      -0.161432       1.956531                    0.998877      27.544479      78.847372       0.613080       0.422636      -1.062546      -0.025173      -0.030863       0.044709       0.059876      -0.005818       0.005986       0.011533       0.004358       0.005923      -0.016335       0.004969       0.011366             11.961748      10.770717       4.146167      -3.845355      16.714990      -1.124420       8.399537           0.004205
           39              C       9.379406       7.443371       0.978848      -0.249124      36.188850 0.52351258E+03  0.12956592E+05                                 9.583436                            7.724258      -0.176332       1.896478                    0.998985      32.118247      96.274693       0.579062       0.427383      -1.052112       0.023119       0.008038      -0.035392       0.043031      -0.021644       0.024919       0.011881      -0.019617      -0.057110      -0.044214       0.010598       0.033616             10.535286      10.456664       1.772102      -4.406329      12.105912      -0.149605       9.043281           0.000250
           40              C       8.585728       6.465863       1.572352       0.266891      30.501442 0.36358473E+03  0.81660682E+04                                 8.604927                            6.485727      -0.026539       2.007304                    0.999560      25.208022      70.600324       0.628573       0.433853      -1.054403      -0.047048       0.013645       0.029991       0.057439      -0.013057      -0.026965       0.022653       0.005481       0.012435      -0.027701      -0.015401       0.043102              9.811682       7.969068      -0.034963      -3.493253      13.315418       1.219391       8.150559           0.000334
           41              C       8.657625       5.144629       1.136207      -0.238820      37.941490 0.51623519E+03  0.12706448E+05                                 9.849953                            7.618713      -0.014649       1.948521                    0.999562      31.642403      93.973067       0.590177       0.421645      -1.057784       0.006673      -0.016254      -0.025527       0.030989       0.009778       0.018328      -0.031574       0.060164      -0.001141      -0.053940       0.014669       0.039271             11.181951       8.128728       0.184858      -2.866747      17.089698       1.342182       8.327427           0.000409
           42              C       9.510956       4.791918       0.095407       0.011364      38.194193 0.45060029E+03  0.10641923E+05                                 9.918457                            7.100140       0.005695       2.006291                    0.999316      27.383999      77.778011       0.618164       0.419540      -1.066901      -0.002542       0.046470       0.022976       0.051902       0.004674       0.009610      -0.010619       0.029886       0.036289      -0.025671       0.004727       0.020945             12.351864       8.387326       2.267994      -2.698008      20.938460       0.033416       7.729805           0.003507
           43              C      11.237602      11.163044      11.845303      -0.169087      37.423007 0.50272099E+03  0.12347993E+05                                 9.932129                            7.630201      -0.222679       1.888087                    0.998937      31.549269      94.997950       0.574197       0.434286      -1.045241      -0.006458       0.000901       0.028120       0.028867      -0.013839       0.005574       0.001398       0.057872       0.056109      -0.041539       0.015287       0.026252             11.776327       8.802356       3.323448      -2.366098      18.930536      -1.351887       7.596088           0.001456
           44              C       7.625617       7.975354       3.225243      -0.155650      27.519279 0.40029708E+03  0.92007161E+04                                 7.825107                            6.559139       0.019148       2.000728                    0.998717      28.473051      80.421271       0.661187       0.403035      -1.075026      -0.004863      -0.100090      -0.044867       0.109794       0.017012      -0.026110       0.044824      -0.017689      -0.002099      -0.059516       0.009702       0.049815              8.500824       7.843072      -2.435819       0.050144       9.855262       0.510429       7.804138           0.006125
           45              C       6.744349       8.970259       2.475619       0.640831      20.358734 0.23934003E+03  0.49172734E+04                                 6.976461                            5.583170      -0.043215       2.060109                    0.999603      21.748503      61.267614       0.610407       0.488402      -1.007973      -0.032258       0.030285      -0.012717       0.046038       0.078962      -0.034146      -0.014134       0.043213      -0.149513      -0.066552      -0.048017       0.114569              7.708260       6.562834      -3.092761       0.998021       8.425048       1.102544       8.136899          -0.000713
           46              C      10.548047       8.715295      12.065853       0.597500      22.057755 0.25900659E+03  0.54427816E+04                                 7.444571                            5.828893      -0.227194       1.985017                    0.998802      22.892537      65.827096       0.592520       0.491918      -1.003328      -0.002260      -0.066754       0.000846       0.066798      -0.011912       0.043165      -0.007087       0.143868      -0.100667      -0.057287      -0.046277       0.103563              8.663180       5.287083       0.904660      -1.179626      13.846917       0.453065       6.855539           0.000387
           47              C      10.695493      10.651748       2.818835       0.085798      25.320415 0.34500491E+03  0.76983197E+04                                 7.616356                            6.293384       0.130254       2.055474                    0.999568      26.499000      75.581570       0.637619       0.430501      -1.049519      -0.010621       0.037691      -0.040232       0.056143      -0.001086       0.036833       0.006828      -0.002404      -0.066188      -0.046926       0.012534       0.034392              8.235765       7.845403      -1.888719      -2.957481       7.757029       0.107608       9.104864          -0.009132
           48              C       9.837329      10.940439       3.846006      -0.207381      31.662878 0.46280229E+03  0.11061403E+05                                 8.689721                            7.182282       0.139583       2.011681                    0.999320      30.220447      87.845190       0.613099       0.417985      -1.062288      -0.003461      -0.001335      -0.010346       0.010991       0.012438       0.005937      -0.020766       0.009619       0.059049      -0.031582       0.002123       0.029459              9.443947       9.693230      -2.855403      -3.551144       8.633485       0.932642      10.005125           0.001479
           49              C       5.249675       1.715108       3.828660       0.158569      31.918672 0.39248128E+03  0.89978135E+04                                 9.020466                            6.765137      -0.204118       1.959796                    0.999402      25.849193      73.477464       0.610974       0.437286      -1.050857      -0.022232      -0.000239       0.000642       0.022243      -0.009186      -0.007459       0.007522       0.010027       0.022929      -0.014694      -0.002833       0.017526             10.808843      11.118038      -2.966343      -5.755346       8.063029       0.850981      13.245463          -0.013067
           50              C       5.409756       2.549780       2.735819      -0.181157      30.967493 0.45863952E+03  0.10949341E+05                                 8.611077                            7.179560       0.085806       2.006918                    0.998956      29.799842      86.887851       0.608743       0.421459      -1.058914      -0.011612      -0.010927      -0.010082       0.018865       0.000156       0.003666       0.017301      -0.018819      -0.067525      -0.028963       0.002147       0.026816              9.365572       9.013484      -1.628979      -3.476008       7.468645      -1.244722      11.614587           0.001358
           51              C       6.298293       2.198047       1.725994       0.100529      26.185990 0.36165477E+03  0.81724150E+04                                 7.874766                            6.509627      -0.020737       2.011558                    0.999209      26.563819      76.457982       0.616880       0.439389      -1.043286       0.009703      -0.052117       0.009944       0.053937       0.033435       0.028090      -0.000752      -0.013595      -0.042192      -0.045030      -0.001596       0.046626              8.563023       8.363546      -2.025422      -2.779794       7.975721      -0.965390       9.349801          -0.006940
           52              C       8.166147      12.320531       4.961150      -0.124387      36.808961 0.44424438E+03  0.10546607E+05                                 9.804690                            7.123462      -0.043154       1.963848                    0.998878      29.694317      87.014530       0.602315       0.428343      -1.052120       0.005918      -0.018290      -0.025059       0.031583       0.021365       0.004656      -0.008703      -0.022009       0.022509      -0.029753       0.007576       0.022176             12.055753      14.043958      -4.579552      -6.854538       8.187286       2.942169      13.936013          -0.007662
           53              C       3.465107       2.907909       5.014429      -0.146721      37.629884 0.44920484E+03  0.10672877E+05                                 9.917212                            7.129321       0.110138       2.013788                    0.999119      29.646350      86.348708       0.607555       0.424310      -1.056699      -0.025975       0.006766       0.006410       0.027597       0.017458      -0.001165       0.000569      -0.019590       0.018271      -0.023121       0.006147       0.016974             12.375875      13.988144      -4.756600      -7.017480       8.306885       3.068531      14.832597          -0.007416
           54              C       2.567007       3.153872       6.203915       0.160691      31.933516 0.39930509E+03  0.91912635E+04                                 9.050486                            6.833743      -0.218342       1.953845                    0.999372      25.953289      73.856135       0.606725       0.438575      -1.050372       0.007020      -0.011819      -0.006202       0.015081      -0.007557      -0.009303       0.002043       0.011602       0.029489      -0.014700      -0.002234       0.016935             10.998032      10.759002      -3.016666      -5.982119       7.950907       1.526037      14.284186          -0.013666
           55              C       6.214056      12.642724       7.300473      -0.194503      32.363689 0.50501561E+03  0.12314567E+05                                 8.858074                            7.532692       0.085553       2.001428                    0.998981      30.399239      88.733841       0.596163       0.421334      -1.062071       0.003273       0.005388      -0.000651       0.006338      -0.023170       0.001075       0.003469      -0.024049      -0.033294      -0.021290      -0.010500       0.031789              9.688059       8.553936      -1.463485      -3.856455       7.417690      -0.190570      13.092552           0.001715
           56              C       5.337176      13.043891       8.354903       0.093082      26.111509 0.37068305E+03  0.84326509E+04                                 7.894829                            6.604532       0.006062       2.018945                    0.998123      26.910909      77.849922       0.610144       0.441278      -1.041620      -0.012345       0.053203      -0.011748       0.055865       0.018796       0.022227      -0.012158       0.000320      -0.016062      -0.035970       0.011179       0.024791              8.609563       7.376170      -1.634158      -2.817299       7.513054      -0.637822      10.939464          -0.004927
           57              C       1.087055       4.609317       7.222413       0.083712      25.802864 0.33544925E+03  0.74200274E+04                                 7.657318                            6.178334       0.113424       2.042517                    0.999799      26.429443      74.636895       0.648904       0.426724      -1.053633       0.006842      -0.048534       0.028851       0.056875       0.000193       0.032323      -0.005714      -0.032285      -0.083862      -0.050152       0.018935       0.031217              8.451849       7.441055      -1.999559      -3.235842       7.105452       0.160351      10.809039          -0.009251
           58              C       1.906108       4.304487       6.191525      -0.194453      30.120150 0.41308189E+03  0.95895352E+04                                 8.363692                            6.764117       0.167079       2.030916                    0.999716      29.153518      83.321565       0.635225       0.415353      -1.064735      -0.006061       0.005212      -0.002801       0.008470       0.017603       0.002440      -0.013125      -0.005210       0.044291      -0.027840       0.005142       0.022698              9.249317       8.737271      -2.763015      -3.732924       7.977230       0.884092      11.033450           0.001075
           59              C       2.618900       2.216402       0.691389       0.604312      22.463519 0.25304995E+03  0.52863788E+04                                 7.493653                            5.732081      -0.215465       1.987961                    0.999076      22.738404      65.175957       0.602150       0.486911      -1.005971      -0.044665      -0.041159       0.019059       0.063657      -0.071560       0.045611      -0.001128       0.072710      -0.042598      -0.082094      -0.019126       0.101220              8.816283       7.832498       3.682203      -2.132260      10.856913      -0.219451       7.759439           0.000652
           60              C       3.454844       3.280098       0.066909       0.005572      37.298033 0.44818091E+03  0.10594385E+05                                 9.782395                            7.107128      -0.161438       1.956530                    0.998876      27.544437      78.847189       0.613080       0.422636      -1.062546       0.025172       0.030866      -0.044708       0.059876      -0.005820       0.005986       0.011532       0.004362       0.005923      -0.016336       0.004972       0.011364             11.961714      10.770678       4.146145      -3.845335      16.714950      -1.124411       8.399513           0.004203
           61              C       5.262663       8.306065      11.411636      -0.249121      36.188768 0.52351159E+03  0.12956556E+05                                 9.583404                            7.724240      -0.176314       1.896484                    0.998985      32.118206      96.274382       0.579064       0.427382      -1.052113      -0.023117      -0.008037       0.035392       0.043030      -0.021647       0.024919       0.011881      -0.019615      -0.057109      -0.044215       0.010597       0.033618             10.535245      10.456612       1.772085      -4.406300      12.105874      -0.149596       9.043249           0.000247
           62              C       6.056341       9.283573      10.818132       0.266899      30.501254 0.36358282E+03  0.81660097E+04                                 8.604879                            6.485702      -0.026514       2.007314                    0.999560      25.207917      70.599835       0.628576       0.433852      -1.054404       0.047049      -0.013644      -0.029990       0.057438      -0.013056      -0.026965       0.022652       0.005482       0.012429      -0.027701      -0.015399       0.043100              9.811618       7.969015      -0.034953      -3.493221      13.315329       1.219372       8.150510           0.000335
           63              C       5.984444      10.604807      11.254277      -0.238815      37.941277 0.51623259E+03  0.12706362E+05                                 9.849903                            7.618686      -0.014629       1.948529                    0.999562      31.642292      93.972521       0.590180       0.421644      -1.057785      -0.006671       0.016253       0.025528       0.030989       0.009778       0.018329      -0.031573       0.060171      -0.001141      -0.053942       0.014667       0.039274             11.181882       8.128687       0.184862      -2.866728      17.089572       1.342165       8.327387           0.000407
           64              C       5.131113      10.957518      12.295077       0.011371      38.194168 0.45060014E+03  0.10641918E+05                                 9.918451                            7.100137       0.005704       2.006294                    0.999316      27.383993      77.777984       0.618165       0.419540      -1.066901       0.002541      -0.046470      -0.022977       0.051902       0.004674       0.009612      -0.010618       0.029892       0.036282      -0.025672       0.004726       0.020946             12.351853       8.387316       2.267997      -2.698000      20.938446       0.033410       7.729795           0.003506
           65              C       3.404467       4.586392       0.545181      -0.169083      37.423038 0.50272149E+03  0.12348010E+05                                 9.932141                            7.630210      -0.222696       1.888083                    0.998937      31.549280      94.998036       0.574195       0.434287      -1.045241       0.006455      -0.000901      -0.028123       0.028869      -0.013839       0.005576       0.001396       0.057874       0.056103      -0.041539       0.015285       0.026254             11.776343       8.802363       3.323454      -2.366094      18.930577      -1.351894       7.596090           0.001454
           66              C       7.016452       7.774082       9.165241      -0.155647      27.518841 0.40028983E+03  0.92004995E+04                                 7.825005                            6.559066       0.019176       2.000742                    0.998717      28.472717      80.419869       0.661193       0.403033      -1.075028       0.004865       0.100091       0.044865       0.109794       0.017013      -0.026108       0.044825      -0.017688      -0.002105      -0.059517       0.009702       0.049815              8.500702       7.842966      -2.435749       0.050142       9.855092       0.510412       7.804049           0.006126
           67              C       7.897720       6.779177       9.914865       0.640829      20.358456 0.23933638E+03  0.49171797E+04                                 6.976413                            5.583140      -0.043201       2.060118                    0.999603      21.748276      61.266855       0.610407       0.488404      -1.007971       0.032261      -0.030282       0.012720       0.046039       0.078966      -0.034148      -0.014135       0.043214      -0.149512      -0.066555      -0.048018       0.114573              7.708201       6.562776      -3.092720       0.998012       8.424972       1.102540       8.136855          -0.000709
           68              C       4.094022       7.034141       0.324631       0.597501      22.057955 0.25900950E+03  0.54428580E+04                                 7.444610                            5.828921      -0.227199       1.985014                    0.998802      22.892676      65.827586       0.592520       0.491917      -1.003328       0.002260       0.066754      -0.000845       0.066798      -0.011910       0.043163      -0.007087       0.143872      -0.100676      -0.057288      -0.046277       0.103565              8.663225       5.287109       0.904671      -1.179629      13.847001       0.453063       6.855566           0.000386
           69              C       3.946576       5.097688       9.571649       0.085796      25.320635 0.34500850E+03  0.76984157E+04                                 7.616374                            6.293395       0.130261       2.055473                    0.999568      26.499161      75.581976       0.637622       0.430498      -1.049521       0.010619      -0.037693       0.040231       0.056143      -0.001089       0.036834       0.006826      -0.002401      -0.066193      -0.046927       0.012534       0.034393              8.235786       7.845424      -1.888727      -2.957490       7.757046       0.107610       9.104887          -0.009125
           70              C       4.804740       4.808997       8.544478      -0.207382      31.663090 0.46280601E+03  0.11061512E+05                                 8.689752                            7.182308       0.139581       2.011678                    0.999320      30.220563      87.845534       0.613099       0.417985      -1.062288       0.003462       0.001334       0.010345       0.010990       0.012437       0.005937      -0.020768       0.009620       0.059049      -0.031583       0.002122       0.029461              9.443983       9.693280      -2.855422      -3.551168       8.633507       0.932666      10.005162           0.001475
           71              C       9.392394      14.034328       8.561824       0.158574      31.918700 0.39248157E+03  0.89978194E+04                                 9.020459                            6.765131      -0.204112       1.959798                    0.999402      25.849201      73.477417       0.610975       0.437285      -1.050858       0.022232       0.000240      -0.000639       0.022242      -0.009188      -0.007460       0.007520       0.010024       0.022927      -0.014694      -0.002833       0.017527             10.808835      11.118031      -2.966339      -5.755347       8.063013       0.850987      13.245461          -0.013057
           72              C       9.232313      13.199656       9.654665      -0.181152      30.967325 0.45863664E+03  0.10949250E+05                                 8.611031                            7.179527       0.085818       2.006924                    0.998956      29.799719      86.887258       0.608746       0.421458      -1.058915       0.011616       0.010928       0.010081       0.018867       0.000156       0.003666       0.017302      -0.018821      -0.067522      -0.028963       0.002146       0.026818              9.365519       9.013429      -1.628967      -3.475983       7.468601      -1.244715      11.614525           0.001355
           73              C       8.343776      13.551389      10.664490       0.100532      26.185990 0.36165506E+03  0.81724230E+04                                 7.874772                            6.509636      -0.020742       2.011557                    0.999209      26.563802      76.457938       0.616879       0.439390      -1.043285      -0.009704       0.052121      -0.009938       0.053940       0.033434       0.028088      -0.000750      -0.013589      -0.042186      -0.045025      -0.001599       0.046625              8.563027       8.363554      -2.025425      -2.779794       7.975719      -0.965388       9.349808          -0.006936
           74              C       6.475922       3.428905       7.429334      -0.124390      36.809187 0.44424732E+03  0.10546692E+05                                 9.804721                            7.123481      -0.043147       1.963849                    0.998878      29.694427      87.014873       0.602315       0.428342      -1.052120      -0.005916       0.018288       0.025058       0.031581       0.021365       0.004655      -0.008703      -0.022011       0.022511      -0.029753       0.007576       0.022177             12.055796      14.044012      -4.579569      -6.854571       8.187308       2.942186      13.936069          -0.007666
           75              C      11.176962      12.841527       7.376055      -0.146714      37.629672 0.44920196E+03  0.10672787E+05                                 9.917158                            7.129286       0.110158       2.013795                    0.999119      29.646245      86.348181       0.607559       0.424308      -1.056701       0.025973      -0.006764      -0.006410       0.027594       0.017457      -0.001165       0.000568      -0.019592       0.018274      -0.023121       0.006148       0.016973             12.375802      13.988060      -4.756572      -7.017428       8.306842       3.068507      14.832504          -0.007407
           76              C      12.075062      12.595564       6.186569       0.160689      31.933582 0.39930611E+03  0.91912929E+04                                 9.050495                            6.833751      -0.218338       1.953845                    0.999372      25.953327      73.856262       0.606725       0.438575      -1.050372      -0.007019       0.011818       0.006199       0.015079      -0.007558      -0.009304       0.002043       0.011602       0.029488      -0.014701      -0.002235       0.016936             10.998043      10.759017      -3.016673      -5.982126       7.950915       1.526044      14.284197          -0.013667
           77              C       8.428013       3.106712       5.090011      -0.194501      32.363705 0.50501613E+03  0.12314582E+05                                 8.858072                            7.532693       0.085556       2.001429                    0.998981      30.399263      88.733901       0.596163       0.421334      -1.062071      -0.003272      -0.005390       0.000652       0.006339      -0.023171       0.001075       0.003468      -0.024053      -0.033293      -0.021290      -0.010500       0.031790              9.688053       8.553933      -1.463488      -3.856446       7.417694      -0.190571      13.092532           0.001717
           78              C       9.304893       2.705545       4.035581       0.093083      26.111471 0.37068247E+03  0.84326333E+04                                 7.894817                            6.604525       0.006067       2.018947                    0.998123      26.910875      77.849767       0.610144       0.441278      -1.041621       0.012344      -0.053204       0.011747       0.055866       0.018796       0.022228      -0.012158       0.000320      -0.016059      -0.035971       0.011179       0.024791              8.609548       7.376160      -1.634160      -2.817289       7.513050      -0.637822      10.939434          -0.004932
           79              C       3.716514      11.140119       5.168071       0.083704      25.803302 0.33545637E+03  0.74202271E+04                                 7.657414                            6.178411       0.113409       2.042507                    0.999799      26.429746      74.638051       0.648897       0.426726      -1.053632      -0.006843       0.048535      -0.028853       0.056877       0.000192       0.032323      -0.005713      -0.032284      -0.083864      -0.050152       0.018936       0.031217              8.451958       7.441151      -1.999572      -3.235903       7.105512       0.160362      10.809211          -0.009258
           80              C      12.735961      11.444949       6.198959      -0.194450      30.120222 0.41308288E+03  0.95895647E+04                                 8.363702                            6.764124       0.167074       2.030914                    0.999716      29.153580      83.321798       0.635224       0.415353      -1.064735       0.006060      -0.005211       0.002799       0.008468       0.017604       0.002440      -0.013127      -0.005210       0.044296      -0.027842       0.005141       0.022701              9.249328       8.737279      -2.763013      -3.732929       7.977234       0.884090      11.033471           0.001074
           81              N       7.026339       1.067369       1.753253      -0.230814      34.490214 0.52973048E+03  0.12861204E+05                                 8.862908                            7.479112      -0.033023       2.014702                    0.998678      27.964597      77.228989       0.637093       0.395983      -1.096393      -0.112282       0.032180       0.115520       0.164279       0.017260       0.067385      -0.039025      -0.064844      -0.111068      -0.104685       0.037455       0.067229              9.613181       8.894050      -2.202656      -2.761431       9.803964      -0.867734      10.141529           0.029296
           82              N       0.873747       3.849566       8.294190      -0.258351      34.965826 0.54195645E+03  0.13241448E+05                                 8.912313                            7.526965       0.085647       2.044720                    0.998004      28.489069      79.085090       0.639482       0.392019      -1.098479       0.105739      -0.053345      -0.117258       0.166661       0.008386       0.045719      -0.045036      -0.076512      -0.035012      -0.079383       0.007625       0.071758              9.824879       8.287291      -2.189876      -3.166435       8.606467      -0.013303      12.580880           0.029698
           83              N       7.615730      14.682067      10.637231      -0.230807      34.490181 0.52972986E+03  0.12861173E+05                                 8.862857                            7.479072      -0.032931       2.014729                    0.998678      27.964611      77.228739       0.637100       0.395979      -1.096397       0.112287      -0.032189      -0.115521       0.164285       0.017265       0.067387      -0.039034      -0.064846      -0.111048      -0.104690       0.037455       0.067235              9.613122       8.893991      -2.202635      -2.761409       9.803899      -0.867740      10.141474           0.029277
           84              N      13.768322      11.899870       4.096294      -0.258346      34.965771 0.54195507E+03  0.13241408E+05                                 8.912304                            7.526955       0.085640       2.044718                    0.998004      28.489051      79.085055       0.639482       0.392019      -1.098479      -0.105742       0.053344       0.117259       0.166663       0.008385       0.045720      -0.045036      -0.076514      -0.035010      -0.079383       0.007625       0.071758              9.824872       8.287290      -2.189878      -3.166439       8.606459      -0.013293      12.580867           0.029692
           85              O      12.551845      13.305132      10.572800      -0.544129      33.879309 0.57178028E+03  0.13965463E+05                                 8.287294                            7.416362       0.288059       2.145514                    0.995411      27.665175      73.418484       0.695178       0.360731      -1.137060       0.000766      -0.010921       0.038726       0.040243      -0.017946      -0.011121      -0.014045       0.039342       0.075961      -0.043570       0.012455       0.031115              8.839135       8.548031       1.432758      -3.072372       6.993913      -0.914513      10.975460           0.047180
           86              O      12.157093      14.603700      12.347117      -0.589462      43.304674 0.65658217E+03  0.16621044E+05                                 9.907893                            8.010117       0.101616       2.063199                    0.996323      28.983982      78.618819       0.660263       0.366454      -1.131218      -0.012506      -0.035393       0.005204       0.037897      -0.035193       0.058454       0.023519       0.047394      -0.105811      -0.085136       0.006972       0.078164             11.674508       8.800908       4.492569       0.705763      18.148402       4.116541       8.074213           0.033408
           87              O       7.705510       6.680098       2.616870      -0.199940      24.314495 0.32128315E+03  0.67703376E+04                                 6.615229                            5.463463       0.479628       2.268589                    0.999195      22.536051      54.920928       0.834266       0.348401      -1.151007       0.078030       0.176941      -0.052423       0.200363      -0.054278      -0.085970       0.134574      -0.116674       0.033946      -0.130105      -0.073695       0.203800              7.183743       5.832180      -1.910275      -2.287759       8.681658       2.454489       7.037391           0.001694
           88              O       6.298228       9.902162       3.212853      -0.586740      35.186573 0.55197326E+03  0.13342326E+05                                 8.403505                            7.202914       0.482020       2.194198                    0.997086      28.024500      73.606542       0.718891       0.352476      -1.145465       0.009951      -0.014821      -0.033051       0.037564      -0.002054      -0.025875       0.030313      -0.001725      -0.168504      -0.071742       0.025908       0.045834              9.189446       8.290709      -3.967719      -1.014200      11.510776       3.194815       7.766852           0.042556
           89              O       6.542484       8.791989       1.267547      -0.541844      36.442055 0.61407881E+03  0.15275670E+05                                 8.763546                            7.771442       0.102791       2.083386                    0.996260      27.942574      74.949860       0.667605       0.368817      -1.130253       0.002054      -0.013595       0.008935       0.016397       0.069052      -0.007374       0.004438       0.054609       0.078731      -0.087912       0.026407       0.061505              9.215953       8.071555      -1.132660       2.840841       6.957466       0.673110      12.618839           0.033096
           90              O       9.160587       2.516515       0.531552      -0.599817      44.624760 0.71294575E+03  0.18431344E+05                                10.143626                            8.385661      -0.071193       2.009340                    0.994691      29.324232      80.496984       0.640555       0.369870      -1.128105       0.023536       0.024689      -0.040959       0.053302      -0.000119       0.011780      -0.039349       0.037304      -0.080640      -0.057828       0.020612       0.037215             11.887047       9.076108       3.928394      -1.213228      17.953393      -2.881861       8.631640           0.045528
           91              O      10.973556       8.418183      10.925929      -0.568865      27.351271 0.47262171E+03  0.10991879E+05                                 7.051168                            6.658966       0.715381       2.274026                    0.998269      27.486870      70.866239       0.748543       0.351829      -1.145739      -0.008131      -0.019573       0.038603       0.044039      -0.024876       0.014921       0.047722       0.109317       0.040400      -0.090640       0.036339       0.054301              7.109361       5.760603      -0.261286      -1.044581       7.872647       1.515635       7.694831           0.008144
           92              O      10.784017       5.607624      11.032487      -0.911558      46.942741 0.99210999E+03  0.27980549E+05                                10.384706                            9.710607      -0.429367       1.823459                    0.998447      35.286599     102.643761       0.609320       0.356422      -1.133576       0.023206      -0.025580       0.005169       0.034922       0.037430       0.008877      -0.027932      -0.058224       0.051020      -0.061462       0.008565       0.052896             11.271595      12.510628      -0.086842       1.789600      11.769458       1.610517       9.534699           0.121815
           93              O       2.090224       2.444304       1.817684      -0.544121      33.879083 0.57177568E+03  0.13965320E+05                                 8.287251                            7.416328       0.288065       2.145518                    0.995411      27.665077      73.418108       0.695180       0.360731      -1.137061      -0.000771       0.010920      -0.038728       0.040245      -0.017948      -0.011119      -0.014045       0.039346       0.075963      -0.043572       0.012458       0.031114              8.839085       8.547983       1.432747      -3.072345       6.993881      -0.914508      10.975392           0.047169
           94              O       2.484976       1.145736       0.043367      -0.589440      43.303918 0.65656836E+03  0.16620606E+05                                 9.907785                            8.010038       0.101580       2.063194                    0.996322      28.983672      78.617759       0.660266       0.366455      -1.131218       0.012492       0.035398      -0.005195       0.037895      -0.035187       0.058450       0.023515       0.047405      -0.105828      -0.085130       0.006965       0.078165             11.674371       8.800802       4.492500       0.705757      18.148180       4.116492       8.074132           0.033409
           95              O       6.936559       9.069338       9.773614      -0.199937      24.314026 0.32127629E+03  0.67701533E+04                                 6.615134                            5.463397       0.479669       2.268606                    0.999195      22.535877      54.920247       0.834273       0.348400      -1.151009      -0.078025      -0.176941       0.052423       0.200360      -0.054277      -0.085972       0.134574      -0.116669       0.033946      -0.130107      -0.073693       0.203799              7.183631       5.832093      -1.910228      -2.287714       8.681507       2.454440       7.037292           0.001694
           96              O       8.343841       5.847274       9.177631      -0.586740      35.185972 0.55196240E+03  0.13341996E+05                                 8.403418                            7.202851       0.482028       2.194206                    0.997086      28.024214      73.605572       0.718893       0.352477      -1.145465      -0.009947       0.014818       0.033044       0.037556      -0.002051      -0.025878       0.030312      -0.001729      -0.168505      -0.071744       0.025911       0.045833              9.189340       8.290610      -3.967651      -1.014185      11.510628       3.194773       7.766781           0.042565
           97              O       8.099585       6.957447      11.122937      -0.541850      36.442018 0.61407856E+03  0.15275666E+05                                 8.763559                            7.771457       0.102717       2.083366                    0.996259      27.942516      74.949767       0.667602       0.368818      -1.130251      -0.002059       0.013599      -0.008948       0.016408       0.069047      -0.007378       0.004438       0.054607       0.078708      -0.087903       0.026399       0.061504              9.215966       8.071563      -1.132660       2.840838       6.957481       0.673114      12.618855           0.033106
           98              O       5.481482      13.232921      11.858932      -0.599791      44.624457 0.71294009E+03  0.18431171E+05                                10.143604                            8.385646      -0.071243       2.009326                    0.994691      29.324107      80.496728       0.640553       0.369872      -1.128103      -0.023522      -0.024688       0.040962       0.053298      -0.000111       0.011783      -0.039354       0.037322      -0.080657      -0.057840       0.020619       0.037221             11.887014       9.076089       3.928386      -1.213225      17.953330      -2.881856       8.631624           0.045524
           99              O       3.668513       7.331253       1.464555      -0.568839      27.351183 0.47261977E+03  0.10991821E+05                                 7.051140                            6.658942       0.715396       2.274029                    0.998269      27.486878      70.866181       0.748546       0.351827      -1.145740       0.008126       0.019574      -0.038608       0.044043      -0.024878       0.014922       0.047722       0.109327       0.040392      -0.090644       0.036337       0.054307              7.109330       5.760582      -0.261285      -1.044574       7.872612       1.515627       7.694796           0.008141
          100              O       3.858052      10.141812       1.357997      -0.911550      46.942359 0.99209940E+03  0.27980184E+05                                10.384663                            9.710567      -0.429414       1.823449                    0.998447      35.286447     102.643292       0.609320       0.356423      -1.133575      -0.023188       0.025588      -0.005161       0.034915       0.037433       0.008869      -0.027938      -0.058221       0.050996      -0.061458       0.008554       0.052904             11.271549      12.510566      -0.086839       1.789589      11.769426       1.610507       9.534654           0.121798

******************************************************
Auxiliary information for the entire system
The total spin magnetic moment of the unit cell is   11.999747
The total net atomic charge of the unit cell is   0.000000
Accuracy of reproducing the electrostatic potential in the unit cell:
  The inner radius (bohr) =    5.0000
  The outer radius (bohr) =   12.0000
  Valid grid points have density less than (e/(bohr^3)) =    0.0001
  The number of valid grid points were=         7441
  The rms potential error without charges in kcal/mol is=      7.03278
  The rms potential error with partial charges in kcal/mol is=      0.60742
  The RRMSE value at monopole order=      0.08637
  The rms potential error with partial charges and cloud penetration in kcal/mol is=      0.60576
  The RRMSE value at monopole order with cloud penetration is=      0.08613
  The rms potential error with partial charges and atomic dipoles in kcal/mol is=      0.29572
  The RRMSE value at dipole order=      0.04205
  The rms potential error with partial charges, atomic dipoles and cloud penetration in kcal/mol is=      0.30216
  The RRMSE value at dipole order with cloud penetration=      0.04296

******************************************************
The electron densities and ab initio electrostatic potential were computed in VASP using the PBE functional and
projector augmented wave method. See the main text of the journal article for a description of computational details.
The atomic charges, dipoles, and quadrupoles were computed with the DDEC6 method as described in
(a) T. A. Manz and N. Gabaldon Limas, RSC Adv. 6 (2016) 47771-47801 DOI: 10.1039/c6ra04656h
(b) N. Gabaldon Limas and T. A. Manz, RSC Adv. 8 (2018) 2678-2707 DOI: 10.1039/c7ra11829e.
For each atom in the material, the electron cloud parameters were fit to the spherically averaged atom-in-material
electron density using radial positions for which this density was between 10^-4 and 10^-2 electrons per cubic bohr.
The polarizabilities, dispersion coefficients, and quantum Drude oscillator (QDO) parameters were fit using the MCLF method.
The magnetic structure of the system was optimized in VASP from the default ferromagnetic initial guess using spin polarization.
The atomic spin moments (ASMs) were computed on this optimized magnetic structure using the DDEC6 partition as inputs
to the method of T. A. Manz and D. S. Sholl, J. Chem. Theory Comput. 7 (2011) 4146-4164 DOI: 10.1021/ct200539n.
The RMSE and RRMSE were computed using a uniform grid with Ewald summation.
