# Supplementary material for: A collection of forcefield precursors for metal–organic frameworks
Source: RSC Adv. 2019 Nov 13;9(63):36492–507. doi: 10.1039/c9ra07327b (PMC9075174; doi:10.1039/c9ra07327b)
Supplement: RA-009-C9RA07327B-s5325 [file RA-009-C9RA07327B-s5325.xyz]

   98
jmolscript: load "" {1 1 1} spacegroup "x,y,z" unitcell [{      9.840100     0.000000     0.000000 }, {      3.803273    10.387315     0.000000 }, {      0.985547     5.458268    12.341631 }]
Zn     3.095603     6.027259     2.520161     0.825373
Zn     4.323043     9.994561    12.125899     0.924895
Zn    11.533317     9.818324     9.821470     0.825380
Zn    10.305877     5.851022     0.215732     0.924897
H      4.757669     9.981138     1.282295     0.120752
H      4.593128     6.164309    10.753263     0.126667
H      7.214490    12.682960    11.048228     0.128933
H      8.019666    12.691712     9.034074     0.102700
H      9.292146    13.170778     8.196077     0.119381
H      5.327117    11.183106     9.477138     0.102434
H      6.752278    10.705109     7.724627     0.123680
H      7.818064     7.313169     9.640048     0.131578
H      6.356111     7.884139    11.344427     0.101862
H      8.353353     9.267193     6.620051     0.108267
H      9.331582     7.180708     8.088705     0.121717
H      9.918525     9.100964     5.044025     0.134860
H     11.370988     8.449694     3.324835     0.106613
H      2.220586     5.058403     5.173612     0.094376
H     10.732987     5.633548     6.927357     0.140032
H      9.871251     5.864445    11.059336     0.120753
H     10.035792     9.681274     1.588368     0.126668
H      7.414430     3.162623     1.293403     0.128934
H      6.609254     3.153871     3.307557     0.102702
H      5.336774     2.674805     4.145554     0.119394
H      9.301803     4.662477     2.864493     0.102439
H      7.876642     5.140474     4.617004     0.123686
H      6.810856     8.532414     2.701583     0.131580
H      8.272809     7.961444     0.997204     0.101862
H      6.275567     6.578390     5.721580     0.108267
H      5.297338     8.664875     4.252926     0.121719
H      4.710395     6.744619     7.297606     0.134862
H      3.257932     7.395889     9.016796     0.106614
H     12.408334    10.787180     7.168019     0.094385
H      3.895933    10.212035     5.414274     0.140040
C      4.525581     7.378015     0.673853     0.603623
C      5.356280     8.475629     0.053069     0.007456
C      5.300345     9.766159     0.533158    -0.172316
C      3.248331     5.835569    12.231790     0.011408
C      4.079343     5.492162    11.185220    -0.242060
C      7.975165    14.558404    10.758200     0.269456
C      7.179972    13.581793    11.354301    -0.251385
C      8.931802    13.069427     9.113060    -0.158358
C      9.799769    12.080076     9.865900     0.638001
C      2.177291     1.846368     0.315946     0.581530
C      5.838306    10.383530     9.512929     0.093561
C      6.695869    10.109120     8.462656    -0.209907
C      7.468055     8.964527     8.491042     0.163230
C      7.318973     8.120138     9.585745    -0.184259
C      6.438150     8.464881    10.597759     0.102790
C      8.399249     8.687596     7.371656    -0.111862
C      9.264543     7.736591     7.321056    -0.137225
C     10.171612     7.413532     6.181923     0.168190
C     10.365991     8.263661     5.088454    -0.195287
C     11.227912     7.866663     4.061631     0.097058
C      1.789458     5.904440     5.148928     0.093391
C     10.830358     6.229643     6.194265    -0.197719
C     10.103339     8.467568    11.667778     0.603626
C      9.272640     7.369954    12.288562     0.007457
C      9.328575     6.079424    11.808473    -0.172320
C     11.380589    10.010014     0.109841     0.011421
C     10.549577    10.353421     1.156411    -0.242063
C      6.653755     1.287179     1.583431     0.269458
C      7.448948     2.263790     0.987330    -0.251384
C      5.697118     2.776156     3.228571    -0.158362
C      4.829151     3.765507     2.475731     0.638005
C     12.451629    13.999215    12.025685     0.581513
C      8.790614     5.462053     2.828702     0.093560
C      7.933051     5.736463     3.878975    -0.209908
C      7.160865     6.881056     3.850589     0.163231
C      7.309947     7.725445     2.755886    -0.184258
C      8.190770     7.380702     1.743872     0.102792
C      6.229671     7.157987     4.969975    -0.111861
C      5.364377     8.108992     5.020575    -0.137224
C      4.457308     8.432051     6.159708     0.168191
C      4.262929     7.581922     7.253177    -0.195286
C      3.401008     7.978920     8.280000     0.097059
C     12.839462     9.941143     7.192703     0.093388
C      3.798562     9.615940     6.147366    -0.197720
N      5.690409     9.589685    10.566904    -0.191536
N     11.856262     6.681014     4.088782    -0.213100
N      8.938511     6.255898     1.774727    -0.191535
N      2.772658     9.164569     8.252849    -0.213097
O      4.031367     7.599437     1.820391    -0.546046
O      4.391973     6.326298     0.019747    -0.551053
O      8.841075    14.355719     9.710395    -0.193001
O     10.011299    12.237609    11.060570    -0.509936
O     10.225362    11.118848     9.120465    -0.591393
O      3.572359     8.121465    11.803536    -0.568343
O      1.735573     2.127771     1.450142    -0.453242
O      1.954407     4.952254     1.361282    -0.665843
O     10.597553     8.246146    10.521240    -0.546045
O      9.251400     4.061017    -0.019747    -0.551054
O      5.787845     1.489864     2.631236    -0.192999
O      4.617621     3.607974     1.281061    -0.509933
O      4.403558     4.726735     3.221166    -0.591391
O     11.056561     7.724118     0.538095    -0.568336
O     12.893347    13.717812    10.891489    -0.453195
O     12.674513    10.893329    10.980349    -0.665855

The following XYZ coordinates are in angstroms. Other properties are in atomic units.
The sperically averaged electron density of each atom fit to a function of the form exp(a - br)
eigen_1, eigen_2 and eigen_3 are the three eigenvalues of traceless quadrupole moment tensor
  atom number  atomic symbol              X              Y              Z     net charge C6 coefficient C8 coefficient C10 coefficient fluctuating dipole atomic polarizability isotropic forcefield polarizability              a              b squared Pearson coefficient          <r^3>          <r^4>         wp_QDO          m_QDO          q_QDO       dipole_x       dipole_y       dipole_z         dipole            Qxy            Qxz            Qyz     Q(x^2-y^2)  Q(3z^2 - R^2)        eigen_1        eigen_2        eigen_3 static polarizability      alpha(xx)      alpha(xy)      alpha(xz)      alpha(yy)      alpha(yz)      alpha(zz) atomic spin moment
            1             Zn       3.095603       6.027259       2.520161       0.825373      88.842446 0.20264150E+04  0.66012308E+05                                16.501045                           14.856548       0.162633       1.903469                    0.997498      48.161947     134.561000       0.460332       0.408450      -1.133964       0.034319      -0.019201      -0.032219       0.050838       0.007884       0.052537      -0.047017      -0.048233      -0.086701      -0.086751       0.018950       0.067802             18.304063      19.329277      -1.286332      -2.955157      15.691854       2.689658      19.891057           0.034467
            2             Zn       4.323043       9.994561      12.125899       0.924895      74.872459 0.14476773E+04  0.43847683E+05                                16.384158                           13.927654       0.192041       1.914837                    0.997759      47.085656     131.605545       0.402454       0.502476      -1.064664      -0.033789       0.014822       0.027646       0.046105      -0.006536       0.035982      -0.058551      -0.032872      -0.155242      -0.089000       0.011283       0.077718             19.152023      20.700086       1.411619       0.121203      21.435577       2.865380      15.320406           0.082361
            3             Zn      11.533317       9.818324       9.821470       0.825380      88.842637 0.20264203E+04  0.66012564E+05                                16.501112                           14.856603       0.162600       1.903459                    0.997498      48.162015     134.561527       0.460329       0.408452      -1.133962      -0.034309       0.019197       0.032221       0.050831       0.007877       0.052547      -0.047015      -0.048198      -0.086723      -0.086755       0.018959       0.067796             18.304141      19.329364      -1.286349      -2.955161      15.691920       2.689674      19.891138           0.034465
            4             Zn      10.305877       5.851022       0.215732       0.924897      74.872496 0.14476785E+04  0.43847740E+05                                16.384177                           13.927670       0.192031       1.914833                    0.997759      47.085771     131.606007       0.402453       0.502477      -1.064663       0.033790      -0.014814      -0.027654       0.046108      -0.006528       0.035973      -0.058561      -0.032843      -0.155259      -0.089008       0.011298       0.077710             19.152042      20.700105       1.411608       0.121183      21.435581       2.865390      15.320439           0.082376
            5              H       4.757669       9.981138       1.282295       0.120752       1.230658 0.99238246E+01  0.10350277E+03                                 1.933275                            1.871476      -1.482262       2.174074                    0.992681       3.902781      11.508822       0.443723       1.323490      -0.698337      -0.024374       0.009581       0.030553       0.040242      -0.003091      -0.014495       0.004521       0.006717       0.019662      -0.011578      -0.007741       0.019319              1.934741       1.952336      -0.072410      -0.369398       1.826221       0.036104       2.025665           0.000523
            6              H       4.593128       6.164309      10.753263       0.126667       1.057304 0.77017701E+01  0.76093841E+02                                 1.806346                            1.688532      -1.386333       2.220217                    0.993309       3.888980      11.503451       0.446568       1.388224      -0.683710       0.018650       0.022947      -0.012972       0.032290       0.005696      -0.005237      -0.003134       0.004722       0.006918      -0.007333      -0.002573       0.009906              1.878811       1.727477       0.411974      -0.222134       2.253721      -0.332453       1.655235           0.000036
            7              H       7.214490      12.682960      11.048228       0.128933       1.033655 0.78166988E+01  0.77471981E+02                                 1.773850                            1.698646      -1.463369       2.186410                    0.992480       3.881869      11.479192       0.446448       1.384247      -0.684588       0.001735      -0.036414      -0.005362       0.036848      -0.005173      -0.004825       0.002394      -0.021736      -0.016316      -0.012114      -0.003218       0.015331              1.809252       1.555748       0.017767      -0.132798       2.276447       0.298875       1.595561          -0.000049
            8              H       8.019666      12.691712       9.034074       0.102700       1.255753 0.10231737E+02  0.10603063E+03                                 1.861647                            1.814811      -1.191859       2.288092                    0.995867       3.790545      10.641668       0.489643       1.207104      -0.724715      -0.032855      -0.005415       0.000427       0.033301      -0.001918       0.002180       0.002002       0.009636      -0.022773      -0.008556      -0.000617       0.009173              1.862308       2.233137       0.314517       0.052506       1.753093       0.108162       1.600695           0.000131
            9              H       9.292146      13.170778       8.196077       0.119381       1.217859 0.91466470E+01  0.91084184E+02                                 1.762823                            1.670997      -1.000331       2.395834                    0.998265       3.341264       8.847376       0.537284       1.144777      -0.743109       0.018038       0.005694      -0.029740       0.035245       0.005206      -0.006490      -0.001586      -0.004790       0.010465      -0.009384       0.000159       0.009225              1.788010       1.540831      -0.003080      -0.320438       1.516378      -0.115964       2.306822          -0.000008
           10              H       5.327117      11.183106       9.477138       0.102434       1.266496 0.96356221E+01  0.98931961E+02                                 1.934004                            1.816611      -1.006020       2.403310                    0.997048       3.594888      10.235802       0.464487       1.284326      -0.709484      -0.026943       0.044885       0.000538       0.052353      -0.014284      -0.004973      -0.009808      -0.019235      -0.003172      -0.020978       0.001095       0.019883              1.978796       1.974392      -0.495996      -0.048969       2.352684       0.118623       1.609311          -0.000070
           11              H       6.752278      10.705109       7.724627       0.123680       1.122103 0.85640701E+01  0.84446724E+02                                 1.706094                            1.654771      -0.862128       2.469725                    0.999112       3.309622       8.910616       0.518056       1.199021      -0.729725       0.003187       0.022454      -0.027994       0.036028      -0.010104      -0.008709      -0.010211      -0.010053       0.016279      -0.020454       0.006256       0.014199              1.698929       1.462721       0.031136      -0.037897       1.724909      -0.289228       1.909157          -0.000123
           12              H       7.818064       7.313169       9.640048       0.131578       1.081636 0.83213203E+01  0.83128976E+02                                 1.789469                            1.727317      -1.230190       2.306026                    0.994800       3.626573      10.498635       0.455998       1.344568      -0.694929       0.019911      -0.031743       0.002124       0.037532      -0.007982      -0.009123      -0.001826      -0.015776      -0.010420      -0.016124       0.002907       0.013217              1.795199       1.804560      -0.386052      -0.010002       1.947951      -0.106906       1.633086           0.000003
           13              H       6.356111       7.884139      11.344427       0.101862       1.012469 0.73837858E+01  0.72202050E+02                                 1.758599                            1.658602      -1.304072       2.260789                    0.993395       3.847081      11.328472       0.448332       1.397129      -0.682478      -0.003678      -0.031829       0.038068       0.049758      -0.005027      -0.009184      -0.010640      -0.022012      -0.004187      -0.019398       0.001750       0.017649              1.802321       1.539622       0.064285      -0.082382       1.763304      -0.470445       2.104038           0.000016
           14              H       8.353353       9.267193       6.620051       0.108267       1.129121 0.89938712E+01  0.90895220E+02                                 1.794059                            1.755610      -1.003801       2.399196                    0.997134       3.598915      10.214207       0.471597       1.285112      -0.708362       0.003622       0.019978      -0.028024       0.034606      -0.008039      -0.004845      -0.009819      -0.008100       0.018651      -0.016224       0.002412       0.013812              1.793799       1.622385      -0.087063      -0.106004       1.639639      -0.212235       2.119372          -0.000127
           15              H       9.331582       7.180708       8.088705       0.121717       1.058784 0.81319112E+01  0.80461942E+02                                 1.743393                            1.687181      -1.048988       2.384963                    0.997066       3.557736      10.122756       0.471570       1.312690      -0.701791       0.000912      -0.015670       0.033929       0.037384      -0.006863      -0.004769      -0.008573      -0.005953       0.007520      -0.013710       0.002864       0.010847              1.763293       1.567262      -0.105811      -0.096363       1.557966      -0.240983       2.164651          -0.000101
           16              H       9.918525       9.100964       5.044025       0.134860       0.992680 0.75241695E+01  0.72838617E+02                                 1.656254                            1.617887      -0.873959       2.477391                    0.999009       3.363771       9.391556       0.484991       1.304576      -0.704600      -0.017767       0.032840      -0.001770       0.037380      -0.009363      -0.007350      -0.003992      -0.014601      -0.001430      -0.016104       0.003979       0.012125              1.644165       1.592974      -0.285323      -0.066382       1.822193      -0.024398       1.517328          -0.000109
           17              H      11.370988       8.449694       3.324835       0.106613       1.108526 0.80592249E+01  0.80044060E+02                                 1.833835                            1.707310      -1.195403       2.316054                    0.994953       3.714887      10.800012       0.454682       1.356322      -0.691903       0.006715       0.031767      -0.038270       0.050188      -0.004680      -0.009442      -0.008620      -0.013634      -0.008453      -0.017056       0.004102       0.012954              1.896379       1.534648       0.060936      -0.160871       1.794238      -0.558445       2.360252          -0.000140
           18              H       2.220586       5.058403       5.173612       0.094376       1.202667 0.88605441E+01  0.87670100E+02                                 1.754889                            1.654617      -0.851823       2.466909                    0.998879       3.331337       8.836588       0.534255       1.158687      -0.739743       0.019117      -0.045452       0.003751       0.049451      -0.007375      -0.004613      -0.008754      -0.025223       0.003700      -0.017835       0.000320       0.017516              1.778458       1.693347      -0.467035      -0.063094       2.146710       0.050447       1.495316          -0.000281
           19              H      10.732987       5.633548       6.927357       0.140032       0.979975 0.69610181E+01  0.64804449E+02                                 1.527840                            1.467218      -0.781297       2.524678                    0.999758       3.002503       7.710165       0.567318       1.159705      -0.740027      -0.003406      -0.022046       0.030149       0.037505      -0.007601      -0.007330      -0.008217      -0.013814       0.015011      -0.017426       0.004499       0.012927              1.535656       1.300776      -0.001534      -0.080425       1.523060      -0.326515       1.783131          -0.000198
           20              H       9.871251       5.864445      11.059336       0.120753       1.230624 0.99234774E+01  0.10349829E+03                                 1.933247                            1.871450      -1.482223       2.174097                    0.992681       3.902717      11.508604       0.443724       1.323500      -0.698335       0.024374      -0.009583      -0.030553       0.040242      -0.003091      -0.014495       0.004522       0.006714       0.019660      -0.011579      -0.007740       0.019318              1.934712       1.952307      -0.072409      -0.369390       1.826194       0.036104       2.025635           0.000518
           21              H      10.035792       9.681274       1.588368       0.126668       1.057304 0.77017722E+01  0.76093867E+02                                 1.806346                            1.688532      -1.386333       2.220217                    0.993309       3.888980      11.503451       0.446568       1.388223      -0.683710      -0.018650      -0.022946       0.012972       0.032290       0.005696      -0.005237      -0.003134       0.004722       0.006919      -0.007333      -0.002573       0.009906              1.878811       1.727477       0.411973      -0.222133       2.253721      -0.332453       1.655235           0.000035
           22              H       7.414430       3.162623       1.293403       0.128934       1.033654 0.78166925E+01  0.77471880E+02                                 1.773847                            1.698643      -1.463366       2.186412                    0.992480       3.881864      11.479163       0.446450       1.384244      -0.684589      -0.001735       0.036414       0.005362       0.036848      -0.005173      -0.004825       0.002394      -0.021736      -0.016316      -0.012113      -0.003218       0.015331              1.809249       1.555746       0.017767      -0.132798       2.276442       0.298874       1.595558          -0.000049
           23              H       6.609254       3.153871       3.307557       0.102702       1.255754 0.10231754E+02  0.10603085E+03                                 1.861647                            1.814811      -1.191864       2.288089                    0.995867       3.790548      10.641678       0.489643       1.207103      -0.724716       0.032855       0.005415      -0.000427       0.033301      -0.001918       0.002180       0.002002       0.009636      -0.022773      -0.008556      -0.000617       0.009173              1.862308       2.233135       0.314516       0.052507       1.753094       0.108162       1.600696           0.000129
           24              H       5.336774       2.674805       4.145554       0.119394       1.217838 0.91464487E+01  0.91081680E+02                                 1.762797                            1.670975      -1.000314       2.395843                    0.998265       3.341233       8.847257       0.537290       1.144771      -0.743110      -0.018038      -0.005694       0.029739       0.035245       0.005206      -0.006490      -0.001586      -0.004790       0.010465      -0.009384       0.000159       0.009225              1.787983       1.540810      -0.003080      -0.320430       1.516358      -0.115961       2.306782          -0.000010
           25              H       9.301803       4.662477       2.864493       0.102439       1.266460 0.96352800E+01  0.98927508E+02                                 1.933963                            1.816575      -1.005985       2.403329                    0.997048       3.594829      10.235564       0.464494       1.284321      -0.709485       0.026944      -0.044885      -0.000539       0.052354      -0.014285      -0.004973      -0.009808      -0.019234      -0.003174      -0.020979       0.001095       0.019883              1.978753       1.974350      -0.495979      -0.048967       2.352628       0.118618       1.609280          -0.000063
           26              H       7.876642       5.140474       4.617004       0.123686       1.122096 0.85640073E+01  0.84445950E+02                                 1.706087                            1.654764      -0.862123       2.469729                    0.999112       3.309612       8.910581       0.518058       1.199020      -0.729725      -0.003187      -0.022453       0.027994       0.036028      -0.010104      -0.008709      -0.010211      -0.010053       0.016279      -0.020454       0.006256       0.014199              1.698922       1.462715       0.031135      -0.037896       1.724902      -0.289226       1.909148          -0.000123
           27              H       6.810856       8.532414       2.701583       0.131580       1.081634 0.83213009E+01  0.83128755E+02                                 1.789468                            1.727316      -1.230189       2.306027                    0.994800       3.626571      10.498636       0.455998       1.344570      -0.694929      -0.019911       0.031743      -0.002125       0.037532      -0.007982      -0.009123      -0.001826      -0.015776      -0.010420      -0.016124       0.002907       0.013217              1.795198       1.804559      -0.386052      -0.010002       1.947950      -0.106906       1.633085           0.000008
           28              H       8.272809       7.961444       0.997204       0.101862       1.012470 0.73837937E+01  0.72202151E+02                                 1.758601                            1.658603      -1.304076       2.260787                    0.993395       3.847084      11.328485       0.448331       1.397129      -0.682478       0.003678       0.031829      -0.038068       0.049758      -0.005027      -0.009184      -0.010640      -0.022012      -0.004187      -0.019398       0.001750       0.017649              1.802323       1.539623       0.064286      -0.082382       1.763305      -0.470445       2.104040           0.000015
           29              H       6.275567       6.578390       5.721580       0.108267       1.129121 0.89938767E+01  0.90895304E+02                                 1.794061                            1.755612      -1.003803       2.399196                    0.997134       3.598917      10.214220       0.471596       1.285113      -0.708362      -0.003622      -0.019978       0.028024       0.034606      -0.008039      -0.004845      -0.009819      -0.008100       0.018652      -0.016225       0.002412       0.013812              1.793801       1.622386      -0.087063      -0.106004       1.639640      -0.212235       2.119375          -0.000126
           30              H       5.297338       8.664875       4.252926       0.121719       1.058784 0.81319179E+01  0.80462034E+02                                 1.743394                            1.687182      -1.048987       2.384963                    0.997066       3.557739      10.122770       0.471570       1.312690      -0.701791      -0.000912       0.015670      -0.033929       0.037384      -0.006863      -0.004769      -0.008573      -0.005953       0.007521      -0.013710       0.002864       0.010847              1.763294       1.567263      -0.105811      -0.096363       1.557967      -0.240983       2.164653          -0.000098
           31              H       4.710395       6.744619       7.297606       0.134862       0.992679 0.75241575E+01  0.72838469E+02                                 1.656252                            1.617886      -0.873958       2.477392                    0.999009       3.363768       9.391545       0.484992       1.304575      -0.704600       0.017767      -0.032840       0.001771       0.037380      -0.009363      -0.007350      -0.003992      -0.014601      -0.001430      -0.016105       0.003979       0.012125              1.644163       1.592972      -0.285323      -0.066381       1.822191      -0.024398       1.517326          -0.000108
           32              H       3.257932       7.395889       9.016796       0.106614       1.108521 0.80591800E+01  0.80043500E+02                                 1.833829                            1.707306      -1.195400       2.316056                    0.994953       3.714875      10.799968       0.454682       1.356322      -0.691903      -0.006715      -0.031767       0.038270       0.050188      -0.004680      -0.009442      -0.008620      -0.013634      -0.008452      -0.017056       0.004102       0.012955              1.896373       1.534644       0.060936      -0.160870       1.794233      -0.558443       2.360244          -0.000139
           33              H      12.408334      10.787180       7.168019       0.094385       1.202665 0.88605385E+01  0.87670072E+02                                 1.754889                            1.654618      -0.851819       2.466911                    0.998879       3.331339       8.836608       0.534255       1.158688      -0.739742      -0.019117       0.045452      -0.003751       0.049451      -0.007375      -0.004613      -0.008755      -0.025222       0.003699      -0.017835       0.000320       0.017516              1.778458       1.693347      -0.467034      -0.063094       2.146709       0.050447       1.495317          -0.000280
           34              H       3.895933      10.212035       5.414274       0.140040       0.979967 0.69609443E+01  0.64803572E+02                                 1.527828                            1.467207      -0.781289       2.524682                    0.999758       3.002491       7.710116       0.567322       1.159700      -0.740028       0.003406       0.022046      -0.030149       0.037504      -0.007601      -0.007330      -0.008217      -0.013814       0.015010      -0.017426       0.004499       0.012927              1.535643       1.300767      -0.001534      -0.080424       1.523047      -0.326511       1.783115          -0.000193
           35              C       4.525581       7.378015       0.673853       0.603623      22.275050 0.25235417E+03  0.52640653E+04                                 7.445963                            5.721393      -0.182554       2.002021                    0.998857      22.612140      64.599674       0.603630       0.486435      -1.007011      -0.049015      -0.039128       0.023454       0.066960      -0.065294       0.042907      -0.008664       0.081398      -0.049115      -0.072634      -0.027558       0.100193              8.710491       7.532847       3.514414      -2.013558      10.728091      -0.098070       7.870537          -0.000479
           36              C       5.356280       8.475629       0.053069       0.007456      36.906422 0.44818349E+03  0.10597577E+05                                 9.724681                            7.113982      -0.175117       1.950694                    0.998904      27.605041      79.108290       0.611722       0.423449      -1.061723       0.023804       0.032742      -0.044050       0.059825      -0.006775       0.007937       0.007896       0.014247       0.012524      -0.017080       0.004509       0.012571             11.792511      10.460920       3.846999      -3.768523      16.536542      -0.994264       8.380072           0.002438
           37              C       5.300345       9.766159       0.533158      -0.172316      36.961159 0.49981024E+03  0.12262164E+05                                 9.843644                            7.607711      -0.218654       1.888466                    0.999016      31.598410      95.178425       0.574923       0.434244      -1.044971       0.004018       0.000845      -0.028700       0.028992      -0.015946       0.005404       0.000010       0.064096       0.058115      -0.045506       0.016515       0.028990             11.543549       8.718876       3.072980      -2.428580      18.272232      -1.246411       7.639538           0.005671
           38              C       3.248331       5.835569      12.231790       0.011408      37.799775 0.45603516E+03  0.10798476E+05                                 9.836315                            7.134615       0.028894       2.009960                    0.999374      27.521837      78.173959       0.617971       0.418576      -1.067924       0.002796      -0.045577      -0.023113       0.051179       0.006118       0.012114      -0.009985       0.021580       0.023516      -0.022258       0.002481       0.019777             12.092218       8.327505       2.162980      -2.759561      20.152525      -0.006157       7.796623           0.021562
           39              C       4.079343       5.492162      11.185220      -0.242060      37.736217 0.51249792E+03  0.12599307E+05                                 9.818136                            7.596110      -0.040383       1.938832                    0.999577      31.749253      94.423072       0.590106       0.422203      -1.056784      -0.005036       0.015412       0.022154       0.027454       0.014632       0.019807      -0.033107       0.065751      -0.006508      -0.059023       0.016320       0.042703             11.116961       8.012015       0.115399      -2.901601      16.919183       1.287210       8.419685           0.002224
           40              C       7.975165      14.558404      10.758200       0.269456      30.356901 0.36124359E+03  0.81033750E+04                                 8.587092                            6.471157      -0.047857       2.001214                    0.999471      25.166247      70.524105       0.628124       0.434705      -1.053498       0.043983      -0.010938      -0.029829       0.054258      -0.011997      -0.023641       0.024709       0.005693       0.011841      -0.027784      -0.013570       0.041354              9.776799       7.937153      -0.127706      -3.546295      13.163254       1.248430       8.229991           0.003461
           41              C       7.179972      13.581793      11.354301      -0.251385      36.226809 0.52503654E+03  0.13006142E+05                                 9.589341                            7.734106      -0.175687       1.894749                    0.999084      32.223094      96.690872       0.578742       0.427230      -1.052013      -0.026939      -0.005743       0.032712       0.042764      -0.021174       0.027981       0.014819      -0.018373      -0.048702      -0.047186       0.015657       0.031530             10.526561      10.371084       1.704146      -4.425465      12.099646      -0.135511       9.108953           0.002818
           42              C       8.931802      13.069427       9.113060      -0.158358      27.656966 0.39929548E+03  0.91789170E+04                                 7.852434                            6.547799      -0.014569       1.987488                    0.998789      28.610962      81.016919       0.661731       0.402650      -1.074467       0.001695       0.100526       0.043520       0.109556       0.018658      -0.025934       0.040591      -0.009515      -0.012061      -0.057932       0.015328       0.042603              8.553144       7.822277      -2.475955      -0.007207       9.968736       0.531011       7.868419           0.003651
           43              C       9.799769      12.080076       9.865900       0.638001      20.456637 0.23993287E+03  0.49299717E+04                                 6.990925                            5.580694      -0.029340       2.064508                    0.999607      21.742280      61.150677       0.612398       0.486763      -1.009338       0.038370      -0.031063       0.012432       0.050908       0.071723      -0.031016      -0.018698       0.049622      -0.167621      -0.064111      -0.047507       0.111618              7.735076       6.487673      -3.071666       1.073662       8.525058       1.025208       8.192496           0.000165
           44              C       2.177291       1.846368       0.315946       0.581530      22.034549 0.26195651E+03  0.55166344E+04                                 7.425240                            5.863164      -0.226227       1.986759                    0.998394      22.926134      65.848595       0.591010       0.492114      -1.003908       0.001709       0.072377      -0.002225       0.072432      -0.010461       0.045181       0.001377       0.122800      -0.126875      -0.058117      -0.039723       0.097840              8.534728       5.348563       0.916070      -1.282886      13.289168       0.192190       6.966453          -0.002812
           45              C       5.838306      10.383530       9.512929       0.093561      24.943342 0.34061306E+03  0.75742607E+04                                 7.539963                            6.250653       0.111801       2.054081                    0.999399      26.266626      74.733602       0.640334       0.430151      -1.049976       0.015046      -0.033428       0.036048       0.051413       0.003942       0.033230       0.010165       0.003216      -0.058310      -0.041526       0.006077       0.035449              8.127378       7.637661      -1.825463      -2.787590       7.729043       0.005423       9.015430          -0.000110
           46              C       6.695869      10.109120       8.462656      -0.209907      31.816128 0.47144932E+03  0.11309131E+05                                 8.704157                            7.245090       0.141679       2.012267                    0.999299      30.253385      87.816286       0.611544       0.417526      -1.063633       0.003083       0.007677       0.011269       0.013980       0.009090       0.004488      -0.018671       0.004115       0.055145      -0.025779      -0.001623       0.027402              9.410812       9.613596      -2.826596      -3.319141       8.652126       0.791361       9.966714           0.000540
           47              C       7.468055       8.964527       8.491042       0.163230      32.019287 0.39682021E+03  0.91181990E+04                                 9.035942                            6.803884      -0.216848       1.955954                    0.999351      25.843159      73.436107       0.609312       0.437473      -1.051220       0.026194       0.002584      -0.000865       0.026336      -0.006894      -0.007455       0.007540       0.010807       0.031884      -0.014697      -0.003227       0.017924             10.793486      11.216306      -3.160124      -5.608938       8.197343       0.967733      12.966809          -0.000306
           48              C       7.318973       8.120138       9.585745      -0.184259      30.994261 0.46142840E+03  0.11034306E+05                                 8.625855                            7.207869       0.045120       1.993198                    0.998896      29.880762      87.239724       0.606631       0.422222      -1.058275       0.015047       0.009100       0.011673       0.021106       0.006091       0.006669       0.017051      -0.017710      -0.062412      -0.027694      -0.000298       0.027993              9.375175       9.037474      -1.640959      -3.511139       7.426048      -1.156435      11.662002           0.000611
           49              C       6.438150       8.464881      10.597759       0.102790      26.002933 0.35738093E+03  0.80427936E+04                                 7.816740                            6.450545       0.060284       2.041268                    0.999259      26.295375      75.252493       0.623358       0.436609      -1.046122      -0.007768       0.051665      -0.007850       0.052833       0.030964       0.025931       0.004266      -0.011991      -0.048262      -0.039598      -0.006724       0.046322              8.502664       8.289469      -2.044142      -2.711967       7.878232      -0.973406       9.340292           0.000363
           50              C       8.399249       8.687596       7.371656      -0.111862      36.291321 0.43438251E+03  0.10255980E+05                                 9.713624                            7.049277      -0.046719       1.967281                    0.998817      29.388181      85.914439       0.604718       0.428991      -1.051597      -0.003899       0.017327       0.033539       0.037951       0.025420       0.008448      -0.007623      -0.018605       0.028607      -0.034719       0.012232       0.022488             11.925044      13.952970      -4.705982      -6.643947       8.257966       2.987523      13.564196          -0.000346
           51              C       9.264543       7.736591       7.321056      -0.137225      37.276411 0.43313985E+03  0.10207005E+05                                 9.868962                            7.018147       0.092983       2.014941                    0.998782      29.291859      85.214356       0.609520       0.426430      -1.054443       0.029021      -0.002147      -0.012462       0.031656       0.025339       0.002916       0.000154      -0.022313       0.021415      -0.031400       0.007109       0.024291             12.351552      14.006199      -4.950320      -6.976178       8.415214       3.257675      14.633242          -0.000179
           52              C      10.171612       7.413532       6.181923       0.168190      32.097714 0.39469647E+03  0.90582411E+04                                 9.072643                            6.792054      -0.218640       1.955135                    0.999375      25.804176      73.306663       0.608913       0.438299      -1.050608      -0.008143       0.007207       0.012365       0.016466      -0.005129      -0.006435       0.002300       0.009345       0.031634      -0.012223      -0.002023       0.014247             11.054634      10.817793      -3.197120      -6.036155       8.145611       1.771332      14.200498          -0.000648
           53              C      10.365991       8.263661       5.088454      -0.195287      31.980374 0.48545836E+03  0.11745935E+05                                 8.835619                            7.415293       0.070302       1.997138                    0.998542      30.244309      88.542476       0.595984       0.424753      -1.057710      -0.005137      -0.002013      -0.004613       0.007191      -0.016513       0.002754       0.005611      -0.019002      -0.023088      -0.017919      -0.005379       0.023298              9.759285       8.698383      -1.510131      -4.114669       7.325987      -0.046059      13.253486           0.000112
           54              C      11.227912       7.866663       4.061631       0.097058      25.721013 0.35733825E+03  0.80529342E+04                                 7.806798                            6.474464       0.043898       2.036678                    0.998130      26.503522      76.250725       0.617834       0.439906      -1.042686       0.009639      -0.049954       0.010088       0.051866       0.016001       0.021427      -0.009081       0.001482      -0.020112      -0.031986       0.007961       0.024025              8.563208       7.442542      -1.684457      -2.993711       7.478219      -0.409693      10.768865          -0.000589
           55              C       1.789458       5.904440       5.148928       0.093391      25.045291 0.32798766E+03  0.72037520E+04                                 7.491008                            6.098304       0.197881       2.078510                    0.999733      25.934240      72.631628       0.655863       0.425199      -1.056120      -0.008061       0.039749      -0.030143       0.050533       0.002850       0.028189      -0.002991      -0.024866      -0.064182      -0.041677       0.018221       0.023455              8.208850       7.084834      -1.913608      -3.042483       7.219340       0.159272      10.322378          -0.000776
           56              C      10.830358       6.229643       6.194265      -0.197719      30.386649 0.42458438E+03  0.99034851E+04                                 8.375562                            6.839167       0.205656       2.041644                    0.999708      29.161042      82.965561       0.635636       0.413118      -1.068432       0.003724      -0.005998       0.003103       0.007712       0.011015       0.000470      -0.013054      -0.009057       0.039644      -0.020512      -0.001052       0.021564              9.188993       8.484354      -2.761962      -3.453798       8.210900       0.829224      10.871727          -0.000037
           57              C      10.103339       8.467568      11.667778       0.603626      22.275039 0.25235410E+03  0.52640630E+04                                 7.445958                            5.721391      -0.182551       2.002023                    0.998857      22.612133      64.599631       0.603631       0.486434      -1.007011       0.049016       0.039128      -0.023454       0.066960      -0.065296       0.042908      -0.008664       0.081399      -0.049114      -0.072636      -0.027559       0.100195              8.710483       7.532841       3.514408      -2.013558      10.728078      -0.098073       7.870531          -0.000475
           58              C       9.272640       7.369954      12.288562       0.007457      36.906342 0.44818266E+03  0.10597550E+05                                 9.724663                            7.113973      -0.175114       1.950696                    0.998904      27.605001      79.108108       0.611723       0.423449      -1.061724      -0.023804      -0.032743       0.044050       0.059826      -0.006775       0.007937       0.007897       0.014248       0.012524      -0.017081       0.004509       0.012572             11.792486      10.460902       3.846993      -3.768515      16.536501      -0.994269       8.380056           0.002439
           59              C       9.328575       6.079424      11.808473      -0.172320      36.961002 0.49980828E+03  0.12262099E+05                                 9.843614                            7.607694      -0.218637       1.888474                    0.999016      31.598260      95.177783       0.574924       0.434244      -1.044971      -0.004017      -0.000844       0.028697       0.028989      -0.015947       0.005405       0.000015       0.064091       0.058119      -0.045505       0.016516       0.028989             11.543509       8.718844       3.072967      -2.428562      18.272175      -1.246406       7.639507           0.005666
           60              C      11.380589      10.010014       0.109841       0.011421      37.799394 0.45603015E+03  0.10798330E+05                                 9.836268                            7.134589       0.028906       2.009965                    0.999374      27.521656      78.173398       0.617970       0.418577      -1.067923      -0.002798       0.045566       0.023108       0.051167       0.006121       0.012111      -0.009980       0.021569       0.023513      -0.022252       0.002481       0.019771             12.092151       8.327464       2.162956      -2.759544      20.152401      -0.006143       7.796588           0.021573
           61              C      10.549577      10.353421       1.156411      -0.242063      37.736264 0.51249894E+03  0.12599337E+05                                 9.818141                            7.596115      -0.040381       1.938833                    0.999577      31.749275      94.423128       0.590106       0.422203      -1.056785       0.005035      -0.015411      -0.022153       0.027452       0.014633       0.019806      -0.033106       0.065751      -0.006509      -0.059023       0.016320       0.042703             11.116965       8.012017       0.115399      -2.901600      16.919191       1.287211       8.419688           0.002222
           62              C       6.653755       1.287179       1.583431       0.269458      30.356864 0.36124318E+03  0.81033639E+04                                 8.587088                            6.471155      -0.047862       2.001212                    0.999471      25.166228      70.524051       0.628124       0.434706      -1.053498      -0.043983       0.010937       0.029829       0.054258      -0.011997      -0.023641       0.024708       0.005692       0.011838      -0.027784      -0.013570       0.041353              9.776793       7.937146      -0.127701      -3.546290      13.163248       1.248426       8.229985           0.003462
           63              C       7.448948       2.263790       0.987330      -0.251384      36.226766 0.52503594E+03  0.13006123E+05                                 9.589336                            7.734104      -0.175689       1.894748                    0.999084      32.223066      96.690773       0.578742       0.427231      -1.052013       0.026939       0.005744      -0.032712       0.042764      -0.021174       0.027982       0.014819      -0.018371      -0.048701      -0.047187       0.015657       0.031530             10.526554      10.371077       1.704150      -4.425460      12.099637      -0.135518       9.108947           0.002825
           64              C       5.697118       2.776156       3.228571      -0.158362      27.657123 0.39929867E+03  0.91790083E+04                                 7.852467                            6.547829      -0.014572       1.987485                    0.998789      28.611063      81.017274       0.661729       0.402650      -1.074466      -0.001695      -0.100526      -0.043521       0.109556       0.018658      -0.025933       0.040591      -0.009513      -0.012062      -0.057932       0.015329       0.042603              8.553178       7.822308      -2.475971      -0.007199       9.968789       0.531015       7.868436           0.003651
           65              C       4.829151       3.765507       2.475731       0.638005      20.456602 0.23993237E+03  0.49299565E+04                                 6.990906                            5.580681      -0.029326       2.064513                    0.999607      21.742229      61.150409       0.612400       0.486762      -1.009339      -0.038370       0.031062      -0.012432       0.050908       0.071723      -0.031015      -0.018699       0.049624      -0.167625      -0.064111      -0.047507       0.111618              7.735054       6.487654      -3.071654       1.073657       8.525032       1.025209       8.192475           0.000169
           66              C      12.451629      13.999215      12.025685       0.581513      22.034464 0.26195546E+03  0.55166092E+04                                 7.425238                            5.863164      -0.226255       1.986753                    0.998394      22.926086      65.848531       0.591008       0.492116      -1.003907      -0.001714      -0.072372       0.002235       0.072427      -0.010461       0.045174       0.001375       0.122775      -0.126873      -0.058112      -0.039712       0.097824              8.534724       5.348563       0.916067      -1.282888      13.289153       0.192194       6.966455          -0.002817
           67              C       8.790614       5.462053       2.828702       0.093560      24.943400 0.34061441E+03  0.75742964E+04                                 7.539972                            6.250667       0.111796       2.054079                    0.999399      26.266642      74.733612       0.640333       0.430151      -1.049976      -0.015047       0.033428      -0.036048       0.051413       0.003940       0.033230       0.010166       0.003215      -0.058309      -0.041527       0.006079       0.035448              8.127386       7.637667      -1.825449      -2.787598       7.729033       0.005423       9.015458          -0.000113
           68              C       7.933051       5.736463       3.878975      -0.209908      31.816200 0.47145085E+03  0.11309178E+05                                 8.704172                            7.245104       0.141675       2.012265                    0.999299      30.253434      87.816484       0.611543       0.417527      -1.063633      -0.003083      -0.007677      -0.011270       0.013980       0.009089       0.004487      -0.018671       0.004116       0.055146      -0.025779      -0.001623       0.027402              9.410826       9.613607      -2.826594      -3.319144       8.652137       0.791360       9.966735           0.000539
           69              C       7.160865       6.881056       3.850589       0.163231      32.019299 0.39682037E+03  0.91182044E+04                                 9.035945                            6.803886      -0.216852       1.955953                    0.999351      25.843170      73.436161       0.609312       0.437473      -1.051220      -0.026194      -0.002584       0.000865       0.026335      -0.006894      -0.007455       0.007539       0.010807       0.031885      -0.014697      -0.003227       0.017924             10.793491      11.216309      -3.160123      -5.608945       8.197342       0.967734      12.966823          -0.000307
           70              C       7.309947       7.725445       2.755886      -0.184258      30.994262 0.46142846E+03  0.11034307E+05                                 8.625855                            7.207870       0.045120       1.993198                    0.998896      29.880759      87.239716       0.606631       0.422222      -1.058275      -0.015047      -0.009100      -0.011673       0.021106       0.006091       0.006669       0.017051      -0.017709      -0.062411      -0.027694      -0.000298       0.027992              9.375177       9.037474      -1.640958      -3.511141       7.426046      -1.156434      11.662010           0.000613
           71              C       8.190770       7.380702       1.743872       0.102792      26.002893 0.35738032E+03  0.80427756E+04                                 7.816729                            6.450536       0.060289       2.041270                    0.999259      26.295352      75.252387       0.623359       0.436609      -1.046123       0.007766      -0.051666       0.007849       0.052833       0.030964       0.025932       0.004266      -0.011992      -0.048259      -0.039598      -0.006724       0.046322              8.502652       8.289454      -2.044137      -2.711965       7.878217      -0.973404       9.340284           0.000360
           72              C       6.229671       7.157987       4.969975      -0.111861      36.291341 0.43438271E+03  0.10255986E+05                                 9.713628                            7.049278      -0.046721       1.967280                    0.998817      29.388192      85.914491       0.604718       0.428991      -1.051597       0.003899      -0.017327      -0.033539       0.037951       0.025419       0.008448      -0.007623      -0.018605       0.028608      -0.034719       0.012232       0.022487             11.925050      13.952975      -4.705984      -6.643952       8.257969       2.987524      13.564206          -0.000346
           73              C       5.364377       8.108992       5.020575      -0.137224      37.276429 0.43313997E+03  0.10207009E+05                                 9.868967                            7.018149       0.092980       2.014940                    0.998782      29.291864      85.214390       0.609520       0.426430      -1.054443      -0.029021       0.002147       0.012463       0.031656       0.025339       0.002916       0.000154      -0.022313       0.021414      -0.031400       0.007109       0.024291             12.351561      14.006209      -4.950324      -6.976186       8.415218       3.257678      14.633255          -0.000180
           74              C       4.457308       8.432051       6.159708       0.168191      32.097704 0.39469624E+03  0.90582350E+04                                 9.072643                            6.792053      -0.218641       1.955134                    0.999375      25.804171      73.306657       0.608913       0.438299      -1.050608       0.008143      -0.007206      -0.012365       0.016466      -0.005129      -0.006436       0.002300       0.009345       0.031634      -0.012224      -0.002024       0.014247             11.054636      10.817798      -3.197123      -6.036160       8.145610       1.771339      14.200500          -0.000648
           75              C       4.262929       7.581922       7.253177      -0.195286      31.980328 0.48545769E+03  0.11745914E+05                                 8.835608                            7.415287       0.070306       1.997139                    0.998543      30.244280      88.542344       0.595984       0.424752      -1.057710       0.005137       0.002013       0.004613       0.007192      -0.016513       0.002754       0.005610      -0.019002      -0.023087      -0.017919      -0.005379       0.023298              9.759271       8.698371      -1.510130      -4.114660       7.325980      -0.046060      13.253461           0.000112
           76              C       3.401008       7.978920       8.280000       0.097059      25.720950 0.35733726E+03  0.80529051E+04                                 7.806782                            6.474454       0.043904       2.036681                    0.998130      26.503466      76.250491       0.617835       0.439905      -1.042687      -0.009639       0.049954      -0.010088       0.051866       0.016001       0.021427      -0.009080       0.001481      -0.020110      -0.031986       0.007961       0.024025              8.563190       7.442526      -1.684454      -2.993702       7.478208      -0.409693      10.768836          -0.000586
           77              C      12.839462       9.941143       7.192703       0.093388      25.045446 0.32799019E+03  0.72038248E+04                                 7.491051                            6.098338       0.197866       2.078504                    0.999733      25.934349      72.632128       0.655859       0.425200      -1.056119       0.008062      -0.039750       0.030142       0.050533       0.002851       0.028190      -0.002992      -0.024864      -0.064184      -0.041677       0.018222       0.023455              8.208901       7.084879      -1.913620      -3.042508       7.219375       0.159280      10.322448          -0.000773
           78              C       3.798562       9.615940       6.147366      -0.197720      30.386741 0.42458594E+03  0.99035319E+04                                 8.375584                            6.839184       0.205652       2.041642                    0.999708      29.161091      82.965780       0.635634       0.413118      -1.068431      -0.003724       0.005999      -0.003102       0.007712       0.011016       0.000470      -0.013053      -0.009057       0.039642      -0.020512      -0.001051       0.021563              9.189021       8.484385      -2.761976      -3.453816       8.210918       0.829243      10.871759          -0.000036
           79              N       5.690409       9.589685      10.566904      -0.191536      33.010201 0.49963165E+03  0.11957100E+05                                 8.642017                            7.285836      -0.118494       2.006796                    0.997051      27.079365      74.304154       0.642377       0.398419      -1.094460       0.100503      -0.026795      -0.101599       0.145400       0.010682       0.062798      -0.034370      -0.057674      -0.110044      -0.095625       0.032927       0.062699              9.361401       8.629226      -2.143598      -2.563935       9.602150      -0.955992       9.852825           0.011155
           80              N      11.856262       6.681014       4.088782      -0.213100      33.240053 0.50809800E+03  0.12216396E+05                                 8.678342                            7.330213      -0.065290       2.021873                    0.996697      27.345388      75.319366       0.642382       0.396567      -1.095242      -0.093424       0.040157       0.098569       0.141621       0.000247       0.033367      -0.042044      -0.079171      -0.049196      -0.065177      -0.005670       0.070847              9.566603       8.207224      -2.173878      -3.191430       8.524636       0.081489      11.967948           0.001397
           81              N       8.938511       6.255898       1.774727      -0.191535      33.010283 0.49963326E+03  0.11957149E+05                                 8.642032                            7.285849      -0.118510       2.006789                    0.997051      27.079416      74.304355       0.642376       0.398419      -1.094460      -0.100504       0.026793       0.101597       0.145399       0.010682       0.062798      -0.034368      -0.057679      -0.110037      -0.095624       0.032926       0.062698              9.361419       8.629247      -2.143601      -2.563952       9.602153      -0.955980       9.852856           0.011160
           82              N       2.772658       9.164569       8.252849      -0.213097      33.239928 0.50809562E+03  0.12216327E+05                                 8.678326                            7.330200      -0.065275       2.021879                    0.996697      27.345323      75.319179       0.642382       0.396568      -1.095242       0.093425      -0.040157      -0.098567       0.141620       0.000247       0.033368      -0.042044      -0.079168      -0.049188      -0.065177      -0.005668       0.070846              9.566585       8.207208      -2.173873      -3.191423       8.524621       0.081489      11.967927           0.001403
           83              O       4.031367       7.599437       1.820391      -0.546046      33.605277 0.56517090E+03  0.13758042E+05                                 8.221621                            7.359219       0.230357       2.134950                    0.994523      27.439869      72.596984       0.700187       0.359348      -1.138643      -0.009127      -0.010630      -0.034733       0.037453      -0.017369      -0.021491      -0.023793       0.038688       0.101749      -0.053450       0.006136       0.047314              8.760115       8.300439       1.395297      -2.948456       6.881278      -0.897982      11.098627           0.007958
           84              O       4.391973       6.326298       0.019747      -0.551053      41.473925 0.61821072E+03  0.15428857E+05                                 9.679210                            7.803424       0.031036       2.059806                    0.995146      28.159758      76.051444       0.664422       0.369373      -1.128025      -0.008909       0.023013      -0.004095       0.025015      -0.031609       0.060381       0.024421       0.029599      -0.098358      -0.085325       0.014267       0.071058             11.368148       8.458666       4.258468       0.678058      17.578925       4.172180       8.066854           0.002483
           85              O       8.841075      14.355719       9.710395      -0.193001      24.218117 0.31663115E+03  0.66502641E+04                                 6.598708                            5.421551       0.464640       2.264178                    0.999217      22.462540      54.711517       0.837715       0.348117      -1.150854      -0.077471      -0.178827       0.052610       0.201863      -0.055501      -0.085817       0.131835      -0.107254       0.036476      -0.126617      -0.073761       0.200379              7.181642       5.797695      -1.907462      -2.324289       8.665760       2.481677       7.081473           0.004679
           86              O      10.011299      12.237609      11.060570      -0.509936      34.746269 0.57601538E+03  0.14105695E+05                                 8.514376                            7.545298       0.016189       2.075274                    0.994049      27.143282      72.308498       0.674832       0.370638      -1.128519       0.017901      -0.003978      -0.004091       0.018788       0.064808      -0.004388      -0.006779       0.068555       0.071100      -0.085280       0.022466       0.062814              8.940540       7.739743      -1.026021       2.793256       6.758779       0.636478      12.323099           0.017230
           87              O      10.225362      11.118848       9.120465      -0.591393      35.641228 0.56138644E+03  0.13621054E+05                                 8.484449                            7.263854       0.400432       2.173163                    0.996509      27.970456      73.492036       0.716232       0.352455      -1.146012       0.008135       0.004331       0.050955       0.051782      -0.020877      -0.029602       0.040224      -0.023803      -0.207383      -0.086426       0.010753       0.075673              9.302489       8.296790      -3.991858      -0.964209      11.843875       3.200558       7.766803           0.004279
           88              O       3.572359       8.121465      11.803536      -0.568343      43.076183 0.67717779E+03  0.17297351E+05                                 9.938267                            8.186403      -0.162099       1.992813                    0.994117      28.719336      78.579140       0.646122       0.371120      -1.126207      -0.023983      -0.004806       0.050498       0.056110       0.006191       0.008451      -0.037426       0.031891      -0.060084      -0.052458       0.024943       0.027516             11.601902       8.837997       3.867900      -1.216732      17.496133      -2.981272       8.471575           0.026279
           89              O       1.735573       2.127771       1.450142      -0.453242      25.159718 0.42718560E+03  0.96912947E+04                                 6.675131                            6.358449       0.804283       2.318431                    0.998920      26.253867      66.942616       0.760718       0.354909      -1.142768       0.010439       0.045699      -0.050750       0.069086      -0.009748       0.003628       0.024079       0.020794      -0.015302      -0.032619       0.012117       0.020502              6.658191       5.696539      -0.269317      -1.119517       6.703225       1.265479       7.574810           0.193027
           90              O       1.954407       4.952254       1.361282      -0.665843      47.306985 0.99432196E+03  0.27745026E+05                                10.426746                            9.776019      -0.040984       1.977206                    0.995920      32.232085      89.898252       0.609003       0.360436      -1.143181      -0.015671      -0.070061       0.018474       0.074131      -0.002771       0.024651      -0.078833      -0.177047      -0.042495      -0.093393      -0.044272       0.137665             11.269279      13.447302      -0.489254       1.998379      10.145576       2.112790      10.214958           0.566633
           91              O      10.597553       8.246146      10.521240      -0.546045      33.605230 0.56517005E+03  0.13758015E+05                                 8.221609                            7.359211       0.230359       2.134951                    0.994523      27.439863      72.596937       0.700188       0.359347      -1.138644       0.009127       0.010628       0.034733       0.037452      -0.017371      -0.021490      -0.023792       0.038693       0.101752      -0.053452       0.006138       0.047314              8.760100       8.300425       1.395290      -2.948448       6.881267      -0.897978      11.098607           0.007961
           92              O       9.251400       4.061017      -0.019747      -0.551054      41.474066 0.61821373E+03  0.15428949E+05                                 9.679220                            7.803434       0.031033       2.059803                    0.995146      28.159843      76.051676       0.664422       0.369372      -1.128026       0.008906      -0.023013       0.004098       0.025014      -0.031614       0.060385       0.024422       0.029595      -0.098351      -0.085331       0.014269       0.071061             11.368158       8.458673       4.258469       0.678055      17.578940       4.172179       8.066860           0.002480
           93              O       5.787845       1.489864       2.631236      -0.192999      24.218054 0.31663029E+03  0.66502413E+04                                 6.598696                            5.421542       0.464643       2.264180                    0.999217      22.462516      54.711433       0.837716       0.348116      -1.150854       0.077471       0.178827      -0.052610       0.201863      -0.055501      -0.085816       0.131835      -0.107254       0.036476      -0.126617      -0.073762       0.200378              7.181627       5.797682      -1.907453      -2.324280       8.665741       2.481667       7.081457           0.004684
           94              O       4.617621       3.607974       1.281061      -0.509933      34.746105 0.57601186E+03  0.14105582E+05                                 8.514334                            7.545263       0.016204       2.075280                    0.994050      27.143227      72.308180       0.674836       0.370637      -1.128520      -0.017902       0.003978       0.004090       0.018789       0.064810      -0.004389      -0.006779       0.068555       0.071106      -0.085283       0.022468       0.062815              8.940495       7.739703      -1.026010       2.793244       6.758744       0.636473      12.323038           0.017232
           95              O       4.403558       4.726735       3.221166      -0.591391      35.640929 0.56138057E+03  0.13620871E+05                                 8.484390                            7.263807       0.400455       2.173171                    0.996509      27.970365      73.491601       0.716236       0.352454      -1.146013      -0.008138      -0.004330      -0.050957       0.051784      -0.020878      -0.029600       0.040223      -0.023799      -0.207392      -0.086428       0.010755       0.075673              9.302423       8.296727      -3.991822      -0.964203      11.843790       3.200533       7.766750           0.004284
           96              O      11.056561       7.724118       0.538095      -0.568336      43.075975 0.67717444E+03  0.17297240E+05                                 9.938224                            8.186373      -0.162109       1.992812                    0.994117      28.719265      78.578818       0.646124       0.371119      -1.126208       0.023984       0.004809      -0.050499       0.056112       0.006195       0.008444      -0.037431       0.031883      -0.060078      -0.052460       0.024953       0.027507             11.601843       8.837962       3.867879      -1.216730      17.496018      -2.981254       8.471549           0.026260
           97              O      12.893347      13.717812      10.891489      -0.453195      25.159304 0.42717739E+03  0.96910854E+04                                 6.675179                            6.358494       0.804246       2.318421                    0.998920      26.253108      66.941129       0.760695       0.354921      -1.142755      -0.010442      -0.045693       0.050761       0.069091      -0.009740       0.003630       0.024044       0.020654      -0.015451      -0.032558       0.012076       0.020482              6.658240       5.696581      -0.269318      -1.119526       6.703279       1.265490       7.574861           0.193172
           98              O      12.674513      10.893329      10.980349      -0.665855      47.307953 0.99434728E+03  0.27745893E+05                                10.426839                            9.776100      -0.040916       1.977220                    0.995920      32.232550      89.899644       0.609005       0.360433      -1.143184       0.015665       0.070058      -0.018441       0.074118      -0.002854       0.024660      -0.078677      -0.177045      -0.042673      -0.093338      -0.044218       0.137555             11.269386      13.447444      -0.489263       1.998402      10.145668       2.112813      10.215047           0.566614

******************************************************
Auxiliary information for the entire system
The total spin magnetic moment of the unit cell is   1.977739
The total net atomic charge of the unit cell is   -0.000000
Accuracy of reproducing the electrostatic potential in the unit cell:
  The inner radius (bohr) =    5.0000
  The outer radius (bohr) =   12.0000
  Valid grid points have density less than (e/(bohr^3)) =    0.0001
  The number of valid grid points were=         5867
  The rms potential error without charges in kcal/mol is=      7.60202
  The rms potential error with partial charges in kcal/mol is=      0.86722
  The RRMSE value at monopole order=      0.11408
  The rms potential error with partial charges and cloud penetration in kcal/mol is=      0.86862
  The RRMSE value at monopole order with cloud penetration is=      0.11426
  The rms potential error with partial charges and atomic dipoles in kcal/mol is=      0.30309
  The RRMSE value at dipole order=      0.03987
  The rms potential error with partial charges, atomic dipoles and cloud penetration in kcal/mol is=      0.30480
  The RRMSE value at dipole order with cloud penetration=      0.04009

******************************************************
The electron densities and ab initio electrostatic potential were computed in VASP using the PBE functional and
projector augmented wave method. See the main text of the journal article for a description of computational details.
The atomic charges, dipoles, and quadrupoles were computed with the DDEC6 method as described in
(a) T. A. Manz and N. Gabaldon Limas, RSC Adv. 6 (2016) 47771-47801 DOI: 10.1039/c6ra04656h
(b) N. Gabaldon Limas and T. A. Manz, RSC Adv. 8 (2018) 2678-2707 DOI: 10.1039/c7ra11829e.
For each atom in the material, the electron cloud parameters were fit to the spherically averaged atom-in-material
electron density using radial positions for which this density was between 10^-4 and 10^-2 electrons per cubic bohr.
The polarizabilities, dispersion coefficients, and quantum Drude oscillator (QDO) parameters were fit using the MCLF method.
The magnetic structure of the system was optimized in VASP from the default ferromagnetic initial guess using spin polarization.
The atomic spin moments (ASMs) were computed on this optimized magnetic structure using the DDEC6 partition as inputs
to the method of T. A. Manz and D. S. Sholl, J. Chem. Theory Comput. 7 (2011) 4146-4164 DOI: 10.1021/ct200539n.
The RMSE and RRMSE were computed using a uniform grid with Ewald summation.
