# Supplementary material for: A collection of forcefield precursors for metal–organic frameworks
Source: RSC Adv. 2019 Nov 13;9(63):36492–507. doi: 10.1039/c9ra07327b (PMC9075174; doi:10.1039/c9ra07327b)
Supplement: RA-009-C9RA07327B-s5326 [file RA-009-C9RA07327B-s5326.xyz]

  216
jmolscript: load "" {1 1 1} spacegroup "x,y,z" unitcell [{      7.720000     0.000000     0.000000 }, {      0.000000    21.250000     0.000000 }, {      0.000000   -10.625000    18.403040 }]
Zn     6.433308     9.531581     5.503061     0.944390
Zn     1.286692    10.625000     7.396918     0.944390
Zn     3.860000    11.718419     5.503061     0.944479
Zn     6.433308     1.093419    12.899979     0.944390
Zn     1.286692    -0.000000    11.006122     0.944390
Zn     3.860000    -1.093419    12.899979     0.944479
H      5.592368    14.221562     2.839589     0.116367
H      6.539612    15.544375     1.196198     0.112214
H      1.086976    11.883000     2.885597     0.118984
H      2.064328    13.219625     1.280852     0.118565
H      0.445676     5.973375     4.667011     0.116690
H      1.392920     3.888750     4.343117     0.113842
H      3.660284     7.182500     6.669262     0.120180
H      4.637636     5.124437     6.314083     0.114441
H      3.019060    11.680063    10.896440     0.119546
H      3.966304    12.441875    12.863725     0.111069
H      6.233668    12.809500     8.848182     0.118043
H      7.211020    13.530937    10.808105     0.118338
H      5.592368    -3.596562    15.563451     0.116367
H      6.539612    -4.919375    17.206842     0.112214
H      1.086976    -1.258000    15.517443     0.118984
H      2.064328    -2.594625    17.122188     0.118565
H      0.445676     4.651625    13.736029     0.116690
H      1.392920     6.736250    14.059923     0.113842
H      3.660284     3.442500    11.733778     0.120180
H      4.637636     5.500563    12.088957     0.114441
H      3.019060    -1.055063     7.506600     0.119546
H      3.966304    -1.816875     5.539315     0.111069
H      6.233668    -2.184500     9.554858     0.118043
H      7.211020    -2.905937     7.594935     0.118338
H      4.700940     3.596562    15.563451     0.119546
H      3.753696     4.919375    17.206842     0.111070
H      1.486332     1.258000    15.517443     0.118043
H      0.508980     2.594625    17.122188     0.118338
H      2.127632    -4.651625    13.736029     0.116367
H      1.180388    -6.736250    14.059923     0.112214
H      6.633024    -3.442500    11.733778     0.118984
H      5.655672    -5.500563    12.088957     0.118565
H      7.274324     1.055062     7.506600     0.116690
H      6.327080     1.816875     5.539315     0.113842
H      4.059716     2.184500     9.554858     0.120180
H      3.082364     2.905938     7.594935     0.114441
H      4.700940     7.028437     2.839589     0.119546
H      3.753696     5.705625     1.196198     0.111069
H      1.486332     9.367000     2.885597     0.118044
H      0.508980     8.030375     1.280852     0.118338
H      2.127632    15.276625     4.667011     0.116367
H      1.180388    17.361250     4.343117     0.112214
H      6.633024    14.067500     6.669262     0.118984
H      5.655672    16.125562     6.314083     0.118565
H      7.274324     9.569937    10.896440     0.116690
H      6.327080     8.808125    12.863725     0.113842
H      4.059716     8.440500     8.848182     0.120180
H      3.082364     7.719062    10.808105     0.114441
C      6.394476    12.053000     4.041308     0.615058
C      7.066888    12.917875     2.996015    -0.033056
C      6.434620    14.004812     2.512015    -0.079548
C      7.007444    14.814437     1.532973    -0.151406
C      0.627636    12.617187     2.545140    -0.086292
C      1.208952    13.425750     1.582661    -0.144173
C      0.569736    14.521187     1.054494     0.101307
C      0.317292     5.654625    17.615390     0.697750
C      1.247784     8.098375     5.944182     0.615366
C      1.920196     6.760687     5.717825    -0.035703
C      1.287928     5.798062     5.018509    -0.080516
C      1.860752     4.545375     4.806874    -0.151387
C      3.200944     6.520562     6.203665    -0.091514
C      3.782260     5.282750     5.984669    -0.131858
C      3.143044     4.277625     5.300076     0.095860
C      2.890600     1.803062     4.698296     0.691561
C      3.821168    11.723625     8.417550     0.623736
C      4.493580    12.196437     9.689201    -0.035646
C      3.861312    12.072125    10.872516    -0.090224
C      4.434136    12.515187    12.063193    -0.143400
C      5.774328    12.737250     9.654235    -0.084157
C      6.355644    13.166500    10.835710    -0.141968
C      5.716428    13.076187    12.048470     0.100441
C      5.463984    -7.457687    14.492394     0.695680
C      6.394476    -1.428000    14.361732     0.615058
C      7.066888    -2.292875    15.407025    -0.033056
C      6.434620    -3.379813    15.891025    -0.079548
C      7.007444    -4.189438    16.870067    -0.151406
C      0.627636    -1.992187    15.857900    -0.086292
C      1.208952    -2.800750    16.820379    -0.144173
C      0.569736    -3.896187    17.348546     0.101307
C      0.317292     4.970375     0.787650     0.697750
C      1.247784     2.526625    12.458858     0.615366
C      1.920196     3.864312    12.685215    -0.035703
C      1.287928     4.826937    13.384531    -0.080516
C      1.860752     6.079625    13.596166    -0.151387
C      3.200944     4.104437    12.199375    -0.091514
C      3.782260     5.342250    12.418371    -0.131858
C      3.143044     6.347375    13.102964     0.095860
C      2.890600     8.821937    13.704744     0.691561
C      3.821168    -1.098625     9.985490     0.623736
C      4.493580    -1.571437     8.713839    -0.035646
C      3.861312    -1.447125     7.530524    -0.090224
C      4.434136    -1.890187     6.339847    -0.143400
C      5.774328    -2.112250     8.748805    -0.084157
C      6.355644    -2.541500     7.567330    -0.141968
C      5.716428    -2.451188     6.354570     0.100441
C      5.463984    18.082687     3.910646     0.695680
C      3.898832     1.428000    14.361732     0.623737
C      3.226420     2.292875    15.407025    -0.035646
C      3.858688     3.379812    15.891025    -0.090224
C      3.285864     4.189438    16.870067    -0.143400
C      1.945672     1.992187    15.857900    -0.084157
C      1.364356     2.800750    16.820379    -0.141968
C      2.003572     3.896187    17.348546     0.100441
C      2.256016    16.279625     0.787650     0.695680
C      1.325524    -2.526625    12.458858     0.615058
C      0.653112    -3.864313    12.685215    -0.033056
C      1.285380    -4.826937    13.384531    -0.079548
C      0.712556    -6.079625    13.596166    -0.151406
C      7.092364    -4.104438    12.199375    -0.086292
C      6.511048    -5.342250    12.418371    -0.144173
C      7.150264    -6.347375    13.102964     0.101307
C      7.402708    12.428062    13.704744     0.697750
C      6.472216     1.098625     9.985490     0.615366
C      5.799804     1.571437     8.713839    -0.035703
C      6.432072     1.447125     7.530524    -0.080516
C      5.859248     1.890187     6.339847    -0.151387
C      4.519056     2.112250     8.748805    -0.091514
C      3.937740     2.541500     7.567330    -0.131858
C      4.576956     2.451188     6.354570     0.095860
C      4.829400     3.167313     3.910646     0.691561
C      3.898832     9.197000     4.041308     0.623736
C      3.226420     8.332125     2.996015    -0.035646
C      3.858688     7.245188     2.512015    -0.090224
C      3.285864     6.435562     1.532973    -0.143400
C      1.945672     8.632812     2.545140    -0.084157
C      1.364356     7.824250     1.582661    -0.141968
C      2.003572     6.728812     1.054494     0.100441
C      2.256016    -5.654625    17.615390     0.695680
C      1.325524    13.151625     5.944182     0.615058
C      0.653112    14.489312     5.717825    -0.033056
C      1.285380    15.451937     5.018509    -0.079548
C      0.712556    16.704625     4.806874    -0.151406
C      7.092364    14.729437     6.203665    -0.086292
C      6.511048    15.967250     5.984669    -0.144173
C      7.150264    16.972375     5.300076     0.101307
C      7.402708    -1.803062     4.698296     0.697750
C      6.472216     9.526375     8.417550     0.615366
C      5.799804     9.053563     9.689201    -0.035703
C      6.432072     9.177875    10.872516    -0.080516
C      5.859248     8.734812    12.063193    -0.151387
C      4.519056     8.512750     9.654235    -0.091514
C      3.937740     8.083500    10.835710    -0.131858
C      4.576956     8.173813    12.048470     0.095860
C      4.829400     7.457688    14.492394     0.691561
C      1.286692    15.365875     0.000000    -0.304192
C      3.860000     2.942062     5.095802    -0.299269
C      6.433308    -7.682937    13.307238    -0.304192
C      1.286692     5.884125     0.000000    -0.304192
C      3.860000     7.682937    13.307238    -0.299269
C      6.433308    -2.942062     5.095802    -0.304192
O      7.004356    11.010687     4.396486    -0.563612
O      5.293604    12.441875     4.457216    -0.537180
O      1.857664     8.927125     6.669262    -0.564549
O      0.146912     8.264125     5.399452    -0.533628
O      4.431048    11.937187     7.337292    -0.565473
O      2.720296    11.169000     8.546372    -0.542227
O      7.004356    -0.385687    14.006554    -0.563612
O      5.293604    -1.816875    13.945824    -0.537180
O      1.857664     1.697875    11.733778    -0.564549
O      0.146912     2.360875    13.003588    -0.533628
O      4.431048    -1.312187    11.065748    -0.565473
O      2.720296    -0.544000     9.856668    -0.542227
O      3.288952     0.385688    14.006554    -0.565473
O      4.999704     1.816875    13.945824    -0.542227
O      0.715644    -1.697875    11.733778    -0.563612
O      2.426396    -2.360875    13.003588    -0.537180
O      5.862336     1.312188    11.065748    -0.564549
O      7.573088     0.544000     9.856668    -0.533628
O      3.288952    10.239312     4.396486    -0.565473
O      4.999704     8.808125     4.457216    -0.542227
O      0.715644    12.322875     6.669262    -0.563612
O      2.426396    12.985875     5.399452    -0.537180
O      5.862336     9.312812     7.337292    -0.564549
O      7.573088    10.081000     8.546372    -0.533628
F      0.945700     6.275125    16.606903    -0.208894
F      7.041412     4.960812    17.087223    -0.194884
F      7.486084     6.620437    18.349671    -0.202489
F      3.519008     0.619438     4.665171    -0.205628
F      1.894720     1.692563     5.563239    -0.191439
F      2.339392     1.956062     3.494737    -0.203197
F      6.092392    -6.894562    15.534006    -0.207718
F      4.468104    -6.653375    14.155618    -0.191838
F      4.912776    -8.576500    14.961672    -0.204237
F      0.945700     4.349875     1.796137    -0.208894
F      7.041412     5.664187     1.315817    -0.194884
F      7.486084     4.004562     0.053369    -0.202489
F      3.519008    10.005562    13.737869    -0.205628
F      1.894720     8.932437    12.839801    -0.191439
F      2.339392     8.668938    14.908303    -0.203197
F      6.092392    17.519562     2.869034    -0.207718
F      4.468104    17.278375     4.247422    -0.191838
F      4.912776    19.201500     3.441368    -0.204237
F      1.627608    16.900125     1.796137    -0.207718
F      3.251896    15.585812     1.315817    -0.191838
F      2.807224    17.245438     0.053369    -0.204238
F      6.774300    11.244437    13.737869    -0.208894
F      0.678588    12.317562    12.839801    -0.194884
F      0.233916    12.581062    14.908303    -0.202489
F      4.200992     3.730437     2.869034    -0.205628
F      5.825280     3.971625     4.247422    -0.191439
F      5.380608     2.048500     3.441368    -0.203198
F      1.627608    -6.275125    16.606903    -0.207718
F      3.251896    -4.960812    17.087223    -0.191837
F      2.807224    -6.620437    18.349671    -0.204238
F      6.774300    -0.619437     4.665171    -0.208894
F      0.678588    -1.692562     5.563239    -0.194884
F      0.233916    -1.956062     3.494737    -0.202489
F      4.200992     6.894563    15.534006    -0.205628
F      5.825280     6.653375    14.155618    -0.191439
F      5.380608     8.576500    14.961672    -0.203198

The following XYZ coordinates are in angstroms. Other properties are in atomic units.
The sperically averaged electron density of each atom fit to a function of the form exp(a - br)
eigen_1, eigen_2 and eigen_3 are the three eigenvalues of traceless quadrupole moment tensor
  atom number  atomic symbol              X              Y              Z     net charge C6 coefficient C8 coefficient C10 coefficient fluctuating dipole atomic polarizability isotropic forcefield polarizability              a              b squared Pearson coefficient          <r^3>          <r^4>         wp_QDO          m_QDO          q_QDO       dipole_x       dipole_y       dipole_z         dipole            Qxy            Qxz            Qyz     Q(x^2-y^2)  Q(3z^2 - R^2)        eigen_1        eigen_2        eigen_3 static polarizability      alpha(xx)      alpha(xy)      alpha(xz)      alpha(yy)      alpha(yz)      alpha(zz) atomic spin moment
            1             Zn       6.433308       9.531581       5.503061       0.944390      93.638440 0.17445350E+04  0.54650182E+05                                16.976094                           13.808724       0.153191       1.920070                    0.998642      45.227444     123.243800       0.477019       0.409882      -1.134858      -0.001367      -0.078012      -0.046449       0.090804       0.044813      -0.070865       0.022991      -0.098853       0.042946      -0.116280       0.054329       0.061951             20.145372      23.589079      -1.727598       3.010831      16.599253      -3.141372      20.247785          -0.000002
            2             Zn       1.286692      10.625000       7.396918       0.944390      93.638434 0.17445352E+04  0.54650189E+05                                16.976094                           13.808725       0.153191       1.920070                    0.998642      45.227446     123.243806       0.477019       0.409882      -1.134858       0.001367       0.001220       0.090785       0.090804      -0.083778       0.003377      -0.000609      -0.057977       0.165573      -0.116280       0.054329       0.061951             20.145370      23.589071       3.471249       0.009273      22.056161       0.009174      14.790878          -0.000002
            3             Zn       3.860000      11.718419       5.503061       0.944479      93.522763 0.17422371E+04  0.54556264E+05                                16.957411                           13.795984       0.156359       1.921706                    0.998652      45.204540     123.127521       0.477463       0.409666      -1.135090      -0.000000       0.077355      -0.044661       0.089322       0.042097       0.072915      -0.022905      -0.100981       0.048084      -0.117452       0.055701       0.061751             20.119966      23.561185      -1.734746      -3.004664      16.588874       3.135842      20.209838          -0.000002
            4             Zn       6.433308       1.093419      12.899979       0.944390      93.638445 0.17445350E+04  0.54650182E+05                                16.976095                           13.808724       0.153191       1.920070                    0.998642      45.227444     123.243800       0.477019       0.409882      -1.134858      -0.001367       0.078012       0.046449       0.090804      -0.044813       0.070865       0.022991      -0.098853       0.042946      -0.116280       0.054329       0.061951             20.145373      23.589081       1.727599      -3.010831      16.599253      -3.141372      20.247786          -0.000002
            5             Zn       1.286692      -0.000000      11.006122       0.944390      93.638435 0.17445352E+04  0.54650189E+05                                16.976094                           13.808725       0.153191       1.920070                    0.998642      45.227446     123.243806       0.477019       0.409882      -1.134858       0.001367      -0.001220      -0.090785       0.090804       0.083778      -0.003377      -0.000609      -0.057977       0.165573      -0.116280       0.054329       0.061951             20.145370      23.589071      -3.471249      -0.009272      22.056161       0.009175      14.790878          -0.000002
            6             Zn       3.860000      -1.093419      12.899979       0.944479      93.522760 0.17422370E+04  0.54556263E+05                                16.957411                           13.795984       0.156359       1.921706                    0.998652      45.204540     123.127520       0.477463       0.409666      -1.135090       0.000000      -0.077355       0.044661       0.089322      -0.042097      -0.072915      -0.022905      -0.100981       0.048083      -0.117452       0.055701       0.061751             20.119965      23.561183       1.734745       3.004664      16.588873       3.135841      20.209839          -0.000002
            7              H       5.592368      14.221562       2.839589       0.116367       1.025525 0.74730235E+01  0.72614087E+02                                 1.722647                            1.631515      -1.004005       2.408503                    0.997518       3.544213      10.091529       0.471916       1.335725      -0.696656      -0.034879       0.011751       0.013361       0.039156      -0.007864      -0.005834      -0.002507       0.013113      -0.022725      -0.012182      -0.002677       0.014860              1.768591       2.211471      -0.168906      -0.328092       1.497470      -0.007246       1.596831          -0.000001
            8              H       6.539612      15.544375       1.196198       0.112214       1.091784 0.82867871E+01  0.83339753E+02                                 1.842172                            1.753458      -1.359794       2.233684                    0.992879       3.917430      11.669635       0.437728       1.391348      -0.683707      -0.023770       0.029532      -0.009029       0.038970      -0.009394       0.000701      -0.007720       0.007923      -0.019783      -0.013238      -0.001456       0.014694              1.866476       1.798132      -0.318222       0.044336       1.987618      -0.295994       1.813677          -0.000000
            9              H       1.086976      11.883000       2.885597       0.118984       0.959941 0.67344240E+01  0.63797329E+02                                 1.645143                            1.544910      -1.069399       2.377057                    0.996530       3.524663       9.929940       0.486482       1.329037      -0.697087       0.022631      -0.029729       0.014108       0.039938      -0.008146      -0.003552      -0.006999       0.006061      -0.017764      -0.013625       0.001891       0.011734              1.682150       1.546656      -0.344619       0.106171       1.984362      -0.324528       1.515432          -0.000000
           10              H       2.064328      13.219625       1.280852       0.118565       1.064957 0.80307224E+01  0.78363630E+02                                 1.681958                            1.627855      -0.940759       2.434626                    0.998664       3.343308       9.120118       0.507268       1.237395      -0.719946       0.035883      -0.012709      -0.008390       0.038981      -0.013276      -0.005337      -0.007621       0.010559      -0.027643      -0.018754      -0.000141       0.018895              1.697151       2.030481      -0.111665      -0.331252       1.429040      -0.035688       1.631930           0.000000
           11              H       0.445676       5.973375       4.667011       0.116690       1.022329 0.74415776E+01  0.72209198E+02                                 1.716995                            1.626500      -0.992204       2.412618                    0.997541       3.534140      10.045411       0.473483       1.333135      -0.697218      -0.034900       0.006979      -0.016507       0.039233       0.000466       0.009930       0.003408       0.014363      -0.019241      -0.012072      -0.003105       0.015177              1.762618       2.203091      -0.198390       0.308649       1.573228      -0.039157       1.511534          -0.000001
           12              H       1.392920       3.888750       4.343117       0.113842       1.085530 0.82277738E+01  0.82601471E+02                                 1.835846                            1.747830      -1.354059       2.236964                    0.992987       3.902731      11.617015       0.438181       1.392346      -0.683560      -0.024496      -0.022717      -0.020800       0.039354       0.003733       0.007229       0.006082       0.006702      -0.024233      -0.012494      -0.000555       0.013049              1.859997       1.792207       0.196215       0.251937       2.105398       0.221880       1.682386          -0.000000
           13              H       3.660284       7.182500       6.669262       0.120180       0.956593 0.67109015E+01  0.63534384E+02                                 1.643029                            1.543625      -1.066117       2.379048                    0.996741       3.520860       9.923991       0.485897       1.331479      -0.696598       0.022863       0.027623       0.017758       0.040014       0.000348       0.008689       0.007097       0.005789      -0.020582      -0.013928       0.002046       0.011882              1.679641       1.544802       0.262790       0.244357       1.910208       0.363644       1.583915          -0.000000
           14              H       4.637636       5.124437       6.314083       0.114441       1.085745 0.82218074E+01  0.80677711E+02                                 1.701077                            1.644774      -0.996747       2.406087                    0.998282       3.375597       9.225152       0.505875       1.233890      -0.720667       0.037314      -0.000777       0.015478       0.040404       0.002237       0.013723       0.007570       0.011216      -0.027420      -0.018241      -0.000637       0.018877              1.716993       2.058914      -0.236410       0.268638       1.628924      -0.071853       1.463140           0.000000
           15              H       3.019060      11.680063      10.896440       0.119546       1.008688 0.73213998E+01  0.70746029E+02                                 1.701373                            1.613231      -0.976354       2.421415                    0.997836       3.506748       9.942816       0.475519       1.333000      -0.697319      -0.033997      -0.017048       0.003800       0.038222       0.009210      -0.003617      -0.000987       0.019648      -0.005589      -0.012551      -0.002660       0.015211              1.745865       2.177963       0.359631       0.017236       1.547547       0.045733       1.512086          -0.000001
           16              H       3.966304      12.441875      12.863725       0.111069       1.090988 0.82736705E+01  0.83172119E+02                                 1.841809                            1.752524      -1.346873       2.239377                    0.993101       3.910612      11.645554       0.437689       1.392069      -0.683641      -0.024553      -0.007507       0.030455       0.039833       0.004717      -0.006515       0.001489       0.019456       0.014347      -0.013705       0.000702       0.013003              1.866265       1.797722       0.120519      -0.299188       1.599611       0.072300       2.201462          -0.000000
           17              H       6.233668      12.809500       8.848182       0.118043       0.962832 0.67586796E+01  0.64082665E+02                                 1.648136                            1.547449      -1.073332       2.374735                    0.996584       3.530176       9.948761       0.486212       1.328624      -0.697163       0.022431       0.001635      -0.032888       0.039843       0.007713      -0.005278       0.000049       0.017010       0.014511      -0.014112       0.001775       0.012337              1.685277       1.549283       0.080588      -0.352870       1.353587      -0.040946       2.152960          -0.000000
           18              H       7.211020      13.530937      10.808105       0.118338       1.066817 0.80493527E+01  0.78598422E+02                                 1.684726                            1.630393      -0.984995       2.413866                    0.998397       3.345835       9.132930       0.506522       1.238382      -0.719734       0.036100       0.013658      -0.007245       0.039271       0.010943      -0.008813       0.000617       0.023701       0.011274      -0.018707       0.000060       0.018647              1.699977       2.034333       0.343810       0.069216       1.552739       0.106006       1.512860           0.000000
           19              H       5.592368      -3.596562      15.563451       0.116367       1.025525 0.74730205E+01  0.72614052E+02                                 1.722646                            1.631515      -1.004005       2.408503                    0.997518       3.544213      10.091529       0.471916       1.335725      -0.696656      -0.034879      -0.011751      -0.013361       0.039156       0.007864       0.005834      -0.002507       0.013113      -0.022725      -0.012182      -0.002677       0.014860              1.768590       2.211471       0.168905       0.328092       1.497469      -0.007246       1.596830          -0.000001
           20              H       6.539612      -4.919375      17.206842       0.112214       1.091784 0.82867821E+01  0.83339691E+02                                 1.842171                            1.753457      -1.359794       2.233684                    0.992879       3.917430      11.669634       0.437728       1.391347      -0.683707      -0.023770      -0.029532       0.009029       0.038970       0.009394      -0.000701      -0.007720       0.007923      -0.019783      -0.013238      -0.001456       0.014694              1.866475       1.798132       0.318222      -0.044336       1.987617      -0.295994       1.813676          -0.000000
           21              H       1.086976      -1.258000      15.517443       0.118984       0.959941 0.67344240E+01  0.63797329E+02                                 1.645143                            1.544910      -1.069399       2.377057                    0.996530       3.524663       9.929940       0.486482       1.329037      -0.697087       0.022631       0.029729      -0.014108       0.039938       0.008146       0.003552      -0.006999       0.006061      -0.017764      -0.013625       0.001891       0.011734              1.682150       1.546656       0.344619      -0.106171       1.984362      -0.324528       1.515432          -0.000000
           22              H       2.064328      -2.594625      17.122188       0.118565       1.064957 0.80307211E+01  0.78363615E+02                                 1.681958                            1.627855      -0.940758       2.434626                    0.998664       3.343308       9.120118       0.507268       1.237395      -0.719946       0.035883       0.012709       0.008390       0.038981       0.013276       0.005337      -0.007621       0.010559      -0.027643      -0.018754      -0.000141       0.018895              1.697150       2.030481       0.111665       0.331252       1.429040      -0.035688       1.631930           0.000000
           23              H       0.445676       4.651625      13.736029       0.116690       1.022329 0.74415761E+01  0.72209181E+02                                 1.716995                            1.626499      -0.992204       2.412618                    0.997541       3.534140      10.045411       0.473483       1.333135      -0.697218      -0.034900      -0.006979       0.016507       0.039233      -0.000466      -0.009930       0.003408       0.014363      -0.019241      -0.012072      -0.003105       0.015177              1.762618       2.203091       0.198389      -0.308649       1.573228      -0.039157       1.511534          -0.000001
           24              H       1.392920       6.736250      14.059923       0.113842       1.085530 0.82277735E+01  0.82601468E+02                                 1.835845                            1.747830      -1.354059       2.236964                    0.992987       3.902731      11.617015       0.438181       1.392346      -0.683560      -0.024496       0.022717       0.020800       0.039354      -0.003733      -0.007229       0.006082       0.006702      -0.024233      -0.012494      -0.000555       0.013049              1.859997       1.792207      -0.196215      -0.251937       2.105397       0.221880       1.682386          -0.000000
           25              H       3.660284       3.442500      11.733778       0.120180       0.956592 0.67108974E+01  0.63534336E+02                                 1.643029                            1.543625      -1.066117       2.379048                    0.996741       3.520860       9.923991       0.485897       1.331479      -0.696598       0.022863      -0.027623      -0.017758       0.040014      -0.000348      -0.008689       0.007097       0.005789      -0.020582      -0.013928       0.002046       0.011882              1.679641       1.544801      -0.262790      -0.244357       1.910206       0.363644       1.583915           0.000000
           26              H       4.637636       5.500563      12.088957       0.114441       1.085744 0.82218044E+01  0.80677679E+02                                 1.701077                            1.644775      -0.996747       2.406087                    0.998282       3.375596       9.225151       0.505875       1.233891      -0.720667       0.037314       0.000777      -0.015478       0.040404      -0.002237      -0.013723       0.007570       0.011216      -0.027420      -0.018241      -0.000637       0.018877              1.716993       2.058914       0.236409      -0.268638       1.628924      -0.071853       1.463140           0.000000
           27              H       3.019060      -1.055063       7.506600       0.119546       1.008688 0.73213992E+01  0.70746019E+02                                 1.701373                            1.613230      -0.976353       2.421415                    0.997836       3.506748       9.942815       0.475519       1.333000      -0.697319      -0.033997       0.017048      -0.003800       0.038222      -0.009210       0.003617      -0.000987       0.019648      -0.005589      -0.012551      -0.002660       0.015211              1.745865       2.177962      -0.359631      -0.017236       1.547547       0.045733       1.512086          -0.000001
           28              H       3.966304      -1.816875       5.539315       0.111069       1.090988 0.82736696E+01  0.83172110E+02                                 1.841809                            1.752524      -1.346873       2.239377                    0.993101       3.910612      11.645555       0.437689       1.392069      -0.683641      -0.024553       0.007507      -0.030455       0.039833      -0.004717       0.006515       0.001489       0.019456       0.014347      -0.013705       0.000702       0.013003              1.866265       1.797722      -0.120519       0.299188       1.599611       0.072300       2.201462          -0.000000
           29              H       6.233668      -2.184500       9.554858       0.118043       0.962832 0.67586796E+01  0.64082665E+02                                 1.648136                            1.547449      -1.073332       2.374735                    0.996584       3.530176       9.948761       0.486212       1.328624      -0.697163       0.022431      -0.001635       0.032888       0.039843      -0.007713       0.005278       0.000049       0.017010       0.014511      -0.014112       0.001775       0.012337              1.685277       1.549283      -0.080588       0.352870       1.353587      -0.040946       2.152960          -0.000000
           30              H       7.211020      -2.905937       7.594935       0.118338       1.066817 0.80493527E+01  0.78598424E+02                                 1.684726                            1.630393      -0.984996       2.413866                    0.998397       3.345835       9.132931       0.506522       1.238383      -0.719734       0.036100      -0.013658       0.007245       0.039271      -0.010943       0.008813       0.000617       0.023701       0.011274      -0.018707       0.000060       0.018647              1.699978       2.034333      -0.343810      -0.069216       1.552739       0.106006       1.512860           0.000000
           31              H       4.700940       3.596562      15.563451       0.119546       1.008688 0.73214000E+01  0.70746030E+02                                 1.701373                            1.613231      -0.976354       2.421415                    0.997836       3.506748       9.942815       0.475519       1.333000      -0.697319       0.033997       0.011815      -0.012864       0.038222       0.007738      -0.006168       0.002550       0.013521      -0.023969      -0.012551      -0.002660       0.015211              1.745865       2.177962       0.164889      -0.320068       1.481346       0.007511       1.578288          -0.000001
           32              H       3.753696       4.919375      17.206842       0.111070       1.090988 0.82736687E+01  0.83172096E+02                                 1.841808                            1.752523      -1.346873       2.239377                    0.993101       3.910612      11.645554       0.437689       1.392069      -0.683641       0.024553       0.030128       0.008726       0.039833       0.008000      -0.000828       0.008063       0.008069      -0.019813      -0.013705       0.000702       0.013003              1.866264       1.797721       0.319364       0.045221       1.988386       0.296759       1.812686          -0.000000
           33              H       1.486332       1.258000      15.517443       0.118043       0.962832 0.67586788E+01  0.64082657E+02                                 1.648136                            1.547449      -1.073332       2.374735                    0.996584       3.530176       9.948762       0.486211       1.328624      -0.697163      -0.022431      -0.029300      -0.015029       0.039843       0.008428      -0.004041       0.006849       0.005232      -0.020824      -0.014112       0.001775       0.012337              1.685277       1.549283       0.345888       0.106644       1.988577       0.325666       1.517970          -0.000000
           34              H       0.508980       2.594625      17.122188       0.118338       1.066817 0.80493520E+01  0.78598415E+02                                 1.684726                            1.630393      -0.984996       2.413866                    0.998397       3.345835       9.132931       0.506522       1.238383      -0.719734      -0.036100      -0.013104       0.008206       0.039271       0.013104      -0.005070       0.007881       0.011120      -0.026470      -0.018707       0.000060       0.018647              1.699977       2.034333       0.111962      -0.332356       1.431026       0.035735       1.634573           0.000000
           35              H       2.127632      -4.651625      13.736029       0.116367       1.025525 0.74730224E+01  0.72614076E+02                                 1.722647                            1.631515      -1.004005       2.408503                    0.997518       3.544213      10.091530       0.471916       1.335725      -0.696656       0.034879       0.005695       0.016857       0.039156       0.001121       0.009728      -0.003335       0.014547      -0.018425      -0.012182      -0.002677       0.014860              1.768591       2.211472       0.199683       0.310323       1.578265       0.039401       1.516035          -0.000001
           36              H       1.180388      -6.736250      14.059923       0.112214       1.091783 0.82867810E+01  0.83339683E+02                                 1.842172                            1.753457      -1.359794       2.233684                    0.992879       3.917429      11.669634       0.437728       1.391348      -0.683707       0.023770      -0.022585       0.021061       0.038970      -0.005304       0.007785      -0.006428       0.005685      -0.026498      -0.013238      -0.001456       0.014694              1.866475       1.798132      -0.197507       0.253420       2.113500      -0.223315       1.687794          -0.000000
           37              H       6.633024      -3.442500      11.733778       0.118984       0.959941 0.67344271E+01  0.63797365E+02                                 1.645144                            1.544910      -1.069399       2.377057                    0.996530       3.524663       9.929940       0.486482       1.329037      -0.697087      -0.022631       0.027083      -0.018692       0.039938      -0.000996       0.008831      -0.006033       0.004388      -0.022782      -0.013625       0.001891       0.011734              1.682150       1.546656      -0.264256       0.245364       1.913714      -0.365317       1.586081          -0.000000
           38              H       5.655672      -5.500563      12.088957       0.118565       1.064957 0.80307227E+01  0.78363632E+02                                 1.681958                            1.627855      -0.940758       2.434626                    0.998664       3.343308       9.120117       0.507269       1.237395      -0.719946      -0.035883      -0.000912      -0.015201       0.038981      -0.002016       0.014166      -0.007509       0.010365      -0.028224      -0.018754      -0.000141       0.018895              1.697151       2.030481       0.231041       0.262331       1.612115       0.070010       1.448856           0.000000
           39              H       7.274324       1.055062       7.506600       0.116690       1.022329 0.74415774E+01  0.72209199E+02                                 1.716995                            1.626500      -0.992204       2.412618                    0.997541       3.534140      10.045413       0.473483       1.333136      -0.697218       0.034900      -0.017785      -0.002210       0.039233      -0.008366      -0.005368       0.000648       0.019144      -0.004897      -0.012072      -0.003105       0.015177              1.762618       2.203092      -0.366493       0.017486       1.560869      -0.046293       1.523894          -0.000001
           40              H       6.327080       1.816875       5.539315       0.113842       1.085529 0.82277691E+01  0.82601414E+02                                 1.835845                            1.747829      -1.354059       2.236964                    0.992987       3.902731      11.617015       0.438181       1.392346      -0.683560       0.024496      -0.006655      -0.030074       0.039354      -0.004394      -0.006847      -0.000755       0.018543       0.011290      -0.012494      -0.000555       0.013049              1.859997       1.792207      -0.120076      -0.295895       1.595985      -0.072230       2.191798          -0.000000
           41              H       4.059716       2.184500       9.554858       0.120180       0.956592 0.67108973E+01  0.63534336E+02                                 1.643029                            1.543625      -1.066117       2.379048                    0.996741       3.520860       9.923991       0.485897       1.331479      -0.696598      -0.022863       0.001568       0.032801       0.040014      -0.007351      -0.004646       0.000346       0.017483       0.014499      -0.013927       0.002046       0.011882              1.679641       1.544801      -0.080224      -0.349761       1.350563       0.040534       2.143559          -0.000000
           42              H       3.082364       2.905938       7.594935       0.114441       1.085745 0.82218093E+01  0.80677731E+02                                 1.701077                            1.644774      -0.996747       2.406087                    0.998282       3.375597       9.225151       0.505875       1.233890      -0.720667      -0.037314       0.013793       0.007066       0.040404      -0.010766      -0.008799       0.000277       0.023848       0.010477      -0.018241      -0.000637       0.018877              1.716993       2.058914      -0.350852       0.070417       1.566812      -0.107712       1.525252           0.000000
           43              H       4.700940       7.028437       2.839589       0.119546       1.008688 0.73214014E+01  0.70746046E+02                                 1.701373                            1.613231      -0.976354       2.421415                    0.997836       3.506748       9.942815       0.475519       1.333000      -0.697319       0.033997      -0.011815       0.012864       0.038222      -0.007738       0.006168       0.002550       0.013521      -0.023969      -0.012551      -0.002660       0.015211              1.745865       2.177962      -0.164889       0.320068       1.481346       0.007511       1.578288          -0.000001
           44              H       3.753696       5.705625       1.196198       0.111069       1.090988 0.82736676E+01  0.83172083E+02                                 1.841808                            1.752523      -1.346873       2.239377                    0.993101       3.910612      11.645554       0.437689       1.392069      -0.683641       0.024553      -0.030128      -0.008726       0.039833      -0.008000       0.000828       0.008063       0.008069      -0.019813      -0.013705       0.000702       0.013003              1.866264       1.797722      -0.319364      -0.045221       1.988386       0.296759       1.812686          -0.000000
           45              H       1.486332       9.367000       2.885597       0.118044       0.962832 0.67586850E+01  0.64082728E+02                                 1.648136                            1.547449      -1.073332       2.374735                    0.996584       3.530176       9.948761       0.486212       1.328623      -0.697163      -0.022431       0.029300       0.015029       0.039843      -0.008428       0.004041       0.006849       0.005232      -0.020824      -0.014112       0.001775       0.012337              1.685277       1.549283      -0.345888      -0.106644       1.988577       0.325666       1.517970          -0.000000
           46              H       0.508980       8.030375       1.280852       0.118338       1.066817 0.80493519E+01  0.78598417E+02                                 1.684726                            1.630393      -0.984996       2.413866                    0.998397       3.345835       9.132932       0.506522       1.238383      -0.719734      -0.036100       0.013104      -0.008206       0.039271      -0.013104       0.005070       0.007881       0.011120      -0.026470      -0.018707       0.000060       0.018647              1.699978       2.034333      -0.111962       0.332356       1.431026       0.035735       1.634573           0.000000
           47              H       2.127632      15.276625       4.667011       0.116367       1.025525 0.74730221E+01  0.72614073E+02                                 1.722647                            1.631515      -1.004005       2.408503                    0.997518       3.544213      10.091530       0.471916       1.335725      -0.696656       0.034879      -0.005695      -0.016857       0.039156      -0.001121      -0.009728      -0.003335       0.014547      -0.018425      -0.012182      -0.002677       0.014860              1.768590       2.211471      -0.199683      -0.310323       1.578265       0.039401       1.516035          -0.000001
           48              H       1.180388      17.361250       4.343117       0.112214       1.091784 0.82867866E+01  0.83339746E+02                                 1.842172                            1.753457      -1.359794       2.233684                    0.992879       3.917430      11.669634       0.437728       1.391347      -0.683707       0.023770       0.022585      -0.021061       0.038970       0.005304      -0.007785      -0.006428       0.005685      -0.026498      -0.013238      -0.001456       0.014694              1.866475       1.798132       0.197507      -0.253420       2.113500      -0.223315       1.687794          -0.000000
           49              H       6.633024      14.067500       6.669262       0.118984       0.959941 0.67344274E+01  0.63797366E+02                                 1.645143                            1.544910      -1.069399       2.377057                    0.996530       3.524664       9.929941       0.486482       1.329036      -0.697087      -0.022631      -0.027083       0.018692       0.039938       0.000996      -0.008831      -0.006033       0.004388      -0.022782      -0.013625       0.001891       0.011734              1.682150       1.546656       0.264256      -0.245364       1.913712      -0.365316       1.586080          -0.000000
           50              H       5.655672      16.125562       6.314083       0.118565       1.064957 0.80307226E+01  0.78363632E+02                                 1.681958                            1.627855      -0.940759       2.434626                    0.998664       3.343308       9.120118       0.507268       1.237395      -0.719946      -0.035883       0.000912       0.015201       0.038981       0.002016      -0.014166      -0.007509       0.010365      -0.028224      -0.018754      -0.000141       0.018895              1.697151       2.030481      -0.231041      -0.262331       1.612114       0.070010       1.448856           0.000000
           51              H       7.274324       9.569937      10.896440       0.116690       1.022329 0.74415741E+01  0.72209162E+02                                 1.716995                            1.626500      -0.992204       2.412618                    0.997541       3.534140      10.045414       0.473483       1.333136      -0.697218       0.034900       0.017785       0.002210       0.039233       0.008366       0.005368       0.000648       0.019144      -0.004897      -0.012072      -0.003105       0.015177              1.762618       2.203092       0.366492      -0.017486       1.560869      -0.046293       1.523894          -0.000001
           52              H       6.327080       8.808125      12.863725       0.113842       1.085529 0.82277698E+01  0.82601423E+02                                 1.835845                            1.747829      -1.354059       2.236964                    0.992987       3.902731      11.617015       0.438181       1.392346      -0.683560       0.024496       0.006655       0.030074       0.039354       0.004394       0.006847      -0.000755       0.018543       0.011290      -0.012494      -0.000555       0.013049              1.859997       1.792207       0.120076       0.295896       1.595985      -0.072229       2.191798          -0.000000
           53              H       4.059716       8.440500       8.848182       0.120180       0.956592 0.67108985E+01  0.63534349E+02                                 1.643029                            1.543625      -1.066118       2.379048                    0.996741       3.520860       9.923991       0.485897       1.331479      -0.696598      -0.022863      -0.001568      -0.032801       0.040014       0.007351       0.004646       0.000346       0.017483       0.014499      -0.013927       0.002046       0.011882              1.679641       1.544801       0.080224       0.349761       1.350563       0.040534       2.143559          -0.000000
           54              H       3.082364       7.719062      10.808105       0.114441       1.085745 0.82218093E+01  0.80677734E+02                                 1.701077                            1.644775      -0.996748       2.406087                    0.998282       3.375597       9.225152       0.505875       1.233890      -0.720667      -0.037314      -0.013793      -0.007066       0.040404       0.010766       0.008799       0.000277       0.023848       0.010477      -0.018241      -0.000637       0.018877              1.716993       2.058914       0.350852      -0.070417       1.566813      -0.107713       1.525252           0.000000
           55              C       6.394476      12.053000       4.041308       0.615058      23.338000 0.24832104E+03  0.51385548E+04                                 7.585491                            5.631053      -0.100269       2.027997                    0.999462      22.206626      62.368508       0.618133       0.478847      -1.015021      -0.027181      -0.038461       0.046906       0.066470       0.013129       0.064863       0.073971       0.004391       0.055437      -0.087806      -0.021899       0.109704              9.011181       9.589470       0.017183      -2.972734       9.202153      -3.381178       8.241919           0.000001
           56              C       7.066888      12.917875       2.996015      -0.033056      34.634817 0.42813872E+03  0.99567668E+04                                 9.194837                            6.848823      -0.016787       2.001486                    0.999264      27.134755      75.823640       0.641053       0.410846      -1.075328       0.023295       0.025854      -0.029841       0.045843       0.002342      -0.002265       0.000714       0.003233      -0.018144      -0.006685       0.000575       0.006110             11.047032      10.870911       0.826857      -4.217804      10.704825      -5.290430      11.565362           0.000000
           57              C       6.434620      14.004812       2.512015      -0.079548      31.534758 0.41613494E+03  0.97487582E+04                                 8.884798                            6.958014      -0.133124       1.942212                    0.999002      29.162702      85.738169       0.599271       0.436282      -1.044118       0.029186       0.015037      -0.014928       0.036067       0.003265       0.005567       0.024902       0.025182      -0.013356      -0.032519       0.009777       0.022743             10.057005       9.540205      -0.068005      -2.999281       9.845736      -4.449433      10.785074           0.000000
           58              C       7.007444      14.814437       1.532973      -0.151406      35.068270 0.47440791E+03  0.11489189E+05                                 9.540024                            7.415013      -0.179155       1.914483                    0.998317      30.749472      92.050321       0.581923       0.434613      -1.044655      -0.013089      -0.015263       0.033101       0.038729      -0.012573       0.022909       0.012720      -0.018324      -0.024340      -0.036055       0.016289       0.019766             11.045625      11.711201       0.080534      -4.869782       8.913877      -3.815254      12.511795           0.000001
           59              C       0.627636      12.617187       2.545140      -0.086292      32.214513 0.42614117E+03  0.99963823E+04                                 8.913721                            6.975575       0.019003       1.989362                    0.999517      28.891774      83.725283       0.609788       0.428191      -1.053872       0.002791       0.027963      -0.010324       0.029938      -0.005651       0.016838       0.005042      -0.003867      -0.025960      -0.022742       0.007786       0.014956             10.145860      10.153736       0.029821      -3.589861       9.338900      -4.202731      10.944944           0.000001
           60              C       1.208952      13.425750       1.582661      -0.144173      32.186404 0.43445544E+03  0.10255155E+05                                 8.887997                            7.026189       0.023146       1.984336                    0.999397      29.645659      86.574282       0.608953       0.426114      -1.053674      -0.014413      -0.014694       0.027351       0.034230      -0.015442       0.005615       0.017401       0.035065      -0.019930      -0.032799       0.006084       0.026715             10.051856       8.797560       0.374498      -3.324050       9.374194      -4.930484      11.983813           0.000000
           61              C       0.569736      14.521187       1.054494       0.101307      34.647524 0.44552497E+03  0.10575748E+05                                 9.598499                            7.240888      -0.464875       1.856752                    0.998718      27.649342      80.795561       0.584688       0.441309      -1.045181       0.028403       0.025750      -0.036448       0.052898       0.018905      -0.029869      -0.022506      -0.012982       0.068354      -0.035635      -0.017327       0.052962             11.736599      11.668934       0.473177      -5.614766       9.237721      -4.507676      14.303143          -0.000000
           62              C       0.317292       5.654625      17.615390       0.697750      20.737472 0.28498196E+03  0.60912520E+04                                 7.102415                            6.106521      -0.351378       1.939560                    0.999417      22.254515      63.099673       0.584003       0.490684      -1.010911      -0.048498       0.037181      -0.042119       0.074220       0.017054      -0.022773       0.011286      -0.013440       0.015814      -0.036299       0.014329       0.021970              7.720224       7.329706      -0.512181      -0.042202       6.915876      -1.055328       8.915089          -0.000000
           63              C       1.247784       8.098375       5.944182       0.615366      23.386505 0.24884765E+03  0.51523043E+04                                 7.595237                            5.636275      -0.099616       2.027624                    0.999484      22.234627      62.469372       0.617954       0.478721      -1.015063      -0.024749       0.059547       0.009260       0.065147       0.051013      -0.042959      -0.049857       0.043791       0.175606      -0.087696      -0.021074       0.108770              9.024765       9.603873      -2.590435       1.472312      11.429950       2.109977       6.040471           0.000001
           64              C       1.920196       6.760687       5.717825      -0.035703      34.797994 0.43035372E+03  0.10023626E+05                                 9.227484                            6.869520      -0.032074       1.996098                    0.999238      27.221847      76.185562       0.639511       0.411205      -1.074832       0.024505      -0.038290      -0.006771       0.045962       0.000663       0.000451       0.003104       0.012202       0.019470      -0.009958       0.002806       0.007152             11.089095      10.905896      -4.084216       1.394702      16.002214       2.284694       6.359175           0.000000
           65              C       1.287928       5.798062       5.018509      -0.080516      31.565914 0.41655590E+03  0.97614837E+04                                 8.891886                            6.962657      -0.134302       1.941908                    0.999059      29.183430      85.823089       0.598902       0.436423      -1.043992       0.029449      -0.021676      -0.005065       0.036915       0.003883      -0.006052      -0.013312       0.048274       0.049244      -0.035843       0.010845       0.024997             10.065473       9.543705      -2.561933       1.558468      14.419938       1.822334       6.232775           0.000000
           66              C       1.860752       4.545375       4.806874      -0.151387      35.165497 0.47593336E+03  0.11535994E+05                                 9.560116                            7.429003      -0.179735       1.913657                    0.998342      30.799205      92.254498       0.581100       0.434857      -1.044454      -0.010911       0.037676      -0.003494       0.039379       0.020470      -0.003482       0.002421       0.009362       0.060368      -0.031381       0.010786       0.020595             11.071632      11.735986      -4.274975       2.367669      14.957610       0.348325       6.521301           0.000001
           67              C       3.200944       6.520562       6.203665      -0.091514      32.403030 0.42950879E+03  0.10095679E+05                                 8.948802                            7.004327       0.022371       1.988719                    0.999546      29.003949      84.147296       0.608346       0.428343      -1.053731       0.000809      -0.021693      -0.019409       0.029119       0.019061       0.000024       0.001585       0.014355       0.032336      -0.025803       0.010629       0.015174             10.186356      10.200333      -3.150374       1.774920      14.238249       1.404554       6.120487           0.000001
           68              C       3.782260       5.282750       5.984669      -0.131858      31.722538 0.42661834E+03  0.10020918E+05                                 8.788802                            6.950319       0.047021       1.993498                    0.999359      29.389946      85.519219       0.614097       0.424621      -1.054969      -0.013688       0.030644      -0.000452       0.033565       0.008371       0.012477      -0.013409       0.046198      -0.003064      -0.032103       0.003132       0.028971              9.935355       8.726009      -3.030311       1.331358      15.382565       1.316201       5.697490           0.000000
           69              C       3.143044       4.277625       5.300076       0.095860      34.812487 0.44822223E+03  0.10652035E+05                                 9.613342                            7.251484      -0.449005       1.860392                    0.998735      27.717780      80.947647       0.585835       0.439938      -1.046368       0.028048      -0.044457      -0.004107       0.052726      -0.041608      -0.008944      -0.003511      -0.056781      -0.057668      -0.044385      -0.015612       0.059997             11.756815      11.690034      -5.113497       2.401650      16.971631       0.059762       6.608780          -0.000000
           70              C       2.890600       1.803062       4.698296       0.691561      20.768384 0.28559641E+03  0.61064797E+04                                 7.104739                            6.109756      -0.370728       1.934307                    0.999430      22.263606      63.095991       0.584442       0.490147      -1.011386      -0.049479      -0.049862      -0.012754       0.071394      -0.028408      -0.003832      -0.001333       0.004753       0.045856      -0.036397       0.014917       0.021480              7.722259       7.330648       0.220213       0.468160       9.332852      -0.337704       6.503277          -0.000000
           71              C       3.821168      11.723625       8.417550       0.623736      23.207373 0.24663049E+03  0.50950051E+04                                 7.560671                            5.613453      -0.076462       2.035942                    0.999475      22.123188      62.087631       0.618819       0.479120      -1.014848      -0.029450      -0.021285      -0.055387       0.066242      -0.060133      -0.022136      -0.023133      -0.082217      -0.212949      -0.089271      -0.019653       0.108924              8.981166       9.556889       2.556479       1.493944       5.537355       1.269879      11.849254           0.000001
           72              C       4.493580      12.196437       9.689201      -0.035646      34.747111 0.42976046E+03  0.10004746E+05                                 9.213343                            6.860800      -0.021106       1.999618                    0.999271      27.200044      76.065291       0.640578       0.410728      -1.075317       0.022586       0.013214       0.039771       0.047608      -0.001067      -0.003172      -0.007077       0.003178      -0.011352      -0.009867       0.003694       0.006173             11.071459      10.893824       3.247862       2.839356       6.784163       3.029575      15.536389           0.000000
           73              C       3.861312      12.072125      10.872516      -0.090224      31.889470 0.42215577E+03  0.99270917E+04                                 8.959947                            7.017312      -0.153732       1.934362                    0.998969      29.361494      86.533688       0.595466       0.437421      -1.043259       0.028861       0.005635       0.018708       0.034852      -0.008687       0.000966      -0.010101      -0.002774      -0.099533      -0.035109       0.008531       0.026578             10.143772       9.599207       2.644638       1.460847       6.752108       2.665480      14.080002          -0.000000
           74              C       4.434136      12.515187      12.063193      -0.143400      34.762321 0.46915280E+03  0.11329525E+05                                 9.483887                            7.372106      -0.174589       1.918062                    0.998345      30.571576      91.366165       0.583860       0.434410      -1.044851      -0.014832      -0.022823      -0.030323       0.040748      -0.011365      -0.015353      -0.013447      -0.009252      -0.000447      -0.027354       0.011244       0.016110             10.977966      11.634709       4.141582       2.477094       8.250685       3.436834      13.048505           0.000001
           75              C       5.774328      12.737250       9.654235      -0.084157      32.115486 0.42450138E+03  0.99483996E+04                                 8.896614                            6.962789       0.023811       1.991605                    0.999517      28.835569      83.524566       0.610258       0.428271      -1.053815       0.001825      -0.004695       0.028914       0.029349      -0.006509      -0.018384      -0.009861       0.003046      -0.011723      -0.024512       0.005875       0.018636             10.125477      10.135123       3.087438       1.812761       6.889345       2.787760      13.351964           0.000001
           76              C       6.355644      13.166500      10.835710      -0.141968      32.141814 0.43380070E+03  0.10234871E+05                                 8.875401                            7.017211       0.024803       1.984877                    0.999380      29.624083      86.464106       0.609879       0.425667      -1.054050      -0.013557      -0.016913      -0.025396       0.033388       0.003239      -0.009907      -0.002347       0.016240      -0.085298      -0.030378       0.005479       0.024899             10.037384       8.788796       2.689433       1.987114       7.051850       3.588906      14.271505           0.000000
           77              C       5.716428      13.076187      12.048470       0.100441      34.732316 0.44687603E+03  0.10615356E+05                                 9.612263                            7.250726      -0.456536       1.858610                    0.998758      27.684953      80.915990       0.584455       0.441171      -1.045312       0.027812       0.018018       0.039057       0.051221       0.015778       0.038795       0.028413      -0.018067       0.058702      -0.042992      -0.017796       0.060788             11.755612      11.687603       4.635327       3.229798       9.147601       4.458076      14.431633           0.000000
           78              C       5.463984      -7.457687      14.492394       0.695680      20.779628 0.28576703E+03  0.61125057E+04                                 7.113723                            6.116480      -0.361315       1.936076                    0.999416      22.283055      63.212884       0.583279       0.490933      -1.010738      -0.049544       0.016262       0.052373       0.073905       0.012160       0.026107      -0.009020      -0.017568      -0.018305      -0.036654       0.015461       0.021194              7.732660       7.339444       0.296055      -0.426722       7.512615       1.396990       8.345920          -0.000000
           79              C       6.394476      -1.428000      14.361732       0.615058      23.338001 0.24832105E+03  0.51385551E+04                                 7.585491                            5.631053      -0.100269       2.027997                    0.999462      22.206627      62.368514       0.618133       0.478847      -1.015021      -0.027181       0.038461      -0.046906       0.066470      -0.013129      -0.064863       0.073971       0.004391       0.055437      -0.087806      -0.021899       0.109704              9.011181       9.589472      -0.017183       2.972735       9.202153      -3.381177       8.241919           0.000001
           80              C       7.066888      -2.292875      15.407025      -0.033056      34.634832 0.42813902E+03  0.99567756E+04                                 9.194841                            6.848825      -0.016787       2.001486                    0.999264      27.134757      75.823652       0.641052       0.410846      -1.075328       0.023295      -0.025854       0.029841       0.045843      -0.002342       0.002265       0.000714       0.003233      -0.018144      -0.006685       0.000575       0.006110             11.047036      10.870915      -0.826859       4.217808      10.704828      -5.290431      11.565366           0.000000
           81              C       6.434620      -3.379813      15.891025      -0.079548      31.534764 0.41613517E+03  0.97487650E+04                                 8.884800                            6.958017      -0.133125       1.942211                    0.999002      29.162704      85.738180       0.599271       0.436282      -1.044118       0.029186      -0.015037       0.014928       0.036067      -0.003265      -0.005566       0.024902       0.025182      -0.013356      -0.032519       0.009777       0.022743             10.057007       9.540207       0.068001       2.999284       9.845737      -4.449434      10.785077           0.000000
           82              C       7.007444      -4.189438      16.870067      -0.151406      35.068251 0.47440767E+03  0.11489182E+05                                 9.540021                            7.415012      -0.179155       1.914482                    0.998317      30.749473      92.050327       0.581923       0.434614      -1.044655      -0.013089       0.015263      -0.033101       0.038729       0.012573      -0.022909       0.012720      -0.018324      -0.024340      -0.036055       0.016289       0.019766             11.045621      11.711199      -0.080531       4.869779       8.913873      -3.815249      12.511790           0.000001
           83              C       0.627636      -1.992187      15.857900      -0.086292      32.214518 0.42614124E+03  0.99963845E+04                                 8.913722                            6.975576       0.019003       1.989362                    0.999517      28.891777      83.725298       0.609788       0.428191      -1.053872       0.002791      -0.027963       0.010324       0.029938       0.005651      -0.016838       0.005042      -0.003867      -0.025960      -0.022742       0.007786       0.014956             10.145862      10.153737      -0.029822       3.589862       9.338902      -4.202733      10.944947           0.000001
           84              C       1.208952      -2.800750      16.820379      -0.144173      32.186408 0.43445545E+03  0.10255156E+05                                 8.887998                            7.026189       0.023146       1.984336                    0.999397      29.645659      86.574284       0.608953       0.426114      -1.053674      -0.014413       0.014694      -0.027351       0.034230       0.015442      -0.005615       0.017401       0.035065      -0.019930      -0.032799       0.006084       0.026715             10.051857       8.797560      -0.374499       3.324050       9.374196      -4.930486      11.983816           0.000000
           85              C       0.569736      -3.896187      17.348546       0.101307      34.647531 0.44552504E+03  0.10575751E+05                                 9.598501                            7.240888      -0.464875       1.856752                    0.998718      27.649342      80.795561       0.584688       0.441309      -1.045181       0.028403      -0.025750       0.036448       0.052898      -0.018905       0.029869      -0.022506      -0.012982       0.068354      -0.035635      -0.017327       0.052962             11.736602      11.668936      -0.473175       5.614768       9.237723      -4.507675      14.303146           0.000000
           86              C       0.317292       4.970375       0.787650       0.697750      20.737474 0.28498199E+03  0.60912529E+04                                 7.102416                            6.106521      -0.351378       1.939560                    0.999417      22.254515      63.099673       0.584003       0.490684      -1.010911      -0.048498      -0.037181       0.042119       0.074220      -0.017054       0.022773       0.011286      -0.013439       0.015814      -0.036299       0.014329       0.021970              7.720224       7.329709       0.512182       0.042199       6.915876      -1.055329       8.915087          -0.000000
           87              C       1.247784       2.526625      12.458858       0.615366      23.386505 0.24884757E+03  0.51523025E+04                                 7.595237                            5.636274      -0.099616       2.027624                    0.999484      22.234628      62.469373       0.617954       0.478720      -1.015063      -0.024749      -0.059547      -0.009260       0.065147      -0.051013       0.042959      -0.049857       0.043791       0.175606      -0.087696      -0.021074       0.108770              9.024765       9.603873       2.590437      -1.472311      11.429950       2.109977       6.040470           0.000001
           88              C       1.920196       3.864312      12.685215      -0.035703      34.797996 0.43035356E+03  0.10023621E+05                                 9.227484                            6.869518      -0.032074       1.996098                    0.999238      27.221847      76.185560       0.639512       0.411205      -1.074832       0.024505       0.038290       0.006771       0.045962      -0.000663      -0.000451       0.003104       0.012202       0.019470      -0.009958       0.002806       0.007152             11.089095      10.905897       4.084218      -1.394701      16.002214       2.284695       6.359174           0.000000
           89              C       1.287928       4.826937      13.384531      -0.080516      31.565923 0.41655612E+03  0.97614901E+04                                 8.891888                            6.962659      -0.134302       1.941908                    0.999059      29.183431      85.823092       0.598902       0.436423      -1.043992       0.029449       0.021676       0.005065       0.036915      -0.003883       0.006052      -0.013312       0.048274       0.049244      -0.035843       0.010845       0.024997             10.065475       9.543704       2.561928      -1.558468      14.419943       1.822337       6.232778           0.000000
           90              C       1.860752       6.079625      13.596166      -0.151387      35.165508 0.47593365E+03  0.11536002E+05                                 9.560119                            7.429006      -0.179735       1.913657                    0.998342      30.799204      92.254494       0.581100       0.434857      -1.044454      -0.010911      -0.037676       0.003493       0.039379      -0.020470       0.003482       0.002421       0.009362       0.060368      -0.031381       0.010786       0.020595             11.071635      11.735990       4.274977      -2.367670      14.957613       0.348324       6.521303           0.000001
           91              C       3.200944       4.104437      12.199375      -0.091514      32.403024 0.42950880E+03  0.10095679E+05                                 8.948801                            7.004327       0.022371       1.988719                    0.999546      29.003949      84.147296       0.608346       0.428343      -1.053731       0.000809       0.021693       0.019409       0.029119      -0.019061      -0.000024       0.001585       0.014355       0.032336      -0.025803       0.010629       0.015174             10.186355      10.200335       3.150373      -1.774921      14.238243       1.404552       6.120488           0.000001
           92              C       3.782260       5.342250      12.418371      -0.131858      31.722549 0.42661860E+03  0.10020926E+05                                 8.788804                            6.950322       0.047021       1.993498                    0.999359      29.389945      85.519217       0.614097       0.424621      -1.054969      -0.013688      -0.030644       0.000452       0.033565      -0.008371      -0.012477      -0.013409       0.046198      -0.003064      -0.032103       0.003132       0.028971              9.935357       8.726008       3.030309      -1.331358      15.382572       1.316202       5.697492           0.000000
           93              C       3.143044       6.347375      13.102964       0.095860      34.812481 0.44822203E+03  0.10652029E+05                                 9.613340                            7.251482      -0.449005       1.860392                    0.998735      27.717780      80.947643       0.585835       0.439938      -1.046368       0.028048       0.044457       0.004107       0.052726       0.041608       0.008944      -0.003511      -0.056781      -0.057668      -0.044385      -0.015612       0.059997             11.756812      11.690031       5.113495      -2.401648      16.971626       0.059765       6.608778          -0.000000
           94              C       2.890600       8.821937      13.704744       0.691561      20.768391 0.28559655E+03  0.61064834E+04                                 7.104741                            6.109757      -0.370728       1.934307                    0.999430      22.263606      63.095990       0.584442       0.490147      -1.011386      -0.049479       0.049862       0.012754       0.071394       0.028408       0.003832      -0.001333       0.004754       0.045856      -0.036397       0.014917       0.021480              7.722261       7.330649      -0.220218      -0.468161       9.332854      -0.337705       6.503280          -0.000000
           95              C       3.821168      -1.098625       9.985490       0.623736      23.207373 0.24663049E+03  0.50950051E+04                                 7.560671                            5.613453      -0.076462       2.035942                    0.999475      22.123188      62.087632       0.618819       0.479120      -1.014848      -0.029450       0.021285       0.055387       0.066242       0.060133       0.022136      -0.023133      -0.082217      -0.212949      -0.089271      -0.019653       0.108924              8.981167       9.556889      -2.556479      -1.493944       5.537356       1.269880      11.849255           0.000001
           96              C       4.493580      -1.571437       8.713839      -0.035646      34.747114 0.42976048E+03  0.10004747E+05                                 9.213344                            6.860801      -0.021106       1.999618                    0.999271      27.200045      76.065297       0.640578       0.410728      -1.075317       0.022586      -0.013214      -0.039771       0.047608       0.001067       0.003172      -0.007077       0.003178      -0.011352      -0.009867       0.003694       0.006173             11.071460      10.893825      -3.247862      -2.839357       6.784164       3.029575      15.536391           0.000000
           97              C       3.861312      -1.447125       7.530524      -0.090224      31.889469 0.42215577E+03  0.99270916E+04                                 8.959947                            7.017312      -0.153732       1.934362                    0.998969      29.361494      86.533688       0.595466       0.437421      -1.043259       0.028861      -0.005635      -0.018708       0.034852       0.008687      -0.000966      -0.010101      -0.002774      -0.099533      -0.035109       0.008531       0.026578             10.143772       9.599207      -2.644638      -1.460846       6.752108       2.665480      14.080002           0.000000
           98              C       4.434136      -1.890187       6.339847      -0.143400      34.762326 0.46915294E+03  0.11329529E+05                                 9.483887                            7.372107      -0.174589       1.918062                    0.998345      30.571576      91.366164       0.583860       0.434410      -1.044851      -0.014832       0.022823       0.030323       0.040748       0.011365       0.015353      -0.013447      -0.009252      -0.000447      -0.027354       0.011244       0.016110             10.977967      11.634709      -4.141583      -2.477096       8.250686       3.436835      13.048507           0.000001
           99              C       5.774328      -2.112250       8.748805      -0.084157      32.115491 0.42450142E+03  0.99484007E+04                                 8.896616                            6.962790       0.023810       1.991605                    0.999517      28.835570      83.524574       0.610258       0.428271      -1.053815       0.001825       0.004695      -0.028914       0.029349       0.006509       0.018384      -0.009861       0.003046      -0.011723      -0.024512       0.005875       0.018636             10.125479      10.135124      -3.087439      -1.812762       6.889347       2.787761      13.351967           0.000001
          100              C       6.355644      -2.541500       7.567330      -0.141968      32.141817 0.43380067E+03  0.10234870E+05                                 8.875401                            7.017210       0.024803       1.984877                    0.999380      29.624083      86.464104       0.609879       0.425667      -1.054050      -0.013557       0.016913       0.025396       0.033388      -0.003239       0.009907      -0.002347       0.016240      -0.085298      -0.030378       0.005479       0.024899             10.037384       8.788795      -2.689432      -1.987115       7.051850       3.588908      14.271508           0.000000
          101              C       5.716428      -2.451188       6.354570       0.100441      34.732318 0.44687598E+03  0.10615355E+05                                 9.612264                            7.250725      -0.456536       1.858610                    0.998758      27.684953      80.915991       0.584456       0.441171      -1.045312       0.027812      -0.018018      -0.039057       0.051221      -0.015778      -0.038795       0.028413      -0.018067       0.058702      -0.042992      -0.017796       0.060788             11.755613      11.687599      -4.635325      -3.229800       9.147600       4.458077      14.431640          -0.000000
          102              C       5.463984      18.082687       3.910646       0.695680      20.779630 0.28576705E+03  0.61125061E+04                                 7.113723                            6.116481      -0.361315       1.936076                    0.999416      22.283055      63.212884       0.583279       0.490933      -1.010738      -0.049544      -0.016262      -0.052373       0.073905      -0.012160      -0.026107      -0.009020      -0.017568      -0.018305      -0.036654       0.015461       0.021194              7.732661       7.339444      -0.296054       0.426722       7.512617       1.396993       8.345921          -0.000000
          103              C       3.898832       1.428000      14.361732       0.623737      23.207360 0.24663029E+03  0.50949999E+04                                 7.560668                            5.613450      -0.076463       2.035942                    0.999475      22.123185      62.087618       0.618819       0.479120      -1.014848       0.029450      -0.037324      -0.046127       0.066242      -0.010896       0.063144      -0.075473       0.008436       0.059011      -0.089271      -0.019653       0.108924              8.981162       9.556889      -0.015554      -2.960950       9.171523       3.368068       8.215075           0.000001
          104              C       3.226420       2.292875      15.407025      -0.035646      34.747114 0.42976048E+03  0.10004747E+05                                 9.213344                            6.860801      -0.021106       1.999618                    0.999271      27.200046      76.065303       0.640578       0.410728      -1.075317      -0.022586       0.027836       0.031330       0.047608       0.002214       0.002510      -0.005308       0.000114      -0.020543      -0.009867       0.003694       0.006173             11.071460      10.893827      -0.835025      -4.232412      10.724642       5.304612      11.595911           0.000000
          105              C       3.858688       3.379812      15.891025      -0.090224      31.889477 0.42215603E+03  0.99270992E+04                                 8.959949                            7.017315      -0.153732       1.934362                    0.998969      29.361493      86.533687       0.595465       0.437422      -1.043259      -0.028861       0.013384       0.014234       0.034853      -0.005180       0.007040      -0.027201       0.026843      -0.010681      -0.035109       0.008531       0.026578             10.143774       9.599206       0.057189      -3.020747       9.939658       4.505813      10.892457          -0.000000
          106              C       3.285864       4.189438      16.870067      -0.143400      34.762317 0.46915292E+03  0.11329529E+05                                 9.483886                            7.372107      -0.174589       1.918062                    0.998345      30.571576      91.366165       0.583860       0.434410      -1.044851       0.014832      -0.014849      -0.034927       0.040748       0.007614       0.017519      -0.008823      -0.017260      -0.024472      -0.027354       0.011244       0.016110             10.977965      11.634709      -0.074433      -4.825261       8.872664       3.795932      12.426522           0.000001
          107              C       1.945672       1.992187      15.857900      -0.084157      32.115499 0.42450158E+03  0.99484054E+04                                 8.896617                            6.962791       0.023810       1.991605                    0.999517      28.835570      83.524574       0.610258       0.428271      -1.053815      -0.001825       0.027388       0.010391       0.029349       0.012666       0.014829      -0.006809      -0.002240      -0.027580      -0.024512       0.005875       0.018636             10.125481      10.135125      -0.026180      -3.580182       9.322041       4.192279      10.919277           0.000001
          108              C       1.364356       2.800750      16.820379      -0.141968      32.141815 0.43380066E+03  0.10234869E+05                                 8.875401                            7.017210       0.024803       1.984878                    0.999380      29.624081      86.464096       0.609879       0.425667      -1.054050       0.013557      -0.013537      -0.027345       0.033388       0.010199       0.002149      -0.016125       0.040104      -0.013706      -0.030378       0.005479       0.024899             10.037384       8.788795      -0.376175      -3.322673       9.358509       4.920657      11.964848           0.000000
          109              C       2.003572       3.896187      17.348546       0.100441      34.732311 0.44687598E+03  0.10615354E+05                                 9.612262                            7.250725      -0.456536       1.858611                    0.998758      27.684953      80.915986       0.584456       0.441171      -1.045312      -0.027812       0.024815       0.035133       0.051221      -0.025709      -0.033062       0.023004      -0.008699       0.086806      -0.042992      -0.017796       0.060788             11.755609      11.687598      -0.479423      -5.629205       9.249821       4.517092      14.329409           0.000000
          110              C       2.256016      16.279625       0.787650       0.695680      20.779630 0.28576705E+03  0.61125062E+04                                 7.113723                            6.116481      -0.361315       1.936076                    0.999416      22.283055      63.212884       0.583279       0.490933      -1.010738       0.049544       0.037225       0.040270       0.073905      -0.016529      -0.023584      -0.012277      -0.011927      -0.001382      -0.036654       0.015461       0.021194              7.732661       7.339444       0.517582      -0.043030       6.927767       1.059327       8.930771          -0.000000
          111              C       1.325524      -2.526625      12.458858       0.615058      23.338007 0.24832111E+03  0.51385566E+04                                 7.585492                            5.631054      -0.100269       2.027997                    0.999462      22.206627      62.368512       0.618133       0.478847      -1.015021       0.027181       0.059852      -0.009855       0.066470      -0.049609      -0.043802       0.049938       0.046015       0.180312      -0.087806      -0.021899       0.109704              9.011183       9.589471       2.583058       1.471486      11.410170      -2.106382       6.033909           0.000001
          112              C       0.653112      -3.864313      12.685215      -0.033056      34.634818 0.42813865E+03  0.99567649E+04                                 9.194838                            6.848822      -0.016787       2.001486                    0.999264      27.134756      75.823645       0.641053       0.410846      -1.075328      -0.023295      -0.038770       0.007469       0.045843       0.003133      -0.000896      -0.002871       0.009443       0.000486      -0.006685       0.000575       0.006110             11.047033      10.870915       4.066156       1.392824      15.931871      -2.272592       6.338313           0.000000
          113              C       1.285380      -4.826937      13.384531      -0.079548      31.534753 0.41613498E+03  0.97487594E+04                                 8.884797                            6.958015      -0.133125       1.942211                    0.999002      29.162703      85.738172       0.599271       0.436282      -1.044118      -0.029186      -0.020447       0.005558       0.036067      -0.003188      -0.005611       0.015012       0.042313       0.038036      -0.032519       0.009777       0.022743             10.057003       9.540205       2.563448       1.558537      14.403553      -1.817973       6.227251           0.000000
          114              C       0.712556      -6.079625      13.596166      -0.151406      35.068272 0.47440812E+03  0.11489195E+05                                 9.540025                            7.415015      -0.179155       1.914482                    0.998317      30.749472      92.050323       0.581923       0.434613      -1.044655       0.013089       0.036297       0.003332       0.038729      -0.026126      -0.000566      -0.002877       0.008690       0.056704      -0.036055       0.016289       0.019766             11.045625      11.711200       4.257621       2.365146      14.916423      -0.349683       6.509252           0.000001
          115              C       7.092364      -4.104438      12.199375      -0.086292      32.214523 0.42614106E+03  0.99963795E+04                                 8.913722                            6.975574       0.019003       1.989362                    0.999517      28.891776      83.725290       0.609788       0.428191      -1.053872      -0.002791      -0.022922       0.019054       0.029938      -0.017408      -0.003525      -0.003937       0.011684       0.020694      -0.022742       0.007786       0.014956             10.145863      10.153740       3.123827       1.769105      14.183109      -1.405928       6.100739           0.000001
          116              C       6.511048      -5.342250      12.418371      -0.144173      32.186413 0.43445539E+03  0.10255154E+05                                 8.887999                            7.026188       0.023146       1.984336                    0.999397      29.645657      86.574273       0.608953       0.426114      -1.053674       0.014413       0.031033       0.000950       0.034230      -0.012583       0.010565       0.011977       0.044459       0.008253      -0.032799       0.006084       0.026715             10.051859       8.797563       3.065971       1.337698      15.601340      -1.335241       5.756674           0.000000
          117              C       7.150264      -6.347375      13.102964       0.101307      34.647526 0.44552501E+03  0.10575749E+05                                 9.598500                            7.240888      -0.464875       1.856752                    0.998718      27.649341      80.795557       0.584688       0.441309      -1.045181      -0.028403      -0.044440       0.004076       0.052898       0.035320      -0.001438       0.000735      -0.053238      -0.052413      -0.035635      -0.017327       0.052963             11.736601      11.668934       5.099123       2.397599      16.940553      -0.060445       6.600315          -0.000000
          118              C       7.402708      12.428062      13.704744       0.697750      20.737476 0.28498207E+03  0.60912550E+04                                 7.102416                            6.106522      -0.351378       1.939560                    0.999417      22.254514      63.099671       0.584003       0.490684      -1.010911       0.048498      -0.055067       0.011140       0.074220       0.028249      -0.003383       0.006157      -0.004556       0.042464      -0.036299       0.014329       0.021970              7.720225       7.329706      -0.219541       0.464662       9.329230       0.338022       6.501739          -0.000000
          119              C       6.472216       1.098625       9.985490       0.615366      23.386496 0.24884760E+03  0.51523030E+04                                 7.595235                            5.636274      -0.099616       2.027624                    0.999484      22.234627      62.469370       0.617954       0.478721      -1.015063       0.024749      -0.021754       0.056199       0.065147       0.062710      -0.022699       0.022572      -0.081661      -0.200749      -0.087696      -0.021074       0.108770              9.024760       9.603867      -2.570273       1.507219       5.560543      -1.278718      11.909871           0.000001
          120              C       5.799804       1.571437       8.713839      -0.035703      34.797982 0.43035360E+03  0.10023623E+05                                 9.227482                            6.869519      -0.032074       1.996098                    0.999238      27.221846      76.185556       0.639512       0.411205      -1.074832      -0.024505       0.013281      -0.036546       0.045962      -0.000059      -0.000800       0.008409       0.003013      -0.008098      -0.009958       0.002806       0.007152             11.089090      10.905889      -3.249951       2.839677       6.791328      -3.033207      15.570054           0.000000
          121              C       6.432072       1.447125       7.530524      -0.080516      31.565913 0.41655588E+03  0.97614829E+04                                 8.891885                            6.962656      -0.134302       1.941908                    0.999059      29.183430      85.823082       0.598902       0.436423      -1.043992      -0.029448       0.006451      -0.021305       0.036915       0.007183      -0.000337       0.014457       0.000176      -0.095049      -0.035843       0.010845       0.024997             10.065471       9.543702      -2.630637       1.439459       6.701377      -2.633977      13.951335           0.000000
          122              C       5.859248       1.890187       6.339847      -0.151387      35.165496 0.47593344E+03  0.11535996E+05                                 9.560116                            7.429004      -0.179735       1.913657                    0.998342      30.799204      92.254492       0.581100       0.434857      -1.044454       0.010911      -0.021863       0.030881       0.039379       0.013251      -0.015987       0.016307      -0.014690      -0.011789      -0.031381       0.010786       0.020595             11.071632      11.735984      -4.187948       2.518400       8.328721      -3.478867      13.150191           0.000001
          123              C       4.519056       2.112250       8.748805      -0.091514      32.403020 0.42950877E+03  0.10095678E+05                                 8.948801                            7.004327       0.022370       1.988719                    0.999546      29.003948      84.147293       0.608346       0.428343      -1.053731      -0.000809      -0.005962      -0.028491       0.029119       0.009510      -0.016520       0.010901      -0.001781      -0.016074      -0.025803       0.010629       0.015174             10.186354      10.200330      -3.112312       1.840840       6.933549      -2.812815      13.425183           0.000001
          124              C       3.937740       2.541500       7.567330      -0.131858      31.722541 0.42661844E+03  0.10020921E+05                                 8.788802                            6.950320       0.047022       1.993498                    0.999359      29.389945      85.519215       0.614097       0.424621      -1.054969       0.013688      -0.015713       0.026312       0.033565      -0.006620      -0.013488       0.002634       0.018410      -0.086426      -0.032103       0.003132       0.028971              9.935355       8.726005      -2.668144       1.958641       6.978897      -3.535660      14.101162           0.000000
          125              C       4.576956       2.451188       6.354570       0.095860      34.812481 0.44822205E+03  0.10652030E+05                                 9.613340                            7.251482      -0.449005       1.860392                    0.998735      27.717780      80.947643       0.585835       0.439938      -1.046368      -0.028048       0.018672      -0.040555       0.052726      -0.013058       0.040506      -0.026534      -0.016903       0.061967      -0.044385      -0.015612       0.059997             11.756812      11.690029      -4.636636       3.227590       9.147734      -4.457363      14.432673           0.000000
          126              C       4.829400       3.167313       3.910646       0.691561      20.768388 0.28559649E+03  0.61064820E+04                                 7.104740                            6.109757      -0.370728       1.934308                    0.999430      22.263605      63.095988       0.584442       0.490147      -1.011386       0.049479       0.013886      -0.049559       0.071394      -0.010885       0.026518       0.010291      -0.015380      -0.014544      -0.036397       0.014917       0.021480              7.722261       7.330648      -0.295329      -0.424791       7.503132      -1.394095       8.333002          -0.000000
          127              C       3.898832       9.197000       4.041308       0.623736      23.207361 0.24663027E+03  0.50949995E+04                                 7.560669                            5.613450      -0.076463       2.035942                    0.999475      22.123184      62.087616       0.618819       0.479120      -1.014848       0.029450       0.037324       0.046127       0.066242       0.010896      -0.063144      -0.075473       0.008436       0.059011      -0.089271      -0.019653       0.108924              8.981164       9.556890       0.015554       2.960951       9.171525       3.368069       8.215076           0.000001
          128              C       3.226420       8.332125       2.996015      -0.035646      34.747114 0.42976035E+03  0.10004743E+05                                 9.213343                            6.860799      -0.021106       1.999618                    0.999271      27.200044      76.065293       0.640578       0.410728      -1.075317      -0.022586      -0.027836      -0.031330       0.047608      -0.002214      -0.002510      -0.005308       0.000114      -0.020543      -0.009867       0.003694       0.006173             11.071461      10.893828       0.835028       4.232415      10.724642       5.304614      11.595912           0.000000
          129              C       3.858688       7.245188       2.512015      -0.090224      31.889485 0.42215615E+03  0.99271026E+04                                 8.959951                            7.017316      -0.153732       1.934362                    0.998969      29.361494      86.533691       0.595465       0.437422      -1.043259      -0.028861      -0.013384      -0.014234       0.034853       0.005180      -0.007040      -0.027201       0.026843      -0.010681      -0.035109       0.008531       0.026578             10.143776       9.599207      -0.057191       3.020746       9.939662       4.505813      10.892458           0.000000
          130              C       3.285864       6.435562       1.532973      -0.143400      34.762318 0.46915287E+03  0.11329527E+05                                 9.483887                            7.372106      -0.174589       1.918062                    0.998345      30.571577      91.366170       0.583860       0.434410      -1.044851       0.014832       0.014849       0.034927       0.040748      -0.007614      -0.017519      -0.008823      -0.017260      -0.024472      -0.027354       0.011244       0.016110             10.977966      11.634711       0.074437       4.825264       8.872663       3.795933      12.426525           0.000001
          131              C       1.945672       8.632812       2.545140      -0.084157      32.115512 0.42450161E+03  0.99484063E+04                                 8.896619                            6.962791       0.023811       1.991605                    0.999517      28.835570      83.524573       0.610258       0.428271      -1.053815      -0.001825      -0.027388      -0.010391       0.029349      -0.012666      -0.014829      -0.006809      -0.002240      -0.027580      -0.024512       0.005875       0.018636             10.125485      10.135130       0.026184       3.580188       9.322041       4.192282      10.919283           0.000001
          132              C       1.364356       7.824250       1.582661      -0.141968      32.141822 0.43380073E+03  0.10234871E+05                                 8.875402                            7.017211       0.024803       1.984878                    0.999380      29.624081      86.464098       0.609879       0.425667      -1.054050       0.013557       0.013537       0.027345       0.033388      -0.010199      -0.002149      -0.016125       0.040104      -0.013706      -0.030378       0.005479       0.024899             10.037386       8.788797       0.376177       3.322677       9.358508       4.920657      11.964853           0.000000
          133              C       2.003572       6.728812       1.054494       0.100441      34.732322 0.44687603E+03  0.10615356E+05                                 9.612264                            7.250725      -0.456536       1.858610                    0.998758      27.684953      80.915989       0.584456       0.441171      -1.045312      -0.027812      -0.024815      -0.035133       0.051221       0.025709       0.033062       0.023004      -0.008699       0.086806      -0.042992      -0.017797       0.060788             11.755614      11.687604       0.479429       5.629213       9.249821       4.517094      14.329417          -0.000000
          134              C       2.256016      -5.654625      17.615390       0.695680      20.779626 0.28576695E+03  0.61125034E+04                                 7.113722                            6.116479      -0.361315       1.936076                    0.999416      22.283055      63.212883       0.583279       0.490933      -1.010738       0.049544      -0.037225      -0.040270       0.073905       0.016529       0.023584      -0.012277      -0.011927      -0.001382      -0.036654       0.015461       0.021194              7.732660       7.339443      -0.517582       0.043031       6.927764       1.059326       8.930772          -0.000000
          135              C       1.325524      13.151625       5.944182       0.615058      23.338004 0.24832099E+03  0.51385537E+04                                 7.585492                            5.631053      -0.100269       2.027997                    0.999462      22.206626      62.368511       0.618133       0.478847      -1.015021       0.027181      -0.059852       0.009855       0.066470       0.049609       0.043802       0.049938       0.046015       0.180312      -0.087806      -0.021899       0.109704              9.011183       9.589472      -2.583060      -1.471485      11.410170      -2.106382       6.033907           0.000001
          136              C       0.653112      14.489312       5.717825      -0.033056      34.634830 0.42813871E+03  0.99567666E+04                                 9.194839                            6.848822      -0.016787       2.001486                    0.999264      27.134756      75.823644       0.641053       0.410846      -1.075328      -0.023295       0.038770      -0.007469       0.045843      -0.003133       0.000896      -0.002871       0.009443       0.000486      -0.006685       0.000575       0.006110             11.047036      10.870917      -4.066161      -1.392822      15.931879      -2.272592       6.338313           0.000000
          137              C       1.285380      15.451937       5.018509      -0.079548      31.534766 0.41613520E+03  0.97487656E+04                                 8.884800                            6.958017      -0.133125       1.942211                    0.999002      29.162702      85.738172       0.599271       0.436282      -1.044118      -0.029186       0.020447      -0.005558       0.036067       0.003188       0.005611       0.015012       0.042313       0.038036      -0.032519       0.009777       0.022743             10.057007       9.540206      -2.563450      -1.558535      14.403564      -1.817973       6.227252           0.000000
          138              C       0.712556      16.704625       4.806874      -0.151406      35.068270 0.47440807E+03  0.11489193E+05                                 9.540025                            7.415015      -0.179155       1.914482                    0.998317      30.749472      92.050324       0.581923       0.434614      -1.044655       0.013089      -0.036297      -0.003332       0.038729       0.026126       0.000566      -0.002877       0.008690       0.056704      -0.036055       0.016289       0.019766             11.045625      11.711200      -4.257621      -2.365147      14.916422      -0.349682       6.509252           0.000001
          139              C       7.092364      14.729437       6.203665      -0.086292      32.214509 0.42614105E+03  0.99963789E+04                                 8.913720                            6.975575       0.019003       1.989362                    0.999517      28.891776      83.725291       0.609788       0.428191      -1.053872      -0.002791       0.022922      -0.019054       0.029938       0.017408       0.003525      -0.003937       0.011684       0.020694      -0.022742       0.007786       0.014956             10.145860      10.153741      -3.123824      -1.769106      14.183100      -1.405926       6.100739           0.000001
          140              C       6.511048      15.967250       5.984669      -0.144173      32.186415 0.43445564E+03  0.10255161E+05                                 8.888000                            7.026190       0.023146       1.984336                    0.999397      29.645659      86.574283       0.608952       0.426114      -1.053674       0.014413      -0.031033      -0.000950       0.034230       0.012583      -0.010565       0.011977       0.044459       0.008253      -0.032799       0.006084       0.026715             10.051859       8.797562      -3.065965      -1.337699      15.601339      -1.335242       5.756675           0.000000
          141              C       7.150264      16.972375       5.300076       0.101307      34.647530 0.44552519E+03  0.10575755E+05                                 9.598501                            7.240890      -0.464875       1.856752                    0.998718      27.649341      80.795559       0.584688       0.441309      -1.045181      -0.028403       0.044440      -0.004076       0.052898      -0.035320       0.001438       0.000735      -0.053238      -0.052413      -0.035635      -0.017327       0.052963             11.736602      11.668935      -5.099121      -2.397601      16.940553      -0.060443       6.600317          -0.000000
          142              C       7.402708      -1.803062       4.698296       0.697750      20.737473 0.28498198E+03  0.60912526E+04                                 7.102415                            6.106521      -0.351378       1.939561                    0.999417      22.254514      63.099670       0.584003       0.490684      -1.010911       0.048498       0.055067      -0.011140       0.074220      -0.028249       0.003383       0.006157      -0.004556       0.042464      -0.036299       0.014329       0.021970              7.720224       7.329706       0.219543      -0.464663       9.329227       0.338021       6.501738          -0.000000
          143              C       6.472216       9.526375       8.417550       0.615366      23.386495 0.24884759E+03  0.51523030E+04                                 7.595235                            5.636274      -0.099616       2.027624                    0.999484      22.234627      62.469371       0.617954       0.478721      -1.015063       0.024749       0.021754      -0.056199       0.065147      -0.062710       0.022699       0.022572      -0.081661      -0.200749      -0.087696      -0.021074       0.108770              9.024760       9.603867       2.570273      -1.507219       5.560544      -1.278718      11.909870           0.000001
          144              C       5.799804       9.053563       9.689201      -0.035703      34.797981 0.43035364E+03  0.10023624E+05                                 9.227482                            6.869519      -0.032074       1.996098                    0.999238      27.221847      76.185559       0.639512       0.411205      -1.074832      -0.024505      -0.013281       0.036546       0.045962       0.000059       0.000800       0.008409       0.003013      -0.008098      -0.009958       0.002806       0.007152             11.089090      10.905889       3.249951      -2.839676       6.791328      -3.033208      15.570053           0.000000
          145              C       6.432072       9.177875      10.872516      -0.080516      31.565905 0.41655580E+03  0.97614808E+04                                 8.891884                            6.962655      -0.134302       1.941908                    0.999059      29.183429      85.823080       0.598902       0.436423      -1.043992      -0.029449      -0.006451       0.021305       0.036915      -0.007183       0.000337       0.014457       0.000176      -0.095049      -0.035843       0.010845       0.024997             10.065470       9.543704       2.630637      -1.439459       6.701376      -2.633978      13.951331           0.000000
          146              C       5.859248       8.734812      12.063193      -0.151387      35.165491 0.47593332E+03  0.11535992E+05                                 9.560115                            7.429003      -0.179735       1.913657                    0.998342      30.799204      92.254493       0.581100       0.434857      -1.044454       0.010911       0.021863      -0.030881       0.039379      -0.013251       0.015987       0.016307      -0.014690      -0.011789      -0.031381       0.010786       0.020595             11.071631      11.735989       4.187948      -2.518399       8.328718      -3.478865      13.150185           0.000001
          147              C       4.519056       8.512750       9.654235      -0.091514      32.403014 0.42950873E+03  0.10095677E+05                                 8.948799                            7.004326       0.022370       1.988719                    0.999546      29.003947      84.147288       0.608346       0.428343      -1.053731      -0.000809       0.005962       0.028491       0.029119      -0.009510       0.016520       0.010901      -0.001781      -0.016074      -0.025803       0.010629       0.015174             10.186352      10.200329       3.112311      -1.840839       6.933547      -2.812814      13.425180           0.000001
          148              C       3.937740       8.083500      10.835710      -0.131858      31.722538 0.42661847E+03  0.10020922E+05                                 8.788802                            6.950321       0.047022       1.993498                    0.999359      29.389945      85.519215       0.614097       0.424621      -1.054969       0.013689       0.015713      -0.026312       0.033565       0.006620       0.013488       0.002634       0.018410      -0.086426      -0.032103       0.003132       0.028971              9.935353       8.726006       2.668145      -1.958640       6.978896      -3.535657      14.101158           0.000000
          149              C       4.576956       8.173813      12.048470       0.095860      34.812472 0.44822195E+03  0.10652027E+05                                 9.613339                            7.251482      -0.449005       1.860392                    0.998735      27.717779      80.947641       0.585835       0.439938      -1.046368      -0.028048      -0.018672       0.040555       0.052726       0.013058      -0.040506      -0.026534      -0.016903       0.061967      -0.044385      -0.015612       0.059997             11.756809      11.690033       4.636635      -3.227588       9.147730      -4.457358      14.432664          -0.000000
          150              C       4.829400       7.457688      14.492394       0.691561      20.768389 0.28559652E+03  0.61064826E+04                                 7.104740                            6.109757      -0.370728       1.934308                    0.999430      22.263605      63.095985       0.584442       0.490147      -1.011386       0.049479      -0.013886       0.049559       0.071394       0.010885      -0.026518       0.010291      -0.015380      -0.014544      -0.036397       0.014917       0.021480              7.722260       7.330647       0.295332       0.424794       7.503133      -1.394091       8.333000          -0.000000
          151              C       1.286692      15.365875       0.000000      -0.304192      38.144477 0.50152201E+03  0.12280685E+05                                11.144343                            8.469989      -0.449790       1.835551                    0.994833      31.978811      95.367244       0.466301       0.536423      -0.993943      -0.000632      -0.097018       0.000875       0.097024       0.001798      -0.034929      -0.000326       0.001023      -0.010384      -0.035681       0.001174       0.034507             13.860513      11.185914       0.000792      -3.360582      10.841046       0.001052      19.554579          -0.000000
          152              C       3.860000       2.942062       5.095802      -0.299269      37.946571 0.49842628E+03  0.12193318E+05                                11.144809                            8.472448      -0.480172       1.827078                    0.994963      31.933714      95.374426       0.463593       0.540068      -0.991666       0.000000       0.048082       0.083281       0.096165      -0.031144       0.017981       0.000972       0.007563      -0.005319      -0.035584      -0.001212       0.036796             13.860462      11.193540      -2.918774       1.685159      17.372974      -3.774233      13.014871          -0.000001
          153              C       6.433308      -7.682937      13.307238      -0.304192      38.144496 0.50152214E+03  0.12280689E+05                                11.144347                            8.469991      -0.449790       1.835550                    0.994833      31.978812      95.367246       0.466301       0.536423      -0.993943       0.000632       0.049267      -0.083583       0.097024       0.031148       0.015908      -0.002190       0.004250      -0.000701      -0.035681       0.001174       0.034507             13.860522      11.185916       2.910758       1.679608      17.375306       3.773607      13.020343          -0.000001
          154              C       1.286692       5.884125       0.000000      -0.304192      38.144483 0.50152195E+03  0.12280683E+05                                11.144343                            8.469988      -0.449790       1.835551                    0.994833      31.978812      95.367247       0.466301       0.536422      -0.993943      -0.000632       0.097018      -0.000875       0.097024      -0.001798       0.034929      -0.000326       0.001023      -0.010384      -0.035681       0.001174       0.034507             13.860515      11.185917      -0.000791       3.360588      10.841043       0.001053      19.554585          -0.000000
          155              C       3.860000       7.682937      13.307238      -0.299269      37.946573 0.49842622E+03  0.12193317E+05                                11.144809                            8.472447      -0.480172       1.827078                    0.994963      31.933714      95.374427       0.463593       0.540068      -0.991666      -0.000000      -0.048082      -0.083281       0.096165       0.031144      -0.017981       0.000972       0.007563      -0.005319      -0.035584      -0.001212       0.036796             13.860462      11.193544       2.918784      -1.685156      17.372978      -3.774230      13.014864          -0.000000
          156              C       6.433308      -2.942062       5.095802      -0.304192      38.144483 0.50152205E+03  0.12280686E+05                                11.144345                            8.469990      -0.449790       1.835551                    0.994833      31.978811      95.367245       0.466301       0.536423      -0.993943       0.000632      -0.049267       0.083583       0.097024      -0.031148      -0.015908      -0.002190       0.004250      -0.000701      -0.035681       0.001174       0.034507             13.860517      11.185913      -2.910745      -1.679611      17.375289       3.773604      13.020347          -0.000000
          157              O       7.004356      11.010687       4.396486      -0.563612      37.478777 0.55879930E+03  0.13566541E+05                                 8.869707                            7.305175       0.298446       2.147377                    0.997238      27.683031      73.179367       0.704460       0.358127      -1.139436       0.002179       0.025597      -0.019189       0.032065      -0.011935       0.046718       0.016432      -0.080505      -0.043921      -0.074562       0.022914       0.051648              9.936184       7.684502      -1.702662       0.267833      14.111079      -4.393762       8.012972           0.000000
          158              O       5.293604      12.441875       4.457216      -0.537180      36.906841 0.50751543E+03  0.12019756E+05                                 8.777070                            6.936533       0.375720       2.192800                    0.996411      26.703665      69.555709       0.727433       0.355522      -1.142345       0.017290       0.007546      -0.006021       0.019803      -0.003777      -0.001497       0.060373       0.092358       0.036585      -0.088528       0.039020       0.049509             10.402610      16.035115       0.515747      -5.452758       6.641902      -0.769286       8.530813          -0.000001
          159              O       1.857664       8.927125       6.669262      -0.564549      37.579787 0.56045737E+03  0.13618773E+05                                 8.890934                            7.320016       0.297312       2.146720                    0.997154      27.711816      73.321022       0.703069       0.358519      -1.138965       0.003741      -0.028500      -0.010471       0.030592       0.046431      -0.015546       0.016735      -0.022380       0.134714      -0.074483       0.024819       0.049664              9.962478       7.699215       1.084626       1.341557      13.387135       4.854577       8.801085           0.000000
          160              O       0.146912       8.264125       5.399452      -0.533628      36.696133 0.50398862E+03  0.11913733E+05                                 8.740653                            6.909534       0.375608       2.193474                    0.996417      26.620987      69.242612       0.729409       0.355229      -1.142745       0.018636      -0.009394      -0.000967       0.020892      -0.001686       0.005681      -0.056973       0.098491       0.048269      -0.088377       0.037674       0.050703             10.357706      15.966435      -4.952549       2.271328       8.682675      -0.432387       6.424009          -0.000001
          161              O       4.431048      11.937187       7.337292      -0.565473      37.537106 0.55993133E+03  0.13600473E+05                                 8.877626                            7.311506       0.303517       2.148280                    0.997174      27.710542      73.261883       0.704331       0.358022      -1.139555       0.003342       0.004177       0.029756       0.030233      -0.035978      -0.031634      -0.035420      -0.045874       0.049316      -0.073708       0.022575       0.051132              9.945471       7.690887       0.620201      -1.611019       5.737112      -0.444433      16.408416           0.000000
          162              O       2.720296      11.169000       8.546372      -0.542227      37.050413 0.50982092E+03  0.12088532E+05                                 8.801404                            6.953176       0.379561       2.192962                    0.996305      26.753701      69.736060       0.726391       0.355615      -1.142225       0.015412       0.000038       0.011107       0.018997      -0.001303      -0.003011      -0.002681      -0.010339      -0.258546      -0.086310       0.037848       0.048462             10.434762      16.084702       4.480722       3.189456       7.413661       1.210236       7.805924          -0.000001
          163              O       7.004356      -0.385687      14.006554      -0.563612      37.478778 0.55879932E+03  0.13566541E+05                                 8.869707                            7.305175       0.298446       2.147377                    0.997238      27.683032      73.179368       0.704460       0.358127      -1.139436       0.002179      -0.025597       0.019189       0.032065       0.011935      -0.046718       0.016432      -0.080505      -0.043921      -0.074562       0.022914       0.051648              9.936184       7.684502       1.702662      -0.267833      14.111079      -4.393762       8.012972           0.000000
          164              O       5.293604      -1.816875      13.945824      -0.537180      36.906844 0.50751545E+03  0.12019757E+05                                 8.777070                            6.936533       0.375720       2.192800                    0.996411      26.703665      69.555711       0.727433       0.355522      -1.142345       0.017290      -0.007546       0.006021       0.019803       0.003777       0.001497       0.060373       0.092358       0.036585      -0.088528       0.039020       0.049509             10.402611      16.035117      -0.515746       5.452758       6.641903      -0.769287       8.530813          -0.000001
          165              O       1.857664       1.697875      11.733778      -0.564549      37.579792 0.56045741E+03  0.13618774E+05                                 8.890935                            7.320016       0.297312       2.146720                    0.997154      27.711817      73.321024       0.703069       0.358519      -1.138965       0.003741       0.028500       0.010471       0.030592      -0.046431       0.015546       0.016735      -0.022380       0.134714      -0.074483       0.024819       0.049664              9.962480       7.699215      -1.084626      -1.341557      13.387138       4.854579       8.801086           0.000000
          166              O       0.146912       2.360875      13.003588      -0.533628      36.696138 0.50398862E+03  0.11913733E+05                                 8.740654                            6.909534       0.375608       2.193474                    0.996417      26.620987      69.242612       0.729409       0.355229      -1.142745       0.018636       0.009394       0.000967       0.020892       0.001686      -0.005681      -0.056973       0.098491       0.048269      -0.088377       0.037674       0.050703             10.357708      15.966439       4.952552      -2.271328       8.682677      -0.432388       6.424009          -0.000001
          167              O       4.431048      -1.312187      11.065748      -0.565473      37.537107 0.55993133E+03  0.13600473E+05                                 8.877626                            7.311506       0.303517       2.148280                    0.997174      27.710542      73.261883       0.704331       0.358022      -1.139555       0.003342      -0.004177      -0.029756       0.030233       0.035978       0.031634      -0.035420      -0.045874       0.049316      -0.073708       0.022575       0.051132              9.945472       7.690887      -0.620201       1.611019       5.737112      -0.444433      16.408417           0.000000
          168              O       2.720296      -0.544000       9.856668      -0.542227      37.050412 0.50982089E+03  0.12088531E+05                                 8.801404                            6.953176       0.379561       2.192962                    0.996305      26.753700      69.736058       0.726390       0.355615      -1.142225       0.015412      -0.000038      -0.011107       0.018997       0.001303       0.003011      -0.002681      -0.010339      -0.258546      -0.086310       0.037848       0.048462             10.434762      16.084702      -4.480723      -3.189456       7.413661       1.210236       7.805924          -0.000001
          169              O       3.288952       0.385688      14.006554      -0.565473      37.537106 0.55993139E+03  0.13600475E+05                                 8.877626                            7.311507       0.303517       2.148280                    0.997174      27.710542      73.261885       0.704331       0.358022      -1.139555      -0.003342       0.023681       0.018495       0.030233       0.009407       0.046975      -0.016965      -0.077839      -0.046579      -0.073708       0.022575       0.051132              9.945472       7.690888       1.705285       0.268399      14.125480       4.398592       8.020047           0.000000
          170              O       4.999704       1.816875      13.945824      -0.542227      37.050423 0.50982086E+03  0.12088530E+05                                 8.801406                            6.953175       0.379561       2.192962                    0.996305      26.753702      69.736065       0.726390       0.355615      -1.142225      -0.015412       0.009601       0.005586       0.018997       0.001956       0.002634      -0.059556       0.088171       0.036984      -0.086310       0.037848       0.048461             10.434766      16.084710      -0.521790      -5.475152       6.659762       0.774973       8.559825          -0.000001
          171              O       0.715644      -1.697875      11.733778      -0.563612      37.478773 0.55879924E+03  0.13566539E+05                                 8.869707                            7.305174       0.298446       2.147377                    0.997238      27.683031      73.179367       0.704460       0.358127      -1.139436      -0.002179      -0.029417       0.012574       0.032065      -0.046427      -0.013023      -0.018723      -0.019615       0.138750      -0.074562       0.022914       0.051648              9.936184       7.684502      -1.083282       1.340631      13.342610      -4.837438       8.781440           0.000000
          172              O       2.426396      -2.360875      13.003588      -0.537180      36.906845 0.50751552E+03  0.12019758E+05                                 8.777070                            6.936533       0.375720       2.192800                    0.996411      26.703665      69.555710       0.727433       0.355522      -1.142345      -0.017290      -0.008988       0.003524       0.019803      -0.000592       0.004019       0.058103       0.096289       0.048377      -0.088528       0.039020       0.049509             10.402611      16.035116       4.980102       2.279729       8.724808       0.433279       6.447909          -0.000001
          173              O       5.862336       1.312188      11.065748      -0.564549      37.579785 0.56045721E+03  0.13618768E+05                                 8.890934                            7.320015       0.297312       2.146720                    0.997154      27.711816      73.321023       0.703069       0.358519      -1.138965      -0.003741       0.005182      -0.029917       0.030592       0.036679      -0.032438       0.032689      -0.050012       0.051817      -0.074483       0.024819       0.049664              9.962478       7.699216      -0.619510      -1.610095       5.743410       0.441474      16.444808           0.000000
          174              O       7.573088       0.544000       9.856668      -0.533628      36.696129 0.50398868E+03  0.11913735E+05                                 8.740653                            6.909535       0.375608       2.193474                    0.996417      26.620987      69.242613       0.729409       0.355229      -1.142745      -0.018636       0.003859      -0.008619       0.020892      -0.005763      -0.001380       0.003288      -0.005884      -0.264856      -0.088377       0.037674       0.050703             10.357704      15.966431      -4.443300       3.153366       7.363132      -1.194222       7.743550          -0.000001
          175              O       3.288952      10.239312       4.396486      -0.565473      37.537105 0.55993135E+03  0.13600473E+05                                 8.877626                            7.311507       0.303517       2.148280                    0.997174      27.710541      73.261882       0.704331       0.358022      -1.139555      -0.003342      -0.023681      -0.018495       0.030233      -0.009407      -0.046975      -0.016965      -0.077839      -0.046579      -0.073708       0.022575       0.051132              9.945472       7.690888      -1.705286      -0.268399      14.125480       4.398592       8.020047           0.000000
          176              O       4.999704       8.808125       4.457216      -0.542227      37.050423 0.50982085E+03  0.12088530E+05                                 8.801406                            6.953175       0.379561       2.192962                    0.996305      26.753702      69.736064       0.726391       0.355615      -1.142225      -0.015412      -0.009600      -0.005586       0.018997      -0.001956      -0.002634      -0.059556       0.088171       0.036984      -0.086310       0.037848       0.048461             10.434766      16.084710       0.521790       5.475152       6.659762       0.774973       8.559825          -0.000001
          177              O       0.715644      12.322875       6.669262      -0.563612      37.478776 0.55879927E+03  0.13566540E+05                                 8.869707                            7.305175       0.298446       2.147377                    0.997238      27.683031      73.179368       0.704460       0.358127      -1.139436      -0.002179       0.029417      -0.012574       0.032065       0.046427       0.013023      -0.018723      -0.019615       0.138750      -0.074562       0.022914       0.051648              9.936185       7.684501       1.083281      -1.340630      13.342613      -4.837439       8.781441           0.000000
          178              O       2.426396      12.985875       5.399452      -0.537180      36.906852 0.50751555E+03  0.12019759E+05                                 8.777071                            6.936533       0.375720       2.192800                    0.996411      26.703666      69.555711       0.727433       0.355522      -1.142346      -0.017290       0.008988      -0.003524       0.019803       0.000592      -0.004019       0.058103       0.096289       0.048377      -0.088528       0.039020       0.049509             10.402613      16.035120      -4.980104      -2.279729       8.724809       0.433280       6.447909          -0.000001
          179              O       5.862336       9.312812       7.337292      -0.564549      37.579786 0.56045725E+03  0.13618769E+05                                 8.890934                            7.320015       0.297312       2.146720                    0.997154      27.711817      73.321026       0.703069       0.358519      -1.138965      -0.003741      -0.005182       0.029917       0.030592      -0.036679       0.032438       0.032689      -0.050012       0.051817      -0.074483       0.024819       0.049664              9.962478       7.699216       0.619510       1.610095       5.743410       0.441474      16.444808           0.000000
          180              O       7.573088      10.081000       8.546372      -0.533628      36.696131 0.50398872E+03  0.11913736E+05                                 8.740653                            6.909535       0.375608       2.193474                    0.996417      26.620988      69.242616       0.729409       0.355229      -1.142745      -0.018636      -0.003859       0.008619       0.020892       0.005763       0.001380       0.003288      -0.005884      -0.264855      -0.088377       0.037674       0.050703             10.357705      15.966431       4.443300      -3.153365       7.363132      -1.194223       7.743550          -0.000001
          181              F       0.945700       6.275125      16.606903      -0.208894      16.669320 0.22958433E+03  0.44020717E+04                                 5.064044                            4.586410       0.754930       2.479614                    0.997767      19.163352      43.058594       0.929729       0.343585      -1.167106       0.005136       0.002297       0.000223       0.005631       0.033778      -0.049639      -0.046001       0.002694       0.109541      -0.052133      -0.042377       0.094510              5.526436       4.469927       0.638955      -1.590366       4.554493      -2.010312       7.554887           0.000000
          182              F       7.041412       4.960812      17.087223      -0.194884      15.092611 0.21476721E+03  0.40357037E+04                                 4.608348                            4.376184       1.128123       2.616823                    0.999645      18.660617      41.036233       0.974766       0.334391      -1.179167       0.007906       0.002801       0.007879       0.011508       0.052252       0.038790       0.031077       0.048226      -0.078670      -0.050745      -0.040708       0.091453              4.692302       5.834683       0.772642       1.188460       3.716284       0.271044       4.525938          -0.000002
          183              F       7.486084       6.620437      18.349671      -0.202489      13.546639 0.18682011E+03  0.34144617E+04                                 4.350546                            4.112543       0.746137       2.475764                    0.998479      18.958212      42.080837       0.987140       0.339491      -1.166402      -0.000938       0.000555       0.002844       0.003046      -0.038268      -0.039058       0.056095      -0.060778      -0.010496      -0.057233      -0.039299       0.096533              4.460806       3.890575      -0.950185      -0.743423       4.687287       0.928705       4.804555           0.000002
          184              F       3.519008       0.619438       4.665171      -0.205628      16.624475 0.22883660E+03  0.43841109E+04                                 5.054574                            4.578612       0.768981       2.484262                    0.997879      19.143371      42.994433       0.930629       0.343537      -1.167160       0.001787       0.003252      -0.000911       0.003821      -0.064554      -0.004524       0.000291      -0.081597      -0.144425      -0.054578      -0.045899       0.100477              5.515378       4.461461      -1.691097       0.241668       8.526606      -0.294534       3.558067           0.000000
          185              F       1.894720       1.692563       5.563239      -0.191439      14.955855 0.21227280E+03  0.39764960E+04                                 4.578472                            4.349314       1.164294       2.634858                    0.999419      18.568013      40.745900       0.978411       0.334179      -1.179563       0.010121       0.003174      -0.009260       0.014081       0.004739      -0.066891      -0.006503       0.087192       0.037954      -0.050840      -0.042560       0.093400              4.661319       5.793202       0.637166      -1.252847       4.062266      -0.481490       4.128491          -0.000001
          186              F       2.339392       1.956062       3.494737      -0.203197      13.559709 0.18705001E+03  0.34197690E+04                                 4.353694                            4.115410       0.763133       2.480935                    0.998546      18.965986      42.107088       0.986659       0.339547      -1.166336      -0.000224       0.002530      -0.002964       0.003903      -0.016716       0.052375      -0.011011       0.013064       0.213926      -0.059403      -0.036281       0.095683              4.464075       3.894251      -0.168527       1.196356       3.973806      -0.515118       5.524167           0.000002
          187              F       6.092392      -6.894562      15.534006      -0.207718      16.652971 0.22930204E+03  0.43952798E+04                                 5.060300                            4.583229       0.756688       2.480206                    0.997784      19.155886      43.034197       0.930167       0.343531      -1.167159       0.003324      -0.001683       0.001015       0.003861       0.028195       0.056146       0.047217       0.000755       0.104212      -0.053210      -0.043811       0.097021              5.522222       4.465740       1.056583       1.345688       5.061467       2.302995       7.039459           0.000000
          188              F       4.468104      -6.653375      14.155618      -0.191838      14.950945 0.21216908E+03  0.39739399E+04                                 4.576442                            4.347343       1.167458       2.636276                    0.999408      18.566996      40.736251       0.978971       0.334039      -1.179724       0.009473      -0.009717      -0.000305       0.013574      -0.060268       0.027461      -0.022443       0.032917      -0.124453      -0.050994      -0.041595       0.092589              4.659246       5.791098      -1.402449       0.075246       4.526672       0.211759       3.659968          -0.000002
          189              F       4.912776      -8.576500      14.961672      -0.204237      13.571530 0.18725560E+03  0.34244310E+04                                 4.355518                            4.116957       0.754220       2.477660                    0.998547      18.977944      42.137695       0.986741       0.339429      -1.166450      -0.000512      -0.004943      -0.000295       0.004978       0.053086      -0.014681      -0.043605      -0.080062      -0.072249      -0.056747      -0.039135       0.095882              4.466014       3.896183       1.121181      -0.452556       5.584989      -0.414029       3.916872           0.000002
          190              F       0.945700       4.349875       1.796137      -0.208894      16.669319 0.22958434E+03  0.44020719E+04                                 5.064044                            4.586410       0.754930       2.479614                    0.997767      19.163353      43.058596       0.929729       0.343585      -1.167106       0.005136      -0.002297      -0.000223       0.005631      -0.033778       0.049639      -0.046001       0.002694       0.109541      -0.052133      -0.042377       0.094510              5.526435       4.469926      -0.638955       1.590366       4.554493      -2.010312       7.554885           0.000000
          191              F       7.041412       5.664187       1.315817      -0.194884      15.092610 0.21476715E+03  0.40357022E+04                                 4.608348                            4.376183       1.128123       2.616823                    0.999645      18.660618      41.036233       0.974766       0.334391      -1.179167       0.007906      -0.002801      -0.007879       0.011508      -0.052252      -0.038790       0.031077       0.048226      -0.078670      -0.050745      -0.040708       0.091453              4.692301       5.834684      -0.772641      -1.188461       3.716283       0.271043       4.525937          -0.000002
          192              F       7.486084       4.004562       0.053369      -0.202489      13.546640 0.18682015E+03  0.34144625E+04                                 4.350546                            4.112543       0.746137       2.475764                    0.998479      18.958213      42.080837       0.987140       0.339491      -1.166403      -0.000938      -0.000555      -0.002844       0.003046       0.038268       0.039058       0.056095      -0.060778      -0.010496      -0.057233      -0.039299       0.096533              4.460805       3.890574       0.950184       0.743422       4.687288       0.928705       4.804554           0.000003
          193              F       3.519008      10.005562      13.737869      -0.205628      16.624477 0.22883670E+03  0.43841133E+04                                 5.054575                            4.578613       0.768981       2.484262                    0.997879      19.143371      42.994434       0.930629       0.343537      -1.167160       0.001787      -0.003252       0.000911       0.003821       0.064554       0.004524       0.000291      -0.081597      -0.144425      -0.054578      -0.045899       0.100477              5.515378       4.461460       1.691095      -0.241668       8.526606      -0.294535       3.558068           0.000000
          194              F       1.894720       8.932437      12.839801      -0.191439      14.955856 0.21227282E+03  0.39764966E+04                                 4.578473                            4.349315       1.164294       2.634858                    0.999419      18.568013      40.745901       0.978411       0.334179      -1.179563       0.010121      -0.003174       0.009260       0.014081      -0.004739       0.066891      -0.006503       0.087192       0.037954      -0.050840      -0.042560       0.093400              4.661320       5.793202      -0.637167       1.252847       4.062267      -0.481491       4.128492          -0.000002
          195              F       2.339392       8.668938      14.908303      -0.203197      13.559708 0.18704999E+03  0.34197686E+04                                 4.353694                            4.115410       0.763132       2.480935                    0.998546      18.965986      42.107088       0.986659       0.339547      -1.166336      -0.000224      -0.002530       0.002964       0.003903       0.016716      -0.052375      -0.011011       0.013064       0.213926      -0.059403      -0.036281       0.095683              4.464074       3.894251       0.168526      -1.196356       3.973805      -0.515116       5.524167           0.000002
          196              F       6.092392      17.519562       2.869034      -0.207718      16.652973 0.22930206E+03  0.43952803E+04                                 5.060300                            4.583229       0.756687       2.480206                    0.997784      19.155886      43.034198       0.930167       0.343531      -1.167159       0.003324       0.001683      -0.001015       0.003861      -0.028195      -0.056146       0.047217       0.000755       0.104212      -0.053210      -0.043811       0.097021              5.522223       4.465740      -1.056583      -1.345688       5.061468       2.302995       7.039460           0.000000
          197              F       4.468104      17.278375       4.247422      -0.191838      14.950946 0.21216908E+03  0.39739399E+04                                 4.576442                            4.347343       1.167458       2.636276                    0.999408      18.566996      40.736251       0.978971       0.334039      -1.179724       0.009473       0.009717       0.000305       0.013574       0.060268      -0.027461      -0.022443       0.032918      -0.124453      -0.050994      -0.041595       0.092589              4.659246       5.791097       1.402450      -0.075246       4.526673       0.211759       3.659968          -0.000001
          198              F       4.912776      19.201500       3.441368      -0.204237      13.571531 0.18725563E+03  0.34244316E+04                                 4.355518                            4.116958       0.754220       2.477660                    0.998547      18.977945      42.137698       0.986741       0.339429      -1.166450      -0.000512       0.004943       0.000295       0.004978      -0.053086       0.014681      -0.043605      -0.080062      -0.072249      -0.056747      -0.039135       0.095882              4.466015       3.896183      -1.121181       0.452556       5.584988      -0.414028       3.916872           0.000002
          199              F       1.627608      16.900125       1.796137      -0.207718      16.652972 0.22930207E+03  0.43952805E+04                                 5.060300                            4.583229       0.756688       2.480206                    0.997784      19.155885      43.034194       0.930167       0.343531      -1.167159      -0.003324       0.001720      -0.000950       0.003861      -0.034526      -0.052491       0.046335       0.002283       0.108796      -0.053210      -0.043811       0.097021              5.522222       4.465739      -0.637108      -1.587871       4.550509       2.007993       7.550418           0.000000
          200              F       3.251896      15.585812       1.315817      -0.191838      14.950944 0.21216908E+03  0.39739399E+04                                 4.576442                            4.347343       1.167459       2.636276                    0.999408      18.566995      40.736248       0.978971       0.334039      -1.179724      -0.009473       0.004594      -0.008568       0.013574      -0.053916       0.038463      -0.031039       0.047807      -0.079784      -0.050994      -0.041595       0.092589              4.659246       5.791096      -0.766389       1.176934       3.693256      -0.269414       4.493385          -0.000002
          201              F       2.807224      17.245438       0.053369      -0.204238      13.571539 0.18725574E+03  0.34244341E+04                                 4.355520                            4.116959       0.754219       2.477659                    0.998547      18.977948      42.137711       0.986741       0.339429      -1.166450       0.000512       0.002216      -0.004428       0.004978       0.039257      -0.038634      -0.054779      -0.060708      -0.014188      -0.056747      -0.039135       0.095882              4.466017       3.896185       0.952517      -0.744694       4.692463      -0.929331       4.809402           0.000002
          202              F       6.774300      11.244437      13.737869      -0.208894      16.669318 0.22958428E+03  0.44020706E+04                                 5.064043                            4.586409       0.754930       2.479614                    0.997767      19.163352      43.058593       0.929729       0.343585      -1.167106      -0.005136      -0.000955       0.002101       0.005631       0.059877      -0.004433       0.001299      -0.079233      -0.136239      -0.052133      -0.042377       0.094510              5.526435       4.469927       1.696776       0.241832       8.545767       0.294053       3.563610           0.000000
          203              F       0.678588      12.317562      12.839801      -0.194884      15.092609 0.21476718E+03  0.40357029E+04                                 4.608348                            4.376184       1.128123       2.616823                    0.999645      18.660617      41.036231       0.974766       0.334391      -1.179167      -0.007906       0.005423       0.006365       0.011508      -0.007467      -0.064647       0.008947       0.086556       0.036319      -0.050745      -0.040708       0.091453              4.692301       5.834683      -0.642916      -1.263357       4.088793       0.486112       4.153428          -0.000001
          204              F       0.233916      12.581062      14.908303      -0.202489      13.546646 0.18682027E+03  0.34144653E+04                                 4.350548                            4.112545       0.746136       2.475764                    0.998479      18.958215      42.080848       0.987140       0.339491      -1.166402       0.000938       0.002186       0.001903       0.003046       0.014691       0.052670       0.012616       0.014530       0.215426      -0.057233      -0.039299       0.096533              4.460807       3.890576       0.168730       1.194595       3.970958       0.515132       5.520889           0.000002
          205              F       4.200992       3.730437       2.869034      -0.205628      16.624476 0.22883664E+03  0.43841118E+04                                 5.054575                            4.578613       0.768981       2.484262                    0.997879      19.143370      42.994431       0.930629       0.343537      -1.167160      -0.001787      -0.002415       0.002361       0.003821      -0.028359       0.058167      -0.048790       0.003413       0.110607      -0.054578      -0.045899       0.100477              5.515378       4.461460      -1.054838       1.343699       5.055274      -2.298707       7.029399           0.000000
          206              F       5.825280       3.971625       4.247422      -0.191439      14.955854 0.21227275E+03  0.39764949E+04                                 4.578472                            4.349314       1.164294       2.634858                    0.999419      18.568012      40.745897       0.978411       0.334179      -1.179563      -0.010121      -0.009606      -0.001882       0.014081       0.060299       0.029341       0.023844       0.034630      -0.119729      -0.050840      -0.042560       0.093400              4.661319       5.793201       1.403581       0.074621       4.528918      -0.212069       3.661839          -0.000002
          207              F       5.380608       2.048500       3.441368      -0.203198      13.559718 0.18705021E+03  0.34197736E+04                                 4.353697                            4.115413       0.763131       2.480935                    0.998546      18.965989      42.107103       0.986659       0.339547      -1.166336       0.000224      -0.003832       0.000709       0.003903      -0.053716      -0.011711       0.043639      -0.081593      -0.070044      -0.059403      -0.036281       0.095683              4.464077       3.894253      -1.120339      -0.452230       5.582685       0.413767       3.915294           0.000003
          208              F       1.627608      -6.275125      16.606903      -0.207718      16.652972 0.22930206E+03  0.43952803E+04                                 5.060300                            4.583229       0.756688       2.480206                    0.997784      19.155886      43.034195       0.930167       0.343531      -1.167159      -0.003324      -0.001720       0.000950       0.003861       0.034526       0.052491       0.046335       0.002283       0.108796      -0.053210      -0.043811       0.097021              5.522222       4.465739       0.637108       1.587871       4.550509       2.007993       7.550419           0.000000
          209              F       3.251896      -4.960812      17.087223      -0.191837      14.950944 0.21216908E+03  0.39739398E+04                                 4.576442                            4.347343       1.167458       2.636276                    0.999408      18.566995      40.736247       0.978971       0.334039      -1.179724      -0.009473      -0.004594       0.008568       0.013574       0.053916      -0.038463      -0.031039       0.047807      -0.079784      -0.050994      -0.041595       0.092589              4.659246       5.791095       0.766389      -1.176934       3.693256      -0.269415       4.493386          -0.000002
          210              F       2.807224      -6.620437      18.349671      -0.204238      13.571537 0.18725567E+03  0.34244325E+04                                 4.355520                            4.116958       0.754219       2.477659                    0.998547      18.977947      42.137709       0.986741       0.339429      -1.166450       0.000512      -0.002216       0.004428       0.004978      -0.039257       0.038634      -0.054779      -0.060708      -0.014188      -0.056747      -0.039135       0.095882              4.466016       3.896185      -0.952517       0.744695       4.692462      -0.929331       4.809403           0.000002
          211              F       6.774300      -0.619437       4.665171      -0.208894      16.669318 0.22958429E+03  0.44020708E+04                                 5.064043                            4.586409       0.754930       2.479614                    0.997767      19.163352      43.058593       0.929729       0.343585      -1.167106      -0.005136       0.000955      -0.002101       0.005631      -0.059877       0.004433       0.001299      -0.079233      -0.136239      -0.052133      -0.042377       0.094510              5.526435       4.469927      -1.696776      -0.241832       8.545768       0.294053       3.563610           0.000000
          212              F       0.678588      -1.692562       5.563239      -0.194884      15.092609 0.21476718E+03  0.40357028E+04                                 4.608348                            4.376184       1.128123       2.616823                    0.999645      18.660617      41.036231       0.974766       0.334391      -1.179167      -0.007906      -0.005423      -0.006365       0.011508       0.007467       0.064647       0.008947       0.086556       0.036319      -0.050745      -0.040708       0.091453              4.692301       5.834683       0.642916       1.263357       4.088793       0.486112       4.153427          -0.000002
          213              F       0.233916      -1.956062       3.494737      -0.202489      13.546651 0.18682034E+03  0.34144668E+04                                 4.350549                            4.112546       0.746136       2.475763                    0.998479      18.958217      42.080855       0.987140       0.339491      -1.166402       0.000938      -0.002186      -0.001903       0.003046      -0.014691      -0.052670       0.012616       0.014530       0.215426      -0.057233      -0.039299       0.096533              4.460809       3.890577      -0.168730      -1.194596       3.970959       0.515132       5.520890           0.000002
          214              F       4.200992       6.894563      15.534006      -0.205628      16.624477 0.22883669E+03  0.43841131E+04                                 5.054575                            4.578613       0.768981       2.484262                    0.997879      19.143370      42.994432       0.930629       0.343537      -1.167160      -0.001787       0.002415      -0.002361       0.003821       0.028359      -0.058167      -0.048790       0.003413       0.110607      -0.054578      -0.045899       0.100477              5.515378       4.461460       1.054838      -1.343698       5.055276      -2.298707       7.029398           0.000000
          215              F       5.825280       6.653375      14.155618      -0.191439      14.955853 0.21227278E+03  0.39764955E+04                                 4.578472                            4.349314       1.164294       2.634858                    0.999419      18.568012      40.745895       0.978411       0.334178      -1.179563      -0.010121       0.009606       0.001882       0.014081      -0.060299      -0.029341       0.023844       0.034630      -0.119729      -0.050840      -0.042560       0.093400              4.661319       5.793199      -1.403580      -0.074621       4.528919      -0.212069       3.661839          -0.000001
          216              F       5.380608       8.576500      14.961672      -0.203198      13.559716 0.18705010E+03  0.34197713E+04                                 4.353696                            4.115411       0.763131       2.480935                    0.998546      18.965989      42.107101       0.986659       0.339547      -1.166336       0.000224       0.003832      -0.000709       0.003903       0.053716       0.011711       0.043639      -0.081593      -0.070044      -0.059403      -0.036281       0.095683              4.464077       3.894253       1.120340       0.452231       5.582684       0.413768       3.915293           0.000002

******************************************************
Auxiliary information for the entire system
The total spin magnetic moment of the unit cell is   0.000017
The total net atomic charge of the unit cell is   0.000000
Accuracy of reproducing the electrostatic potential in the unit cell:
  The inner radius (bohr) =    5.0000
  The outer radius (bohr) =   12.0000
  Valid grid points have density less than (e/(bohr^3)) =    0.0001
  The number of valid grid points were=        59950
  The rms potential error without charges in kcal/mol is=      8.26607
  The rms potential error with partial charges in kcal/mol is=      1.33204
  The RRMSE value at monopole order=      0.16115
  The rms potential error with partial charges and cloud penetration in kcal/mol is=      1.36080
  The RRMSE value at monopole order with cloud penetration is=      0.16463
  The rms potential error with partial charges and atomic dipoles in kcal/mol is=      1.04954
  The RRMSE value at dipole order=      0.12697
  The rms potential error with partial charges, atomic dipoles and cloud penetration in kcal/mol is=      1.02007
  The RRMSE value at dipole order with cloud penetration=      0.12340

******************************************************
The electron densities and ab initio electrostatic potential were computed in VASP using the PBE functional and
projector augmented wave method. See the main text of the journal article for a description of computational details.
The atomic charges, dipoles, and quadrupoles were computed with the DDEC6 method as described in
(a) T. A. Manz and N. Gabaldon Limas, RSC Adv. 6 (2016) 47771-47801 DOI: 10.1039/c6ra04656h
(b) N. Gabaldon Limas and T. A. Manz, RSC Adv. 8 (2018) 2678-2707 DOI: 10.1039/c7ra11829e.
For each atom in the material, the electron cloud parameters were fit to the spherically averaged atom-in-material
electron density using radial positions for which this density was between 10^-4 and 10^-2 electrons per cubic bohr.
The polarizabilities, dispersion coefficients, and quantum Drude oscillator (QDO) parameters were fit using the MCLF method.
The magnetic structure of the system was optimized in VASP from the default ferromagnetic initial guess using spin polarization.
The atomic spin moments (ASMs) were computed on this optimized magnetic structure using the DDEC6 partition as inputs
to the method of T. A. Manz and D. S. Sholl, J. Chem. Theory Comput. 7 (2011) 4146-4164 DOI: 10.1021/ct200539n.
The RMSE and RRMSE were computed using a uniform grid with Ewald summation.
