# Supplementary material for: A collection of forcefield precursors for metal–organic frameworks
Source: RSC Adv. 2019 Nov 13;9(63):36492–507. doi: 10.1039/c9ra07327b (PMC9075174; doi:10.1039/c9ra07327b)
Supplement: RA-009-C9RA07327B-s5327 [file RA-009-C9RA07327B-s5327.xyz]

  216
jmolscript: load "" {1 1 1} spacegroup "x,y,z" unitcell [{      7.730000     0.000000     0.000000 }, {      0.000000    21.260000     0.000000 }, {      0.000000   -10.630000    18.411700 }]
Zn     0.000000    -1.092126    12.905129     0.953177
Zn     5.153359     1.092233    12.904945     0.954869
Zn     2.576641    -0.000000    11.013511     0.954808
Zn     0.000000    11.722126     5.506571     0.953191
Zn     5.153359     9.537874     5.506571     0.954805
Zn     2.576641    10.630106     7.398373     0.954804
H      0.847208    -1.071504     7.504609     0.116286
H      4.369769    -2.893486     7.607714     0.117266
H      5.353025    -2.180213     9.561196     0.117184
H      7.646516    -1.827297     5.551128     0.113614
H      6.000567    -3.595066    15.587345     0.115786
H      1.793128    -2.594783    17.113675     0.119149
H      2.776384    -1.259655    15.519222     0.119529
H      5.069875    -4.908934    17.218622     0.111625
H      3.423849     4.666570    13.731446     0.116096
H      6.946410     5.488269    12.102010     0.116755
H      0.199666     3.439868    11.742982     0.121416
H      2.493157     6.736231    14.053651     0.114825
H      0.847208    11.701504    10.907091     0.116285
H      4.369769    13.523486    10.803986     0.117266
H      5.353025    12.810213     8.850504     0.117184
H      7.646516    12.457297    12.860572     0.113615
H      6.000567    14.225066     2.824355     0.115787
H      1.793128    13.224783     1.298025     0.119150
H      2.776384    11.889655     2.892478     0.119528
H      5.069875    15.538934     1.193078     0.111625
H      3.423849     5.963430     4.680254     0.116096
H      6.946410     5.141731     6.309690     0.116754
H      0.199666     7.190132     6.668718     0.121418
H      2.493157     3.893769     4.358049     0.114824
H      4.306151     9.558496    10.907091     0.116096
H      0.783590     7.736514    10.803986     0.116754
H      7.530334     8.449787     8.850504     0.121419
H      5.236843     8.802703    12.860572     0.114823
H      6.882792     7.034934     2.824355     0.116286
H      3.360231     8.035217     1.298025     0.117267
H      2.376975     9.370345     2.892478     0.117184
H      0.083484     5.721066     1.193078     0.113616
H      1.729433    15.296570     4.680254     0.115786
H      5.936872    16.118269     6.309690     0.119151
H      4.953616    14.069868     6.668718     0.119529
H      2.660125    17.366231     4.358049     0.111625
H      4.306151     1.071504     7.504609     0.116096
H      0.783590     2.893486     7.607714     0.116754
H      7.530334     2.180213     9.561196     0.121416
H      5.236843     1.827297     5.551128     0.114824
H      6.882792     3.595066    15.587345     0.116285
H      3.360231     2.594783    17.113675     0.117267
H      2.376975     1.259655    15.519222     0.117186
H      0.083484     4.908934    17.218622     0.113616
H      1.729433    -4.666570    13.731446     0.115786
H      5.936872    -5.488269    12.102010     0.119151
H      4.953616    -3.439868    11.742982     0.119530
H      2.660125    -6.736231    14.053651     0.111625
C      0.029374    -1.100205     9.966253     0.634747
C      0.001546    -1.458436     7.526703    -0.083427
C      5.228572    -2.539507     7.576415    -0.142547
C      5.813733    -2.107929     8.758446    -0.076066
C      7.091502    -1.565799     8.732669    -0.043234
C      7.174213    -1.899581     6.350195    -0.150680
C      5.868616    -2.464034     6.363084     0.103523
C      4.181157    -1.809226     4.694984     0.693471
C      5.182733    -1.448869    14.381379     0.621456
C      5.154905    -3.382466    15.911391    -0.081599
C      2.651931    -2.798879    16.822770    -0.143305
C      3.237092    -1.990999    15.857997    -0.079957
C      4.514861    -2.284387    15.401387    -0.037699
C      4.597572    -4.180779    16.881688    -0.146078
C      3.291975    -3.887391    17.364074     0.097928
C      1.604516    -5.659412    17.631044     0.704118
C      2.606015     2.549074    12.475768     0.626712
C      2.578187     4.840902    13.385306    -0.080037
C      0.075213     5.338386    12.424215    -0.136095
C      0.660374     4.098928    12.206957    -0.087616
C      1.938143     3.850186    12.689344    -0.038720
C      2.020854     6.080360    13.591517    -0.151551
C      0.715257     6.351425    13.096242     0.099310
C      6.757798     7.468638    14.497373     0.702175
C      0.029374    11.730205     8.445447     0.634705
C      0.001546    12.088436    10.884997    -0.083428
C      5.228572    13.169507    10.835285    -0.142547
C      5.813733    12.737929     9.653254    -0.076063
C      7.091502    12.195799     9.679031    -0.043234
C      7.174213    12.529581    12.061505    -0.150678
C      5.868616    13.094034    12.048616     0.103526
C      4.181157    12.439226    13.716717     0.693471
C      5.182733    12.078869     4.030321     0.621416
C      5.154905    14.012466     2.500309    -0.081595
C      2.651931    13.428879     1.588930    -0.143302
C      3.237092    12.620999     2.553703    -0.079957
C      4.514861    12.914387     3.010313    -0.037702
C      4.597572    14.810779     1.530012    -0.146076
C      3.291975    14.517391     1.047626     0.097931
C      1.604516    16.289412     0.780656     0.704118
C      2.606015     8.080926     5.935932     0.626732
C      2.578187     5.789098     5.026394    -0.080041
C      0.075213     5.291614     5.987485    -0.136098
C      0.660374     6.531072     6.204743    -0.087616
C      1.938143     6.779814     5.722356    -0.038714
C      2.020854     4.549640     4.820183    -0.151554
C      0.715257     4.278575     5.315458     0.099305
C      6.757798     3.161362     3.914327     0.702174
C      5.123985     9.529795     8.445447     0.626733
C      5.151813     9.171564    10.884997    -0.080040
C      7.654787     8.090493    10.835285    -0.136098
C      7.069626     8.522071     9.653254    -0.087613
C      5.791857     9.064201     9.679031    -0.038712
C      5.709146     8.730419    12.061505    -0.151555
C      7.014743     8.165966    12.048616     0.099302
C      0.972202     8.820774    13.716717     0.702174
C     -0.029374     9.181131     4.030321     0.634696
C     -0.001546     7.247534     2.500309    -0.083425
C      2.501428     7.831121     1.588930    -0.142546
C      1.916267     8.639001     2.553703    -0.076063
C      0.638498     8.345613     3.010313    -0.043239
C      0.555787     6.449221     1.530012    -0.150675
C      1.861384     6.742609     1.047626     0.103530
C      3.548843     4.970588     0.780656     0.693471
C      2.547267    13.179074     5.935932     0.621418
C      2.575095    15.470902     5.026394    -0.081596
C      5.078069    15.968386     5.987485    -0.143301
C      4.492908    14.728928     6.204743    -0.079958
C      3.215139    14.480186     5.722356    -0.037703
C      3.132428    16.710360     4.820183    -0.146078
C      4.438025    16.981425     5.315458     0.097931
C      6.125484    18.098638     3.914327     0.704119
C      5.123985     1.100205     9.966253     0.626696
C      5.151813     1.458436     7.526703    -0.080038
C      7.654787     2.539507     7.576415    -0.136095
C      7.069626     2.107929     8.758446    -0.087615
C      5.791857     1.565799     8.732669    -0.038718
C      5.709146     1.899581     6.350195    -0.151552
C      7.014743     2.464034     6.363084     0.099307
C      0.972202     1.809226     4.694984     0.702174
C     -0.029374     1.448869    14.381379     0.634702
C     -0.001546     3.382466    15.911391    -0.083426
C      2.501428     2.798879    16.822770    -0.142546
C      1.916267     1.990999    15.857997    -0.076063
C      0.638498     2.284387    15.401387    -0.043240
C      0.555787     4.180779    16.881688    -0.150676
C      1.861384     3.887391    17.364074     0.103528
C      3.548843     5.659412    17.631044     0.693470
C      2.547267    -2.549074    12.475768     0.621427
C      2.575095    -4.840902    13.385306    -0.081596
C      5.078069    -5.338386    12.424215    -0.143301
C      4.492908    -4.098928    12.206957    -0.079956
C      3.215139    -3.850186    12.689344    -0.037701
C      3.132428    -6.080360    13.591517    -0.146079
C      4.438025    -6.351425    13.096242     0.097929
C      6.125484    -7.468638    14.497373     0.704118
C      5.153359    -2.939195     5.090835    -0.308442
C      2.576641     5.878390     0.000000    -0.308442
C      0.000000     7.690805    13.320865    -0.309955
C      5.153359    -7.690805    13.320865    -0.308442
C      2.576641    15.381610     0.000000    -0.308442
C      0.000000     2.939195     5.090835    -0.309955
O      7.156434    -1.303238    11.058067    -0.577141
O      1.130126    -0.546382     9.861307    -0.549072
O      4.579793    -0.401814    14.011304    -0.572384
O      6.283485    -1.816667    13.954227    -0.542730
O      2.003075     1.705052    11.754029    -0.573785
O      3.706767     2.363049    13.007866    -0.544969
O      7.156434    11.933238     7.353633    -0.577129
O      1.130126    11.176382     8.550393    -0.548965
O      4.579793    11.031814     4.400396    -0.572277
O      6.283485    12.446667     4.457473    -0.542722
O      2.003075     8.924948     6.657671    -0.573857
O      3.706767     8.266951     5.403834    -0.544978
O      5.726925     9.326762     7.353633    -0.573858
O      4.023233    10.083618     8.550393    -0.544975
O      0.573566    10.228186     4.400396    -0.577112
O      6.599874     8.813333     4.457473    -0.548955
O      3.150207    12.335052     6.657671    -0.572278
O      1.446515    12.993049     5.403834    -0.542739
O      5.726925     1.303238    11.058067    -0.573817
O      4.023233     0.546382     9.861307    -0.544914
O      0.573566     0.401814    14.011304    -0.577121
O      6.599874     1.816667    13.954227    -0.548985
O      3.150207    -1.705052    11.754029    -0.572280
O      1.446515    -2.363049    13.007866    -0.542740
F      3.213361    -1.692296     5.556651    -0.178256
F      3.626143    -1.943164     3.498223    -0.198820
F      4.833569    -0.618666     4.665525    -0.221610
F      0.636720    -4.971651    17.098946    -0.181677
F      1.049502    -6.628868    18.345418    -0.201006
F      2.256928    -6.280204    16.614718    -0.224695
F      5.790002     6.663947    14.167803    -0.181780
F      6.202784     8.572032    14.979759    -0.201867
F      7.410210     6.898870    15.543157    -0.222650
F      3.213361    12.322296    12.855049    -0.178257
F      3.626143    12.573164    14.913477    -0.198819
F      4.833569    11.248666    13.746175    -0.221610
F      0.636720    15.601651     1.312754    -0.181677
F      1.049502    17.258868     0.066282    -0.201006
F      2.256928    16.910204     1.796982    -0.224695
F      5.790002     3.966053     4.243897    -0.181779
F      6.202784     2.057968     3.431941    -0.201868
F      7.410210     3.731130     2.868543    -0.222650
F      1.939998     8.937704    12.855049    -0.181777
F      1.527216     8.686836    14.913477    -0.201870
F      0.319790    10.011334    13.746175    -0.222647
F      4.516639     5.658349     1.312754    -0.178258
F      4.103857     4.001132     0.066282    -0.198818
F      2.896431     4.349796     1.796982    -0.221609
F      7.093280    17.293947     4.243897    -0.181677
F      6.680498    19.202032     3.431941    -0.201007
F      5.473072    17.528870     2.868543    -0.224698
F      1.939998     1.692296     5.556651    -0.181777
F      1.527216     1.943164     3.498223    -0.201870
F      0.319790     0.618666     4.665525    -0.222648
F      4.516639     4.971651    17.098946    -0.178258
F      4.103857     6.628868    18.345418    -0.198818
F      2.896431     6.280204    16.614718    -0.221610
F      7.093280    -6.663947    14.167803    -0.181677
F      6.680498    -8.572032    14.979759    -0.201008
F      5.473072    -6.898870    15.543157    -0.224697

The following XYZ coordinates are in angstroms. Other properties are in atomic units.
The sperically averaged electron density of each atom fit to a function of the form exp(a - br)
eigen_1, eigen_2 and eigen_3 are the three eigenvalues of traceless quadrupole moment tensor
  atom number  atomic symbol              X              Y              Z     net charge C6 coefficient C8 coefficient C10 coefficient fluctuating dipole atomic polarizability isotropic forcefield polarizability              a              b squared Pearson coefficient          <r^3>          <r^4>         wp_QDO          m_QDO          q_QDO       dipole_x       dipole_y       dipole_z         dipole            Qxy            Qxz            Qyz     Q(x^2-y^2)  Q(3z^2 - R^2)        eigen_1        eigen_2        eigen_3 static polarizability      alpha(xx)      alpha(xy)      alpha(xz)      alpha(yy)      alpha(yz)      alpha(zz) atomic spin moment
            1             Zn       0.000000      -1.092126      12.905129       0.953177      94.194548 0.17482701E+04  0.54788930E+05                                17.060577                           13.841934       0.151754       1.920634                    0.998650      45.111710     122.897507       0.475560       0.410976      -1.134258      -0.000004      -0.074448       0.042972       0.085960       0.040942       0.070959      -0.022075      -0.093419       0.042015      -0.112619       0.052399       0.060221             20.302156      23.787507      -1.706872      -2.957954      16.757527       3.123062      20.361435          -0.000001
            2             Zn       5.153359       1.092233      12.904945       0.954869      94.283377 0.17500229E+04  0.54863813E+05                                17.079668                           13.855658       0.146444       1.918529                    0.998644      45.121372     122.991648       0.474922       0.411379      -1.133852       0.001298       0.076394       0.046578       0.089483       0.043746      -0.070369       0.025746      -0.092985       0.032255      -0.114145       0.054858       0.059287             20.327863      23.827893      -1.713410       2.968548      16.770306      -3.121506      20.385391          -0.000001
            3             Zn       2.576641      -0.000000      11.013511       0.954808      94.294685 0.17503673E+04  0.54877650E+05                                17.081420                           13.857333       0.146135       1.918407                    0.998641      45.124761     123.006769       0.474874       0.411397      -1.133833      -0.001431      -0.002116      -0.089508       0.089545      -0.082747       0.002747      -0.000200      -0.047909       0.167408      -0.114071       0.054859       0.059212             20.329666      23.827356       3.426469       0.000827      22.189356       0.003433      14.972287          -0.000001
            4             Zn       0.000000      11.722126       5.506571       0.953191      94.192168 0.17482150E+04  0.54786725E+05                                17.060274                           13.841699       0.151818       1.920662                    0.998650      45.111014     122.894726       0.475566       0.410975      -1.134260       0.000002       0.074440      -0.042965       0.085949      -0.040947      -0.070953      -0.022086      -0.093410       0.041984      -0.112616       0.052405       0.060210             20.301830      23.787133       1.707185       2.958013      16.757248       3.123203      20.361108          -0.000001
            5             Zn       5.153359       9.537874       5.506571       0.954805      94.293352 0.17502522E+04  0.54873073E+05                                17.081106                           13.856772       0.146078       1.918402                    0.998642      45.123954     123.003009       0.474890       0.411391      -1.133838       0.001302      -0.076433      -0.046478       0.089465      -0.043679       0.070330       0.025830      -0.092933       0.032536      -0.114101       0.054968       0.059134             20.329635      23.830061       1.712958      -2.969335      16.773753      -3.122851      20.385089          -0.000001
            6             Zn       2.576641      10.630106       7.398373       0.954804      94.293339 0.17502511E+04  0.54873022E+05                                17.081094                           13.856761       0.146086       1.918404                    0.998642      45.123959     123.002969       0.474890       0.411391      -1.133839      -0.001304       0.002037       0.089433       0.089466       0.082745      -0.002657      -0.000161      -0.047916       0.167573      -0.114096       0.054966       0.059130             20.329611      23.830031      -3.427896      -0.001279      22.186571       0.002320      14.972232          -0.000001
            7              H       0.847208      -1.071504       7.504609       0.116286       1.019251 0.74344684E+01  0.72072914E+02                                 1.709108                            1.622220      -0.977354       2.418003                    0.997739       3.523060       9.986568       0.475974       1.327397      -0.698455       0.034910       0.017204      -0.004611       0.039191       0.008276      -0.003943      -0.001013       0.019935      -0.004359      -0.012244      -0.002455       0.014699              1.752510       2.188454       0.356819       0.023393       1.549709       0.051033       1.519368          -0.000001
            8              H       4.369769      -2.893486       7.607714       0.117266       1.067954 0.80608984E+01  0.78717634E+02                                 1.683890                            1.629895      -0.992465       2.410711                    0.998403       3.347207       9.128814       0.507517       1.235854      -0.720301      -0.037032      -0.013139       0.008108       0.040121       0.010455      -0.008670       0.000328       0.023622       0.011356      -0.018236      -0.000124       0.018360              1.698857       2.040638       0.337928       0.068225       1.544204       0.104186       1.511728           0.000000
            9              H       5.353025      -2.180213       9.561196       0.117184       0.957042 0.67282302E+01  0.63737304E+02                                 1.643361                            1.545457      -1.074495       2.375262                    0.996600       3.526609       9.942098       0.485701       1.331204      -0.696658      -0.022109      -0.001573       0.033416       0.040099       0.007498      -0.005348      -0.000225       0.016413       0.013253      -0.013502       0.001262       0.012240              1.678741       1.548388       0.081867      -0.349642       1.351203      -0.040848       2.136631          -0.000000
           10              H       7.646516      -1.827297       5.551128       0.113614       1.084007 0.82121677E+01  0.82389392E+02                                 1.833911                            1.746052      -1.337571       2.245179                    0.993198       3.887869      11.561422       0.438535       1.392156      -0.683718       0.025230       0.008023      -0.030176       0.040143       0.004722      -0.006847       0.001658       0.018819       0.012021      -0.013193       0.000119       0.013074              1.857799       1.787307       0.112130      -0.296100       1.590946       0.077352       2.195144          -0.000000
           11              H       6.000567      -3.595066      15.587345       0.115786       1.026713 0.75060210E+01  0.72986554E+02                                 1.721546                            1.633122      -0.999769       2.409620                    0.997594       3.543273      10.079555       0.472731       1.332475      -0.697353       0.034873      -0.012383      -0.013182       0.039284      -0.007645      -0.004965      -0.002778       0.013235      -0.023634      -0.011955      -0.002622       0.014577              1.765678       2.207580      -0.160345      -0.324989       1.492278      -0.012354       1.597177          -0.000001
           12              H       1.793128      -2.594783      17.113675       0.119149       1.061570 0.80006290E+01  0.77991977E+02                                 1.678264                            1.624688      -0.945648       2.432874                    0.998626       3.335652       9.092873       0.507847       1.237220      -0.720015      -0.036196       0.012925       0.007493       0.039158      -0.012319      -0.005326      -0.007350       0.010610      -0.028090      -0.018123       0.000022       0.018101              1.693112       2.033071      -0.109309      -0.324866       1.425395      -0.037722       1.620871          -0.000000
           13              H       2.776384      -1.259655      15.519222       0.119529       0.952829 0.66918674E+01  0.63301344E+02                                 1.637845                            1.540723      -1.067037       2.379124                    0.996637       3.516435       9.903364       0.486751       1.330250      -0.696845      -0.022672       0.029782      -0.014414       0.040109      -0.008123      -0.003984      -0.006625       0.005626      -0.016836      -0.013416       0.001987       0.011429              1.672942       1.543439      -0.341638       0.103192       1.968041      -0.317588       1.507346          -0.000000
           14              H       5.069875      -4.908934      17.218622       0.111625       1.092037 0.82872728E+01  0.83324719E+02                                 1.841651                            1.752940      -1.341709       2.241756                    0.993084       3.905407      11.622794       0.438117       1.390444      -0.683991       0.025319      -0.030566       0.008408       0.040572      -0.007806      -0.000473      -0.008043       0.008416      -0.021297      -0.013715       0.000510       0.013205              1.865720       1.794717      -0.315007       0.051470       1.986134      -0.302472       1.816309          -0.000000
           15              H       3.423849       4.666570      13.731446       0.116096       1.024907 0.74884520E+01  0.72765341E+02                                 1.718746                            1.630614      -0.988741       2.414240                    0.997649       3.539223      10.061059       0.473404       1.331502      -0.697555       0.034949      -0.005358       0.016035       0.038824      -0.000089       0.010515       0.003503       0.014709      -0.019147      -0.012635      -0.003051       0.015686              1.762746       2.203326      -0.200756       0.300474       1.579354      -0.039136       1.505557          -0.000001
           16              H       6.946410       5.488269      12.102010       0.116755       1.069319 0.80683899E+01  0.78794192E+02                                 1.683995                            1.629513      -0.987130       2.412230                    0.998417       3.347370       9.123819       0.508205       1.234128      -0.720689      -0.036845       0.000531      -0.014637       0.039650       0.003038       0.013622       0.007487       0.010906      -0.028882      -0.018244      -0.000901       0.019145              1.699174       2.042403      -0.228580       0.259327       1.609408      -0.066422       1.445711          -0.000000
           17              H       0.199666       3.439868      11.742982       0.121416       0.945281 0.66307840E+01  0.62583682E+02                                 1.629924                            1.534380      -1.060614       2.382924                    0.996842       3.501434       9.852061       0.487391       1.331472      -0.696643      -0.022798      -0.027499      -0.017570       0.039807       0.000256       0.008277       0.006886       0.005597      -0.018787      -0.013225       0.001917       0.011308              1.664395       1.536367       0.256918       0.241661       1.886687       0.354275       1.570132          -0.000000
           18              H       2.493157       6.736231      14.053651       0.114825       1.085436 0.82272170E+01  0.82580668E+02                                 1.835019                            1.747173      -1.347102       2.240851                    0.993044       3.893654      11.582598       0.438561       1.391395      -0.683791       0.024121       0.021889       0.021353       0.038948       0.004641       0.008254       0.006424       0.006854      -0.027282      -0.013788      -0.000988       0.014776              1.858877       1.788360       0.200367       0.245288       2.112397       0.223019       1.675873          -0.000000
           19              H       0.847208      11.701504      10.907091       0.116285       1.019255 0.74345041E+01  0.72073333E+02                                 1.709110                            1.622222      -0.977371       2.417994                    0.997739       3.523068       9.986589       0.475974       1.327395      -0.698455       0.034910      -0.017204       0.004611       0.039191      -0.008277       0.003943      -0.001013       0.019935      -0.004362      -0.012243      -0.002457       0.014700              1.752513       2.188459      -0.356820      -0.023397       1.549711       0.051033       1.519371          -0.000001
           20              H       4.369769      13.523486      10.803986       0.117266       1.067953 0.80608861E+01  0.78717440E+02                                 1.683885                            1.629890      -0.992471       2.410708                    0.998403       3.347204       9.128785       0.507519       1.235849      -0.720302      -0.037032       0.013139      -0.008107       0.040121      -0.010455       0.008670       0.000328       0.023622       0.011356      -0.018236      -0.000124       0.018360              1.698851       2.040632      -0.337927      -0.068225       1.544199       0.104185       1.511723          -0.000000
           21              H       5.353025      12.810213       8.850504       0.117184       0.957036 0.67281861E+01  0.63736835E+02                                 1.643361                            1.545457      -1.074478       2.375271                    0.996600       3.526607       9.942115       0.485698       1.331212      -0.696656      -0.022109       0.001572      -0.033416       0.040099      -0.007497       0.005349      -0.000225       0.016412       0.013252      -0.013501       0.001262       0.012239              1.678742       1.548393      -0.081867       0.349645       1.351201      -0.040849       2.136630          -0.000000
           22              H       7.646516      12.457297      12.860572       0.113615       1.084005 0.82121414E+01  0.82389063E+02                                 1.833907                            1.746049      -1.337570       2.245181                    0.993199       3.887862      11.561397       0.438536       1.392156      -0.683718       0.025230      -0.008023       0.030176       0.040143      -0.004722       0.006847       0.001658       0.018819       0.012021      -0.013193       0.000119       0.013074              1.857795       1.787304      -0.112130       0.296098       1.590943       0.077351       2.195139          -0.000000
           23              H       6.000567      14.225066       2.824355       0.115787       1.026709 0.75059767E+01  0.72986002E+02                                 1.721541                            1.633117      -0.999756       2.409627                    0.997594       3.543257      10.079495       0.472732       1.332474      -0.697354       0.034873       0.012383       0.013182       0.039284       0.007645       0.004965      -0.002778       0.013235      -0.023634      -0.011956      -0.002621       0.014577              1.765673       2.207571       0.160345       0.324987       1.492275      -0.012354       1.597172          -0.000001
           24              H       1.793128      13.224783       1.298025       0.119150       1.061566 0.80005869E+01  0.77991457E+02                                 1.678259                            1.624683      -0.945643       2.432877                    0.998627       3.335642       9.092837       0.507848       1.237220      -0.720015      -0.036196      -0.012925      -0.007494       0.039158       0.012319       0.005326      -0.007350       0.010610      -0.028091      -0.018123       0.000022       0.018101              1.693108       2.033065       0.109309       0.324865       1.425392      -0.037721       1.620867          -0.000000
           25              H       2.776384      11.889655       2.892478       0.119528       0.952840 0.66919551E+01  0.63302357E+02                                 1.637853                            1.540730      -1.067069       2.379107                    0.996637       3.516456       9.903425       0.486752       1.330244      -0.696846      -0.022673      -0.029781       0.014412       0.040109       0.008124       0.003983      -0.006623       0.005625      -0.016836      -0.013415       0.001985       0.011430              1.672951       1.543446       0.341639      -0.103192       1.968052      -0.317590       1.507353          -0.000000
           26              H       5.069875      15.538934       1.193078       0.111625       1.092034 0.82872423E+01  0.83324336E+02                                 1.841649                            1.752937      -1.341708       2.241757                    0.993085       3.905399      11.622765       0.438117       1.390445      -0.683991       0.025319       0.030566      -0.008408       0.040572       0.007806       0.000473      -0.008043       0.008416      -0.021297      -0.013715       0.000509       0.013205              1.865719       1.794714       0.315007      -0.051470       1.986134      -0.302472       1.816308          -0.000000
           27              H       3.423849       5.963430       4.680254       0.116096       1.024911 0.74884925E+01  0.72765842E+02                                 1.718751                            1.630618      -0.988751       2.414234                    0.997649       3.539239      10.061116       0.473403       1.331501      -0.697555       0.034949       0.005357      -0.016035       0.038824       0.000089      -0.010515       0.003503       0.014710      -0.019146      -0.012634      -0.003051       0.015686              1.762750       2.203332       0.200757      -0.300475       1.579358      -0.039139       1.505560          -0.000001
           28              H       6.946410       5.141731       6.309690       0.116754       1.069322 0.80684147E+01  0.78794493E+02                                 1.683997                            1.629516      -0.987130       2.412229                    0.998417       3.347376       9.123838       0.508204       1.234128      -0.720689      -0.036846      -0.000531       0.014636       0.039650      -0.003038      -0.013622       0.007487       0.010905      -0.028883      -0.018244      -0.000901       0.019145              1.699177       2.042406       0.228579      -0.259327       1.609409      -0.066423       1.445714          -0.000000
           29              H       0.199666       7.190132       6.668718       0.121418       0.945262 0.66306196E+01  0.62581709E+02                                 1.629901                            1.534360      -1.060570       2.382946                    0.996843       3.501380       9.851859       0.487395       1.331471      -0.696644      -0.022797       0.027500       0.017569       0.039808      -0.000255      -0.008276       0.006886       0.005597      -0.018791      -0.013226       0.001918       0.011308              1.664372       1.536345      -0.256914      -0.241656       1.886658       0.354268       1.570113          -0.000000
           30              H       2.493157       3.893769       4.358049       0.114824       1.085442 0.82272797E+01  0.82581441E+02                                 1.835024                            1.747178      -1.347104       2.240849                    0.993044       3.893669      11.582646       0.438561       1.391392      -0.683792       0.024121      -0.021889      -0.021353       0.038948      -0.004640      -0.008254       0.006424       0.006854      -0.027283      -0.013788      -0.000988       0.014776              1.858881       1.788366      -0.200367      -0.245288       2.112401       0.223018       1.675877          -0.000000
           31              H       4.306151       9.558496      10.907091       0.116096       1.024907 0.74884617E+01  0.72765481E+02                                 1.718748                            1.630617      -0.988750       2.414235                    0.997649       3.539233      10.061101       0.473403       1.331504      -0.697554      -0.034949       0.016566       0.003378       0.038824      -0.009151      -0.005180       0.000791       0.019407      -0.005055      -0.012634      -0.003052       0.015686              1.762748       2.203329      -0.360597       0.023624       1.557903      -0.051524       1.527012          -0.000001
           32              H       0.783590       7.736514      10.803986       0.116754       1.069319 0.80683887E+01  0.78794162E+02                                 1.683993                            1.629512      -0.987121       2.412233                    0.998418       3.347371       9.123815       0.508205       1.234126      -0.720689       0.036846      -0.012940      -0.006859       0.039650      -0.010278      -0.009442      -0.000149       0.024130       0.010793      -0.018244      -0.000901       0.019145              1.699173       2.042402      -0.338873       0.068292       1.544158      -0.104093       1.510959          -0.000000
           33              H       7.530334       8.449787       8.850504       0.121419       0.945262 0.66306223E+01  0.62581754E+02                                 1.629903                            1.534361      -1.060572       2.382946                    0.996843       3.501382       9.851873       0.487394       1.331472      -0.696643       0.022797      -0.001465      -0.032601       0.039808      -0.007040      -0.004360       0.000586       0.016508       0.013943      -0.013226       0.001918       0.011308              1.664373       1.536346      -0.080824      -0.343322       1.342445       0.040066       2.114329          -0.000000
           34              H       5.236843       8.802703      12.860572       0.114823       1.085444 0.82272984E+01  0.82581677E+02                                 1.835026                            1.747180      -1.347105       2.240848                    0.993044       3.893675      11.582668       0.438561       1.391392      -0.683792      -0.024121       0.007549       0.029633       0.038948      -0.004828      -0.008146      -0.001211       0.020078       0.012389      -0.013788      -0.000988       0.014776              1.858883       1.788368      -0.112243      -0.296167       1.591870      -0.077512       2.196412          -0.000000
           35              H       6.882792       7.034934       2.824355       0.116286       1.019248 0.74344403E+01  0.72072547E+02                                 1.709102                            1.622215      -0.977360       2.418000                    0.997739       3.523051       9.986524       0.475976       1.327394      -0.698456      -0.034910      -0.012596       0.012594       0.039191       0.007553      -0.005196       0.002865       0.013218      -0.024514      -0.012244      -0.002456       0.014700              1.752505       2.188446       0.158148      -0.320711       1.482754       0.012379       1.586314          -0.000001
           36              H       3.360231       8.035217       1.298025       0.117267       1.067954 0.80608949E+01  0.78717566E+02                                 1.683887                            1.629893      -0.992474       2.410707                    0.998403       3.347206       9.128800       0.507518       1.235851      -0.720301       0.037032       0.013591      -0.007325       0.040121       0.012736      -0.004719       0.007737       0.010789      -0.027142      -0.018236      -0.000124       0.018360              1.698853       2.040635       0.109879      -0.326766       1.429617       0.038030       1.626308          -0.000000
           37              H       2.376975       9.370345       2.892478       0.117184       0.957035 0.67281725E+01  0.63736687E+02                                 1.643361                            1.545457      -1.074473       2.375274                    0.996600       3.526605       9.942115       0.485697       1.331215      -0.696656       0.022109       0.029725       0.015347       0.040099       0.008380      -0.003819       0.006311       0.005093      -0.020703      -0.013502       0.001263       0.012239              1.678741       1.548393       0.343732       0.103922       1.975648       0.319676       1.512182          -0.000000
           38              H       0.083484       5.721066       1.193078       0.113616       1.083999 0.82120892E+01  0.82388410E+02                                 1.833902                            1.746045      -1.337568       2.245182                    0.993199       3.887848      11.561347       0.438536       1.392157      -0.683718      -0.025230      -0.030145      -0.008139       0.040144       0.008291      -0.000666       0.007506       0.008690      -0.018367      -0.013193       0.000119       0.013074              1.857790       1.787298       0.312492       0.050942       1.977097       0.300299       1.808974          -0.000000
           39              H       1.729433      15.296570       4.680254       0.115786       1.026715 0.75060288E+01  0.72986613E+02                                 1.721545                            1.633121      -0.999762       2.409623                    0.997594       3.543266      10.079518       0.472732       1.332471      -0.697354      -0.034873      -0.005225      -0.017314       0.039284       0.000477       0.009103      -0.003641       0.014728      -0.019153      -0.011956      -0.002621       0.014577              1.765677       2.207578       0.201274       0.301358       1.581650       0.039246       1.507804          -0.000001
           40              H       5.936872      16.118269       6.309690       0.119151       1.061560 0.80005248E+01  0.77990690E+02                                 1.678252                            1.624677      -0.945642       2.432879                    0.998627       3.335628       9.092785       0.507850       1.237219      -0.720016       0.036196       0.000027       0.014941       0.039159      -0.001547       0.013331      -0.007460       0.010800      -0.027521      -0.018123       0.000022       0.018101              1.693100       2.033054       0.226685       0.257095       1.604659       0.065782       1.441588          -0.000000
           41              H       4.953616      14.069868       6.668718       0.119529       0.952839 0.66919440E+01  0.63302225E+02                                 1.637852                            1.540729      -1.067098       2.379095                    0.996636       3.516452       9.903411       0.486752       1.330244      -0.696846       0.022673      -0.027372       0.018586       0.040109      -0.000612       0.009027      -0.005739       0.004093      -0.021431      -0.013415       0.001985       0.011429              1.672950       1.543443      -0.260185       0.244272       1.897569      -0.358284       1.577838          -0.000000
           42              H       2.660125      17.366231       4.358049       0.111625       1.092036 0.82872629E+01  0.83324583E+02                                 1.841650                            1.752938      -1.341709       2.241756                    0.993084       3.905403      11.622774       0.438118       1.390443      -0.683992      -0.025319       0.022565      -0.022267       0.040571      -0.003493       0.006997      -0.006811       0.006281      -0.027702      -0.013715       0.000510       0.013205              1.865719       1.794715      -0.202078       0.247069       2.120714      -0.224773       1.681729          -0.000000
           43              H       4.306151       1.071504       7.504609       0.116096       1.024914 0.74885206E+01  0.72766208E+02                                 1.718756                            1.630623      -0.988761       2.414230                    0.997649       3.539246      10.061154       0.473402       1.331504      -0.697554      -0.034950      -0.016566      -0.003379       0.038824       0.009151       0.005181       0.000792       0.019407      -0.005058      -0.012634      -0.003053       0.015687              1.762756       2.203339       0.360598      -0.023619       1.557908      -0.051522       1.527020          -0.000001
           44              H       0.783590       2.893486       7.607714       0.116754       1.069319 0.80683907E+01  0.78794214E+02                                 1.683996                            1.629514      -0.987122       2.412233                    0.998418       3.347372       9.123830       0.508204       1.234130      -0.720688       0.036846       0.012940       0.006858       0.039650       0.010278       0.009442      -0.000149       0.024131       0.010793      -0.018244      -0.000901       0.019145              1.699175       2.042405       0.338874      -0.068293       1.544159      -0.104094       1.510962           0.000000
           45              H       7.530334       2.180213       9.561196       0.121416       0.945278 0.66307593E+01  0.62583374E+02                                 1.629919                            1.534376      -1.060606       2.382927                    0.996843       3.501425       9.852022       0.487393       1.331470      -0.696643       0.022799       0.001465       0.032599       0.039807       0.007040       0.004360       0.000587       0.016507       0.013941      -0.013225       0.001917       0.011309              1.664390       1.536359       0.080825       0.343326       1.342455       0.040065       2.114356          -0.000000
           46              H       5.236843       1.827297       5.551128       0.114824       1.085439 0.82272431E+01  0.82580994E+02                                 1.835022                            1.747176      -1.347102       2.240850                    0.993044       3.893662      11.582625       0.438561       1.391394      -0.683791      -0.024121      -0.007548      -0.029633       0.038948       0.004828       0.008146      -0.001211       0.020077       0.012389      -0.013788      -0.000988       0.014776              1.858880       1.788363       0.112242       0.296168       1.591866      -0.077511       2.196410          -0.000000
           47              H       6.882792       3.595066      15.587345       0.116285       1.019254 0.74344934E+01  0.72073193E+02                                 1.709109                            1.622221      -0.977364       2.417997                    0.997739       3.523064       9.986571       0.475975       1.327394      -0.698456      -0.034910       0.012596      -0.012593       0.039191      -0.007553       0.005196       0.002864       0.013218      -0.024516      -0.012243      -0.002458       0.014700              1.752511       2.188454      -0.158149       0.320712       1.482758       0.012379       1.586322          -0.000001
           48              H       3.360231       2.594783      17.113675       0.117267       1.067956 0.80609185E+01  0.78717895E+02                                 1.683894                            1.629898      -0.992470       2.410710                    0.998403       3.347210       9.128832       0.507516       1.235856      -0.720300       0.037032      -0.013591       0.007325       0.040121      -0.012736       0.004719       0.007737       0.010789      -0.027142      -0.018236      -0.000124       0.018360              1.698861       2.040644      -0.109879       0.326769       1.429622       0.038030       1.626316          -0.000000
           49              H       2.376975       1.259655      15.519222       0.117186       0.957025 0.67280830E+01  0.63735580E+02                                 1.643346                            1.545444      -1.074459       2.375282                    0.996600       3.526571       9.941975       0.485701       1.331209      -0.696657       0.022109      -0.029726      -0.015346       0.040099      -0.008381       0.003819       0.006311       0.005093      -0.020704      -0.013502       0.001263       0.012239              1.678725       1.548377      -0.343726      -0.103920       1.975629       0.319671       1.512170          -0.000000
           50              H       0.083484       4.908934      17.218622       0.113616       1.084001 0.82121057E+01  0.82388620E+02                                 1.833904                            1.746046      -1.337570       2.245181                    0.993199       3.887852      11.561363       0.438536       1.392157      -0.683718      -0.025230       0.030145       0.008139       0.040144      -0.008291       0.000666       0.007506       0.008690      -0.018367      -0.013193       0.000119       0.013074              1.857793       1.787300      -0.312492      -0.050942       1.977100       0.300300       1.808978          -0.000000
           51              H       1.729433      -4.666570      13.731446       0.115786       1.026711 0.75059953E+01  0.72986209E+02                                 1.721542                            1.633118      -0.999758       2.409625                    0.997594       3.543258      10.079491       0.472733       1.332472      -0.697354      -0.034873       0.005225       0.017314       0.039284      -0.000478      -0.009103      -0.003641       0.014729      -0.019153      -0.011956      -0.002621       0.014577              1.765673       2.207573      -0.201274      -0.301357       1.581647       0.039246       1.507800          -0.000001
           52              H       5.936872      -5.488269      12.102010       0.119151       1.061560 0.80005235E+01  0.77990668E+02                                 1.678251                            1.624676      -0.945638       2.432880                    0.998627       3.335628       9.092782       0.507850       1.237218      -0.720016       0.036197      -0.000027      -0.014940       0.039159       0.001547      -0.013331      -0.007460       0.010800      -0.027522      -0.018123       0.000022       0.018101              1.693099       2.033053      -0.226685      -0.257094       1.604658       0.065782       1.441587          -0.000000
           53              H       4.953616      -3.439868      11.742982       0.119530       0.952836 0.66919176E+01  0.63301924E+02                                 1.637850                            1.540727      -1.067094       2.379097                    0.996636       3.516447       9.903399       0.486752       1.330246      -0.696846       0.022673       0.027372      -0.018585       0.040109       0.000612      -0.009027      -0.005739       0.004093      -0.021431      -0.013415       0.001986       0.011429              1.672948       1.543440       0.260185      -0.244272       1.897567      -0.358284       1.577836          -0.000000
           54              H       2.660125      -6.736231      14.053651       0.111625       1.092038 0.82872775E+01  0.83324771E+02                                 1.841651                            1.752939      -1.341710       2.241756                    0.993084       3.905407      11.622791       0.438118       1.390443      -0.683991      -0.025319      -0.022565       0.022267       0.040571       0.003493      -0.006997      -0.006810       0.006281      -0.027703      -0.013715       0.000510       0.013205              1.865721       1.794717       0.202078      -0.247069       2.120715      -0.224773       1.681730          -0.000000
           55              C       0.029374      -1.100205       9.966253       0.634747      23.041150 0.23989915E+03  0.49274690E+04                                 7.544732                            5.545851      -0.121869       2.023425                    0.999483      21.981059      61.743883       0.620257       0.480772      -1.012804       0.026455       0.021222       0.052502       0.062503      -0.060185      -0.021997      -0.021920      -0.076704      -0.189969      -0.083869      -0.019624       0.103493              9.019410       9.572073       2.596493       1.759328       5.559322       1.439942      11.926835           0.000001
           56              C       0.001546      -1.458436       7.526703      -0.083427      31.898908 0.42051545E+03  0.98766444E+04                                 8.954381                            6.997726      -0.141621       1.938735                    0.999046      29.272261      86.154610       0.597194       0.436680      -1.043940      -0.029806      -0.003558      -0.013164       0.032777      -0.008420      -0.001481      -0.010708      -0.000494      -0.103206      -0.036708       0.010303       0.026405             10.147078       9.500493       2.583132       1.496164       6.735051       2.781422      14.205691           0.000000
           57              C       5.228572      -2.539507       7.576415      -0.142547      32.193350 0.43367840E+03  0.10229146E+05                                 8.879596                            7.012200       0.035337       1.988355                    0.999402      29.609212      86.350284       0.610749       0.425179      -1.054571       0.011943       0.017129       0.031774       0.038021       0.004808      -0.010955      -0.002695       0.017106      -0.085228      -0.030734       0.004394       0.026341             10.059056       8.820878       2.677895       2.029434       7.057282       3.645544      14.299007           0.000000
           58              C       5.813733      -2.107929       8.758446      -0.076066      31.984289 0.42079440E+03  0.98416037E+04                                 8.884948                            6.939853       0.017339       1.991524                    0.999500      28.705739      83.110779       0.610166       0.429202      -1.053063      -0.002372       0.004330      -0.029349       0.029761      -0.007486      -0.019669      -0.010277       0.000794      -0.014285      -0.026647       0.007565       0.019082             10.140932      10.200356       3.135834       1.940603       6.919018       2.849329      13.303423           0.000001
           59              C       7.091502      -1.565799       8.732669      -0.043234      35.394070 0.42991871E+03  0.10008777E+05                                 9.320083                            6.857274      -0.021090       2.000251                    0.999245      27.189001      76.021464       0.641451       0.410155      -1.075755      -0.020764      -0.015111      -0.042414       0.049583      -0.003975      -0.009256      -0.007159       0.003915       0.000675      -0.013755       0.003044       0.010712             11.291596      11.073862       3.341654       3.125292       6.912653       3.269253      15.888273           0.000000
           60              C       7.174213      -1.899581       6.350195      -0.150680      35.112662 0.47563332E+03  0.11523698E+05                                 9.537805                            7.420275      -0.176192       1.915263                    0.998403      30.761769      92.038631       0.582355       0.434109      -1.045194       0.010335       0.023874       0.026558       0.037177      -0.010643      -0.019423      -0.015375      -0.011083      -0.017235      -0.032168       0.013579       0.018589             11.026317      11.636851       4.092926       2.512640       8.256847       3.505009      13.185252           0.000001
           61              C       5.868616      -2.464034       6.363084       0.103523      35.105761 0.45545641E+03  0.10862704E+05                                 9.677606                            7.316921      -0.450955       1.859800                    0.998703      27.699502      80.925391       0.582604       0.440800      -1.046306      -0.026467      -0.015393      -0.040754       0.050973       0.018064       0.035029       0.026111      -0.016785       0.059343      -0.039305      -0.018300       0.057605             11.835735      11.687267       4.598499       3.289891       9.179095       4.542539      14.640843           0.000000
           62              C       4.181157      -1.809226       4.694984       0.693471      20.619982 0.28278045E+03  0.60353917E+04                                 7.081733                            6.088038      -0.371424       1.932752                    0.999396      22.272401      63.203583       0.583866       0.491515      -1.009998      -0.046795       0.051154      -0.012041       0.070366       0.032114      -0.001465       0.003755      -0.003823       0.038316      -0.038814       0.012800       0.026014              7.688043       7.342791      -0.255717       0.471014       9.182346       0.313262       6.538991          -0.000000
           63              C       5.182733      -1.448869      14.381379       0.621456      23.262534 0.24261580E+03  0.49968864E+04                                 7.585568                            5.573023      -0.143717       2.015100                    0.999465      22.118249      62.196591       0.619486       0.480058      -1.013268       0.025131       0.035650      -0.046268       0.063586       0.012162       0.064505       0.073520       0.006592       0.058967      -0.087677      -0.021346       0.109023              9.070431       9.624436       0.230792      -3.149905       9.139852      -3.502249       8.447006           0.000001
           64              C       5.154905      -3.382466      15.911391      -0.081599      31.771245 0.41842739E+03  0.98132372E+04                                 8.920594                            6.971276      -0.128881       1.943012                    0.999039      29.199553      85.816568       0.599623       0.435548      -1.044846      -0.029464      -0.009268       0.009500       0.032316       0.002434       0.008289       0.026762       0.021170      -0.028518      -0.034887       0.009839       0.025048             10.108099       9.474277      -0.001608      -2.974731       9.888674      -4.600542      10.961345           0.000000
           65              C       2.651931      -2.798879      16.822770      -0.143305      32.205717 0.43382997E+03  0.10234047E+05                                 8.884288                            7.015469       0.036689       1.988312                    0.999348      29.613770      86.381108       0.610314       0.425427      -1.054372       0.014319       0.016232      -0.029137       0.036297      -0.016655       0.007281       0.016741       0.035244      -0.018973      -0.033390       0.005968       0.027422             10.064488       8.821913       0.420569      -3.334659       9.337813      -4.963109      12.033736           0.000000
           66              C       3.237092      -1.990999      15.857997      -0.079957      32.097164 0.42261490E+03  0.98944231E+04                                 8.903623                            6.953653       0.022028       1.992010                    0.999502      28.767808      83.321739       0.609745       0.429055      -1.053200      -0.002700      -0.028802       0.012774       0.031623      -0.004650       0.017934       0.006877      -0.004786      -0.019021      -0.023424       0.007848       0.015575             10.163542      10.223248       0.118178      -3.699819       9.255993      -4.198985      11.011386           0.000001
           67              C       4.514861      -2.284387      15.401387      -0.037699      35.316095 0.42869648E+03  0.99744267E+04                                 9.312721                            6.852113      -0.024693       1.999608                    0.999268      27.145556      75.907523       0.640970       0.410705      -1.075264      -0.022846      -0.028334       0.029711       0.046984      -0.000584       0.001777       0.000433      -0.002870      -0.021310      -0.007457       0.002355       0.005102             11.282100      11.065146       1.033571      -4.452017      10.804870      -5.515321      11.976284           0.000000
           68              C       4.597572      -4.180779      16.881688      -0.146078      34.940492 0.47273889E+03  0.11436104E+05                                 9.508503                            7.398523      -0.168647       1.918420                    0.998354      30.670356      91.695069       0.583108       0.434210      -1.045134       0.009668       0.010741      -0.031984       0.035097      -0.011307       0.019896       0.011325      -0.017276      -0.036732      -0.033141       0.012667       0.020474             10.990567      11.601653       0.124536      -4.780747       8.893125      -3.872094      12.476923           0.000001
           69              C       3.291975      -3.887391      17.364074       0.097928      35.308707 0.45866666E+03  0.10956111E+05                                 9.700852                            7.332877      -0.456365       1.856893                    0.998715      27.804400      81.236631       0.583262       0.439625      -1.047231      -0.026828      -0.028071       0.035505       0.052615       0.022788      -0.031999      -0.022934      -0.008335       0.080316      -0.039241      -0.018710       0.057951             11.865404      11.714259       0.552292      -5.643503       9.363366      -4.649236      14.518586           0.000000
           70              C       1.604516      -5.659412      17.631044       0.704118      20.448365 0.27968775E+03  0.59533989E+04                                 7.047423                            6.057950      -0.361112       1.937933                    0.999424      22.145130      62.772128       0.584797       0.492050      -1.009655      -0.046409      -0.037407      -0.040637       0.072141      -0.016375      -0.022650      -0.010156      -0.014617       0.008918      -0.035268       0.014248       0.021020              7.651003       7.309848       0.529472      -0.016747       6.895810       0.977750       8.747350          -0.000000
           71              C       2.606015       2.549074      12.475768       0.626712      23.261642 0.24257925E+03  0.49959281E+04                                 7.584114                            5.571452      -0.123265       2.020717                    0.999450      22.118431      62.195115       0.619768       0.479860      -1.013376       0.025853      -0.058233      -0.007915       0.064204       0.047794      -0.042964      -0.050140       0.043786       0.162935      -0.083302      -0.022625       0.105927              9.069551       9.624692      -2.844349       1.374619      11.651752       2.050351       5.932209           0.000001
           72              C       2.578187       4.840902      13.385306      -0.080037      31.779735 0.41852464E+03  0.98172074E+04                                 8.927168                            6.976252      -0.124101       1.944517                    0.999088      29.201307      85.861080       0.598804       0.436068      -1.044415      -0.030947       0.013716       0.002497       0.033943       0.008861      -0.004034      -0.010857       0.047656       0.055762      -0.036541       0.012097       0.024444             10.115859       9.480488      -2.577139       1.489362      14.690253       1.837237       6.176835           0.000000
           73              C       0.075213       5.338386      12.424215      -0.136095      31.957767 0.42964997E+03  0.10109254E+05                                 8.832333                            6.976252       0.053047       1.994370                    0.999394      29.472510      85.811218       0.612831       0.424777      -1.054951       0.012458      -0.036042      -0.001084       0.038150       0.008031       0.010762      -0.010912       0.044429       0.008801      -0.030117       0.004148       0.025969             10.002976       8.784018      -3.078568       1.299945      15.541821       1.303738       5.683088           0.000000
           74              C       0.660374       4.098928      12.206957      -0.087616      32.398150 0.42778464E+03  0.10046984E+05                                 8.961546                            6.999708       0.006207       1.984997                    0.999464      28.939508      83.979127       0.607197       0.429503      -1.052816      -0.002353       0.023736       0.019773       0.030982       0.018096      -0.002486       0.000249       0.014635       0.039605      -0.026185       0.011165       0.015021             10.231109      10.295182      -3.301984       1.756660      14.305905       1.339372       6.092240           0.000001
           75              C       1.938143       3.850186      12.689344      -0.038720      35.230201 0.42742731E+03  0.99368924E+04                                 9.295118                            6.839845      -0.028968       1.998762                    0.999217      27.108966      75.758860       0.641883       0.410451      -1.075499      -0.023075       0.041290       0.008252       0.048015       0.002581       0.001870       0.003795       0.014101       0.017397      -0.011112       0.002932       0.008180             11.260083      11.043576      -4.362467       1.327322      16.426445       2.246610       6.310227           0.000000
           76              C       2.020854       6.080360      13.591517      -0.151551      35.123131 0.47588258E+03  0.11530923E+05                                 9.538914                            7.421884      -0.166008       1.917929                    0.998425      30.772086      92.065775       0.582347       0.434070      -1.045247       0.007409      -0.034805       0.005565       0.036017       0.022496      -0.001155       0.002877       0.015754       0.056251      -0.033385       0.014346       0.019039             11.027523      11.639377      -4.225065       2.287897      14.989703       0.380393       6.453489           0.000001
           77              C       0.715257       6.351425      13.096242       0.099310      35.237108 0.45760583E+03  0.10924099E+05                                 9.690030                            7.326258      -0.445293       1.861034                    0.998679      27.757131      81.065355       0.583321       0.439850      -1.047131      -0.025814       0.046081       0.006208       0.053182      -0.044571      -0.007069      -0.003314      -0.057445      -0.059592      -0.045465      -0.017494       0.062959             11.851361      11.702009      -5.157257       2.340246      17.234183       0.092692       6.617892           0.000000
           78              C       6.757798       7.468638      14.497373       0.702175      20.450056 0.27971500E+03  0.59528580E+04                                 7.041813                            6.053766      -0.359673       1.939059                    0.999428      22.136247      62.697472       0.585773       0.491323      -1.010243      -0.046803      -0.013403       0.051228       0.070672      -0.010712       0.025788       0.007378      -0.018087      -0.011190      -0.034916       0.013982       0.020934              7.644335       7.304305      -0.278886      -0.448920       7.432419      -1.287932       8.196281          -0.000000
           79              C       0.029374      11.730205       8.445447       0.634705      23.041822 0.23990388E+03  0.49275768E+04                                 7.544775                            5.545837      -0.121675       2.023483                    0.999483      21.981245      61.743916       0.620271       0.480760      -1.012813       0.026430      -0.021215      -0.052505       0.062493       0.060192       0.021993      -0.021917      -0.076715      -0.189975      -0.083867      -0.019635       0.103502              9.019524       9.572441      -2.596593      -1.759394       5.559347       1.439955      11.926784           0.000001
           80              C       0.001546      12.088436      10.884997      -0.083428      31.899006 0.42051686E+03  0.98766866E+04                                 8.954399                            6.997738      -0.141626       1.938733                    0.999047      29.272326      86.154869       0.597193       0.436680      -1.043940      -0.029807       0.003558       0.013166       0.032779       0.008421       0.001485      -0.010710      -0.000495      -0.103214      -0.036712       0.010305       0.026407             10.147106       9.500558      -2.583158      -1.496236       6.735059       2.781426      14.205701           0.000000
           81              C       5.228572      13.169507      10.835285      -0.142547      32.193320 0.43367831E+03  0.10229141E+05                                 8.879588                            7.012198       0.035336       1.988355                    0.999402      29.609193      86.350174       0.610749       0.425179      -1.054571       0.011943      -0.017128      -0.031773       0.038020      -0.004808       0.010954      -0.002695       0.017104      -0.085228      -0.030734       0.004394       0.026340             10.059045       8.820894      -2.677893      -2.029436       7.057262       3.645525      14.298978           0.000000
           82              C       5.813733      12.737929       9.653254      -0.076063      31.984116 0.42079120E+03  0.98415075E+04                                 8.884907                            6.939819       0.017347       1.991528                    0.999500      28.705620      83.110272       0.610169       0.429201      -1.053064      -0.002371      -0.004331       0.029348       0.029761       0.007487       0.019670      -0.010275       0.000791      -0.014286      -0.026647       0.007566       0.019081             10.140899      10.200402      -3.135834      -1.940591       6.918972       2.849292      13.303323           0.000001
           83              C       7.091502      12.195799       9.679031      -0.043234      35.394371 0.42992092E+03  0.10008841E+05                                 9.320134                            6.857293      -0.021105       2.000243                    0.999245      27.189087      76.021768       0.641450       0.410155      -1.075755      -0.020767       0.015111       0.042412       0.049582       0.003979       0.009258      -0.007159       0.003909       0.000690      -0.013758       0.003045       0.010712             11.291701      11.074106      -3.341735      -3.125419       6.912692       3.269270      15.888304           0.000000
           84              C       7.174213      12.529581      12.061505      -0.150678      35.112586 0.47563172E+03  0.11523650E+05                                 9.537794                            7.420265      -0.176195       1.915264                    0.998403      30.761706      92.038412       0.582355       0.434109      -1.045194       0.010335      -0.023873      -0.026558       0.037177       0.010643       0.019423      -0.015375      -0.011085      -0.017237      -0.032169       0.013579       0.018590             11.026310      11.636871      -4.092931      -2.512668       8.256827       3.504999      13.185231           0.000001
           85              C       5.868616      13.094034      12.048616       0.103526      35.105698 0.45545540E+03  0.10862675E+05                                 9.677601                            7.316917      -0.450959       1.859800                    0.998703      27.699464      80.925288       0.582604       0.440800      -1.046305      -0.026467       0.015393       0.040753       0.050973      -0.018063      -0.035029       0.026110      -0.016786       0.059339      -0.039305      -0.018299       0.057603             11.835730      11.687292      -4.598503      -3.289907       9.179077       4.542526      14.640823          -0.000000
           86              C       4.181157      12.439226      13.716717       0.693471      20.619970 0.28278035E+03  0.60353894E+04                                 7.081731                            6.088038      -0.371426       1.932751                    0.999396      22.272403      63.203602       0.583866       0.491515      -1.009998      -0.046795      -0.051154       0.012041       0.070366      -0.032114       0.001465       0.003755      -0.003823       0.038315      -0.038814       0.012800       0.026014              7.688038       7.342791       0.255716      -0.471017       9.182335       0.313262       6.538989          -0.000000
           87              C       5.182733      12.078869       4.030321       0.621416      23.263438 0.24262508E+03  0.49971143E+04                                 7.585690                            5.573079      -0.143582       2.015132                    0.999465      22.118602      62.197365       0.619493       0.480049      -1.013274       0.025138      -0.035633       0.046266       0.063578      -0.012163      -0.064510       0.073516       0.006590       0.058982      -0.087676      -0.021350       0.109026              9.070613       9.624443      -0.230801       3.149934       9.140231      -3.502416       8.447166           0.000001
           88              C       5.154905      14.012466       2.500309      -0.081595      31.771164 0.41842499E+03  0.98131668E+04                                 8.920583                            6.971260      -0.128880       1.943014                    0.999039      29.199453      85.816215       0.599623       0.435548      -1.044845      -0.029465       0.009268      -0.009499       0.032315      -0.002435      -0.008289       0.026761       0.021170      -0.028515      -0.034886       0.009838       0.025048             10.108102       9.474243       0.001621       2.974708       9.888717      -4.600561      10.961347           0.000000
           89              C       2.651931      13.428879       1.588930      -0.143302      32.205658 0.43382799E+03  0.10233989E+05                                 8.884281                            7.015456       0.036691       1.988314                    0.999348      29.613684      86.380803       0.610314       0.425427      -1.054372       0.014319      -0.016233       0.029136       0.036297       0.016654      -0.007282       0.016743       0.035242      -0.018972      -0.033390       0.005970       0.027420             10.064497       8.821903      -0.420580       3.334666       9.337830      -4.963127      12.033759           0.000000
           90              C       3.237092      12.620999       2.553703      -0.079957      32.097331 0.42261642E+03  0.98944695E+04                                 8.903656                            6.953668       0.022014       1.992005                    0.999502      28.767885      83.322062       0.609743       0.429055      -1.053199      -0.002701       0.028804      -0.012777       0.031626       0.004653      -0.017937       0.006884      -0.004782      -0.019021      -0.023429       0.007850       0.015579             10.163595      10.223275      -0.118203       3.699845       9.256058      -4.199028      11.011452           0.000001
           91              C       4.514861      12.914387       3.010313      -0.037702      35.316547 0.42870026E+03  0.99745386E+04                                 9.312799                            6.852144      -0.024712       1.999600                    0.999268      27.145712      75.908108       0.640968       0.410706      -1.075264      -0.022842       0.028338      -0.029711       0.046984       0.000581      -0.001773       0.000438      -0.002858      -0.021302      -0.007453       0.002359       0.005094             11.282228      11.065192      -1.033613       4.452053      10.805068      -5.515442      11.976424           0.000000
           92              C       4.597572      14.810779       1.530012      -0.146076      34.940436 0.47273735E+03  0.11436057E+05                                 9.508493                            7.398511      -0.168648       1.918421                    0.998354      30.670283      91.694784       0.583109       0.434210      -1.045134       0.009668      -0.010741       0.031984       0.035097       0.011306      -0.019896       0.011325      -0.017276      -0.036730      -0.033141       0.012668       0.020473             10.990567      11.601621      -0.124533       4.780733       8.893148      -3.872110      12.476933           0.000001
           93              C       3.291975      14.517391       1.047626       0.097931      35.308671 0.45866552E+03  0.10956077E+05                                 9.700848                            7.332869      -0.456365       1.856893                    0.998715      27.804349      81.236446       0.583263       0.439626      -1.047231      -0.026828       0.028071      -0.035506       0.052615      -0.022788       0.031998      -0.022933      -0.008336       0.080316      -0.039241      -0.018708       0.057949             11.865414      11.714239      -0.552299       5.643503       9.363387      -4.649256      14.518618          -0.000000
           94              C       1.604516      16.289412       0.780656       0.704118      20.448370 0.27968770E+03  0.59533974E+04                                 7.047424                            6.057949      -0.361111       1.937934                    0.999424      22.145123      62.772100       0.584797       0.492050      -1.009655      -0.046409       0.037407       0.040636       0.072141       0.016375       0.022649      -0.010155      -0.014617       0.008919      -0.035268       0.014248       0.021020              7.651010       7.309848      -0.529470       0.016746       6.895817       0.977754       8.747366          -0.000000
           95              C       2.606015       8.080926       5.935932       0.626732      23.261197 0.24257502E+03  0.49958317E+04                                 7.584082                            5.571449      -0.123407       2.020676                    0.999450      22.118377      62.195409       0.619759       0.479868      -1.013369       0.025851       0.058235       0.007923       0.064206      -0.047795       0.042969      -0.050144       0.043798       0.162937      -0.083307      -0.022628       0.105934              9.069477       9.624689       2.844341      -1.374726      11.651474       2.050221       5.932268           0.000000
           96              C       2.578187       5.789098       5.026394      -0.080041      31.779834 0.41852708E+03  0.98172793E+04                                 8.927184                            6.976269      -0.124104       1.944515                    0.999088      29.201410      85.861451       0.598803       0.436068      -1.044415      -0.030946      -0.013717      -0.002497       0.033942      -0.008861       0.004035      -0.010856       0.047657       0.055762      -0.036541       0.012097       0.024444             10.115866       9.480511       2.577161      -1.489375      14.690259       1.837189       6.176829           0.000000
           97              C       0.075213       5.291614       5.987485      -0.136098      31.957807 0.42965151E+03  0.10109297E+05                                 8.832328                            6.976256       0.053052       1.994370                    0.999394      29.472578      85.811391       0.612832       0.424776      -1.054952       0.012458       0.036043       0.001082       0.038150      -0.008032      -0.010763      -0.010911       0.044430       0.008791      -0.030117       0.004145       0.025971             10.002953       8.784016       3.078546      -1.299954      15.541754       1.303715       5.683089           0.000000
           98              C       0.660374       6.531072       6.204743      -0.087616      32.397929 0.42778237E+03  0.10046913E+05                                 8.961498                            6.999684       0.006223       1.985003                    0.999464      28.939391      83.978582       0.607199       0.429502      -1.052817      -0.002353      -0.023732      -0.019773       0.030979      -0.018094       0.002488       0.000252       0.014628       0.039585      -0.026179       0.011162       0.015017             10.231036      10.295128       3.301946      -1.756665      14.305757       1.339342       6.092222           0.000001
           99              C       1.938143       6.779814       5.722356      -0.038714      35.229791 0.42742417E+03  0.99368001E+04                                 9.295049                            6.839818      -0.028963       1.998765                    0.999217      27.108847      75.758426       0.641885       0.410451      -1.075500      -0.023077      -0.041287      -0.008248       0.048013      -0.002586      -0.001869       0.003800       0.014096       0.017399      -0.011113       0.002931       0.008182             11.259961      11.043508       4.362410      -1.327360      16.426192       2.246514       6.310182           0.000000
          100              C       2.020854       4.549640       4.820183      -0.151554      35.123266 0.47588511E+03  0.11531001E+05                                 9.538937                            7.421901      -0.166006       1.917928                    0.998425      30.772205      92.066220       0.582347       0.434070      -1.045247       0.007408       0.034805      -0.005565       0.036017      -0.022497       0.001153       0.002879       0.015755       0.056248      -0.033385       0.014347       0.019038             11.027542      11.639413       4.225083      -2.287914      14.989713       0.380362       6.453499           0.000001
          101              C       0.715257       4.278575       5.315458       0.099305      35.237230 0.45760810E+03  0.10924165E+05                                 9.690043                            7.326269      -0.445288       1.861034                    0.998679      27.757219      81.065628       0.583322       0.439849      -1.047132      -0.025814      -0.046080      -0.006209       0.053182       0.044573       0.007068      -0.003313      -0.057447      -0.059600      -0.045465      -0.017498       0.062963             11.851364      11.702030       5.157257      -2.340264      17.234160       0.092665       6.617904          -0.000000
          102              C       6.757798       3.161362       3.914327       0.702174      20.450061 0.27971506E+03  0.59528595E+04                                 7.041813                            6.053766      -0.359673       1.939060                    0.999428      22.136250      62.697478       0.585773       0.491323      -1.010243      -0.046803       0.013403      -0.051228       0.070672       0.010712      -0.025788       0.007378      -0.018087      -0.011190      -0.034916       0.013982       0.020934              7.644335       7.304305       0.278887       0.448923       7.432415      -1.287934       8.196287          -0.000000
          103              C       5.123985       9.529795       8.445447       0.626733      23.261195 0.24257494E+03  0.49958307E+04                                 7.584087                            5.571452      -0.123420       2.020672                    0.999450      22.118380      62.195463       0.619758       0.479868      -1.013369      -0.025849       0.022258      -0.054395       0.064206       0.061110      -0.019907       0.019688      -0.077153      -0.199917      -0.083306      -0.022628       0.105934              9.069488       9.624691      -2.612720       1.775925       5.586524      -1.451382      11.997248           0.000001
          104              C       5.151813       9.171564      10.884997      -0.080040      31.779823 0.41852705E+03  0.98172792E+04                                 8.927187                            6.976272      -0.124112       1.944513                    0.999088      29.201400      85.861448       0.598803       0.436068      -1.044415       0.030947      -0.004694       0.013128       0.033942       0.007925      -0.005656       0.016963      -0.000527      -0.088788      -0.036541       0.012097       0.024445             10.115870       9.480511      -2.578418       1.487203       6.714134      -2.767827      14.152964           0.000000
          105              C       7.654787       8.090493      10.835285      -0.136098      31.957805 0.42965153E+03  0.10109298E+05                                 8.832328                            6.976257       0.053054       1.994371                    0.999394      29.472577      85.811382       0.612832       0.424776      -1.054952      -0.012457       0.017087      -0.031755       0.038151      -0.005306      -0.012338       0.006067       0.015022      -0.079431      -0.030117       0.004145       0.025972             10.002955       8.784020      -2.665068       2.016129       7.018705      -3.617072      14.206140           0.000000
          106              C       7.069626       8.522071       9.653254      -0.087613      32.397878 0.42778163E+03  0.10046892E+05                                 8.961494                            6.999682       0.006210       1.985000                    0.999464      28.939364      83.978531       0.607199       0.429503      -1.052817       0.002355       0.005261       0.030439       0.030980       0.011202      -0.014425       0.011863      -0.005485      -0.020749      -0.026178       0.011161       0.015017             10.231032      10.295129      -3.172288       1.981239       6.985692      -2.886889      13.412276           0.000001
          107              C       5.791857       9.064201       9.679031      -0.038712      35.229766 0.42742376E+03  0.99367901E+04                                 9.295053                            6.839820      -0.028976       1.998762                    0.999217      27.108830      75.758424       0.641884       0.410452      -1.075499       0.023078      -0.013498       0.039880       0.048012      -0.000325      -0.003174       0.008719       0.005576      -0.008162      -0.011114       0.002931       0.008182             11.259971      11.043517      -3.330735       3.114291       6.893644      -3.257104      15.842752           0.000000
          108              C       5.709146       8.730419      12.061505      -0.151555      35.123292 0.47588580E+03  0.11531022E+05                                 9.538942                            7.421907      -0.166008       1.917927                    0.998425      30.772247      92.066389       0.582347       0.434070      -1.045247      -0.007407       0.022225      -0.027360       0.036019       0.012246      -0.018907       0.017028      -0.008752      -0.017275      -0.033385       0.014347       0.019037             11.027548      11.639421      -4.093937       2.515069       8.258157      -3.506107      13.185067           0.000001
          109              C       7.014743       8.165966      12.048616       0.099302      35.237267 0.45760889E+03  0.10924188E+05                                 9.690045                            7.326272      -0.445282       1.861035                    0.998679      27.757245      81.065696       0.583322       0.439848      -1.047132       0.025815      -0.017661       0.043011       0.053182      -0.016167       0.042136      -0.026999      -0.016423       0.063474      -0.045465      -0.017499       0.062964             11.851368      11.702038      -4.605362       3.296182       9.191724      -4.550642      14.660344          -0.000000
          110              C       0.972202       8.820774      13.716717       0.702174      20.450060 0.27971509E+03  0.59528593E+04                                 7.041811                            6.053765      -0.359666       1.939062                    0.999428      22.136237      62.697410       0.585774       0.491322      -1.010243       0.046803       0.051067       0.014006       0.070672      -0.027688      -0.003616      -0.002650      -0.000718       0.040917      -0.034915       0.013983       0.020933              7.644333       7.304302       0.249339       0.465986       9.120703      -0.313198       6.507995          -0.000000
          111              C      -0.029374       9.181131       4.030321       0.634696      23.042182 0.23990637E+03  0.49276366E+04                                 7.544837                            5.545854      -0.121616       2.023499                    0.999483      21.981301      61.743963       0.620273       0.480758      -1.012815      -0.026428       0.034858       0.044626       0.062489      -0.011047       0.063129      -0.068704       0.004316       0.053114      -0.083876      -0.019632       0.103508              9.019624       9.572388      -0.225399      -3.128420       9.088163       3.477283       8.398320           0.000001
          112              C      -0.001546       7.247534       2.500309      -0.083425      31.898963 0.42051546E+03  0.98766457E+04                                 8.954397                            6.997731      -0.141630       1.938732                    0.999047      29.272251      86.154614       0.597193       0.436681      -1.043939       0.029808      -0.009624      -0.009663       0.032780      -0.002924       0.008036      -0.027808       0.029121      -0.014365      -0.036712       0.010305       0.026407             10.147110       9.500540      -0.004203      -2.985194       9.929289       4.625612      11.011500           0.000000
          113              C       2.501428       7.831121       1.588930      -0.142546      32.193344 0.43367835E+03  0.10229144E+05                                 8.879599                            7.012203       0.035326       1.988352                    0.999402      29.609190      86.350224       0.610748       0.425180      -1.054570      -0.011942       0.018952       0.030720       0.038020       0.011890       0.001313      -0.016097       0.040317      -0.015587      -0.030734       0.004395       0.026339             10.059061       8.820911      -0.418612      -3.333855       9.331451       4.958534      12.024821           0.000000
          114              C       1.916267       8.639001       2.553703      -0.076063      31.984179 0.42079147E+03  0.98415162E+04                                 8.884921                            6.939823       0.017347       1.991528                    0.999500      28.705628      83.110327       0.610169       0.429201      -1.053064       0.002372      -0.027584      -0.010922       0.029762       0.013293       0.016319      -0.008058      -0.003047      -0.025799      -0.026648       0.007565       0.019083             10.140922      10.200422      -0.112723      -3.686031       9.239705       4.189181      10.982639           0.000001
          115              C       0.638498       8.345613       3.010313      -0.043239      35.394639 0.42992236E+03  0.10008882E+05                                 9.320171                            6.857298      -0.021108       2.000242                    0.999245      27.189148      76.021923       0.641451       0.410154      -1.075755       0.020767      -0.029177      -0.034291       0.049582       0.006029       0.008073      -0.002583      -0.004012      -0.023084      -0.013756       0.003043       0.010713             11.291772      11.074127      -1.035880      -4.456768      10.813262       5.521275      11.987928           0.000000
          116              C       0.555787       6.449221       1.530012      -0.150675      35.112523 0.47563039E+03  0.11523610E+05                                 9.537790                            7.420259      -0.176202       1.915263                    0.998403      30.761630      92.038163       0.582354       0.434110      -1.045194      -0.010335       0.011062       0.033955       0.037177       0.011498       0.018929      -0.013820      -0.013779      -0.025316      -0.032168       0.013579       0.018589             11.026308      11.636863      -0.129576      -4.800915       8.917722       3.886569      12.524337           0.000001
          117              C       1.861384       6.742609       1.047626       0.103530      35.105628 0.45545417E+03  0.10862641E+05                                 9.677599                            7.316914      -0.450965       1.859798                    0.998703      27.699426      80.925213       0.582603       0.440801      -1.046304       0.026467      -0.027597      -0.033708       0.050974      -0.021304      -0.033156       0.022266      -0.010132       0.079305      -0.039304      -0.018297       0.057601             11.835729      11.687291      -0.549903      -5.627378       9.341448       4.636276      14.478449           0.000000
          118              C       3.548843       4.970588       0.780656       0.693471      20.619967 0.28278035E+03  0.60353889E+04                                 7.081729                            6.088037      -0.371423       1.932752                    0.999396      22.272395      63.203562       0.583866       0.491515      -1.009998       0.046795      -0.036005       0.038280       0.070366       0.017326      -0.027079       0.009345      -0.013505       0.009268      -0.038813       0.012799       0.026014              7.688034       7.342790      -0.535770      -0.014051       6.928533      -0.987970       8.792778          -0.000000
          119              C       2.547267      13.179074       5.935932       0.621418      23.263429 0.24262508E+03  0.49971141E+04                                 7.585689                            5.573081      -0.143510       2.015156                    0.999465      22.118592      62.197328       0.619493       0.480050      -1.013274      -0.025141      -0.057882       0.007732       0.063578      -0.049786      -0.042789       0.050954       0.045668       0.176209      -0.087675      -0.021350       0.109026              9.070602       9.624339       2.843289       1.375148      11.653599      -2.051305       5.933866           0.000001
          120              C       2.575095      15.470902       5.026394      -0.081596      31.771160 0.41842488E+03  0.98131627E+04                                 8.920576                            6.971254      -0.128867       1.943018                    0.999039      29.199468      85.816221       0.599624       0.435548      -1.044846       0.029463       0.012861      -0.003272       0.032313      -0.005960      -0.006254       0.011790       0.047101       0.049275      -0.034886       0.009837       0.025049             10.108092       9.474227       2.575338       1.488769      14.677384      -1.835796       6.172666          -0.000000
          121              C       5.078069      15.968386       5.987485      -0.143301      32.205584 0.43382673E+03  0.10233949E+05                                 8.884263                            7.015443       0.036697       1.988316                    0.999348      29.613620      86.380513       0.610315       0.425427      -1.054373      -0.014320      -0.033349      -0.000507       0.036297      -0.014634       0.010781       0.011893       0.043640       0.006222      -0.033390       0.005969       0.027420             10.064474       8.821863       3.098175       1.303093      15.657945      -1.314193       5.713615           0.000000
          122              C       4.492908      14.728928       6.204743      -0.079958      32.097280 0.42261564E+03  0.98944450E+04                                 8.903643                            6.953660       0.022037       1.992013                    0.999503      28.767845      83.321881       0.609744       0.429055      -1.053200       0.002701       0.025469      -0.018553       0.031626      -0.017860      -0.004939      -0.001711       0.010108       0.025642      -0.023429       0.007849       0.015580             10.163576      10.223218       3.263237       1.747554      14.209056      -1.339409       6.058454           0.000001
          123              C       3.215139      14.480186       5.722356      -0.037703      35.316453 0.42869971E+03  0.99745216E+04                                 9.312778                            6.852138      -0.024695       1.999605                    0.999268      27.145690      75.907999       0.640969       0.410705      -1.075264       0.022840       0.039901      -0.009683       0.046984      -0.001826      -0.000384      -0.005012       0.006583       0.007015      -0.007454       0.002361       0.005093             11.282188      11.065109       4.372335       1.330915      16.460059      -2.250480       6.321396           0.000000
          124              C       3.132428      16.710360       4.820183      -0.146078      34.940464 0.47273782E+03  0.11436069E+05                                 9.508491                            7.398511      -0.168638       1.918423                    0.998354      30.670302      91.694806       0.583109       0.434210      -1.045134      -0.009669      -0.033068      -0.006686       0.035095      -0.022883      -0.000157      -0.006031       0.012785       0.053452      -0.033141       0.012668       0.020473             10.990563      11.601605       4.202495       2.282517      14.934337      -0.384221       6.435747           0.000001
          125              C       4.438025      16.981425       5.315458       0.097931      35.308667 0.45866547E+03  0.10956075E+05                                 9.700845                            7.332867      -0.456366       1.856893                    0.998715      27.804340      81.236396       0.583263       0.439626      -1.047231       0.026827       0.044785      -0.006555       0.052615       0.039105      -0.003737       0.004117      -0.055187      -0.060241      -0.039241      -0.018708       0.057948             11.865408      11.714217       5.163558       2.343442      17.256186      -0.092346       6.625821           0.000000
          126              C       6.125484      18.098638       3.914327       0.704119      20.448376 0.27968771E+03  0.59533988E+04                                 7.047429                            6.057951      -0.361122       1.937930                    0.999424      22.145145      62.772206       0.584797       0.492050      -1.009654       0.046409      -0.016489      -0.052713       0.072141       0.011428       0.025508      -0.006311      -0.021275      -0.011055      -0.035269       0.014248       0.021021              7.651016       7.309850       0.279240      -0.450161       7.437731       1.290626       8.205466          -0.000000
          127              C       5.123985       1.100205       9.966253       0.626696      23.261799 0.24258456E+03  0.49960680E+04                                 7.584145                            5.571510      -0.123269       2.020708                    0.999450      22.118774      62.196398       0.619765       0.479859      -1.013376      -0.025837      -0.022260       0.054392       0.064199      -0.061108       0.019910       0.019686      -0.077149      -0.199885      -0.083301      -0.022625       0.105926              9.069534       9.624430       2.612592      -1.775940       5.586462      -1.451381      11.997710           0.000001
          128              C       5.151813       1.458436       7.526703      -0.080038      31.779882 0.41852723E+03  0.98172877E+04                                 8.927207                            6.976280      -0.124127       1.944508                    0.999088      29.201422      85.861622       0.598802       0.436069      -1.044414       0.030949       0.004693      -0.013128       0.033944      -0.007927       0.005660       0.016964      -0.000530      -0.088795      -0.036545       0.012097       0.024447             10.115895       9.480490       2.578392      -1.487143       6.714114      -2.767792      14.153081           0.000000
          129              C       7.654787       2.539507       7.576415      -0.136095      31.957800 0.42965060E+03  0.10109273E+05                                 8.832340                            6.976258       0.053042       1.994369                    0.999394      29.472542      85.811356       0.612831       0.424777      -1.054951      -0.012457      -0.017087       0.031755       0.038151       0.005304       0.012338       0.006066       0.015020      -0.079434      -0.030118       0.004148       0.025970             10.002977       8.784016       2.665068      -2.016150       7.018698      -3.617085      14.206216           0.000000
          130              C       7.069626       2.107929       8.758446      -0.087615      32.398075 0.42778454E+03  0.10046982E+05                                 8.961536                            6.999711       0.006210       1.984998                    0.999464      28.939507      83.979158       0.607196       0.429503      -1.052816       0.002357      -0.005263      -0.030443       0.030984      -0.011201       0.014429       0.011865      -0.005486      -0.020768      -0.026184       0.011164       0.015020             10.231076      10.295110       3.172274      -1.981269       6.985692      -2.886915      13.412425           0.000001
          131              C       5.791857       1.565799       8.732669      -0.038718      35.230168 0.42742876E+03  0.99369393E+04                                 9.295123                            6.839863      -0.029007       1.998749                    0.999217      27.109041      75.759238       0.641881       0.410452      -1.075498       0.023078       0.013495      -0.039884       0.048015       0.000324       0.003172       0.008717       0.005573      -0.008174      -0.011112       0.002934       0.008179             11.260049      11.043428       3.330665      -3.114273       6.893618      -3.257098      15.843101           0.000000
          132              C       5.709146       1.899581       6.350195      -0.151552      35.123149 0.47588326E+03  0.11530945E+05                                 9.538918                            7.421888      -0.166006       1.917929                    0.998425      30.772139      92.065988       0.582347       0.434070      -1.045247      -0.007408      -0.022224       0.027359       0.036018      -0.012247       0.018906       0.017028      -0.008755      -0.017280      -0.033385       0.014347       0.019038             11.027518      11.639359       4.093902      -2.515046       8.258110      -3.506085      13.185086           0.000001
          133              C       7.014743       2.464034       6.363084       0.099307      35.237163 0.45760702E+03  0.10924133E+05                                 9.690035                            7.326264      -0.445287       1.861035                    0.998679      27.757174      81.065484       0.583322       0.439849      -1.047131       0.025815       0.017662      -0.043011       0.053182       0.016165      -0.042135      -0.026998      -0.016425       0.063468      -0.045465      -0.017497       0.062962             11.851357      11.701999       4.605338      -3.296183       9.191690      -4.550636      14.660382           0.000000
          134              C       0.972202       1.809226       4.694984       0.702174      20.450058 0.27971500E+03  0.59528574E+04                                 7.041812                            6.053765      -0.359669       1.939061                    0.999428      22.136239      62.697429       0.585774       0.491322      -1.010243       0.046803      -0.051067      -0.014006       0.070672       0.027689       0.003616      -0.002650      -0.000719       0.040917      -0.034916       0.013982       0.020933              7.644334       7.304304      -0.249335      -0.465984       9.120700      -0.313199       6.507997          -0.000000
          135              C      -0.029374       1.448869      14.381379       0.634702      23.042273 0.23990741E+03  0.49276697E+04                                 7.544882                            5.545884      -0.121694       2.023472                    0.999483      21.981432      61.744664       0.620267       0.480761      -1.012812      -0.026435      -0.034862      -0.044620       0.062491       0.011045      -0.063125      -0.068703       0.004318       0.053099      -0.083875      -0.019628       0.103503              9.019671       9.572325       0.225343       3.128437       9.088270       3.477285       8.398419           0.000001
          136              C      -0.001546       3.382466      15.911391      -0.083426      31.899024 0.42051591E+03  0.98766591E+04                                 8.954408                            6.997734      -0.141627       1.938733                    0.999047      29.272280      86.154718       0.597193       0.436680      -1.043940       0.029808       0.009623       0.009665       0.032780       0.002924      -0.008038      -0.027810       0.029120      -0.014371      -0.036713       0.010304       0.026409             10.147134       9.500535       0.004194       2.985196       9.929294       4.625633      11.011573           0.000000
          137              C       2.501428       2.798879      16.822770      -0.142546      32.193326 0.43367762E+03  0.10229122E+05                                 8.879590                            7.012192       0.035332       1.988354                    0.999402      29.609170      86.350113       0.610749       0.425179      -1.054571      -0.011943      -0.018953      -0.030720       0.038021      -0.011891      -0.001313      -0.016096       0.040316      -0.015591      -0.030733       0.004394       0.026339             10.059060       8.820904       0.418612       3.333860       9.331439       4.958527      12.024835           0.000000
          138              C       1.916267       1.990999      15.857997      -0.076063      31.984127 0.42079032E+03  0.98414793E+04                                 8.884907                            6.939810       0.017363       1.991534                    0.999500      28.705564      83.110015       0.610170       0.429201      -1.053064       0.002372       0.027582       0.010924       0.029761      -0.013292      -0.016320      -0.008059      -0.003046      -0.025804      -0.026648       0.007565       0.019083             10.140912      10.200379       0.112736       3.686041       9.239695       4.189178      10.982662           0.000001
          139              C       0.638498       2.284387      15.401387      -0.043240      35.394620 0.42992179E+03  0.10008864E+05                                 9.320164                            6.857288      -0.021094       2.000246                    0.999245      27.189135      76.021832       0.641452       0.410154      -1.075756       0.020767       0.029175       0.034295       0.049585      -0.006028      -0.008076      -0.002585      -0.004016      -0.023089      -0.013760       0.003047       0.010713             11.291770      11.074063       1.035854       4.456763      10.813251       5.521284      11.987997           0.000000
          140              C       0.555787       4.180779      16.881688      -0.150676      35.112604 0.47563128E+03  0.11523636E+05                                 9.537802                            7.420264      -0.176200       1.915263                    0.998403      30.761670      92.038298       0.582354       0.434110      -1.045194      -0.010335      -0.011063      -0.033954       0.037176      -0.011498      -0.018929      -0.013820      -0.013780      -0.025320      -0.032168       0.013579       0.018590             11.026333      11.636868       0.129575       4.800926       8.917733       3.886585      12.524399           0.000001
          141              C       1.861384       3.887391      17.364074       0.103528      35.105702 0.45545503E+03  0.10862665E+05                                 9.677606                            7.316917      -0.450963       1.859799                    0.998703      27.699453      80.925272       0.582604       0.440800      -1.046305       0.026467       0.027597       0.033708       0.050974       0.021304       0.033157       0.022267      -0.010132       0.079302      -0.039304      -0.018298       0.057602             11.835750      11.687294       0.549903       5.627390       9.341455       4.636284      14.478500           0.000000
          142              C       3.548843       5.659412      17.631044       0.693470      20.619982 0.28278046E+03  0.60353916E+04                                 7.081733                            6.088038      -0.371422       1.932752                    0.999396      22.272396      63.203560       0.583866       0.491515      -1.009998       0.046795       0.036005      -0.038280       0.070366      -0.017326       0.027078       0.009345      -0.013505       0.009267      -0.038813       0.012800       0.026014              7.688043       7.342793       0.535772       0.014048       6.928542      -0.987973       8.792793          -0.000000
          143              C       2.547267      -2.549074      12.475768       0.621427      23.263266 0.24262357E+03  0.49970727E+04                                 7.585658                            5.573067      -0.143529       2.015152                    0.999465      22.118433      62.196706       0.619493       0.480050      -1.013275      -0.025138       0.057884      -0.007737       0.063579       0.049788       0.042788       0.050951       0.045671       0.176215      -0.087679      -0.021347       0.109025              9.070566       9.624312      -2.843286      -1.375105      11.653627      -2.051271       5.933758           0.000001
          144              C       2.575095      -4.840902      13.385306      -0.081596      31.771134 0.41842503E+03  0.98131670E+04                                 8.920572                            6.971257      -0.128870       1.943017                    0.999039      29.199464      85.816211       0.599624       0.435548      -1.044846       0.029463      -0.012861       0.003273       0.032314       0.005960       0.006255       0.011790       0.047101       0.049274      -0.034886       0.009837       0.025049             10.108080       9.474231      -2.575345      -1.488764      14.677361      -1.835780       6.172647           0.000000
          145              C       5.078069      -5.338386      12.424215      -0.143301      32.205579 0.43382710E+03  0.10233961E+05                                 8.884262                            7.015447       0.036698       1.988316                    0.999348      29.613633      86.380574       0.610315       0.425427      -1.054372      -0.014319       0.033350       0.000508       0.036297       0.014634      -0.010782       0.011893       0.043640       0.006221      -0.033390       0.005969       0.027421             10.064467       8.821863      -3.098170      -1.303096      15.657925      -1.314187       5.713612           0.000000
          146              C       4.492908      -4.098928      12.206957      -0.079956      32.097227 0.42261492E+03  0.98944244E+04                                 8.903636                            6.953657       0.022029       1.992011                    0.999503      28.767806      83.321762       0.609744       0.429055      -1.053199       0.002702      -0.025468       0.018555       0.031626       0.017859       0.004940      -0.001712       0.010108       0.025641      -0.023428       0.007849       0.015579             10.163564      10.223212      -3.263227      -1.747564      14.209032      -1.339394       6.058448           0.000001
          147              C       3.215139      -3.850186      12.689344      -0.037701      35.316277 0.42869780E+03  0.99744638E+04                                 9.312742                            6.852120      -0.024694       1.999607                    0.999268      27.145616      75.907685       0.640970       0.410705      -1.075264       0.022841      -0.039900       0.009684       0.046983       0.001827       0.000384      -0.005013       0.006582       0.007014      -0.007454       0.002360       0.005094             11.282139      11.065087      -4.372326      -1.330921      16.459981      -2.250425       6.321348           0.000000
          148              C       3.132428      -6.080360      13.591517      -0.146079      34.940496 0.47273877E+03  0.11436099E+05                                 9.508497                            7.398519      -0.168640       1.918422                    0.998354      30.670342      91.694969       0.583109       0.434210      -1.045134      -0.009668       0.033068       0.006688       0.035096       0.022883       0.000157      -0.006031       0.012785       0.053450      -0.033141       0.012667       0.020474             10.990563      11.601624      -4.202499      -2.282522      14.934322      -0.384213       6.435744           0.000001
          149              C       4.438025      -6.351425      13.096242       0.097929      35.308683 0.45866608E+03  0.10956093E+05                                 9.700845                            7.332870      -0.456362       1.856894                    0.998715      27.804365      81.236475       0.583263       0.439625      -1.047232       0.026827      -0.044785       0.006556       0.052615      -0.039105       0.003736       0.004117      -0.055188      -0.060244      -0.039241      -0.018709       0.057950             11.865400      11.714228      -5.163555      -2.343447      17.256155      -0.092341       6.625816           0.000000
          150              C       6.125484      -7.468638      14.497373       0.704118      20.448365 0.27968769E+03  0.59533977E+04                                 7.047425                            6.057950      -0.361117       1.937931                    0.999424      22.145137      62.772165       0.584797       0.492050      -1.009654       0.046409       0.016489       0.052713       0.072141      -0.011428      -0.025507      -0.006311      -0.021275      -0.011055      -0.035269       0.014248       0.021021              7.651006       7.309847      -0.279240       0.450160       7.437719       1.290620       8.205452          -0.000000
          151              C       5.153359      -2.939195       5.090835      -0.308442      38.062005 0.50368211E+03  0.12346687E+05                                11.117908                            8.480832      -0.453005       1.833962                    0.994890      32.036971      95.587625       0.466617       0.535490      -0.994387      -0.001195      -0.046210       0.083525       0.095463       0.030186       0.020919      -0.001089       0.000385      -0.004231      -0.036880       0.000234       0.036645             13.768261      11.124434       2.706263       1.563093      17.170296       3.603346      13.010053          -0.000000
          152              C       2.576641       5.878390       0.000000      -0.308442      38.061981 0.50368221E+03  0.12346690E+05                                11.117903                            8.480832      -0.453005       1.833961                    0.994890      32.036973      95.587638       0.466617       0.535490      -0.994387       0.001195       0.095439       0.001742       0.095463      -0.003025      -0.036602      -0.001377       0.000884      -0.002733      -0.036880       0.000234       0.036646             13.768240      11.124446      -0.000553      -3.125251      10.929508       0.000243      19.250765          -0.000000
          153              C       0.000000       7.690805      13.320865      -0.309955      37.979491 0.50249752E+03  0.12309066E+05                                11.102776                            8.471794      -0.461235       1.832818                    0.994775      31.971913      95.326512       0.466839       0.535609      -0.994440      -0.000000      -0.047527      -0.082320       0.095055      -0.032333       0.018665      -0.002480       0.002952      -0.008682      -0.035179      -0.004326       0.039504             13.747899      11.114797      -2.704870       1.561654      17.141751      -3.597948      12.987149          -0.000000
          154              C       5.153359      -7.690805      13.320865      -0.308442      38.061985 0.50368223E+03  0.12346691E+05                                11.117904                            8.480833      -0.453005       1.833962                    0.994890      32.036972      95.587628       0.466617       0.535490      -0.994387      -0.001195       0.046211      -0.083524       0.095463      -0.030186      -0.020920      -0.001089       0.000385      -0.004230      -0.036880       0.000234       0.036645             13.768245      11.124440      -2.706265      -1.563100      17.170260       3.603334      13.010036          -0.000000
          155              C       2.576641      15.381610       0.000000      -0.308442      38.062035 0.50368252E+03  0.12346700E+05                                11.117910                            8.480832      -0.453005       1.833961                    0.994890      32.036974      95.587640       0.466617       0.535490      -0.994387       0.001195      -0.095439      -0.001742       0.095463       0.003025       0.036602      -0.001377       0.000884      -0.002733      -0.036880       0.000234       0.036646             13.768268      11.124450       0.000554       3.125255      10.929528       0.000237      19.250826          -0.000000
          156              C       0.000000       2.939195       5.090835      -0.309955      37.979481 0.50249729E+03  0.12309060E+05                                11.102775                            8.471793      -0.461234       1.832818                    0.994775      31.971911      95.326504       0.466839       0.535609      -0.994440       0.000000       0.047527       0.082320       0.095055       0.032332      -0.018667      -0.002480       0.002953      -0.008681      -0.035179      -0.004326       0.039504             13.747895      11.114791       2.704864      -1.561656      17.141718      -3.597962      12.987175          -0.000001
          157              O       7.156434      -1.303238      11.058067      -0.577141      38.228189 0.57246559E+03  0.13980202E+05                                 8.993360                            7.393192       0.302195       2.145047                    0.997160      27.914845      73.968795       0.700481       0.358052      -1.139686      -0.002536      -0.000790      -0.030289       0.030405      -0.037427      -0.032986      -0.033521      -0.047820       0.057204      -0.075723       0.025356       0.050367             10.105101       7.726124       0.588793      -1.556257       5.798543      -0.383544      16.790635           0.000001
          158              O       1.130126      -0.546382       9.861307      -0.549072      37.553807 0.51440908E+03  0.12224559E+05                                 8.882768                            6.982688       0.375633       2.189458                    0.996281      26.876116      70.131174       0.725126       0.355441      -1.142375      -0.020177      -0.001373      -0.006519       0.021249      -0.001049      -0.000943      -0.001445      -0.013297      -0.267288      -0.089118       0.037826       0.051292             10.575674      16.335849       4.569438       3.358011       7.502522       1.290206       7.888652          -0.000001
          159              O       4.579793      -0.401814      14.011304      -0.572384      38.034721 0.56879381E+03  0.13867524E+05                                 8.961967                            7.368516       0.312275       2.149220                    0.997094      27.836739      73.688871       0.701820       0.357962      -1.139814       0.001454      -0.029658       0.016727       0.034081      -0.014428       0.048471       0.014305      -0.081039      -0.045609      -0.076620       0.025101       0.051519             10.068231       7.697272      -1.638094       0.269281      14.323318      -4.548109       8.184103           0.000000
          160              O       6.283485      -1.816667      13.954227      -0.542730      37.362440 0.51123092E+03  0.12130358E+05                                 8.853979                            6.962484       0.376280       2.190318                    0.996380      26.799377      69.879695       0.725951       0.355584      -1.142248      -0.020971      -0.002664       0.005967       0.021965      -0.001399      -0.006114       0.061738       0.093215       0.045149      -0.090337       0.036655       0.053682             10.538035      16.275109       0.619332      -5.612204       6.653158      -0.807198       8.685839          -0.000001
          161              O       2.003075       1.705052      11.754029      -0.573785      38.102084 0.56998852E+03  0.13904614E+05                                 8.973755                            7.377310       0.318439       2.150274                    0.997054      27.862300      73.789285       0.701216       0.358064      -1.139677      -0.002121       0.027849       0.013542       0.031039       0.046610      -0.017910       0.018546      -0.024473       0.129160      -0.075224       0.026073       0.049151             10.082422       7.708302       1.052703       1.285126      13.678613       4.940220       8.860351           0.000001
          162              O       3.706767       2.363049      13.007866      -0.544969      37.438237 0.51239059E+03  0.12165096E+05                                 8.866390                            6.970853       0.369897       2.187808                    0.996381      26.824413      69.971986       0.725420       0.355633      -1.142178      -0.020736       0.006391       0.000470       0.021704      -0.001020      -0.000206      -0.058762       0.094502       0.049825      -0.088437       0.038945       0.049492             10.554547      16.303937      -5.178857       2.273879       8.888610      -0.476990       6.471094          -0.000001
          163              O       7.156434      11.933238       7.353633      -0.577129      38.227684 0.57245514E+03  0.13979880E+05                                 8.993282                            7.393128       0.302203       2.145053                    0.997160      27.914627      73.967979       0.700483       0.358052      -1.139686      -0.002541       0.000784       0.030291       0.030408       0.037433       0.032983      -0.033517      -0.047832       0.057193      -0.075725       0.025360       0.050365             10.105017       7.726176      -0.588807       1.556357       5.798481      -0.383535      16.790392           0.000001
          164              O       1.130126      11.176382       8.550393      -0.548965      37.553916 0.51438165E+03  0.12223791E+05                                 8.882942                            6.982620       0.375606       2.189451                    0.996285      26.875099      70.129073       0.725109       0.355453      -1.142361      -0.020141       0.001344       0.006433       0.021186       0.000974       0.000855      -0.001400      -0.013203      -0.267262      -0.089107       0.037878       0.051229             10.576106      16.337105      -4.569658      -3.358365       7.502540       1.290239       7.888674          -0.000001
          165              O       4.579793      11.031814       4.400396      -0.572277      38.032042 0.56872453E+03  0.13865471E+05                                 8.961700                            7.368181       0.311851       2.149118                    0.997086      27.834941      73.684160       0.701816       0.357973      -1.139800       0.001471       0.029637      -0.016666       0.034033       0.014441      -0.048449       0.014204      -0.081120      -0.045544      -0.076601       0.025081       0.051520             10.068004       7.696854       1.637782      -0.269115      14.323399      -4.548089       8.183760           0.000001
          166              O       6.283485      12.446667       4.457473      -0.542722      37.361149 0.51121334E+03  0.12129820E+05                                 8.853721                            6.962325       0.376368       2.190346                    0.996382      26.799115      69.878345       0.725966       0.355580      -1.142253      -0.020970       0.002673      -0.005969       0.021966       0.001394       0.006111       0.061738       0.093215       0.045164      -0.090337       0.036656       0.053681             10.537692      16.274494      -0.619179       5.611958       6.653013      -0.807112       8.685568          -0.000001
          167              O       2.003075       8.924948       6.657671      -0.573857      38.104274 0.57004624E+03  0.13906324E+05                                 8.973966                            7.377587       0.318807       2.150357                    0.997058      27.863722      73.792992       0.701220       0.358055      -1.139688      -0.002135      -0.027888      -0.013522       0.031067      -0.046640       0.017937       0.018538      -0.024339       0.129374      -0.075274       0.026064       0.049210             10.082578       7.708551      -1.052942      -1.285290      13.678344       4.940341       8.860838           0.000001
          168              O       3.706767       8.266951       5.403834      -0.544978      37.440336 0.51242201E+03  0.12166052E+05                                 8.866810                            6.971131       0.369720       2.187761                    0.996382      26.824884      69.974266       0.725394       0.355639      -1.142170      -0.020732      -0.006394      -0.000455       0.021700       0.001011       0.000209      -0.058774       0.094527       0.049831      -0.088457       0.038957       0.049500             10.555117      16.304614       5.179303      -2.274417       8.889205      -0.477317       6.471532          -0.000001
          169              O       5.726925       9.326762       7.353633      -0.573858      38.104467 0.57004939E+03  0.13906422E+05                                 8.973997                            7.377608       0.318794       2.150351                    0.997058      27.863792      73.793252       0.701218       0.358055      -1.139688       0.002136      -0.002231       0.030915       0.031069       0.038852      -0.031422       0.032010      -0.047672       0.059375      -0.075272       0.026062       0.049210             10.082621       7.708557      -0.586630      -1.554514       5.786751       0.384118      16.752556           0.000001
          170              O       4.023233      10.083618       8.550393      -0.544975      37.440293 0.51242152E+03  0.12166039E+05                                 8.866808                            6.971132       0.369707       2.187758                    0.996382      26.824856      69.974213       0.725394       0.355640      -1.142170       0.020732      -0.002800       0.005764       0.021700      -0.000324       0.000980       0.001868      -0.010508      -0.265274      -0.088458       0.038957       0.049501             10.555115      16.304606      -4.559351       3.348207       7.489308      -1.285542       7.871431          -0.000001
          171              O       0.573566      10.228186       4.400396      -0.577112      38.226824 0.57242114E+03  0.13978849E+05                                 8.993108                            7.392872       0.302560       2.145168                    0.997164      27.914043      73.966033       0.700500       0.358049      -1.139688       0.002552      -0.025828      -0.015837       0.030404       0.009846       0.048926      -0.014723      -0.080443      -0.040512      -0.075764       0.025355       0.050409             10.104886       7.725862       1.641927       0.268089      14.374740       4.567922       8.214057           0.000001
          172              O       6.599874       8.813333       4.457473      -0.548955      37.553279 0.51437411E+03  0.12223564E+05                                 8.882830                            6.982562       0.375566       2.189440                    0.996284      26.874946      70.128463       0.725113       0.355453      -1.142362       0.020138      -0.004907      -0.004379       0.021185       0.000253       0.001275      -0.061424       0.090761       0.044634      -0.089110       0.037877       0.051233             10.575945      16.336787      -0.623502      -5.636499       6.674717       0.812276       8.716329          -0.000001
          173              O       3.150207      12.335052       6.657671      -0.572278      38.032081 0.56872373E+03  0.13865444E+05                                 8.961700                            7.368171       0.311905       2.149135                    0.997086      27.834934      73.684082       0.701818       0.357972      -1.139801      -0.001475       0.029254      -0.017329       0.034033      -0.049179      -0.011719      -0.020322      -0.021317       0.133851      -0.076601       0.025082       0.051519             10.068012       7.696801      -1.051921       1.283796      13.657397      -4.932640       8.849838           0.000001
          174              O       1.446515      12.993049       5.403834      -0.542739      37.361052 0.51121485E+03  0.12129846E+05                                 8.853662                            6.962300       0.376430       2.190355                    0.996381      26.799258      69.878327       0.725974       0.355577      -1.142258       0.020978       0.006507       0.000674       0.021975       0.004596       0.004277       0.060834       0.094747       0.049916      -0.090327       0.036628       0.053699             10.537609      16.274087       5.169637       2.270152       8.876439       0.476823       6.462301          -0.000001
          175              O       5.726925       1.303238      11.058067      -0.573817      38.103223 0.57000951E+03  0.13905245E+05                                 8.973897                            7.377420       0.318307       2.150214                    0.997061      27.862831      73.790852       0.701215       0.358062      -1.139679       0.002127       0.002187      -0.030900       0.031050      -0.038831       0.031407       0.031948      -0.047654       0.059599      -0.075236       0.026075       0.049161             10.082581       7.708225       0.586583       1.554105       5.786572       0.384170      16.752944           0.000001
          176              O       4.023233       0.546382       9.861307      -0.544914      37.436542 0.51238711E+03  0.12165010E+05                                 8.866246                            6.970927       0.369346       2.187660                    0.996378      26.823889      69.970937       0.725400       0.355643      -1.142168       0.020712       0.002773      -0.005752       0.021673       0.000357      -0.001014       0.001845      -0.010482      -0.265239      -0.088446       0.038962       0.049483             10.554177      16.302787       4.558530      -3.347770       7.488598      -1.285280       7.871146          -0.000001
          177              O       0.573566       0.401814      14.011304      -0.577121      38.227544 0.57243292E+03  0.13979213E+05                                 8.993220                            7.392946       0.302549       2.145159                    0.997165      27.914308      73.967012       0.700497       0.358048      -1.139688       0.002547       0.025818       0.015848       0.030401      -0.009846      -0.048925      -0.014721      -0.080445      -0.040523      -0.075763       0.025353       0.050410             10.105016       7.725910      -1.641918      -0.268089      14.374996       4.567962       8.214140           0.000000
          178              O       6.599874       1.816667      13.954227      -0.548985      37.554286 0.51439289E+03  0.12224128E+05                                 8.883039                            6.982727       0.375399       2.189384                    0.996287      26.875344      70.129956       0.725098       0.355457      -1.142359       0.020149       0.004917       0.004404       0.021203      -0.000270      -0.001292      -0.061440       0.090772       0.044680      -0.089130       0.037874       0.051256             10.576198      16.336901       0.623194       5.636875       6.674794       0.812165       8.716900          -0.000001
          179              O       3.150207      -1.705052      11.754029      -0.572280      38.030452 0.56869478E+03  0.13864530E+05                                 8.961362                            7.367913       0.312187       2.149237                    0.997092      27.834504      73.681837       0.701842       0.357965      -1.139809      -0.001469      -0.029266       0.017332       0.034045       0.049179       0.011722      -0.020293      -0.021300       0.133867      -0.076596       0.025094       0.051502             10.067630       7.696570       1.051907      -1.283787      13.657193      -4.932173       8.849128           0.000000
          180              O       1.446515      -2.363049      13.007866      -0.542740      37.360880 0.51121371E+03  0.12129808E+05                                 8.853618                            6.962279       0.376407       2.190345                    0.996381      26.799261      69.878226       0.725977       0.355575      -1.142259       0.020975      -0.006510      -0.000673       0.021972      -0.004595      -0.004277       0.060835       0.094756       0.049925      -0.090332       0.036630       0.053701             10.537535      16.273974      -5.169594      -2.270049       8.876413       0.476775       6.462217          -0.000001
          181              F       3.213361      -1.692296       5.556651      -0.178256      14.670600 0.20616146E+03  0.38354262E+04                                 4.517284                            4.285205       1.142218       2.632337                    0.999356      18.390838      40.269909       0.985673       0.334016      -1.179240       0.014299      -0.003861      -0.010989       0.018443      -0.005020      -0.063774       0.007000       0.080051       0.043388      -0.048306      -0.040269       0.088575              4.598240       5.667640      -0.627918      -1.240914       4.015981       0.484527       4.111097          -0.000002
          182              F       3.626143      -1.943164       3.498223      -0.198820      13.454588 0.18465563E+03  0.33651364E+04                                 4.328457                            4.086024       0.761055       2.481578                    0.998521      18.900665      41.894496       0.991278       0.339055      -1.166759       0.001653      -0.001168      -0.002715       0.003387       0.013482       0.055707       0.010009       0.016260       0.211161      -0.057526      -0.039685       0.097211              4.438259       3.881275       0.152134       1.206474       3.927593       0.479167       5.505909           0.000002
          183              F       4.833569      -0.618666       4.665525      -0.221610      16.887481 0.23491526E+03  0.45286245E+04                                 5.107136                            4.638433       0.778594       2.483189                    0.997907      19.314417      43.465378       0.925099       0.343449      -1.167630       0.005483      -0.000455      -0.002396       0.006001       0.066232      -0.003582       0.002282      -0.080071      -0.148324      -0.055594      -0.046519       0.102113              5.567641       4.529890       1.727306       0.246076       8.576487       0.294506       3.596545           0.000000
          184              F       0.636720      -4.971651      17.098946      -0.181677      14.734930 0.20730138E+03  0.38620534E+04                                 4.531791                            4.297824       1.135958       2.629833                    0.999383      18.425191      40.376892       0.983929       0.334138      -1.179101       0.012204      -0.004921       0.008440       0.015633      -0.050343       0.036072      -0.030402       0.042118      -0.072169      -0.048199      -0.038311       0.086510              4.613632       5.688704      -0.764954       1.169675       3.678926      -0.284673       4.473266          -0.000002
          185              F       1.049502      -6.628868      18.345418      -0.201006      13.513472 0.18567369E+03  0.33885700E+04                                 4.343333                            4.099006       0.754894       2.479278                    0.998564      18.930569      42.000198       0.989013       0.339342      -1.166434      -0.000354      -0.002811       0.003426       0.004446       0.039403      -0.038671      -0.053582      -0.063585      -0.020415      -0.057774      -0.037906       0.095679              4.454205       3.893993       0.973804      -0.739075       4.713109      -0.928413       4.755512           0.000002
          186              F       2.256928      -6.280204      16.614718      -0.224695      16.977488 0.23649374E+03  0.45670501E+04                                 5.127331                            4.655432       0.772744       2.479309                    0.997931      19.362451      43.622798       0.922908       0.343662      -1.167358       0.007714      -0.002775      -0.001193       0.008284      -0.034507      -0.053315       0.047183       0.005078       0.110789      -0.053239      -0.045234       0.098473              5.590997       4.548194      -0.654185      -1.628795       4.603658       2.019864       7.621139           0.000000
          187              F       5.790002       6.663947      14.167803      -0.181780      14.748199 0.20754293E+03  0.38678203E+04                                 4.535315                            4.301035       1.141541       2.631202                    0.999397      18.433692      40.406944       0.983283       0.334248      -1.178961       0.011415       0.010338       0.000724       0.015418       0.056841       0.025824       0.021197       0.026340      -0.113453      -0.046847      -0.039403       0.086250              4.617280       5.692901       1.397003       0.077590       4.525406      -0.201875       3.633532          -0.000002
          188              F       6.202784       8.572032      14.979759      -0.201867      13.525090 0.18588114E+03  0.33933352E+04                                 4.345921                            4.101420       0.768434       2.483136                    0.998558      18.940613      42.029840       0.988667       0.339363      -1.166406      -0.000551       0.005399       0.000961       0.005511      -0.052049      -0.013303       0.045006      -0.077101      -0.063238      -0.057643      -0.036286       0.093929              4.456841       3.895869      -1.127312      -0.474060       5.552574       0.446105       3.922080           0.000002
          189              F       7.410210       6.898870      15.543157      -0.222650      16.938773 0.23582681E+03  0.45508426E+04                                 5.119186                            4.648722       0.772851       2.480057                    0.997906      19.341926      43.557077       0.923639       0.343641      -1.167405       0.005063       0.000482       0.001238       0.005234      -0.029671       0.059145      -0.049032       0.003993       0.104451      -0.055077      -0.046087       0.101164              5.581430       4.541792      -1.081291       1.378115       5.109135      -2.310744       7.093362           0.000000
          190              F       3.213361      12.322296      12.855049      -0.178257      14.670640 0.20616230E+03  0.38354458E+04                                 4.517293                            4.285214       1.142212       2.632334                    0.999356      18.390860      40.269983       0.985672       0.334016      -1.179240       0.014299       0.003861       0.010990       0.018444       0.005020       0.063774       0.007000       0.080051       0.043386      -0.048306      -0.040269       0.088575              4.598248       5.667651       0.627920       1.240917       4.015987       0.484527       4.111106          -0.000002
          191              F       3.626143      12.573164      14.913477      -0.198819      13.454574 0.18465537E+03  0.33651306E+04                                 4.328454                            4.086021       0.761053       2.481578                    0.998521      18.900655      41.894469       0.991278       0.339055      -1.166759       0.001653       0.001169       0.002716       0.003387      -0.013482      -0.055707       0.010010       0.016260       0.211161      -0.057527      -0.039685       0.097212              4.438254       3.881273      -0.152134      -1.206475       3.927587       0.479166       5.505903           0.000002
          192              F       4.833569      11.248666      13.746175      -0.221610      16.887494 0.23491557E+03  0.45286321E+04                                 5.107139                            4.638437       0.778593       2.483188                    0.997907      19.314426      43.465409       0.925099       0.343449      -1.167630       0.005483       0.000455       0.002396       0.006001      -0.066232       0.003582       0.002282      -0.080070      -0.148324      -0.055594      -0.046519       0.102113              5.567642       4.529894      -1.727305      -0.246077       8.576487       0.294506       3.596544           0.000000
          193              F       0.636720      15.601651       1.312754      -0.181677      14.734936 0.20730141E+03  0.38620542E+04                                 4.531792                            4.297825       1.135958       2.629833                    0.999383      18.425195      40.376903       0.983929       0.334138      -1.179101       0.012204       0.004922      -0.008440       0.015633       0.050342      -0.036072      -0.030402       0.042118      -0.072169      -0.048198      -0.038311       0.086509              4.613636       5.688705       0.764955      -1.169676       3.678930      -0.284672       4.473273          -0.000002
          194              F       1.049502      17.258868       0.066282      -0.201006      13.513446 0.18567319E+03  0.33885584E+04                                 4.343326                            4.098999       0.754898       2.479280                    0.998564      18.930554      42.000144       0.989014       0.339342      -1.166434      -0.000354       0.002811      -0.003426       0.004446      -0.039403       0.038671      -0.053582      -0.063585      -0.020416      -0.057773      -0.037906       0.095679              4.454200       3.893987      -0.973801       0.739073       4.713104      -0.928411       4.755508           0.000002
          195              F       2.256928      16.910204       1.796982      -0.224695      16.977469 0.23649332E+03  0.45670397E+04                                 5.127327                            4.655427       0.772745       2.479310                    0.997931      19.362439      43.622758       0.922909       0.343662      -1.167358       0.007714       0.002776       0.001193       0.008285       0.034507       0.053315       0.047183       0.005077       0.110789      -0.053238      -0.045235       0.098473              5.590998       4.548190       0.654185       1.628794       4.603660       2.019866       7.621143           0.000000
          196              F       5.790002       3.966053       4.243897      -0.181779      14.748168 0.20754237E+03  0.38678069E+04                                 4.535308                            4.301029       1.141545       2.631204                    0.999397      18.433673      40.406881       0.983284       0.334248      -1.178962       0.011415      -0.010337      -0.000724       0.015417      -0.056841      -0.025824       0.021197       0.026340      -0.113453      -0.046847      -0.039403       0.086251              4.617272       5.692892      -1.397000      -0.077587       4.525397      -0.201877       3.633527          -0.000002
          197              F       6.202784       2.057968       3.431941      -0.201868      13.525130 0.18588184E+03  0.33933512E+04                                 4.345931                            4.101429       0.768432       2.483135                    0.998558      18.940636      42.029918       0.988666       0.339363      -1.166405      -0.000550      -0.005399      -0.000961       0.005511       0.052049       0.013303       0.045006      -0.077101      -0.063238      -0.057642      -0.036286       0.093929              4.456851       3.895877       1.127315       0.474062       5.552585       0.446105       3.922089           0.000002
          198              F       7.410210       3.731130       2.868543      -0.222650      16.938777 0.23582689E+03  0.45508446E+04                                 5.119186                            4.648723       0.772850       2.480057                    0.997906      19.341927      43.557081       0.923639       0.343641      -1.167405       0.005063      -0.000482      -0.001237       0.005234       0.029671      -0.059145      -0.049032       0.003993       0.104451      -0.055077      -0.046087       0.101164              5.581430       4.541793       1.081291      -1.378116       5.109134      -2.310746       7.093365           0.000000
          199              F       1.939998       8.937704      12.855049      -0.181777      14.748123 0.20754157E+03  0.38677880E+04                                 4.535298                            4.301020       1.141552       2.631207                    0.999397      18.433647      40.406797       0.983285       0.334248      -1.178962      -0.011416      -0.004540       0.009313       0.015417       0.006057      -0.062138      -0.008262       0.077364       0.039622      -0.046847      -0.039404       0.086250              4.617262       5.692878       0.631307      -1.248627       4.031318      -0.487128       4.127589          -0.000002
          200              F       1.527216       8.686836      14.913477      -0.201870      13.525125 0.18588176E+03  0.33933493E+04                                 4.345929                            4.101427       0.768438       2.483137                    0.998558      18.940640      42.029921       0.988666       0.339363      -1.166405       0.000550      -0.001865       0.005156       0.005511      -0.014503       0.051727      -0.007881       0.014503       0.211573      -0.057642      -0.036287       0.093929              4.456848       3.895876      -0.153107       1.213313       3.943374      -0.482970       5.531294           0.000002
          201              F       0.319790      10.011334      13.746175      -0.222647      16.938715 0.23582583E+03  0.45508189E+04                                 5.119173                            4.648712       0.772850       2.480058                    0.997906      19.341891      43.556967       0.923640       0.343641      -1.167405      -0.005063       0.000832       0.001035       0.005234      -0.066057      -0.003876      -0.001037      -0.079137      -0.144937      -0.055077      -0.046087       0.101164              5.581417       4.541782      -1.734123       0.247366       8.598450      -0.296173       3.604018           0.000000
          202              F       4.516639       5.658349       1.312754      -0.178258      14.670650 0.20616249E+03  0.38354503E+04                                 4.517295                            4.285216       1.142213       2.632334                    0.999356      18.390869      40.270010       0.985672       0.334016      -1.179240      -0.014299      -0.007588      -0.008839       0.018444       0.052720       0.036235       0.030225       0.039824      -0.077295      -0.048306      -0.040269       0.088574              4.598249       5.667653       0.760706       1.164252       3.667715       0.283452       4.459379          -0.000002
          203              F       4.103857       4.001132       0.066282      -0.198818      13.454539 0.18465478E+03  0.33651170E+04                                 4.328446                            4.086015       0.761056       2.481580                    0.998521      18.900631      41.894394       0.991279       0.339055      -1.166759      -0.001653      -0.001768      -0.002370       0.003388      -0.041503      -0.039530       0.054243      -0.060355      -0.018683      -0.057527      -0.039685       0.097212              4.438246       3.881266      -0.968768      -0.734988       4.696348       0.923012       4.737125           0.000002
          204              F       2.896431       4.349796       1.796982      -0.221609      16.887451 0.23491484E+03  0.45286142E+04                                 5.107129                            4.638429       0.778596       2.483190                    0.997907      19.314404      43.465335       0.925100       0.343449      -1.167630      -0.005483      -0.001849      -0.001592       0.006001       0.036218      -0.055568      -0.048308       0.007553       0.114548      -0.055594      -0.046519       0.102113              5.567629       4.529885       0.650543      -1.618923       4.586475      -2.009120       7.586527           0.000000
          205              F       7.093280      17.293947       4.243897      -0.181677      14.734953 0.20730170E+03  0.38620610E+04                                 4.531796                            4.297828       1.135952       2.629830                    0.999383      18.425206      40.376937       0.983928       0.334138      -1.179101      -0.012204       0.009771      -0.000040       0.015634      -0.056411       0.025562      -0.021707       0.027059      -0.117347      -0.048199      -0.038311       0.086510              4.613640       5.688709      -1.395450       0.077632       4.521227       0.201626       3.630985          -0.000002
          206              F       6.680498      19.202032       3.431941      -0.201007      13.513514 0.18567436E+03  0.33885855E+04                                 4.343343                            4.099015       0.754884       2.479275                    0.998564      18.930585      42.000264       0.989011       0.339343      -1.166434       0.000353       0.004373      -0.000719       0.004446       0.053192      -0.014788      -0.044977      -0.078488      -0.065125      -0.057774      -0.037905       0.095679              4.454218       3.894002       1.126965      -0.473803       5.548963      -0.445844       3.919690           0.000002
          207              F       5.473072      17.528870       2.868543      -0.224698      16.977575 0.23649508E+03  0.45670827E+04                                 5.127350                            4.655445       0.772744       2.479307                    0.997931      19.362496      43.622941       0.922906       0.343662      -1.167358      -0.007714       0.000356      -0.002999       0.008284       0.028918       0.056541       0.048677       0.002489       0.103023      -0.053239      -0.045234       0.098473              5.591024       4.548209       1.083492       1.380945       5.117545       2.316559       7.107317           0.000000
          208              F       1.939998       1.692296       5.556651      -0.181777      14.748122 0.20754148E+03  0.38677860E+04                                 4.535297                            4.301019       1.141554       2.631208                    0.999397      18.433646      40.406794       0.983285       0.334248      -1.178962      -0.011416       0.004541      -0.009313       0.015417      -0.006057       0.062138      -0.008263       0.077364       0.039622      -0.046847      -0.039403       0.086251              4.617261       5.692880      -0.631303       1.248628       4.031314      -0.487127       4.127590          -0.000002
          209              F       1.527216       1.943164       3.498223      -0.201870      13.525146 0.18588218E+03  0.33933591E+04                                 4.345935                            4.101433       0.768432       2.483135                    0.998558      18.940647      42.029953       0.988665       0.339363      -1.166405       0.000550       0.001866      -0.005156       0.005511       0.014504      -0.051727      -0.007881       0.014503       0.211573      -0.057642      -0.036287       0.093929              4.456854       3.895881       0.153108      -1.213315       3.943379      -0.482972       5.531303           0.000002
          210              F       0.319790       0.618666       4.665525      -0.222648      16.938747 0.23582634E+03  0.45508311E+04                                 5.119181                            4.648718       0.772849       2.480057                    0.997906      19.341905      43.557013       0.923639       0.343641      -1.167405      -0.005063      -0.000831      -0.001035       0.005234       0.066057       0.003876      -0.001037      -0.079137      -0.144937      -0.055077      -0.046087       0.101164              5.581425       4.541788       1.734129      -0.247367       8.598464      -0.296173       3.604024           0.000000
          211              F       4.516639       4.971651      17.098946      -0.178258      14.670648 0.20616236E+03  0.38354473E+04                                 4.517294                            4.285215       1.142213       2.632334                    0.999356      18.390869      40.270007       0.985672       0.334016      -1.179240      -0.014299       0.007588       0.008839       0.018444      -0.052720      -0.036235       0.030225       0.039824      -0.077296      -0.048306      -0.040269       0.088575              4.598251       5.667653      -0.760704      -1.164255       3.667715       0.283451       4.459384          -0.000002
          212              F       4.103857       6.628868      18.345418      -0.198818      13.454513 0.18465427E+03  0.33651051E+04                                 4.328440                            4.086008       0.761059       2.481582                    0.998521      18.900617      41.894341       0.991280       0.339055      -1.166759      -0.001653       0.001769       0.002370       0.003388       0.041503       0.039530       0.054243      -0.060355      -0.018683      -0.057527      -0.039685       0.097212              4.438242       3.881260       0.968766       0.734986       4.696344       0.923012       4.737122           0.000002
          213              F       2.896431       6.280204      16.614718      -0.221610      16.887456 0.23491488E+03  0.45286153E+04                                 5.107130                            4.638429       0.778596       2.483190                    0.997907      19.314409      43.465348       0.925100       0.343449      -1.167630      -0.005483       0.001849       0.001593       0.006001      -0.036218       0.055568      -0.048308       0.007553       0.114547      -0.055594      -0.046519       0.102113              5.567632       4.529885      -0.650542       1.618923       4.586479      -2.009121       7.586533           0.000000
          214              F       7.093280      -6.663947      14.167803      -0.181677      14.734922 0.20730121E+03  0.38620493E+04                                 4.531789                            4.297822       1.135957       2.629832                    0.999383      18.425190      40.376885       0.983929       0.334138      -1.179101      -0.012204      -0.009770       0.000040       0.015633       0.056411      -0.025562      -0.021707       0.027058      -0.117348      -0.048199      -0.038311       0.086510              4.613631       5.688699       1.395447      -0.077632       4.521217       0.201624       3.630977          -0.000002
          215              F       6.680498      -8.572032      14.979759      -0.201008      13.513514 0.18567441E+03  0.33885867E+04                                 4.343343                            4.099015       0.754887       2.479275                    0.998564      18.930591      42.000277       0.989012       0.339342      -1.166434       0.000353      -0.004373       0.000720       0.004446      -0.053192       0.014788      -0.044977      -0.078488      -0.065124      -0.057774      -0.037905       0.095679              4.454216       3.894002      -1.126963       0.473802       5.548958      -0.445844       3.919687           0.000002
          216              F       5.473072      -6.898870      15.543157      -0.224697      16.977528 0.23649436E+03  0.45670651E+04                                 5.127339                            4.655438       0.772745       2.479308                    0.997931      19.362473      43.622866       0.922907       0.343662      -1.167358      -0.007714      -0.000355       0.002999       0.008284      -0.028918      -0.056541       0.048677       0.002489       0.103023      -0.053239      -0.045234       0.098473              5.591007       4.548200      -1.083488      -1.380942       5.117528       2.316548       7.107293           0.000000

******************************************************
Auxiliary information for the entire system
The total spin magnetic moment of the unit cell is   0.000017
The total net atomic charge of the unit cell is   0.000005
Accuracy of reproducing the electrostatic potential in the unit cell:
  The inner radius (bohr) =    5.0000
  The outer radius (bohr) =   12.0000
  Valid grid points have density less than (e/(bohr^3)) =    0.0001
  The number of valid grid points were=        59974
  The rms potential error without charges in kcal/mol is=      8.45687
  The rms potential error with partial charges in kcal/mol is=      1.62783
  The RRMSE value at monopole order=      0.19249
  The rms potential error with partial charges and cloud penetration in kcal/mol is=      1.65739
  The RRMSE value at monopole order with cloud penetration is=      0.19598
  The rms potential error with partial charges and atomic dipoles in kcal/mol is=      1.02553
  The RRMSE value at dipole order=      0.12127
  The rms potential error with partial charges, atomic dipoles and cloud penetration in kcal/mol is=      0.99583
  The RRMSE value at dipole order with cloud penetration=      0.11775

******************************************************
The electron densities and ab initio electrostatic potential were computed in VASP using the PBE functional and
projector augmented wave method. See the main text of the journal article for a description of computational details.
The atomic charges, dipoles, and quadrupoles were computed with the DDEC6 method as described in
(a) T. A. Manz and N. Gabaldon Limas, RSC Adv. 6 (2016) 47771-47801 DOI: 10.1039/c6ra04656h
(b) N. Gabaldon Limas and T. A. Manz, RSC Adv. 8 (2018) 2678-2707 DOI: 10.1039/c7ra11829e.
For each atom in the material, the electron cloud parameters were fit to the spherically averaged atom-in-material
electron density using radial positions for which this density was between 10^-4 and 10^-2 electrons per cubic bohr.
The polarizabilities, dispersion coefficients, and quantum Drude oscillator (QDO) parameters were fit using the MCLF method.
The magnetic structure of the system was optimized in VASP from the default ferromagnetic initial guess using spin polarization.
The atomic spin moments (ASMs) were computed on this optimized magnetic structure using the DDEC6 partition as inputs
to the method of T. A. Manz and D. S. Sholl, J. Chem. Theory Comput. 7 (2011) 4146-4164 DOI: 10.1021/ct200539n.
The RMSE and RRMSE were computed using a uniform grid with Ewald summation.
