# Supplementary material for: A collection of forcefield precursors for metal–organic frameworks
Source: RSC Adv. 2019 Nov 13;9(63):36492–507. doi: 10.1039/c9ra07327b (PMC9075174; doi:10.1039/c9ra07327b)
Supplement: RA-009-C9RA07327B-s5328 [file RA-009-C9RA07327B-s5328.xyz]

  560
jmolscript: load "" {1 1 1} spacegroup "x,y,z" unitcell [{     15.259100     0.000000     0.000000 }, {      0.000000    24.464600     0.000000 }, {      0.000000     0.000000    33.563000 }]
Zn    11.520163     7.398340    30.275504     0.941188
Zn    11.368487    19.630640     3.287496     0.941195
Zn     3.890613    19.630640    20.068996     0.941230
Zn     3.738937     7.398340    13.494004     0.941224
Zn    11.368487     4.833960    13.494004     0.941229
Zn    11.520163    17.066260    20.068996     0.941225
Zn     3.738937    17.066260     3.287496     0.941191
Zn     3.890613     4.833960    30.275504     0.941187
H     15.162968     6.938161    28.082162     0.121963
H      1.480133     6.996876    26.393943     0.133271
H      1.048300    11.013963    26.162359     0.120513
H     14.781490    10.901426    27.944554     0.116482
H      3.129641    10.781549    25.309858     0.082474
H      2.066082    10.634762    24.121728     0.087411
H      4.875282     8.609093    24.923884     0.098137
H      5.798458     8.963829    23.658559     0.099514
H      7.115318    11.946064    26.447644     0.128040
H      8.799923    11.500808    28.001611     0.118199
H      8.496267     7.571794    27.229662     0.112623
H      6.845232     7.997478    25.611925     0.128287
H      3.373787     8.029282    22.943667     0.101231
H      2.626091     9.208475    22.144867     0.102082
H      5.755733     9.506944    19.486678     0.138037
H      5.305589     8.946704    17.251382     0.129932
H      2.075238     6.852534    18.456294     0.122485
H      2.467396     7.493507    20.654670     0.127559
H      4.448028    11.968082    23.665271     0.085154
H      5.191146    11.182769    22.473785     0.103962
H      1.675449    12.582144    20.419729     0.140213
H      1.489288    14.742368    19.604148     0.125363
H      4.727269    15.821257    21.735399     0.117709
H      4.945474    13.653693    22.510704     0.116999
H      7.725682    19.170461     5.480838     0.121963
H      6.149417    19.229176     7.169057     0.133270
H      6.581250    23.246263     7.400642     0.120513
H      8.107160    23.133726     5.618446     0.116481
H      4.499909    23.013849     8.253142     0.082475
H      5.563468    22.867062     9.441272     0.087409
H      2.754268    20.841393     8.639116     0.098136
H      1.831092    21.196129     9.904441     0.099515
H      0.514232    24.178364     7.115356     0.128039
H     14.088727    23.733108     5.561389     0.118199
H     14.392383    19.804094     6.333338     0.112623
H      0.784318    20.229778     7.951075     0.128287
H      4.255763    20.261582    10.619333     0.101227
H      5.003459    21.440775    11.418133     0.102079
H      1.873817    21.739244    14.076322     0.138043
H      2.323961    21.179004    16.311618     0.129935
H      5.554312    19.084834    15.106706     0.122489
H      5.162154    19.725807    12.908330     0.127560
H      3.181522    24.200382     9.897729     0.085156
H      2.438404    23.415069    11.089215     0.103964
H      5.954101     0.349844    13.143271     0.140211
H      6.140262     2.510068    13.958852     0.125363
H      2.902281     3.588957    11.827601     0.117710
H      2.684076     1.421393    11.052296     0.117000
H      7.533418    19.170461    22.262338     0.121959
H      9.109683    19.229176    23.950557     0.133271
H      8.677850    23.246263    24.182142     0.120520
H      7.151940    23.133726    22.399946     0.116490
H     10.759191    23.013849    25.034642     0.082472
H      9.695632    22.867062    26.222772     0.087412
H     12.504832    20.841393    25.420616     0.098136
H     13.428008    21.196129    26.685941     0.099514
H     14.744868    24.178364    23.896856     0.128047
H      1.170373    23.733108    22.342889     0.118204
H      0.866717    19.804094    23.114838     0.112622
H     14.474782    20.229778    24.732575     0.128286
H     11.003337    20.261582    27.400833     0.101228
H     10.255641    21.440775    28.199633     0.102081
H     13.385283    21.739244    30.857822     0.138046
H     12.935139    21.179004    33.093118     0.129940
H      9.704788    19.084834    31.888206     0.122489
H     10.096946    19.725807    29.689830     0.127557
H     12.077578    24.200382    26.679229     0.085153
H     12.820696    23.415069    27.870715     0.103961
H      9.304999     0.349844    29.924771     0.140213
H      9.118838     2.510068    30.740352     0.125364
H     12.356819     3.588957    28.609101     0.117713
H     12.575024     1.421393    27.833796     0.117000
H      0.096132     6.938161    11.300662     0.121957
H     13.778967     6.996876     9.612443     0.133269
H     14.210800    11.013963     9.380859     0.120520
H      0.477610    10.901426    11.163054     0.116485
H     12.129459    10.781549     8.528358     0.082473
H     13.193018    10.634762     7.340228     0.087414
H     10.383818     8.609093     8.142384     0.098136
H      9.460642     8.963829     6.877059     0.099514
H      8.143782    11.946064     9.666144     0.128048
H      6.459177    11.500808    11.220111     0.118204
H      6.762833     7.571794    10.448162     0.112621
H      8.413868     7.997478     8.830425     0.128288
H     11.885313     8.029282     6.162167     0.101232
H     12.633009     9.208475     5.363367     0.102083
H      9.503367     9.506944     2.705178     0.138037
H      9.953511     8.946704     0.469882     0.129939
H     13.183862     6.852534     1.674794     0.122486
H     12.791704     7.493507     3.873170     0.127553
H     10.811072    11.968082     6.883771     0.085155
H     10.067954    11.182769     5.692285     0.103964
H     13.583651    12.582144     3.638229     0.140205
H     13.769812    14.742368     2.822648     0.125361
H     10.531831    15.821257     4.953899     0.117708
H     10.313626    13.653693     5.729204     0.116997
H      7.725682     5.294139    11.300662     0.121958
H      6.149417     5.235424     9.612443     0.133270
H      6.581250     1.218337     9.380859     0.120520
H      8.107160     1.330874    11.163054     0.116486
H      4.499909     1.450751     8.528358     0.082472
H      5.563468     1.597538     7.340228     0.087413
H      2.754268     3.623207     8.142384     0.098135
H      1.831092     3.268471     6.877059     0.099514
H      0.514232     0.286236     9.666144     0.128048
H     14.088727     0.731492    11.220111     0.118203
H     14.392383     4.660506    10.448162     0.112622
H      0.784318     4.234822     8.830425     0.128288
H      4.255763     4.203018     6.162167     0.101232
H      5.003459     3.023825     5.363367     0.102083
H      1.873817     2.725356     2.705178     0.138038
H      2.323961     3.285596     0.469882     0.129939
H      5.554312     5.379766     1.674794     0.122485
H      5.162154     4.738793     3.873170     0.127553
H      3.181522     0.264218     6.883771     0.085155
H      2.438404     1.049531     5.692285     0.103963
H      5.954101    24.114756     3.638229     0.140206
H      6.140262    21.954532     2.822648     0.125361
H      2.902281    20.875643     4.953899     0.117709
H      2.684076    23.043207     5.729204     0.116997
H     15.162968    17.526439    22.262338     0.121959
H      1.480133    17.467724    23.950557     0.133271
H      1.048300    13.450637    24.182142     0.120520
H     14.781490    13.563174    22.399946     0.116490
H      3.129641    13.683051    25.034642     0.082472
H      2.066082    13.829838    26.222772     0.087412
H      4.875282    15.855507    25.420616     0.098136
H      5.798458    15.500771    26.685941     0.099514
H      7.115318    12.518536    23.896856     0.128047
H      8.799923    12.963792    22.342889     0.118204
H      8.496267    16.892806    23.114838     0.112622
H      6.845232    16.467122    24.732575     0.128286
H      3.373787    16.435318    27.400833     0.101228
H      2.626091    15.256125    28.199633     0.102081
H      5.755733    14.957656    30.857822     0.138045
H      5.305589    15.517896    33.093118     0.129940
H      2.075238    17.612066    31.888206     0.122489
H      2.467396    16.971093    29.689830     0.127556
H      4.448028    12.496518    26.679229     0.085153
H      5.191146    13.281831    27.870715     0.103961
H      1.675449    11.882456    29.924771     0.140212
H      1.489288     9.722232    30.740352     0.125364
H      4.727269     8.643343    28.609101     0.117713
H      4.945474    10.810907    27.833796     0.116999
H      0.096132    17.526439     5.480838     0.121963
H     13.778967    17.467724     7.169057     0.133270
H     14.210800    13.450637     7.400642     0.120513
H      0.477610    13.563174     5.618446     0.116481
H     12.129459    13.683051     8.253142     0.082476
H     13.193018    13.829838     9.441272     0.087410
H     10.383818    15.855507     8.639116     0.098137
H      9.460642    15.500771     9.904441     0.099515
H      8.143782    12.518536     7.115356     0.128039
H      6.459177    12.963792     5.561389     0.118199
H      6.762833    16.892806     6.333338     0.112623
H      8.413868    16.467122     7.951075     0.128286
H     11.885313    16.435318    10.619333     0.101227
H     12.633009    15.256125    11.418133     0.102080
H      9.503367    14.957656    14.076322     0.138042
H      9.953511    15.517896    16.311618     0.129935
H     13.183862    17.612066    15.106706     0.122489
H     12.791704    16.971093    12.908330     0.127560
H     10.811072    12.496518     9.897729     0.085156
H     10.067954    13.281831    11.089215     0.103965
H     13.583651    11.882456    13.143271     0.140210
H     13.769812     9.722232    13.958852     0.125363
H     10.531831     8.643343    11.827601     0.117709
H     10.313626    10.810907    11.052296     0.117000
H      7.533418     5.294139    28.082162     0.121963
H      9.109683     5.235424    26.393943     0.133271
H      8.677850     1.218337    26.162359     0.120513
H      7.151940     1.330874    27.944554     0.116482
H     10.759191     1.450751    25.309858     0.082474
H      9.695632     1.597538    24.121728     0.087411
H     12.504832     3.623207    24.923884     0.098137
H     13.428008     3.268471    23.658559     0.099514
H     14.744868     0.286236    26.447644     0.128040
H      1.170373     0.731492    28.001611     0.118199
H      0.866717     4.660506    27.229662     0.112624
H     14.474782     4.234822    25.611925     0.128287
H     11.003337     4.203018    22.943667     0.101231
H     10.255641     3.023825    22.144867     0.102082
H     13.385283     2.725356    19.486678     0.138038
H     12.935139     3.285596    17.251382     0.129932
H      9.704788     5.379766    18.456294     0.122485
H     10.096946     4.738793    20.654670     0.127559
H     12.077578     0.264218    23.665271     0.085154
H     12.820696     1.049531    22.473785     0.103962
H      9.304999    24.114756    20.419729     0.140213
H      9.118838    21.954532    19.604148     0.125364
H     12.356819    20.875643    21.735399     0.117709
H     12.575024    23.043207    22.510704     0.116999
C     13.763708     8.880650    29.269285     0.557381
C     14.808957     8.909518    28.161706    -0.024918
C      0.143436     7.772403    27.697194    -0.066603
C      1.072715     7.800048    26.695003    -0.204290
C      1.417570     9.038691    26.118727     0.280533
C      0.834673    10.177518    26.558738    -0.248443
C     15.167545    10.101433    27.609595    -0.068767
C      2.815304    10.183879    24.586576    -0.064475
C      3.947529     9.940212    23.603180     0.075057
C      5.163679     9.338627    24.320757    -0.071316
C      6.808610    10.023391    25.922047     0.273307
C      7.391508    11.050660    26.603712    -0.227359
C      8.394031    10.779103    27.533743    -0.075415
C      8.818234     9.482724    27.794527    -0.047295
C      8.221603     8.466709    27.071916    -0.064744
C      7.225184     8.709153    26.113692    -0.248281
C      9.839068     9.210922    28.845049     0.584366
C      3.488230     8.927622    22.541582    -0.068670
C      4.177942     8.519308    20.262319     0.283135
C      5.001933     8.971413    19.273553    -0.205681
C      4.728795     8.639673    17.942109    -0.065677
C      3.643873     7.880048    17.623931    -0.019925
C      2.813778     7.415220    18.661028    -0.065422
C      3.059450     7.765064    19.962937    -0.233970
C      3.318854     7.500846    16.201531     0.555652
C      4.336636    11.274266    22.967832    -0.075608
C      3.317328    12.946177    21.583694     0.275129
C      2.294969    13.250027    20.688904    -0.189669
C      2.197310    14.527324    20.199556    -0.076399
C      3.096071    15.501749    20.550289    -0.025943
C      4.109276    15.156798    21.452127    -0.048969
C      4.226771    13.880480    21.934092    -0.236914
C      2.951110    16.905039    20.060605     0.547810
C      9.124942    21.112950     4.293715     0.557405
C      8.079693    21.141818     5.401294    -0.024936
C      7.486114    20.004703     5.865806    -0.066605
C      6.556835    20.032348     6.867997    -0.204286
C      6.211980    21.270991     7.444273     0.280535
C      6.794877    22.409818     7.004262    -0.248433
C      7.721105    22.333733     5.953405    -0.068762
C      4.814246    22.416179     8.976424    -0.064474
C      3.682021    22.172512     9.959820     0.075056
C      2.465871    21.570927     9.242243    -0.071318
C      0.820940    22.255691     7.640953     0.273315
C      0.238042    23.282960     6.959288    -0.227350
C     14.494619    23.011403     6.029257    -0.075417
C     14.070416    21.715024     5.768473    -0.047302
C     14.667047    20.699009     6.491084    -0.064750
C      0.404366    20.941453     7.449308    -0.248280
C     13.049582    21.443222     4.717951     0.584374
C      4.141320    21.159922    11.021418    -0.068664
C      3.451608    20.751608    13.300681     0.283084
C      2.627617    21.203713    14.289447    -0.205742
C      2.900755    20.871973    15.620891    -0.065677
C      3.985677    20.112348    15.939069    -0.020041
C      4.815772    19.647520    14.901972    -0.065451
C      4.570100    19.997364    13.600063    -0.233980
C      4.310696    19.733146    17.361469     0.555667
C      3.292914    23.506566    10.595168    -0.075611
C      4.312222     0.713877    11.979306     0.275144
C      5.334581     1.017727    12.874096    -0.189653
C      5.432240     2.295024    13.363444    -0.076408
C      4.533479     3.269449    13.012711    -0.025928
C      3.520274     2.924498    12.110873    -0.048964
C      3.402779     1.648180    11.628908    -0.236909
C      4.678440     4.672739    13.502395     0.547810
C      6.134158    21.112950    21.075215     0.557407
C      7.179407    21.141818    22.182794    -0.024955
C      7.772986    20.004703    22.647306    -0.066575
C      8.702265    20.032348    23.649497    -0.204286
C      9.047120    21.270991    24.225773     0.280514
C      8.464223    22.409818    23.785762    -0.248466
C      7.537995    22.333733    22.734905    -0.068796
C     10.444854    22.416179    25.757924    -0.064475
C     11.577079    22.172512    26.741320     0.075055
C     12.793229    21.570927    26.023743    -0.071321
C     14.438160    22.255691    24.422453     0.273313
C     15.021058    23.282960    23.740788    -0.227378
C      0.764481    23.011403    22.810757    -0.075438
C      1.188684    21.715024    22.549973    -0.047304
C      0.592053    20.699009    23.272584    -0.064728
C     14.854734    20.941453    24.230808    -0.248272
C      2.209518    21.443222    21.499451     0.584379
C     11.117780    21.159922    27.802918    -0.068664
C     11.807492    20.751608    30.082181     0.283093
C     12.631483    21.203713    31.070947    -0.205746
C     12.358345    20.871973    32.402391    -0.065686
C     11.273423    20.112348    32.720569    -0.020032
C     10.443328    19.647520    31.683472    -0.065438
C     10.689000    19.997364    30.381563    -0.233965
C     10.948404    19.733146     0.579969     0.555670
C     11.966186    23.506566    27.376668    -0.075604
C     10.946878     0.713877    28.760806     0.275121
C      9.924519     1.017727    29.655596    -0.189685
C      9.826860     2.295024    30.144944    -0.076400
C     10.725621     3.269449    29.794211    -0.025989
C     11.738826     2.924498    28.892373    -0.049000
C     11.856321     1.648180    28.410408    -0.236910
C     10.580660     4.672739    30.283895     0.547794
C      1.495392     8.880650    12.487785     0.557409
C      0.450143     8.909518    11.380206    -0.024926
C     15.115664     7.772403    10.915694    -0.066574
C     14.186385     7.800048     9.913503    -0.204272
C     13.841530     9.038691     9.337227     0.280523
C     14.424427    10.177518     9.777238    -0.248462
C      0.091555    10.101433    10.828095    -0.068783
C     12.443796    10.183879     7.805076    -0.064473
C     11.311571     9.940212     6.821680     0.075058
C     10.095421     9.338627     7.539257    -0.071321
C      8.450490    10.023391     9.140547     0.273318
C      7.867592    11.050660     9.822212    -0.227372
C      6.865069    10.779103    10.752243    -0.075445
C      6.440866     9.482724    11.013027    -0.047279
C      7.037497     8.466709    10.290416    -0.064724
C      8.033916     8.709153     9.332192    -0.248265
C      5.420032     9.210922    12.063549     0.584356
C     11.770870     8.927622     5.760082    -0.068668
C     11.081158     8.519308     3.480819     0.283158
C     10.257167     8.971413     2.492053    -0.205668
C     10.530305     8.639673     1.160609    -0.065699
C     11.615227     7.880048     0.842431    -0.019936
C     12.445322     7.415220     1.879528    -0.065421
C     12.199650     7.765064     3.181437    -0.233938
C     11.940246     7.500846    32.983031     0.555664
C     10.922464    11.274266     6.186332    -0.075605
C     11.941772    12.946177     4.802194     0.275171
C     12.964131    13.250027     3.907404    -0.189618
C     13.061790    14.527324     3.418056    -0.076416
C     12.163029    15.501749     3.768789    -0.025928
C     11.149824    15.156798     4.670627    -0.048973
C     11.032329    13.880480     5.152592    -0.236897
C     12.307990    16.905039     3.279105     0.547810
C      9.124942     3.351650    12.487785     0.557424
C      8.079693     3.322782    11.380206    -0.024943
C      7.486114     4.459897    10.915694    -0.066575
C      6.556835     4.432252     9.913503    -0.204276
C      6.211980     3.193609     9.337227     0.280519
C      6.794877     2.054782     9.777238    -0.248464
C      7.721105     2.130867    10.828095    -0.068789
C      4.814246     2.048421     7.805076    -0.064473
C      3.682021     2.292088     6.821680     0.075058
C      2.465871     2.893673     7.539257    -0.071320
C      0.820940     2.208909     9.140547     0.273316
C      0.238042     1.181640     9.822212    -0.227375
C     14.494619     1.453197    10.752243    -0.075444
C     14.070416     2.749576    11.013027    -0.047294
C     14.667047     3.765591    10.290416    -0.064725
C      0.404366     3.523147     9.332192    -0.248267
C     13.049582     3.021378    12.063549     0.584371
C      4.141320     3.304678     5.760082    -0.068668
C      3.451608     3.712992     3.480819     0.283156
C      2.627617     3.260887     2.492053    -0.205672
C      2.900755     3.592627     1.160609    -0.065699
C      3.985677     4.352252     0.842431    -0.019941
C      4.815772     4.817080     1.879528    -0.065421
C      4.570100     4.467236     3.181437    -0.233939
C      4.310696     4.731454    32.983031     0.555667
C      3.292914     0.958034     6.186332    -0.075605
C      4.312222    23.750723     4.802194     0.275167
C      5.334581    23.446873     3.907404    -0.189624
C      5.432240    22.169576     3.418056    -0.076415
C      4.533479    21.195151     3.768789    -0.025933
C      3.520274    21.540102     4.670627    -0.048975
C      3.402779    22.816420     5.152592    -0.236898
C      4.678440    19.791861     3.279105     0.547808
C     13.763708    15.583950    21.075215     0.557406
C     14.808957    15.555082    22.182794    -0.024955
C      0.143436    16.692197    22.647306    -0.066574
C      1.072715    16.664552    23.649497    -0.204288
C      1.417570    15.425909    24.225773     0.280514
C      0.834673    14.287082    23.785762    -0.248467
C     15.167545    14.363167    22.734905    -0.068796
C      2.815304    14.280721    25.757924    -0.064475
C      3.947529    14.524388    26.741320     0.075056
C      5.163679    15.125973    26.023743    -0.071320
C      6.808610    14.441209    24.422453     0.273313
C      7.391508    13.413940    23.740788    -0.227378
C      8.394031    13.685497    22.810757    -0.075439
C      8.818234    14.981876    22.549973    -0.047298
C      8.221603    15.997891    23.272584    -0.064726
C      7.225184    15.755447    24.230808    -0.248271
C      9.839068    15.253678    21.499451     0.584372
C      3.488230    15.536978    27.802918    -0.068665
C      4.177942    15.945292    30.082181     0.283099
C      5.001933    15.493187    31.070947    -0.205738
C      4.728795    15.824927    32.402391    -0.065685
C      3.643873    16.584552    32.720569    -0.020017
C      2.813778    17.049380    31.683472    -0.065437
C      3.059450    16.699536    30.381563    -0.233963
C      3.318854    16.963754     0.579969     0.555661
C      4.336636    13.190334    27.376668    -0.075604
C      3.317328    11.518423    28.760806     0.275126
C      2.294969    11.214573    29.655596    -0.189678
C      2.197310     9.937276    30.144944    -0.076401
C      3.096071     8.962851    29.794211    -0.025975
C      4.109276     9.307802    28.892373    -0.048997
C      4.226771    10.584120    28.410408    -0.236909
C      2.951110     7.559561    30.283895     0.547782
C      1.495392    15.583950     4.293715     0.557398
C      0.450143    15.555082     5.401294    -0.024928
C     15.115664    16.692197     5.865806    -0.066605
C     14.186385    16.664552     6.867997    -0.204283
C     13.841530    15.425909     7.444273     0.280538
C     14.424427    14.287082     7.004262    -0.248432
C      0.091555    14.363167     5.953405    -0.068759
C     12.443796    14.280721     8.976424    -0.064473
C     11.311571    14.524388     9.959820     0.075056
C     10.095421    15.125973     9.242243    -0.071319
C      8.450490    14.441209     7.640953     0.273316
C      7.867592    13.413940     6.959288    -0.227348
C      6.865069    13.685497     6.029257    -0.075418
C      6.440866    14.981876     5.768473    -0.047292
C      7.037497    15.997891     6.491084    -0.064750
C      8.033916    15.755447     7.449308    -0.248278
C      5.420032    15.253678     4.717951     0.584364
C     11.770870    15.536978    11.021418    -0.068665
C     11.081158    15.945292    13.300681     0.283090
C     10.257167    15.493187    14.289447    -0.205734
C     10.530305    15.824927    15.620891    -0.065676
C     11.615227    16.584552    15.939069    -0.020026
C     12.445322    17.049380    14.901972    -0.065448
C     12.199650    16.699536    13.600063    -0.233978
C     11.940246    16.963754    17.361469     0.555658
C     10.922464    13.190334    10.595168    -0.075611
C     11.941772    11.518423    11.979306     0.275151
C     12.964131    11.214573    12.874096    -0.189642
C     13.061790     9.937276    13.363444    -0.076409
C     12.163029     8.962851    13.012711    -0.025911
C     11.149824     9.307802    12.110873    -0.048959
C     11.032329    10.584120    11.628908    -0.236906
C     12.307990     7.559561    13.502395     0.547799
C      6.134158     3.351650    29.269285     0.557383
C      7.179407     3.322782    28.161706    -0.024922
C      7.772986     4.459897    27.697194    -0.066604
C      8.702265     4.432252    26.695003    -0.204291
C      9.047120     3.193609    26.118727     0.280532
C      8.464223     2.054782    26.558738    -0.248443
C      7.537995     2.130867    27.609595    -0.068769
C     10.444854     2.048421    24.586576    -0.064475
C     11.577079     2.292088    23.603180     0.075057
C     12.793229     2.893673    24.320757    -0.071316
C     14.438160     2.208909    25.922047     0.273307
C     15.021058     1.181640    26.603712    -0.227360
C      0.764481     1.453197    27.533743    -0.075416
C      1.188684     2.749576    27.794527    -0.047295
C      0.592053     3.765591    27.071916    -0.064743
C     14.854734     3.523147    26.113692    -0.248281
C      2.209518     3.021378    28.845049     0.584364
C     11.117780     3.304678    22.541582    -0.068671
C     11.807492     3.712992    20.262319     0.283129
C     12.631483     3.260887    19.273553    -0.205689
C     12.358345     3.592627    17.942109    -0.065678
C     11.273423     4.352252    17.623931    -0.019950
C     10.443328     4.817080    18.661028    -0.065423
C     10.689000     4.467236    19.962937    -0.233972
C     10.948404     4.731454    16.201531     0.555675
C     11.966186     0.958034    22.967832    -0.075608
C     10.946878    23.750723    21.583694     0.275131
C      9.924519    23.446873    20.688904    -0.189667
C      9.826860    22.169576    20.199556    -0.076400
C     10.725621    21.195151    20.550289    -0.025928
C     11.738826    21.540102    21.452127    -0.048966
C     11.856321    22.816420    21.934092    -0.236912
C     10.580660    19.791861    20.060605     0.547787
O      5.792507    10.380574    25.072904    -0.204133
O      2.365160     8.994655    25.133988    -0.184060
O      4.073264     8.044694    15.306742    -0.515313
O      4.525849     8.903157    21.533685    -0.199611
O     10.135094     7.986469    29.024276    -0.540265
O      3.282080    11.634630    22.072371    -0.198287
O      2.403308     6.738285    15.962898    -0.395619
O     13.307919     7.720783    29.526378    -0.500361
O      1.963846    17.230418    19.378941    -0.379456
O      3.885730    17.711636    20.414023    -0.506222
O     13.458526     9.885900    29.881810    -0.386832
O     10.304470    10.116357    29.467643    -0.395881
O      1.837043    22.612874     8.490096    -0.204126
O      5.264390    21.226955     8.429012    -0.184057
O      3.556286    20.276994    18.256258    -0.515339
O      3.103701    21.135457    12.029315    -0.199712
O     12.753556    20.218769     4.538724    -0.540296
O      4.347470    23.866930    11.490629    -0.198254
O      5.226242    18.970585    17.600102    -0.395761
O      9.580731    19.953083     4.036622    -0.500438
O      5.665704     4.998118    14.184059    -0.379478
O      3.743820     5.479336    13.148977    -0.506230
O      9.430124    22.118200     3.681190    -0.387010
O     12.584180    22.348657     4.095357    -0.395956
O     13.422057    22.612874    25.271596    -0.204098
O      9.994711    21.226955    25.210512    -0.184076
O     11.702814    20.276994     1.474758    -0.515474
O     12.155399    21.135457    28.810815    -0.199705
O      2.505544    20.218769    21.320224    -0.540274
O     10.911630    23.866930    28.272129    -0.198325
O     10.032858    18.970585     0.818602    -0.395668
O      5.678369    19.953083    20.818122    -0.500298
O      9.593396     4.998118    30.965559    -0.379349
O     11.515280     5.479336    29.930477    -0.506238
O      5.828976    22.118200    20.462690    -0.387124
O      2.674920    22.348657    20.876857    -0.396028
O      9.466593    10.380574     8.291404    -0.204085
O     12.893940     8.994655     8.352488    -0.184060
O     11.185836     8.044694    32.088242    -0.515454
O     10.733251     8.903157     4.752185    -0.199609
O      5.124006     7.986469    12.242776    -0.540216
O     11.977020    11.634630     5.290871    -0.198257
O     12.855792     6.738285    32.744398    -0.395683
O      1.951181     7.720783    12.744878    -0.500328
O     13.295254    17.230418     2.597441    -0.379520
O     11.373370    17.711636     3.632523    -0.506281
O      1.800574     9.885900    13.100310    -0.387085
O      4.954630    10.116357    12.686143    -0.395841
O      1.837043     1.851726     8.291404    -0.204088
O      5.264390     3.237645     8.352488    -0.184066
O      3.556286     4.187606    32.088242    -0.515456
O      3.103701     3.329143     4.752185    -0.199613
O     12.753556     4.245831    12.242776    -0.540263
O      4.347470     0.597670     5.290871    -0.198263
O      5.226242     5.494015    32.744398    -0.395693
O      9.580731     4.511517    12.744878    -0.500378
O      5.665704    19.466482     2.597441    -0.379509
O      3.743820    18.985264     3.632523    -0.506276
O      9.430124     2.346400    13.100310    -0.387193
O     12.584180     2.115943    12.686143    -0.395962
O      5.792507    14.084026    25.271596    -0.204096
O      2.365160    15.469945    25.210512    -0.184077
O      4.073264    16.419906     1.474758    -0.515444
O      4.525849    15.561443    28.810815    -0.199696
O     10.135094    16.478131    21.320224    -0.540251
O      3.282080    12.829970    28.272129    -0.198318
O      2.403308    17.726315     0.818602    -0.395603
O     13.307919    16.743817    20.818122    -0.500292
O      1.963846     7.234182    30.965559    -0.379252
O      3.885730     6.752964    29.930477    -0.506206
O     13.458526    14.578700    20.462690    -0.387118
O     10.304470    14.348243    20.876857    -0.395973
O      9.466593    14.084026     8.490096    -0.204123
O     12.893940    15.469945     8.429012    -0.184054
O     11.185836    16.419906    18.256258    -0.515307
O     10.733251    15.561443    12.029315    -0.199704
O      5.124006    16.478131     4.538724    -0.540266
O     11.977020    12.829970    11.490629    -0.198243
O     12.855792    17.726315    17.600102    -0.395694
O      1.951181    16.743817     4.036622    -0.500413
O     13.295254     7.234182    14.184059    -0.379385
O     11.373370     6.752964    13.148977    -0.506203
O      1.800574    14.578700     3.681190    -0.386960
O      4.954630    14.348243     4.095357    -0.395877
O     13.422057     1.851726    25.072904    -0.204134
O      9.994711     3.237645    25.133988    -0.184061
O     11.702814     4.187606    15.306742    -0.515384
O     12.155399     3.329143    21.533685    -0.199620
O      2.505544     4.245831    29.024276    -0.540258
O     10.911630     0.597670    22.072371    -0.198283
O     10.032858     5.494015    15.962898    -0.395796
O      5.678369     4.511517    29.526378    -0.500366
O      9.593396    19.466482    19.378941    -0.379274
O     11.515280    18.985264    20.414023    -0.506162
O      5.828976     2.346400    29.881810    -0.386845
O      2.674920     2.115943    29.467643    -0.395862

The following XYZ coordinates are in angstroms. Other properties are in atomic units.
The sperically averaged electron density of each atom fit to a function of the form exp(a - br)
eigen_1, eigen_2 and eigen_3 are the three eigenvalues of traceless quadrupole moment tensor
  atom number  atomic symbol              X              Y              Z     net charge C6 coefficient C8 coefficient C10 coefficient fluctuating dipole atomic polarizability isotropic forcefield polarizability              a              b squared Pearson coefficient          <r^3>          <r^4>         wp_QDO          m_QDO          q_QDO       dipole_x       dipole_y       dipole_z         dipole            Qxy            Qxz            Qyz     Q(x^2-y^2)  Q(3z^2 - R^2)        eigen_1        eigen_2        eigen_3 static polarizability      alpha(xx)      alpha(xy)      alpha(xz)      alpha(yy)      alpha(yz)      alpha(zz) atomic spin moment
            1             Zn      11.520163       7.398340      30.275504       0.941188      95.858941 0.18387104E+04  0.58426329E+05                                17.539797                           14.339434      -0.018664       1.872718                    0.997750      45.584421     125.551684       0.459652       0.419355      -1.127161       0.002047      -0.018345      -0.020153       0.027329      -0.034645      -0.012961       0.025932       0.024901      -0.033405      -0.040187      -0.012731       0.052918             21.880503      20.914484       2.745610       1.790555      20.009926      -1.364372      24.717099           0.024570
            2             Zn      11.368487      19.630640       3.287496       0.941195      95.857129 0.18386663E+04  0.58424536E+05                                17.539540                           14.339231      -0.018665       1.872722                    0.997749      45.583940     125.549645       0.459657       0.419353      -1.127163      -0.002050      -0.018348       0.020154       0.027332       0.034647      -0.012959      -0.025932       0.024906      -0.033400      -0.040191      -0.012728       0.052918             21.880182      20.914204      -2.745599       1.790498      20.009601       1.364343      24.716741           0.024557
            3             Zn       3.890613      19.630640      20.068996       0.941230      95.859338 0.18387339E+04  0.58427180E+05                                17.539726                           14.339441      -0.018617       1.872728                    0.997749      45.584738     125.552084       0.459656       0.419350      -1.127166       0.002046      -0.018349       0.020160       0.027337      -0.034640       0.012958      -0.025932       0.024903      -0.033384      -0.040187      -0.012724       0.052910             21.880340      20.914291       2.745569      -1.790711      20.009884       1.364444      24.716844           0.024628
            4             Zn       3.738937       7.398340      13.494004       0.941224      95.860404 0.18387569E+04  0.58428137E+05                                17.539899                           14.339564      -0.018624       1.872723                    0.997750      45.584985     125.553300       0.459652       0.419352      -1.127164      -0.002052      -0.018351      -0.020159       0.027338       0.034642       0.012956       0.025931       0.024903      -0.033380      -0.040188      -0.012722       0.052910             21.880565      20.914571      -2.745666      -1.790633      20.010097      -1.364431      24.717026           0.024625
            5             Zn      11.368487       4.833960      13.494004       0.941229      95.858752 0.18387179E+04  0.58426552E+05                                17.539669                           14.339387      -0.018628       1.872726                    0.997749      45.584562     125.551530       0.459657       0.419351      -1.127165      -0.002051       0.018348      -0.020158       0.027335      -0.034642       0.012957      -0.025932       0.024907      -0.033379      -0.040189      -0.012722       0.052911             21.880259      20.914299       2.745576      -1.790653      20.009739       1.364422      24.716739           0.024612
            6             Zn      11.520163      17.066260      20.068996       0.941225      95.860743 0.18387671E+04  0.58428531E+05                                17.539926                           14.339595      -0.018615       1.872725                    0.997749      45.585099     125.553620       0.459652       0.419352      -1.127164       0.002047       0.018347       0.020160       0.027336       0.034639       0.012958       0.025931       0.024904      -0.033385      -0.040186      -0.012724       0.052910             21.880605      20.914547      -2.745587      -1.790748      20.010090      -1.364448      24.717178           0.024636
            7             Zn       3.738937      17.066260       3.287496       0.941191      95.858172 0.18386913E+04  0.58425551E+05                                17.539685                           14.339344      -0.018663       1.872720                    0.997749      45.584213     125.550782       0.459654       0.419354      -1.127162      -0.002050       0.018348       0.020154       0.027332      -0.034646      -0.012959       0.025932       0.024905      -0.033401      -0.040189      -0.012728       0.052918             21.880371      20.914374       2.745640       1.790503      20.009796      -1.364344      24.716942           0.024564
            8             Zn       3.890613       4.833960      30.275504       0.941187      95.859327 0.18387193E+04  0.58426693E+05                                17.539854                           14.339477      -0.018665       1.872717                    0.997750      45.584516     125.552106       0.459650       0.419356      -1.127160       0.002047       0.018344      -0.020152       0.027328       0.034644      -0.012961      -0.025931       0.024903      -0.033406      -0.040187      -0.012731       0.052918             21.880582      20.914562      -2.745605       1.790579      20.009958       1.364372      24.717227           0.024572
            9              H      15.162968       6.938161      28.082162       0.121963       1.105044 0.79007998E+01  0.77530688E+02                                 1.788439                            1.659680      -1.007939       2.408504                    0.997557       3.496812       9.873726       0.477413       1.307401      -0.703252      -0.008895      -0.036480       0.020499       0.042780       0.001599      -0.005909      -0.006203      -0.023223      -0.011773      -0.013507      -0.002492       0.016000              1.885835       1.642196       0.303443      -0.230199       2.408024      -0.326719       1.607285           0.000248
           10              H       1.480133       6.996876      26.393943       0.133271       1.165561 0.85575235E+01  0.84636882E+02                                 1.777346                            1.672017      -0.914837       2.453742                    0.998683       3.318629       9.042519       0.505510       1.225081      -0.723490       0.016371      -0.032700      -0.006577       0.037156      -0.005296      -0.010263       0.001290      -0.014478      -0.015019      -0.015460       0.002535       0.012925              1.824335       1.589257      -0.178626      -0.176283       2.360759       0.152066       1.522988           0.000061
           11              H       1.048300      11.013963      26.162359       0.120513       1.079735 0.77711984E+01  0.75711662E+02                                 1.731572                            1.621670      -1.006978       2.394986                    0.997953       3.525372       9.819713       0.495408       1.269020      -0.710687       0.002019       0.032739      -0.009561       0.034166      -0.005080      -0.010947      -0.002615      -0.023430      -0.016417      -0.019233       0.003721       0.015513              1.819272       1.588965       0.283108      -0.278051       2.183973      -0.441644       1.684877          -0.000093
           12              H      14.781490      10.901426      27.944554       0.116482       1.244055 0.95709142E+01  0.96624088E+02                                 1.806969                            1.732823      -0.962774       2.422571                    0.998174       3.336412       8.964312       0.515689       1.176484      -0.736306      -0.016836       0.036916       0.014354       0.043038      -0.005113      -0.006880      -0.000103      -0.024203      -0.028363      -0.015741      -0.002185       0.017927              1.812791       1.758736      -0.251991      -0.217528       2.090613       0.181127       1.589025           0.000675
           13              H       3.129641      10.781549      25.309858       0.082474       1.044290 0.82280232E+01  0.82564721E+02                                 1.788778                            1.739742      -1.386276       2.208459                    0.991584       4.092395      12.159486       0.442488       1.379449      -0.685483       0.013592       0.016335       0.028082       0.035217       0.003821       0.001801       0.001677      -0.017122       0.015082      -0.012007       0.003820       0.008188              1.839248       1.702303       0.226466       0.106753       1.806056       0.298141       2.009384           0.001272
           14              H       2.066082      10.634762      24.121728       0.087411       1.384881 0.11670588E+02  0.12482589E+03                                 1.998604                            1.951089      -1.150343       2.317277                    0.995614       3.796795      10.783865       0.468168       1.223186      -0.723247      -0.031238       0.010117      -0.020687       0.038809       0.002215       0.009368      -0.001452       0.011851      -0.031892      -0.014425      -0.000442       0.014867              2.043090       2.094303      -0.258841       0.152015       1.960160      -0.342420       2.074808           0.001477
           15              H       4.875282       8.609093      24.923884       0.098137       1.363598 0.11226777E+02  0.11861711E+03                                 1.957810                            1.897543      -1.151447       2.315930                    0.995666       3.702063      10.363693       0.482008       1.202706      -0.728165      -0.012016      -0.026033       0.024053       0.037425       0.004036       0.000457       0.000172      -0.024193       0.021109      -0.016278       0.007017       0.009260              2.010246       1.931178       0.119816      -0.040473       2.020615      -0.447612       2.078945           0.000182
           16              H       5.798458       8.963829      23.658559       0.099514       1.402979 0.11452255E+02  0.12093260E+03                                 1.958701                            1.888739      -1.113838       2.336092                    0.995567       3.616845       9.941340       0.496558       1.168111      -0.737560       0.024998      -0.012480      -0.026756       0.038686       0.004967      -0.008607       0.005362       0.005531      -0.031191      -0.016311       0.004070       0.012241              2.004662       2.013583      -0.261700      -0.191182       1.724807       0.248403       2.275596           0.000226
           17              H       7.115318      11.946064      26.447644       0.128040       1.154547 0.82033525E+01  0.81372440E+02                                 1.838120                            1.685793      -1.301610       2.267156                    0.993235       3.664816      10.451373       0.475305       1.299117      -0.703393      -0.004713       0.034167      -0.002549       0.034585       0.004549       0.010470       0.006606      -0.020080      -0.016749      -0.016967      -0.000584       0.017551              1.959550       1.732911      -0.405312       0.141294       2.556792      -0.325323       1.588946          -0.000018
           18              H       8.799923      11.500808      28.001611       0.118199       1.221727 0.91193811E+01  0.90545195E+02                                 1.751118                            1.663181      -0.977297       2.416133                    0.998177       3.261692       8.562105       0.542327       1.137483      -0.745939       0.017587       0.033967       0.019819       0.043080       0.002390       0.006922       0.004993      -0.023759      -0.025339      -0.015119      -0.002527       0.017646              1.772106       1.732486       0.222645       0.314101       1.949618       0.250460       1.634214           0.001020
           19              H       8.496267       7.571794      27.229662       0.112623       1.082440 0.74392312E+01  0.71811635E+02                                 1.744260                            1.591838      -1.021473       2.392905                    0.996674       3.546461       9.887260       0.496751       1.277323      -0.708334       0.010017      -0.039281       0.009775       0.041700      -0.002315       0.005825       0.000878      -0.022630      -0.020881      -0.013426      -0.001607       0.015033              1.867982       1.600380      -0.402492       0.192142       2.564252      -0.198442       1.439313           0.000399
           20              H       6.845232       7.997478      25.611925       0.128287       1.137916 0.84746297E+01  0.83241735E+02                                 1.708955                            1.631495      -1.052355       2.378282                    0.998055       3.334714       8.924324       0.529424       1.177828      -0.733901      -0.010200      -0.032700      -0.016127       0.037861       0.000565       0.012796       0.006261      -0.025419      -0.017341      -0.021125       0.003135       0.017990              1.733655       1.663807       0.071859       0.326204       1.888648       0.215378       1.648509           0.000220
           21              H       3.373787       8.029282      22.943667       0.101231       1.381485 0.11119623E+02  0.11615721E+03                                 1.922483                            1.850534      -0.919719       2.430282                    0.997363       3.480977       9.409821       0.507709       1.154876      -0.742217      -0.000845      -0.037349       0.015826       0.040572      -0.004503       0.000286      -0.004538      -0.015686      -0.029813      -0.010855      -0.003962       0.014817              1.968132       1.548683       0.112301      -0.051821       2.334140      -0.285509       2.021572           0.001010
           22              H       2.626091       9.208475      22.144867       0.102082       1.444733 0.12288651E+02  0.13237290E+03                                 2.013016                            1.968031      -1.219262       2.285522                    0.994505       3.735066      10.446381       0.481083       1.181928      -0.733722      -0.035740       0.013278      -0.013923       0.040589      -0.004708      -0.001677      -0.001263       0.032578       0.001524      -0.017334       0.000497       0.016837              2.044394       2.120531      -0.168900       0.256260       1.872300       0.086543       2.140350           0.000558
           23              H       5.755733       9.506944      19.486678       0.138037       1.100804 0.79038522E+01  0.75506474E+02                                 1.616292                            1.534302      -0.884046       2.471489                    0.999134       3.065891       7.822076       0.574046       1.116900      -0.751466       0.029889       0.021842       0.003592       0.037193       0.015690      -0.002708       0.001289       0.011209       0.011746      -0.018919       0.004015       0.014904              1.636077       1.792760       0.353029       0.131509       1.565098       0.187444       1.550372           0.000078
           24              H       5.305589       8.946704      17.251382       0.129932       1.139773 0.81145109E+01  0.78167864E+02                                 1.666015                            1.562754      -0.855629       2.482053                    0.999284       3.118779       8.036331       0.563365       1.128627      -0.748187       0.027656       0.013842      -0.032168       0.044623       0.012453      -0.008508      -0.002638       0.012576       0.003224      -0.014856      -0.003028       0.017883              1.718558       1.651831       0.165042      -0.378546       1.384788      -0.099171       2.119057           0.000163
           25              H       2.075238       6.852534      18.456294       0.122485       1.212800 0.88506532E+01  0.87386918E+02                                 1.755198                            1.647046      -0.914468       2.448487                    0.998623       3.249806       8.559618       0.539719       1.149390      -0.742599      -0.034170      -0.026740      -0.007096       0.043965       0.015347      -0.003833      -0.001472       0.011135      -0.005161      -0.015540      -0.002452       0.017992              1.793909       1.941625       0.472080       0.201769       1.723149       0.205963       1.716954           0.000803
           26              H       2.467396       7.493507      20.654670       0.127559       1.139073 0.82401167E+01  0.79746705E+02                                 1.663568                            1.572027      -0.928608       2.437033                    0.998726       3.200006       8.286289       0.562741       1.124652      -0.748252      -0.026912      -0.013717       0.020775       0.036661       0.016268      -0.005160       0.000120       0.020001       0.016589      -0.022115       0.004169       0.017946              1.707666       1.583931       0.188020      -0.332128       1.436315      -0.027885       2.102752          -0.000135
           27              H       4.448028      11.968082      23.665271       0.085154       1.109049 0.86720860E+01  0.88484239E+02                                 1.878481                            1.798151      -1.498409       2.141795                    0.990399       4.305846      13.050771       0.429343       1.398170      -0.680764       0.002668       0.024840       0.024877       0.035256      -0.001553      -0.001883       0.006097      -0.002696       0.001903      -0.005291      -0.002279       0.007571              1.960065       1.584458       0.066172       0.078575       2.236232       0.264835       2.059504           0.000664
           28              H       5.191146      11.182769      22.473785       0.103962       1.318607 0.11060332E+02  0.11740332E+03                                 1.980769                            1.936976      -1.151294       2.324450                    0.994182       3.770963      10.874979       0.453610       1.272071      -0.712033       0.035541      -0.004950      -0.023222       0.042742      -0.006066      -0.007307      -0.009798       0.026878       0.010106      -0.021542       0.005551       0.015991              2.024710       2.215856      -0.094371      -0.301876       1.903396       0.056328       1.954878           0.001165
           29              H       1.675449      12.582144      20.419729       0.140213       1.119440 0.82156665E+01  0.79690991E+02                                 1.678770                            1.600977      -0.808630       2.511305                    0.999556       3.096100       8.105799       0.539735       1.169927      -0.738674      -0.026789      -0.023662      -0.015518       0.038966       0.007579       0.013946      -0.000715      -0.001865      -0.015674      -0.017506       0.002126       0.015381              1.697729       1.699830       0.310159       0.212902       1.895283       0.181384       1.498074          -0.000139
           30              H       1.489288      14.742368      19.604148       0.125363       1.249352 0.93428540E+01  0.94171214E+02                                 1.845854                            1.736171      -0.967265       2.430122                    0.997823       3.343048       9.105870       0.502263       1.209864      -0.727940      -0.032961       0.006605      -0.027747       0.043588       0.003500       0.015315      -0.000073       0.006289      -0.001965      -0.014528      -0.002671       0.017199              1.899970       2.094038      -0.203788       0.509598       1.660622      -0.196610       1.945252           0.000818
           31              H       4.727269      15.821257      21.735399       0.117709       1.107803 0.82597263E+01  0.81557083E+02                                 1.752087                            1.668526      -1.062661       2.375278                    0.997242       3.495186       9.742436       0.490771       1.263955      -0.712707       0.028768       0.028476       0.010621       0.041848       0.007137       0.006644       0.002397       0.000666      -0.018097      -0.009624      -0.002854       0.012478              1.789210       1.856180       0.411361       0.208750       2.024266       0.035411       1.487185           0.000237
           32              H       4.945474      13.653693      22.510704       0.116999       1.090304 0.80016449E+01  0.79497599E+02                                 1.805710                            1.691411      -1.517169       2.147114                    0.992888       3.964536      11.607458       0.459813       1.340758      -0.692438       0.025646      -0.003016       0.014469       0.029600       0.002152       0.008027      -0.002836      -0.010142      -0.019108      -0.013057       0.004206       0.008850              1.875153       2.061033      -0.160822       0.528631       1.729009      -0.269698       1.835419           0.000100
           33              H       7.725682      19.170461       5.480838       0.121963       1.105027 0.79006443E+01  0.77528678E+02                                 1.788411                            1.659656      -1.007922       2.408512                    0.997557       3.496776       9.873551       0.477421       1.307390      -0.703255       0.008895      -0.036480      -0.020499       0.042780      -0.001599      -0.005908       0.006203      -0.023223      -0.011771      -0.013507      -0.002493       0.016000              1.885805       1.642173      -0.303435      -0.230194       2.407981       0.326711       1.607263           0.000247
           34              H       6.149417      19.229176       7.169057       0.133270       1.165564 0.85575544E+01  0.84637253E+02                                 1.777349                            1.672019      -0.914836       2.453742                    0.998683       3.318634       9.042532       0.505510       1.225079      -0.723490      -0.016371      -0.032700       0.006577       0.037156       0.005296      -0.010263      -0.001291      -0.014478      -0.015018      -0.015460       0.002535       0.012925              1.824338       1.589259       0.178627      -0.176284       2.360764      -0.152067       1.522990           0.000061
           35              H       6.581250      23.246263       7.400642       0.120513       1.079739 0.77712397E+01  0.75712195E+02                                 1.731580                            1.621677      -1.006985       2.394983                    0.997953       3.525381       9.819759       0.495406       1.269023      -0.710686      -0.002019       0.032739       0.009561       0.034166       0.005080      -0.010947       0.002615      -0.023430      -0.016417      -0.019233       0.003721       0.015512              1.819281       1.588972      -0.283110      -0.278054       2.183984       0.441648       1.684886          -0.000093
           36              H       8.107160      23.133726       5.618446       0.116481       1.244044 0.95707992E+01  0.96622562E+02                                 1.806950                            1.732805      -0.962780       2.422566                    0.998174       3.336409       8.964264       0.515695       1.176475      -0.736308       0.016835       0.036916      -0.014353       0.043037       0.005113      -0.006880       0.000103      -0.024204      -0.028365      -0.015741      -0.002186       0.017928              1.812772       1.758718       0.251988      -0.217525       2.090588      -0.181124       1.589010           0.000674
           37              H       4.499909      23.013849       8.253142       0.082475       1.044286 0.82279755E+01  0.82564142E+02                                 1.788775                            1.739739      -1.386278       2.208459                    0.991584       4.092385      12.159458       0.442488       1.379452      -0.685483      -0.013592       0.016336      -0.028083       0.035217      -0.003821       0.001801      -0.001677      -0.017122       0.015083      -0.012007       0.003819       0.008188              1.839245       1.702300      -0.226466       0.106753       1.806053      -0.298140       2.009382           0.001272
           38              H       5.563468      22.867062       9.441272       0.087409       1.384901 0.11670803E+02  0.12482878E+03                                 1.998624                            1.951107      -1.150358       2.317268                    0.995613       3.796826      10.783982       0.468166       1.223186      -0.723246       0.031238       0.010117       0.020686       0.038808      -0.002215       0.009368       0.001451       0.011852      -0.031893      -0.014425      -0.000442       0.014867              2.043110       2.094324       0.258845       0.152015       1.960179       0.342425       2.074828           0.001477
           39              H       2.754268      20.841393       8.639116       0.098136       1.363605 0.11226847E+02  0.11861802E+03                                 1.957815                            1.897548      -1.151453       2.315926                    0.995666       3.702073      10.363722       0.482008       1.202704      -0.728166       0.012015      -0.026033      -0.024053       0.037425      -0.004035       0.000457      -0.000172      -0.024193       0.021109      -0.016278       0.007017       0.009260              2.010251       1.931183      -0.119816      -0.040472       2.020620       0.447613       2.078951           0.000181
           40              H       1.831092      21.196129       9.904441       0.099515       1.402938 0.11451827E+02  0.12092690E+03                                 1.958660                            1.888701      -1.113811       2.336106                    0.995567       3.616800       9.941156       0.496564       1.168108      -0.737561      -0.024998      -0.012480       0.026757       0.038686      -0.004967      -0.008608      -0.005362       0.005531      -0.031186      -0.016310       0.004070       0.012240              2.004620       2.013539       0.261690      -0.191175       1.724772      -0.248394       2.275548           0.000225
           41              H       0.514232      24.178364       7.115356       0.128039       1.154553 0.82033933E+01  0.81372941E+02                                 1.838125                            1.685796      -1.301614       2.267154                    0.993235       3.664823      10.451397       0.475304       1.299116      -0.703393       0.004713       0.034167       0.002549       0.034585      -0.004549       0.010470      -0.006606      -0.020080      -0.016748      -0.016967      -0.000584       0.017551              1.959556       1.732915       0.405314       0.141295       2.556802       0.325325       1.588950          -0.000018
           42              H      14.088727      23.733108       5.561389       0.118199       1.221722 0.91193351E+01  0.90544589E+02                                 1.751109                            1.663173      -0.977304       2.416129                    0.998177       3.261692       8.562087       0.542330       1.137478      -0.745940      -0.017586       0.033968      -0.019819       0.043080      -0.002390       0.006921      -0.004993      -0.023760      -0.025340      -0.015119      -0.002527       0.017647              1.772097       1.732478      -0.222643       0.314099       1.949607      -0.250458       1.634207           0.001020
           43              H      14.392383      19.804094       6.333338       0.112623       1.082440 0.74392279E+01  0.71811573E+02                                 1.744257                            1.591836      -1.021477       2.392903                    0.996674       3.546460       9.887245       0.496752       1.277320      -0.708335      -0.010017      -0.039281      -0.009775       0.041700       0.002315       0.005825      -0.000878      -0.022630      -0.020881      -0.013426      -0.001608       0.015033              1.867978       1.600378       0.402490       0.192141       2.564245       0.198441       1.439311           0.000399
           44              H       0.784318      20.229778       7.951075       0.128287       1.137923 0.84746938E+01  0.83242523E+02                                 1.708961                            1.631500      -1.052361       2.378278                    0.998055       3.334725       8.924362       0.529424       1.177827      -0.733901       0.010200      -0.032700       0.016128       0.037861      -0.000565       0.012796      -0.006262      -0.025419      -0.017341      -0.021125       0.003135       0.017990              1.733662       1.663813      -0.071860       0.326206       1.888655      -0.215379       1.648516           0.000220
           45              H       4.255763      20.261582      10.619333       0.101227       1.381486 0.11119623E+02  0.11615713E+03                                 1.922479                            1.850529      -0.919707       2.430285                    0.997363       3.480981       9.409808       0.507712       1.154870      -0.742218       0.000845      -0.037349      -0.015826       0.040572       0.004504       0.000286       0.004537      -0.015685      -0.029813      -0.010854      -0.003962       0.014817              1.968128       1.548678      -0.112300      -0.051823       2.334135       0.285513       2.021570           0.001008
           46              H       5.003459      21.440775      11.418133       0.102079       1.444762 0.12288970E+02  0.13237719E+03                                 2.013042                            1.968056      -1.219277       2.285513                    0.994504       3.735103      10.446513       0.481081       1.181927      -0.733723       0.035740       0.013277       0.013922       0.040589       0.004708      -0.001677       0.001263       0.032578       0.001524      -0.017334       0.000497       0.016837              2.044420       2.120562       0.168905       0.256263       1.872321      -0.086545       2.140375           0.000556
           47              H       1.873817      21.739244      14.076322       0.138043       1.100748 0.79033588E+01  0.75500552E+02                                 1.616234                            1.534251      -0.884005       2.471512                    0.999135       3.065824       7.821832       0.574057       1.116896      -0.751466      -0.029888       0.021842      -0.003593       0.037192      -0.015690      -0.002708      -0.001289       0.011209       0.011754      -0.018920       0.004017       0.014903              1.636016       1.792688      -0.353004       0.131498       1.565041      -0.187431       1.550320           0.000078
           48              H       2.323961      21.179004      16.311618       0.129935       1.139739 0.81142022E+01  0.78164113E+02                                 1.665979                            1.562723      -0.855593       2.482073                    0.999284       3.118733       8.036161       0.563372       1.128624      -0.748188      -0.027657       0.013843       0.032168       0.044624      -0.012453      -0.008508       0.002639       0.012576       0.003223      -0.014856      -0.003028       0.017883              1.718521       1.651795      -0.165036      -0.378533       1.384761       0.099168       2.119006           0.000163
           49              H       5.554312      19.084834      15.106706       0.122489       1.212739 0.88501052E+01  0.87380087E+02                                 1.755132                            1.646990      -0.914437       2.448505                    0.998624       3.249737       8.559345       0.539731       1.149383      -0.742600       0.034171      -0.026741       0.007095       0.043966      -0.015347      -0.003834       0.001472       0.011134      -0.005161      -0.015540      -0.002453       0.017992              1.793840       1.941544      -0.472049       0.201756       1.723084      -0.205950       1.716893           0.000802
           50              H       5.162154      19.725807      12.908330       0.127560       1.139058 0.82399794E+01  0.79745017E+02                                 1.663551                            1.572012      -0.928591       2.437042                    0.998726       3.199985       8.286207       0.562745       1.124649      -0.748252       0.026912      -0.013717      -0.020775       0.036661      -0.016269      -0.005160      -0.000120       0.020001       0.016591      -0.022115       0.004170       0.017945              1.707647       1.583914      -0.188017      -0.332121       1.436302       0.027884       2.102725          -0.000135
           51              H       3.181522      24.200382       9.897729       0.085156       1.109048 0.86720758E+01  0.88484126E+02                                 1.878481                            1.798150      -1.498416       2.141793                    0.990399       4.305846      13.050778       0.429342       1.398171      -0.680764      -0.002668       0.024840      -0.024877       0.035257       0.001553      -0.001884      -0.006097      -0.002697       0.001904      -0.005291      -0.002280       0.007571              1.960065       1.584459      -0.066172       0.078575       2.236233      -0.264835       2.059502           0.000664
           52              H       2.438404      23.415069      11.089215       0.103964       1.318587 0.11060118E+02  0.11740046E+03                                 1.980749                            1.936956      -1.151280       2.324458                    0.994182       3.770936      10.874871       0.453612       1.272070      -0.712033      -0.035541      -0.004951       0.023222       0.042742       0.006066      -0.007308       0.009797       0.026877       0.010106      -0.021542       0.005550       0.015991              2.024689       2.215831       0.094368      -0.301870       1.903379      -0.056329       1.954858           0.001165
           53              H       5.954101       0.349844      13.143271       0.140211       1.119462 0.82158606E+01  0.79693371E+02                                 1.678793                            1.600998      -0.808654       2.511292                    0.999556       3.096128       8.105906       0.539731       1.169930      -0.738673       0.026789      -0.023662       0.015518       0.038966      -0.007579       0.013946       0.000714      -0.001865      -0.015674      -0.017506       0.002125       0.015381              1.697753       1.699854      -0.310167       0.212907       1.895312      -0.181389       1.498093          -0.000139
           54              H       6.140262       2.510068      13.958852       0.125363       1.249343 0.93427669E+01  0.94170067E+02                                 1.845839                            1.736158      -0.967269       2.430119                    0.997823       3.343043       9.105828       0.502267       1.209858      -0.727941       0.032961       0.006604       0.027747       0.043588      -0.003501       0.015315       0.000073       0.006290      -0.001966      -0.014529      -0.002671       0.017199              1.899954       2.094019       0.203785       0.509590       1.660609       0.196607       1.945234           0.000818
           55              H       2.902281       3.588957      11.827601       0.117710       1.107804 0.82597324E+01  0.81557159E+02                                 1.752088                            1.668526      -1.062671       2.375273                    0.997242       3.495187       9.742440       0.490771       1.263954      -0.712707      -0.028768       0.028475      -0.010622       0.041848      -0.007137       0.006644      -0.002397       0.000667      -0.018096      -0.009624      -0.002854       0.012478              1.789211       1.856181      -0.411361       0.208751       2.024267      -0.035412       1.487185           0.000237
           56              H       2.684076       1.421393      11.052296       0.117000       1.090307 0.80016707E+01  0.79497933E+02                                 1.805714                            1.691415      -1.517181       2.147109                    0.992888       3.964543      11.607490       0.459812       1.340759      -0.692438      -0.025645      -0.003016      -0.014470       0.029600      -0.002152       0.008027       0.002836      -0.010142      -0.019108      -0.013057       0.004206       0.008850              1.875158       2.061039       0.160823       0.528634       1.729012       0.269699       1.835422           0.000100
           57              H       7.533418      19.170461      22.262338       0.121959       1.105077 0.79010865E+01  0.77534209E+02                                 1.788474                            1.659709      -1.007953       2.408494                    0.997556       3.496863       9.873917       0.477409       1.307400      -0.703253      -0.008894      -0.036479      -0.020498       0.042779       0.001599       0.005909       0.006203      -0.023223      -0.011772      -0.013508      -0.002492       0.015999              1.885875       1.642227       0.303454       0.230207       2.408083       0.326731       1.607315           0.000247
           58              H       9.109683      19.229176      23.950557       0.133271       1.165565 0.85575724E+01  0.84637511E+02                                 1.777353                            1.672024      -0.914838       2.453742                    0.998683       3.318636       9.042554       0.505508       1.225083      -0.723490       0.016370      -0.032700       0.006577       0.037155      -0.005296       0.010263      -0.001290      -0.014478      -0.015018      -0.015460       0.002536       0.012924              1.824342       1.589263      -0.178627       0.176285       2.360770      -0.152067       1.522994           0.000060
           59              H       8.677850      23.246263      24.182142       0.120520       1.079693 0.77708261E+01  0.75707193E+02                                 1.731537                            1.621639      -1.006953       2.395006                    0.997953       3.525293       9.819466       0.495409       1.269032      -0.710685       0.002018       0.032741       0.009562       0.034168      -0.005080       0.010947       0.002616      -0.023430      -0.016418      -0.019233       0.003720       0.015513              1.819233       1.588933       0.283097       0.278041       2.183923       0.441629       1.684843          -0.000094
           60              H       7.151940      23.133726      22.399946       0.116490       1.243936 0.95697513E+01  0.96609301E+02                                 1.806844                            1.732710      -0.962704       2.422611                    0.998175       3.336264       8.963739       0.515710       1.176474      -0.736308      -0.016837       0.036917      -0.014354       0.043039      -0.005113       0.006880       0.000102      -0.024202      -0.028362      -0.015741      -0.002185       0.017927              1.812665       1.758617      -0.251963       0.217504       2.090454      -0.181107       1.588925           0.000673
           61              H      10.759191      23.013849      25.034642       0.082472       1.044300 0.82281219E+01  0.82565944E+02                                 1.788788                            1.739751      -1.386280       2.208455                    0.991584       4.092418      12.159564       0.442488       1.379446      -0.685484       0.013592       0.016336      -0.028081       0.035216       0.003821      -0.001801      -0.001677      -0.017124       0.015082      -0.012008       0.003820       0.008188              1.839258       1.702311       0.226469      -0.106754       1.806068      -0.298143       2.009396           0.001271
           62              H       9.695632      22.867062      26.222772       0.087412       1.384858 0.11670337E+02  0.12482256E+03                                 1.998585                            1.951071      -1.150327       2.317286                    0.995614       3.796760      10.783745       0.468169       1.223190      -0.723246      -0.031237       0.010119       0.020688       0.038810       0.002214      -0.009368       0.001452       0.011850      -0.031891      -0.014425      -0.000441       0.014866              2.043071       2.094282      -0.258839      -0.152014       1.960142       0.342416       2.074788           0.001476
           63              H      12.504832      20.841393      25.420616       0.098136       1.363595 0.11226749E+02  0.11861676E+03                                 1.957809                            1.897542      -1.151435       2.315935                    0.995666       3.702061      10.363689       0.482008       1.202708      -0.728165      -0.012016      -0.026033      -0.024053       0.037425       0.004036      -0.000456      -0.000172      -0.024192       0.021108      -0.016277       0.007017       0.009260              2.010245       1.931178       0.119814       0.040471       2.020613       0.447612       2.078945           0.000181
           64              H      13.428008      21.196129      26.685941       0.099514       1.402954 0.11451991E+02  0.12092908E+03                                 1.958675                            1.888715      -1.113835       2.336094                    0.995567       3.616821       9.941235       0.496562       1.168108      -0.737561       0.024998      -0.012480       0.026757       0.038686       0.004967       0.008608      -0.005362       0.005530      -0.031185      -0.016310       0.004070       0.012240              2.004635       2.013555      -0.261693       0.191175       1.724786      -0.248396       2.275565           0.000225
           65              H      14.744868      24.178364      23.896856       0.128047       1.154506 0.82029994E+01  0.81368121E+02                                 1.838084                            1.685763      -1.301614       2.267161                    0.993235       3.664745      10.451143       0.475306       1.299127      -0.703391      -0.004714       0.034169       0.002550       0.034587       0.004548      -0.010469      -0.006606      -0.020081      -0.016751      -0.016967      -0.000584       0.017551              1.959510       1.732878      -0.405298      -0.141289       2.556733       0.325312       1.588919          -0.000018
           66              H       1.170373      23.733108      22.342889       0.118204       1.221653 0.91186860E+01  0.90536492E+02                                 1.751041                            1.663113      -0.977265       2.416153                    0.998178       3.261600       8.561755       0.542341       1.137476      -0.745941       0.017587       0.033969      -0.019819       0.043081       0.002391      -0.006921      -0.004994      -0.023759      -0.025339      -0.015119      -0.002528       0.017647              1.772027       1.732410       0.222629      -0.314078       1.949526      -0.250442       1.634146           0.001019
           67              H       0.866717      19.804094      23.114838       0.112622       1.082457 0.74393688E+01  0.71813324E+02                                 1.744280                            1.591854      -1.021485       2.392898                    0.996674       3.546494       9.887390       0.496747       1.277325      -0.708334       0.010016      -0.039282      -0.009775       0.041700      -0.002315      -0.005826      -0.000878      -0.022631      -0.020881      -0.013427      -0.001607       0.015034              1.868005       1.600398      -0.402500      -0.192145       2.564288       0.198446       1.439328           0.000399
           68              H      14.474782      20.229778      24.732575       0.128286       1.137939 0.84748499E+01  0.83244484E+02                                 1.708981                            1.631518      -1.052383       2.378268                    0.998055       3.334751       8.924470       0.529419       1.177831      -0.733900      -0.010201      -0.032700       0.016127       0.037861       0.000566      -0.012797      -0.006262      -0.025419      -0.017341      -0.021125       0.003135       0.017990              1.733682       1.663833       0.071861      -0.326212       1.888678      -0.215383       1.648535           0.000220
           69              H      11.003337      20.261582      27.400833       0.101228       1.381472 0.11119470E+02  0.11615513E+03                                 1.922466                            1.850517      -0.919679       2.430300                    0.997363       3.480958       9.409728       0.507713       1.154871      -0.742218      -0.000845      -0.037349      -0.015826       0.040573      -0.004503      -0.000285       0.004538      -0.015686      -0.029812      -0.010854      -0.003963       0.014817              1.968114       1.548669       0.112299       0.051822       2.334118       0.285510       2.021555           0.001010
           70              H      10.255641      21.440775      28.199633       0.102081       1.444729 0.12288603E+02  0.13237222E+03                                 2.013011                            1.968026      -1.219259       2.285524                    0.994505       3.735056      10.446335       0.481085       1.181926      -0.733723      -0.035740       0.013277       0.013923       0.040589      -0.004709       0.001677       0.001263       0.032576       0.001524      -0.017333       0.000497       0.016837              2.044387       2.120528      -0.168901      -0.256258       1.872296      -0.086542       2.140339           0.000557
           71              H      13.385283      21.739244      30.857822       0.138046       1.100726 0.79031627E+01  0.75498229E+02                                 1.616216                            1.534235      -0.883985       2.471526                    0.999135       3.065786       7.821718       0.574058       1.116900      -0.751466       0.029889       0.021843      -0.003592       0.037194       0.015690       0.002708      -0.001289       0.011209       0.011752      -0.018919       0.004017       0.014903              1.635998       1.792668       0.352998      -0.131496       1.565024      -0.187428       1.550302           0.000077
           72              H      12.935139      21.179004      33.093118       0.129940       1.139687 0.81137420E+01  0.78158543E+02                                 1.665927                            1.562677      -0.855585       2.482082                    0.999284       3.118662       8.035910       0.563381       1.128622      -0.748189       0.027657       0.013843       0.032170       0.044626       0.012452       0.008509       0.002639       0.012576       0.003223      -0.014855      -0.003028       0.017883              1.718465       1.651743       0.165028       0.378514       1.384723       0.099164       2.118930           0.000162
           73              H       9.704788      19.084834      31.888206       0.122489       1.212795 0.88506255E+01  0.87386607E+02                                 1.755195                            1.647045      -0.914495       2.448477                    0.998623       3.249804       8.559621       0.539718       1.149392      -0.742598      -0.034171      -0.026741       0.007095       0.043966       0.015347       0.003834       0.001473       0.011135      -0.005162      -0.015539      -0.002453       0.017993              1.793906       1.941619       0.472076      -0.201768       1.723146      -0.205962       1.716954           0.000802
           74              H      10.096946      19.725807      29.689830       0.127557       1.139094 0.82403045E+01  0.79748940E+02                                 1.663583                            1.572041      -0.928618       2.437024                    0.998726       3.200038       8.286381       0.562741       1.124646      -0.748253      -0.026911      -0.013717      -0.020774       0.036660       0.016269       0.005160      -0.000120       0.020002       0.016592      -0.022116       0.004170       0.017946              1.707682       1.583945       0.188023       0.332133       1.436328       0.027885       2.102774          -0.000135
           75              H      12.077578      24.200382      26.679229       0.085153       1.109047 0.86720604E+01  0.88483898E+02                                 1.878478                            1.798148      -1.498399       2.141800                    0.990399       4.305837      13.050731       0.429343       1.398169      -0.680765       0.002668       0.024842      -0.024876       0.035257      -0.001553       0.001883      -0.006097      -0.002698       0.001901      -0.005292      -0.002279       0.007571              1.960061       1.584456       0.066172      -0.078575       2.236227      -0.264836       2.059501           0.000663
           76              H      12.820696      23.415069      27.870715       0.103961       1.318603 0.11060285E+02  0.11740264E+03                                 1.980762                            1.936968      -1.151285       2.324454                    0.994182       3.770959      10.874944       0.453612       1.272067      -0.712034       0.035540      -0.004949       0.023223       0.042742      -0.006066       0.007308       0.009797       0.026876       0.010106      -0.021541       0.005550       0.015991              2.024703       2.215850      -0.094371       0.301874       1.903389      -0.056329       1.954869           0.001164
           77              H       9.304999       0.349844      29.924771       0.140213       1.119454 0.82158026E+01  0.79692712E+02                                 1.678790                            1.600997      -0.808623       2.511308                    0.999556       3.096115       8.105882       0.539729       1.169936      -0.738672      -0.026789      -0.023662       0.015517       0.038965       0.007579      -0.013946       0.000715      -0.001867      -0.015674      -0.017507       0.002127       0.015381              1.697750       1.699850       0.310163      -0.212906       1.895309      -0.181387       1.498092          -0.000138
           78              H       9.118838       2.510068      30.740352       0.125364       1.249401 0.93433220E+01  0.94177269E+02                                 1.845916                            1.736225      -0.967307       2.430104                    0.997822       3.343104       9.106137       0.502249       1.209880      -0.727936      -0.032962       0.006605       0.027747       0.043589       0.003501      -0.015315       0.000072       0.006289      -0.001963      -0.014528      -0.002671       0.017199              1.900036       2.094114      -0.203799      -0.509625       1.660676       0.196620       1.945319           0.000819
           79              H      12.356819       3.588957      28.609101       0.117713       1.107775 0.82594773E+01  0.81554028E+02                                 1.752061                            1.668503      -1.062662       2.375281                    0.997243       3.495145       9.742293       0.490773       1.263958      -0.712706       0.028769       0.028476      -0.010621       0.041849       0.007137      -0.006644      -0.002397       0.000667      -0.018097      -0.009624      -0.002854       0.012478              1.789182       1.856149       0.411348      -0.208744       2.024231      -0.035409       1.487166           0.000237
           80              H      12.575024       1.421393      27.833796       0.117000       1.090302 0.80016286E+01  0.79497404E+02                                 1.805709                            1.691410      -1.517160       2.147119                    0.992888       3.964532      11.607447       0.459812       1.340759      -0.692438       0.025646      -0.003016      -0.014470       0.029600       0.002152      -0.008027       0.002837      -0.010142      -0.019107      -0.013057       0.004206       0.008850              1.875152       2.061033      -0.160823      -0.528632       1.729007       0.269698       1.835418           0.000100
           81              H       0.096132       6.938161      11.300662       0.121957       1.105077 0.79010856E+01  0.77534138E+02                                 1.788468                            1.659704      -1.007946       2.408496                    0.997556       3.496864       9.873891       0.477413       1.307392      -0.703254       0.008894      -0.036479       0.020498       0.042778      -0.001599       0.005909      -0.006203      -0.023223      -0.011771      -0.013508      -0.002492       0.015999              1.885868       1.642221      -0.303452       0.230205       2.408074      -0.326730       1.607309           0.000247
           82              H      13.778967       6.996876       9.612443       0.133269       1.165578 0.85576759E+01  0.84638767E+02                                 1.777363                            1.672032      -0.914850       2.453735                    0.998683       3.318651       9.042599       0.505508       1.225080      -0.723490      -0.016370      -0.032700      -0.006577       0.037155       0.005296       0.010263       0.001290      -0.014478      -0.015018      -0.015460       0.002536       0.012924              1.824353       1.589271       0.178630       0.176286       2.360787       0.152069       1.523000           0.000060
           83              H      14.210800      11.013963       9.380859       0.120520       1.079695 0.77708439E+01  0.75707430E+02                                 1.731540                            1.621643      -1.006960       2.395003                    0.997953       3.525299       9.819495       0.495407       1.269034      -0.710684      -0.002018       0.032741      -0.009562       0.034168       0.005080       0.010946      -0.002616      -0.023430      -0.016417      -0.019232       0.003720       0.015513              1.819237       1.588937      -0.283098       0.278042       2.183928      -0.441630       1.684846          -0.000094
           84              H       0.477610      10.901426      11.163054       0.116485       1.243974 0.95701141E+01  0.96613913E+02                                 1.806884                            1.732745      -0.962713       2.422604                    0.998175       3.336313       8.963925       0.515703       1.176477      -0.736307       0.016837       0.036917       0.014353       0.043039       0.005113       0.006880      -0.000102      -0.024202      -0.028362      -0.015741      -0.002185       0.017926              1.812705       1.758654       0.251973       0.217511       2.090504       0.181113       1.588956           0.000674
           85              H      12.129459      10.781549       8.528358       0.082473       1.044300 0.82281145E+01  0.82565853E+02                                 1.788787                            1.739750      -1.386279       2.208455                    0.991584       4.092416      12.159558       0.442488       1.379446      -0.685484      -0.013592       0.016336       0.028081       0.035216      -0.003821      -0.001801       0.001677      -0.017124       0.015082      -0.012008       0.003820       0.008188              1.839257       1.702310      -0.226468      -0.106754       1.806067       0.298143       2.009395           0.001272
           86              H      13.193018      10.634762       7.340228       0.087414       1.384865 0.11670417E+02  0.12482365E+03                                 1.998594                            1.951078      -1.150338       2.317282                    0.995614       3.796768      10.783785       0.468167       1.223191      -0.723246       0.031237       0.010119      -0.020689       0.038809      -0.002214      -0.009368      -0.001452       0.011850      -0.031892      -0.014425      -0.000441       0.014866              2.043079       2.094292       0.258841      -0.152015       1.960150      -0.342417       2.074795           0.001476
           87              H      10.383818       8.609093       8.142384       0.098136       1.363603 0.11226836E+02  0.11861791E+03                                 1.957817                            1.897550      -1.151440       2.315933                    0.995666       3.702074      10.363739       0.482007       1.202708      -0.728165       0.012016      -0.026033       0.024052       0.037425      -0.004036      -0.000457       0.000172      -0.024192       0.021107      -0.016277       0.007017       0.009260              2.010253       1.931185      -0.119815       0.040472       2.020621      -0.447614       2.078953           0.000182
           88              H       9.460642       8.963829       6.877059       0.099514       1.402982 0.11452287E+02  0.12093300E+03                                 1.958702                            1.888740      -1.113861       2.336081                    0.995567       3.616851       9.941355       0.496558       1.168109      -0.737561      -0.024997      -0.012481      -0.026757       0.038686      -0.004967       0.008607       0.005362       0.005531      -0.031189      -0.016311       0.004070       0.012241              2.004663       2.013585       0.261699       0.191181       1.724808       0.248401       2.275596           0.000225
           89              H       8.143782      11.946064       9.666144       0.128048       1.154507 0.82030111E+01  0.81368275E+02                                 1.838086                            1.685764      -1.301624       2.267157                    0.993235       3.664750      10.451163       0.475305       1.299127      -0.703391       0.004714       0.034169      -0.002551       0.034587      -0.004548      -0.010469       0.006606      -0.020081      -0.016751      -0.016967      -0.000584       0.017551              1.959512       1.732880       0.405300      -0.141290       2.556736      -0.325313       1.588920          -0.000018
           90              H       6.459177      11.500808      11.220111       0.118204       1.221688 0.91190243E+01  0.90540821E+02                                 1.751087                            1.663154      -0.977269       2.416152                    0.998177       3.261635       8.561933       0.542328       1.137490      -0.745937      -0.017587       0.033969       0.019819       0.043081      -0.002390      -0.006922       0.004993      -0.023759      -0.025339      -0.015119      -0.002527       0.017646              1.772074       1.732455      -0.222637      -0.314091       1.949581       0.250451       1.634186           0.001021
           91              H       6.762833       7.571794      10.448162       0.112621       1.082465 0.74394389E+01  0.71814179E+02                                 1.744289                            1.591862      -1.021489       2.392896                    0.996674       3.546509       9.887448       0.496746       1.277326      -0.708334      -0.010016      -0.039282       0.009774       0.041700       0.002315      -0.005826       0.000878      -0.022631      -0.020881      -0.013427      -0.001607       0.015034              1.868015       1.600406       0.402504      -0.192147       2.564306      -0.198448       1.439334           0.000400
           92              H       8.413868       7.997478       8.830425       0.128288       1.137937 0.84748296E+01  0.83244237E+02                                 1.708979                            1.631516      -1.052389       2.378265                    0.998055       3.334746       8.924455       0.529419       1.177831      -0.733900       0.010201      -0.032700      -0.016128       0.037861      -0.000566      -0.012797       0.006262      -0.025419      -0.017341      -0.021125       0.003135       0.017990              1.733680       1.663830      -0.071861      -0.326212       1.888676       0.215383       1.648532           0.000221
           93              H      11.885313       8.029282       6.162167       0.101232       1.381470 0.11119474E+02  0.11615526E+03                                 1.922469                            1.850522      -0.919690       2.430296                    0.997363       3.480955       9.409742       0.507710       1.154876      -0.742217       0.000845      -0.037349       0.015825       0.040572       0.004503      -0.000285      -0.004538      -0.015686      -0.029813      -0.010855      -0.003962       0.014817              1.968117       1.548672      -0.112299       0.051820       2.334123      -0.285506       2.021557           0.001012
           94              H      12.633009       9.208475       5.363367       0.102083       1.444739 0.12288727E+02  0.13237394E+03                                 2.013024                            1.968039      -1.219273       2.285518                    0.994505       3.735069      10.446402       0.481082       1.181930      -0.733722       0.035740       0.013277      -0.013924       0.040589       0.004708       0.001677      -0.001263       0.032578       0.001525      -0.017334       0.000497       0.016837              2.044401       2.120540       0.168901      -0.256262       1.872306       0.086545       2.140358           0.000559
           95              H       9.503367       9.506944       2.705178       0.138037       1.100792 0.79037278E+01  0.75504950E+02                                 1.616278                            1.534288      -0.884021       2.471502                    0.999134       3.065867       7.821984       0.574050       1.116896      -0.751466      -0.029889       0.021843       0.003593       0.037194      -0.015690       0.002708       0.001290       0.011209       0.011746      -0.018918       0.004015       0.014904              1.636062       1.792744      -0.353026      -0.131508       1.565085       0.187442       1.550356           0.000077
           96              H       9.953511       8.946704       0.469882       0.129939       1.139705 0.81139158E+01  0.78160666E+02                                 1.665947                            1.562695      -0.855605       2.482070                    0.999284       3.118691       8.036018       0.563377       1.128624      -0.748188      -0.027656       0.013842      -0.032169       0.044624      -0.012452       0.008509      -0.002639       0.012576       0.003222      -0.014855      -0.003029       0.017884              1.718485       1.651763      -0.165031       0.378519       1.384738      -0.099165       2.118956           0.000162
           97              H      13.183862       6.852534       1.674794       0.122486       1.212814 0.88507912E+01  0.87388622E+02                                 1.755211                            1.647058      -0.914500       2.448472                    0.998623       3.249828       8.559693       0.539717       1.149389      -0.742599       0.034170      -0.026740      -0.007094       0.043966      -0.015347       0.003834      -0.001473       0.011135      -0.005164      -0.015539      -0.002454       0.017993              1.793923       1.941638      -0.472084      -0.201771       1.723161       0.205965       1.716968           0.000802
           98              H      12.791704       7.493507       3.873170       0.127553       1.139120 0.82405243E+01  0.79751568E+02                                 1.663605                            1.572060      -0.928637       2.437012                    0.998725       3.200072       8.286485       0.562739       1.124642      -0.748254       0.026911      -0.013716       0.020774       0.036659      -0.016269       0.005160       0.000120       0.020001       0.016592      -0.022116       0.004170       0.017946              1.707706       1.583966      -0.188027       0.332143       1.436344      -0.027887       2.102809          -0.000135
           99              H      10.811072      11.968082       6.883771       0.085155       1.109047 0.86720647E+01  0.88483976E+02                                 1.878479                            1.798149      -1.498405       2.141797                    0.990399       4.305841      13.050756       0.429342       1.398170      -0.680764      -0.002668       0.024842       0.024875       0.035256       0.001553       0.001883       0.006098      -0.002698       0.001900      -0.005292      -0.002279       0.007571              1.960062       1.584457      -0.066172      -0.078574       2.236231       0.264835       2.059500           0.000664
          100              H      10.067954      11.182769       5.692285       0.103964       1.318616 0.11060428E+02  0.11740461E+03                                 1.980779                            1.936985      -1.151311       2.324443                    0.994182       3.770976      10.875037       0.453608       1.272072      -0.712033      -0.035540      -0.004949      -0.023222       0.042742       0.006065       0.007308      -0.009798       0.026877       0.010105      -0.021542       0.005550       0.015992              2.024720       2.215867       0.094370       0.301878       1.903406       0.056327       1.954886           0.001166
          101              H      13.583651      12.582144       3.638229       0.140205       1.119503 0.82162285E+01  0.79697813E+02                                 1.678833                            1.601033      -0.808646       2.511291                    0.999556       3.096176       8.106070       0.539725       1.169928      -0.738674       0.026788      -0.023662      -0.015517       0.038965      -0.007580      -0.013946      -0.000714      -0.001866      -0.015674      -0.017507       0.002125       0.015381              1.697795       1.699896      -0.310182      -0.212916       1.895363       0.181398       1.498125          -0.000138
          102              H      13.769812      14.742368       2.822648       0.125361       1.249385 0.93431723E+01  0.94175249E+02                                 1.845886                            1.736200      -0.967315       2.430096                    0.997822       3.343101       9.106062       0.502258       1.209864      -0.727940       0.032961       0.006604      -0.027747       0.043588      -0.003501      -0.015315      -0.000072       0.006291      -0.001963      -0.014528      -0.002672       0.017200              1.900003       2.094075       0.203792      -0.509609       1.660651      -0.196615       1.945285           0.000817
          103              H      10.531831      15.821257       4.953899       0.117708       1.107804 0.82597377E+01  0.81557178E+02                                 1.752084                            1.668523      -1.062677       2.375269                    0.997242       3.495191       9.742431       0.490773       1.263949      -0.712708      -0.028768       0.028476       0.010621       0.041848      -0.007138      -0.006644       0.002397       0.000668      -0.018096      -0.009624      -0.002855       0.012478              1.789207       1.856176      -0.411358      -0.208750       2.024261       0.035411       1.487183           0.000236
          104              H      10.313626      13.653693       5.729204       0.116997       1.090319 0.80017728E+01  0.79499180E+02                                 1.805725                            1.691424      -1.517171       2.147111                    0.992888       3.964564      11.607559       0.459812       1.340756      -0.692438      -0.025645      -0.003017       0.014469       0.029600      -0.002152      -0.008027      -0.002836      -0.010142      -0.019106      -0.013057       0.004207       0.008850              1.875170       2.061053       0.160826      -0.528641       1.729022      -0.269702       1.835435           0.000100
          105              H       7.725682       5.294139      11.300662       0.121958       1.105069 0.79010099E+01  0.77533174E+02                                 1.788456                            1.659694      -1.007939       2.408499                    0.997557       3.496846       9.873811       0.477415       1.307388      -0.703255       0.008894       0.036479       0.020498       0.042778       0.001599       0.005909       0.006203      -0.023223      -0.011770      -0.013507      -0.002492       0.015999              1.885855       1.642211       0.303449       0.230203       2.408055       0.326726       1.607299           0.000247
          106              H       6.149417       5.235424       9.612443       0.133270       1.165573 0.85576369E+01  0.84638283E+02                                 1.777359                            1.672028      -0.914847       2.453737                    0.998683       3.318645       9.042577       0.505509       1.225080      -0.723490      -0.016370       0.032700      -0.006577       0.037155      -0.005296       0.010263      -0.001290      -0.014478      -0.015018      -0.015460       0.002536       0.012924              1.824348       1.589267      -0.178628       0.176285       2.360780      -0.152068       1.522997           0.000060
          107              H       6.581250       1.218337       9.380859       0.120520       1.079694 0.77708428E+01  0.75707417E+02                                 1.731540                            1.621643      -1.006959       2.395003                    0.997953       3.525299       9.819495       0.495407       1.269034      -0.710684      -0.002018      -0.032741      -0.009562       0.034168      -0.005080       0.010947       0.002616      -0.023430      -0.016418      -0.019233       0.003720       0.015513              1.819237       1.588936       0.283098       0.278042       2.183928       0.441630       1.684845          -0.000094
          108              H       8.107160       1.330874      11.163054       0.116486       1.243958 0.95699571E+01  0.96611882E+02                                 1.806863                            1.732727      -0.962716       2.422602                    0.998175       3.336300       8.963854       0.515708       1.176471      -0.736309       0.016836      -0.036917       0.014353       0.043039      -0.005113       0.006880       0.000102      -0.024202      -0.028363      -0.015741      -0.002185       0.017927              1.812684       1.758635      -0.251968       0.217508       2.090477      -0.181110       1.588940           0.000673
          109              H       4.499909       1.450751       8.528358       0.082472       1.044300 0.82281219E+01  0.82565944E+02                                 1.788788                            1.739751      -1.386278       2.208456                    0.991584       4.092418      12.159564       0.442488       1.379446      -0.685484      -0.013592      -0.016336       0.028081       0.035216       0.003821      -0.001801      -0.001677      -0.017124       0.015082      -0.012008       0.003820       0.008188              1.839258       1.702311       0.226468      -0.106754       1.806067      -0.298143       2.009395           0.001272
          110              H       5.563468       1.597538       7.340228       0.087413       1.384867 0.11670434E+02  0.12482386E+03                                 1.998594                            1.951079      -1.150338       2.317282                    0.995614       3.796771      10.783790       0.468168       1.223190      -0.723246       0.031237      -0.010119      -0.020689       0.038809       0.002215      -0.009368       0.001452       0.011850      -0.031892      -0.014425      -0.000441       0.014866              2.043080       2.094293      -0.258841      -0.152016       1.960150       0.342417       2.074796           0.001476
          111              H       2.754268       3.623207       8.142384       0.098135       1.363602 0.11226817E+02  0.11861765E+03                                 1.957814                            1.897548      -1.151437       2.315934                    0.995666       3.702072      10.363727       0.482007       1.202707      -0.728165       0.012016       0.026033       0.024052       0.037425       0.004036      -0.000457      -0.000172      -0.024192       0.021108      -0.016277       0.007017       0.009260              2.010251       1.931183       0.119815       0.040472       2.020619       0.447613       2.078950           0.000182
          112              H       1.831092       3.268471       6.877059       0.099514       1.402981 0.11452277E+02  0.12093287E+03                                 1.958701                            1.888739      -1.113859       2.336082                    0.995567       3.616850       9.941351       0.496558       1.168109      -0.737561      -0.024997       0.012481      -0.026757       0.038686       0.004967       0.008608      -0.005362       0.005531      -0.031189      -0.016311       0.004070       0.012241              2.004662       2.013584      -0.261699       0.191180       1.724807      -0.248401       2.275595           0.000225
          113              H       0.514232       0.286236       9.666144       0.128048       1.154508 0.82030154E+01  0.81368341E+02                                 1.838087                            1.685766      -1.301625       2.267157                    0.993235       3.664751      10.451173       0.475305       1.299129      -0.703391       0.004714      -0.034169      -0.002551       0.034587       0.004548      -0.010469      -0.006606      -0.020081      -0.016750      -0.016967      -0.000584       0.017551              1.959514       1.732881      -0.405300      -0.141290       2.556738       0.325314       1.588921          -0.000018
          114              H      14.088727       0.731492      11.220111       0.118203       1.221674 0.91188951E+01  0.90539152E+02                                 1.751068                            1.663136      -0.977272       2.416149                    0.998177       3.261626       8.561871       0.542334       1.137483      -0.745939      -0.017586      -0.033969       0.019818       0.043081       0.002391      -0.006921      -0.004993      -0.023759      -0.025340      -0.015119      -0.002528       0.017647              1.772054       1.732436       0.222634      -0.314086       1.949557      -0.250447       1.634169           0.001020
          115              H      14.392383       4.660506      10.448162       0.112622       1.082461 0.74394032E+01  0.71813755E+02                                 1.744286                            1.591859      -1.021489       2.392896                    0.996674       3.546502       9.887426       0.496746       1.277327      -0.708333      -0.010016       0.039282       0.009774       0.041700      -0.002315      -0.005826      -0.000878      -0.022631      -0.020881      -0.013427      -0.001607       0.015034              1.868011       1.600403      -0.402502      -0.192146       2.564299       0.198447       1.439332           0.000399
          116              H       0.784318       4.234822       8.830425       0.128288       1.137934 0.84748066E+01  0.83243957E+02                                 1.708977                            1.631514      -1.052387       2.378267                    0.998055       3.334742       8.924442       0.529419       1.177832      -0.733900       0.010200       0.032700      -0.016128       0.037861       0.000566      -0.012797      -0.006262      -0.025419      -0.017341      -0.021125       0.003135       0.017990              1.733677       1.663828       0.071861      -0.326211       1.888674      -0.215382       1.648530           0.000220
          117              H       4.255763       4.203018       6.162167       0.101232       1.381470 0.11119467E+02  0.11615515E+03                                 1.922468                            1.850520      -0.919690       2.430297                    0.997363       3.480955       9.409738       0.507711       1.154875      -0.742217       0.000845       0.037349       0.015825       0.040572      -0.004503      -0.000285       0.004538      -0.015686      -0.029813      -0.010854      -0.003962       0.014817              1.968116       1.548671       0.112299       0.051820       2.334121       0.285506       2.021555           0.001012
          118              H       5.003459       3.023825       5.363367       0.102083       1.444737 0.12288700E+02  0.13237356E+03                                 2.013021                            1.968035      -1.219272       2.285518                    0.994505       3.735066      10.446385       0.481083       1.181928      -0.733722       0.035740      -0.013277      -0.013924       0.040589      -0.004708       0.001677       0.001263       0.032578       0.001524      -0.017334       0.000497       0.016837              2.044398       2.120536      -0.168900      -0.256262       1.872303      -0.086544       2.140354           0.000559
          119              H       1.873817       2.725356       2.705178       0.138038       1.100789 0.79037021E+01  0.75504640E+02                                 1.616274                            1.534285      -0.884020       2.471502                    0.999134       3.065864       7.821972       0.574051       1.116896      -0.751467      -0.029889      -0.021843       0.003593       0.037193       0.015690       0.002707      -0.001290       0.011209       0.011746      -0.018918       0.004015       0.014903              1.636058       1.792740       0.353024      -0.131507       1.565081      -0.187441       1.550353           0.000078
          120              H       2.323961       3.285596       0.469882       0.129939       1.139704 0.81139032E+01  0.78160519E+02                                 1.665946                            1.562694      -0.855603       2.482071                    0.999284       3.118689       8.036013       0.563377       1.128625      -0.748188      -0.027656      -0.013843      -0.032169       0.044625       0.012452       0.008509       0.002639       0.012576       0.003222      -0.014855      -0.003029       0.017884              1.718485       1.651762       0.165030       0.378519       1.384737       0.099164       2.118955           0.000162
          121              H       5.554312       5.379766       1.674794       0.122485       1.212813 0.88507741E+01  0.87388391E+02                                 1.755207                            1.647055      -0.914501       2.448471                    0.998623       3.249827       8.559681       0.539719       1.149387      -0.742599       0.034170       0.026740      -0.007094       0.043965       0.015347       0.003834       0.001473       0.011135      -0.005164      -0.015539      -0.002454       0.017993              1.793919       1.941634       0.472083      -0.201771       1.723158      -0.205965       1.716965           0.000802
          122              H       5.162154       4.738793       3.873170       0.127553       1.139119 0.82405131E+01  0.79751433E+02                                 1.663604                            1.572059      -0.928636       2.437013                    0.998726       3.200070       8.286478       0.562740       1.124642      -0.748254       0.026911       0.013716       0.020774       0.036659       0.016269       0.005160      -0.000120       0.020002       0.016592      -0.022116       0.004170       0.017946              1.707705       1.583964       0.188027       0.332142       1.436343       0.027887       2.102807          -0.000135
          123              H       3.181522       0.264218       6.883771       0.085155       1.109047 0.86720722E+01  0.88484064E+02                                 1.878479                            1.798149      -1.498404       2.141798                    0.990399       4.305842      13.050756       0.429343       1.398169      -0.680764      -0.002668      -0.024842       0.024875       0.035256      -0.001553       0.001883      -0.006098      -0.002698       0.001901      -0.005292      -0.002279       0.007571              1.960063       1.584457       0.066172      -0.078574       2.236231      -0.264835       2.059501           0.000664
          124              H       2.438404       1.049531       5.692285       0.103963       1.318617 0.11060438E+02  0.11740474E+03                                 1.980779                            1.936985      -1.151310       2.324443                    0.994182       3.770977      10.875038       0.453609       1.272072      -0.712033      -0.035540       0.004949      -0.023222       0.042742      -0.006065       0.007308       0.009798       0.026877       0.010105      -0.021542       0.005550       0.015992              2.024720       2.215868      -0.094371       0.301878       1.903406      -0.056328       1.954887           0.001165
          125              H       5.954101      24.114756       3.638229       0.140206       1.119497 0.82161796E+01  0.79697219E+02                                 1.678827                            1.601028      -0.808644       2.511292                    0.999556       3.096170       8.106048       0.539726       1.169928      -0.738674       0.026788       0.023662      -0.015517       0.038965       0.007580      -0.013946       0.000715      -0.001866      -0.015674      -0.017507       0.002126       0.015381              1.697789       1.699890       0.310180      -0.212915       1.895356      -0.181396       1.498121          -0.000138
          126              H       6.140262      21.954532       2.822648       0.125361       1.249379 0.93431230E+01  0.94174612E+02                                 1.845879                            1.736195      -0.967311       2.430098                    0.997823       3.343095       9.106034       0.502260       1.209862      -0.727940       0.032961      -0.006604      -0.027747       0.043588       0.003501      -0.015315       0.000072       0.006291      -0.001964      -0.014528      -0.002672       0.017200              1.899997       2.094067      -0.203791      -0.509606       1.660645       0.196613       1.945278           0.000818
          127              H       2.902281      20.875643       4.953899       0.117709       1.107802 0.82597173E+01  0.81556932E+02                                 1.752082                            1.668521      -1.062675       2.375270                    0.997242       3.495188       9.742422       0.490773       1.263949      -0.712708      -0.028768      -0.028476       0.010621       0.041848       0.007138      -0.006644      -0.002397       0.000668      -0.018096      -0.009624      -0.002855       0.012479              1.789204       1.856174       0.411357      -0.208749       2.024258      -0.035410       1.487181           0.000236
          128              H       2.684076      23.043207       5.729204       0.116997       1.090318 0.80017643E+01  0.79499075E+02                                 1.805724                            1.691423      -1.517170       2.147112                    0.992888       3.964562      11.607552       0.459812       1.340756      -0.692438      -0.025645       0.003017       0.014469       0.029600       0.002152      -0.008027       0.002836      -0.010142      -0.019106      -0.013057       0.004207       0.008850              1.875169       2.061052      -0.160826      -0.528640       1.729021       0.269702       1.835434           0.000100
          129              H      15.162968      17.526439      22.262338       0.121959       1.105071 0.79010261E+01  0.77533420E+02                                 1.788463                            1.659700      -1.007945       2.408498                    0.997556       3.496848       9.873842       0.477413       1.307395      -0.703254      -0.008894       0.036479      -0.020498       0.042779      -0.001598       0.005909      -0.006203      -0.023223      -0.011771      -0.013507      -0.002492       0.015999              1.885862       1.642216      -0.303451       0.230204       2.408066      -0.326728       1.607305           0.000247
          130              H       1.480133      17.467724      23.950557       0.133271       1.165565 0.85575629E+01  0.84637383E+02                                 1.777352                            1.672022      -0.914838       2.453742                    0.998683       3.318634       9.042543       0.505509       1.225082      -0.723490       0.016370       0.032700       0.006577       0.037156       0.005296       0.010263       0.001290      -0.014478      -0.015018      -0.015460       0.002536       0.012924              1.824340       1.589261       0.178626       0.176284       2.360768       0.152066       1.522992           0.000060
          131              H       1.048300      13.450637      24.182142       0.120520       1.079690 0.77708025E+01  0.75706909E+02                                 1.731535                            1.621638      -1.006950       2.395008                    0.997953       3.525288       9.819450       0.495409       1.269033      -0.710685       0.002018      -0.032741       0.009562       0.034168       0.005080       0.010947      -0.002616      -0.023430      -0.016418      -0.019233       0.003720       0.015513              1.819230       1.588931      -0.283096       0.278040       2.183919      -0.441628       1.684840          -0.000094
          132              H      14.781490      13.563174      22.399946       0.116490       1.243934 0.95697318E+01  0.96609061E+02                                 1.806843                            1.732709      -0.962701       2.422614                    0.998175       3.336260       8.963728       0.515710       1.176475      -0.736308      -0.016837      -0.036917      -0.014354       0.043039       0.005113       0.006880      -0.000102      -0.024202      -0.028362      -0.015742      -0.002185       0.017927              1.812664       1.758616       0.251963       0.217504       2.090452       0.181107       1.588924           0.000673
          133              H       3.129641      13.683051      25.034642       0.082472       1.044299 0.82281120E+01  0.82565825E+02                                 1.788787                            1.739750      -1.386280       2.208455                    0.991584       4.092416      12.159559       0.442488       1.379447      -0.685483       0.013592      -0.016336      -0.028081       0.035216      -0.003821      -0.001801       0.001677      -0.017124       0.015082      -0.012008       0.003820       0.008188              1.839258       1.702310      -0.226468      -0.106754       1.806067       0.298143       2.009395           0.001271
          134              H       2.066082      13.829838      26.222772       0.087412       1.384859 0.11670343E+02  0.12482264E+03                                 1.998586                            1.951071      -1.150328       2.317286                    0.995614       3.796761      10.783748       0.468169       1.223190      -0.723246      -0.031238      -0.010119       0.020688       0.038809      -0.002214      -0.009368      -0.001452       0.011850      -0.031891      -0.014425      -0.000441       0.014866              2.043071       2.094283       0.258839      -0.152014       1.960143      -0.342416       2.074788           0.001476
          135              H       4.875282      15.855507      25.420616       0.098136       1.363596 0.11226754E+02  0.11861681E+03                                 1.957808                            1.897542      -1.151435       2.315936                    0.995666       3.702062      10.363687       0.482008       1.202706      -0.728165      -0.012016       0.026033      -0.024053       0.037425      -0.004036      -0.000456       0.000172      -0.024192       0.021108      -0.016277       0.007017       0.009260              2.010244       1.931177      -0.119814       0.040471       2.020612      -0.447611       2.078944           0.000181
          136              H       5.798458      15.500771      26.685941       0.099514       1.402957 0.11452018E+02  0.12092942E+03                                 1.958676                            1.888716      -1.113836       2.336093                    0.995567       3.616824       9.941242       0.496562       1.168107      -0.737561       0.024998       0.012480       0.026757       0.038686      -0.004967       0.008608       0.005362       0.005531      -0.031186      -0.016310       0.004070       0.012240              2.004636       2.013557       0.261694       0.191176       1.724787       0.248396       2.275566           0.000225
          137              H       7.115318      12.518536      23.896856       0.128047       1.154506 0.82029955E+01  0.81368075E+02                                 1.838084                            1.685763      -1.301615       2.267161                    0.993235       3.664745      10.451143       0.475306       1.299127      -0.703391      -0.004714      -0.034169       0.002550       0.034587      -0.004548      -0.010469       0.006606      -0.020081      -0.016751      -0.016967      -0.000584       0.017551              1.959509       1.732878       0.405298      -0.141289       2.556732      -0.325312       1.588918          -0.000018
          138              H       8.799923      12.963792      22.342889       0.118204       1.221659 0.91187507E+01  0.90537327E+02                                 1.751051                            1.663121      -0.977264       2.416154                    0.998178       3.261605       8.561787       0.542338       1.137480      -0.745940       0.017587      -0.033969      -0.019819       0.043081      -0.002391      -0.006922       0.004994      -0.023759      -0.025339      -0.015119      -0.002527       0.017646              1.772037       1.732419      -0.222631      -0.314081       1.949538       0.250444       1.634154           0.001019
          139              H       8.496267      16.892806      23.114838       0.112622       1.082458 0.74393800E+01  0.71813481E+02                                 1.744283                            1.591857      -1.021484       2.392899                    0.996674       3.546498       9.887414       0.496746       1.277328      -0.708333       0.010016       0.039282      -0.009775       0.041700       0.002315      -0.005826       0.000878      -0.022631      -0.020881      -0.013427      -0.001607       0.015034              1.868009       1.600401       0.402502      -0.192146       2.564295      -0.198447       1.439330           0.000399
          140              H       6.845232      16.467122      24.732575       0.128286       1.137937 0.84748328E+01  0.83244266E+02                                 1.708978                            1.631516      -1.052382       2.378268                    0.998055       3.334748       8.924457       0.529420       1.177831      -0.733900      -0.010200       0.032700       0.016128       0.037861      -0.000566      -0.012797       0.006262      -0.025419      -0.017341      -0.021125       0.003135       0.017990              1.733680       1.663830      -0.071861      -0.326212       1.888676       0.215382       1.648533           0.000220
          141              H       3.373787      16.435318      27.400833       0.101228       1.381472 0.11119472E+02  0.11615516E+03                                 1.922466                            1.850518      -0.919680       2.430299                    0.997363       3.480958       9.409729       0.507713       1.154871      -0.742218      -0.000845       0.037349      -0.015826       0.040573       0.004503      -0.000285      -0.004537      -0.015686      -0.029812      -0.010854      -0.003963       0.014817              1.968114       1.548669      -0.112299       0.051822       2.334119      -0.285509       2.021555           0.001010
          142              H       2.626091      15.256125      28.199633       0.102081       1.444732 0.12288634E+02  0.13237264E+03                                 2.013013                            1.968028      -1.219262       2.285523                    0.994505       3.735060      10.446350       0.481084       1.181926      -0.733723      -0.035740      -0.013277       0.013923       0.040589       0.004709       0.001677      -0.001263       0.032576       0.001524      -0.017333       0.000497       0.016837              2.044390       2.120530       0.168901      -0.256258       1.872298       0.086543       2.140342           0.000557
          143              H       5.755733      14.957656      30.857822       0.138045       1.100731 0.79032042E+01  0.75498722E+02                                 1.616221                            1.534239      -0.883987       2.471524                    0.999135       3.065791       7.821735       0.574058       1.116900      -0.751466       0.029889      -0.021843      -0.003592       0.037194      -0.015690       0.002708       0.001289       0.011209       0.011751      -0.018919       0.004016       0.014903              1.636003       1.792674      -0.353000      -0.131497       1.565029       0.187429       1.550306           0.000077
          144              H       5.305589      15.517896      33.093118       0.129940       1.139693 0.81138024E+01  0.78159283E+02                                 1.665935                            1.562684      -0.855588       2.482080                    0.999284       3.118670       8.035943       0.563379       1.128623      -0.748188       0.027656      -0.013843       0.032170       0.044625      -0.012452       0.008509      -0.002639       0.012576       0.003223      -0.014855      -0.003028       0.017883              1.718473       1.651751      -0.165029       0.378517       1.384728      -0.099165       2.118940           0.000162
          145              H       2.075238      17.612066      31.888206       0.122489       1.212802 0.88506914E+01  0.87387442E+02                                 1.755204                            1.647053      -0.914494       2.448478                    0.998623       3.249810       8.559653       0.539716       1.149395      -0.742597      -0.034171       0.026740       0.007095       0.043966      -0.015347       0.003834      -0.001473       0.011135      -0.005161      -0.015539      -0.002453       0.017992              1.793916       1.941630      -0.472080      -0.201769       1.723155       0.205963       1.716963           0.000802
          146              H       2.467396      16.971093      29.689830       0.127556       1.139096 0.82403138E+01  0.79749039E+02                                 1.663583                            1.572041      -0.928621       2.437023                    0.998726       3.200040       8.286382       0.562742       1.124645      -0.748253      -0.026911       0.013717      -0.020774       0.036660      -0.016269       0.005160       0.000120       0.020002       0.016592      -0.022116       0.004170       0.017946              1.707682       1.583945      -0.188023       0.332133       1.436328      -0.027885       2.102775          -0.000135
          147              H       4.448028      12.496518      26.679229       0.085153       1.109047 0.86720671E+01  0.88483986E+02                                 1.878479                            1.798148      -1.498401       2.141799                    0.990399       4.305839      13.050739       0.429343       1.398169      -0.680765       0.002668      -0.024842      -0.024875       0.035257       0.001553       0.001883       0.006097      -0.002698       0.001901      -0.005292      -0.002279       0.007571              1.960062       1.584456      -0.066172      -0.078575       2.236228       0.264836       2.059501           0.000663
          148              H       5.191146      13.281831      27.870715       0.103961       1.318603 0.11060286E+02  0.11740267E+03                                 1.980763                            1.936969      -1.151287       2.324453                    0.994182       3.770958      10.874944       0.453612       1.272068      -0.712034       0.035540       0.004949       0.023223       0.042742       0.006066       0.007308      -0.009797       0.026876       0.010106      -0.021541       0.005550       0.015991              2.024703       2.215850       0.094371       0.301874       1.903390       0.056329       1.954870           0.001164
          149              H       1.675449      11.882456      29.924771       0.140212       1.119460 0.82158567E+01  0.79693362E+02                                 1.678796                            1.601001      -0.808625       2.511306                    0.999556       3.096123       8.105907       0.539728       1.169935      -0.738672      -0.026789       0.023662       0.015517       0.038965      -0.007579      -0.013946      -0.000715      -0.001866      -0.015674      -0.017507       0.002127       0.015381              1.697756       1.699856      -0.310165      -0.212907       1.895316       0.181388       1.498096          -0.000138
          150              H       1.489288       9.722232      30.740352       0.125364       1.249415 0.93434515E+01  0.94178954E+02                                 1.845935                            1.736242      -0.967309       2.430103                    0.997822       3.343117       9.106208       0.502245       1.209886      -0.727935      -0.032962      -0.006605       0.027747       0.043589      -0.003501      -0.015315      -0.000072       0.006288      -0.001964      -0.014529      -0.002670       0.017199              1.900056       2.094138       0.203802      -0.509633       1.660691      -0.196623       1.945339           0.000820
          151              H       4.727269       8.643343      28.609101       0.117713       1.107778 0.82595055E+01  0.81554374E+02                                 1.752064                            1.668506      -1.062662       2.375281                    0.997243       3.495148       9.742305       0.490773       1.263958      -0.712706       0.028769      -0.028477      -0.010621       0.041849      -0.007137      -0.006644       0.002397       0.000667      -0.018097      -0.009624      -0.002854       0.012478              1.789185       1.856153      -0.411349      -0.208745       2.024235       0.035410       1.487168           0.000237
          152              H       4.945474      10.810907      27.833796       0.116999       1.090304 0.80016417E+01  0.79497557E+02                                 1.805710                            1.691411      -1.517160       2.147118                    0.992888       3.964534      11.607450       0.459813       1.340758      -0.692438       0.025646       0.003016      -0.014469       0.029600      -0.002152      -0.008027      -0.002837      -0.010142      -0.019107      -0.013057       0.004206       0.008850              1.875153       2.061034       0.160823      -0.528633       1.729007      -0.269698       1.835419           0.000100
          153              H       0.096132      17.526439       5.480838       0.121963       1.105028 0.79006589E+01  0.77528858E+02                                 1.788413                            1.659658      -1.007922       2.408512                    0.997557       3.496779       9.873562       0.477420       1.307390      -0.703255       0.008895       0.036480      -0.020499       0.042780       0.001599      -0.005908      -0.006203      -0.023223      -0.011771      -0.013507      -0.002493       0.016000              1.885807       1.642174       0.303435      -0.230194       2.407984      -0.326712       1.607264           0.000247
          154              H      13.778967      17.467724       7.169057       0.133270       1.165567 0.85575764E+01  0.84637522E+02                                 1.777351                            1.672021      -0.914838       2.453741                    0.998683       3.318637       9.042542       0.505510       1.225079      -0.723490      -0.016371       0.032700       0.006577       0.037156      -0.005296      -0.010263       0.001291      -0.014478      -0.015018      -0.015460       0.002535       0.012925              1.824340       1.589261      -0.178627      -0.176284       2.360768       0.152067       1.522991           0.000061
          155              H      14.210800      13.450637       7.400642       0.120513       1.079740 0.77712462E+01  0.75712268E+02                                 1.731580                            1.621677      -1.006987       2.394982                    0.997953       3.525382       9.819760       0.495406       1.269023      -0.710686      -0.002019      -0.032739       0.009561       0.034166      -0.005080      -0.010947      -0.002616      -0.023430      -0.016417      -0.019233       0.003721       0.015513              1.819281       1.588972       0.283110      -0.278054       2.183985      -0.441648       1.684886          -0.000093
          156              H       0.477610      13.563174       5.618446       0.116481       1.244051 0.95708694E+01  0.96623477E+02                                 1.806960                            1.732814      -0.962778       2.422567                    0.998174       3.336414       8.964296       0.515693       1.176478      -0.736307       0.016835      -0.036916      -0.014353       0.043038      -0.005113      -0.006880      -0.000103      -0.024204      -0.028365      -0.015741      -0.002186       0.017928              1.812782       1.758728      -0.251990      -0.217527       2.090601       0.181126       1.589018           0.000675
          157              H      12.129459      13.683051       8.253142       0.082476       1.044285 0.82279747E+01  0.82564134E+02                                 1.788775                            1.739739      -1.386279       2.208459                    0.991584       4.092385      12.159459       0.442488       1.379452      -0.685483      -0.013592      -0.016336      -0.028083       0.035217       0.003821       0.001801       0.001677      -0.017122       0.015082      -0.012007       0.003819       0.008188              1.839245       1.702300       0.226466       0.106753       1.806053       0.298140       2.009382           0.001272
          158              H      13.193018      13.829838       9.441272       0.087410       1.384901 0.11670807E+02  0.12482885E+03                                 1.998625                            1.951108      -1.150361       2.317267                    0.995613       3.796826      10.783987       0.468165       1.223187      -0.723246       0.031238      -0.010117       0.020686       0.038808       0.002215       0.009368      -0.001451       0.011852      -0.031893      -0.014425      -0.000442       0.014867              2.043112       2.094325      -0.258846       0.152015       1.960180      -0.342425       2.074829           0.001477
          159              H      10.383818      15.855507       8.639116       0.098137       1.363607 0.11226867E+02  0.11861829E+03                                 1.957817                            1.897550      -1.151456       2.315925                    0.995666       3.702076      10.363736       0.482008       1.202705      -0.728165       0.012015       0.026033      -0.024053       0.037425       0.004035       0.000457       0.000172      -0.024193       0.021109      -0.016278       0.007017       0.009260              2.010253       1.931185       0.119816      -0.040472       2.020622      -0.447614       2.078953           0.000181
          160              H       9.460642      15.500771       9.904441       0.099515       1.402939 0.11451839E+02  0.12092707E+03                                 1.958662                            1.888703      -1.113814       2.336105                    0.995567       3.616800       9.941160       0.496563       1.168109      -0.737561      -0.024998       0.012480       0.026757       0.038686       0.004967      -0.008608       0.005362       0.005531      -0.031186      -0.016310       0.004070       0.012240              2.004622       2.013541      -0.261690      -0.191175       1.724774       0.248395       2.275550           0.000226
          161              H       8.143782      12.518536       7.115356       0.128039       1.154553 0.82033936E+01  0.81372935E+02                                 1.838124                            1.685795      -1.301614       2.267153                    0.993235       3.664823      10.451392       0.475305       1.299115      -0.703394       0.004713      -0.034167       0.002549       0.034585       0.004549       0.010470       0.006606      -0.020080      -0.016749      -0.016967      -0.000584       0.017551              1.959555       1.732914      -0.405314       0.141295       2.556800      -0.325325       1.588949          -0.000018
          162              H       6.459177      12.963792       5.561389       0.118199       1.221733 0.91194384E+01  0.90545917E+02                                 1.751125                            1.663187      -0.977302       2.416131                    0.998177       3.261700       8.562137       0.542326       1.137484      -0.745939      -0.017586      -0.033968      -0.019819       0.043080       0.002390       0.006922       0.004993      -0.023760      -0.025340      -0.015119      -0.002527       0.017646              1.772113       1.732493       0.222646       0.314103       1.949626       0.250461       1.634220           0.001020
          163              H       6.762833      16.892806       6.333338       0.112623       1.082441 0.74392395E+01  0.71811721E+02                                 1.744259                            1.591837      -1.021477       2.392903                    0.996674       3.546463       9.887260       0.496751       1.277321      -0.708335      -0.010017       0.039281      -0.009775       0.041700      -0.002315       0.005825       0.000878      -0.022630      -0.020881      -0.013426      -0.001608       0.015033              1.867980       1.600380      -0.402491       0.192141       2.564248      -0.198441       1.439313           0.000399
          164              H       8.413868      16.467122       7.951075       0.128286       1.137926 0.84747250E+01  0.83242903E+02                                 1.708964                            1.631503      -1.052364       2.378276                    0.998055       3.334731       8.924381       0.529423       1.177827      -0.733901       0.010200       0.032700       0.016127       0.037861       0.000565       0.012796       0.006262      -0.025419      -0.017341      -0.021125       0.003135       0.017990              1.733665       1.663816       0.071860       0.326207       1.888659       0.215380       1.648519           0.000220
          165              H      11.885313      16.435318      10.619333       0.101227       1.381488 0.11119637E+02  0.11615733E+03                                 1.922480                            1.850531      -0.919709       2.430284                    0.997363       3.480983       9.409817       0.507711       1.154871      -0.742218       0.000845       0.037349      -0.015826       0.040572      -0.004504       0.000286      -0.004537      -0.015685      -0.029813      -0.010855      -0.003962       0.014817              1.968129       1.548680       0.112300      -0.051823       2.334136      -0.285513       2.021572           0.001008
          166              H      12.633009      15.256125      11.418133       0.102080       1.444761 0.12288963E+02  0.13237709E+03                                 2.013042                            1.968055      -1.219279       2.285513                    0.994504       3.735102      10.446512       0.481081       1.181927      -0.733722       0.035740      -0.013277       0.013922       0.040589      -0.004708      -0.001677      -0.001263       0.032579       0.001524      -0.017334       0.000497       0.016837              2.044419       2.120561      -0.168905       0.256263       1.872321       0.086545       2.140375           0.000557
          167              H       9.503367      14.957656      14.076322       0.138042       1.100750 0.79033768E+01  0.75500756E+02                                 1.616235                            1.534252      -0.884005       2.471511                    0.999135       3.065826       7.821835       0.574057       1.116895      -0.751467      -0.029888      -0.021842      -0.003593       0.037193       0.015690      -0.002708       0.001289       0.011209       0.011753      -0.018920       0.004017       0.014903              1.636018       1.792690       0.353005       0.131498       1.565043       0.187431       1.550321           0.000078
          168              H       9.953511      15.517896      16.311618       0.129935       1.139745 0.81142614E+01  0.78164865E+02                                 1.665990                            1.562732      -0.855595       2.482072                    0.999284       3.118739       8.036199       0.563368       1.128629      -0.748187      -0.027657      -0.013843       0.032169       0.044624       0.012453      -0.008508      -0.002639       0.012576       0.003223      -0.014856      -0.003028       0.017883              1.718532       1.651806       0.165037      -0.378537       1.384769      -0.099169       2.119020           0.000163
          169              H      13.183862      17.612066      15.106706       0.122489       1.212749 0.88501972E+01  0.87381248E+02                                 1.755144                            1.647001      -0.914437       2.448505                    0.998624       3.249747       8.559392       0.539728       1.149386      -0.742600       0.034171       0.026741       0.007095       0.043966       0.015347      -0.003834      -0.001472       0.011134      -0.005160      -0.015540      -0.002452       0.017992              1.793853       1.941559       0.472054       0.201758       1.723096       0.205952       1.716905           0.000803
          170              H      12.791704      16.971093      12.908330       0.127560       1.139060 0.82400000E+01  0.79745264E+02                                 1.663552                            1.572014      -0.928593       2.437040                    0.998726       3.199989       8.286219       0.562745       1.124649      -0.748252       0.026912       0.013717      -0.020775       0.036660       0.016268      -0.005160       0.000120       0.020001       0.016591      -0.022115       0.004170       0.017945              1.707649       1.583916       0.188018      -0.332122       1.436304      -0.027884       2.102728          -0.000135
          171              H      10.811072      12.496518       9.897729       0.085156       1.109046 0.86720569E+01  0.88483891E+02                                 1.878480                            1.798149      -1.498417       2.141792                    0.990399       4.305842      13.050766       0.429342       1.398172      -0.680764      -0.002668      -0.024840      -0.024877       0.035257      -0.001553      -0.001884       0.006097      -0.002697       0.001904      -0.005291      -0.002280       0.007571              1.960063       1.584458       0.066172       0.078575       2.236232       0.264834       2.059500           0.000664
          172              H      10.067954      13.281831      11.089215       0.103965       1.318585 0.11060092E+02  0.11740012E+03                                 1.980747                            1.936954      -1.151281       2.324458                    0.994182       3.770932      10.874859       0.453612       1.272071      -0.712033      -0.035541       0.004950       0.023222       0.042742      -0.006066      -0.007308      -0.009797       0.026877       0.010106      -0.021542       0.005550       0.015992              2.024687       2.215828      -0.094368      -0.301870       1.903377       0.056328       1.954856           0.001165
          173              H      13.583651      11.882456      13.143271       0.140210       1.119472 0.82159570E+01  0.79694539E+02                                 1.678804                            1.601007      -0.808657       2.511290                    0.999556       3.096140       8.105949       0.539729       1.169930      -0.738673       0.026789       0.023662       0.015518       0.038966       0.007579       0.013946      -0.000714      -0.001865      -0.015674      -0.017506       0.002125       0.015381              1.697764       1.699865       0.310171       0.212909       1.895326       0.181391       1.498101          -0.000138
          174              H      13.769812       9.722232      13.958852       0.125363       1.249367 0.93430039E+01  0.94173158E+02                                 1.845873                            1.736189      -0.967274       2.430118                    0.997823       3.343068       9.105963       0.502258       1.209869      -0.727938       0.032961      -0.006605       0.027747       0.043588       0.003500       0.015315      -0.000073       0.006289      -0.001966      -0.014529      -0.002671       0.017199              1.899991       2.094061      -0.203791       0.509605       1.660638      -0.196613       1.945272           0.000818
          175              H      10.531831       8.643343      11.827601       0.117709       1.107812 0.82598046E+01  0.81558040E+02                                 1.752095                            1.668533      -1.062674       2.375271                    0.997242       3.495198       9.742477       0.490770       1.263953      -0.712707      -0.028768      -0.028475      -0.010622       0.041848       0.007137       0.006644       0.002397       0.000667      -0.018096      -0.009624      -0.002854       0.012478              1.789219       1.856189       0.411365       0.208752       2.024276       0.035412       1.487190           0.000237
          176              H      10.313626      10.810907      11.052296       0.117000       1.090309 0.80016890E+01  0.79498157E+02                                 1.805716                            1.691416      -1.517182       2.147108                    0.992888       3.964547      11.607504       0.459812       1.340759      -0.692438      -0.025645       0.003016      -0.014470       0.029600       0.002152       0.008027      -0.002836      -0.010142      -0.019108      -0.013057       0.004207       0.008850              1.875160       2.061042      -0.160823       0.528635       1.729014      -0.269700       1.835425           0.000100
          177              H       7.533418       5.294139      28.082162       0.121963       1.105038 0.79007528E+01  0.77530083E+02                                 1.788431                            1.659673      -1.007935       2.408506                    0.997557       3.496800       9.873671       0.477415       1.307398      -0.703253      -0.008895       0.036480       0.020499       0.042780      -0.001599      -0.005909       0.006203      -0.023223      -0.011772      -0.013507      -0.002492       0.016000              1.885827       1.642189      -0.303440      -0.230197       2.408012       0.326717       1.607278           0.000247
          178              H       9.109683       5.235424      26.393943       0.133271       1.165557 0.85574938E+01  0.84636510E+02                                 1.777343                            1.672014      -0.914834       2.453744                    0.998683       3.318624       9.042499       0.505511       1.225080      -0.723490       0.016371       0.032701      -0.006577       0.037156       0.005296      -0.010263      -0.001290      -0.014478      -0.015018      -0.015460       0.002535       0.012925              1.824331       1.589254       0.178626      -0.176283       2.360754      -0.152066       1.522985           0.000061
          179              H       8.677850       1.218337      26.162359       0.120513       1.079734 0.77711886E+01  0.75711545E+02                                 1.731571                            1.621670      -1.006978       2.394986                    0.997953       3.525370       9.819707       0.495408       1.269021      -0.710687       0.002019      -0.032739      -0.009561       0.034166       0.005080      -0.010947       0.002615      -0.023430      -0.016417      -0.019233       0.003721       0.015512              1.819271       1.588964      -0.283107      -0.278051       2.183972       0.441644       1.684876          -0.000093
          180              H       7.151940       1.330874      27.944554       0.116482       1.244052 0.95708787E+01  0.96623634E+02                                 1.806965                            1.732819      -0.962772       2.422572                    0.998174       3.336408       8.964295       0.515690       1.176483      -0.736306      -0.016836      -0.036916       0.014354       0.043038       0.005113      -0.006880       0.000103      -0.024203      -0.028363      -0.015741      -0.002186       0.017927              1.812787       1.758732       0.251991      -0.217527       2.090607      -0.181126       1.589022           0.000675
          181              H      10.759191       1.450751      25.309858       0.082474       1.044291 0.82280332E+01  0.82564842E+02                                 1.788779                            1.739743      -1.386276       2.208459                    0.991584       4.092397      12.159491       0.442488       1.379448      -0.685483       0.013592      -0.016335       0.028082       0.035217      -0.003821       0.001801      -0.001677      -0.017122       0.015082      -0.012007       0.003820       0.008188              1.839249       1.702304      -0.226467       0.106753       1.806057      -0.298141       2.009385           0.001272
          182              H       9.695632       1.597538      24.121728       0.087411       1.384882 0.11670603E+02  0.12482609E+03                                 1.998606                            1.951090      -1.150345       2.317276                    0.995614       3.796797      10.783872       0.468168       1.223186      -0.723247      -0.031238      -0.010117      -0.020687       0.038809      -0.002215       0.009368       0.001452       0.011851      -0.031892      -0.014425      -0.000442       0.014867              2.043092       2.094305       0.258842       0.152015       1.960161       0.342420       2.074809           0.001477
          183              H      12.504832       3.623207      24.923884       0.098137       1.363597 0.11226765E+02  0.11861694E+03                                 1.957808                            1.897542      -1.151446       2.315930                    0.995666       3.702061      10.363683       0.482008       1.202706      -0.728165      -0.012015       0.026033       0.024053       0.037425      -0.004036       0.000457      -0.000172      -0.024193       0.021109      -0.016278       0.007017       0.009261              2.010244       1.931177      -0.119816      -0.040473       2.020613       0.447611       2.078943           0.000181
          184              H      13.428008       3.268471      23.658559       0.099514       1.402974 0.11452205E+02  0.12093193E+03                                 1.958697                            1.888735      -1.113836       2.336093                    0.995567       3.616839       9.941316       0.496558       1.168111      -0.737561       0.024998       0.012480      -0.026756       0.038686      -0.004967      -0.008607      -0.005362       0.005531      -0.031191      -0.016311       0.004070       0.012241              2.004657       2.013578       0.261699      -0.191181       1.724803      -0.248402       2.275591           0.000225
          185              H      14.744868       0.286236      26.447644       0.128040       1.154547 0.82033475E+01  0.81372384E+02                                 1.838120                            1.685793      -1.301610       2.267156                    0.993235       3.664816      10.451375       0.475304       1.299117      -0.703393      -0.004713      -0.034167      -0.002549       0.034585      -0.004549       0.010470      -0.006606      -0.020080      -0.016749      -0.016967      -0.000584       0.017551              1.959550       1.732911       0.405312       0.141295       2.556792       0.325323       1.588946          -0.000018
          186              H       1.170373       0.731492      28.001611       0.118199       1.221729 0.91194084E+01  0.90545549E+02                                 1.751122                            1.663185      -0.977299       2.416133                    0.998177       3.261694       8.562119       0.542326       1.137485      -0.745939       0.017587      -0.033967       0.019819       0.043080      -0.002390       0.006922      -0.004993      -0.023759      -0.025339      -0.015119      -0.002527       0.017646              1.772111       1.732490      -0.222646       0.314102       1.949623      -0.250461       1.634218           0.001020
          187              H       0.866717       4.660506      27.229662       0.112624       1.082440 0.74392292E+01  0.71811624E+02                                 1.744261                            1.591838      -1.021474       2.392905                    0.996674       3.546462       9.887269       0.496750       1.277325      -0.708334       0.010017       0.039281       0.009775       0.041700       0.002315       0.005825      -0.000878      -0.022630      -0.020881      -0.013426      -0.001607       0.015033              1.867982       1.600381       0.402492       0.192142       2.564253       0.198442       1.439314           0.000399
          188              H      14.474782       4.234822      25.611925       0.128287       1.137914 0.84746092E+01  0.83241485E+02                                 1.708953                            1.631493      -1.052353       2.378283                    0.998055       3.334710       8.924311       0.529424       1.177828      -0.733901      -0.010200       0.032701      -0.016127       0.037861      -0.000565       0.012796      -0.006261      -0.025419      -0.017341      -0.021125       0.003135       0.017990              1.733653       1.663805      -0.071859       0.326203       1.888646      -0.215378       1.648507           0.000220
          189              H      11.003337       4.203018      22.943667       0.101231       1.381484 0.11119611E+02  0.11615705E+03                                 1.922482                            1.850533      -0.919717       2.430283                    0.997363       3.480976       9.409816       0.507709       1.154876      -0.742217      -0.000845       0.037349       0.015826       0.040572       0.004503       0.000286       0.004538      -0.015686      -0.029813      -0.010855      -0.003962       0.014817              1.968130       1.548682      -0.112300      -0.051821       2.334138       0.285509       2.021571           0.001010
          190              H      10.255641       3.023825      22.144867       0.102082       1.444736 0.12288690E+02  0.13237344E+03                                 2.013020                            1.968035      -1.219266       2.285520                    0.994505       3.735071      10.446401       0.481083       1.181928      -0.733722      -0.035740      -0.013278      -0.013922       0.040589       0.004708      -0.001677       0.001263       0.032578       0.001524      -0.017334       0.000497       0.016837              2.044397       2.120535       0.168900       0.256260       1.872303      -0.086544       2.140353           0.000558
          191              H      13.385283       2.725356      19.486678       0.138038       1.100799 0.79038068E+01  0.75505935E+02                                 1.616287                            1.534298      -0.884042       2.471491                    0.999134       3.065885       7.822056       0.574047       1.116900      -0.751465       0.029889      -0.021842       0.003592       0.037193      -0.015690      -0.002708      -0.001289       0.011209       0.011746      -0.018919       0.004015       0.014904              1.636072       1.792753      -0.353026       0.131507       1.565093      -0.187443       1.550368           0.000078
          192              H      12.935139       3.285596      17.251382       0.129932       1.139763 0.81144243E+01  0.78166792E+02                                 1.666003                            1.562744      -0.855625       2.482055                    0.999284       3.118770       8.036286       0.563368       1.128623      -0.748188       0.027656      -0.013842      -0.032168       0.044623      -0.012453      -0.008508       0.002639       0.012576       0.003224      -0.014856      -0.003028       0.017883              1.718546       1.651819      -0.165040      -0.378541       1.384778       0.099170       2.119039           0.000163
          193              H       9.704788       5.379766      18.456294       0.122485       1.212775 0.88504173E+01  0.87383889E+02                                 1.755162                            1.647015      -0.914468       2.448486                    0.998623       3.249782       8.559483       0.539729       1.149377      -0.742602      -0.034170       0.026740      -0.007095       0.043965      -0.015347      -0.003833       0.001472       0.011135      -0.005162      -0.015539      -0.002453       0.017992              1.793872       1.941582      -0.472064       0.201763       1.723113      -0.205957       1.716920           0.000802
          194              H      10.096946       4.738793      20.654670       0.127559       1.139075 0.82401360E+01  0.79746949E+02                                 1.663571                            1.572030      -0.928609       2.437032                    0.998726       3.200008       8.286301       0.562740       1.124653      -0.748251      -0.026912       0.013717       0.020775       0.036661      -0.016268      -0.005160      -0.000120       0.020001       0.016590      -0.022115       0.004169       0.017946              1.707669       1.583934      -0.188021      -0.332128       1.436318       0.027885       2.102755          -0.000135
          195              H      12.077578       0.264218      23.665271       0.085154       1.109049 0.86720817E+01  0.88484184E+02                                 1.878481                            1.798150      -1.498409       2.141795                    0.990399       4.305845      13.050767       0.429343       1.398170      -0.680764       0.002668      -0.024840       0.024877       0.035256       0.001553      -0.001883      -0.006097      -0.002696       0.001903      -0.005291      -0.002279       0.007571              1.960064       1.584458      -0.066172       0.078575       2.236232      -0.264835       2.059503           0.000664
          196              H      12.820696       1.049531      22.473785       0.103962       1.318606 0.11060321E+02  0.11740317E+03                                 1.980768                            1.936975      -1.151293       2.324451                    0.994182       3.770961      10.874971       0.453610       1.272071      -0.712033       0.035541       0.004950      -0.023222       0.042742       0.006066      -0.007307       0.009798       0.026878       0.010106      -0.021542       0.005551       0.015991              2.024709       2.215855       0.094371      -0.301875       1.903395      -0.056328       1.954877           0.001164
          197              H       9.304999      24.114756      20.419729       0.140213       1.119443 0.82156926E+01  0.79691309E+02                                 1.678772                            1.600980      -0.808632       2.511303                    0.999556       3.096104       8.105813       0.539735       1.169927      -0.738674      -0.026789       0.023662      -0.015518       0.038966      -0.007579       0.013946       0.000715      -0.001865      -0.015674      -0.017506       0.002126       0.015381              1.697732       1.699833      -0.310160       0.212903       1.895287      -0.181385       1.498077          -0.000139
          198              H       9.118838      21.954532      19.604148       0.125364       1.249369 0.93430158E+01  0.94173341E+02                                 1.845879                            1.736193      -0.967263       2.430125                    0.997823       3.343062       9.105960       0.502256       1.209874      -0.727938      -0.032961      -0.006606      -0.027747       0.043588      -0.003500       0.015315       0.000073       0.006288      -0.001966      -0.014529      -0.002670       0.017199              1.899997       2.094070       0.203792       0.509609       1.660643       0.196614       1.945279           0.000819
          199              H      12.356819      20.875643      21.735399       0.117709       1.107808 0.82597785E+01  0.81557743E+02                                 1.752094                            1.668532      -1.062663       2.375276                    0.997242       3.495195       9.742476       0.490769       1.263956      -0.712706       0.028768      -0.028476       0.010621       0.041848      -0.007137       0.006644      -0.002397       0.000666      -0.018096      -0.009624      -0.002854       0.012477              1.789218       1.856188      -0.411364       0.208752       2.024274      -0.035412       1.487191           0.000237
          200              H      12.575024      23.043207      22.510704       0.116999       1.090306 0.80016645E+01  0.79497840E+02                                 1.805712                            1.691413      -1.517172       2.147113                    0.992888       3.964540      11.607472       0.459812       1.340758      -0.692438       0.025646       0.003016       0.014469       0.029600      -0.002152       0.008027       0.002836      -0.010142      -0.019107      -0.013057       0.004206       0.008850              1.875156       2.061036       0.160822       0.528632       1.729010       0.269699       1.835421           0.000100
          201              C      13.763708       8.880650      29.269285       0.557381      24.380190 0.26451406E+03  0.55398449E+04                                 7.786883                            5.780118      -0.005112       2.054644                    0.999529      22.485121      62.753801       0.617449       0.473648      -1.021639      -0.031026      -0.028178       0.044782       0.061335      -0.029641       0.081575      -0.034741       0.056452       0.032430      -0.066355      -0.046335       0.112690              9.575544      11.329975       2.261566      -5.278429       8.593783      -0.585362       8.802873          -0.007397
          202              C      14.808957       8.909518      28.161706      -0.024918      36.097687 0.42968270E+03  0.10019929E+05                                 9.536260                            6.918287      -0.071310       1.987369                    0.999179      27.195890      76.552756       0.628794       0.417716      -1.068928       0.035836      -0.012230      -0.018051       0.041948       0.007109       0.015432      -0.003500      -0.008304       0.027201      -0.020690       0.002680       0.018010             12.116430      13.873025       1.926545      -7.514179      10.967064      -1.977481      11.509201           0.046846
          203              C       0.143436       7.772403      27.697194      -0.066603      31.400635 0.41453699E+03  0.96868519E+04                                 8.809527                            6.917219      -0.077420       1.958229                    0.999541      28.988711      84.686221       0.605558       0.432844      -1.047821       0.017814       0.022896      -0.003241       0.029190       0.006111       0.022305      -0.014578      -0.003476      -0.002585      -0.030138       0.006716       0.023421             10.177621      10.319490       0.568895      -5.027088      10.830187      -0.816971       9.383187           0.002696
          204              C       1.072715       7.800048      26.695003      -0.204290      35.664190 0.45402920E+03  0.10788768E+05                                 9.378226                            7.078324       0.124441       2.005179                    0.999505      30.159743      87.119551       0.622888       0.413817      -1.066054      -0.006861      -0.008652       0.030057       0.032021      -0.026574      -0.000023       0.012521      -0.010287      -0.024893      -0.026686      -0.006829       0.033515             11.402633      10.398807       2.587571      -5.416227      13.239543      -3.002975      10.569550           0.023043
          205              C       1.417570       9.038691      26.118727       0.280533      31.217734 0.34659922E+03  0.76968132E+04                                 8.833897                            6.353712      -0.037750       2.008783                    0.999500      24.817620      69.254771       0.631486       0.436776      -1.051979       0.036800      -0.004169      -0.031305       0.048494       0.010528      -0.029925      -0.014455       0.031769       0.072327      -0.032060      -0.017626       0.049686             11.361646      11.133132       2.871622      -6.836552      11.109450      -3.446996      11.842356           0.019839
          206              C       0.834673      10.177518      26.558738      -0.248443      34.695744 0.48569561E+03  0.11764764E+05                                 9.277195                            7.377334      -0.022279       1.952346                    0.999513      31.280010      91.922606       0.601757       0.420210      -1.059507      -0.033077       0.019226       0.041872       0.056719       0.004124      -0.008828      -0.017191      -0.040438      -0.016263      -0.022754      -0.009432       0.032186             10.772279      10.880107       1.286615      -5.862071      10.400959      -1.947823      11.035770           0.007649
          207              C      15.167545      10.101433      27.609595      -0.068767      31.803111 0.41604820E+03  0.97134892E+04                                 8.828419                            6.879495      -0.052906       1.957419                    0.999570      29.141815      84.595916       0.614998       0.426580      -1.053543       0.031331      -0.009830      -0.025753       0.041731      -0.018300       0.015205       0.011212      -0.009276      -0.036602      -0.031380       0.006392       0.024988             10.349136      10.750132       2.087751      -5.404740      10.301701      -2.327565       9.995574           0.013556
          208              C       2.815304      10.183879      24.586576      -0.064475      27.928722 0.38158029E+03  0.87687273E+04                                 8.253340                            6.583228      -0.335012       1.896850                    0.997284      28.588255      83.902274       0.625795       0.425915      -1.047884      -0.000874      -0.092972       0.009316       0.093442       0.022614      -0.000460      -0.018229      -0.014778      -0.013543      -0.027289      -0.005204       0.032494             10.335145      10.505887       2.003233      -4.527640       8.369467      -2.467141      12.130080           0.001208
          209              C       3.947529       9.940212      23.603180       0.075057      33.165233 0.41763857E+03  0.97726895E+04                                 9.800979                            7.392821      -0.723117       1.801932                    0.996427      26.996056      78.791301       0.533386       0.490740      -1.015950       0.000975      -0.001047      -0.003111       0.003424       0.001551       0.000775       0.001682      -0.000935      -0.024411      -0.008384       0.002461       0.005923             12.804488      10.949593      -0.017251       0.048560      11.689199      -0.790540      15.774672           0.000580
          210              C       5.163679       9.338627      24.320757      -0.071316      26.887373 0.37692269E+03  0.86150405E+04                                 7.972992                            6.498589      -0.326876       1.899353                    0.997073      28.435598      82.597979       0.637799       0.420162      -1.053906       0.012521       0.082241       0.030536       0.088616       0.027180       0.022358       0.028621      -0.019902      -0.007577      -0.028665      -0.024978       0.053643              9.522480      10.700404      -0.541006       3.885387       7.030100      -0.318910      10.836937           0.000247
          211              C       6.808610      10.023391      25.922047       0.273307      31.357439 0.34458275E+03  0.76504141E+04                                 8.850448                            6.339291       0.050514       2.039021                    0.999695      24.910393      69.789990       0.630806       0.437340      -1.050329      -0.034926       0.009968      -0.030646       0.047522       0.001941       0.036026      -0.008069       0.038130       0.064921      -0.033823      -0.018067       0.051890             11.296636      12.950131      -2.095290       6.711677      10.500675      -1.054847      10.439102           0.000618
          212              C       7.391508      11.050660      26.603712      -0.227359      38.411790 0.48010048E+03  0.11594956E+05                                 9.927816                            7.338030      -0.032514       1.953752                    0.998760      30.849909      90.508586       0.602991       0.420589      -1.059326       0.032817       0.006015       0.027263       0.043086      -0.007243      -0.002192      -0.008365      -0.042359      -0.040768      -0.018790      -0.011806       0.030596             12.114961      13.410849      -2.197183       6.291610      12.315919      -1.483528      10.618115           0.001625
          213              C       8.394031      10.779103      27.533743      -0.075415      34.248010 0.41206094E+03  0.95601175E+04                                 9.180532                            6.772174       0.078085       1.996620                    0.999566      28.853320      82.444566       0.632526       0.417375      -1.063421      -0.020042      -0.011474      -0.020248       0.030713       0.019294      -0.009266       0.013423      -0.018546      -0.004342      -0.029064       0.004924       0.024140             11.292353      12.692304      -3.523247       6.025146      11.638381      -2.314388       9.546376          -0.000156
          214              C       8.818234       9.482724      27.794527      -0.047295      39.282392 0.43462405E+03  0.10128536E+05                                 9.978315                            6.880375      -0.007384       2.000162                    0.999296      27.277115      75.880750       0.643475       0.408453      -1.078719      -0.032686       0.005567      -0.020936       0.039213       0.001080      -0.002614      -0.003618      -0.013643      -0.011971      -0.007224      -0.002746       0.009970             13.228770      15.288047      -3.905549       8.476614      12.213570      -2.574863      12.184692           0.017189
          215              C       8.221603       8.466709      27.071916      -0.064744      34.845757 0.42879689E+03  0.10064843E+05                                 9.361213                            6.970785       0.034989       1.984848                    0.999661      29.053403      83.961092       0.614056       0.424955      -1.056866      -0.028574       0.023815      -0.008284       0.038108      -0.007101      -0.013226      -0.013058      -0.026710      -0.017133      -0.026158       0.003832       0.022326             11.333785      12.317879      -2.409126       6.098740      11.761127      -1.095202       9.922350           0.003588
          216              C       7.225184       8.709153      26.113692      -0.248281      37.644724 0.47758637E+03  0.11471267E+05                                 9.657643                            7.218329       0.211575       2.021854                    0.999836      30.899848      89.186571       0.623295       0.409122      -1.071121       0.025809      -0.021622       0.031591       0.046169       0.017072       0.022957       0.017898      -0.035080      -0.013895      -0.033609      -0.008002       0.041611             11.878972      13.040289      -4.044671       6.315283      12.257080      -2.193731      10.339548           0.003907
          217              C       9.839068       9.210922      28.845049       0.584366      23.936512 0.24332334E+03  0.49907686E+04                                 7.666937                            5.524430      -0.014738       2.055894                    0.999583      21.928804      60.566248       0.634892       0.470351      -1.023422       0.027232      -0.036991       0.039021       0.060271       0.011356      -0.082660      -0.014168       0.067343       0.038648      -0.063275      -0.041968       0.105243              9.605084      10.567183      -2.253099       5.441591       9.371072      -1.441079       8.876998          -0.003617
          218              C       3.488230       8.927622      22.541582      -0.068670      28.039255 0.38593083E+03  0.88526576E+04                                 8.179455                            6.543573      -0.405796       1.870723                    0.996926      28.488740      82.276646       0.641786       0.416056      -1.058945       0.078213       0.016456      -0.034975       0.087243      -0.008666      -0.035517       0.013534       0.044568       0.042507      -0.033322      -0.019864       0.053186             10.186997       6.479964       0.209305      -0.489024       8.696253       3.115443      15.384773           0.000951
          219              C       4.177942       8.519308      20.262319       0.283135      32.781351 0.34364785E+03  0.76105668E+04                                 9.130550                            6.327239      -0.017941       2.015803                    0.999626      24.723915      68.769407       0.633077       0.436864      -1.052536       0.009448       0.011019       0.047236       0.049416      -0.006614       0.005728       0.016508      -0.007077       0.121258      -0.030521      -0.014543       0.045064             12.332493       7.568688       1.935867      -0.262997       7.540877       4.626678      21.887913           0.018913
          220              C       5.001933       8.971413      19.273553      -0.205681      35.803410 0.43467494E+03  0.10183121E+05                                 9.321875                            6.877930       0.140658       2.010170                    0.999675      29.650004      84.123380       0.640631       0.408115      -1.073316       0.005242       0.002114      -0.044234       0.044594       0.021286       0.011272       0.007643       0.009432      -0.045398      -0.019172      -0.014012       0.033184             11.620835       8.131542       1.885952      -0.640831       6.976165       3.090364      19.754797           0.023278
          221              C       4.728795       8.639673      17.942109      -0.065677      32.881218 0.39692513E+03  0.91146280E+04                                 8.929929                            6.658741       0.035135       1.992747                    0.999623      28.272491      80.123730       0.636750       0.418897      -1.063453      -0.005645       0.002151       0.025251       0.025963      -0.004203      -0.017054      -0.009785      -0.001173      -0.014133      -0.022906       0.006186       0.016720             11.048801       8.050517       2.337211       1.078592       6.919464       3.422179      18.176423           0.000637
          222              C       3.643873       7.880048      17.623931      -0.019925      38.527033 0.42745459E+03  0.99201810E+04                                 9.910476                            6.848829       0.006529       2.011281                    0.999318      26.910692      74.707643       0.641361       0.411504      -1.076707       0.009134       0.009300       0.034993       0.037342      -0.005718      -0.011781      -0.005703      -0.010320      -0.012011      -0.017964       0.008194       0.009770             13.625968       8.587723       2.519352       1.355963       7.468235       4.082249      24.821945           0.045565
          223              C       2.813778       7.415220      18.661028      -0.065422      34.011280 0.40699086E+03  0.94149289E+04                                 9.155829                            6.751931       0.008767       1.979290                    0.999619      28.638422      81.757002       0.630335       0.420052      -1.061540       0.019363       0.013692       0.017973       0.029756       0.008268      -0.000152      -0.003298       0.011918      -0.081624      -0.027526       0.003677       0.023849             11.352441       7.827939       2.299649       0.161233       6.992464       2.778792      19.236920           0.006296
          224              C       3.059450       7.765064      19.962937      -0.233970      36.314909 0.45028863E+03  0.10660103E+05                                 9.440926                            7.020410       0.129197       2.002059                    0.999879      30.360262      87.063202       0.630334       0.410455      -1.070001      -0.017959      -0.013413      -0.031474       0.038640       0.023635      -0.024035      -0.013943       0.019523       0.030999      -0.030858      -0.012711       0.043569             11.686379       8.064286       2.688565       1.342133       7.866572       4.167810      19.128279           0.006907
          225              C       3.318854       7.500846      16.201531       0.555652      25.732308 0.26794174E+03  0.56269777E+04                                 8.091233                            5.806991      -0.036791       2.040890                    0.999649      22.602319      63.066471       0.617985       0.471947      -1.023058       0.005086       0.007322      -0.057376       0.058064      -0.073805      -0.000385      -0.019207      -0.020483      -0.189638      -0.070413      -0.036901       0.107314             10.636092       7.058674       1.969242       0.594229       6.277200       2.352196      18.572403          -0.005336
          226              C       4.336636      11.274266      22.967832      -0.075608      28.784802 0.41203862E+03  0.96695299E+04                                 8.477866                            6.886364      -0.508796       1.832623                    0.997410      29.530562      88.096806       0.604735       0.431592      -1.042550      -0.073985      -0.012033      -0.046921       0.088432      -0.014331       0.018999      -0.033371       0.018406       0.017500      -0.037701      -0.008059       0.045760             10.398797       7.527714      -0.888056       1.065955      13.592814      -3.571863      10.075863           0.000524
          227              C       3.317328      12.946177      21.583694       0.275129      30.553191 0.35057800E+03  0.78094694E+04                                 8.698475                            6.395645       0.026247       2.028187                    0.999536      24.876803      69.587946       0.628426       0.437538      -1.051245       0.008703      -0.048671       0.010447       0.050534      -0.021558       0.003491      -0.025461      -0.049236      -0.048092      -0.030472      -0.019801       0.050273             10.810107       8.122770      -1.163103       3.131044      15.803923      -4.454011       8.503629           0.016711
          228              C       2.294969      13.250027      20.688904      -0.189669      33.069628 0.43889287E+03  0.10332280E+05                                 8.898670                            6.961872       0.069481       1.993605                    0.999413      29.646086      85.001081       0.628266       0.414119      -1.066766      -0.015489       0.027402      -0.023310       0.039168       0.019445      -0.000998       0.015573       0.014496      -0.026517      -0.026930      -0.000277       0.027207             10.215045       8.539858      -1.335305       3.257772      13.679086      -3.052207       8.426192           0.021872
          229              C       2.197310      14.527324      20.199556      -0.076399      30.295350 0.40842646E+03  0.94964929E+04                                 8.549721                            6.833591      -0.057658       1.962527                    0.999544      28.948679      84.005181       0.614386       0.428761      -1.051656       0.012223      -0.019209       0.013792       0.026620      -0.004002       0.000808       0.011074       0.039976       0.064010      -0.033308       0.009711       0.023597              9.641221       8.181982       0.356337       2.238977      13.522495      -2.370832       7.219186          -0.002629
          230              C       3.096071      15.501749      20.550289      -0.025943      35.658926 0.43274938E+03  0.10092734E+05                                 9.403908                            6.913839      -0.042502       1.994972                    0.999244      27.145600      76.005355       0.634016       0.414222      -1.072943       0.005976      -0.036993       0.008576       0.038442       0.001693      -0.006875       0.004914       0.021641      -0.002293      -0.013295      -0.001049       0.014344             11.601083       8.536517       0.305201       2.412705      18.127121      -4.302117       8.139612           0.041088
          231              C       4.109276      15.156798      21.452127      -0.048969      31.484417 0.40996093E+03  0.95293447E+04                                 8.768476                            6.832556       0.059451       2.003286                    0.999708      28.562909      82.540034       0.617064       0.427027      -1.054022      -0.003836      -0.035100      -0.010674       0.036887       0.009004      -0.018872       0.015621       0.023840       0.014256      -0.030920       0.004359       0.026561             10.220082       8.384636      -0.682924       2.795132      14.308825      -3.931902       7.966786           0.012755
          232              C       4.226771      13.880480      21.934092      -0.236914      34.505399 0.46768610E+03  0.11252942E+05                                 9.284926                            7.277497       0.000229       1.965426                    0.998661      30.985075      91.570959       0.599451       0.424660      -1.053817       0.016088       0.041118      -0.022856       0.049719      -0.014144       0.002756       0.001358       0.013486       0.028964      -0.020723       0.008690       0.012032             10.801528       8.809047       0.189597       2.680029      15.606278      -3.535243       7.989260           0.008362
          233              C       2.951110      16.905039      20.060605       0.547810      25.217023 0.27495884E+03  0.58102582E+04                                 7.914528                            5.875662      -0.022083       2.042237                    0.999685      22.782980      63.713350       0.615604       0.470844      -1.023925       0.018195       0.057394      -0.012673       0.061529      -0.007817      -0.058140       0.037165       0.042786       0.152095      -0.063113      -0.033410       0.096522              9.578158       7.855849       1.139695       1.621663      14.421349      -2.887192       6.457275          -0.006947
          234              C       9.124942      21.112950       4.293715       0.557405      24.378937 0.26449821E+03  0.55394232E+04                                 7.786576                            5.779912      -0.005026       2.054681                    0.999529      22.484508      62.751327       0.617466       0.473643      -1.021644       0.031028      -0.028175      -0.044785       0.061337       0.029644       0.081580       0.034739       0.056449       0.032436      -0.066358      -0.046336       0.112694              9.575129      11.329401      -2.261415      -5.278133       8.593486       0.585286       8.802502          -0.007410
          235              C       8.079693      21.141818       5.401294      -0.024936      36.097742 0.42968403E+03  0.10019958E+05                                 9.536238                            6.918277      -0.071292       1.987374                    0.999179      27.195921      76.552585       0.628798       0.417713      -1.068930      -0.035836      -0.012230       0.018055       0.041950      -0.007108       0.015432       0.003500      -0.008301       0.027192      -0.020689       0.002680       0.018009             12.116400      13.872983      -1.926514      -7.514169      10.967017       1.977459      11.509200           0.046836
          236              C       7.486114      20.004703       5.865806      -0.066605      31.400545 0.41453559E+03  0.96868058E+04                                 8.809499                            6.917201      -0.077397       1.958236                    0.999541      28.988634      84.685783       0.605560       0.432843      -1.047822      -0.017816       0.022897       0.003241       0.029192      -0.006111       0.022306       0.014579      -0.003478      -0.002584      -0.030139       0.006717       0.023422             10.177590      10.319460      -0.568886      -5.027076      10.830135       0.816964       9.383176           0.002695
          237              C       6.556835      20.032348       6.867997      -0.204286      35.664086 0.45402740E+03  0.10788714E+05                                 9.378211                            7.078312       0.124439       2.005179                    0.999505      30.159675      87.119318       0.622888       0.413817      -1.066053       0.006861      -0.008652      -0.030058       0.032022       0.026573      -0.000022      -0.012523      -0.010286      -0.024888      -0.026688      -0.006826       0.033514             11.402618      10.398784      -2.587559      -5.416218      13.239524       3.002971      10.569546           0.023044
          238              C       6.211980      21.270991       7.444273       0.280535      31.217761 0.34659939E+03  0.76968195E+04                                 8.833909                            6.353719      -0.037759       2.008781                    0.999500      24.817620      69.254827       0.631485       0.436777      -1.051978      -0.036801      -0.004168       0.031304       0.048494      -0.010529      -0.029925       0.014455       0.031768       0.072329      -0.032060      -0.017625       0.049685             11.361669      11.133147      -2.871625      -6.836571      11.109466       3.447008      11.842394           0.019839
          239              C       6.794877      22.409818       7.004262      -0.248433      34.695628 0.48569317E+03  0.11764692E+05                                 9.277184                            7.377322      -0.022283       1.952347                    0.999513      31.279910      91.922321       0.601757       0.420210      -1.059506       0.033075       0.019226      -0.041873       0.056719      -0.004124      -0.008827       0.017190      -0.040437      -0.016262      -0.022753      -0.009432       0.032184             10.772271      10.880090      -1.286612      -5.862071      10.400947       1.947828      11.035776           0.007650
          240              C       7.721105      22.333733       5.953405      -0.068762      31.803059 0.41604750E+03  0.97134664E+04                                 8.828408                            6.879490      -0.052908       1.957418                    0.999570      29.141764      84.595679       0.614998       0.426580      -1.053543      -0.031332      -0.009830       0.025754       0.041732       0.018299       0.015207      -0.011211      -0.009278      -0.036612      -0.031380       0.006392       0.024989             10.349122      10.750120      -2.087739      -5.404745      10.301658       2.327562       9.995587           0.013556
          241              C       4.814246      22.416179       8.976424      -0.064474      27.928729 0.38158014E+03  0.87687256E+04                                 8.253349                            6.583231      -0.335020       1.896847                    0.997284      28.588280      83.902433       0.625795       0.425916      -1.047884       0.000873      -0.092972      -0.009316       0.093441      -0.022615      -0.000461       0.018229      -0.014778      -0.013545      -0.027289      -0.005205       0.032494             10.335164      10.505903      -2.003225      -4.527659       8.369471       2.467141      12.130118           0.001208
          242              C       3.682021      22.172512       9.959820       0.075056      33.165292 0.41763842E+03  0.97726841E+04                                 9.800992                            7.392821      -0.723117       1.801932                    0.996427      26.996055      78.791267       0.533386       0.490740      -1.015950      -0.000976      -0.001046       0.003110       0.003423      -0.001551       0.000773      -0.001682      -0.000935      -0.024412      -0.008384       0.002461       0.005923             12.804533      10.949592       0.017252       0.048524      11.689188       0.790478      15.774820           0.000580
          243              C       2.465871      21.570927       9.242243      -0.071318      26.887480 0.37692404E+03  0.86150762E+04                                 7.973012                            6.498600      -0.326875       1.899353                    0.997073      28.435597      82.597910       0.637799       0.420162      -1.053907      -0.012521       0.082242      -0.030536       0.088617      -0.027178       0.022358      -0.028621      -0.019903      -0.007571      -0.028665      -0.024978       0.053642              9.522522      10.700427       0.540994       3.885437       7.030113       0.318912      10.837026           0.000247
          244              C       0.820940      22.255691       7.640953       0.273315      31.357449 0.34458277E+03  0.76504162E+04                                 8.850459                            6.339298       0.050501       2.039017                    0.999695      24.910382      69.790017       0.630804       0.437341      -1.050328       0.034927       0.009968       0.030644       0.047522      -0.001941       0.036025       0.008069       0.038130       0.064920      -0.033822      -0.018067       0.051889             11.296656      12.950149       2.095290       6.711693      10.500690       1.054850      10.439129           0.000618
          245              C       0.238042      23.282960       6.959288      -0.227350      38.411614 0.48009768E+03  0.11594872E+05                                 9.927788                            7.338010      -0.032510       1.953754                    0.998760      30.849814      90.508259       0.602992       0.420589      -1.059326      -0.032815       0.006015      -0.027264       0.043086       0.007243      -0.002193       0.008364      -0.042357      -0.040768      -0.018790      -0.011805       0.030595             12.114928      13.410799       2.197176       6.291589      12.315895       1.483527      10.618091           0.001625
          246              C      14.494619      23.011403       6.029257      -0.075417      34.248084 0.41206217E+03  0.95601528E+04                                 9.180544                            6.772185       0.078080       1.996618                    0.999566      28.853359      82.444696       0.632525       0.417375      -1.063421       0.020043      -0.011475       0.020248       0.030714      -0.019293      -0.009268      -0.013424      -0.018550      -0.004348      -0.029065       0.004924       0.024141             11.292368      12.692321       3.523248       6.025160      11.638384       2.314394       9.546399          -0.000155
          247              C      14.070416      21.715024       5.768473      -0.047302      39.282487 0.43462545E+03  0.10128576E+05                                 9.978326                            6.880384      -0.007382       2.000162                    0.999296      27.277165      75.880892       0.643475       0.408452      -1.078719       0.032688       0.005567       0.020938       0.039216      -0.001080      -0.002616       0.003618      -0.013640      -0.011969      -0.007225      -0.002744       0.009969             13.228784      15.288062       3.905533       8.476633      12.213567       2.574856      12.184723           0.017183
          248              C      14.667047      20.699009       6.491084      -0.064750      34.845932 0.42879931E+03  0.10064916E+05                                 9.361247                            6.970808       0.034982       1.984845                    0.999661      29.053495      83.961465       0.614054       0.424956      -1.056866       0.028574       0.023816       0.008284       0.038109       0.007101      -0.013227       0.013057      -0.026712      -0.017134      -0.026159       0.003833       0.022326             11.333832      12.317933       2.409131       6.098775      11.761161       1.095208       9.922403           0.003588
          249              C       0.404366      20.941453       7.449308      -0.248280      37.644777 0.47758692E+03  0.11471285E+05                                 9.657654                            7.218334       0.211572       2.021852                    0.999836      30.899880      89.186725       0.623295       0.409122      -1.071121      -0.025807      -0.021621      -0.031592       0.046168      -0.017072       0.022957      -0.017899      -0.035077      -0.013893      -0.033608      -0.008003       0.041611             11.878989      13.040304       4.044664       6.315300      12.257085       2.193731      10.339577           0.003905
          250              C      13.049582      21.443222       4.717951       0.584374      23.936015 0.24331766E+03  0.49906188E+04                                 7.666808                            5.524348      -0.014693       2.055913                    0.999583      21.928554      60.565190       0.634900       0.470348      -1.023425      -0.027234      -0.036991      -0.039023       0.060273      -0.011357      -0.082662       0.014166       0.067344       0.038648      -0.063276      -0.041969       0.105245              9.604908      10.566969       2.253026       5.441474       9.370911       1.441029       8.876845          -0.003620
          251              C       4.141320      21.159922      11.021418      -0.068664      28.038865 0.38592319E+03  0.88524381E+04                                 8.179362                            6.543492      -0.405782       1.870730                    0.996926      28.488552      82.275886       0.641792       0.416054      -1.058947      -0.078213       0.016453       0.034977       0.087243       0.008665      -0.035517      -0.013537       0.044571       0.042511      -0.033325      -0.019863       0.053188             10.186891       6.479911      -0.209283      -0.489051       8.696130      -3.115388      15.384633           0.000949
          252              C       3.451608      20.751608      13.300681       0.283084      32.781946 0.34365253E+03  0.76106873E+04                                 9.130579                            6.327221      -0.017861       2.015822                    0.999626      24.724283      68.770233       0.633088       0.436855      -1.052542      -0.009451       0.011022      -0.047248       0.049428       0.006596       0.005730      -0.016514      -0.007055       0.121302      -0.030510      -0.014570       0.045080             12.332598       7.568678      -1.935856      -0.262966       7.540916      -4.626776      21.888199           0.018874
          253              C       2.627617      21.203713      14.289447      -0.205742      35.804898 0.43469516E+03  0.10183708E+05                                 9.322106                            6.878074       0.140677       2.010167                    0.999675      29.650756      84.125848       0.640626       0.408113      -1.073318      -0.005248       0.002112       0.044238       0.044598      -0.021305       0.011276      -0.007648       0.009440      -0.045343      -0.019159      -0.014040       0.033198             11.621190       8.131686      -1.885950      -0.640883       6.976321      -3.090498      19.755564           0.023233
          254              C       2.900755      20.871973      15.620891      -0.065677      32.881317 0.39692559E+03  0.91146433E+04                                 8.929956                            6.658754       0.035114       1.992740                    0.999623      28.272527      80.123910       0.636748       0.418898      -1.063452       0.005643       0.002151      -0.025256       0.025968       0.004199      -0.017057       0.009788      -0.001172      -0.014135      -0.022907       0.006183       0.016725             11.048861       8.050528      -2.337207       1.078600       6.919491      -3.422214      18.176565           0.000634
          255              C       3.985677      20.112348      15.939069      -0.020041      38.528729 0.42747607E+03  0.99207818E+04                                 9.910633                            6.848912       0.006607       2.011293                    0.999318      26.911587      74.709969       0.641371       0.411493      -1.076717      -0.009132       0.009305      -0.034995       0.037345       0.005695      -0.011779       0.005702      -0.010298      -0.011953      -0.017945       0.008205       0.009741             13.626250       8.587829      -2.519388       1.356065       7.468369      -4.082413      24.822550           0.045495
          256              C       4.815772      19.647520      14.901972      -0.065451      34.012070 0.40700229E+03  0.94152588E+04                                 9.155967                            6.752030       0.008746       1.979278                    0.999619      28.638841      81.758462       0.630329       0.420052      -1.061540      -0.019362       0.013694      -0.017979       0.029760      -0.008280      -0.000155       0.003298       0.011925      -0.081618      -0.027524       0.003664       0.023860             11.352640       7.828007      -2.299651       0.161251       6.992557      -2.778873      19.237355           0.006280
          257              C       4.570100      19.997364      13.600063      -0.233980      36.315158 0.45029148E+03  0.10660185E+05                                 9.440954                            7.020423       0.129199       2.002057                    0.999879      30.360405      87.063604       0.630334       0.410454      -1.070002       0.017965      -0.013415       0.031478       0.038647      -0.023642      -0.024035       0.013941       0.019527       0.031022      -0.030870      -0.012704       0.043574             11.686438       8.064295      -2.688573       1.342169       7.866607      -4.167860      19.128413           0.006891
          258              C       4.310696      19.733146      17.361469       0.555667      25.731561 0.26793173E+03  0.56267125E+04                                 8.091056                            5.806864      -0.036746       2.040909                    0.999649      22.601988      63.065155       0.617995       0.471944      -1.023060      -0.005082       0.007320       0.057375       0.058063       0.073803      -0.000387       0.019206      -0.020486      -0.189653      -0.070417      -0.036898       0.107314             10.635855       7.058551      -1.969219       0.594226       6.277088      -2.352140      18.571925          -0.005340
          259              C       3.292914      23.506566      10.595168      -0.075611      28.784971 0.41204189E+03  0.96696254E+04                                 8.477906                            6.886399      -0.508800       1.832621                    0.997410      29.530632      88.097086       0.604733       0.431593      -1.042550       0.073986      -0.012034       0.046920       0.088432       0.014333       0.018997       0.033370       0.018406       0.017501      -0.037700      -0.008059       0.045760             10.398847       7.527734       0.888051       1.065957      13.592910       3.571852      10.075898           0.000525
          260              C       4.312222       0.713877      11.979306       0.275144      30.553139 0.35057792E+03  0.78094707E+04                                 8.698488                            6.395663       0.026214       2.028177                    0.999536      24.876755      69.587932       0.628422       0.437540      -1.051243      -0.008703      -0.048667      -0.010447       0.050531       0.021561       0.003487       0.025459      -0.049230      -0.048079      -0.030473      -0.019795       0.050269             10.810112       8.122792       1.163097       3.131050      15.803917       4.453992       8.503625           0.016719
          261              C       5.334581       1.017727      12.874096      -0.189653      33.069335 0.43888841E+03  0.10332152E+05                                 8.898628                            6.961844       0.069459       1.993600                    0.999413      29.645937      85.000665       0.628266       0.414120      -1.066765       0.015488       0.027403       0.023307       0.039167      -0.019444      -0.001003      -0.015575       0.014499      -0.026508      -0.026934      -0.000269       0.027203             10.214984       8.539825       1.335265       3.257749      13.679001       3.052156       8.426127           0.021881
          262              C       5.432240       2.295024      13.363444      -0.076408      30.295490 0.40842916E+03  0.94965698E+04                                 8.549744                            6.833613      -0.057657       1.962527                    0.999544      28.948757      84.005425       0.614385       0.428761      -1.051656      -0.012223      -0.019210      -0.013794       0.026621       0.004001       0.000807      -0.011076       0.039981       0.064014      -0.033311       0.009712       0.023599              9.641244       8.181998      -0.356351       2.238970      13.522546       2.370830       7.219187          -0.002629
          263              C       4.533479       3.269449      13.012711      -0.025928      35.658541 0.43274393E+03  0.10092577E+05                                 9.403862                            6.913810      -0.042514       1.994972                    0.999244      27.145384      76.004695       0.634015       0.414224      -1.072942      -0.005977      -0.036995      -0.008579       0.038444      -0.001691      -0.006883      -0.004917       0.021643      -0.002281      -0.013300      -0.001050       0.014350             11.601018       8.536482      -0.305210       2.412690      18.127016       4.302076       8.139558           0.041098
          264              C       3.520274       2.924498      12.110873      -0.048964      31.484231 0.40995817E+03  0.95292645E+04                                 8.768448                            6.832538       0.059449       2.003288                    0.999708      28.562781      82.539595       0.617064       0.427027      -1.054021       0.003838      -0.035099       0.010673       0.036886      -0.009003      -0.018874      -0.015623       0.023844       0.014267      -0.030922       0.004357       0.026565             10.220043       8.384612       0.682915       2.795120      14.308771       3.931875       7.966746           0.012759
          265              C       3.402779       1.648180      11.628908      -0.236909      34.505272 0.46768425E+03  0.11252887E+05                                 9.284907                            7.277485       0.000227       1.965426                    0.998661      30.984998      91.570709       0.599451       0.424660      -1.053816      -0.016086       0.041117       0.022853       0.049715       0.014144       0.002755      -0.001359       0.013484       0.028966      -0.020723       0.008692       0.012031             10.801500       8.809041      -0.189597       2.680028      15.606223       3.535220       7.989235           0.008365
          266              C       4.678440       4.672739      13.502395       0.547810      25.216841 0.27495649E+03  0.58101963E+04                                 7.914496                            5.875640      -0.022075       2.042242                    0.999685      22.782882      63.713026       0.615604       0.470845      -1.023925      -0.018194       0.057395       0.012673       0.061529       0.007819      -0.058141      -0.037165       0.042787       0.152103      -0.063113      -0.033412       0.096525              9.578114       7.855833      -1.139699       1.621660      14.421269       2.887162       6.457241          -0.006948
          267              C       6.134158      21.112950      21.075215       0.557407      24.379088 0.26450020E+03  0.55394725E+04                                 7.786589                            5.779922      -0.005032       2.054677                    0.999529      22.484595      62.751514       0.617468       0.473641      -1.021645      -0.031027      -0.028165      -0.044786       0.061333      -0.029645      -0.081584       0.034742       0.056439       0.032441      -0.066363      -0.046334       0.112697              9.575137      11.329398       2.261387       5.278137       8.593500       0.585260       8.802513          -0.007406
          268              C       7.179407      21.141818      22.182794      -0.024955      36.097889 0.42968699E+03  0.10020042E+05                                 9.536245                            6.918292      -0.071289       1.987374                    0.999179      27.196043      76.552930       0.628799       0.417712      -1.068931       0.035831      -0.012226       0.018062       0.041948       0.007105      -0.015433       0.003500      -0.008302       0.027164      -0.020686       0.002682       0.018004             12.116382      13.872962       1.926435       7.514161      10.966979       1.977390      11.509205           0.046820
          269              C       7.772986      20.004703      22.647306      -0.066575      31.400134 0.41452847E+03  0.96866022E+04                                 8.809427                            6.917142      -0.077397       1.958238                    0.999541      28.988429      84.685151       0.605562       0.432843      -1.047821       0.017817       0.022894       0.003239       0.029190       0.006108      -0.022307       0.014575      -0.003475      -0.002587      -0.030137       0.006714       0.023423             10.177500      10.319319       0.568894       5.026999      10.830109       0.816972       9.383072           0.002692
          270              C       8.702265      20.032348      23.649497      -0.204286      35.664089 0.45402758E+03  0.10788719E+05                                 9.378210                            7.078312       0.124444       2.005181                    0.999505      30.159668      87.119272       0.622888       0.413817      -1.066054      -0.006857      -0.008655      -0.030057       0.032022      -0.026572       0.000025      -0.012519      -0.010289      -0.024883      -0.026683      -0.006829       0.033512             11.402620      10.398782       2.587573       5.416222      13.239528       3.002982      10.569550           0.023036
          271              C       9.047120      21.270991      24.225773       0.280514      31.217699 0.34659889E+03  0.76968002E+04                                 8.833872                            6.353696      -0.037720       2.008794                    0.999500      24.817620      69.254634       0.631489       0.436774      -1.051981       0.036802      -0.004168       0.031307       0.048497       0.010525       0.029926       0.014455       0.031767       0.072324      -0.032057      -0.017627       0.049684             11.361615      11.133094       2.871616       6.836532      11.109416       3.446995      11.842336           0.019834
          272              C       8.464223      22.409818      23.785762      -0.248466      34.695854 0.48569818E+03  0.11764840E+05                                 9.277220                            7.377361      -0.022293       1.952344                    0.999513      31.280034      91.922706       0.601755       0.420210      -1.059506      -0.033082       0.019228      -0.041870       0.056721       0.004120       0.008827       0.017191      -0.040438      -0.016269      -0.022754      -0.009431       0.032185             10.772302      10.880125       1.286617       5.862076      10.400975       1.947832      11.035806           0.007649
          273              C       7.537995      22.333733      22.734905      -0.068796      31.803359 0.41605348E+03  0.97136371E+04                                 8.828471                            6.879553      -0.052912       1.957418                    0.999570      29.141856      84.595963       0.614994       0.426582      -1.053543       0.031327      -0.009830       0.025756       0.041730      -0.018302      -0.015201      -0.011207      -0.009278      -0.036604      -0.031375       0.006384       0.024990             10.349192      10.750219       2.087790       5.404793      10.301682       2.327609       9.995675           0.013551
          274              C      10.444854      22.416179      25.757924      -0.064475      27.928627 0.38157835E+03  0.87686690E+04                                 8.253313                            6.583204      -0.335002       1.896854                    0.997284      28.588159      83.901845       0.625798       0.425914      -1.047885      -0.000871      -0.092972      -0.009314       0.093441       0.022614       0.000459       0.018231      -0.014787      -0.013550      -0.027290      -0.005206       0.032496             10.335117      10.505824       2.003229       4.527621       8.369459       2.467142      12.130067           0.001208
          275              C      11.577079      22.172512      26.741320       0.075055      33.165302 0.41763823E+03  0.97726742E+04                                 9.800984                            7.392814      -0.723117       1.801932                    0.996427      26.996021      78.791027       0.533387       0.490739      -1.015950       0.000974      -0.001048       0.003110       0.003423       0.001550      -0.000773      -0.001681      -0.000934      -0.024413      -0.008384       0.002463       0.005921             12.804528      10.949562      -0.017279      -0.048531      11.689223       0.790551      15.774799           0.000581
          276              C      12.793229      21.570927      26.023743      -0.071321      26.887695 0.37692777E+03  0.86151819E+04                                 7.973050                            6.498629      -0.326868       1.899353                    0.997073      28.435734      82.598373       0.637798       0.420162      -1.053907       0.012519       0.082239      -0.030535       0.088614       0.027180      -0.022359      -0.028621      -0.019903      -0.007573      -0.028666      -0.024977       0.053643              9.522570      10.700488      -0.541019      -3.885463       7.030148       0.318928      10.837075           0.000249
          277              C      14.438160      22.255691      24.422453       0.273313      31.357598 0.34458510E+03  0.76504819E+04                                 8.850487                            6.339322       0.050486       2.039011                    0.999695      24.910471      69.790359       0.630802       0.437341      -1.050328      -0.034924       0.009969       0.030643       0.047519       0.001944      -0.036023       0.008070       0.038129       0.064923      -0.033824      -0.018062       0.051886             11.296688      12.950178      -2.095309      -6.711706      10.500733       1.054863      10.439154           0.000622
          278              C      15.021058      23.282960      23.740788      -0.227378      38.412039 0.48010548E+03  0.11595109E+05                                 9.927867                            7.338079      -0.032541       1.953744                    0.998760      30.850038      90.509138       0.602988       0.420590      -1.059325       0.032818       0.006014      -0.027261       0.043086      -0.007243       0.002192       0.008367      -0.042360      -0.040768      -0.018791      -0.011807       0.030598             12.115014      13.410892      -2.197197      -6.291622      12.315986       1.483544      10.618163           0.001627
          279              C       0.764481      23.011403      22.810757      -0.075438      34.248183 0.41206435E+03  0.95602115E+04                                 9.180559                            6.772205       0.078089       1.996622                    0.999566      28.853366      82.444621       0.632524       0.417375      -1.063422      -0.020043      -0.011476       0.020249       0.030715       0.019296       0.009268      -0.013423      -0.018551      -0.004344      -0.029068       0.004925       0.024142             11.292383      12.692349      -3.523280      -6.025166      11.638387       2.314422       9.546414          -0.000155
          280              C       1.188684      21.715024      22.549973      -0.047304      39.282330 0.43462360E+03  0.10128518E+05                                 9.978292                            6.880364      -0.007366       2.000169                    0.999296      27.277093      75.880548       0.643476       0.408452      -1.078720      -0.032691       0.005570       0.020938       0.039219       0.001081       0.002620       0.003620      -0.013639      -0.011968      -0.007228      -0.002741       0.009969             13.228735      15.288011      -3.905503      -8.476608      12.213503       2.574835      12.184690           0.017183
          281              C       0.592053      20.699009      23.272584      -0.064728      34.845558 0.42879357E+03  0.10064746E+05                                 9.361171                            6.970752       0.035004       1.984853                    0.999661      29.053305      83.960715       0.614058       0.424954      -1.056867      -0.028577       0.023815       0.008282       0.038110      -0.007099       0.013226       0.013057      -0.026715      -0.017134      -0.026158       0.003831       0.022327             11.333739      12.317811      -2.409125      -6.098708      11.761096       1.095206       9.922311           0.003589
          282              C      14.854734      20.941453      24.230808      -0.248272      37.644842 0.47758806E+03  0.11471322E+05                                 9.657667                            7.218343       0.211557       2.021847                    0.999836      30.899936      89.186991       0.623294       0.409122      -1.071121       0.025804      -0.021621      -0.031592       0.046167       0.017071      -0.022960      -0.017898      -0.035080      -0.013894      -0.033612      -0.008000       0.041612             11.879004      13.040308      -4.044669      -6.315300      12.257120       2.193729      10.339584           0.003907
          283              C       2.209518      21.443222      21.499451       0.584379      23.935737 0.24331441E+03  0.49905343E+04                                 7.666736                            5.524301      -0.014673       2.055922                    0.999583      21.928437      60.564703       0.634905       0.470347      -1.023426       0.027235      -0.036988      -0.039025       0.060273       0.011360       0.082666       0.014166       0.067344       0.038637      -0.063281      -0.041968       0.105249              9.604806      10.566839      -2.252976      -5.441395       9.370833       1.440993       8.876746          -0.003616
          284              C      11.117780      21.159922      27.802918      -0.068664      28.038796 0.38592231E+03  0.88524092E+04                                 8.179348                            6.543487      -0.405771       1.870735                    0.996926      28.488433      82.275391       0.641793       0.416054      -1.058947       0.078213       0.016453       0.034978       0.087244      -0.008666       0.035517      -0.013536       0.044567       0.042513      -0.033324      -0.019864       0.053188             10.186868       6.479891       0.209282       0.489047       8.696140      -3.115375      15.384572           0.000949
          285              C      11.807492      20.751608      30.082181       0.283093      32.781709 0.34365020E+03  0.76106229E+04                                 9.130546                            6.327208      -0.017864       2.015823                    0.999626      24.724159      68.769837       0.633087       0.436857      -1.052541       0.009452       0.011022      -0.047246       0.049427      -0.006599      -0.005730      -0.016513      -0.007059       0.121301      -0.030513      -0.014566       0.045079             12.332536       7.568661       1.935860       0.262948       7.540902      -4.626760      21.888046           0.018903
          286              C      12.631483      21.203713      31.070947      -0.205746      35.804651 0.43469244E+03  0.10183627E+05                                 9.322067                            6.878058       0.140686       2.010173                    0.999675      29.650610      84.125314       0.640626       0.408113      -1.073318       0.005247       0.002113       0.044239       0.044599       0.021302      -0.011275      -0.007646       0.009439      -0.045356      -0.019162      -0.014034       0.033196             11.621128       8.131658       1.885944       0.640871       6.976299      -3.090485      19.755427           0.023285
          287              C      12.358345      20.871973      32.402391      -0.065686      32.881147 0.39692396E+03  0.91145895E+04                                 8.929916                            6.658734       0.035133       1.992747                    0.999623      28.272398      80.123278       0.636750       0.418897      -1.063453      -0.005645       0.002151      -0.025254       0.025966      -0.004202       0.017056       0.009787      -0.001173      -0.014126      -0.022906       0.006184       0.016723             11.048811       8.050481       2.337189      -1.078620       6.919464      -3.422214      18.176487           0.000612
          288              C      11.273423      20.112348      32.720569      -0.020032      38.528595 0.42747383E+03  0.99207177E+04                                 9.910622                            6.848900       0.006594       2.011290                    0.999318      26.911495      74.709689       0.641371       0.411494      -1.076716       0.009134       0.009304      -0.034991       0.037341      -0.005697       0.011782       0.005701      -0.010300      -0.011959      -0.017949       0.008206       0.009743             13.626248       8.587800       2.519356      -1.355975       7.468333      -4.082354      24.822609           0.045572
          289              C      10.443328      19.647520      31.683472      -0.065438      34.012117 0.40700208E+03  0.94152580E+04                                 9.155983                            6.752030       0.008718       1.979268                    0.999619      28.638890      81.758777       0.630329       0.420052      -1.061539       0.019360       0.013693      -0.017978       0.029758       0.008277       0.000154       0.003299       0.011923      -0.081620      -0.027525       0.003668       0.023857             11.352662       7.828043       2.299675      -0.161244       6.992577      -2.778870      19.237366           0.006279
          290              C      10.689000      19.997364      30.381563      -0.233965      36.315025 0.45028899E+03  0.10660109E+05                                 9.440915                            7.020389       0.129217       2.002061                    0.999879      30.360375      87.063405       0.630338       0.410452      -1.070004      -0.017965      -0.013417       0.031478       0.038647       0.023645       0.024034       0.013940       0.019527       0.031018      -0.030872      -0.012702       0.043574             11.686392       8.064269       2.688567      -1.342152       7.866575      -4.167836      19.128333           0.006906
          291              C      10.948404      19.733146       0.579969       0.555670      25.731501 0.26793116E+03  0.56266974E+04                                 8.091043                            5.806858      -0.036745       2.040909                    0.999649      22.601950      63.065018       0.617995       0.471944      -1.023060       0.005089       0.007325       0.057379       0.058068      -0.073803       0.000384       0.019204      -0.020484      -0.189630      -0.070409      -0.036901       0.107310             10.635842       7.058525       1.969197      -0.594198       6.277063      -2.352116      18.571938          -0.005342
          292              C      11.966186      23.506566      27.376668      -0.075604      28.784650 0.41203560E+03  0.96694392E+04                                 8.477826                            6.886330      -0.508785       1.832627                    0.997410      29.530463      88.096355       0.604738       0.431591      -1.042551      -0.073986      -0.012030       0.046923       0.088433      -0.014330      -0.018997       0.033371       0.018399       0.017494      -0.037699      -0.008059       0.045759             10.398747       7.527681      -0.888069      -1.065955      13.592752       3.571816      10.075808           0.000524
          293              C      10.946878       0.713877      28.760806       0.275121      30.553311 0.35057864E+03  0.78094855E+04                                 8.698480                            6.395636       0.026264       2.028191                    0.999536      24.876882      69.588124       0.628429       0.437535      -1.051246       0.008701      -0.048674      -0.010453       0.050538      -0.021555      -0.003497       0.025466      -0.049243      -0.048111      -0.030471      -0.019809       0.050280             10.810129       8.122772      -1.163116      -3.131043      15.803992       4.454030       8.503623           0.016701
          294              C       9.924519       1.017727      29.655596      -0.189685      33.070095 0.43889951E+03  0.10332476E+05                                 8.898744                            6.961914       0.069492       1.993604                    0.999413      29.646380      85.002122       0.628266       0.414117      -1.066766      -0.015494       0.027405       0.023306       0.039170       0.019450       0.000993      -0.015568       0.014486      -0.026526      -0.026925      -0.000287       0.027212             10.215147       8.539923      -1.335340      -3.257802      13.679262       3.052264       8.426256           0.021859
          295              C       9.826860       2.295024      30.144944      -0.076400      30.295565 0.40842873E+03  0.94965691E+04                                 8.549783                            6.833622      -0.057697       1.962514                    0.999544      28.948855      84.006094       0.614382       0.428763      -1.051654       0.012223      -0.019210      -0.013794       0.026622      -0.004001      -0.000808      -0.011074       0.039982       0.064019      -0.033312       0.009712       0.023600              9.641304       8.182065       0.356337      -2.239014      13.522611       2.370854       7.219238          -0.002629
          296              C      10.725621       3.269449      29.794211      -0.025989      35.659552 0.43275768E+03  0.10092973E+05                                 9.403981                            6.913879      -0.042484       1.994973                    0.999244      27.145970      76.006489       0.634018       0.414219      -1.072946       0.005977      -0.036991      -0.008576       0.038440       0.001697       0.006869      -0.004909       0.021631      -0.002310      -0.013287      -0.001050       0.014336             11.601187       8.536584       0.305252      -2.412706      18.127332       4.302136       8.139645           0.041072
          297              C      11.738826       2.924498      28.892373      -0.049000      31.485174 0.40997313E+03  0.95297034E+04                                 8.768629                            6.832670       0.059410       2.003269                    0.999708      28.563356      82.541772       0.617057       0.427028      -1.054020      -0.003836      -0.035103       0.010674       0.036890       0.009008       0.018869      -0.015620       0.023839       0.014246      -0.030920       0.004363       0.026556             10.220267       8.384771      -0.682966      -2.795180      14.309110       3.932002       7.966920           0.012748
          298              C      11.856321       1.648180      28.410408      -0.236910      34.505321 0.46768426E+03  0.11252885E+05                                 9.284902                            7.277474       0.000243       1.965430                    0.998661      30.985045      91.570788       0.599453       0.424659      -1.053817       0.016087       0.041122       0.022855       0.049721      -0.014144      -0.002758      -0.001354       0.013486       0.028964      -0.020723       0.008687       0.012036             10.801503       8.809027       0.189594      -2.680024      15.606251       3.535231       7.989230           0.008360
          299              C      10.580660       4.672739      30.283895       0.547794      25.217653 0.27496657E+03  0.58104643E+04                                 7.914673                            5.875757      -0.022115       2.042221                    0.999685      22.783270      63.714468       0.615597       0.470846      -1.023924       0.018201       0.057393       0.012671       0.061528      -0.007819       0.058138      -0.037161       0.042777       0.152082      -0.063105      -0.033411       0.096517              9.578354       7.855967       1.139750      -1.621665      14.421727       2.887266       6.457368          -0.006946
          300              C       1.495392       8.880650      12.487785       0.557409      24.379034 0.26449953E+03  0.55394580E+04                                 7.786590                            5.779922      -0.005026       2.054680                    0.999529      22.484592      62.751614       0.617467       0.473642      -1.021644       0.031027      -0.028168       0.044786       0.061335       0.029645      -0.081584      -0.034741       0.056438       0.032440      -0.066362      -0.046334       0.112696              9.575136      11.329395      -2.261399       5.278125       8.593512      -0.585263       8.802500          -0.007409
          301              C       0.450143       8.909518      11.380206      -0.024926      36.097619 0.42968294E+03  0.10019927E+05                                 9.536221                            6.918274      -0.071288       1.987376                    0.999179      27.195868      76.552436       0.628798       0.417714      -1.068930      -0.035833      -0.012228      -0.018061       0.041949      -0.007107      -0.015435      -0.003500      -0.008299       0.027179      -0.020690       0.002681       0.018009             12.116352      13.872919      -1.926449       7.514128      10.966981      -1.977402      11.509155           0.046836
          302              C      15.115664       7.772403      10.915694      -0.066574      31.400078 0.41452767E+03  0.96865744E+04                                 8.809403                            6.917125      -0.077368       1.958247                    0.999541      28.988386      84.684854       0.605565       0.432842      -1.047823      -0.017815       0.022894      -0.003241       0.029189      -0.006109      -0.022306      -0.014576      -0.003476      -0.002587      -0.030136       0.006714       0.023422             10.177467      10.319292      -0.568884       5.026980      10.830073      -0.816964       9.383036           0.002695
          303              C      14.186385       7.800048       9.913503      -0.204272      35.663763 0.45402279E+03  0.10788575E+05                                 9.378152                            7.078273       0.124448       2.005183                    0.999505      30.159503      87.118646       0.622890       0.413817      -1.066054       0.006858      -0.008654       0.030055       0.032020       0.026571       0.000023       0.012520      -0.010285      -0.024885      -0.026684      -0.006826       0.033511             11.402534      10.398698      -2.587531       5.416164      13.239452      -3.002938      10.569453           0.023043
          304              C      13.841530       9.038691       9.337227       0.280523      31.217594 0.34659793E+03  0.76967744E+04                                 8.833861                            6.353694      -0.037724       2.008793                    0.999500      24.817558      69.254465       0.631488       0.436775      -1.051980      -0.036800      -0.004168      -0.031307       0.048494      -0.010526       0.029922      -0.014455       0.031768       0.072327      -0.032059      -0.017623       0.049682             11.361586      11.133061      -2.871600       6.836498      11.109411      -3.446976      11.842287           0.019840
          305              C      14.424427      10.177518       9.777238      -0.248462      34.695825 0.48569768E+03  0.11764827E+05                                 9.277225                            7.377364      -0.022302       1.952342                    0.999513      31.280003      91.922663       0.601754       0.420211      -1.059506       0.033081       0.019226       0.041869       0.056719      -0.004121       0.008824      -0.017191      -0.040435      -0.016262      -0.022750      -0.009433       0.032184             10.772306      10.880133      -1.286613       5.862077      10.400985      -1.947827      11.035801           0.007653
          306              C       0.091555      10.101433      10.828095      -0.068783      31.803132 0.41604952E+03  0.97135211E+04                                 8.828421                            6.879510      -0.052890       1.957426                    0.999570      29.141749      84.595545       0.614997       0.426581      -1.053544      -0.031328      -0.009831      -0.025758       0.041732       0.018302      -0.015204       0.011209      -0.009277      -0.036605      -0.031378       0.006388       0.024990             10.349131      10.750143      -2.087761       5.404749      10.301648      -2.327581       9.995601           0.013556
          307              C      12.443796      10.183879       7.805076      -0.064473      27.928598 0.38157866E+03  0.87686784E+04                                 8.253309                            6.583209      -0.335004       1.896854                    0.997284      28.588161      83.901879       0.625797       0.425915      -1.047885       0.000871      -0.092972       0.009313       0.093441      -0.022615       0.000459      -0.018231      -0.014789      -0.013552      -0.027291      -0.005206       0.032497             10.335091      10.505824      -2.003215       4.527600       8.369440      -2.467114      12.130009           0.001210
          308              C      11.311571       9.940212       6.821680       0.075058      33.165194 0.41763900E+03  0.97727027E+04                                 9.800968                            7.392823      -0.723117       1.801932                    0.996427      26.996065      78.791354       0.533386       0.490739      -1.015950      -0.000974      -0.001047      -0.003111       0.003424      -0.001550      -0.000774       0.001682      -0.000933      -0.024411      -0.008384       0.002463       0.005921             12.804454      10.949563       0.017253      -0.048547      11.689188      -0.790537      15.774612           0.000582
          309              C      10.095421       9.338627       7.539257      -0.071321      26.887693 0.37692849E+03  0.86152060E+04                                 7.973055                            6.498640      -0.326879       1.899349                    0.997073      28.435809      82.598740       0.637797       0.420162      -1.053906      -0.012519       0.082240       0.030534       0.088614      -0.027181      -0.022359       0.028621      -0.019906      -0.007576      -0.028667      -0.024977       0.053644              9.522556      10.700494       0.541025      -3.885433       7.030155      -0.318929      10.837020           0.000249
          310              C       8.450490      10.023391       9.140547       0.273318      31.357541 0.34458475E+03  0.76504729E+04                                 8.850484                            6.339325       0.050477       2.039009                    0.999695      24.910434      69.790269       0.630801       0.437342      -1.050328       0.034923       0.009968      -0.030644       0.047519      -0.001946      -0.036020      -0.008069       0.038129       0.064925      -0.033824      -0.018060       0.051884             11.296671      12.950155       2.095296      -6.711684      10.500731      -1.054852      10.439126           0.000622
          311              C       7.867592      11.050660       9.822212      -0.227372      38.411933 0.48010394E+03  0.11595065E+05                                 9.927857                            7.338072      -0.032554       1.953740                    0.998760      30.849987      90.509017       0.602987       0.420591      -1.059325      -0.032819       0.006013       0.027260       0.043085       0.007242       0.002194      -0.008367      -0.042357      -0.040764      -0.018792      -0.011804       0.030596             12.114996      13.410875       2.197190      -6.291608      12.315974      -1.483537      10.618141           0.001629
          312              C       6.865069      10.779103      10.752243      -0.075445      34.248485 0.41206827E+03  0.95603323E+04                                 9.180630                            6.772247       0.078086       1.996620                    0.999566      28.853538      82.445442       0.632520       0.417376      -1.063420       0.020042      -0.011475      -0.020250       0.030715      -0.019296       0.009268       0.013423      -0.018552      -0.004346      -0.029068       0.004925       0.024143             11.292474      12.692438       3.523308      -6.025205      11.638513      -2.314435       9.546470          -0.000155
          313              C       6.440866       9.482724      11.013027      -0.047279      39.281699 0.43461567E+03  0.10128291E+05                                 9.978206                            6.880312      -0.007368       2.000172                    0.999295      27.276822      75.879727       0.643477       0.408453      -1.078719       0.032688       0.005567      -0.020937       0.039215      -0.001079       0.002621      -0.003621      -0.013636      -0.011964      -0.007228      -0.002740       0.009968             13.228601      15.287826       3.905488      -8.476477      12.213448      -2.574822      12.184530           0.017195
          314              C       7.037497       8.466709      10.290416      -0.064724      34.845506 0.42879316E+03  0.10064734E+05                                 9.361166                            6.970751       0.035004       1.984854                    0.999661      29.053277      83.960645       0.614058       0.424955      -1.056867       0.028575       0.023814      -0.008283       0.038108       0.007099       0.013225      -0.013056      -0.026715      -0.017134      -0.026156       0.003831       0.022326             11.333723      12.317784       2.409118      -6.098685      11.761102      -1.095200       9.922282           0.003592
          315              C       8.033916       8.709153       9.332192      -0.248265      37.644654 0.47758579E+03  0.11471253E+05                                 9.657636                            7.218327       0.211555       2.021847                    0.999836      30.899845      89.186661       0.623295       0.409122      -1.071121      -0.025804      -0.021621       0.031590       0.046165      -0.017071      -0.022959       0.017897      -0.035078      -0.013892      -0.033610      -0.008000       0.041610             11.878950      13.040241       4.044644      -6.315255      12.257083      -2.193710      10.339525           0.003910
          316              C       5.420032       9.210922      12.063549       0.584356      23.936907 0.24332820E+03  0.49908935E+04                                 7.667027                            5.524492      -0.014755       2.055887                    0.999583      21.928978      60.566891       0.634887       0.470353      -1.023422      -0.027232      -0.036992       0.039021       0.060271      -0.011358       0.082662      -0.014167       0.067341       0.038639      -0.063278      -0.041967       0.105244              9.605202      10.567324       2.253140      -5.441671       9.371177      -1.441112       8.877106          -0.003608
          317              C      11.770870       8.927622       5.760082      -0.068668      28.039110 0.38592906E+03  0.88526068E+04                                 8.179429                            6.543562      -0.405789       1.870727                    0.996926      28.488651      82.276341       0.641786       0.416056      -1.058945      -0.078213       0.016455      -0.034978       0.087244       0.008665       0.035517       0.013535       0.044565       0.042508      -0.033321      -0.019864       0.053186             10.186951       6.479950      -0.209306       0.489007       8.696215       3.115427      15.384687           0.000951
          318              C      11.081158       8.519308       3.480819       0.283158      32.781085 0.34364510E+03  0.76104926E+04                                 9.130525                            6.327231      -0.017959       2.015800                    0.999626      24.723749      68.768945       0.633075       0.436866      -1.052534      -0.009448       0.011020       0.047236       0.049416       0.006615      -0.005729       0.016507      -0.007077       0.121260      -0.030522      -0.014542       0.045064             12.332449       7.568675      -1.935869       0.262984       7.540860       4.626658      21.887813           0.018945
          319              C      10.257167       8.971413       2.492053      -0.205668      35.802753 0.43466600E+03  0.10182853E+05                                 9.321750                            6.877850       0.140695       2.010186                    0.999675      29.649661      84.122002       0.640636       0.408114      -1.073317      -0.005240       0.002115      -0.044234       0.044593      -0.021281      -0.011275       0.007644       0.009429      -0.045402      -0.019175      -0.014007       0.033182             11.620665       8.131448      -1.885936       0.640805       6.976082       3.090311      19.754467           0.023334
          320              C      10.530305       8.639673       1.160609      -0.065699      32.881351 0.39692776E+03  0.91146982E+04                                 8.929956                            6.658769       0.035145       1.992752                    0.999623      28.272485      80.123604       0.636748       0.418897      -1.063453       0.005648       0.002150       0.025250       0.025963       0.004206       0.017056      -0.009786      -0.001175      -0.014139      -0.022910       0.006190       0.016720             11.048845       8.050529      -2.337214      -1.078645       6.919497       3.422225      18.176510           0.000609
          321              C      11.615227       7.880048       0.842431      -0.019936      38.526773 0.42745111E+03  0.99200719E+04                                 9.910412                            6.848785       0.006560       2.011292                    0.999318      26.910576      74.707013       0.641366       0.411502      -1.076709      -0.009135       0.009302       0.034995       0.037344       0.005722       0.011782      -0.005703      -0.010322      -0.012020      -0.017968       0.008193       0.009775             13.625891       8.587658      -2.519322      -1.355927       7.468180       4.082203      24.821834           0.045647
          322              C      12.445322       7.415220       1.879528      -0.065421      34.011426 0.40699273E+03  0.94149822E+04                                 9.155853                            6.751945       0.008745       1.979282                    0.999619      28.638495      81.757237       0.630334       0.420051      -1.061540      -0.019362       0.013693       0.017972       0.029756      -0.008268       0.000154      -0.003302       0.011918      -0.081637      -0.027531       0.003680       0.023851             11.352478       7.827951      -2.299650      -0.161228       6.992477       2.778800      19.237007           0.006294
          323              C      12.199650       7.765064       3.181437      -0.233938      36.314322 0.45027950E+03  0.10659826E+05                                 9.440793                            7.020312       0.129235       2.002071                    0.999879      30.360016      87.062084       0.630342       0.410452      -1.070004       0.017959      -0.013413      -0.031474       0.038640      -0.023637       0.024033      -0.013941       0.019522       0.031004      -0.030860      -0.012708       0.043568             11.686208       8.064180      -2.688522      -1.342081       7.866448       4.167715      19.127995           0.006925
          324              C      11.940246       7.500846      32.983031       0.555664      25.731268 0.26792918E+03  0.56266467E+04                                 8.091002                            5.806841      -0.036724       2.040919                    0.999649      22.601879      63.064822       0.617996       0.471945      -1.023059      -0.005087       0.007323      -0.057383       0.058071       0.073808       0.000383      -0.019205      -0.020483      -0.189638      -0.070412      -0.036905       0.107317             10.635757       7.058504      -1.969197      -0.594192       6.277037       2.352083      18.571730          -0.005343
          325              C      10.922464      11.274266       6.186332      -0.075605      28.784832 0.41203984E+03  0.96695669E+04                                 8.477877                            6.886379      -0.508797       1.832622                    0.997410      29.530592      88.096962       0.604734       0.431593      -1.042550       0.073986      -0.012031      -0.046923       0.088433       0.014330      -0.018997      -0.033370       0.018401       0.017494      -0.037699      -0.008058       0.045757             10.398800       7.527715       0.888044      -1.065940      13.592836      -3.571855      10.075849           0.000525
          326              C      11.941772      12.946177       4.802194       0.275171      30.552813 0.35057369E+03  0.78093552E+04                                 8.698451                            6.395641       0.026199       2.028176                    0.999536      24.876543      69.587308       0.628420       0.437542      -1.051241      -0.008702      -0.048666       0.010449       0.050530       0.021561      -0.003486      -0.025460      -0.049232      -0.048083      -0.030476      -0.019794       0.050270             10.810061       8.122770       1.163089      -3.131049      15.803810      -4.453966       8.503603           0.016726
          327              C      12.964131      13.250027       3.907404      -0.189618      33.068638 0.43887633E+03  0.10331794E+05                                 8.898491                            6.961733       0.069502       1.993616                    0.999413      29.645550      84.999176       0.628273       0.414118      -1.066766       0.015488       0.027404      -0.023304       0.039166      -0.019444       0.001007       0.015576       0.014498      -0.026503      -0.026936      -0.000265       0.027201             10.214826       8.539700       1.335207      -3.257699      13.678782      -3.052088       8.425997           0.021889
          328              C      13.061790      14.527324       3.418056      -0.076416      30.295859 0.40843499E+03  0.94967448E+04                                 8.549822                            6.833668      -0.057686       1.962514                    0.999544      28.949018      84.006515       0.614382       0.428762      -1.051655      -0.012224      -0.019209       0.013794       0.026621       0.004000      -0.000807       0.011075       0.039985       0.064022      -0.033314       0.009713       0.023601              9.641337       8.182079      -0.356355      -2.239001      13.522672      -2.370855       7.219258          -0.002630
          329              C      12.163029      15.501749       3.768789      -0.025928      35.658545 0.43274373E+03  0.10092571E+05                                 9.403857                            6.913805      -0.042513       1.994971                    0.999244      27.145392      76.004699       0.634016       0.414223      -1.072942      -0.005979      -0.036996       0.008580       0.038446      -0.001691       0.006885       0.004918       0.021643      -0.002279      -0.013301      -0.001051       0.014352             11.601012       8.536497      -0.305221      -2.412701      18.126977      -4.302063       8.139561           0.041106
          330              C      11.149824      15.156798       4.670627      -0.048973      31.484555 0.40996305E+03  0.95294076E+04                                 8.768511                            6.832582       0.059427       2.003278                    0.999708      28.562966      82.540294       0.617062       0.427028      -1.054021       0.003839      -0.035099      -0.010677       0.036888      -0.009005       0.018875       0.015623       0.023845       0.014263      -0.030924       0.004358       0.026566             10.220121       8.384677       0.682935      -2.795151      14.308868      -3.931921       7.966819           0.012761
          331              C      11.032329      13.880480       5.152592      -0.236897      34.505100 0.46768098E+03  0.11252786E+05                                 9.284865                            7.277450       0.000254       1.965435                    0.998662      30.984900      91.570270       0.599454       0.424659      -1.053817      -0.016085       0.041116      -0.022855       0.049715       0.014146      -0.002755       0.001356       0.013488       0.028973      -0.020726       0.008692       0.012034             10.801450       8.809008      -0.189580      -2.680029      15.606125      -3.535212       7.989217           0.008368
          332              C      12.307990      16.905039       3.279105       0.547810      25.216612 0.27495350E+03  0.58101139E+04                                 7.914425                            5.875590      -0.022044       2.042252                    0.999685      22.782793      63.712545       0.615610       0.470842      -1.023927      -0.018197       0.057398      -0.012674       0.061533       0.007821       0.058141       0.037163       0.042784       0.152104      -0.063109      -0.033415       0.096525              9.578025       7.855776      -1.139695      -1.621648      14.421113      -2.887127       6.457187          -0.006953
          333              C       9.124942       3.351650      12.487785       0.557424      24.378280 0.26449015E+03  0.55392064E+04                                 7.786399                            5.779795      -0.004975       2.054702                    0.999529      22.484206      62.750005       0.617478       0.473638      -1.021647       0.031029       0.028167       0.044788       0.061336      -0.029647      -0.081586       0.034740       0.056437       0.032445      -0.066364      -0.046336       0.112699              9.574874      11.329040       2.261305       5.277944       8.593318       0.585218       8.802265          -0.007416
          334              C       8.079693       3.322782      11.380206      -0.024943      36.097745 0.42968521E+03  0.10019986E+05                                 9.536213                            6.918273      -0.071273       1.987379                    0.999179      27.195953      76.552521       0.628801       0.417711      -1.068932      -0.035833       0.012228      -0.018065       0.041950       0.007107      -0.015433       0.003501      -0.008299       0.027171      -0.020688       0.002682       0.018006             12.116336      13.872901       1.926433       7.514121      10.966957       1.977388      11.509151           0.046829
          335              C       7.486114       4.459897      10.915694      -0.066575      31.400060 0.41452749E+03  0.96865674E+04                                 8.809396                            6.917122      -0.077363       1.958248                    0.999541      28.988375      84.684765       0.605565       0.432841      -1.047823      -0.017816      -0.022894      -0.003241       0.029190       0.006108      -0.022306       0.014577      -0.003478      -0.002588      -0.030137       0.006715       0.023422             10.177458      10.319282       0.568885       5.026974      10.830061       0.816963       9.383030           0.002691
          336              C       6.556835       4.432252       9.913503      -0.204276      35.663838 0.45402398E+03  0.10788610E+05                                 9.378164                            7.078283       0.124447       2.005183                    0.999505      30.159543      87.118784       0.622890       0.413817      -1.066054       0.006858       0.008654       0.030056       0.032020      -0.026571       0.000024      -0.012520      -0.010287      -0.024882      -0.026684      -0.006827       0.033511             11.402550      10.398712       2.587540       5.416171      13.239470       3.002946      10.569469           0.023040
          337              C       6.211980       3.193609       9.337227       0.280519      31.217634 0.34659838E+03  0.76967865E+04                                 8.833863                            6.353695      -0.037719       2.008794                    0.999500      24.817588      69.254544       0.631489       0.436775      -1.051980      -0.036800       0.004168      -0.031307       0.048495       0.010525       0.029924       0.014455       0.031767       0.072326      -0.032058      -0.017625       0.049683             11.361589      11.133066       2.871601       6.836503      11.109409       3.446977      11.842293           0.019836
          338              C       6.794877       2.054782       9.777238      -0.248464      34.695869 0.48569844E+03  0.11764851E+05                                 9.277232                            7.377371      -0.022304       1.952341                    0.999513      31.280038      91.922807       0.601753       0.420211      -1.059506       0.033082      -0.019226       0.041869       0.056719       0.004121       0.008826       0.017191      -0.040436      -0.016265      -0.022752      -0.009433       0.032185             10.772313      10.880140       1.286614       5.862080      10.400991       1.947827      11.035808           0.007651
          339              C       7.721105       2.130867      10.828095      -0.068789      31.803290 0.41605234E+03  0.97136027E+04                                 8.828449                            6.879535      -0.052898       1.957422                    0.999570      29.141843      84.595861       0.614996       0.426581      -1.053544      -0.031328       0.009831      -0.025759       0.041733      -0.018302      -0.015204      -0.011208      -0.009281      -0.036610      -0.031378       0.006386       0.024991             10.349160      10.750183       2.087770       5.404771      10.301659       2.327590       9.995638           0.013552
          340              C       4.814246       2.048421       7.805076      -0.064473      27.928590 0.38157839E+03  0.87686708E+04                                 8.253306                            6.583206      -0.335003       1.896854                    0.997284      28.588159      83.901866       0.625797       0.425914      -1.047885       0.000871       0.092972       0.009313       0.093441       0.022615       0.000459       0.018231      -0.014789      -0.013551      -0.027291      -0.005206       0.032497             10.335089      10.505821       2.003216       4.527598       8.369439       2.467116      12.130008           0.001209
          341              C       3.682021       2.292088       6.821680       0.075058      33.165205 0.41763896E+03  0.97727008E+04                                 9.800969                            7.392822      -0.723117       1.801932                    0.996427      26.996061      78.791325       0.533386       0.490739      -1.015950      -0.000974       0.001047      -0.003112       0.003425       0.001550      -0.000773      -0.001682      -0.000933      -0.024412      -0.008384       0.002463       0.005921             12.804461      10.949567      -0.017253      -0.048545      11.689190       0.790541      15.774626           0.000582
          342              C       2.465871       2.893673       7.539257      -0.071320      26.887679 0.37692818E+03  0.86151968E+04                                 7.973051                            6.498636      -0.326877       1.899349                    0.997073      28.435794      82.598674       0.637797       0.420162      -1.053906      -0.012519      -0.082240       0.030534       0.088614       0.027181      -0.022359      -0.028621      -0.019906      -0.007576      -0.028667      -0.024977       0.053644              9.522553      10.700491      -0.541023      -3.885433       7.030151       0.318927      10.837018           0.000249
          343              C       0.820940       2.208909       9.140547       0.273316      31.357561 0.34458494E+03  0.76504780E+04                                 8.850485                            6.339325       0.050481       2.039010                    0.999695      24.910449      69.790313       0.630802       0.437342      -1.050328       0.034923      -0.009968      -0.030644       0.047519       0.001946      -0.036021       0.008069       0.038128       0.064924      -0.033824      -0.018060       0.051884             11.296676      12.950163      -2.095299      -6.711689      10.500731       1.054855      10.439132           0.000621
          344              C       0.238042       1.181640       9.822212      -0.227375      38.412025 0.48010525E+03  0.11595105E+05                                 9.927875                            7.338084      -0.032557       1.953739                    0.998760      30.850034      90.509216       0.602987       0.420591      -1.059325      -0.032819      -0.006013       0.027260       0.043085      -0.007243       0.002193       0.008367      -0.042357      -0.040765      -0.018791      -0.011805       0.030596             12.115020      13.410903      -2.197199      -6.291622      12.315997       1.483544      10.618161           0.001629
          345              C      14.494619       1.453197      10.752243      -0.075444      34.248415 0.41206745E+03  0.95603059E+04                                 9.180610                            6.772236       0.078087       1.996620                    0.999566      28.853503      82.445234       0.632522       0.417376      -1.063421       0.020043       0.011475      -0.020251       0.030716       0.019296       0.009269      -0.013423      -0.018554      -0.004347      -0.029069       0.004925       0.024144             11.292446      12.692416      -3.523300      -6.025196      11.638468       2.314432       9.546454          -0.000157
          346              C      14.070416       2.749576      11.013027      -0.047294      39.282046 0.43462007E+03  0.10128417E+05                                 9.978255                            6.880343      -0.007369       2.000170                    0.999295      27.276969      75.880180       0.643476       0.408453      -1.078719       0.032690      -0.005568      -0.020939       0.039218       0.001079       0.002621       0.003622      -0.013637      -0.011965      -0.007229      -0.002740       0.009969             13.228675      15.287928      -3.905500      -8.476545      12.213488       2.574831      12.184611           0.017191
          347              C      14.667047       3.765591      10.290416      -0.064725      34.845484 0.42879272E+03  0.10064721E+05                                 9.361161                            6.970746       0.035005       1.984854                    0.999661      29.053265      83.960591       0.614058       0.424954      -1.056867       0.028576      -0.023814      -0.008283       0.038109      -0.007098       0.013226       0.013055      -0.026716      -0.017134      -0.026157       0.003831       0.022326             11.333719      12.317783      -2.409119      -6.098686      11.761095       1.095202       9.922281           0.003589
          348              C       0.404366       3.523147       9.332192      -0.248267      37.644686 0.47758616E+03  0.11471264E+05                                 9.657641                            7.218330       0.211555       2.021847                    0.999836      30.899855      89.186697       0.623295       0.409122      -1.071121      -0.025804       0.021621       0.031590       0.046166       0.017071      -0.022959      -0.017897      -0.035078      -0.013892      -0.033611      -0.008000       0.041610             11.878960      13.040256      -4.044648      -6.315265      12.257089       2.193714      10.339537           0.003909
          349              C      13.049582       3.021378      12.063549       0.584371      23.936096 0.24331876E+03  0.49906471E+04                                 7.666827                            5.524363      -0.014693       2.055913                    0.999583      21.928590      60.565329       0.634899       0.470349      -1.023425      -0.027233       0.036990       0.039023       0.060272       0.011360       0.082665       0.014165       0.067343       0.038640      -0.063280      -0.041968       0.105248              9.604928      10.566994      -2.253031      -5.441483       9.370935       1.441033       8.876855          -0.003616
          350              C       4.141320       3.304678       5.760082      -0.068668      28.039100 0.38592878E+03  0.88525984E+04                                 8.179426                            6.543559      -0.405788       1.870727                    0.996926      28.488637      82.276274       0.641786       0.416056      -1.058945      -0.078213      -0.016455      -0.034978       0.087244      -0.008665       0.035517      -0.013535       0.044565       0.042508      -0.033321      -0.019864       0.053186             10.186950       6.479948       0.209305       0.489010       8.696212      -3.115426      15.384688           0.000950
          351              C       3.451608       3.712992       3.480819       0.283156      32.781104 0.34364519E+03  0.76104949E+04                                 9.130525                            6.327230      -0.017955       2.015801                    0.999626      24.723761      68.768969       0.633075       0.436866      -1.052534      -0.009449      -0.011019       0.047236       0.049416      -0.006614      -0.005729      -0.016507      -0.007077       0.121262      -0.030522      -0.014543       0.045065             12.332454       7.568674       1.935868       0.262982       7.540862      -4.626663      21.887827           0.018940
          352              C       2.627617       3.260887       2.492053      -0.205672      35.802853 0.43466736E+03  0.10182892E+05                                 9.321766                            6.877861       0.140694       2.010185                    0.999675      29.649711      84.122171       0.640635       0.408114      -1.073317      -0.005240      -0.002114      -0.044234       0.044593       0.021282      -0.011275      -0.007644       0.009430      -0.045400      -0.019175      -0.014008       0.033182             11.620691       8.131459       1.885936       0.640806       6.976093      -3.090321      19.754520           0.023328
          353              C       2.900755       3.592627       1.160609      -0.065699      32.881358 0.39692776E+03  0.91146985E+04                                 8.929958                            6.658769       0.035146       1.992752                    0.999623      28.272486      80.123615       0.636748       0.418897      -1.063453       0.005647      -0.002151       0.025250       0.025963      -0.004205       0.017056       0.009786      -0.001176      -0.014138      -0.022909       0.006190       0.016720             11.048851       8.050531       2.337214      -1.078648       6.919498      -3.422228      18.176525           0.000611
          354              C       3.985677       4.352252       0.842431      -0.019941      38.526870 0.42745211E+03  0.99201008E+04                                 9.910428                            6.848793       0.006562       2.011292                    0.999318      26.910613      74.707140       0.641366       0.411502      -1.076710      -0.009135      -0.009302       0.034995       0.037344      -0.005721       0.011782       0.005703      -0.010322      -0.012020      -0.017968       0.008194       0.009774             13.625922       8.587670       2.519326      -1.355934       7.468192      -4.082215      24.821904           0.045637
          355              C       4.815772       4.817080       1.879528      -0.065421      34.011437 0.40699284E+03  0.94149852E+04                                 9.155855                            6.751946       0.008745       1.979282                    0.999619      28.638500      81.757248       0.630334       0.420051      -1.061540      -0.019363      -0.013693       0.017972       0.029756       0.008268       0.000154       0.003301       0.011918      -0.081636      -0.027531       0.003679       0.023851             11.352483       7.827951       2.299649      -0.161229       6.992478      -2.778801      19.237020           0.006293
          356              C       4.570100       4.467236       3.181437      -0.233939      36.314361 0.45028003E+03  0.10659842E+05                                 9.440799                            7.020316       0.129235       2.002070                    0.999879      30.360036      87.062152       0.630342       0.410452      -1.070004       0.017959       0.013414      -0.031474       0.038640       0.023637       0.024033       0.013941       0.019522       0.031005      -0.030861      -0.012708       0.043569             11.686218       8.064185       2.688524      -1.342084       7.866454      -4.167720      19.128015           0.006923
          357              C       4.310696       4.731454      32.983031       0.555667      25.731256 0.26792887E+03  0.56266397E+04                                 8.091006                            5.806841      -0.036729       2.040918                    0.999649      22.601875      63.064852       0.617995       0.471945      -1.023059      -0.005087      -0.007323      -0.057382       0.058071      -0.073808       0.000383       0.019205      -0.020483      -0.189637      -0.070411      -0.036905       0.107317             10.635765       7.058508       1.969199      -0.594194       6.277040      -2.352085      18.571747          -0.005346
          358              C       3.292914       0.958034       6.186332      -0.075605      28.784809 0.41203933E+03  0.96695516E+04                                 8.477871                            6.886374      -0.508796       1.832622                    0.997410      29.530580      88.096909       0.604734       0.431592      -1.042550       0.073986       0.012031      -0.046923       0.088433      -0.014330      -0.018997       0.033370       0.018400       0.017494      -0.037699      -0.008059       0.045758             10.398794       7.527713      -0.888046      -1.065941      13.592823       3.571853      10.075846           0.000525
          359              C       4.312222      23.750723       4.802194       0.275167      30.552858 0.35057415E+03  0.78093676E+04                                 8.698455                            6.395641       0.026204       2.028177                    0.999536      24.876574      69.587390       0.628421       0.437542      -1.051241      -0.008702       0.048666       0.010449       0.050530      -0.021560      -0.003487       0.025460      -0.049233      -0.048085      -0.030475      -0.019796       0.050271             10.810068       8.122771      -1.163091      -3.131048      15.803827       4.453973       8.503607           0.016724
          360              C       5.334581      23.446873       3.907404      -0.189624      33.068765 0.43887838E+03  0.10331854E+05                                 8.898512                            6.961749       0.069502       1.993616                    0.999413      29.645623      84.999427       0.628273       0.414118      -1.066766       0.015488      -0.027404      -0.023304       0.039166       0.019445       0.001006      -0.015575       0.014497      -0.026505      -0.026935      -0.000267       0.027202             10.214853       8.539719      -1.335218      -3.257708      13.678820       3.052102       8.426020           0.021886
          361              C       5.432240      22.169576       3.418056      -0.076415      30.295848 0.40843476E+03  0.94967381E+04                                 8.549821                            6.833666      -0.057686       1.962515                    0.999544      28.949008      84.006476       0.614382       0.428762      -1.051655      -0.012224       0.019209       0.013794       0.026621      -0.004000      -0.000808      -0.011075       0.039985       0.064022      -0.033314       0.009713       0.023601              9.641336       8.182077       0.356357      -2.238999      13.522673       2.370855       7.219257          -0.002630
          362              C       4.533479      21.195151       3.768789      -0.025933      35.658644 0.43274499E+03  0.10092607E+05                                 9.403871                            6.913812      -0.042510       1.994972                    0.999244      27.145444      76.004867       0.634016       0.414223      -1.072942      -0.005979       0.036996       0.008579       0.038446       0.001692       0.006884      -0.004917       0.021642      -0.002282      -0.013299      -0.001051       0.014350             11.601033       8.536505       0.305222      -2.412701      18.127022       4.302076       8.139572           0.041102
          363              C       3.520274      21.540102       4.670627      -0.048975      31.484600 0.40996376E+03  0.95294283E+04                                 8.768519                            6.832588       0.059427       2.003278                    0.999708      28.562994      82.540396       0.617062       0.427028      -1.054021       0.003839       0.035100      -0.010677       0.036888       0.009005       0.018875      -0.015623       0.023845       0.014261      -0.030924       0.004359       0.026565             10.220132       8.384682      -0.682939      -2.795153      14.308887       3.931929       7.966828           0.012759
          364              C       3.402779      22.816420       5.152592      -0.236898      34.505122 0.46768132E+03  0.11252796E+05                                 9.284868                            7.277452       0.000254       1.965434                    0.998662      30.984916      91.570323       0.599454       0.424659      -1.053817      -0.016085      -0.041116      -0.022855       0.049716      -0.014146      -0.002755      -0.001355       0.013488       0.028972      -0.020726       0.008692       0.012034             10.801455       8.809010       0.189581      -2.680029      15.606136       3.535215       7.989220           0.008367
          365              C       4.678440      19.791861       3.279105       0.547808      25.216716 0.27495471E+03  0.58101473E+04                                 7.914453                            5.875608      -0.022052       2.042249                    0.999685      22.782848      63.712791       0.615608       0.470843      -1.023926      -0.018197      -0.057398      -0.012674       0.061533      -0.007821       0.058141      -0.037162       0.042783       0.152102      -0.063109      -0.033415       0.096524              9.578063       7.855801       1.139700      -1.621653      14.421179       2.887144       6.457209          -0.006953
          366              C      13.763708      15.583950      21.075215       0.557406      24.379102 0.26450046E+03  0.55394794E+04                                 7.786592                            5.779924      -0.005035       2.054676                    0.999529      22.484607      62.751558       0.617468       0.473641      -1.021645      -0.031027       0.028165      -0.044786       0.061333       0.029645      -0.081583      -0.034742       0.056438       0.032442      -0.066363      -0.046334       0.112697              9.575139      11.329399      -2.261385       5.278136       8.593503      -0.585258       8.802514          -0.007405
          367              C      14.808957      15.555082      22.182794      -0.024955      36.097848 0.42968662E+03  0.10020030E+05                                 9.536236                            6.918287      -0.071286       1.987375                    0.999179      27.196028      76.552851       0.628800       0.417712      -1.068932       0.035831       0.012226       0.018062       0.041947      -0.007105      -0.015433      -0.003500      -0.008302       0.027163      -0.020686       0.002683       0.018004             12.116366      13.872941      -1.926427       7.514149      10.966965      -1.977386      11.509192           0.046822
          368              C       0.143436      16.692197      22.647306      -0.066574      31.400035 0.41452709E+03  0.96865591E+04                                 8.809401                            6.917125      -0.077383       1.958243                    0.999541      28.988369      84.684841       0.605564       0.432842      -1.047822       0.017817      -0.022894       0.003239       0.029190      -0.006108      -0.022307      -0.014576      -0.003476      -0.002584      -0.030136       0.006713       0.023423             10.177465      10.319280      -0.568884       5.026976      10.830073      -0.816965       9.383043           0.002693
          369              C       1.072715      16.664552      23.649497      -0.204288      35.664103 0.45402795E+03  0.10788729E+05                                 9.378209                            7.078313       0.124445       2.005181                    0.999505      30.159681      87.119286       0.622888       0.413817      -1.066054      -0.006858       0.008655      -0.030057       0.032021       0.026572       0.000026       0.012519      -0.010290      -0.024884      -0.026683      -0.006830       0.033512             11.402617      10.398774      -2.587571       5.416216      13.239529      -3.002981      10.569547           0.023035
          370              C       1.417570      15.425909      24.225773       0.280514      31.217678 0.34659858E+03  0.76967913E+04                                 8.833866                            6.353692      -0.037718       2.008794                    0.999500      24.817615      69.254606       0.631490       0.436774      -1.051981       0.036802       0.004168       0.031308       0.048497      -0.010525       0.029926      -0.014455       0.031767       0.072324      -0.032057      -0.017627       0.049684             11.361605      11.133081      -2.871609       6.836524      11.109406      -3.446989      11.842327           0.019834
          371              C       0.834673      14.287082      23.785762      -0.248467      34.695860 0.48569839E+03  0.11764846E+05                                 9.277221                            7.377363      -0.022293       1.952344                    0.999513      31.280036      91.922709       0.601755       0.420210      -1.059506      -0.033082      -0.019228      -0.041870       0.056721      -0.004120       0.008827      -0.017191      -0.040439      -0.016269      -0.022754      -0.009431       0.032185             10.772302      10.880126      -1.286612       5.862076      10.400973      -1.947827      11.035806           0.007651
          372              C      15.167545      14.363167      22.734905      -0.068796      31.803338 0.41605324E+03  0.97136296E+04                                 8.828466                            6.879550      -0.052909       1.957419                    0.999570      29.141844      84.595907       0.614994       0.426582      -1.053543       0.031327       0.009830       0.025756       0.041730       0.018302      -0.015201       0.011207      -0.009278      -0.036603      -0.031374       0.006384       0.024990             10.349185      10.750212      -2.087785       5.404789      10.301673      -2.327606       9.995670           0.013549
          373              C       2.815304      14.280721      25.757924      -0.064475      27.928630 0.38157842E+03  0.87686707E+04                                 8.253313                            6.583204      -0.335001       1.896854                    0.997284      28.588158      83.901838       0.625798       0.425914      -1.047885      -0.000871       0.092972      -0.009314       0.093441      -0.022614       0.000460      -0.018231      -0.014788      -0.013551      -0.027290      -0.005207       0.032496             10.335115      10.505825      -2.003230       4.527621       8.369457      -2.467140      12.130061           0.001208
          374              C       3.947529      14.524388      26.741320       0.075056      33.165295 0.41763838E+03  0.97726791E+04                                 9.800983                            7.392815      -0.723117       1.801932                    0.996427      26.996027      78.791067       0.533387       0.490739      -1.015950       0.000974       0.001048       0.003111       0.003424      -0.001550      -0.000773       0.001681      -0.000933      -0.024413      -0.008384       0.002463       0.005921             12.804521      10.949563       0.017276      -0.048532      11.689221      -0.790550      15.774779           0.000581
          375              C       5.163679      15.125973      26.023743      -0.071320      26.887683 0.37692765E+03  0.86151783E+04                                 7.973047                            6.498628      -0.326867       1.899353                    0.997073      28.435729      82.598349       0.637798       0.420162      -1.053907       0.012519      -0.082239      -0.030535       0.088614      -0.027180      -0.022359       0.028620      -0.019903      -0.007574      -0.028666      -0.024977       0.053643              9.522564      10.700483       0.541019      -3.885457       7.030146      -0.318928      10.837063           0.000249
          376              C       6.808610      14.441209      24.422453       0.273313      31.357600 0.34458518E+03  0.76504842E+04                                 8.850488                            6.339323       0.050484       2.039010                    0.999695      24.910472      69.790366       0.630802       0.437341      -1.050328      -0.034924      -0.009969       0.030643       0.047519      -0.001945      -0.036023      -0.008069       0.038129       0.064924      -0.033824      -0.018062       0.051886             11.296689      12.950179       2.095309      -6.711705      10.500736      -1.054863      10.439153           0.000622
          377              C       7.391508      13.413940      23.740788      -0.227378      38.412047 0.48010563E+03  0.11595114E+05                                 9.927868                            7.338080      -0.032541       1.953744                    0.998760      30.850044      90.509161       0.602988       0.420590      -1.059325       0.032818      -0.006013      -0.027261       0.043086       0.007242       0.002192      -0.008367      -0.042360      -0.040768      -0.018791      -0.011807       0.030598             12.115016      13.410896       2.197197      -6.291623      12.315988      -1.483544      10.618165           0.001626
          378              C       8.394031      13.685497      22.810757      -0.075439      34.248220 0.41206473E+03  0.95602242E+04                                 9.180571                            6.772211       0.078089       1.996622                    0.999566      28.853384      82.444733       0.632524       0.417375      -1.063421      -0.020043       0.011476       0.020249       0.030715      -0.019296       0.009268       0.013423      -0.018549      -0.004344      -0.029067       0.004925       0.024142             11.292400      12.692363       3.523286      -6.025173      11.638412      -2.314425       9.546424          -0.000154
          379              C       8.818234      14.981876      22.549973      -0.047298      39.282205 0.43462187E+03  0.10128469E+05                                 9.978278                            6.880354      -0.007366       2.000170                    0.999296      27.277033      75.880382       0.643476       0.408452      -1.078720      -0.032690      -0.005569       0.020938       0.039218      -0.001081       0.002620      -0.003620      -0.013639      -0.011969      -0.007228      -0.002741       0.009970             13.228717      15.287984       3.905508      -8.476588      12.213501      -2.574839      12.184665           0.017184
          380              C       8.221603      15.997891      23.272584      -0.064726      34.845529 0.42879319E+03  0.10064734E+05                                 9.361166                            6.970748       0.035006       1.984854                    0.999661      29.053288      83.960655       0.614058       0.424954      -1.056867      -0.028576      -0.023814       0.008282       0.038109       0.007099       0.013225      -0.013057      -0.026715      -0.017134      -0.026157       0.003830       0.022327             11.333733      12.317801       2.409124      -6.098702      11.761095      -1.095206       9.922302           0.003591
          381              C       7.225184      15.755447      24.230808      -0.248271      37.644813 0.47758774E+03  0.11471312E+05                                 9.657661                            7.218340       0.211559       2.021847                    0.999836      30.899923      89.186927       0.623295       0.409122      -1.071121       0.025804       0.021621      -0.031592       0.046167      -0.017072      -0.022960       0.017898      -0.035081      -0.013893      -0.033612      -0.008000       0.041612             11.878995      13.040296       4.044666      -6.315292      12.257115      -2.193728      10.339574           0.003906
          382              C       9.839068      15.253678      21.499451       0.584372      23.936083 0.24331845E+03  0.49906398E+04                                 7.666823                            5.524357      -0.014696       2.055912                    0.999583      21.928601      60.565370       0.634900       0.470348      -1.023425       0.027234       0.036989      -0.039024       0.060272      -0.011359       0.082665      -0.014166       0.067343       0.038636      -0.063280      -0.041968       0.105248              9.604926      10.566986       2.253024      -5.441480       9.370934      -1.441028       8.876857          -0.003614
          383              C       3.488230      15.536978      27.802918      -0.068665      28.038831 0.38592303E+03  0.88524305E+04                                 8.179357                            6.543495      -0.405775       1.870734                    0.996926      28.488459      82.275501       0.641792       0.416054      -1.058947       0.078213      -0.016454       0.034978       0.087244       0.008666       0.035517       0.013536       0.044567       0.042513      -0.033323      -0.019864       0.053187             10.186876       6.479898      -0.209284       0.489043       8.696148       3.115380      15.384583           0.000948
          384              C       4.177942      15.945292      30.082181       0.283099      32.781643 0.34364968E+03  0.76106093E+04                                 9.130542                            6.327209      -0.017873       2.015821                    0.999626      24.724117      68.769734       0.633086       0.436857      -1.052541       0.009452      -0.011022      -0.047245       0.049426       0.006601      -0.005730       0.016513      -0.007061       0.121297      -0.030514      -0.014563       0.045078             12.332525       7.568661      -1.935861       0.262952       7.540896       4.626749      21.888017           0.018907
          385              C       5.001933      15.493187      31.070947      -0.205738      35.804437 0.43468955E+03  0.10183541E+05                                 9.322031                            6.878034       0.140688       2.010174                    0.999675      29.650504      84.124928       0.640628       0.408113      -1.073318       0.005246      -0.002113       0.044239       0.044599      -0.021300      -0.011275       0.007646       0.009438      -0.045361      -0.019164      -0.014031       0.033195             11.621074       8.131632      -1.885941       0.640866       6.976273       3.090464      19.755317           0.023287
          386              C       4.728795      15.824927      32.402391      -0.065685      32.881111 0.39692360E+03  0.91145793E+04                                 8.929909                            6.658731       0.035136       1.992749                    0.999623      28.272383      80.123229       0.636750       0.418897      -1.063453      -0.005645      -0.002152      -0.025253       0.025966       0.004202       0.017055      -0.009786      -0.001174      -0.014126      -0.022906       0.006185       0.016722             11.048799       8.050478      -2.337189      -1.078616       6.919458       3.422207      18.176461           0.000615
          387              C       3.643873      16.584552      32.720569      -0.020017      38.528391 0.42747115E+03  0.99206445E+04                                 9.910608                            6.848893       0.006584       2.011288                    0.999318      26.911387      74.709452       0.641369       0.411496      -1.076715       0.009134      -0.009303      -0.034989       0.037339       0.005699       0.011782      -0.005701      -0.010303      -0.011966      -0.017951       0.008205       0.009746             13.626222       8.587790      -2.519351      -1.355955       7.468320       4.082334      24.822556           0.045578
          388              C       2.813778      17.049380      31.683472      -0.065437      34.012059 0.40700120E+03  0.94152331E+04                                 9.155975                            6.752024       0.008722       1.979270                    0.999619      28.638857      81.758680       0.630329       0.420052      -1.061539       0.019360      -0.013692      -0.017977       0.029757      -0.008276       0.000154      -0.003299       0.011922      -0.081619      -0.027524       0.003669       0.023856             11.352651       7.828044      -2.299677      -0.161237       6.992572       2.778861      19.237336           0.006282
          389              C       3.059450      16.699536      30.381563      -0.233963      36.314947 0.45028795E+03  0.10660077E+05                                 9.440899                            7.020378       0.129219       2.002062                    0.999879      30.360338      87.063240       0.630339       0.410452      -1.070004      -0.017964       0.013416       0.031478       0.038647      -0.023644       0.024033      -0.013940       0.019526       0.031015      -0.030870      -0.012703       0.043573             11.686369       8.064257      -2.688561      -1.342146       7.866560       4.167823      19.128291           0.006906
          390              C       3.318854      16.963754       0.579969       0.555661      25.731940 0.26793647E+03  0.56268386E+04                                 8.091149                            5.806927      -0.036769       2.040899                    0.999649      22.602138      63.065778       0.617990       0.471946      -1.023059       0.005090      -0.007326       0.057378       0.058068       0.073802       0.000385      -0.019204      -0.020483      -0.189623      -0.070407      -0.036902       0.107309             10.635997       7.058600      -1.969213      -0.594204       6.277135       2.352162      18.572254          -0.005336
          391              C       4.336636      13.190334      27.376668      -0.075604      28.784669 0.41203605E+03  0.96694529E+04                                 8.477831                            6.886335      -0.508787       1.832626                    0.997410      29.530477      88.096422       0.604738       0.431591      -1.042551      -0.073986       0.012030       0.046923       0.088433       0.014330      -0.018997      -0.033371       0.018399       0.017493      -0.037699      -0.008059       0.045758             10.398753       7.527685       0.888066      -1.065954      13.592761      -3.571820      10.075812           0.000524
          392              C       3.317328      11.518423      28.760806       0.275126      30.553258 0.35057809E+03  0.78094708E+04                                 8.698476                            6.395635       0.026257       2.028189                    0.999536      24.876845      69.588025       0.628428       0.437536      -1.051246       0.008701       0.048673      -0.010452       0.050537       0.021556      -0.003495      -0.025465      -0.049242      -0.048108      -0.030472      -0.019807       0.050279             10.810121       8.122772       1.163115      -3.131044      15.803971      -4.454024       8.503621           0.016705
          393              C       2.294969      11.214573      29.655596      -0.189678      33.069947 0.43889709E+03  0.10332405E+05                                 8.898719                            6.961895       0.069492       1.993605                    0.999413      29.646293      85.001813       0.628266       0.414117      -1.066766      -0.015493      -0.027405       0.023306       0.039170      -0.019449       0.000995       0.015569       0.014488      -0.026523      -0.026926      -0.000284       0.027210             10.215118       8.539901       1.335331      -3.257793      13.679221      -3.052251       8.426231           0.021861
          394              C       2.197310       9.937276      30.144944      -0.076401      30.295588 0.40842893E+03  0.94965766E+04                                 8.549790                            6.833624      -0.057695       1.962515                    0.999544      28.948873      84.006205       0.614382       0.428763      -1.051653       0.012222       0.019210      -0.013794       0.026621       0.004002      -0.000807       0.011074       0.039981       0.064018      -0.033311       0.009712       0.023599              9.641314       8.182081      -0.356342      -2.239022      13.522616      -2.370852       7.219246          -0.002628
          395              C       3.096071       8.962851      29.794211      -0.025975      35.659411 0.43275565E+03  0.10092919E+05                                 9.403979                            6.913878      -0.042499       1.994970                    0.999244      27.145892      76.006384       0.634016       0.414221      -1.072944       0.005977       0.036989      -0.008576       0.038438      -0.001696       0.006870       0.004910       0.021632      -0.002310      -0.013288      -0.001050       0.014338             11.601180       8.536585      -0.305270      -2.412701      18.127317      -4.302120       8.139637           0.041082
          396              C       4.109276       9.307802      28.892373      -0.048997      31.485062 0.40997149E+03  0.95296554E+04                                 8.768607                            6.832655       0.059415       2.003271                    0.999708      28.563292      82.541531       0.617058       0.427028      -1.054020      -0.003836       0.035102       0.010675       0.036889      -0.009007       0.018870       0.015620       0.023838       0.014249      -0.030920       0.004362       0.026558             10.220238       8.384754       0.682961      -2.795175      14.309061      -3.931985       7.966900           0.012752
          397              C       4.226771      10.584120      28.410408      -0.236909      34.505273 0.46768357E+03  0.11252864E+05                                 9.284892                            7.277468       0.000245       1.965431                    0.998661      30.985016      91.570667       0.599453       0.424658      -1.053818       0.016087      -0.041121       0.022856       0.049721       0.014144      -0.002758       0.001354       0.013486       0.028966      -0.020723       0.008687       0.012036             10.801489       8.809020      -0.189592      -2.680022      15.606225      -3.535226       7.989223           0.008361
          398              C       2.951110       7.559561      30.283895       0.547782      25.218255 0.27497452E+03  0.58106769E+04                                 7.914815                            5.875857      -0.022153       2.042205                    0.999685      22.783553      63.715597       0.615589       0.470849      -1.023922       0.018202      -0.057391       0.012669       0.061527       0.007817       0.058138       0.037160       0.042773       0.152077      -0.063104      -0.033411       0.096514              9.578536       7.856082      -1.139787      -1.621676      14.422054      -2.887339       6.457473          -0.006942
          399              C       1.495392      15.583950       4.293715       0.557398      24.379284 0.26450260E+03  0.55395403E+04                                 7.786663                            5.779970      -0.005050       2.054671                    0.999529      22.484686      62.752057       0.617461       0.473644      -1.021642       0.031027       0.028175      -0.044784       0.061337      -0.029643       0.081579      -0.034740       0.056450       0.032435      -0.066358      -0.046336       0.112693              9.575246      11.329559       2.261457      -5.278214       8.593574      -0.585306       8.802607          -0.007406
          400              C       0.450143      15.555082       5.401294      -0.024928      36.097667 0.42968284E+03  0.10019926E+05                                 9.536237                            6.918276      -0.071298       1.987373                    0.999179      27.195876      76.552517       0.628797       0.417714      -1.068929      -0.035836       0.012230       0.018054       0.041949       0.007108       0.015433      -0.003500      -0.008301       0.027196      -0.020690       0.002679       0.018011             12.116399      13.872980       1.926517      -7.514165      10.967023      -1.977462      11.509195           0.046842
          401              C      15.115664      16.692197       5.865806      -0.066605      31.400533 0.41453543E+03  0.96868009E+04                                 8.809495                            6.917199      -0.077395       1.958237                    0.999541      28.988627      84.685751       0.605560       0.432843      -1.047822      -0.017815      -0.022897       0.003241       0.029192       0.006111       0.022306      -0.014579      -0.003478      -0.002582      -0.030139       0.006716       0.023422             10.177585      10.319454       0.568881      -5.027072      10.830132      -0.816962       9.383171           0.002696
          402              C      14.186385      16.664552       6.867997      -0.204283      35.664038 0.45402670E+03  0.10788694E+05                                 9.378203                            7.078307       0.124439       2.005179                    0.999505      30.159651      87.119233       0.622888       0.413817      -1.066053       0.006861       0.008652      -0.030057       0.032021      -0.026573      -0.000021       0.012523      -0.010286      -0.024889      -0.026688      -0.006826       0.033514             11.402606      10.398771       2.587551      -5.416210      13.239513      -3.002964      10.569533           0.023047
          403              C      13.841530      15.425909       7.444273       0.280538      31.217741 0.34659921E+03  0.76968150E+04                                 8.833909                            6.353720      -0.037764       2.008779                    0.999500      24.817606      69.254800       0.631485       0.436777      -1.051978      -0.036800       0.004168       0.031304       0.048493       0.010530      -0.029924      -0.014455       0.031770       0.072328      -0.032061      -0.017624       0.049685             11.361667      11.133143       2.871623      -6.836567      11.109468      -3.447006      11.842389           0.019841
          404              C      14.424427      14.287082       7.004262      -0.248432      34.695602 0.48569271E+03  0.11764678E+05                                 9.277180                            7.377319      -0.022284       1.952347                    0.999513      31.279890      91.922245       0.601757       0.420210      -1.059506       0.033075      -0.019226      -0.041873       0.056718       0.004124      -0.008827      -0.017190      -0.040436      -0.016262      -0.022752      -0.009432       0.032184             10.772266      10.880084       1.286610      -5.862067      10.400944      -1.947826      11.035770           0.007651
          405              C       0.091555      14.363167       5.953405      -0.068759      31.802972 0.41604600E+03  0.97134232E+04                                 8.828393                            6.879477      -0.052904       1.957420                    0.999570      29.141712      84.595503       0.614999       0.426580      -1.053543      -0.031332       0.009830       0.025753       0.041732      -0.018299       0.015207       0.011211      -0.009276      -0.036611      -0.031381       0.006392       0.024988             10.349105      10.750097       2.087732      -5.404733      10.301650      -2.327555       9.995567           0.013557
          406              C      12.443796      14.280721       8.976424      -0.064473      27.928729 0.38158027E+03  0.87687296E+04                                 8.253350                            6.583233      -0.335022       1.896847                    0.997284      28.588284      83.902460       0.625794       0.425916      -1.047884       0.000873       0.092972      -0.009316       0.093441       0.022615      -0.000461      -0.018229      -0.014778      -0.013545      -0.027289      -0.005205       0.032494             10.335163      10.505904       2.003222      -4.527657       8.369470      -2.467137      12.130114           0.001208
          407              C      11.311571      14.524388       9.959820       0.075056      33.165278 0.41763850E+03  0.97726873E+04                                 9.800990                            7.392822      -0.723117       1.801932                    0.996427      26.996062      78.791313       0.533386       0.490740      -1.015949      -0.000976       0.001046       0.003110       0.003423       0.001551       0.000773       0.001683      -0.000935      -0.024411      -0.008384       0.002461       0.005923             12.804524      10.949590      -0.017250       0.048526      11.689183      -0.790473      15.774799           0.000580
          408              C      10.095421      15.125973       9.242243      -0.071319      26.887507 0.37692459E+03  0.86150924E+04                                 7.973018                            6.498605      -0.326876       1.899353                    0.997073      28.435623      82.598012       0.637799       0.420162      -1.053907      -0.012520      -0.082242      -0.030536       0.088617       0.027178       0.022358       0.028621      -0.019902      -0.007571      -0.028665      -0.024978       0.053642              9.522527      10.700436      -0.540995       3.885439       7.030117      -0.318913      10.837028           0.000247
          409              C       8.450490      14.441209       7.640953       0.273316      31.357444 0.34458276E+03  0.76504162E+04                                 8.850460                            6.339300       0.050498       2.039017                    0.999695      24.910376      69.790009       0.630804       0.437341      -1.050328       0.034927      -0.009968       0.030644       0.047522       0.001941       0.036025      -0.008069       0.038130       0.064921      -0.033822      -0.018066       0.051889             11.296656      12.950147      -2.095288       6.711690      10.500695      -1.054847      10.439127           0.000619
          410              C       7.867592      13.413940       6.959288      -0.227348      38.411554 0.48009684E+03  0.11594846E+05                                 9.927777                            7.338003      -0.032510       1.953755                    0.998760      30.849784      90.508139       0.602992       0.420589      -1.059326      -0.032815      -0.006015      -0.027264       0.043085      -0.007243      -0.002193      -0.008364      -0.042356      -0.040768      -0.018790      -0.011805       0.030595             12.114913      13.410781      -2.197169       6.291579      12.315882      -1.483522      10.618076           0.001625
          411              C       6.865069      13.685497       6.029257      -0.075418      34.248120 0.41206258E+03  0.95601667E+04                                 9.180556                            6.772191       0.078080       1.996618                    0.999566      28.853380      82.444827       0.632524       0.417375      -1.063421       0.020043       0.011474       0.020248       0.030714       0.019294      -0.009267       0.013423      -0.018549      -0.004348      -0.029065       0.004924       0.024141             11.292383      12.692330      -3.523250       6.025163      11.638413      -2.314393       9.546406          -0.000154
          412              C       6.440866      14.981876       5.768473      -0.047292      39.282255 0.43462250E+03  0.10128491E+05                                 9.978294                            6.880364      -0.007381       2.000164                    0.999296      27.277065      75.880591       0.643475       0.408453      -1.078719       0.032687      -0.005567       0.020936       0.039214       0.001080      -0.002616      -0.003618      -0.013640      -0.011968      -0.007225      -0.002744       0.009969             13.228737      15.287996      -3.905527       8.476588      12.213545      -2.574851      12.184669           0.017187
          413              C       7.037497      15.997891       6.491084      -0.064750      34.845962 0.42879982E+03  0.10064932E+05                                 9.361255                            6.970814       0.034981       1.984845                    0.999661      29.053508      83.961531       0.614054       0.424956      -1.056866       0.028574      -0.023816       0.008284       0.038109      -0.007101      -0.013227      -0.013057      -0.026711      -0.017134      -0.026159       0.003833       0.022326             11.333840      12.317941      -2.409131       6.098778      11.761171      -1.095206       9.922409           0.003589
          414              C       8.033916      15.755447       7.449308      -0.248278      37.644767 0.47758682E+03  0.11471283E+05                                 9.657653                            7.218334       0.211570       2.021852                    0.999836      30.899880      89.186739       0.623295       0.409122      -1.071121      -0.025808       0.021621      -0.031591       0.046168       0.017071       0.022957       0.017899      -0.035077      -0.013893      -0.033608      -0.008003       0.041611             11.878986      13.040299      -4.044661       6.315295      12.257086      -2.193728      10.339572           0.003907
          415              C       5.420032      15.253678       4.717951       0.584364      23.936533 0.24332370E+03  0.49907763E+04                                 7.666935                            5.524431      -0.014728       2.055898                    0.999583      21.928797      60.566165       0.634893       0.470351      -1.023423      -0.027233       0.036992      -0.039021       0.060272       0.011356      -0.082660      -0.014167       0.067343       0.038647      -0.063275      -0.041968       0.105243              9.605083      10.567181      -2.253095       5.441595       9.371063      -1.441080       8.877005          -0.003617
          416              C      11.770870      15.536978      11.021418      -0.068665      28.038918 0.38592421E+03  0.88524679E+04                                 8.179374                            6.543502      -0.405784       1.870729                    0.996926      28.488588      82.276031       0.641792       0.416054      -1.058946      -0.078213      -0.016454       0.034977       0.087243      -0.008665      -0.035518       0.013536       0.044571       0.042510      -0.033325      -0.019863       0.053188             10.186906       6.479919       0.209286      -0.489047       8.696142       3.115397      15.384657           0.000949
          417              C      11.081158      15.945292      13.300681       0.283090      32.781870 0.34365183E+03  0.76106683E+04                                 9.130573                            6.327221      -0.017868       2.015821                    0.999626      24.724234      68.770100       0.633087       0.436856      -1.052541      -0.009451      -0.011022      -0.047247       0.049427      -0.006598       0.005730       0.016513      -0.007057       0.121298      -0.030511      -0.014567       0.045078             12.332586       7.568676       1.935856      -0.262968       7.540908       4.626765      21.888174           0.018878
          418              C      10.257167      15.493187      14.289447      -0.205734      35.804672 0.43469204E+03  0.10183616E+05                                 9.322067                            6.878049       0.140681       2.010170                    0.999675      29.650638      84.125414       0.640628       0.408113      -1.073318      -0.005247      -0.002113       0.044238       0.044598       0.021303       0.011276       0.007648       0.009439      -0.045349      -0.019160      -0.014036       0.033197             11.621136       8.131657       1.885945      -0.640877       6.976293       3.090478      19.755460           0.023239
          419              C      10.530305      15.824927      15.620891      -0.065676      32.881306 0.39692553E+03  0.91146428E+04                                 8.929958                            6.658756       0.035118       1.992741                    0.999623      28.272519      80.123926       0.636747       0.418898      -1.063452       0.005644      -0.002152      -0.025255       0.025967      -0.004199      -0.017057      -0.009787      -0.001172      -0.014134      -0.022907       0.006183       0.016724             11.048862       8.050533       2.337209       1.078598       6.919491       3.422210      18.176563           0.000635
          420              C      11.615227      16.584552      15.939069      -0.020026      38.528612 0.42747413E+03  0.99207318E+04                                 9.910641                            6.848914       0.006595       2.011291                    0.999318      26.911503      74.709870       0.641368       0.411495      -1.076715      -0.009132      -0.009304      -0.034994       0.037343      -0.005697      -0.011779      -0.005702      -0.010300      -0.011959      -0.017947       0.008204       0.009743             13.626263       8.587837       2.519387       1.356049       7.468369       4.082402      24.822582           0.045505
          421              C      12.445322      17.049380      14.901972      -0.065448      34.012034 0.40700155E+03  0.94152387E+04                                 9.155966                            6.752026       0.008748       1.979279                    0.999619      28.638816      81.758420       0.630329       0.420052      -1.061540      -0.019362      -0.013694      -0.017978       0.029759       0.008279      -0.000154      -0.003297       0.011924      -0.081618      -0.027524       0.003665       0.023858             11.352640       7.828014       2.299654       0.161243       6.992556       2.778864      19.237349           0.006282
          422              C      12.199650      16.699536      13.600063      -0.233978      36.315117 0.45029087E+03  0.10660166E+05                                 9.440947                            7.020418       0.129201       2.002058                    0.999879      30.360381      87.063514       0.630335       0.410454      -1.070002       0.017964       0.013415       0.031478       0.038646       0.023641      -0.024035      -0.013941       0.019526       0.031020      -0.030868      -0.012705       0.043573             11.686431       8.064290       2.688570       1.342165       7.866598       4.167853      19.128405           0.006892
          423              C      11.940246      16.963754      17.361469       0.555658      25.732116 0.26793821E+03  0.56268863E+04                                 8.091193                            5.806951      -0.036780       2.040895                    0.999649      22.602232      63.066176       0.617987       0.471947      -1.023058      -0.005083      -0.007321       0.057374       0.058062      -0.073802      -0.000387      -0.019206      -0.020485      -0.189644      -0.070415      -0.036897       0.107312             10.636060       7.058652       1.969242       0.594239       6.277182       2.352197      18.572347          -0.005335
          424              C      10.922464      13.190334      10.595168      -0.075611      28.785008 0.41204270E+03  0.96696491E+04                                 8.477916                            6.886408      -0.508801       1.832620                    0.997410      29.530645      88.097144       0.604732       0.431593      -1.042550       0.073986       0.012035       0.046920       0.088432      -0.014333       0.018997      -0.033370       0.018406       0.017501      -0.037700      -0.008059       0.045759             10.398858       7.527739      -0.888048       1.065956      13.592929      -3.571859      10.075906           0.000525
          425              C      11.941772      11.518423      11.979306       0.275151      30.553073 0.35057728E+03  0.78094539E+04                                 8.698485                            6.395664       0.026202       2.028174                    0.999536      24.876706      69.587809       0.628421       0.437541      -1.051242      -0.008703       0.048666      -0.010447       0.050530      -0.021562       0.003485      -0.025458      -0.049228      -0.048075      -0.030474      -0.019793       0.050267             10.810103       8.122796      -1.163095       3.131054      15.803889      -4.453983       8.503624           0.016723
          426              C      12.964131      11.214573      12.874096      -0.189642      33.069101 0.43888455E+03  0.10332039E+05                                 8.898588                            6.961813       0.069460       1.993601                    0.999413      29.645801      85.000181       0.628268       0.414119      -1.066765       0.015488      -0.027403       0.023307       0.039166       0.019443      -0.001005       0.015577       0.014502      -0.026504      -0.026936      -0.000266       0.027202             10.214935       8.539789      -1.335250       3.257735      13.678930      -3.052134       8.426087           0.021883
          427              C      13.061790       9.937276      13.363444      -0.076409      30.295504 0.40842917E+03  0.94965730E+04                                 8.549752                            6.833614      -0.057657       1.962527                    0.999544      28.948777      84.005579       0.614385       0.428761      -1.051655      -0.012222       0.019209      -0.013794       0.026620      -0.004002       0.000807       0.011076       0.039980       0.064014      -0.033311       0.009712       0.023599              9.641253       8.182019       0.356350       2.238986      13.522541      -2.370829       7.219199          -0.002626
          428              C      12.163029       8.962851      13.012711      -0.025911      35.658327 0.43274112E+03  0.10092500E+05                                 9.403846                            6.913803      -0.042532       1.994968                    0.999244      27.145274      76.004472       0.634013       0.414226      -1.072940      -0.005977       0.036993      -0.008580       0.038442       0.001690      -0.006885       0.004919       0.021645      -0.002280      -0.013301      -0.001051       0.014352             11.600987       8.536478       0.305226       2.412688      18.126944      -4.302045       8.139540           0.041109
          429              C      11.149824       9.307802      12.110873      -0.048959      31.484115 0.40995646E+03  0.95292150E+04                                 8.768427                            6.832523       0.059450       2.003289                    0.999708      28.562718      82.539375       0.617065       0.427027      -1.054021       0.003838       0.035099       0.010674       0.036886       0.009002      -0.018875       0.015623       0.023844       0.014270      -0.030922       0.004356       0.026567             10.220013       8.384600      -0.682907       2.795118      14.308713      -3.931853       7.966727           0.012763
          430              C      11.032329      10.584120      11.628908      -0.236906      34.505215 0.46768343E+03  0.11252862E+05                                 9.284896                            7.277479       0.000229       1.965427                    0.998661      30.984963      91.570577       0.599451       0.424660      -1.053816      -0.016085      -0.041116       0.022853       0.049715      -0.014144       0.002755       0.001359       0.013484       0.028968      -0.020723       0.008693       0.012031             10.801484       8.809035       0.189595       2.680029      15.606188      -3.535211       7.989227           0.008368
          431              C      12.307990       7.559561      13.502395       0.547799      25.217346 0.27496341E+03  0.58103792E+04                                 7.914605                            5.875720      -0.022102       2.042230                    0.999685      22.783111      63.713866       0.615599       0.470846      -1.023924      -0.018196      -0.057394       0.012671       0.061528      -0.007817      -0.058141       0.037164       0.042785       0.152099      -0.063112      -0.033411       0.096524              9.578250       7.855917       1.139729       1.621665      14.421517      -2.887216       6.457318          -0.006945
          432              C       6.134158       3.351650      29.269285       0.557383      24.380091 0.26451286E+03  0.55398127E+04                                 7.786858                            5.780102      -0.005106       2.054647                    0.999529      22.485074      62.753606       0.617451       0.473648      -1.021640      -0.031026       0.028178       0.044782       0.061336       0.029642       0.081575       0.034741       0.056452       0.032432      -0.066355      -0.046335       0.112690              9.575510      11.329928      -2.261552      -5.278405       8.593757       0.585355       8.802844          -0.007399
          433              C       7.179407       3.322782      28.161706      -0.024922      36.097703 0.42968307E+03  0.10019938E+05                                 9.536258                            6.918287      -0.071306       1.987370                    0.999179      27.195905      76.552766       0.628795       0.417715      -1.068928       0.035835       0.012230      -0.018052       0.041948      -0.007109       0.015431       0.003500      -0.008305       0.027199      -0.020690       0.002681       0.018009             12.116425      13.873019      -1.926540      -7.514177      10.967055       1.977477      11.509200           0.046845
          434              C       7.772986       4.459897      27.697194      -0.066604      31.400603 0.41453662E+03  0.96868396E+04                                 8.809517                            6.917214      -0.077413       1.958231                    0.999541      28.988693      84.686106       0.605559       0.432843      -1.047821       0.017814      -0.022896      -0.003241       0.029191      -0.006110       0.022305       0.014579      -0.003477      -0.002585      -0.030137       0.006716       0.023421             10.177608      10.319475      -0.568891      -5.027078      10.830172       0.816967       9.383176           0.002695
          435              C       8.702265       4.432252      26.695003      -0.204291      35.664208 0.45402961E+03  0.10788779E+05                                 9.378227                            7.078327       0.124442       2.005179                    0.999505      30.159755      87.119580       0.622888       0.413817      -1.066054      -0.006861       0.008653       0.030057       0.032021       0.026574      -0.000024      -0.012521      -0.010288      -0.024892      -0.026686      -0.006829       0.033516             11.402634      10.398806      -2.587571      -5.416226      13.239544       3.002975      10.569551           0.023043
          436              C       9.047120       3.193609      26.118727       0.280532      31.217749 0.34659951E+03  0.76968211E+04                                 8.833898                            6.353714      -0.037749       2.008784                    0.999500      24.817629      69.254797       0.631486       0.436776      -1.051979       0.036800       0.004169      -0.031306       0.048494      -0.010528      -0.029926       0.014455       0.031768       0.072326      -0.032059      -0.017626       0.049686             11.361647      11.133135      -2.871621      -6.836553      11.109449       3.446995      11.842358           0.019838
          437              C       8.464223       2.054782      26.558738      -0.248443      34.695748 0.48569575E+03  0.11764768E+05                                 9.277195                            7.377334      -0.022278       1.952347                    0.999513      31.280016      91.922623       0.601757       0.420210      -1.059507      -0.033077      -0.019226       0.041872       0.056719      -0.004124      -0.008828       0.017191      -0.040439      -0.016263      -0.022754      -0.009432       0.032186             10.772278      10.880107      -1.286614      -5.862070      10.400957       1.947821      11.035770           0.007648
          438              C       7.537995       2.130867      27.609595      -0.068769      31.803138 0.41604873E+03  0.97135045E+04                                 8.828424                            6.879500      -0.052906       1.957419                    0.999570      29.141832      84.595972       0.614998       0.426580      -1.053543       0.031331       0.009830      -0.025753       0.041731       0.018300       0.015205      -0.011212      -0.009276      -0.036603      -0.031380       0.006392       0.024988             10.349140      10.750139      -2.087752      -5.404745      10.301700       2.327567       9.995582           0.013555
          439              C      10.444854       2.048421      24.586576      -0.064475      27.928709 0.38158009E+03  0.87687219E+04                                 8.253338                            6.583226      -0.335012       1.896850                    0.997284      28.588256      83.902279       0.625796       0.425915      -1.047884      -0.000874       0.092972       0.009316       0.093441      -0.022615      -0.000460       0.018229      -0.014778      -0.013543      -0.027289      -0.005204       0.032494             10.335141      10.505879      -2.003229      -4.527636       8.369465       2.467138      12.130078           0.001207
          440              C      11.577079       2.292088      23.603180       0.075057      33.165242 0.41763858E+03  0.97726896E+04                                 9.800981                            7.392822      -0.723117       1.801932                    0.996427      26.996057      78.791303       0.533386       0.490740      -1.015950       0.000975       0.001047      -0.003111       0.003424      -0.001551       0.000774      -0.001682      -0.000935      -0.024412      -0.008384       0.002461       0.005923             12.804494      10.949593       0.017249       0.048557      11.689197       0.790533      15.774692           0.000580
          441              C      12.793229       2.893673      24.320757      -0.071316      26.887367 0.37692253E+03  0.86150355E+04                                 7.972990                            6.498587      -0.326876       1.899354                    0.997073      28.435583      82.597909       0.637799       0.420162      -1.053906       0.012521      -0.082241       0.030536       0.088616      -0.027180       0.022359      -0.028621      -0.019903      -0.007577      -0.028666      -0.024978       0.053644              9.522480      10.700401       0.541004       3.885390       7.030096       0.318909      10.836941           0.000248
          442              C      14.438160       2.208909      25.922047       0.273307      31.357453 0.34458289E+03  0.76504179E+04                                 8.850450                            6.339292       0.050514       2.039021                    0.999695      24.910401      69.790015       0.630806       0.437340      -1.050329      -0.034926      -0.009968      -0.030646       0.047522      -0.001941       0.036026       0.008069       0.038130       0.064922      -0.033823      -0.018067       0.051890             11.296641      12.950138       2.095291       6.711682      10.500675       1.054848      10.439108           0.000618
          443              C      15.021058       1.181640      26.603712      -0.227360      38.411822 0.48010091E+03  0.11594969E+05                                 9.927822                            7.338033      -0.032515       1.953752                    0.998760      30.849926      90.508652       0.602991       0.420589      -1.059326       0.032817      -0.006015       0.027263       0.043086       0.007243      -0.002192       0.008365      -0.042359      -0.040769      -0.018790      -0.011807       0.030597             12.114970      13.410862       2.197186       6.291618      12.315924       1.483529      10.618125           0.001625
          444              C       0.764481       1.453197      27.533743      -0.075416      34.248058 0.41206152E+03  0.95601353E+04                                 9.180543                            6.772180       0.078083       1.996619                    0.999566      28.853346      82.444687       0.632525       0.417375      -1.063421      -0.020041       0.011474      -0.020248       0.030713      -0.019294      -0.009266      -0.013423      -0.018546      -0.004343      -0.029064       0.004924       0.024140             11.292369      12.692321       3.523253       6.025155      11.638398       2.314391       9.546388          -0.000155
          445              C       1.188684       2.749576      27.794527      -0.047295      39.282420 0.43462421E+03  0.10128542E+05                                 9.978325                            6.880379      -0.007387       2.000161                    0.999296      27.277121      75.880808       0.643474       0.408453      -1.078719      -0.032685      -0.005567      -0.020936       0.039212      -0.001080      -0.002614       0.003618      -0.013643      -0.011972      -0.007224      -0.002746       0.009970             13.228787      15.288067       3.905561       8.476626      12.213587       2.574872      12.184705           0.017189
          446              C       0.592053       3.765591      27.071916      -0.064743      34.845759 0.42879690E+03  0.10064844E+05                                 9.361215                            6.970786       0.034988       1.984848                    0.999661      29.053401      83.961103       0.614055       0.424955      -1.056866      -0.028574      -0.023815      -0.008284       0.038108       0.007101      -0.013225       0.013058      -0.026710      -0.017132      -0.026157       0.003832       0.022325             11.333789      12.317884       2.409127       6.098743      11.761131       1.095203       9.922353           0.003588
          447              C      14.854734       3.523147      26.113692      -0.248281      37.644730 0.47758649E+03  0.11471270E+05                                 9.657643                            7.218329       0.211576       2.021854                    0.999836      30.899851      89.186572       0.623296       0.409122      -1.071121       0.025809       0.021622       0.031591       0.046169      -0.017072       0.022957      -0.017898      -0.035080      -0.013895      -0.033609      -0.008002       0.041612             11.878973      13.040291       4.044672       6.315284      12.257079       2.193733      10.339550           0.003908
          448              C       2.209518       3.021378      28.845049       0.584364      23.936641 0.24332481E+03  0.49908070E+04                                 7.666969                            5.524450      -0.014745       2.055891                    0.999583      21.928865      60.566493       0.634890       0.470352      -1.023422       0.027232       0.036992       0.039021       0.060271      -0.011356      -0.082659       0.014168       0.067343       0.038648      -0.063274      -0.041968       0.105242              9.605130      10.567240       2.253117       5.441625       9.371106       1.441093       8.877042          -0.003616
          449              C      11.117780       3.304678      22.541582      -0.068671      28.039248 0.38593056E+03  0.88526503E+04                                 8.179454                            6.543571      -0.405798       1.870723                    0.996926      28.488743      82.276665       0.641786       0.416056      -1.058945       0.078213      -0.016456      -0.034975       0.087243       0.008666      -0.035517      -0.013534       0.044568       0.042507      -0.033322      -0.019864       0.053186             10.186998       6.479965      -0.209303      -0.489027       8.696248      -3.115444      15.384782           0.000950
          450              C      11.807492       3.712992      20.262319       0.283129      32.781423 0.34364848E+03  0.76105837E+04                                 9.130555                            6.327239      -0.017934       2.015805                    0.999626      24.723961      68.769533       0.633078       0.436863      -1.052536       0.009448      -0.011019       0.047237       0.049417       0.006612       0.005728      -0.016509      -0.007074       0.121262      -0.030520      -0.014545       0.045066             12.332505       7.568689      -1.935866      -0.262997       7.540881      -4.626685      21.887945           0.018906
          451              C      12.631483       3.260887      19.273553      -0.205689      35.803623 0.43467774E+03  0.10183203E+05                                 9.321912                            6.877954       0.140657       2.010169                    0.999675      29.650106      84.123756       0.640629       0.408115      -1.073316       0.005243      -0.002113      -0.044234       0.044594      -0.021288       0.011272      -0.007644       0.009433      -0.045393      -0.019171      -0.014015       0.033186             11.620890       8.131569      -1.885955      -0.640838       6.976190      -3.090382      19.754911           0.023270
          452              C      12.358345       3.592627      17.942109      -0.065678      32.881279 0.39692574E+03  0.91146449E+04                                 8.929940                            6.658747       0.035132       1.992746                    0.999623      28.272512      80.123789       0.636749       0.418897      -1.063453      -0.005644      -0.002150       0.025252       0.025964       0.004202      -0.017055       0.009785      -0.001173      -0.014136      -0.022907       0.006185       0.016721             11.048821       8.050521      -2.337210       1.078599       6.919471      -3.422188      18.176471           0.000633
          453              C      11.273423       4.352252      17.623931      -0.019950      38.527246 0.42745772E+03  0.99202616E+04                                 9.910472                            6.848828       0.006556       2.011287                    0.999318      26.910818      74.707776       0.641365       0.411501      -1.076711       0.009134      -0.009301       0.034997       0.037346       0.005715      -0.011780       0.005704      -0.010316      -0.012008      -0.017962       0.008195       0.009768             13.625966       8.587719      -2.519358       1.356005       7.468240      -4.082271      24.821940           0.045550
          454              C      10.443328       4.817080      18.661028      -0.065423      34.011253 0.40699086E+03  0.94149240E+04                                 9.155811                            6.751924       0.008768       1.979290                    0.999619      28.638408      81.756801       0.630336       0.420051      -1.061541       0.019364      -0.013693       0.017974       0.029757      -0.008270      -0.000153       0.003299       0.011920      -0.081626      -0.027527       0.003676       0.023851             11.352416       7.827906      -2.299631       0.161244       6.992445      -2.778794      19.236898           0.006292
          455              C      10.689000       4.467236      19.962937      -0.233972      36.314976 0.45028962E+03  0.10660133E+05                                 9.440938                            7.020420       0.129194       2.002058                    0.999879      30.360303      87.063376       0.630333       0.410455      -1.070001      -0.017959       0.013414      -0.031474       0.038641      -0.023636      -0.024035       0.013942       0.019524       0.031003      -0.030860      -0.012710       0.043570             11.686393       8.064295      -2.688567       1.342130       7.866580      -4.167810      19.128303           0.006906
          456              C      10.948404       4.731454      16.201531       0.555675      25.731074 0.26792699E+03  0.56265854E+04                                 8.090940                            5.806802      -0.036720       2.040921                    0.999649      22.601784      63.064326       0.618000       0.471942      -1.023061       0.005083      -0.007319      -0.057379       0.058067       0.073807      -0.000385       0.019207      -0.020485      -0.189657      -0.070418      -0.036901       0.107319             10.635657       7.058467      -1.969199       0.594210       6.277000      -2.352066      18.571504          -0.005345
          457              C      11.966186       0.958034      22.967832      -0.075608      28.784805 0.41203871E+03  0.96695327E+04                                 8.477868                            6.886366      -0.508797       1.832623                    0.997410      29.530561      88.096808       0.604735       0.431592      -1.042550      -0.073985       0.012033      -0.046921       0.088432       0.014331       0.018999       0.033371       0.018406       0.017500      -0.037701      -0.008059       0.045760             10.398799       7.527714       0.888056       1.065956      13.592817       3.571860      10.075865           0.000525
          458              C      10.946878      23.750723      21.583694       0.275131      30.553191 0.35057805E+03  0.78094710E+04                                 8.698478                            6.395647       0.026243       2.028186                    0.999536      24.876799      69.587946       0.628425       0.437538      -1.051244       0.008704       0.048670       0.010447       0.050534       0.021558       0.003490       0.025461      -0.049235      -0.048090      -0.030472      -0.019800       0.050272             10.810110       8.122775       1.163104       3.131047      15.803923       4.454011       8.503632           0.016713
          459              C       9.924519      23.446873      20.688904      -0.189667      33.069588 0.43889219E+03  0.10332260E+05                                 8.898664                            6.961866       0.069479       1.993604                    0.999413      29.646063      85.001003       0.628266       0.414119      -1.066766      -0.015489      -0.027403      -0.023309       0.039168      -0.019445      -0.000999      -0.015573       0.014497      -0.026515      -0.026931      -0.000275       0.027206             10.215040       8.539854       1.335304       3.257771      13.679079       3.052206       8.426186           0.021871
          460              C       9.826860      22.169576      20.199556      -0.076400      30.295390 0.40842675E+03  0.94965046E+04                                 8.549735                            6.833595      -0.057657       1.962528                    0.999544      28.948708      84.005377       0.614385       0.428761      -1.051655       0.012222       0.019208       0.013792       0.026618       0.004004       0.000807      -0.011074       0.039974       0.064009      -0.033307       0.009710       0.023597              9.641241       8.182013      -0.356347       2.238991      13.522511       2.370829       7.219200          -0.002626
          461              C      10.725621      21.195151      20.550289      -0.025928      35.658817 0.43274762E+03  0.10092691E+05                                 9.403919                            6.913846      -0.042519       1.994968                    0.999244      27.145541      76.005399       0.634013       0.414225      -1.072941       0.005975       0.036989       0.008576       0.038438      -0.001692      -0.006876      -0.004915       0.021641      -0.002296      -0.013295      -0.001049       0.014345             11.601095       8.536530      -0.305236       2.412698      18.127145       4.302102       8.139610           0.041093
          462              C      11.738826      21.540102      21.452127      -0.048966      31.484341 0.40995994E+03  0.95293167E+04                                 8.768465                            6.832549       0.059452       2.003287                    0.999708      28.562873      82.539932       0.617064       0.427027      -1.054021      -0.003835       0.035100      -0.010675       0.036887      -0.009003      -0.018873      -0.015621       0.023838       0.014258      -0.030919       0.004358       0.026562             10.220066       8.384628       0.682921       2.795131      14.308794       3.931891       7.966775           0.012759
          463              C      11.856321      22.816420      21.934092      -0.236912      34.505367 0.46768569E+03  0.11252929E+05                                 9.284919                            7.277493       0.000230       1.965426                    0.998661      30.985061      91.570900       0.599451       0.424659      -1.053817       0.016088      -0.041118      -0.022856       0.049719       0.014144       0.002756      -0.001358       0.013485       0.028966      -0.020723       0.008691       0.012032             10.801518       8.809043      -0.189597       2.680028      15.606259       3.535237       7.989254           0.008363
          464              C      10.580660      19.791861      20.060605       0.547787      25.218170 0.27497381E+03  0.58106587E+04                                 7.914800                            5.875851      -0.022151       2.042207                    0.999685      22.783520      63.715512       0.615589       0.470849      -1.023922       0.018198      -0.057392      -0.012669       0.061526       0.007815      -0.058138      -0.037163       0.042779       0.152083      -0.063109      -0.033408       0.096517              9.578509       7.856071      -1.139763       1.621686      14.421979       2.887332       6.457477          -0.006936
          465              O       5.792507      10.380574      25.072904      -0.204133      33.516632 0.39272653E+03  0.87243672E+04                                 8.477993                            6.169062       0.218438       2.198267                    0.997484      22.933821      57.870608       0.758723       0.363395      -1.136010       0.026185      -0.173656      -0.014807       0.176242       0.051510       0.131587       0.054934       0.043185       0.030962      -0.118401      -0.054897       0.173298             11.009229      13.693911      -0.191949       7.872243       7.056334      -0.142156      12.277440           0.003158
          466              O       2.365160       8.994655      25.133988      -0.184060      29.463406 0.32299066E+03  0.68220015E+04                                 7.693873                            5.494914       0.419454       2.264345                    0.999363      22.231388      54.414079       0.827220       0.350561      -1.148109      -0.038796       0.182164       0.027317       0.188242       0.071128      -0.100386      -0.082997      -0.005246       0.043642      -0.098892      -0.072439       0.171331             10.242942      10.728656       3.764875      -6.912578       7.991891      -4.064820      12.008278           0.027201
          467              O       4.073264       8.044694      15.306742      -0.515313      34.669926 0.49038155E+03  0.11520273E+05                                 8.507794                            6.807824       0.260104       2.140188                    0.996504      27.043471      70.267553       0.735637       0.354416      -1.142680      -0.007126       0.005976       0.031424       0.032771       0.016755      -0.042890      -0.022952       0.016869       0.044684      -0.035921      -0.025821       0.061742             10.597876       6.910816       0.789161      -2.826058       5.872550      -0.173599      19.010261           0.092057
          468              O       4.525849       8.903157      21.533685      -0.199611      30.526422 0.32805495E+03  0.69543931E+04                                 7.945222                            5.546851       0.256891       2.203141                    0.998994      22.537727      55.224132       0.821516       0.351704      -1.147434      -0.172849      -0.032481      -0.006124       0.175981       0.006207      -0.081742       0.041228       0.053826       0.418399      -0.112328      -0.063290       0.175618             11.108751       5.623645      -0.251467      -1.238965       6.653788       5.268893      21.048820           0.029207
          469              O      10.135094       7.986469      29.024276      -0.540265      36.208681 0.49380169E+03  0.11606793E+05                                 8.698637                            6.811058       0.521464       2.225132                    0.998211      26.981738      69.850171       0.739671       0.352296      -1.145776      -0.022801       0.029737       0.004681       0.037763      -0.026792      -0.012364      -0.017731      -0.056676      -0.081534      -0.045134      -0.009281       0.054415             10.670525      10.455848      -4.746582       4.147511      13.167736      -3.668423       8.387991           0.080507
          470              O       3.282080      11.634630      22.072371      -0.198287      30.296802 0.36086855E+03  0.78366820E+04                                 7.854021                            5.853082       0.338566       2.232372                    0.999103      22.719081      56.394481       0.792267       0.356001      -1.143640       0.147245       0.074704       0.059021       0.175343      -0.054745       0.092158      -0.104654      -0.062385      -0.036378      -0.121609      -0.050704       0.172313             10.055120       6.081565      -2.812872       2.321077      15.459597      -5.536344       8.624197           0.026558
          471              O       2.403308       6.738285      15.962898      -0.395619      23.010126 0.33843153E+03  0.72455415E+04                                 6.301516                            5.607282       0.830815       2.344508                    0.999426      24.924783      61.795147       0.821185       0.348390      -1.147756       0.011622       0.020623       0.001733       0.023736      -0.003689       0.010232      -0.003443      -0.003565      -0.058135      -0.022919       0.006878       0.016042              6.764912       7.090704       2.116117       1.315386       6.015231       1.424282       7.188803           0.234514
          472              O      13.307919       7.720783      29.526378      -0.500361      36.778208 0.49424633E+03  0.11632089E+05                                 8.865730                            6.861670       0.381564       2.189989                    0.997016      26.658331      69.294731       0.728525       0.357230      -1.140599       0.037428       0.013593       0.012733       0.041806       0.035394       0.016411      -0.017848      -0.045959      -0.129201      -0.057760      -0.006582       0.064342             11.116101      14.128872       5.945145      -4.502605      11.297563      -2.995404       7.921869           0.107896
          473              O       1.963846      17.230418      19.378941      -0.379456      22.940766 0.34455760E+03  0.74025173E+04                                 6.278908                            5.662179       1.009507       2.405684                    0.999656      24.825468      61.457378       0.817056       0.348929      -1.148450       0.019163      -0.007314       0.017345       0.026862       0.007265       0.003458      -0.001551       0.038860      -0.041284      -0.016066      -0.011794       0.027860              6.664832       7.576784      -0.960028       2.123746       5.933290      -1.468416       6.484422           0.282583
          474              O       3.885730      17.711636      20.414023      -0.506222      36.538998 0.49344005E+03  0.11606150E+05                                 8.785970                            6.843233       0.327559       2.171556                    0.996587      26.736471      69.433543       0.731700       0.355893      -1.141887      -0.009211      -0.020484      -0.009391       0.024344       0.042071      -0.000505       0.034893       0.023201      -0.092516      -0.059581      -0.004461       0.064042             10.664169       8.925138       5.128938       0.354483      17.179921      -0.754945       5.887450           0.089183
          475              O      13.458526       9.885900      29.881810      -0.386832      22.308687 0.33572101E+03  0.71760589E+04                                 6.153037                            5.585055       0.829904       2.340758                    0.999633      24.960814      61.919168       0.822415       0.348424      -1.147251      -0.002099      -0.031326      -0.004275       0.031686      -0.002548       0.013590       0.007658      -0.000003      -0.018252      -0.018621       0.005123       0.013498              6.384926       6.208079      -0.692113      -1.446418       6.859024       1.793994       6.087676           0.264227
          476              O      10.304470      10.116357      29.467643      -0.395881      23.043227 0.33505368E+03  0.71635711E+04                                 6.324102                            5.597305       0.741055       2.315731                    0.999210      24.935314      62.014396       0.816989       0.350651      -1.144572      -0.009998      -0.030594      -0.004538       0.032504       0.005638      -0.015368      -0.003156       0.008343       0.004979      -0.013250      -0.006249       0.019498              6.720014       6.943335       1.153579       2.270586       6.785035       1.498037       6.431672           0.244207
          477              O       1.837043      22.612874       8.490096      -0.204126      33.516487 0.39272458E+03  0.87243106E+04                                 8.477959                            6.169039       0.218451       2.198273                    0.997484      22.933781      57.870410       0.758726       0.363394      -1.136011      -0.026184      -0.173657       0.014805       0.176242      -0.051510       0.131587      -0.054935       0.043185       0.030963      -0.118401      -0.054898       0.173299             11.009189      13.693853       0.191941       7.872214       7.056308       0.142152      12.277406           0.003158
          478              O       5.264390      21.226955       8.429012      -0.184057      29.463442 0.32299094E+03  0.68220096E+04                                 7.693880                            5.494918       0.419449       2.264343                    0.999363      22.231391      54.414110       0.827220       0.350561      -1.148109       0.038795       0.182165      -0.027318       0.188243      -0.071128      -0.100385       0.082997      -0.005244       0.043644      -0.098891      -0.072440       0.171331             10.242960      10.728666      -3.764875      -6.912597       7.991898       4.064831      12.008318           0.027201
          479              O       3.556286      20.276994      18.256258      -0.515339      34.670057 0.49038284E+03  0.11520306E+05                                 8.507806                            6.807827       0.260088       2.140182                    0.996504      27.043523      70.267605       0.735638       0.354416      -1.142681       0.007125       0.005978      -0.031420       0.032767      -0.016748      -0.042890       0.022953       0.016868       0.044688      -0.035923      -0.025817       0.061740             10.597906       6.910841      -0.789175      -2.826094       5.872562       0.173616      19.010316           0.092033
          480              O       3.103701      21.135457      12.029315      -0.199712      30.529441 0.32808670E+03  0.69552533E+04                                 7.945816                            5.547178       0.256702       2.203066                    0.998994      22.538569      55.227426       0.821476       0.351712      -1.147425       0.172845      -0.032479       0.006134       0.175977      -0.006220      -0.081747      -0.041234       0.053859       0.418407      -0.112352      -0.063273       0.175625             11.109720       5.624022       0.251494      -1.239072       6.654316      -5.269462      21.050821           0.029147
          481              O      12.753556      20.218769       4.538724      -0.540296      36.208930 0.49380623E+03  0.11606922E+05                                 8.698664                            6.811081       0.521480       2.225134                    0.998211      26.981891      69.850551       0.739671       0.352295      -1.145777       0.022800       0.029736      -0.004682       0.037762       0.026795      -0.012370       0.017736      -0.056671      -0.081535      -0.045142      -0.009274       0.054416             10.670557      10.455878       4.746587       4.147534      13.167765       3.668435       8.388028           0.080483
          482              O       4.347470      23.866930      11.490629      -0.198254      30.296014 0.36085910E+03  0.78364176E+04                                 7.853852                            5.852979       0.338632       2.232396                    0.999103      22.718867      56.393551       0.792280       0.355998      -1.143644      -0.147247       0.074702      -0.059025       0.175346       0.054748       0.092154       0.104653      -0.062390      -0.036374      -0.121604      -0.050709       0.172313             10.054873       6.081440       2.812790       2.321007      15.459200       5.536164       8.623979           0.026569
          483              O       5.226242      18.970585      17.600102      -0.395761      23.012185 0.33846880E+03  0.72465473E+04                                 6.301937                            5.607629       0.830720       2.344466                    0.999426      24.925757      61.798686       0.821150       0.348394      -1.147751      -0.011611       0.020612      -0.001730       0.023721       0.003693       0.010241       0.003429      -0.003566      -0.058276      -0.022963       0.006901       0.016062              6.765397       7.091183      -2.116290       1.315505       6.015625      -1.424422       7.189382           0.234393
          484              O       9.580731      19.953083       4.036622      -0.500438      36.779542 0.49426731E+03  0.11632705E+05                                 8.865939                            6.861816       0.381543       2.189975                    0.997016      26.658853      69.296429       0.728517       0.357230      -1.140599      -0.037427       0.013591      -0.012742       0.041807      -0.035397       0.016423       0.017863      -0.045945      -0.129202      -0.057777      -0.006565       0.064342             11.116384      14.129247      -5.945310      -4.502736      11.297853       2.995477       7.922052           0.107837
          485              O       5.665704       4.998118      14.184059      -0.379478      22.940889 0.34455988E+03  0.74025789E+04                                 6.278936                            5.662203       1.009477       2.405675                    0.999656      24.825505      61.457533       0.817053       0.348929      -1.148449      -0.019161      -0.007312      -0.017344       0.026860      -0.007260       0.003455       0.001551       0.038871      -0.041261      -0.016065      -0.011794       0.027859              6.664861       7.576831       0.960027       2.123759       5.933310       1.468417       6.484443           0.282567
          486              O       3.743820       5.479336      13.148977      -0.506230      36.539394 0.49344589E+03  0.11606327E+05                                 8.786049                            6.843285       0.327544       2.171550                    0.996587      26.736581      69.434045       0.731695       0.355894      -1.141886       0.009212      -0.020483       0.009391       0.024343      -0.042074      -0.000507      -0.034894       0.023200      -0.092519      -0.059584      -0.004460       0.064045             10.664276       8.925235      -5.129012       0.354491      17.180102       0.754946       5.887490           0.089175
          487              O       9.430124      22.118200       3.681190      -0.387010      22.310722 0.33575956E+03  0.71770945E+04                                 6.153444                            5.585404       0.829816       2.340716                    0.999633      24.961903      61.922938       0.822382       0.348427      -1.147247       0.002105      -0.031314       0.004261       0.031673       0.002585       0.013623      -0.007687      -0.000012      -0.018217      -0.018673       0.005151       0.013522              6.385365       6.208521       0.692154      -1.446554       6.859489      -1.794130       6.088084           0.264091
          488              O      12.584180      22.348657       4.095357      -0.395956      23.043883 0.33506553E+03  0.71638871E+04                                 6.324222                            5.597405       0.741048       2.315724                    0.999209      24.935701      62.015614       0.816981       0.350651      -1.144572       0.009993      -0.030589       0.004532       0.032497      -0.005655      -0.015381       0.003140       0.008356       0.004989      -0.013269      -0.006246       0.019515              6.720149       6.943487      -1.153600       2.270652       6.785160      -1.498064       6.431801           0.244146
          489              O      13.422057      22.612874      25.271596      -0.204098      33.515755 0.39271569E+03  0.87240524E+04                                 8.477790                            6.168934       0.218517       2.198295                    0.997484      22.933594      57.869488       0.758740       0.363390      -1.136016       0.026184      -0.173656       0.014810       0.176242       0.051510      -0.131591      -0.054931       0.043182       0.030958      -0.118405      -0.054894       0.173299             11.008945      13.693531      -0.191943      -7.872006       7.056180       0.142151      12.277125           0.003164
          490              O       9.994711      21.226955      25.210512      -0.184076      29.463612 0.32299248E+03  0.68220542E+04                                 7.693936                            5.494951       0.419403       2.264330                    0.999363      22.231384      54.414247       0.827212       0.350563      -1.148106      -0.038794       0.182159      -0.027314       0.188236       0.071125       0.100388       0.082995      -0.005248       0.043638      -0.098895      -0.072435       0.171329             10.243042      10.728749       3.764919       6.912654       7.991969       4.064875      12.008407           0.027196
          491              O      11.702814      20.276994       1.474758      -0.515474      34.673110 0.49043234E+03  0.11521780E+05                                 8.508365                            6.808219       0.260029       2.140154                    0.996503      27.044587      70.271720       0.735608       0.354421      -1.142675      -0.007126       0.005972      -0.031409       0.032756       0.016739       0.042912       0.022973       0.016877       0.044684      -0.035950      -0.025816       0.061766             10.598698       6.911241       0.789208       2.826267       5.872906       0.173555      19.011948           0.091950
          492              O      12.155399      21.135457      28.810815      -0.199705      30.529017 0.32808226E+03  0.69551346E+04                                 7.945744                            5.547141       0.256706       2.203070                    0.998994      22.538421      55.226940       0.821479       0.351712      -1.147425      -0.172846      -0.032479       0.006134       0.175978       0.006219       0.081747      -0.041233       0.053856       0.418401      -0.112349      -0.063274       0.175624             11.109596       5.623973      -0.251490       1.239042       6.654268      -5.269404      21.050547           0.029204
          493              O       2.505544      20.218769      21.320224      -0.540274      36.209137 0.49380941E+03  0.11607024E+05                                 8.698723                            6.811125       0.521433       2.225118                    0.998211      26.981902      69.850828       0.739665       0.352298      -1.145775      -0.022804       0.029734      -0.004678       0.037762      -0.026790       0.012368       0.017732      -0.056663      -0.081524      -0.045134      -0.009274       0.054408             10.670628      10.455925      -4.746614      -4.147551      13.167885       3.668459       8.388073           0.080505
          494              O      10.911630      23.866930      28.272129      -0.198325      30.297964 0.36088292E+03  0.78370821E+04                                 7.854258                            5.853228       0.338493       2.232344                    0.999103      22.719418      56.395867       0.792250       0.356005      -1.143636       0.147243       0.074709      -0.059019       0.175343      -0.054742      -0.092167       0.104655      -0.062380      -0.036392      -0.121620      -0.050697       0.172317             10.055463       6.081738      -2.812998      -2.321155      15.460201       5.536560       8.624449           0.026541
          495              O      10.032858      18.970585       0.818602      -0.395668      23.010528 0.33843863E+03  0.72457284E+04                                 6.301574                            5.607328       0.830817       2.344504                    0.999426      24.925089      61.795970       0.821184       0.348388      -1.147758       0.011621       0.020620      -0.001715       0.023731      -0.003700      -0.010246       0.003432      -0.003570      -0.058178      -0.022938       0.006880       0.016058              6.764980       7.090776       2.116148      -1.315398       6.015286      -1.424295       7.188880           0.234458
          496              O       5.678369      19.953083      20.818122      -0.500298      36.776261 0.49421823E+03  0.11631239E+05                                 8.865343                            6.861421       0.381648       2.190017                    0.997017      26.657848      69.292473       0.728548       0.357224      -1.140606       0.037431       0.013591      -0.012734       0.041809       0.035386      -0.016409       0.017840      -0.045934      -0.129145      -0.057741      -0.006578       0.064319             11.115534      14.128022       5.944786       4.502256      11.297122       2.995198       7.921458           0.107927
          497              O       9.593396       4.998118      30.965559      -0.379349      22.939258 0.34452905E+03  0.74017443E+04                                 6.278601                            5.661918       1.009574       2.405716                    0.999656      24.824724      61.454701       0.817081       0.348925      -1.148453       0.019176      -0.007309      -0.017352       0.026874       0.007281      -0.003453       0.001556       0.038813      -0.041336      -0.016068      -0.011783       0.027851              6.664492       7.576398      -0.959981      -2.123614       5.932991       1.468321       6.484087           0.282666
          498              O      11.515280       5.479336      29.930477      -0.506238      36.539132 0.49344100E+03  0.11606177E+05                                 8.785991                            6.843236       0.327587       2.171568                    0.996587      26.736490      69.433596       0.731700       0.355893      -1.141888      -0.009214      -0.020483       0.009393       0.024345       0.042082       0.000497      -0.034894       0.023197      -0.092527      -0.059583      -0.004473       0.064056             10.664222       8.925156       5.128989      -0.354466      17.180058       0.754964       5.887450           0.089170
          499              O       5.828976      22.118200      20.462690      -0.387124      22.312143 0.33578639E+03  0.71778136E+04                                 6.153708                            5.585630       0.829842       2.340712                    0.999633      24.962770      61.925781       0.822365       0.348428      -1.147247      -0.002101      -0.031295       0.004263       0.031654      -0.002607      -0.013639      -0.007702      -0.000064      -0.018208      -0.018704       0.005183       0.013521              6.385653       6.208831      -0.692190       1.446656       6.859767      -1.794222       6.088362           0.264002
          500              O       2.674920      22.348657      20.876857      -0.396028      23.044677 0.33507979E+03  0.71642684E+04                                 6.324365                            5.597522       0.741068       2.315723                    0.999210      24.936186      62.017153       0.816973       0.350651      -1.144572      -0.009987      -0.030578       0.004532       0.032486       0.005674       0.015393       0.003123       0.008356       0.004983      -0.013291      -0.006236       0.019526              6.720309       6.943660       1.153632      -2.270718       6.785325      -1.498105       6.431943           0.244080
          501              O       9.466593      10.380574       8.291404      -0.204085      33.515306 0.39271050E+03  0.87239045E+04                                 8.477704                            6.168884       0.218543       2.198306                    0.997484      22.933456      57.868953       0.758745       0.363389      -1.136017      -0.026183      -0.173655      -0.014813       0.176242      -0.051510      -0.131589       0.054929       0.043186       0.030961      -0.118403      -0.054895       0.173298             11.008808      13.693355       0.191928      -7.871881       7.056114      -0.142137      12.276954           0.003167
          502              O      12.893940       8.994655       8.352488      -0.184060      29.463135 0.32298739E+03  0.68219167E+04                                 7.693840                            5.494898       0.419434       2.264343                    0.999363      22.231244      54.413701       0.827219       0.350562      -1.148108       0.038793       0.182158       0.027311       0.188235      -0.071126       0.100386      -0.082993      -0.005242       0.043643      -0.098890      -0.072436       0.171327             10.242886      10.728592      -3.764853       6.912526       7.991862      -4.064796      12.008203           0.027204
          503              O      11.185836       8.044694      32.088242      -0.515454      34.673132 0.49043319E+03  0.11521813E+05                                 8.508397                            6.808247       0.260009       2.140150                    0.996503      27.044503      70.271691       0.735602       0.354423      -1.142672       0.007127       0.005972       0.031409       0.032756      -0.016739       0.042912      -0.022972       0.016871       0.044683      -0.035952      -0.025813       0.061765             10.598718       6.911276      -0.789223       2.826274       5.872933      -0.173559      19.011946           0.091969
          504              O      10.733251       8.903157       4.752185      -0.199609      30.526151 0.32805236E+03  0.69543256E+04                                 7.945185                            5.546837       0.256875       2.203139                    0.998994      22.537614      55.223834       0.821515       0.351705      -1.147433       0.172848      -0.032482      -0.006124       0.175980      -0.006205       0.081744       0.041225       0.053823       0.418381      -0.112323      -0.063291       0.175614             11.108681       5.623622       0.251463       1.238949       6.653756       5.268854      21.048665           0.029271
          505              O       5.124006       7.986469      12.242776      -0.540216      36.207976 0.49379120E+03  0.11606485E+05                                 8.698528                            6.810989       0.521466       2.225135                    0.998211      26.981462      69.849296       0.739674       0.352296      -1.145776       0.022807       0.029733       0.004672       0.037763       0.026787       0.012357      -0.017723      -0.056679      -0.081532      -0.045122      -0.009289       0.054411             10.670365      10.455680       4.746495      -4.147426      13.167549      -3.668364       8.387867           0.080550
          506              O      11.977020      11.634630       5.290871      -0.198257      30.295934 0.36085822E+03  0.78363967E+04                                 7.853856                            5.852986       0.338606       2.232391                    0.999103      22.718799      56.393443       0.792276       0.356000      -1.143642      -0.147245       0.074703       0.059023       0.175344       0.054748      -0.092153      -0.104648      -0.062380      -0.036366      -0.121599      -0.050709       0.172308             10.054874       6.081450       2.812795      -2.321020      15.459175      -5.536174       8.623998           0.026577
          507              O      12.855792       6.738285      32.744398      -0.395683      23.011133 0.33844999E+03  0.72460393E+04                                 6.301722                            5.607455       0.830772       2.344489                    0.999426      24.925248      61.796842       0.821167       0.348392      -1.147754      -0.011620       0.020621       0.001715       0.023731       0.003700      -0.010248      -0.003436      -0.003574      -0.058207      -0.022949       0.006884       0.016065              6.765141       7.090944      -2.116206      -1.315420       6.015422       1.424327       7.189058           0.234450
          508              O       1.951181       7.720783      12.744878      -0.500328      36.777379 0.49423467E+03  0.11631735E+05                                 8.865561                            6.861565       0.381595       2.189998                    0.997017      26.658139      69.293787       0.728535       0.357227      -1.140602      -0.037432       0.013591       0.012734       0.041809      -0.035389      -0.016411      -0.017844      -0.045934      -0.129154      -0.057747      -0.006576       0.064323             11.115839      14.128457      -5.944983       4.502410      11.297411      -2.995291       7.921651           0.107910
          509              O      13.295254      17.230418       2.597441      -0.379520      22.941480 0.34457114E+03  0.74028820E+04                                 6.279042                            5.662295       1.009492       2.405674                    0.999656      24.825872      61.458712       0.817047       0.348929      -1.148449      -0.019166      -0.007301       0.017341       0.026858      -0.007247      -0.003449      -0.001554       0.038885      -0.041226      -0.016063      -0.011791       0.027855              6.664977       7.576961       0.960040      -2.123799       5.933420      -1.468451       6.484551           0.282527
          510              O      11.373370      17.711636       3.632523      -0.506281      36.539890 0.49345326E+03  0.11606538E+05                                 8.786113                            6.843324       0.327581       2.171561                    0.996587      26.736805      69.434631       0.731695       0.355893      -1.141887       0.009216      -0.020479      -0.009397       0.024344      -0.042085       0.000512       0.034900       0.023196      -0.092516      -0.059595      -0.004459       0.064054             10.664372       8.925319      -5.129080      -0.354495      17.180266      -0.754962       5.887531           0.089135
          511              O       1.800574       9.885900      13.100310      -0.387085      22.311981 0.33578337E+03  0.71777379E+04                                 6.153707                            5.585630       0.829781       2.340698                    0.999633      24.962520      61.925248       0.822359       0.348431      -1.147243       0.002099      -0.031298      -0.004263       0.031656       0.002595      -0.013634       0.007697      -0.000053      -0.018209      -0.018693       0.005171       0.013522              6.385648       6.208813       0.692184       1.446647       6.859780       1.794223       6.088352           0.264044
          512              O       4.954630      10.116357      12.686143      -0.395841      23.042369 0.33503816E+03  0.71631508E+04                                 6.323920                            5.597154       0.741114       2.315755                    0.999210      24.934923      62.012892       0.817005       0.350648      -1.144575       0.009998      -0.030589      -0.004544       0.032500      -0.005636       0.015364      -0.003159       0.008339       0.004955      -0.013247      -0.006246       0.019493              6.719812       6.943124      -1.153550      -2.270494       6.784835       1.497992       6.431477           0.244237
          513              O       1.837043       1.851726       8.291404      -0.204088      33.515413 0.39271174E+03  0.87239400E+04                                 8.477724                            6.168896       0.218539       2.198305                    0.997484      22.933489      57.869080       0.758744       0.363389      -1.136017      -0.026184       0.173655      -0.014813       0.176242       0.051510      -0.131590      -0.054929       0.043185       0.030960      -0.118404      -0.054894       0.173298             11.008839      13.693397      -0.191930      -7.871909       7.056129       0.142139      12.276990           0.003166
          514              O       5.264390       3.237645       8.352488      -0.184066      29.463295 0.32298913E+03  0.68219638E+04                                 7.693871                            5.494916       0.419424       2.264339                    0.999363      22.231294      54.413891       0.827216       0.350563      -1.148107       0.038794      -0.182158       0.027311       0.188235       0.071126       0.100387       0.082993      -0.005244       0.043641      -0.098892      -0.072435       0.171328             10.242932      10.728641       3.764873       6.912564       7.991895       4.064817      12.008260           0.027200
          515              O       3.556286       4.187606      32.088242      -0.515456      34.673350 0.49043655E+03  0.11521914E+05                                 8.508442                            6.808277       0.260001       2.140147                    0.996503      27.044559      70.271960       0.735599       0.354424      -1.142672       0.007127      -0.005971       0.031408       0.032755       0.016739       0.042912       0.022972       0.016871       0.044685      -0.035951      -0.025814       0.061765             10.598783       6.911310       0.789227       2.826290       5.872959       0.173558      19.012079           0.091967
          516              O       3.103701       3.329143       4.752185      -0.199613      30.526265 0.32805352E+03  0.69543570E+04                                 7.945206                            5.546848       0.256869       2.203137                    0.998994      22.537647      55.223957       0.821513       0.351706      -1.147433       0.172848       0.032482      -0.006124       0.175980       0.006205       0.081744      -0.041226       0.053824       0.418381      -0.112324      -0.063291       0.175614             11.108718       5.623636      -0.251464       1.238952       6.653777      -5.268877      21.048743           0.029262
          517              O      12.753556       4.245831      12.242776      -0.540263      36.208925 0.49380634E+03  0.11606933E+05                                 8.698685                            6.811100       0.521443       2.225122                    0.998211      26.981841      69.850595       0.739667       0.352297      -1.145775       0.022806      -0.029733       0.004675       0.037763      -0.026790       0.012364       0.017729      -0.056669      -0.081528      -0.045130      -0.009280       0.054410             10.670575      10.455897      -4.746592      -4.147537      13.167793       3.668438       8.388035           0.080513
          518              O       4.347470       0.597670       5.290871      -0.198263      30.296115 0.36086042E+03  0.78364579E+04                                 7.853892                            5.853008       0.338594       2.232386                    0.999103      22.718853      56.393660       0.792274       0.356000      -1.143642      -0.147245      -0.074704       0.059022       0.175344      -0.054748      -0.092154       0.104649      -0.062380      -0.036368      -0.121600      -0.050708       0.172309             10.054928       6.081476      -2.812813      -2.321033      15.459265       5.536210       8.624041           0.026573
          519              O       5.226242       5.494015      32.744398      -0.395693      23.011222 0.33845155E+03  0.72460805E+04                                 6.301735                            5.607464       0.830767       2.344486                    0.999426      24.925318      61.797033       0.821167       0.348392      -1.147754      -0.011620      -0.020620       0.001715       0.023731      -0.003700      -0.010249       0.003435      -0.003574      -0.058215      -0.022951       0.006886       0.016066              6.765156       7.090961       2.116213      -1.315425       6.015434      -1.424331       7.189074           0.234441
          520              O       9.580731       4.511517      12.744878      -0.500378      36.777987 0.49424506E+03  0.11632036E+05                                 8.865641                            6.861627       0.381594       2.189992                    0.997017      26.658437      69.294642       0.728534       0.357226      -1.140603      -0.037431      -0.013591       0.012738       0.041810       0.035389      -0.016418       0.017854      -0.045925      -0.129154      -0.057756      -0.006565       0.064321             11.115938      14.128587       5.945029       4.502459      11.297506       2.995313       7.921722           0.107872
          521              O       5.665704      19.466482       2.597441      -0.379509      22.941347 0.34456852E+03  0.74028110E+04                                 6.279014                            5.662270       1.009494       2.405675                    0.999656      24.825803      61.458462       0.817049       0.348929      -1.148449      -0.019167       0.007301       0.017342       0.026859       0.007249      -0.003450       0.001554       0.038881      -0.041234      -0.016064      -0.011791       0.027855              6.664948       7.576930      -0.960037      -2.123790       5.933392       1.468443       6.484523           0.282537
          522              O       3.743820      18.985264       3.632523      -0.506276      36.539996 0.49345473E+03  0.11606585E+05                                 8.786140                            6.843341       0.327571       2.171557                    0.996587      26.736819      69.434772       0.731692       0.355894      -1.141886       0.009216       0.020479      -0.009397       0.024343       0.042084       0.000510      -0.034900       0.023195      -0.092517      -0.059593      -0.004461       0.064054             10.664408       8.925344       5.129098      -0.354494      17.180332       0.754969       5.887547           0.089139
          523              O       9.430124       2.346400      13.100310      -0.387193      22.312967 0.33580214E+03  0.71782392E+04                                 6.153891                            5.585788       0.829762       2.340684                    0.999633      24.963123      61.927174       0.822347       0.348431      -1.147243       0.002104       0.031291      -0.004255       0.031649      -0.002620      -0.013654      -0.007713      -0.000058      -0.018186      -0.018723       0.005189       0.013535              6.385845       6.209017      -0.692203       1.446710       6.859985      -1.794282       6.088533           0.263952
          524              O      12.584180       2.115943      12.686143      -0.395962      23.043622 0.33506081E+03  0.71637577E+04                                 6.324159                            5.597352       0.741093       2.315740                    0.999210      24.935621      62.015198       0.816989       0.350649      -1.144574       0.009992       0.030582      -0.004535       0.032491       0.005661       0.015383       0.003136       0.008354       0.004977      -0.013275      -0.006241       0.019516              6.720077       6.943413       1.153592      -2.270615       6.785095      -1.498050       6.431724           0.244138
          525              O       5.792507      14.084026      25.271596      -0.204096      33.515694 0.39271498E+03  0.87240320E+04                                 8.477778                            6.168926       0.218520       2.198297                    0.997484      22.933577      57.869414       0.758741       0.363390      -1.136016       0.026185       0.173656       0.014810       0.176242      -0.051510      -0.131590       0.054931       0.043182       0.030958      -0.118405      -0.054894       0.173299             11.008926      13.693506       0.191942      -7.871989       7.056170      -0.142150      12.277101           0.003164
          526              O       2.365160      15.469945      25.210512      -0.184077      29.463633 0.32299262E+03  0.68220583E+04                                 7.693939                            5.494953       0.419401       2.264330                    0.999363      22.231390      54.414270       0.827212       0.350563      -1.148106      -0.038795      -0.182158      -0.027314       0.188236      -0.071125       0.100388      -0.082995      -0.005248       0.043638      -0.098895      -0.072434       0.171329             10.243045      10.728753      -3.764921       6.912658       7.991970      -4.064876      12.008413           0.027195
          527              O       4.073264      16.419906       1.474758      -0.515444      34.672674 0.49042508E+03  0.11521569E+05                                 8.508301                            6.808173       0.260031       2.140158                    0.996503      27.044387      70.271112       0.735610       0.354421      -1.142675      -0.007125      -0.005973      -0.031411       0.032758      -0.016745       0.042910      -0.022970       0.016878       0.044682      -0.035946      -0.025819       0.061765             10.598611       6.911187      -0.789196       2.826239       5.872865      -0.173550      19.011781           0.091970
          528              O       4.525849      15.561443      28.810815      -0.199696      30.528715 0.32807911E+03  0.69550494E+04                                 7.945685                            5.547109       0.256722       2.203077                    0.998994      22.538337      55.226617       0.821482       0.351711      -1.147426      -0.172846       0.032480       0.006132       0.175978      -0.006217       0.081747       0.041232       0.053853       0.418398      -0.112347      -0.063276       0.175622             11.109499       5.623937       0.251488       1.239033       6.654215       5.269346      21.050347           0.029208
          529              O      10.135094      16.478131      21.320224      -0.540251      36.208977 0.49380664E+03  0.11606946E+05                                 8.698710                            6.811114       0.521419       2.225116                    0.998211      26.981799      69.850601       0.739664       0.352298      -1.145774      -0.022804      -0.029733      -0.004677       0.037762       0.026788       0.012364      -0.017729      -0.056667      -0.081524      -0.045129      -0.009279       0.054407             10.670613      10.455922       4.746610      -4.147548      13.167853      -3.668453       8.388065           0.080522
          530              O       3.282080      12.829970      28.272129      -0.198318      30.297761 0.36088046E+03  0.78370138E+04                                 7.854219                            5.853204       0.338504       2.232348                    0.999103      22.719356      56.395625       0.792253       0.356004      -1.143637       0.147243      -0.074709      -0.059019       0.175343       0.054743      -0.092166      -0.104654      -0.062380      -0.036389      -0.121618      -0.050698       0.172316             10.055405       6.081709       2.812979      -2.321142      15.460101      -5.536523       8.624405           0.026545
          531              O       2.403308      17.726315       0.818602      -0.395603      23.009670 0.33842294E+03  0.72453064E+04                                 6.301406                            5.607188       0.830841       2.344518                    0.999427      24.924640      61.794426       0.821197       0.348387      -1.147759       0.011625      -0.020624      -0.001718       0.023737       0.003698      -0.010238      -0.003437      -0.003568      -0.058110      -0.022915       0.006869       0.016046              6.764790       7.090584      -2.116079      -1.315355       6.015131       1.424245       7.188657           0.234511
          532              O      13.307919      16.743817      20.818122      -0.500292      36.776144 0.49421672E+03  0.11631195E+05                                 8.865323                            6.861410       0.381641       2.190015                    0.997017      26.657809      69.292351       0.728549       0.357224      -1.140606       0.037430      -0.013592      -0.012734       0.041808      -0.035386      -0.016409      -0.017840      -0.045933      -0.129145      -0.057740      -0.006578       0.064318             11.115501      14.127977      -5.944758       4.502233      11.297093      -2.995182       7.921433           0.107929
          533              O       1.963846       7.234182      30.965559      -0.379252      22.938084 0.34450698E+03  0.74011487E+04                                 6.278371                            5.661723       1.009615       2.405736                    0.999656      24.824107      61.452589       0.817099       0.348924      -1.148455       0.019184       0.007314      -0.017358       0.026885      -0.007303      -0.003452      -0.001559       0.038777      -0.041396      -0.016075      -0.011777       0.027852              6.664239       7.576105       0.959947      -2.123515       5.932766      -1.468251       6.483847           0.282745
          534              O       3.885730       6.752964      29.930477      -0.506206      36.538386 0.49342947E+03  0.11605836E+05                                 8.785864                            6.843149       0.327610       2.171579                    0.996587      26.736227      69.432653       0.731706       0.355892      -1.141888      -0.009214       0.020485       0.009393       0.024346      -0.042080       0.000492       0.034891       0.023202      -0.092536      -0.059579      -0.004478       0.064057             10.664054       8.925017      -5.128897      -0.354452      17.179773      -0.754951       5.887372           0.089194
          535              O      13.458526      14.578700      20.462690      -0.387118      22.312166 0.33578682E+03  0.71778263E+04                                 6.153718                            5.585639       0.829833       2.340709                    0.999633      24.962757      61.925795       0.822363       0.348428      -1.147246      -0.002100       0.031296       0.004263       0.031654       0.002605      -0.013637       0.007701      -0.000065      -0.018208      -0.018702       0.005182       0.013519              6.385664       6.208840       0.692192       1.446659       6.859778       1.794226       6.088372           0.264006
          536              O      10.304470      14.348243      20.876857      -0.395973      23.043979 0.33506714E+03  0.71639285E+04                                 6.324229                            5.597408       0.741091       2.315736                    0.999210      24.935811      62.015870       0.816983       0.350650      -1.144573      -0.009990       0.030582       0.004536       0.032490      -0.005663       0.015383      -0.003134       0.008350       0.004973      -0.013277      -0.006238       0.019515              6.720158       6.943496      -1.153608      -2.270649       6.785177       1.498072       6.431801           0.244128
          537              O       9.466593      14.084026       8.490096      -0.204123      33.516380 0.39272333E+03  0.87242750E+04                                 8.477939                            6.169027       0.218457       2.198275                    0.997484      22.933749      57.870284       0.758727       0.363394      -1.136012      -0.026183       0.173657       0.014805       0.176242       0.051510       0.131587       0.054935       0.043186       0.030963      -0.118400      -0.054898       0.173298             11.009157      13.693812      -0.191939       7.872186       7.056292      -0.142149      12.277368           0.003159
          538              O      12.893940      15.469945       8.429012      -0.184054      29.463356 0.32299005E+03  0.68219856E+04                                 7.693863                            5.494908       0.419455       2.264346                    0.999363      22.231366      54.414013       0.827221       0.350561      -1.148109       0.038795      -0.182166      -0.027317       0.188243       0.071128      -0.100385      -0.082997      -0.005243       0.043646      -0.098890      -0.072441       0.171330             10.242933      10.728637       3.764863      -6.912574       7.991879      -4.064817      12.008284           0.027203
          539              O      11.185836      16.419906      18.256258      -0.515307      34.669769 0.49037766E+03  0.11520158E+05                                 8.507774                            6.807800       0.260089       2.140186                    0.996504      27.043345      70.267144       0.735638       0.354417      -1.142680       0.007124      -0.005978      -0.031421       0.032768       0.016754      -0.042888      -0.022950       0.016869       0.044687      -0.035919      -0.025821       0.061740             10.597867       6.910811       0.789166      -2.826076       5.872538      -0.173615      19.010252           0.092055
          540              O      10.733251      15.561443      12.029315      -0.199704      30.529147 0.32808360E+03  0.69551696E+04                                 7.945760                            5.547147       0.256717       2.203072                    0.998994      22.538484      55.227105       0.821480       0.351711      -1.147426       0.172845       0.032479       0.006133       0.175977       0.006218      -0.081746       0.041233       0.053856       0.418405      -0.112350      -0.063275       0.175624             11.109629       5.623986      -0.251491      -1.239061       6.654264       5.269406      21.050636           0.029154
          541              O       5.124006      16.478131       4.538724      -0.540266      36.208385 0.49379748E+03  0.11606664E+05                                 8.698577                            6.811019       0.521490       2.225141                    0.998211      26.981667      69.849810       0.739675       0.352295      -1.145778       0.022801      -0.029736      -0.004680       0.037762      -0.026793      -0.012366      -0.017732      -0.056677      -0.081537      -0.045136      -0.009280       0.054416             10.670442      10.455763      -4.746533       4.147476      13.167623      -3.668394       8.387939           0.080505
          542              O      11.977020      12.829970      11.490629      -0.198243      30.295670 0.36085488E+03  0.78363006E+04                                 7.853783                            5.852938       0.338653       2.232404                    0.999103      22.718763      56.393138       0.792284       0.355997      -1.143645      -0.147248      -0.074701      -0.059026       0.175346      -0.054749       0.092152      -0.104652      -0.062390      -0.036370      -0.121601      -0.050711       0.172312             10.054774       6.081391      -2.812758       2.320984      15.459029      -5.536098       8.623902           0.026576
          543              O      12.855792      17.726315      17.600102      -0.395694      23.011247 0.33845154E+03  0.72460823E+04                                 6.301750                            5.607471       0.830740       2.344478                    0.999426      24.925282      61.797012       0.821165       0.348393      -1.147753      -0.011616      -0.020617      -0.001733       0.023727      -0.003690       0.010234      -0.003435      -0.003563      -0.058205      -0.022939       0.006890       0.016050              6.765186       7.090972       2.116214       1.315461       6.015453       1.424366       7.189133           0.234452
          544              O       1.951181      16.743817       4.036622      -0.500413      36.779151 0.49426099E+03  0.11632520E+05                                 8.865880                            6.861773       0.381546       2.189978                    0.997016      26.658689      69.295911       0.728519       0.357230      -1.140599      -0.037426      -0.013592      -0.012740       0.041806       0.035396       0.016420      -0.017859      -0.045949      -0.129201      -0.057772      -0.006570       0.064342             11.116305      14.129139       5.945266      -4.502694      11.297779      -2.995455       7.921996           0.107856
          545              O      13.295254       7.234182      14.184059      -0.379385      22.939823 0.34454004E+03  0.74020441E+04                                 6.278730                            5.662030       1.009523       2.405697                    0.999656      24.824947      61.455648       0.817068       0.348928      -1.148450      -0.019168       0.007318      -0.017350       0.026870       0.007280       0.003453      -0.001555       0.038839      -0.041317      -0.016071      -0.011789       0.027860              6.664632       7.576559      -0.959996       2.123665       5.933112      -1.468355       6.484225           0.282641
          546              O      11.373370       6.752964      13.148977      -0.506203      36.538330 0.49342983E+03  0.11605844E+05                                 8.785847                            6.843148       0.327594       2.171570                    0.996588      26.736258      69.432684       0.731707       0.355892      -1.141889       0.009212       0.020487       0.009391       0.024346       0.042073      -0.000503       0.034892       0.023206      -0.092526      -0.059582      -0.004464       0.064046             10.664008       8.925022       5.128866       0.354476      17.179636      -0.754919       5.887366           0.089197
          547              O       1.800574      14.578700       3.681190      -0.386960      22.310282 0.33575120E+03  0.71768714E+04                                 6.153363                            5.585335       0.829821       2.340721                    0.999633      24.961630      61.922078       0.822387       0.348427      -1.147247       0.002102       0.031317       0.004265       0.031676      -0.002574       0.013614       0.007679      -0.000010      -0.018226      -0.018658       0.005142       0.013516              6.385278       6.208431      -0.692146      -1.446527       6.859398       1.794104       6.088005           0.264131
          548              O       4.954630      14.348243       4.095357      -0.395877      23.042970 0.33504901E+03  0.71634439E+04                                 6.324046                            5.597258       0.741072       2.315738                    0.999210      24.935206      62.013944       0.816994       0.350650      -1.144573       0.009997       0.030593       0.004538       0.032504       0.005639      -0.015369      -0.003155       0.008347       0.004975      -0.013250      -0.006250       0.019500              6.719953       6.943274       1.153569       2.270563       6.784967       1.498021       6.431618           0.244212
          549              O      13.422057       1.851726      25.072904      -0.204134      33.516670 0.39272694E+03  0.87243789E+04                                 8.478000                            6.169066       0.218436       2.198267                    0.997484      22.933832      57.870650       0.758722       0.363395      -1.136010       0.026185       0.173656      -0.014806       0.176243      -0.051510       0.131588      -0.054934       0.043185       0.030962      -0.118401      -0.054897       0.173298             11.009241      13.693928       0.191950       7.872256       7.056339       0.142157      12.277457           0.003157
          550              O       9.994711       3.237645      25.133988      -0.184061      29.463448 0.32299126E+03  0.68220176E+04                                 7.693881                            5.494920       0.419451       2.264344                    0.999363      22.231404      54.414138       0.827220       0.350561      -1.148109      -0.038796      -0.182164       0.027317       0.188242      -0.071128      -0.100387       0.082997      -0.005247       0.043641      -0.098893      -0.072439       0.171331             10.242953      10.728667      -3.764877      -6.912586       7.991900       4.064824      12.008292           0.027199
          551              O      11.702814       4.187606      15.306742      -0.515384      34.671239 0.49040334E+03  0.11520914E+05                                 8.508012                            6.807981       0.260078       2.140172                    0.996504      27.043996      70.269338       0.735628       0.354417      -1.142680      -0.007128      -0.005975       0.031419       0.032766      -0.016740      -0.042894       0.022958       0.016866       0.044690      -0.035931      -0.025812       0.061743             10.598170       6.910996      -0.789198      -2.826144       5.872690       0.173607      19.010824           0.092004
          552              O      12.155399       3.329143      21.533685      -0.199620      30.526715 0.32805803E+03  0.69544764E+04                                 7.945277                            5.546881       0.256876       2.203135                    0.998994      22.537812      55.224453       0.821512       0.351705      -1.147434      -0.172849       0.032480      -0.006125       0.175980      -0.006208      -0.081743      -0.041229       0.053830       0.418400      -0.112331      -0.063288       0.175619             11.108842       5.623680       0.251470      -1.238975       6.653837      -5.268945      21.049009           0.029201
          553              O       2.505544       4.245831      29.024276      -0.540258      36.208693 0.49380173E+03  0.11606796E+05                                 8.698646                            6.811063       0.521457       2.225130                    0.998211      26.981723      69.850181       0.739670       0.352297      -1.145776      -0.022801      -0.029737       0.004681       0.037763       0.026791      -0.012363       0.017730      -0.056677      -0.081534      -0.045132      -0.009283       0.054415             10.670539      10.455870       4.746591       4.147525      13.167740       3.668430       8.388008           0.080512
          554              O      10.911630       0.597670      22.072371      -0.198283      30.296718 0.36086754E+03  0.78366541E+04                                 7.854004                            5.853072       0.338570       2.232374                    0.999103      22.719055      56.394379       0.792268       0.356001      -1.143641       0.147245      -0.074704       0.059022       0.175343       0.054745       0.092158       0.104653      -0.062385      -0.036376      -0.121608      -0.050705       0.172313             10.055096       6.081554       2.812865       2.321071      15.459558       5.536326       8.624177           0.026559
          555              O      10.032858       5.494015      15.962898      -0.395796      23.012302 0.33847128E+03  0.72466105E+04                                 6.301941                            5.607635       0.830748       2.344471                    0.999426      24.925931      61.799067       0.821153       0.348393      -1.147753       0.011608      -0.020611       0.001726       0.023718       0.003694       0.010253       0.003431      -0.003569      -0.058323      -0.022984       0.006909       0.016074              6.765392       7.091194      -2.116294       1.315491       6.015624      -1.424404       7.189359           0.234368
          556              O       5.678369       4.511517      29.526378      -0.500366      36.778225 0.49424690E+03  0.11632104E+05                                 8.865727                            6.861671       0.381562       2.189988                    0.997016      26.658356      69.294782       0.728525       0.357229      -1.140599       0.037427      -0.013593       0.012735       0.041806      -0.035394       0.016412       0.017850      -0.045958      -0.129202      -0.057762      -0.006580       0.064342             11.116094      14.128861      -5.945134      -4.502600      11.297557       2.995398       7.921865           0.107892
          557              O       9.593396      19.466482      19.378941      -0.379274      22.938501 0.34451486E+03  0.74013636E+04                                 6.278465                            5.661801       1.009581       2.405723                    0.999656      24.824274      61.453278       0.817090       0.348925      -1.148453       0.019176       0.007323       0.017356       0.026881      -0.007304       0.003458       0.001557       0.038792      -0.041394      -0.016077      -0.011783       0.027860              6.664344       7.576220       0.959963       2.123558       5.932852       1.468281       6.483960           0.282733
          558              O      11.515280      18.985264      20.414023      -0.506162      36.537832 0.49342175E+03  0.11605611E+05                                 8.785781                            6.843101       0.327584       2.171571                    0.996587      26.736030      69.432059       0.731707       0.355893      -1.141888      -0.009210       0.020488      -0.009389       0.024346      -0.042067      -0.000494      -0.034888       0.023209      -0.092533      -0.059573      -0.004471       0.064044             10.663923       8.924923      -5.128800       0.354458      17.179514       0.754929       5.887332           0.089228
          559              O       5.828976       2.346400      29.881810      -0.386845      22.308868 0.33572445E+03  0.71761516E+04                                 6.153073                            5.585087       0.829893       2.340753                    0.999633      24.960910      61.919508       0.822412       0.348424      -1.147251      -0.002100       0.031325      -0.004273       0.031685       0.002550       0.013592      -0.007660      -0.000005      -0.018248      -0.018624       0.005125       0.013500              6.384966       6.208119       0.692118      -1.446432       6.859064      -1.794006       6.087713           0.264217
          560              O       2.674920       2.115943      29.467643      -0.395862      23.042953 0.33504872E+03  0.71634371E+04                                 6.324045                            5.597257       0.741069       2.315737                    0.999210      24.935187      62.013921       0.816994       0.350650      -1.144573      -0.009998       0.030595      -0.004539       0.032506      -0.005634      -0.015365       0.003159       0.008341       0.004976      -0.013245      -0.006249       0.019494              6.719951       6.943267      -1.153569       2.270559       6.784971      -1.498023       6.431613           0.244221

******************************************************
Auxiliary information for the entire system
The total spin magnetic moment of the unit cell is   14.695706
The total net atomic charge of the unit cell is   -0.000002
Accuracy of reproducing the electrostatic potential in the unit cell:
  The inner radius (bohr) =    5.0000
  The outer radius (bohr) =   12.0000
  Valid grid points have density less than (e/(bohr^3)) =    0.0001
  The number of valid grid points were=      1066980
  The rms potential error without charges in kcal/mol is=      9.30527
  The rms potential error with partial charges in kcal/mol is=      0.97155
  The RRMSE value at monopole order=      0.10441
[truncated: 1,861 more chars]
