# Supplementary material for: A collection of forcefield precursors for metal–organic frameworks
Source: RSC Adv. 2019 Nov 13;9(63):36492–507. doi: 10.1039/c9ra07327b (PMC9075174; doi:10.1039/c9ra07327b)
Supplement: RA-009-C9RA07327B-s5329 [file RA-009-C9RA07327B-s5329.xyz]

  284
jmolscript: load "" {1 1 1} spacegroup "x,y,z" unitcell [{     12.458000     0.000000     0.000000 }, {      6.229013    16.041996     0.000000 }, {      6.228998     2.029657    27.620986 }]
Zn    19.515467    15.536294    22.875977     0.954950
Zn    14.199758     7.431572     7.077049     1.056919
Zn    11.629547     6.500467     9.065484     0.954856
Zn    16.945258    16.467399    20.887542     1.058143
Zn    13.286464    11.571186    18.555502     0.954856
Zn     7.970753     1.604254     6.733444     1.058143
Zn     5.400544     2.535359     4.745009     0.954950
Zn    10.716253    10.640081    20.543937     1.056919
H     16.012266     2.302341    21.005760     0.108283
H     17.194532     3.995399    19.900920     0.125755
H     13.695081     5.385076    18.356907     0.139173
H     12.543961     3.675386    19.475557     0.113477
H     18.004304     6.057135    18.923138     0.089991
H      5.401790     4.930783    17.785153     0.098134
H     16.584097    12.717221    18.981142     0.116678
H     16.586587    10.607265    18.036504     0.126351
H     19.836879     9.626269    20.273804     0.124522
H     19.810718    11.758684    21.218441     0.113126
H      8.604743     4.478587    11.871500     0.113471
H      7.274228     4.225035    13.813255     0.134076
H      8.804073     7.681914    15.208115     0.117224
H     10.038661     7.936684    13.282932     0.112804
H     13.843333     6.362413    12.205714     0.123660
H     14.994452     6.329101    14.219284     0.129095
H      5.730685     8.018732    12.412871     0.129219
H     17.047532     8.015940    10.388253     0.106204
H     15.991092     6.786072    16.006361     0.096376
H     16.977765     5.583972    15.605857     0.098629
H      7.392580     6.842899    17.456463     0.096241
H      7.069919     7.700583    16.138942     0.090088
H     16.490659     8.270360    17.823822     0.101305
H     17.492283     8.923124    16.752128     0.100203
H      8.903739     9.308510     7.195267     0.107930
H      7.721477    11.001569     6.090427     0.126098
H     11.220930    12.391246     4.546414     0.139641
H     12.372048    10.681556     5.665064     0.113885
H      6.911708    13.063304     5.112645     0.090365
H      7.056220    11.936953     3.974660     0.098533
H     14.560913     3.681395     5.170649     0.117524
H      2.100420     1.571438     4.226011     0.126680
H     11.308126     0.590442     6.463311     0.123482
H     11.334290     2.722857     7.407948     0.112183
H     22.540267    13.514414    25.681993     0.113954
H      5.183783    11.231204     0.002762     0.132790
H     16.111943    14.688083     1.397622     0.117772
H     21.106354    16.972511    27.093425     0.113040
H     17.301679    15.398240    26.016207     0.124185
H      9.921562    13.335270     0.408791     0.128626
H     12.956330    17.054559    26.223364     0.128742
H     14.097483    17.051767    24.198746     0.106118
H      8.924922    13.792242     2.195868     0.096293
H      7.938248    12.590142     1.795364     0.098124
H     17.523434    13.849069     3.645970     0.096305
H     17.846097    14.706753     2.328449     0.090133
H      8.425357    15.276529     4.013329     0.101655
H      7.423735    15.929294     2.941635     0.099308
H     16.012272     8.763143    20.425719     0.107930
H     17.194534     7.070084    21.530559     0.126098
H     13.695081     5.680407    23.074572     0.139641
H     12.543963     7.390097    21.955922     0.113885
H     18.004303     5.008349    22.508341     0.090365
H     17.859791     6.134700    23.646326     0.098533
H     10.355098    14.390258    22.450337     0.117524
H     22.815591    16.500215    23.394975     0.126680
H     13.607885    17.481211    21.157675     0.123482
H     13.581721    15.348796    20.213038     0.112183
H      2.375744     4.557239     1.938993     0.113954
H     13.503230     4.810792    -0.002762     0.132790
H      8.804068     3.383570    26.223364     0.117772
H      3.809657     1.099142     0.527561     0.113040
H      7.614332     2.673413     1.604779     0.124185
H     14.994449     4.736383    27.212195     0.128626
H     11.959681     1.017094     1.397622     0.128743
H     10.818528     1.019886     3.422240     0.106118
H     15.991089     4.279411    25.425118     0.096293
H     16.977763     5.481511    25.825622     0.098124
H      7.392577     4.222584    23.975016     0.096305
H      7.069914     3.364900    25.292537     0.090133
H     16.490654     2.795124    23.607657     0.101655
H     17.492276     2.142359    24.679351     0.099308
H      8.903745    15.769312     6.615226     0.108283
H      7.721479    14.076254     7.720066     0.125756
H     11.220930    12.686577     9.264079     0.139173
H     12.372050    14.396267     8.145429     0.113478
H      6.911707    12.014518     8.697848     0.089991
H      7.056221    13.140870     9.835833     0.098134
H      8.331914     5.354432     8.639844     0.116678
H      8.329424     7.464388     9.584482     0.126351
H      5.079132     8.445384     7.347182     0.124522
H      5.105293     6.312969     6.402545     0.113126
H     16.311268    13.593066    15.749486     0.113471
H     17.641783    13.846618    13.807731     0.134076
H     16.111938    10.389739    12.412871     0.117224
H     14.877350    10.134969    14.338054     0.112804
H     11.072678    11.709240    15.415272     0.123660
H      9.921559    11.742552    13.401702     0.129095
H     19.185326    10.052921    15.208115     0.129219
H      7.868479    10.055713    17.232733     0.106204
H      8.924919    11.285581    11.614625     0.096376
H      7.938246    12.487681    12.015129     0.098629
H     17.523431    11.228754    10.164523     0.096241
H     17.846092    10.371070    11.482044     0.090088
H      8.425352     9.801293     9.797164     0.101305
H      7.423728     9.148529    10.868858     0.100203
C     13.399823     1.738364    21.028409     0.632161
C     14.163500     2.835202    20.354457    -0.069510
C     15.543846     2.928365    20.467427    -0.056303
C     16.252707     3.923847    19.804799    -0.245610
C     15.552569     4.812102    18.999371     0.281284
C     14.167239     4.750802    18.885573    -0.215363
C     13.487031     3.741495    19.560906    -0.082037
C     17.542112     5.819911    18.080974    -0.065450
C     17.808714     6.875905    17.001822     0.076932
C     18.245995    13.833411    20.760209     0.631403
C     18.213603    12.469407    20.177959    -0.069500
C     17.250600    12.090327    19.239122    -0.048907
C     17.245616    10.837475    18.680625    -0.225380
C     18.196160     9.914810    19.054890     0.271823
C     19.176605    10.256909    20.012233    -0.226946
C     19.162902    11.526961    20.564653    -0.080870
C     10.291558     6.439167    11.130429     0.568265
C      9.430709     6.240677    12.389393    -0.055176
C      8.630905     5.142143    12.551252    -0.090789
C      7.842313     4.980202    13.711610    -0.228224
C      7.919553     5.941140    14.689945     0.273671
C      8.745520     7.026253    14.522286    -0.233447
C      9.481788     7.173595    13.383749    -0.075880
C     14.592060     7.156311     9.799650     0.632451
C     14.730343     6.698368    12.245488    -0.052904
C     15.406812     6.689381    13.443963    -0.238635
C     16.691232     7.206659    13.517158     0.288270
C     17.300429     7.684721    12.371163    -0.221161
C     16.622714     7.680690    11.167993    -0.080244
C     16.932917     6.552045    15.808043    -0.072000
C      6.843183     6.873475    16.634739    -0.066169
C     17.425009     8.272615    17.494304    -0.071139
C     15.334557     7.194285    11.087064    -0.070778
C     11.516181     8.744534     7.217916     0.631928
C     10.752507     9.841371     6.543964    -0.069951
C      9.372161     9.934534     6.656934    -0.055903
C      8.663301    10.930017     5.994306    -0.245184
C      9.363442    11.818272     5.188878     0.279351
C     10.748771    11.756971     5.075080    -0.214607
C     11.428977    10.747664     5.750413    -0.083424
C      7.373900    12.826081     4.270481    -0.067620
C      7.107300    13.882074     3.191329     0.076400
C     12.899016     4.797585     6.949716     0.630610
C     12.931406     3.433581     6.367466    -0.070280
C     13.894409     3.054501     5.428629    -0.050410
C     13.899391     1.801649     4.870132    -0.224505
C     12.948845     0.878983     5.244397     0.270572
C     11.968401     1.221083     6.201740    -0.226405
C     11.982106     2.491134     6.754160    -0.077624
C     20.853455    15.474993    24.940922     0.568807
C     21.714303    15.276503    26.199886    -0.053213
C     22.514106    14.177970    26.361745    -0.091440
C     10.844697    14.016029    27.522103    -0.226455
C     16.996460    12.947310     0.879452     0.272319
C     16.170495    14.032423     0.711793    -0.232868
C     21.663226    16.209422    27.194242    -0.077143
C     16.552955    16.192138    23.610143     0.632795
C     16.414670    15.734195    26.055981    -0.054700
C     15.738201    15.725207    27.254456    -0.237838
C     14.453781    16.242486    27.327651     0.288178
C     13.844585    16.720547    26.181656    -0.220582
C     14.522301    16.716516    24.978486    -0.080713
C      7.983097    13.558214     1.997550    -0.070581
C     18.072831    13.879644     2.824246    -0.065757
C      7.491007    15.278785     3.683811    -0.070074
C     15.810458    16.230112    24.897557    -0.069566
C     13.399830     9.327119    20.403070     0.631928
C     14.163504     8.230282    21.077022    -0.069951
C     15.543850     8.137119    20.964052    -0.055903
C     16.252710     7.141636    21.626680    -0.245184
C     15.552569     6.253381    22.432108     0.279351
C     14.167240     6.314682    22.545906    -0.214607
C     13.487034     7.323989    21.870573    -0.083424
C     17.542111     5.245572    23.350505    -0.067620
C     17.808711     4.189579    24.429657     0.076400
C     12.016995    13.274068    20.671270     0.630610
C     11.984605    14.638072    21.253520    -0.070280
C     11.021602    15.017152    22.192357    -0.050410
C     11.016620    16.270004    22.750854    -0.224505
C     11.967166    17.192670    22.376589     0.270572
C     12.947610    16.850570    21.419246    -0.226405
C     12.933905    15.580519    20.866826    -0.077625
C      4.062556     2.596660     2.680064     0.568807
C      3.201708     2.795150     1.421100    -0.053213
C      2.401905     3.893683     1.259241    -0.091440
C      1.613314     4.055624     0.098883    -0.226455
C      7.919551     5.124343    26.741534     0.272319
C      8.745516     4.039230    26.909193    -0.232868
C      3.252785     1.862231     0.426744    -0.077143
C      8.363056     1.879515     4.010843     0.632795
C      8.501341     2.337458     1.565005    -0.054700
C      9.177810     2.346446     0.366530    -0.237837
C     10.462230     1.829167     0.293335     0.288178
C     11.071426     1.351106     1.439330    -0.220582
C     10.393710     1.355137     2.642500    -0.080713
C     16.932914     4.513439    25.623436    -0.070581
C      6.843180     4.192009    24.796740    -0.065758
C     17.425004     2.792868    23.937175    -0.070074
C      9.105553     1.841541     2.723429    -0.069566
C     11.516188    16.333289     6.592577     0.632161
C     10.752511    15.236451     7.266529    -0.069510
C      9.372165    15.143288     7.153559    -0.056303
C      8.663304    14.147806     7.816187    -0.245610
C      9.363442    13.259551     8.621615     0.281284
C     10.748772    13.320851     8.735413    -0.215363
C     11.428980    14.330158     8.060080    -0.082037
C      7.373899    12.251742     9.540012    -0.065451
C      7.107297    11.195748    10.619164     0.076932
C      6.670016     4.238242     6.860777     0.631403
C      6.702408     5.602246     7.443027    -0.069500
C      7.665411     5.981326     8.381864    -0.048907
C      7.670395     7.234178     8.940361    -0.225380
C      6.719851     8.156843     8.566096     0.271823
C      5.739406     7.814744     7.608753    -0.226946
C      5.753109     6.544692     7.056333    -0.080870
C     14.624453    11.632486    16.490557     0.568265
C     15.485302    11.830976    15.231593    -0.055176
C     16.285106    12.929510    15.069734    -0.090789
C     17.073698    13.091451    13.909376    -0.228224
C     16.996458    12.130513    12.931041     0.273671
C     16.170491    11.045400    13.098700    -0.233447
C     15.434223    10.898058    14.237237    -0.075880
C     10.323951    10.915342    17.821336     0.632451
C     10.185668    11.373285    15.375498    -0.052904
C      9.509199    11.382272    14.177023    -0.238635
C      8.224779    10.864994    14.103828     0.288270
C      7.615582    10.386932    15.249823    -0.221161
C      8.293297    10.390963    16.452993    -0.080244
C      7.983094    11.519608    11.812943    -0.072000
C     18.072828    11.198178    10.986247    -0.066169
C      7.491002     9.799038    10.126682    -0.071139
C      9.581454    10.877368    16.533922    -0.070778
O     19.177854    14.100551    21.555417    -0.545029
O     20.256221    16.977822    21.779976    -0.539008
O     18.314386     8.643879    18.551635    -0.207046
O     13.453025     6.621475     9.804069    -0.583390
O     15.145071     7.625675     8.773254    -0.576363
O      7.123487     5.721678    15.816329    -0.230237
O     10.872101     7.523735    10.981552    -0.574811
O     17.406571     7.318210    14.672820    -0.198141
O     12.156515     1.699063    20.803574    -0.616945
O     10.375026     5.510756    10.313124    -0.553572
O     17.334070    14.654551    20.386221    -0.605509
O     16.125264     5.811435    18.269073    -0.200597
O     11.967158     5.064725     7.744924    -0.544984
O     10.888796     7.941995     7.969483    -0.539423
O     19.059631    15.650049     4.741142    -0.207348
O     17.691989    15.657301    23.614562    -0.583502
O     15.999945    16.661502    22.583747    -0.576779
O      5.334526    12.727848     2.005836    -0.230594
O     20.272914    16.559561    24.792045    -0.575168
O      7.509445    14.324379     0.862327    -0.198476
O     12.759490     8.705233     6.993081    -0.615318
O     20.769986    14.546582    24.123617    -0.554749
O     13.810942     5.618725     6.575728    -0.604573
O      8.790748    12.817604     4.458580    -0.198706
O     12.948853    13.006928    19.876062    -0.544984
O     14.027215    10.129658    19.651503    -0.539423
O      5.856380     2.421604    22.879844    -0.207348
O      7.224022     2.414352     4.006424    -0.583502
O      8.916066     1.410151     5.037239    -0.576779
O      7.123485     5.343805    25.615150    -0.230594
O      4.643097     1.512092     2.828941    -0.575168
O     17.406566     3.747274    26.758659    -0.198476
O     12.156521     9.366420    20.627905    -0.615318
O      4.146025     3.525071     3.497369    -0.554749
O     11.105069    12.452928    21.045258    -0.604573
O     16.125263     5.254049    23.162406    -0.198706
O      5.738157     3.971102     6.065569    -0.545029
O      4.659790     1.093831     5.841010    -0.539008
O      6.601625     9.427774     9.069351    -0.207046
O     11.462986    11.450178    17.816917    -0.583390
O      9.770940    10.445978    18.847732    -0.576363
O     17.792524    12.349975    11.804657    -0.230237
O     14.043910    10.547918    16.639434    -0.574811
O      7.509440    10.753443    12.948166    -0.198141
O     12.759496    16.372590     6.817412    -0.616945
O     14.540985    12.560897    17.307862    -0.553572
O      7.581941     3.417102     7.234765    -0.605509
O      8.790747    12.260218     9.351913    -0.200597

The following XYZ coordinates are in angstroms. Other properties are in atomic units.
The sperically averaged electron density of each atom fit to a function of the form exp(a - br)
eigen_1, eigen_2 and eigen_3 are the three eigenvalues of traceless quadrupole moment tensor
  atom number  atomic symbol              X              Y              Z     net charge C6 coefficient C8 coefficient C10 coefficient fluctuating dipole atomic polarizability isotropic forcefield polarizability              a              b squared Pearson coefficient          <r^3>          <r^4>         wp_QDO          m_QDO          q_QDO       dipole_x       dipole_y       dipole_z         dipole            Qxy            Qxz            Qyz     Q(x^2-y^2)  Q(3z^2 - R^2)        eigen_1        eigen_2        eigen_3 static polarizability      alpha(xx)      alpha(xy)      alpha(xz)      alpha(yy)      alpha(yz)      alpha(zz) atomic spin moment
            1             Zn      19.515467      15.536294      22.875977       0.954950      97.461304 0.17967484E+04  0.56674256E+05                                17.575418                           14.081251       0.198598       1.933113                    0.998876      45.143203     123.238283       0.469225       0.413834      -1.132700       0.024057      -0.031505       0.030328       0.049911       0.021517      -0.089572       0.006555      -0.012687      -0.095684      -0.105786       0.022244       0.083542             22.032531      25.415219       3.764250       3.829730      16.557075       1.986766      24.125298           0.000002
            2             Zn      14.199758       7.431572       7.077049       1.056919      67.004533 0.12428959E+04  0.35739223E+05                                13.725276                           11.709266       0.325451       2.012210                    0.998927      41.222244     107.304729       0.514920       0.413672      -1.133268       0.105273       0.059826      -0.113574       0.166014       0.038189      -0.108478      -0.049793       0.020461       0.089153      -0.097484      -0.047927       0.145412             16.015533      17.090875      -2.731601       3.580803      17.028418       1.616429      13.927305           0.000001
            3             Zn      11.629547       6.500467       9.065484       0.954856      97.486327 0.17971995E+04  0.56692200E+05                                17.578687                           14.083187       0.200156       1.933437                    0.998860      45.147802     123.255996       0.469183       0.413844      -1.132690      -0.024031      -0.031811       0.030242       0.050040      -0.021431       0.089487       0.006649      -0.014807      -0.096661      -0.106226       0.023416       0.082810             22.038121      25.420918      -3.766983      -3.830489      16.560769       1.985935      24.132677           0.000002
            4             Zn      16.945258      16.467399      20.887542       1.058143      66.985987 0.12423561E+04  0.35720513E+05                                13.724762                           11.708379       0.324043       2.011935                    0.998913      41.206634     107.266074       0.514820       0.413789      -1.133166      -0.104309       0.060193      -0.113706       0.165628      -0.037788       0.107653      -0.049530       0.020581       0.088209      -0.096700      -0.047626       0.144326             16.015278      17.092900       2.733534      -3.580719      17.027186       1.615183      13.925747           0.000001
            5             Zn      13.286464      11.571186      18.555502       0.954856      97.486321 0.17971993E+04  0.56692194E+05                                17.578686                           14.083187       0.200156       1.933438                    0.998860      45.147800     123.255989       0.469183       0.413844      -1.132690       0.024031       0.031811      -0.030242       0.050040      -0.021431       0.089487       0.006649      -0.014807      -0.096661      -0.106226       0.023416       0.082810             22.038121      25.420917      -3.766982      -3.830489      16.560768       1.985935      24.132676           0.000002
            6             Zn       7.970753       1.604254       6.733444       1.058143      66.985992 0.12423562E+04  0.35720517E+05                                13.724764                           11.708380       0.324043       2.011935                    0.998913      41.206634     107.266077       0.514820       0.413789      -1.133166       0.104309      -0.060193       0.113706       0.165628      -0.037788       0.107653      -0.049530       0.020581       0.088209      -0.096700      -0.047626       0.144326             16.015279      17.092902       2.733534      -3.580719      17.027188       1.615183      13.925748           0.000001
            7             Zn       5.400544       2.535359       4.745009       0.954950      97.461307 0.17967485E+04  0.56674260E+05                                17.575419                           14.081251       0.198597       1.933113                    0.998876      45.143204     123.238287       0.469225       0.413834      -1.132700      -0.024057       0.031505      -0.030328       0.049911       0.021517      -0.089572       0.006555      -0.012687      -0.095684      -0.105786       0.022244       0.083542             22.032531      25.415219       3.764250       3.829730      16.557075       1.986766      24.125298           0.000002
            8             Zn      10.716253      10.640081      20.543937       1.056919      67.004534 0.12428959E+04  0.35739225E+05                                13.725276                           11.709266       0.325451       2.012210                    0.998927      41.222245     107.304732       0.514920       0.413672      -1.133268      -0.105273      -0.059826       0.113574       0.166014       0.038189      -0.108478      -0.049793       0.020461       0.089153      -0.097484      -0.047927       0.145412             16.015533      17.090875      -2.731601       3.580803      17.028418       1.616429      13.927305           0.000001
            9              H      16.012266       2.302341      21.005760       0.108283       1.124525 0.80833905E+01  0.80539687E+02                                 1.858238                            1.712695      -1.295423       2.259318                    0.993235       3.871195      11.362179       0.451744       1.360811      -0.689653       0.019451      -0.025912       0.021212       0.038726      -0.000777       0.003244      -0.005675       0.003604      -0.007613      -0.007686       0.001179       0.006507              1.967320       1.821242      -0.329350       0.378873       2.137831      -0.588033       1.942887           0.000000
           10              H      17.194532       3.995399      19.900920       0.125755       1.124599 0.86702837E+01  0.86703967E+02                                 1.777172                            1.715581      -1.015212       2.397480                    0.997876       3.522352       9.898689       0.481149       1.272977      -0.711043       0.035031      -0.001926       0.008744       0.036157      -0.000278       0.004203      -0.011322       0.020179      -0.032930      -0.019839       0.003371       0.016468              1.798428       2.143933       0.125267       0.019879       1.615332      -0.206507       1.636020          -0.000001
           11              H      13.695081       5.385076      18.356907       0.139173       1.090758 0.78359387E+01  0.74998872E+02                                 1.630949                            1.546924      -0.868509       2.477966                    0.999186       3.100095       8.022006       0.558810       1.145192      -0.743769      -0.021999       0.025297      -0.018652       0.038364      -0.002715       0.005557      -0.014464       0.011049      -0.026580      -0.020213       0.004593       0.015620              1.669007       1.592049      -0.207660       0.202472       1.774869      -0.403170       1.640102           0.000002
           12              H      12.543961       3.675386      19.475557       0.113477       1.230452 0.90573413E+01  0.89835881E+02                                 1.757140                            1.653616      -1.019085       2.391070                    0.997775       3.320724       8.731581       0.545453       1.132139      -0.746319      -0.040470      -0.000218      -0.005051       0.040785      -0.005371       0.007360      -0.009320       0.018123      -0.021561      -0.015824      -0.002234       0.018058              1.798467       2.390844       0.186883       0.051178       1.565798      -0.124864       1.438760           0.000000
           13              H      18.004304       6.057135      18.923138       0.089991       1.409607 0.11719371E+02  0.12529079E+03                                 2.008581                            1.943510      -1.209135       2.291864                    0.994646       3.794025      10.721013       0.474014       1.208650      -0.726498       0.014931       0.011424       0.029251       0.034772      -0.003741       0.002212       0.002904       0.020584       0.019067      -0.014633       0.005599       0.009034              2.059612       1.777105       0.199486       0.159359       1.848683       0.036087       2.553046          -0.000000
           14              H       5.401790       4.930783      17.785153       0.098134       1.427334 0.11986509E+02  0.12842808E+03                                 2.009663                            1.956102      -1.101921       2.343288                    0.995034       3.679229      10.291680       0.477548       1.197076      -0.730758       0.013496      -0.032808      -0.015946       0.038895      -0.000791       0.002823       0.006883       0.001633      -0.033262      -0.014081       0.006680       0.007401              2.034412       1.761255      -0.151586      -0.260959       2.402465       0.005581       1.939516          -0.000003
           15              H      16.584097      12.717221      18.981142       0.116678       1.122259 0.83051685E+01  0.82685381E+02                                 1.805152                            1.699868      -1.234888       2.291942                    0.995326       3.698028      10.585750       0.471534       1.304707      -0.702226      -0.031009       0.027031      -0.009291       0.042173      -0.007832       0.003389      -0.000047      -0.002385      -0.018478      -0.008291      -0.003007       0.011298              1.848817       1.989246      -0.371501       0.238176       1.961062       0.027495       1.596142           0.000001
           16              H      16.586587      10.607265      18.036504       0.126351       0.985810 0.71815615E+01  0.70127908E+02                                 1.761747                            1.660364      -1.489439       2.176259                    0.991634       3.938345      11.801803       0.435727       1.439525      -0.673637      -0.028044      -0.003359      -0.020753       0.035049      -0.002852       0.011120       0.005717      -0.001018      -0.012454      -0.015012       0.004570       0.010442              1.835247       1.911375       0.104334       0.431140       1.688244       0.242209       1.906120           0.000001
           17              H      19.836879       9.626269      20.273804       0.124522       1.256937 0.94053671E+01  0.94742823E+02                                 1.826023                            1.719905      -1.070853       2.370505                    0.996874       3.400201       9.189858       0.515550       1.179409      -0.734270       0.026881      -0.021661       0.008524       0.035559      -0.008882       0.014032       0.002831      -0.005123      -0.015571      -0.019444       0.004525       0.014919              1.868800       2.050199      -0.336775       0.165370       1.948981      -0.094665       1.607219           0.000000
           18              H      19.810718      11.758684      21.218441       0.113126       1.251169 0.91174347E+01  0.91391968E+02                                 1.841266                            1.707391      -0.982739       2.408220                    0.998219       3.423447       9.316494       0.509620       1.199014      -0.729164       0.026224       0.010998       0.030029       0.041357      -0.004108       0.014799       0.001563       0.004747       0.006960      -0.014541      -0.002186       0.016727              1.924587       2.015403       0.227953       0.492807       1.792857       0.374101       1.965502          -0.000000
           19              H       8.604743       4.478587      11.871500       0.113471       1.286545 0.95704094E+01  0.96607835E+02                                 1.840907                            1.725180      -1.006237       2.396412                    0.997939       3.388370       9.100346       0.520301       1.166191      -0.738000      -0.001096      -0.029667      -0.028367       0.041062       0.011617      -0.002346       0.009328      -0.018115      -0.001142      -0.017099      -0.000955       0.018054              1.886792       1.507396       0.022589      -0.092799       1.984574       0.503875       2.168407          -0.000003
           20              H       7.274228       4.225035      13.813255       0.134076       1.207423 0.89721264E+01  0.88871333E+02                                 1.755839                            1.665581      -0.930164       2.445143                    0.998722       3.198566       8.432821       0.533301       1.159492      -0.741121      -0.021127      -0.028767       0.001026       0.035706       0.012867      -0.007287       0.007894      -0.012080       0.002564      -0.019895       0.005349       0.014546              1.768976       1.720210       0.402955      -0.137346       2.067680      -0.060565       1.519038          -0.000012
           21              H       8.804073       7.681914      15.208115       0.117224       1.195342 0.89908773E+01  0.90928749E+02                                 1.856165                            1.747339      -1.251870       2.277435                    0.995453       3.707289      10.552503       0.475580       1.273455      -0.709420       0.009036       0.023431       0.022271       0.033566       0.013731      -0.003861       0.003690      -0.003408       0.024240      -0.018931       0.009076       0.009855              1.909186       1.626149       0.039919      -0.164547       1.938421       0.522011       2.162987           0.000002
           22              H      10.038661       7.936684      13.282932       0.112804       1.218220 0.93610882E+01  0.95061978E+02                                 1.844986                            1.760371      -1.093262       2.356382                    0.996726       3.574194       9.997145       0.485861       1.241405      -0.718242       0.023645       0.031187      -0.002871       0.039243       0.010068      -0.001000       0.005861      -0.007701      -0.004752      -0.011807      -0.001087       0.012894              1.859914       1.902766       0.423129      -0.150108       2.029728      -0.030180       1.647247           0.000003
           23              H      13.843333       6.362413      12.205714       0.123660       1.148921 0.81858153E+01  0.79795305E+02                                 1.735646                            1.614776      -0.866775       2.473741                    0.999072       3.266680       8.739215       0.526014       1.194521      -0.730550      -0.042162      -0.014804      -0.000146       0.044686       0.011854      -0.003424      -0.005406       0.019981      -0.000914      -0.016151      -0.001182       0.017333              1.803880       2.433573       0.338511       0.226907       1.422633       0.040449       1.555436          -0.000000
           24              H      14.994452       6.329101      14.219284       0.129095       1.103016 0.80324401E+01  0.77559904E+02                                 1.653240                            1.572362      -0.942877       2.431996                    0.998701       3.216671       8.432211       0.549576       1.154221      -0.740369      -0.022324      -0.015053       0.025596       0.037150       0.012731      -0.003389      -0.008307       0.020636       0.013641      -0.020214       0.002487       0.017727              1.678261       1.535947       0.144353      -0.095380       1.379420      -0.261375       2.119416          -0.000001
           25              H       5.730685       8.018732      12.412871       0.129219       0.969359 0.70242926E+01  0.67733622E+02                                 1.707124                            1.617665      -1.089607       2.372023                    0.995622       3.641908      10.597726       0.454672       1.397030      -0.683511       0.033465       0.010462       0.001013       0.035077       0.007268       0.001005      -0.003103       0.022273       0.015087      -0.016311       0.005526       0.010785              1.765317       2.220364       0.330801       0.008535       1.519831      -0.054470       1.555755           0.000001
           26              H      17.047532       8.015940      10.388253       0.106204       1.069532 0.77829890E+01  0.77059389E+02                                 1.814747                            1.694483      -1.337907       2.237855                    0.992565       3.935464      11.634128       0.447165       1.383436      -0.684646       0.016023       0.012619      -0.031961       0.037914       0.005856       0.000705      -0.005475       0.010261       0.012693      -0.011669       0.004292       0.007377              1.884047       1.874432       0.257894      -0.393573       1.519025      -0.193290       2.258685           0.000001
           27              H      15.991092       6.786072      16.006361       0.096376       1.284914 0.10594443E+02  0.11085756E+03                                 1.909733                            1.865516      -1.138835       2.320747                    0.995818       3.758249      10.635993       0.475190       1.231831      -0.720349      -0.038567       0.015396       0.008306       0.042350      -0.006085      -0.002369       0.000117       0.010462      -0.035809      -0.012198      -0.001980       0.014178              1.938021       2.201230      -0.131003      -0.102972       1.595779      -0.003918       2.017053           0.000001
           28              H      16.977765       5.583972      15.605857       0.098629       1.527959 0.13472312E+02  0.14879781E+03                                 2.121927                            2.090828      -1.179809       2.305602                    0.994307       3.771385      10.751190       0.455749       1.216819      -0.726939       0.003863      -0.039552      -0.006665       0.040296       0.001713      -0.004936       0.000374      -0.030108       0.005985      -0.017411       0.003257       0.014154              2.122454       1.751029      -0.060825       0.011821       2.565617       0.058085       2.050716          -0.000005
           29              H       7.392580       6.842899      17.456463       0.096241       1.378197 0.11192561E+02  0.11757044E+03                                 1.948242                            1.880433      -0.894655       2.442132                    0.998312       3.534305       9.704032       0.492175       1.184725      -0.734611       0.023653      -0.005664       0.030891       0.039317      -0.004179       0.009161      -0.004927       0.009927       0.000913      -0.008288      -0.005799       0.014087              1.994947       1.925828      -0.014041       0.285054       1.626381      -0.056271       2.432633           0.000001
           30              H       7.069919       7.700583      16.138942       0.090088       1.109695 0.87245249E+01  0.89104842E+02                                 1.877105                            1.800368      -1.499403       2.142681                    0.990750       4.277110      12.946766       0.430461       1.393196      -0.681744       0.006957       0.030250      -0.019027       0.036407      -0.003474      -0.004616      -0.000747      -0.014537      -0.012159      -0.009814      -0.000276       0.010089              1.953659       1.813116       0.213797      -0.354491       2.098364      -0.301949       1.949497           0.000000
           31              H      16.490659       8.270360      17.823822       0.101305       1.196984 0.96237853E+01  0.99630062E+02                                 1.914837                            1.849792      -1.197357       2.300054                    0.993383       3.890091      11.437862       0.443742       1.333310      -0.696879      -0.037488       0.000042       0.013470       0.039835      -0.001905      -0.000865       0.005464       0.024175       0.011983      -0.015707       0.005159       0.010548              1.983697       2.258671       0.112195      -0.417100       1.825467       0.023021       1.866954           0.000001
           32              H      17.492283       8.923124      16.752128       0.100203       1.035258 0.80877179E+01  0.80581871E+02                                 1.768233                            1.719614      -1.166264       2.316633                    0.993609       3.855790      11.311526       0.448361       1.371094      -0.688457       0.002341       0.023361      -0.028098       0.036616       0.007993       0.004121      -0.007248      -0.000961      -0.005073      -0.012946       0.003299       0.009647              1.820876       1.498522       0.096503      -0.142983       1.893211      -0.269436       2.070896           0.000001
           33              H       8.903739       9.308510       7.195267       0.107930       1.123036 0.80693028E+01  0.80352462E+02                                 1.855647                            1.710494      -1.287294       2.262797                    0.993408       3.866909      11.340846       0.452381       1.359686      -0.689897      -0.019423      -0.025991       0.021516       0.038932       0.000749      -0.003198      -0.005628       0.003214      -0.007691      -0.007586       0.001181       0.006405              1.964435       1.818701       0.328596      -0.378021       2.134541      -0.586686       1.940063           0.000000
           34              H       7.721477      11.001569       6.090427       0.126098       1.121430 0.86370999E+01  0.86270253E+02                                 1.772087                            1.710891      -1.009498       2.399280                    0.997869       3.516360       9.868878       0.482508       1.270890      -0.711492      -0.034838      -0.001831       0.008537       0.035915       0.000371      -0.004448      -0.011325       0.020117      -0.033399      -0.019931       0.003304       0.016628              1.793201       2.137127      -0.124650      -0.019840       1.610931      -0.205526       1.631545          -0.000001
           35              H      11.220930      12.391246       4.546414       0.139641       1.096726 0.78924951E+01  0.75727202E+02                                 1.642680                            1.557147      -0.899548       2.465820                    0.998944       3.103844       8.059389       0.554105       1.152063      -0.742156       0.021850       0.024832      -0.018327       0.037815       0.002781      -0.005551      -0.014638       0.011161      -0.026377      -0.020359       0.004606       0.015753              1.681446       1.603289       0.210531      -0.205195       1.788837      -0.408449       1.652213           0.000002
           36              H      12.372048      10.681556       5.665064       0.113885       1.228045 0.90371895E+01  0.89586458E+02                                 1.754773                            1.651764      -1.015422       2.392693                    0.997800       3.318114       8.722419       0.545762       1.132124      -0.746318       0.040236      -0.000182      -0.004832       0.040526       0.005458      -0.007599      -0.009281       0.018304      -0.021268      -0.015806      -0.002477       0.018283              1.795872       2.386206      -0.186461      -0.050912       1.564121      -0.124694       1.437290           0.000000
           37              H       6.911708      13.063304       5.112645       0.090365       1.410292 0.11729000E+02  0.12543832E+03                                 2.010628                            1.945440      -1.225162       2.285617                    0.994634       3.794914      10.730693       0.473294       1.210057      -0.726178      -0.015130       0.011167       0.029148       0.034688       0.003573      -0.002176       0.003020       0.020221       0.019163      -0.014457       0.005586       0.008871              2.061781       1.778889      -0.199703      -0.159481       1.850537       0.035978       2.555915          -0.000000
           38              H       7.056220      11.936953       3.974660       0.098533       1.424745 0.11960733E+02  0.12809375E+03                                 2.008078                            1.954700      -1.100598       2.344259                    0.995059       3.676049      10.283282       0.477422       1.197936      -0.730565      -0.013458      -0.033007      -0.015774       0.038979       0.000791      -0.002779       0.006860       0.001633      -0.032716      -0.013911       0.006590       0.007321              2.032762       1.759997       0.151314       0.260500       2.400193       0.005605       1.938097          -0.000003
           39              H      14.560913       3.681395       5.170649       0.117524       1.122962 0.83139517E+01  0.82818966E+02                                 1.808014                            1.702394      -1.250178       2.285959                    0.995221       3.701404      10.608516       0.470370       1.307205      -0.701685       0.030481       0.026776      -0.009272       0.041617       0.007902      -0.003434      -0.000092      -0.002012      -0.018541      -0.008308      -0.003066       0.011374              1.851815       1.992635       0.372395      -0.238837       1.964307       0.027578       1.598502           0.000001
           40              H       2.100420       1.571438       4.226011       0.126680       0.986252 0.71871847E+01  0.70216116E+02                                 1.764116                            1.662423      -1.499808       2.172032                    0.991486       3.944140      11.832737       0.434783       1.441968      -0.673164       0.027980      -0.003275      -0.020600       0.034900       0.002868      -0.011168       0.005878      -0.001049      -0.011770      -0.015066       0.004518       0.010547              1.837843       1.914106      -0.104652      -0.432206       1.690544       0.242890       1.908879           0.000001
           41              H      11.308126       0.590442       6.463311       0.123482       1.258366 0.94189392E+01  0.94913556E+02                                 1.827505                            1.721245      -1.071675       2.370258                    0.996968       3.402769       9.198386       0.515306       1.179545      -0.734250      -0.027181      -0.021849       0.008746       0.035954       0.008971      -0.013852       0.002799      -0.004849      -0.015495      -0.019256       0.004337       0.014918              1.870345       2.052051       0.337132      -0.165600       1.950567      -0.094773       1.608417           0.000000
           42              H      11.334290       2.722857       7.407948       0.112183       1.255563 0.91544922E+01  0.91842929E+02                                 1.844239                            1.709794      -0.976660       2.409658                    0.998254       3.429280       9.331895       0.509812       1.197525      -0.729498      -0.026315       0.010981       0.030203       0.041537       0.004001      -0.014933       0.001625       0.004968       0.006246      -0.014623      -0.002210       0.016834              1.927865       2.019109      -0.228758      -0.494516       1.795475       0.375184       1.969011          -0.000000
           43              H      22.540267      13.514414      25.681993       0.113954       1.288287 0.95872009E+01  0.96834298E+02                                 1.843959                            1.727769      -1.014958       2.393232                    0.997863       3.389337       9.110090       0.519347       1.167645      -0.737660       0.001325      -0.029468      -0.028333       0.040901      -0.011558       0.002361       0.009315      -0.018359      -0.001186      -0.017102      -0.000985       0.018088              1.890051       1.509548      -0.022641       0.093077       1.988092       0.505351       2.172512          -0.000003
           44              H       5.183783      11.231204       0.002762       0.132790       1.207106 0.89658761E+01  0.88751900E+02                                 1.750982                            1.661333      -0.912905       2.450789                    0.998831       3.202806       8.428213       0.536006       1.154388      -0.742290       0.021240      -0.029150       0.001034       0.036083      -0.013001       0.007306       0.007771      -0.011905       0.002588      -0.019929       0.005390       0.014539              1.763958       1.715444      -0.400997       0.136730       2.061203      -0.060281       1.515227          -0.000012
           45              H      16.111943      14.688083       1.397622       0.117772       1.190535 0.89432792E+01  0.90292152E+02                                 1.848041                            1.740246      -1.237518       2.283426                    0.995567       3.697398      10.501909       0.477746       1.269860      -0.710199      -0.009266       0.023484       0.022106       0.033556      -0.013785       0.003940       0.003633      -0.003952       0.024237      -0.019024       0.009105       0.009919              1.900563       1.619710      -0.039704       0.163356       1.929550       0.518140       2.152429           0.000001
           46              H      21.106354      16.972511      27.093425       0.113040       1.216306 0.93404327E+01  0.94773287E+02                                 1.840533                            1.756389      -1.078657       2.361940                    0.996952       3.571443       9.976155       0.487395       1.238528      -0.718860      -0.023632       0.031398      -0.002669       0.039388      -0.010174       0.000981       0.005882      -0.007822      -0.004697      -0.011909      -0.001105       0.013014              1.855386       1.898018      -0.421297       0.149433       2.024490      -0.030025       1.643651           0.000003
           47              H      17.301679      15.398240      26.016207       0.124185       1.148706 0.81858712E+01  0.79807606E+02                                 1.736487                            1.615618      -0.870409       2.472113                    0.998954       3.266900       8.744606       0.525391       1.195759      -0.730254       0.041908      -0.014671      -0.000300       0.044403      -0.011904       0.003549      -0.005381       0.020117      -0.001053      -0.016180      -0.001302       0.017481              1.804722       2.434519      -0.338548      -0.227066       1.423266       0.040438       1.556381          -0.000000
           48              H       9.921562      13.335270       0.408791       0.128626       1.104951 0.80487494E+01  0.77748986E+02                                 1.654277                            1.573221      -0.937073       2.433936                    0.998777       3.220001       8.439884       0.549866       1.153142      -0.740617       0.022386      -0.015333       0.025580       0.037290      -0.012731       0.003678      -0.008288       0.020581       0.013931      -0.020174       0.002270       0.017905              1.679357       1.536682      -0.144515       0.095578       1.380086      -0.261812       2.121303          -0.000001
           49              H      12.956330      17.054559      26.223364       0.128742       0.968529 0.70127240E+01  0.67551559E+02                                 1.701835                            1.612985      -1.071082       2.379542                    0.995922       3.632326      10.542573       0.457038       1.391250      -0.684652      -0.033887       0.010906       0.000822       0.035609      -0.007099      -0.001045      -0.002928       0.022193       0.014883      -0.016111       0.005412       0.010699              1.759670       2.212151      -0.329094      -0.008394       1.515501      -0.054261       1.551356           0.000001
           50              H      14.097483      17.051767      24.198746       0.106118       1.067661 0.77650072E+01  0.76819884E+02                                 1.811194                            1.691444      -1.321579       2.244638                    0.992732       3.928299      11.599905       0.448094       1.381671      -0.685016      -0.016343       0.012633      -0.032180       0.038239      -0.005860      -0.000889      -0.005425       0.010080       0.012838      -0.011647       0.004426       0.007221              1.880224       1.870728      -0.257099       0.392193       1.516420      -0.192634       2.253522           0.000001
           51              H       8.924922      13.792242       2.195868       0.096293       1.288359 0.10633910E+02  0.11141149E+03                                 1.916127                            1.871411      -1.153765       2.314717                    0.995678       3.764046      10.670865       0.473361       1.235028      -0.719640       0.038339       0.015186       0.008308       0.042066       0.006222       0.002384      -0.000025       0.010663      -0.036159      -0.012330      -0.002066       0.014396              1.944610       2.209565       0.132048       0.103797       1.600349      -0.003820       2.023916           0.000001
           52              H       7.938248      12.590142       1.795364       0.098124       1.533700 0.13538633E+02  0.14973997E+03                                 2.129416                            2.097785      -1.188120       2.302401                    0.994437       3.776172      10.778487       0.454323       1.218929      -0.726498      -0.003849      -0.039400      -0.006772       0.040163      -0.001623       0.004810       0.000397      -0.030200       0.005945      -0.017380       0.003182       0.014198              2.130005       1.756112       0.061441      -0.011850       2.576271       0.058619       2.057633          -0.000005
           53              H      17.523434      13.849069       3.645970       0.096305       1.373921 0.11147932E+02  0.11696620E+03                                 1.942528                            1.875319      -0.896437       2.441670                    0.998234       3.530682       9.683465       0.493461       1.183006      -0.734994      -0.023552      -0.005885       0.030920       0.039311       0.004006      -0.009140      -0.004776       0.010108       0.001347      -0.008221      -0.005760       0.013980              1.988920       1.920324       0.013882      -0.283418       1.622383      -0.055960       2.424054           0.000001
           54              H      17.846097      14.706753       2.328449       0.090133       1.106713 0.86960555E+01  0.88745413E+02                                 1.874346                            1.797986      -1.499482       2.143130                    0.990691       4.270891      12.924786       0.430528       1.394060      -0.681608      -0.007093       0.030207      -0.019155       0.036465       0.003442       0.004733      -0.000689      -0.014634      -0.012280      -0.009937      -0.000206       0.010143              1.950663       1.810807      -0.213259       0.353513       2.094837      -0.300678       1.946346           0.000000
           55              H       8.425357      15.276529       4.013329       0.101655       1.197353 0.96316788E+01  0.99782462E+02                                 1.919445                            1.853922      -1.217855       2.292344                    0.993085       3.894923      11.474990       0.441816       1.338173      -0.695895       0.037282      -0.000129       0.013293       0.039581       0.002052       0.000907       0.005312       0.024306       0.012616      -0.015794       0.005227       0.010567              1.988696       2.264878      -0.112810       0.419082       1.829682       0.023124       1.871529           0.000001
           56              H       7.423735      15.929294       2.941635       0.099308       1.041036 0.81451063E+01  0.81300515E+02                                 1.774666                            1.725483      -1.172446       2.312983                    0.993510       3.870372      11.366069       0.447666       1.370742      -0.688473      -0.002623       0.023714      -0.028342       0.037048      -0.008071      -0.004278      -0.007320      -0.000942      -0.005270      -0.013150       0.003432       0.009718              1.827749       1.503173      -0.097200       0.143852       1.900627      -0.271178       2.079448           0.000001
           57              H      16.012272       8.763143      20.425719       0.107930       1.123036 0.80693028E+01  0.80352462E+02                                 1.855647                            1.710494      -1.287294       2.262797                    0.993408       3.866909      11.340846       0.452381       1.359686      -0.689897       0.019423       0.025991      -0.021516       0.038932       0.000749      -0.003198      -0.005628       0.003214      -0.007691      -0.007586       0.001181       0.006405              1.964435       1.818701       0.328596      -0.378021       2.134541      -0.586686       1.940063           0.000000
           58              H      17.194534       7.070084      21.530559       0.126098       1.121429 0.86370990E+01  0.86270237E+02                                 1.772086                            1.710891      -1.009498       2.399280                    0.997869       3.516360       9.868876       0.482509       1.270890      -0.711492       0.034838       0.001831      -0.008537       0.035915       0.000371      -0.004448      -0.011325       0.020117      -0.033399      -0.019931       0.003304       0.016628              1.793200       2.137126      -0.124650      -0.019840       1.610930      -0.205526       1.631545          -0.000001
           59              H      13.695081       5.680407      23.074572       0.139641       1.096726 0.78924951E+01  0.75727202E+02                                 1.642680                            1.557147      -0.899548       2.465820                    0.998944       3.103844       8.059389       0.554105       1.152063      -0.742156      -0.021850      -0.024832       0.018327       0.037815       0.002781      -0.005551      -0.014638       0.011161      -0.026377      -0.020359       0.004606       0.015753              1.681446       1.603289       0.210531      -0.205195       1.788837      -0.408449       1.652213           0.000002
           60              H      12.543963       7.390097      21.955922       0.113885       1.228044 0.90371822E+01  0.89586365E+02                                 1.754773                            1.651763      -1.015421       2.392694                    0.997800       3.318113       8.722415       0.545762       1.132124      -0.746318      -0.040236       0.000182       0.004832       0.040526       0.005458      -0.007599      -0.009281       0.018304      -0.021268      -0.015806      -0.002477       0.018283              1.795871       2.386205      -0.186461      -0.050912       1.564120      -0.124694       1.437289           0.000000
           61              H      18.004303       5.008349      22.508341       0.090365       1.410292 0.11728996E+02  0.12543827E+03                                 2.010627                            1.945439      -1.225161       2.285617                    0.994634       3.794914      10.730691       0.473294       1.210057      -0.726178       0.015130      -0.011167      -0.029148       0.034688       0.003573      -0.002176       0.003020       0.020221       0.019163      -0.014457       0.005586       0.008871              2.061780       1.778889      -0.199702      -0.159481       1.850536       0.035978       2.555914          -0.000000
           62              H      17.859791       6.134700      23.646326       0.098533       1.424745 0.11960733E+02  0.12809375E+03                                 2.008077                            1.954700      -1.100598       2.344259                    0.995059       3.676049      10.283282       0.477422       1.197936      -0.730565       0.013458       0.033007       0.015774       0.038979       0.000791      -0.002779       0.006860       0.001633      -0.032716      -0.013911       0.006590       0.007321              2.032762       1.759997       0.151314       0.260500       2.400193       0.005605       1.938097          -0.000003
           63              H      10.355098      14.390258      22.450337       0.117524       1.122962 0.83139517E+01  0.82818966E+02                                 1.808014                            1.702394      -1.250178       2.285959                    0.995221       3.701404      10.608516       0.470370       1.307205      -0.701685      -0.030481      -0.026776       0.009272       0.041617       0.007902      -0.003434      -0.000092      -0.002012      -0.018541      -0.008308      -0.003066       0.011374              1.851815       1.992635       0.372395      -0.238837       1.964307       0.027578       1.598502           0.000001
           64              H      22.815591      16.500215      23.394975       0.126680       0.986252 0.71871847E+01  0.70216116E+02                                 1.764116                            1.662423      -1.499808       2.172032                    0.991486       3.944140      11.832737       0.434783       1.441968      -0.673164      -0.027980       0.003275       0.020600       0.034900       0.002868      -0.011168       0.005878      -0.001049      -0.011770      -0.015066       0.004518       0.010547              1.837843       1.914106      -0.104652      -0.432206       1.690544       0.242890       1.908879           0.000001
           65              H      13.607885      17.481211      21.157675       0.123482       1.258366 0.94189392E+01  0.94913556E+02                                 1.827505                            1.721245      -1.071675       2.370258                    0.996968       3.402769       9.198386       0.515306       1.179545      -0.734250       0.027181       0.021849      -0.008746       0.035954       0.008971      -0.013852       0.002799      -0.004849      -0.015495      -0.019256       0.004337       0.014918              1.870345       2.052051       0.337132      -0.165600       1.950567      -0.094773       1.608417           0.000000
           66              H      13.581721      15.348796      20.213038       0.112183       1.255563 0.91544919E+01  0.91842923E+02                                 1.844239                            1.709794      -0.976660       2.409658                    0.998254       3.429280       9.331894       0.509812       1.197524      -0.729498       0.026315      -0.010981      -0.030203       0.041537       0.004001      -0.014933       0.001625       0.004968       0.006246      -0.014623      -0.002210       0.016834              1.927865       2.019109      -0.228758      -0.494516       1.795475       0.375184       1.969011          -0.000000
           67              H       2.375744       4.557239       1.938993       0.113954       1.288286 0.95871961E+01  0.96834236E+02                                 1.843959                            1.727768      -1.014958       2.393232                    0.997863       3.389336       9.110086       0.519348       1.167644      -0.737660      -0.001325       0.029468       0.028333       0.040901      -0.011558       0.002361       0.009315      -0.018359      -0.001187      -0.017102      -0.000985       0.018087              1.890050       1.509548      -0.022641       0.093077       1.988092       0.505351       2.172511          -0.000003
           68              H      13.503230       4.810792      -0.002762       0.132790       1.207105 0.89658684E+01  0.88751793E+02                                 1.750980                            1.661331      -0.912905       2.450789                    0.998831       3.202806       8.428208       0.536007       1.154386      -0.742290      -0.021240       0.029150      -0.001034       0.036083      -0.013001       0.007306       0.007771      -0.011905       0.002588      -0.019929       0.005390       0.014538              1.763956       1.715443      -0.400996       0.136730       2.061200      -0.060281       1.515225          -0.000012
           69              H       8.804068       3.383570      26.223364       0.117772       1.190535 0.89432792E+01  0.90292152E+02                                 1.848041                            1.740246      -1.237518       2.283426                    0.995567       3.697398      10.501909       0.477746       1.269860      -0.710199       0.009266      -0.023484      -0.022106       0.033556      -0.013785       0.003940       0.003633      -0.003952       0.024237      -0.019024       0.009105       0.009919              1.900563       1.619710      -0.039704       0.163356       1.929550       0.518140       2.152429           0.000001
           70              H       3.809657       1.099142       0.527561       0.113040       1.216306 0.93404340E+01  0.94773308E+02                                 1.840533                            1.756390      -1.078657       2.361940                    0.996952       3.571443       9.976157       0.487395       1.238529      -0.718860       0.023632      -0.031398       0.002669       0.039388      -0.010174       0.000981       0.005882      -0.007822      -0.004697      -0.011909      -0.001105       0.013014              1.855387       1.898019      -0.421297       0.149433       2.024491      -0.030025       1.643652           0.000003
           71              H       7.614332       2.673413       1.604779       0.124185       1.148706 0.81858714E+01  0.79807612E+02                                 1.736487                            1.615618      -0.870409       2.472113                    0.998954       3.266900       8.744607       0.525391       1.195759      -0.730254      -0.041908       0.014671       0.000300       0.044403      -0.011904       0.003549      -0.005381       0.020117      -0.001053      -0.016180      -0.001302       0.017481              1.804722       2.434519      -0.338548      -0.227066       1.423266       0.040438       1.556381          -0.000000
           72              H      14.994449       4.736383      27.212195       0.128626       1.104951 0.80487510E+01  0.77749008E+02                                 1.654278                            1.573222      -0.937073       2.433936                    0.998777       3.220001       8.439885       0.549866       1.153142      -0.740616      -0.022386       0.015333      -0.025580       0.037290      -0.012731       0.003678      -0.008288       0.020581       0.013931      -0.020174       0.002270       0.017905              1.679357       1.536682      -0.144515       0.095578       1.380086      -0.261812       2.121303          -0.000001
           73              H      11.959681       1.017094       1.397622       0.128743       0.968529 0.70127251E+01  0.67551572E+02                                 1.701835                            1.612985      -1.071082       2.379542                    0.995922       3.632326      10.542573       0.457038       1.391250      -0.684652       0.033887      -0.010906      -0.000822       0.035609      -0.007099      -0.001045      -0.002928       0.022193       0.014883      -0.016111       0.005412       0.010699              1.759670       2.212151      -0.329094      -0.008394       1.515501      -0.054261       1.551356           0.000001
           74              H      10.818528       1.019886       3.422240       0.106118       1.067661 0.77650072E+01  0.76819884E+02                                 1.811194                            1.691444      -1.321578       2.244638                    0.992732       3.928299      11.599905       0.448094       1.381671      -0.685016       0.016343      -0.012633       0.032180       0.038239      -0.005860      -0.000889      -0.005425       0.010080       0.012838      -0.011647       0.004426       0.007221              1.880224       1.870728      -0.257099       0.392193       1.516420      -0.192634       2.253522           0.000001
           75              H      15.991089       4.279411      25.425118       0.096293       1.288359 0.10633910E+02  0.11141149E+03                                 1.916127                            1.871411      -1.153766       2.314717                    0.995678       3.764046      10.670866       0.473361       1.235028      -0.719640      -0.038339      -0.015186      -0.008308       0.042066       0.006222       0.002384      -0.000025       0.010663      -0.036159      -0.012330      -0.002066       0.014396              1.944610       2.209565       0.132048       0.103797       1.600349      -0.003820       2.023916           0.000001
           76              H      16.977763       5.481511      25.825622       0.098124       1.533701 0.13538645E+02  0.14974014E+03                                 2.129417                            2.097786      -1.188120       2.302401                    0.994437       3.776173      10.778492       0.454323       1.218930      -0.726498       0.003849       0.039400       0.006772       0.040163      -0.001622       0.004810       0.000397      -0.030200       0.005945      -0.017380       0.003182       0.014198              2.130006       1.756112       0.061441      -0.011850       2.576272       0.058619       2.057634          -0.000005
           77              H       7.392577       4.222584      23.975016       0.096305       1.373921 0.11147933E+02  0.11696621E+03                                 1.942528                            1.875318      -0.896437       2.441670                    0.998234       3.530682       9.683464       0.493461       1.183006      -0.734994       0.023552       0.005885      -0.030920       0.039311       0.004006      -0.009140      -0.004776       0.010108       0.001347      -0.008221      -0.005760       0.013980              1.988920       1.920324       0.013882      -0.283418       1.622383      -0.055960       2.424054           0.000001
           78              H       7.069914       3.364900      25.292537       0.090133       1.106713 0.86960554E+01  0.88745413E+02                                 1.874346                            1.797986      -1.499482       2.143130                    0.990691       4.270891      12.924786       0.430528       1.394060      -0.681608       0.007093      -0.030207       0.019155       0.036465       0.003442       0.004733      -0.000689      -0.014634      -0.012280      -0.009937      -0.000206       0.010143              1.950663       1.810807      -0.213259       0.353513       2.094837      -0.300678       1.946346           0.000000
           79              H      16.490654       2.795124      23.607657       0.101655       1.197353 0.96316788E+01  0.99782462E+02                                 1.919445                            1.853922      -1.217856       2.292344                    0.993085       3.894923      11.474990       0.441816       1.338173      -0.695895      -0.037282       0.000129      -0.013293       0.039581       0.002052       0.000907       0.005312       0.024306       0.012616      -0.015794       0.005227       0.010567              1.988696       2.264878      -0.112810       0.419082       1.829682       0.023124       1.871529           0.000001
           80              H      17.492276       2.142359      24.679351       0.099308       1.041036 0.81451010E+01  0.81300455E+02                                 1.774666                            1.725483      -1.172445       2.312983                    0.993510       3.870371      11.366068       0.447665       1.370743      -0.688473       0.002623      -0.023714       0.028342       0.037048      -0.008071      -0.004278      -0.007320      -0.000942      -0.005270      -0.013150       0.003432       0.009718              1.827749       1.503173      -0.097200       0.143852       1.900627      -0.271178       2.079448           0.000001
           81              H       8.903745      15.769312       6.615226       0.108283       1.124525 0.80833897E+01  0.80539679E+02                                 1.858239                            1.712695      -1.295423       2.259318                    0.993235       3.871195      11.362180       0.451743       1.360811      -0.689653      -0.019451       0.025912      -0.021212       0.038726      -0.000777       0.003244      -0.005675       0.003604      -0.007613      -0.007686       0.001179       0.006507              1.967320       1.821242      -0.329350       0.378873       2.137832      -0.588033       1.942887           0.000000
           82              H       7.721479      14.076254       7.720066       0.125756       1.124599 0.86702831E+01  0.86703955E+02                                 1.777171                            1.715580      -1.015212       2.397480                    0.997876       3.522352       9.898687       0.481150       1.272976      -0.711043      -0.035031       0.001926      -0.008744       0.036157      -0.000278       0.004203      -0.011322       0.020179      -0.032930      -0.019839       0.003371       0.016468              1.798428       2.143932       0.125267       0.019879       1.615331      -0.206507       1.636019          -0.000001
           83              H      11.220930      12.686577       9.264079       0.139173       1.090758 0.78359419E+01  0.74998907E+02                                 1.630949                            1.546924      -0.868509       2.477966                    0.999186       3.100096       8.022008       0.558810       1.145191      -0.743769       0.021999      -0.025297       0.018652       0.038364      -0.002715       0.005557      -0.014464       0.011049      -0.026580      -0.020213       0.004593       0.015620              1.669007       1.592049      -0.207660       0.202472       1.774869      -0.403170       1.640103           0.000002
           84              H      12.372050      14.396267       8.145429       0.113478       1.230452 0.90573396E+01  0.89835860E+02                                 1.757140                            1.653615      -1.019084       2.391071                    0.997775       3.320724       8.731581       0.545453       1.132138      -0.746319       0.040470       0.000218       0.005051       0.040785      -0.005371       0.007360      -0.009320       0.018123      -0.021561      -0.015824      -0.002234       0.018058              1.798467       2.390843       0.186883       0.051178       1.565798      -0.124864       1.438760           0.000000
           85              H       6.911707      12.014518       8.697848       0.089991       1.409606 0.11719366E+02  0.12529072E+03                                 2.008581                            1.943510      -1.209135       2.291864                    0.994646       3.794024      10.721010       0.474014       1.208650      -0.726498      -0.014931      -0.011424      -0.029251       0.034772      -0.003741       0.002212       0.002904       0.020584       0.019067      -0.014633       0.005599       0.009034              2.059611       1.777105       0.199486       0.159359       1.848683       0.036087       2.553046          -0.000000
           86              H       7.056221      13.140870       9.835833       0.098134       1.427333 0.11986504E+02  0.12842800E+03                                 2.009662                            1.956101      -1.101921       2.343288                    0.995034       3.679229      10.291677       0.477549       1.197075      -0.730759      -0.013496       0.032808       0.015946       0.038895      -0.000791       0.002823       0.006883       0.001633      -0.033262      -0.014081       0.006680       0.007401              2.034411       1.761254      -0.151586      -0.260959       2.402463       0.005581       1.939515          -0.000003
           87              H       8.331914       5.354432       8.639844       0.116678       1.122259 0.83051692E+01  0.82685392E+02                                 1.805152                            1.699868      -1.234888       2.291942                    0.995326       3.698028      10.585751       0.471534       1.304708      -0.702226       0.031009      -0.027031       0.009291       0.042173      -0.007832       0.003389      -0.000047      -0.002385      -0.018478      -0.008291      -0.003007       0.011298              1.848817       1.989246      -0.371502       0.238176       1.961062       0.027495       1.596143           0.000001
           88              H       8.329424       7.464388       9.584482       0.126351       0.985810 0.71815605E+01  0.70127899E+02                                 1.761747                            1.660364      -1.489439       2.176259                    0.991634       3.938345      11.801804       0.435727       1.439525      -0.673637       0.028044       0.003359       0.020753       0.035049      -0.002852       0.011120       0.005717      -0.001018      -0.012454      -0.015012       0.004570       0.010442              1.835247       1.911375       0.104334       0.431140       1.688244       0.242209       1.906120           0.000001
           89              H       5.079132       8.445384       7.347182       0.124522       1.256937 0.94053657E+01  0.94742807E+02                                 1.826023                            1.719905      -1.070853       2.370505                    0.996874       3.400201       9.189858       0.515550       1.179409      -0.734270      -0.026881       0.021661      -0.008524       0.035559      -0.008882       0.014032       0.002831      -0.005123      -0.015571      -0.019444       0.004525       0.014919              1.868800       2.050199      -0.336775       0.165370       1.948981      -0.094665       1.607219           0.000000
           90              H       5.105293       6.312969       6.402545       0.113126       1.251170 0.91174386E+01  0.91392014E+02                                 1.841266                            1.707391      -0.982740       2.408220                    0.998219       3.423448       9.316496       0.509620       1.199014      -0.729164      -0.026224      -0.010998      -0.030029       0.041357      -0.004108       0.014799       0.001564       0.004747       0.006960      -0.014541      -0.002186       0.016727              1.924587       2.015403       0.227953       0.492807       1.792857       0.374101       1.965502          -0.000000
           91              H      16.311268      13.593066      15.749486       0.113471       1.286545 0.95704135E+01  0.96607886E+02                                 1.840908                            1.725181      -1.006237       2.396412                    0.997939       3.388371       9.100349       0.520301       1.166191      -0.738001       0.001096       0.029667       0.028367       0.041062       0.011617      -0.002346       0.009328      -0.018115      -0.001142      -0.017099      -0.000955       0.018054              1.886793       1.507396       0.022589      -0.092799       1.984574       0.503875       2.168408          -0.000003
           92              H      17.641783      13.846618      13.807731       0.134076       1.207424 0.89721297E+01  0.88871379E+02                                 1.755840                            1.665582      -0.930164       2.445144                    0.998722       3.198566       8.432823       0.533300       1.159492      -0.741120       0.021127       0.028767      -0.001026       0.035706       0.012867      -0.007287       0.007894      -0.012080       0.002564      -0.019895       0.005349       0.014546              1.768977       1.720211       0.402955      -0.137347       2.067681      -0.060565       1.519039          -0.000012
           93              H      16.111938      10.389739      12.412871       0.117224       1.195342 0.89908773E+01  0.90928750E+02                                 1.856165                            1.747339      -1.251870       2.277435                    0.995453       3.707289      10.552503       0.475580       1.273455      -0.709420      -0.009036      -0.023431      -0.022271       0.033566       0.013731      -0.003861       0.003690      -0.003408       0.024240      -0.018931       0.009076       0.009855              1.909186       1.626149       0.039919      -0.164547       1.938421       0.522011       2.162987           0.000002
           94              H      14.877350      10.134969      14.338054       0.112804       1.218220 0.93610882E+01  0.95061978E+02                                 1.844986                            1.760371      -1.093262       2.356382                    0.996726       3.574194       9.997145       0.485861       1.241405      -0.718242      -0.023645      -0.031187       0.002871       0.039243       0.010068      -0.001000       0.005861      -0.007701      -0.004752      -0.011807      -0.001087       0.012894              1.859914       1.902766       0.423129      -0.150108       2.029728      -0.030180       1.647247           0.000003
           95              H      11.072678      11.709240      15.415272       0.123660       1.148921 0.81858196E+01  0.79795359E+02                                 1.735646                            1.614776      -0.866775       2.473741                    0.999072       3.266681       8.739219       0.526013       1.194521      -0.730550       0.042162       0.014804       0.000146       0.044686       0.011854      -0.003424      -0.005406       0.019981      -0.000914      -0.016151      -0.001182       0.017333              1.803881       2.433574       0.338511       0.226907       1.422633       0.040449       1.555436          -0.000000
           96              H       9.921559      11.742552      13.401702       0.129095       1.103016 0.80324420E+01  0.77559922E+02                                 1.653240                            1.572362      -0.942877       2.431996                    0.998701       3.216672       8.432212       0.549576       1.154220      -0.740369       0.022324       0.015053      -0.025596       0.037150       0.012731      -0.003389      -0.008307       0.020636       0.013641      -0.020214       0.002487       0.017727              1.678261       1.535947       0.144353      -0.095380       1.379420      -0.261375       2.119415          -0.000001
           97              H      19.185326      10.052921      15.208115       0.129219       0.969359 0.70242934E+01  0.67733629E+02                                 1.707124                            1.617665      -1.089607       2.372023                    0.995622       3.641908      10.597725       0.454672       1.397030      -0.683511      -0.033465      -0.010462      -0.001013       0.035077       0.007268       0.001005      -0.003103       0.022273       0.015087      -0.016311       0.005526       0.010785              1.765317       2.220364       0.330801       0.008535       1.519831      -0.054470       1.555755           0.000001
           98              H       7.868479      10.055713      17.232733       0.106204       1.069532 0.77829838E+01  0.77059330E+02                                 1.814747                            1.694483      -1.337907       2.237855                    0.992565       3.935463      11.634127       0.447165       1.383437      -0.684646      -0.016023      -0.012619       0.031961       0.037914       0.005856       0.000705      -0.005475       0.010261       0.012693      -0.011669       0.004292       0.007377              1.884047       1.874432       0.257894      -0.393573       1.519025      -0.193290       2.258684           0.000001
           99              H       8.924919      11.285581      11.614625       0.096376       1.284914 0.10594443E+02  0.11085756E+03                                 1.909733                            1.865516      -1.138835       2.320747                    0.995818       3.758249      10.635993       0.475190       1.231831      -0.720349       0.038567      -0.015396      -0.008306       0.042350      -0.006085      -0.002369       0.000117       0.010462      -0.035809      -0.012198      -0.001980       0.014178              1.938021       2.201230      -0.131003      -0.102972       1.595779      -0.003918       2.017053           0.000001
          100              H       7.938246      12.487681      12.015129       0.098629       1.527959 0.13472310E+02  0.14879779E+03                                 2.121927                            2.090828      -1.179809       2.305602                    0.994307       3.771385      10.751190       0.455749       1.216819      -0.726939      -0.003863       0.039552       0.006665       0.040296       0.001713      -0.004936       0.000374      -0.030108       0.005985      -0.017411       0.003257       0.014154              2.122454       1.751029      -0.060825       0.011821       2.565617       0.058085       2.050716          -0.000005
          101              H      17.523431      11.228754      10.164523       0.096241       1.378197 0.11192559E+02  0.11757040E+03                                 1.948241                            1.880433      -0.894655       2.442133                    0.998312       3.534305       9.704031       0.492176       1.184725      -0.734611      -0.023653       0.005664      -0.030891       0.039317      -0.004179       0.009161      -0.004927       0.009927       0.000913      -0.008288      -0.005799       0.014087              1.994947       1.925827      -0.014041       0.285054       1.626381      -0.056271       2.432633           0.000001
          102              H      17.846092      10.371070      11.482044       0.090088       1.109695 0.87245248E+01  0.89104842E+02                                 1.877105                            1.800368      -1.499403       2.142681                    0.990750       4.277110      12.946766       0.430461       1.393196      -0.681744      -0.006957      -0.030250       0.019027       0.036407      -0.003474      -0.004616      -0.000747      -0.014537      -0.012159      -0.009814      -0.000276       0.010089              1.953659       1.813116       0.213797      -0.354491       2.098364      -0.301949       1.949497           0.000000
          103              H       8.425352       9.801293       9.797164       0.101305       1.196984 0.96237853E+01  0.99630062E+02                                 1.914837                            1.849792      -1.197357       2.300054                    0.993383       3.890091      11.437862       0.443742       1.333310      -0.696879       0.037488      -0.000042      -0.013470       0.039835      -0.001905      -0.000865       0.005464       0.024175       0.011983      -0.015707       0.005159       0.010548              1.983697       2.258671       0.112195      -0.417100       1.825467       0.023021       1.866954           0.000001
          104              H       7.423728       9.148529      10.868858       0.100203       1.035258 0.80877174E+01  0.80581863E+02                                 1.768233                            1.719614      -1.166264       2.316633                    0.993609       3.855790      11.311525       0.448361       1.371093      -0.688457      -0.002341      -0.023361       0.028098       0.036616       0.007993       0.004121      -0.007248      -0.000961      -0.005073      -0.012946       0.003299       0.009647              1.820876       1.498522       0.096503      -0.142983       1.893211      -0.269436       2.070896           0.000001
          105              C      13.399823       1.738364      21.028409       0.632161      24.689150 0.24969369E+03  0.51527701E+04                                 7.814668                            5.590282       0.008281       2.060928                    0.999376      21.899271      60.598124       0.632385       0.469344      -1.024340      -0.048581      -0.040302       0.033295       0.071365      -0.046415      -0.010840       0.082497      -0.019665       0.135557      -0.090579      -0.022180       0.112759              9.849835      10.866788       3.527590      -0.909930      11.373762      -4.523415       7.308955           0.000001
          106              C      14.163500       2.835202      20.354457      -0.069510      39.275426 0.44888745E+03  0.10557623E+05                                 9.978850                            6.997138       0.034604       2.010171                    0.999330      27.733212      77.791357       0.636711       0.409011      -1.077135       0.024121       0.038122      -0.021866       0.050132       0.000040       0.002693      -0.009077       0.016326      -0.018506      -0.014869       0.003076       0.011793             13.153034      13.770631       5.335968      -2.021863      16.101324      -6.892678       9.587147          -0.000001
          107              C      15.543846       2.928365      20.467427      -0.056303      34.403253 0.43899134E+03  0.10419927E+05                                 9.444141                            7.156332      -0.152757       1.931413                    0.998963      29.503469      87.237065       0.589849       0.437478      -1.043673      -0.003707       0.028158      -0.021055       0.035355      -0.013612       0.011533       0.008067      -0.026397       0.018339      -0.027660       0.010396       0.017264             11.481167      12.140994       2.970943      -0.637579      13.190494      -5.587196       9.112014          -0.000001
          108              C      16.252707       3.923847      19.804799      -0.245610      36.806384 0.49334636E+03  0.12008006E+05                                 9.679522                            7.443763      -0.031965       1.951315                    0.998860      31.453234      92.936665       0.597479       0.421177      -1.057916      -0.009510      -0.031520       0.032980       0.046601       0.009998       0.008273      -0.005268       0.055208      -0.052930      -0.026197      -0.012919       0.039116             12.025643      10.082688       2.866231      -1.370817      14.722962      -7.362586      11.271278          -0.000003
          109              C      15.552569       4.812102      18.999371       0.281284      32.769601 0.35479823E+03  0.79379446E+04                                 9.173152                            6.456695      -0.071102       1.998224                    0.999679      25.095682      70.666302       0.621311       0.440626      -1.047971       0.019694       0.037667      -0.020864       0.047349       0.023013      -0.025861      -0.020723      -0.004221      -0.025818      -0.029761      -0.017113       0.046874             12.410722      12.440423       4.756741      -3.437128      13.599503      -7.320822      11.192238          -0.000002
          110              C      14.167239       4.750802      18.885573      -0.215363      35.557803 0.46366758E+03  0.11061471E+05                                 9.338540                            7.156445       0.043654       1.975225                    0.999464      30.363776      87.511480       0.619842       0.414209      -1.067183      -0.028824      -0.007440       0.018008       0.034791      -0.015974       0.014725      -0.025715      -0.017979      -0.007262      -0.023049      -0.017112       0.040160             11.186141      12.611076       3.652292      -1.759124      12.284704      -5.064192       8.662643          -0.000002
          111              C      13.487031       3.741495      19.560906      -0.082037      33.974679 0.42476495E+03  0.99466358E+04                                 9.159957                            6.916770      -0.032033       1.956480                    0.999650      29.379514      84.801757       0.619283       0.422366      -1.058487       0.026014       0.010723      -0.001978       0.028207      -0.008163       0.006589       0.008131       0.038107      -0.036609      -0.022989      -0.004459       0.027448             11.091334      10.944541       3.120476      -1.156571      13.428214      -5.848274       8.901247          -0.000002
          112              C      17.542112       5.819911      18.080974      -0.065450      27.497131 0.37432863E+03  0.85481168E+04                                 8.150229                            6.477194      -0.301875       1.908591                    0.996891      28.451642      82.833038       0.638170       0.420293      -1.052946      -0.082675       0.023388      -0.013526       0.086977       0.000311      -0.018379       0.001002       0.088320      -0.082784      -0.032030      -0.029709       0.061739             10.461152       9.157411       3.053346      -3.753093      10.172455      -4.279975      12.053589          -0.000002
          113              C      17.808714       6.875905      17.001822       0.076932      32.513988 0.41030296E+03  0.95655299E+04                                 9.748369                            7.375853      -0.722237       1.802538                    0.996487      26.970232      78.756536       0.528385       0.497223      -1.011888      -0.002894      -0.000088       0.000590       0.002955      -0.002725       0.004710      -0.002718       0.001164      -0.020223      -0.008753       0.000641       0.008112             12.873851      11.116792       1.694033      -2.830186      11.613752      -0.903462      15.891011          -0.000000
          114              C      18.245995      13.833411      20.760209       0.631403      25.578761 0.25187141E+03  0.52052955E+04                                 8.009773                            5.607128      -0.055564       2.038412                    0.999435      21.932567      60.593310       0.633149       0.468094      -1.025754      -0.010572       0.064049       0.019330       0.067733       0.016911      -0.055585      -0.055228       0.097129       0.124562      -0.092460      -0.014314       0.106774             10.518202       7.765505       0.406719       2.403434      15.163361       5.618809       8.625741           0.000002
          115              C      18.213603      12.469407      20.177959      -0.069500      41.214027 0.44306546E+03  0.10364093E+05                                10.255116                            6.906007       0.046794       2.014201                    0.999334      27.493237      76.362140       0.648672       0.403662      -1.083047       0.004375      -0.045835      -0.016516       0.048916      -0.008797       0.010783       0.004131       0.009719      -0.023430      -0.017002       0.000545       0.016457             14.147305       9.552499       0.840855       3.255184      21.404273       8.404233      11.485143           0.000001
          116              C      17.250600      12.090327      19.239122      -0.048907      34.926594 0.42336003E+03  0.99419689E+04                                 9.481404                            6.992544      -0.113272       1.946207                    0.999357      29.009707      84.865295       0.602215       0.433104      -1.048010       0.011648      -0.035509       0.002873       0.037481      -0.004881      -0.016267      -0.019862       0.021449      -0.005418      -0.030959       0.006448       0.024510             11.753628       9.453415       1.043328       3.371680      15.604154       5.922854      10.203317           0.000001
          117              C      17.245616      10.837475      18.680625      -0.225380      36.609257 0.49141858E+03  0.11968882E+05                                 9.692152                            7.475300      -0.071836       1.945009                    0.998171      31.069203      92.322292       0.589749       0.426419      -1.052931      -0.015114       0.042648       0.017130       0.048381       0.014586       0.004477       0.007283       0.025445       0.014585      -0.022655       0.002356       0.020299             11.569434       9.421647      -0.891411       2.069519      16.035951       4.622062       9.250704           0.000001
          118              C      18.196160       9.914810      19.054890       0.271823      31.929069 0.36303061E+03  0.81625359E+04                                 8.980475                            6.524654       0.053758       2.041442                    0.999759      25.034627      70.491564       0.619471       0.439747      -1.049304       0.003308      -0.045031      -0.019667       0.049250       0.012933       0.002238       0.030205      -0.045712      -0.017237      -0.027959      -0.018354       0.046313             11.298954       8.714396       0.688640       2.383489      15.492327       5.620290       9.690139           0.000000
          119              C      19.176605      10.256909      20.012233      -0.226946      37.806619 0.48430860E+03  0.11697358E+05                                 9.735546                            7.313188       0.024241       1.960699                    0.999570      31.068516      90.525139       0.612376       0.414117      -1.065694       0.014425       0.026013       0.005907       0.030325      -0.027417      -0.000432      -0.013950      -0.008249      -0.051244      -0.028383      -0.009852       0.038235             11.740688      10.154706       1.002369       3.032945      14.954004       5.110739      10.113354          -0.000001
          120              C      19.162902      11.526961      20.564653      -0.080870      33.744549 0.42620025E+03  0.99928344E+04                                 9.116496                            6.919373      -0.030462       1.956543                    0.999639      29.423824      85.099092       0.620126       0.421261      -1.058739      -0.017409      -0.006961      -0.023604       0.030144       0.013757       0.005919       0.001798       0.034968       0.062310      -0.032634       0.008698       0.023936             10.879002       8.711923      -0.724309       1.993494      15.363189       4.761237       8.561894          -0.000000
          121              C      10.291558       6.439167      11.130429       0.568265      23.801971 0.26250556E+03  0.54958627E+04                                 7.689368                            5.747913       0.001362       2.051217                    0.999501      22.722294      63.727910       0.619863       0.471969      -1.020957       0.034597      -0.004250      -0.040468       0.053410      -0.035975       0.076167      -0.014043       0.062787      -0.068288      -0.074328      -0.030093       0.104421              9.424425       8.687595       0.883007      -5.029541       6.810278       0.700499      12.775403           0.000001
          122              C       9.430709       6.240677      12.389393      -0.055176      37.771132 0.45094773E+03  0.10637030E+05                                 9.781529                            7.063405      -0.002661       1.997521                    0.999335      27.852576      78.693514       0.625862       0.414890      -1.071402      -0.018024      -0.006912       0.036255       0.041074       0.002546      -0.007828       0.006315      -0.007378       0.001630      -0.012138       0.002758       0.009380             12.168295      10.643546       1.908625      -6.598075       8.701216       1.037683      17.160123           0.000001
          123              C       8.630905       5.142143      12.551252      -0.090789      32.640970 0.43113711E+03  0.10143184E+05                                 8.910469                            6.972148      -0.003270       1.963720                    0.999618      29.634821      86.006772       0.615741       0.422814      -1.057197      -0.010766       0.011246       0.032017       0.035601       0.001324       0.006345       0.026893      -0.017266       0.010382      -0.022916      -0.009870       0.032786             10.068746       8.896942       2.025898      -4.491327       8.538172       0.575448      12.771123          -0.000005
          124              C       7.842313       4.980202      13.711610      -0.228224      35.299180 0.46875879E+03  0.11228107E+05                                 9.279097                            7.190901       0.082879       1.982157                    0.999660      30.814206      89.368028       0.618159       0.413665      -1.066145       0.012140      -0.008387      -0.037414       0.040218       0.034302      -0.012416      -0.005981      -0.007009      -0.048802      -0.028951      -0.016325       0.045276             10.541050       8.661782       1.166639      -4.529564       9.230218       1.945640      13.731152          -0.000010
          125              C       7.919553       5.941140      14.689945       0.273671      30.643622 0.35972659E+03  0.80714238E+04                                 8.726733                            6.492197      -0.094369       1.987426                    0.999699      25.242821      71.051077       0.621279       0.439382      -1.049309      -0.029820      -0.004640       0.044762       0.053986       0.000992      -0.034146       0.001419       0.011636       0.102120      -0.029880      -0.022506       0.052386             10.585785       9.666937       0.917026      -5.676531       8.083756       2.019931      14.006664          -0.000001
          126              C       8.745520       7.026253      14.522286      -0.233447      35.008851 0.46822468E+03  0.11260605E+05                                 9.336794                            7.251480       0.052467       1.977110                    0.999291      31.088082      91.626683       0.604740       0.421144      -1.056810       0.026925       0.012547      -0.032494       0.044025       0.000989       0.011123       0.024868      -0.011947       0.062860      -0.023936      -0.014077       0.038014             10.806973      10.121937       1.990310      -5.297407       8.453295       1.013379      13.845687           0.000003
          127              C       9.481788       7.173595      13.383749      -0.075880      32.248181 0.41102837E+03  0.95823946E+04                                 8.900953                            6.834554      -0.011414       1.969444                    0.999654      29.276166      85.365349       0.616487       0.426167      -1.052129      -0.019442      -0.020043       0.020914       0.034887       0.007849       0.011525      -0.007677       0.002913      -0.064814      -0.027710       0.008408       0.019303             10.344678       8.756905       1.168265      -4.663688       7.982485       1.916621      14.294644           0.000004
          128              C      14.592060       7.156311       9.799650       0.632451      24.313107 0.24365429E+03  0.50009493E+04                                 7.735055                            5.523374       0.000941       2.060221                    0.999516      21.809989      60.325256       0.635567       0.469533      -1.023521      -0.023903       0.000947      -0.058524       0.063225      -0.048016      -0.045317       0.017489      -0.099530      -0.213618      -0.096624      -0.014474       0.111099              9.734351      12.131909       2.250590       4.042691       4.851198       0.326861      12.219946           0.000002
          129              C      14.730343       6.698368      12.245488      -0.052904      32.467729 0.40168486E+03  0.92560205E+04                                 8.831865                            6.688107       0.037286       1.989535                    0.999615      28.384372      80.710597       0.636524       0.417592      -1.063758       0.025557       0.012890       0.013778       0.031767       0.008006      -0.010980       0.006772       0.017657      -0.064952      -0.026955       0.002750       0.024205             10.354608      11.312810       1.769545       3.882744       5.203480      -0.441585      14.547534           0.000001
          130              C      15.406812       6.689381      13.443963      -0.238635      35.531953 0.45638421E+03  0.10834716E+05                                 9.262495                            7.055768       0.188482       2.020482                    0.999848      30.354359      87.008854       0.630710       0.409062      -1.071511      -0.033196       0.001341      -0.026630       0.042579       0.011947      -0.021510      -0.015342       0.020473       0.065891      -0.027568      -0.013371       0.040939             10.895589      11.945416       1.945911       4.761221       5.619738      -0.427008      15.121614          -0.000002
          131              C      16.691232       7.206659      13.517158       0.288270      31.346956 0.34405708E+03  0.76405267E+04                                 8.891592                            6.362850       0.034646       2.038288                    0.999727      24.751400      69.492131       0.625042       0.441270      -1.047339       0.025261       0.005748       0.044740       0.051700      -0.007872       0.024055      -0.010729       0.006743       0.083522      -0.023726      -0.018571       0.042297             11.249371      10.192180       1.447876       3.518840       5.484852      -1.575010      18.071081           0.000001
          132              C      17.300429       7.684721      12.371163      -0.221161      37.389701 0.49084026E+03  0.11936289E+05                                 9.799105                            7.455084       0.013555       1.969862                    0.998839      30.968647      91.576074       0.593172       0.424616      -1.055371      -0.007582       0.001716      -0.031133       0.032089       0.009831       0.011030       0.014124       0.042450      -0.057182      -0.030112      -0.006409       0.036521             11.750404      11.303460       2.016107       2.099077       6.398404      -1.473964      17.549349           0.000001
          133              C      16.622714       7.680690      11.167993      -0.080244      35.158960 0.44041393E+03  0.10452445E+05                                 9.505741                            7.126842      -0.058710       1.956845                    0.999341      29.640159      87.370672       0.596740       0.432478      -1.047648      -0.003468      -0.017637       0.027056       0.032482      -0.007952      -0.016862      -0.002919      -0.024848       0.018754      -0.026681       0.010927       0.015754             11.539354      13.983476       3.066291       3.524885       6.146166       0.279443      14.488421           0.000002
          134              C      16.932917       6.552045      15.808043      -0.072000      26.869443 0.38580120E+03  0.88823427E+04                                 7.955027                            6.554753      -0.345090       1.882445                    0.998481      28.947090      84.791600       0.637033       0.417619      -1.053975       0.055291       0.062656      -0.042643       0.093815       0.008856      -0.006212      -0.028049      -0.034113       0.082263      -0.032939      -0.014270       0.047209              9.586898       6.942335       0.185645       1.161350       6.754052      -1.300061      15.064306          -0.000001
          135              C       6.843183       6.873475      16.634739      -0.066169      28.181578 0.40335899E+03  0.93891821E+04                                 8.307867                            6.785813      -0.427710       1.864375                    0.996707      28.950351      85.229883       0.614648       0.428098      -1.047609      -0.014817      -0.082921      -0.039684       0.093114      -0.014660      -0.016130       0.018000      -0.012332      -0.043664      -0.026694      -0.008137       0.034831              9.958628      11.052938      -0.491990      -3.905782       7.243603       1.131465      11.579343          -0.000000
          136              C      17.425009       8.272615      17.494304      -0.071139      27.843069 0.40080815E+03  0.93264146E+04                                 8.287741                            6.792420      -0.346969       1.897500                    0.996390      28.747864      84.956976       0.609795       0.431662      -1.044163       0.065043      -0.008949       0.056161       0.086399       0.012789       0.041699       0.023410       0.019196       0.050355      -0.036000      -0.024211       0.060211              9.958699       7.129013       1.096148      -0.294556      12.333330       3.635817      10.413754           0.000000
          137              C      15.334557       7.194285      11.087064      -0.070778      39.385717 0.44233680E+03  0.10349851E+05                                 9.953002                            6.919742       0.075970       2.023954                    0.999296      27.495600      76.549467       0.644862       0.405936      -1.080789       0.025003      -0.002534       0.042027       0.048968       0.009259      -0.002846      -0.004107       0.021582       0.025966      -0.018851       0.005325       0.013525             13.003542      15.648891       3.089615       6.500834       6.034554       0.591174      17.327180           0.000002
          138              C      11.516181       8.744534       7.217916       0.631928      24.705997 0.24986298E+03  0.51572155E+04                                 7.818687                            5.592408       0.004556       2.059413                    0.999406      21.907004      60.628124       0.632216       0.469383      -1.024303       0.047885      -0.040858       0.032763       0.070963       0.046549       0.010422       0.081780      -0.020742       0.134496      -0.090185      -0.021828       0.112013              9.856237      10.871003      -3.530639       0.911614      11.383291      -4.528544       7.314416           0.000001
          139              C      10.752507       9.841371       6.543964      -0.069951      39.278272 0.44887644E+03  0.10557462E+05                                 9.979443                            6.996899       0.033989       2.010090                    0.999277      27.735836      77.802983       0.636733       0.408993      -1.077131      -0.023992       0.037985      -0.022140       0.050086       0.000785      -0.002101      -0.008877       0.015561      -0.017220      -0.014251       0.003031       0.011220             13.155107      13.767879      -5.336854       2.023339      16.107019      -6.896615       9.590423          -0.000001
          140              C       9.372161       9.934534       6.656934      -0.055903      34.409451 0.43911265E+03  0.10423485E+05                                 9.445573                            7.157766      -0.155293       1.930565                    0.998942      29.505485      87.244738       0.589737       0.437533      -1.043645       0.004296       0.027523      -0.020943       0.034851       0.014855      -0.011629       0.008022      -0.025388       0.017856      -0.028209       0.010765       0.017444             11.482971      12.141715      -2.971773       0.638197      13.193277      -5.588488       9.113922          -0.000001
          141              C       8.663301      10.930017       5.994306      -0.245184      36.801443 0.49325445E+03  0.12005247E+05                                 9.680689                            7.444831      -0.033323       1.951086                    0.998879      31.444659      92.910278       0.597222       0.421376      -1.057787       0.010096      -0.031665       0.033324       0.047065      -0.009686      -0.008183      -0.005977       0.055563      -0.049518      -0.026740      -0.011856       0.038597             12.027771      10.081190      -2.867207       1.372134      14.727559      -7.365316      11.274564          -0.000003
          142              C       9.363442      11.818272       5.188878       0.279351      32.827272 0.35552598E+03  0.79583264E+04                                 9.183513                            6.463334      -0.073343       1.997006                    0.999704      25.122418      70.760516       0.620987       0.440629      -1.047967      -0.019751       0.037304      -0.020247       0.046815      -0.023536       0.024921      -0.020130      -0.005376      -0.024695      -0.028805      -0.017472       0.046277             12.426381      12.458133      -4.765238       3.443349      13.616119      -7.330283      11.204890          -0.000002
          143              C      10.748771      11.756971       5.075080      -0.214607      35.468234 0.46215989E+03  0.11015437E+05                                 9.315116                            7.137294       0.053616       1.978426                    0.999472      30.332365      87.352738       0.621714       0.413339      -1.067850       0.028431      -0.007439       0.018683       0.034825       0.015409      -0.015259      -0.025310      -0.017503      -0.006803      -0.023109      -0.016567       0.039676             11.157556      12.572766      -3.632165       1.747234      12.256225      -5.054959       8.643678          -0.000002
          144              C      11.428977      10.747664       5.750413      -0.083424      34.062359 0.42606187E+03  0.99851760E+04                                 9.178472                            6.929592      -0.041068       1.953330                    0.999635      29.421812      84.974271       0.618371       0.422643      -1.058254      -0.026347       0.010319      -0.002029       0.028368       0.008347      -0.006585       0.009108       0.038926      -0.036394      -0.024156      -0.003656       0.027812             11.116459      10.958596      -3.128828       1.161440      13.466594      -5.868510       8.924186          -0.000002
          145              C       7.373900      12.826081       4.270481      -0.067620      27.555163 0.37527409E+03  0.85750502E+04                                 8.159433                            6.483667      -0.297103       1.909432                    0.996852      28.491309      82.972376       0.638108       0.420072      -1.053092       0.082167       0.023917      -0.013432       0.086625      -0.000779       0.019161       0.001050       0.088858      -0.082743      -0.032448      -0.029859       0.062307             10.475083       9.170212      -3.060021       3.760849      10.183951      -4.288359      12.071087          -0.000002
          146              C       7.107300      13.882074       3.191329       0.076400      32.548162 0.41086993E+03  0.95845767E+04                                 9.760165                            7.384148      -0.716792       1.804811                    0.996431      26.991135      78.909336       0.527606       0.497654      -1.011402       0.003144      -0.001553       0.000949       0.003633       0.002797      -0.005180      -0.003074       0.001342      -0.019481      -0.008930       0.000419       0.008511             12.890985      11.131253      -1.696185       2.837211      11.628727      -0.905662      15.912975           0.000000
          147              C      12.899016       4.797585       6.949716       0.630610      25.612336 0.25223433E+03  0.52147161E+04                                 8.016046                            5.610758      -0.054753       2.038168                    0.999436      21.950950      60.656922       0.633008       0.468026      -1.025783       0.010441       0.064340       0.019227       0.067958      -0.016903       0.056415      -0.055236       0.097062       0.125997      -0.092602      -0.015068       0.107671             10.527688       7.771017      -0.408321      -2.405687      15.178378       5.625862       8.633669           0.000002
          148              C      12.931406       3.433581       6.367466      -0.070280      41.308140 0.44413305E+03  0.10396004E+05                                10.271912                            6.915450       0.042039       2.012149                    0.999270      27.528244      76.501374       0.648028       0.403793      -1.082888      -0.003018      -0.044857      -0.016784       0.047989       0.007624      -0.010563       0.004556       0.008283      -0.022334      -0.016522       0.001594       0.014928             14.173204       9.568037      -0.843580      -3.261470      21.445860       8.422472      11.505715           0.000001
          149              C      13.894409       3.054501       5.428629      -0.050410      34.935306 0.42344429E+03  0.99443423E+04                                 9.481254                            6.991561      -0.108435       1.947577                    0.999368      29.017344      84.886535       0.602481       0.432896      -1.048146      -0.012249      -0.035804       0.002900       0.037952       0.005046       0.017422      -0.020138       0.021968      -0.004981      -0.031851       0.006108       0.025743             11.754248       9.453409      -1.043098      -3.371915      15.606203       5.923414      10.203131           0.000001
          150              C      13.899391       1.801649       4.870132      -0.224505      36.595589 0.49113618E+03  0.11960197E+05                                 9.688600                            7.471768      -0.076174       1.943803                    0.998215      31.061898      92.291397       0.590056       0.426262      -1.053036       0.014368       0.042345       0.017700       0.048092      -0.013051      -0.003623       0.007531       0.025252       0.012776      -0.021520       0.002645       0.018875             11.566009       9.418328       0.889906      -2.070160      16.031453       4.621590       9.248247           0.000001
          151              C      12.948845       0.878983       5.244397       0.270572      31.959923 0.36345958E+03  0.81746428E+04                                 8.985749                            6.528400       0.052114       2.040762                    0.999746      25.051464      70.550975       0.619305       0.439733      -1.049307      -0.003839      -0.046103      -0.019842       0.050338      -0.012904      -0.001591       0.030888      -0.045174      -0.016936      -0.028804      -0.017768       0.046572             11.305779       8.720449      -0.689073      -2.385676      15.501294       5.623353       9.695593           0.000000
          152              C      11.968401       1.221083       6.201740      -0.226405      37.814780 0.48444186E+03  0.11701828E+05                                 9.738606                            7.315399       0.022677       1.960328                    0.999575      31.071716      90.550594       0.612108       0.414253      -1.065566      -0.014945       0.023811       0.005183       0.028587       0.027927      -0.000274      -0.014379      -0.008447      -0.051786      -0.028547      -0.010562       0.039110             11.744416      10.159041      -1.002417      -3.034389      14.958486       5.111710      10.115720          -0.000001
          153              C      11.982106       2.491134       6.754160      -0.077624      33.641301 0.42456748E+03  0.99448808E+04                                 9.098073                            6.905827      -0.029659       1.957425                    0.999656      29.368078      84.893147       0.620779       0.421227      -1.058774       0.017244      -0.006764      -0.023907       0.030243      -0.013774      -0.006860       0.002116       0.033674       0.062510      -0.032173       0.007484       0.024690             10.855686       8.696214       0.721977      -1.991912      15.325890       4.748216       8.544953           0.000000
          154              C      20.853455      15.474993      24.940922       0.568807      23.787712 0.26236459E+03  0.54920617E+04                                 7.685621                            5.745992       0.007240       2.053079                    0.999483      22.715729      63.700321       0.620040       0.471907      -1.021011      -0.035297      -0.004169      -0.042056       0.055064       0.035998      -0.076275      -0.013704       0.061498      -0.068303      -0.074721      -0.029335       0.104056              9.418721       8.682170      -0.882521       5.024609       6.807746       0.700468      12.766247           0.000001
          155              C      21.714303      15.276503      26.199886      -0.053213      37.674582 0.44967232E+03  0.10598670E+05                                 9.763731                            7.052550      -0.003714       1.997702                    0.999325      27.808177      78.518846       0.626503       0.414789      -1.071544       0.016663      -0.006821       0.035905       0.040166      -0.002471       0.008657       0.006464      -0.007173       0.002847      -0.012817       0.002782       0.010035             12.144096      10.622062      -1.904965       6.581569       8.686795       1.036160      17.123432           0.000001
          156              C      22.514106      14.177970      26.361745      -0.091440      32.639295 0.43113241E+03  0.10142334E+05                                 8.906364                            6.968995      -0.005581       1.963151                    0.999621      29.637589      85.991963       0.616337       0.422436      -1.057508       0.010966       0.011651       0.032633       0.036344      -0.001598      -0.005794       0.026182      -0.017838       0.011230      -0.021773      -0.010471       0.032244             10.064103       8.890437      -2.022839       4.487546       8.535096       0.579475      12.766777          -0.000005
          157              C      10.844697      14.016029      27.522103      -0.226455      35.269079 0.46826023E+03  0.11213943E+05                                 9.279446                            7.192161       0.080886       1.981875                    0.999663      30.788613      89.304747       0.617408       0.414250      -1.065696      -0.011022      -0.009283      -0.036684       0.039413      -0.035151       0.012343      -0.005838      -0.007379      -0.049598      -0.029618      -0.016540       0.046158             10.541414       8.660938      -1.162462       4.530632       9.227614       1.948464      13.735688          -0.000011
          158              C      16.996460      12.947310       0.879452       0.272319      30.679018 0.36018953E+03  0.80843874E+04                                 8.732415                            6.495436      -0.094300       1.987064                    0.999746      25.261827      71.115249       0.621260       0.439255      -1.049387       0.030821      -0.005627       0.045055       0.054877      -0.000874       0.034117       0.001326       0.013276       0.101384      -0.029190      -0.023195       0.052385             10.594496       9.676684      -0.915401       5.685602       8.085692       2.020631      14.021113          -0.000001
          159              C      16.170495      14.032423       0.711793      -0.232868      35.014621 0.46837203E+03  0.11265252E+05                                 9.340436                            7.255482       0.051145       1.976659                    0.999267      31.086203      91.631407       0.604203       0.421476      -1.056581      -0.026219       0.011714      -0.032958       0.043713      -0.001313      -0.011160       0.023956      -0.010511       0.061154      -0.023069      -0.013770       0.036839             10.811039      10.130032      -1.992316       5.301639       8.454350       1.008823      13.848734           0.000003
          160              C      21.663226      16.209422      27.194242      -0.077143      32.297384 0.41182056E+03  0.96057075E+04                                 8.911780                            6.843246      -0.017153       1.967544                    0.999689      29.301169      85.466253       0.615797       0.426430      -1.051943       0.020042      -0.020194       0.021212       0.035488      -0.007828      -0.012179      -0.008551       0.003377      -0.063512      -0.028182       0.008988       0.019194             10.357487       8.768165      -1.168466       4.670546       7.990463       1.918755      14.313831           0.000004
          161              C      16.552955      16.192138      23.610143       0.632795      24.309226 0.24360208E+03  0.49996573E+04                                 7.734943                            5.523214      -0.001311       2.059694                    0.999547      21.806369      60.315789       0.635496       0.469606      -1.023472       0.024422       0.000631      -0.058706       0.063587       0.047387       0.045104       0.017621      -0.099690      -0.212388      -0.096164      -0.014354       0.110518              9.734281      12.131179      -2.250193      -4.042694       4.850983       0.326290      12.220680           0.000002
          162              C      16.414670      15.734195      26.055981      -0.054700      32.538233 0.40276236E+03  0.92874306E+04                                 8.844926                            6.697479       0.034516       1.988236                    0.999563      28.423611      80.861169       0.635996       0.417643      -1.063684      -0.025754       0.012715       0.014485       0.032167      -0.007663       0.010845       0.007013       0.016476      -0.067474      -0.027612       0.003758       0.023854             10.370457      11.329319      -1.771845      -3.890311       5.210183      -0.442392      14.571868           0.000001
          163              C      15.738201      15.725207      27.254456      -0.237838      35.471671 0.45541377E+03  0.10805493E+05                                 9.250388                            7.046975       0.187023       2.020496                    0.999861      30.325141      86.888884       0.631302       0.408913      -1.071652       0.034021       0.001202      -0.026200       0.042957      -0.011591       0.021875      -0.015169       0.021121       0.066092      -0.027588      -0.013550       0.041138             10.880428      11.927530      -1.942979      -4.752023       5.612538      -0.427829      15.101215          -0.000002
          164              C      14.453781      16.242486      27.327651       0.288178      31.349997 0.34411328E+03  0.76422869E+04                                 8.892783                            6.363892       0.036734       2.038786                    0.999696      24.753714      69.506907       0.624897       0.441342      -1.047268      -0.025342       0.005629       0.044343       0.051383       0.007725      -0.024234      -0.010972       0.006611       0.082691      -0.023527      -0.018781       0.042307             11.250543      10.192885      -1.447669      -3.520976       5.485009      -1.574505      18.073736           0.000000
          165              C      13.844585      16.720547      26.181656      -0.220582      37.414022 0.49120204E+03  0.11948409E+05                                 9.808911                            7.462804       0.008749       1.968265                    0.998823      30.978350      91.645600       0.592217       0.425182      -1.054920       0.006976       0.001463      -0.030791       0.031605      -0.009833      -0.010907       0.014191       0.044071      -0.056384      -0.030336      -0.006680       0.037016             11.762510      11.311013      -2.016710      -2.102345       6.404270      -1.475617      17.572248           0.000001
          166              C      14.522301      16.716516      24.978486      -0.080713      35.193697 0.44094667E+03  0.10468986E+05                                 9.515229                            7.134048      -0.064362       1.955258                    0.999354      29.655964      87.453555       0.596033       0.432830      -1.047362       0.003382      -0.017164       0.027189       0.032331       0.007851       0.017171      -0.002910      -0.025553       0.017972      -0.027081       0.011292       0.015789             11.551162      13.999175      -3.069657      -3.530364       6.151923       0.280568      14.502388           0.000002
          167              C       7.983097      13.558214       1.997550      -0.070581      26.788991 0.38448476E+03  0.88437667E+04                                 7.931885                            6.537622      -0.342259       1.883901                    0.998487      28.900713      84.594136       0.638787       0.416861      -1.054537      -0.055323       0.062328      -0.043443       0.093983      -0.008661       0.006572      -0.028365      -0.035938       0.080376      -0.033344      -0.014153       0.047496              9.554414       6.925254      -0.183390      -1.152985       6.739444      -1.291703      14.998545          -0.000001
          168              C      18.072831      13.879644       2.824246      -0.065757      28.236182 0.40427189E+03  0.94173964E+04                                 8.326818                            6.800004      -0.437453       1.860983                    0.996578      28.982426      85.404581       0.613017       0.428920      -1.046924       0.015553      -0.082559      -0.039962       0.093032       0.014531       0.015913       0.018134      -0.011336      -0.046163      -0.027189      -0.007583       0.034772              9.984565      11.086183       0.495266       3.925158       7.258592       1.137930      11.608920          -0.000000
          169              C       7.491007      15.278785       3.683811      -0.070074      27.806663 0.40017605E+03  0.93076234E+04                                 8.275324                            6.782445      -0.343900       1.898647                    0.996377      28.729509      84.871922       0.610894       0.431075      -1.044564      -0.065571      -0.008932       0.055343       0.086268      -0.011850      -0.041300       0.023145       0.018738       0.049969      -0.036084      -0.023202       0.059286              9.942495       7.120599      -1.093607       0.296801      12.310406       3.622159      10.396480           0.000000
          170              C      15.810458      16.230112      24.897557      -0.069566      39.356618 0.44195377E+03  0.10338990E+05                                 9.949144                            6.917402       0.072723       2.023165                    0.999264      27.483777      76.517767       0.644858       0.406013      -1.080702      -0.025376      -0.002649       0.042337       0.049430      -0.009515       0.003603      -0.004439       0.022172       0.025105      -0.019112       0.004585       0.014526             12.997787      15.641263      -3.087506      -6.497225       6.032025       0.590068      17.320074           0.000002
          171              C      13.399830       9.327119      20.403070       0.631928      24.705997 0.24986298E+03  0.51572155E+04                                 7.818687                            5.592407       0.004556       2.059413                    0.999406      21.907004      60.628122       0.632216       0.469383      -1.024303      -0.047885       0.040858      -0.032763       0.070963       0.046549       0.010422       0.081780      -0.020742       0.134496      -0.090185      -0.021828       0.112013              9.856237      10.871003      -3.530639       0.911614      11.383291      -4.528544       7.314416           0.000001
          172              C      14.163504       8.230282      21.077022      -0.069951      39.278271 0.44887644E+03  0.10557462E+05                                 9.979442                            6.996899       0.033989       2.010090                    0.999277      27.735836      77.802983       0.636733       0.408993      -1.077131       0.023992      -0.037985       0.022140       0.050086       0.000785      -0.002102      -0.008877       0.015561      -0.017220      -0.014251       0.003031       0.011220             13.155107      13.767879      -5.336854       2.023339      16.107020      -6.896615       9.590423          -0.000001
          173              C      15.543850       8.137119      20.964052      -0.055903      34.409450 0.43911265E+03  0.10423485E+05                                 9.445573                            7.157766      -0.155293       1.930565                    0.998942      29.505485      87.244738       0.589737       0.437533      -1.043645      -0.004296      -0.027523       0.020943       0.034851       0.014855      -0.011629       0.008022      -0.025388       0.017856      -0.028209       0.010765       0.017444             11.482971      12.141714      -2.971773       0.638197      13.193277      -5.588488       9.113922          -0.000001
          174              C      16.252710       7.141636      21.626680      -0.245184      36.801446 0.49325449E+03  0.12005249E+05                                 9.680690                            7.444832      -0.033323       1.951086                    0.998879      31.444660      92.910283       0.597222       0.421376      -1.057787      -0.010096       0.031665      -0.033324       0.047065      -0.009686      -0.008183      -0.005977       0.055563      -0.049518      -0.026740      -0.011856       0.038597             12.027772      10.081191      -2.867207       1.372134      14.727561      -7.365317      11.274565          -0.000003
          175              C      15.552569       6.253381      22.432108       0.279351      32.827274 0.35552600E+03  0.79583269E+04                                 9.183513                            6.463334      -0.073343       1.997006                    0.999704      25.122419      70.760518       0.620987       0.440629      -1.047967       0.019751      -0.037304       0.020247       0.046815      -0.023536       0.024921      -0.020130      -0.005376      -0.024695      -0.028805      -0.017472       0.046277             12.426381      12.458133      -4.765238       3.443350      13.616119      -7.330283      11.204891          -0.000002
          176              C      14.167240       6.314682      22.545906      -0.214607      35.468235 0.46215992E+03  0.11015438E+05                                 9.315117                            7.137294       0.053616       1.978426                    0.999472      30.332366      87.352743       0.621714       0.413339      -1.067850      -0.028431       0.007439      -0.018683       0.034825       0.015409      -0.015259      -0.025310      -0.017503      -0.006803      -0.023109      -0.016567       0.039676             11.157557      12.572766      -3.632165       1.747234      12.256226      -5.054959       8.643678          -0.000002
          177              C      13.487034       7.323989      21.870573      -0.083424      34.062365 0.42606196E+03  0.99851786E+04                                 9.178473                            6.929593      -0.041068       1.953330                    0.999635      29.421814      84.974280       0.618371       0.422643      -1.058254       0.026347      -0.010319       0.002029       0.028368       0.008347      -0.006585       0.009108       0.038926      -0.036394      -0.024156      -0.003656       0.027812             11.116460      10.958597      -3.128828       1.161441      13.466597      -5.868512       8.924188          -0.000002
          178              C      17.542111       5.245572      23.350505      -0.067620      27.555166 0.37527414E+03  0.85750517E+04                                 8.159434                            6.483668      -0.297103       1.909432                    0.996852      28.491311      82.972385       0.638107       0.420072      -1.053092      -0.082167      -0.023917       0.013432       0.086625      -0.000779       0.019161       0.001050       0.088858      -0.082743      -0.032448      -0.029859       0.062307             10.475085       9.170213      -3.060022       3.760850      10.183953      -4.288360      12.071088          -0.000002
          179              C      17.808711       4.189579      24.429657       0.076400      32.548163 0.41086994E+03  0.95845769E+04                                 9.760164                            7.384148      -0.716792       1.804811                    0.996431      26.991135      78.909335       0.527606       0.497654      -1.011402      -0.003144       0.001553      -0.000949       0.003633       0.002797      -0.005180      -0.003074       0.001342      -0.019481      -0.008930       0.000419       0.008511             12.890985      11.131253      -1.696185       2.837211      11.628727      -0.905661      15.912975          -0.000000
          180              C      12.016995      13.274068      20.671270       0.630610      25.612335 0.25223432E+03  0.52147158E+04                                 8.016045                            5.610758      -0.054752       2.038168                    0.999436      21.950949      60.656917       0.633008       0.468026      -1.025783      -0.010441      -0.064340      -0.019227       0.067958      -0.016903       0.056415      -0.055236       0.097062       0.125997      -0.092602      -0.015068       0.107671             10.527687       7.771017      -0.408321      -2.405687      15.178377       5.625862       8.633668           0.000002
          181              C      11.984605      14.638072      21.253520      -0.070280      41.308140 0.44413305E+03  0.10396004E+05                                10.271912                            6.915450       0.042038       2.012149                    0.999270      27.528244      76.501376       0.648028       0.403793      -1.082888       0.003018       0.044857       0.016784       0.047989       0.007624      -0.010563       0.004556       0.008283      -0.022334      -0.016522       0.001594       0.014928             14.173204       9.568037      -0.843580      -3.261470      21.445860       8.422472      11.505715           0.000001
          182              C      11.021602      15.017152      22.192357      -0.050410      34.935305 0.42344428E+03  0.99443421E+04                                 9.481254                            6.991561      -0.108435       1.947577                    0.999368      29.017344      84.886533       0.602481       0.432896      -1.048146       0.012249       0.035804      -0.002900       0.037952       0.005046       0.017422      -0.020138       0.021968      -0.004981      -0.031851       0.006108       0.025743             11.754247       9.453409      -1.043098      -3.371915      15.606202       5.923414      10.203130           0.000001
          183              C      11.016620      16.270004      22.750854      -0.224505      36.595589 0.49113618E+03  0.11960197E+05                                 9.688600                            7.471768      -0.076174       1.943803                    0.998215      31.061898      92.291395       0.590056       0.426262      -1.053036      -0.014368      -0.042345      -0.017700       0.048092      -0.013051      -0.003623       0.007531       0.025252       0.012776      -0.021520       0.002645       0.018875             11.566008       9.418327       0.889906      -2.070160      16.031452       4.621590       9.248246           0.000001
          184              C      11.967166      17.192670      22.376589       0.270572      31.959925 0.36345960E+03  0.81746436E+04                                 8.985749                            6.528401       0.052114       2.040762                    0.999746      25.051465      70.550977       0.619305       0.439733      -1.049307       0.003839       0.046103       0.019842       0.050338      -0.012904      -0.001591       0.030888      -0.045174      -0.016936      -0.028804      -0.017768       0.046572             11.305779       8.720449      -0.689073      -2.385676      15.501294       5.623353       9.695593           0.000000
          185              C      12.947610      16.850570      21.419246      -0.226405      37.814782 0.48444188E+03  0.11701829E+05                                 9.738607                            7.315400       0.022677       1.960328                    0.999575      31.071717      90.550598       0.612108       0.414253      -1.065566       0.014945      -0.023811      -0.005183       0.028587       0.027927      -0.000274      -0.014379      -0.008447      -0.051786      -0.028547      -0.010562       0.039110             11.744416      10.159042      -1.002417      -3.034389      14.958486       5.111710      10.115720          -0.000001
          186              C      12.933905      15.580519      20.866826      -0.077625      33.641302 0.42456749E+03  0.99448809E+04                                 9.098073                            6.905827      -0.029659       1.957425                    0.999656      29.368078      84.893148       0.620779       0.421227      -1.058774      -0.017244       0.006764       0.023907       0.030243      -0.013774      -0.006860       0.002116       0.033674       0.062510      -0.032173       0.007483       0.024690             10.855686       8.696215       0.721977      -1.991912      15.325891       4.748216       8.544953          -0.000000
          187              C       4.062556       2.596660       2.680064       0.568807      23.787710 0.26236457E+03  0.54920612E+04                                 7.685621                            5.745992       0.007240       2.053079                    0.999483      22.715728      63.700318       0.620040       0.471907      -1.021011       0.035297       0.004169       0.042056       0.055064       0.035998      -0.076275      -0.013704       0.061498      -0.068303      -0.074721      -0.029335       0.104056              9.418720       8.682169      -0.882521       5.024609       6.807746       0.700468      12.766246           0.000001
          188              C       3.201708       2.795150       1.421100      -0.053213      37.674581 0.44967233E+03  0.10598671E+05                                 9.763731                            7.052550      -0.003714       1.997702                    0.999325      27.808177      78.518845       0.626503       0.414789      -1.071545      -0.016663       0.006821      -0.035905       0.040166      -0.002471       0.008657       0.006464      -0.007173       0.002847      -0.012817       0.002782       0.010035             12.144096      10.622061      -1.904965       6.581568       8.686795       1.036161      17.123432           0.000001
          189              C       2.401905       3.893683       1.259241      -0.091440      32.639285 0.43113228E+03  0.10142329E+05                                 8.906360                            6.968993      -0.005580       1.963152                    0.999621      29.637584      85.991933       0.616337       0.422436      -1.057508      -0.010966      -0.011651      -0.032633       0.036344      -0.001598      -0.005794       0.026182      -0.017838       0.011230      -0.021773      -0.010471       0.032244             10.064099       8.890434      -2.022838       4.487543       8.535094       0.579475      12.766771          -0.000005
          190              C       1.613314       4.055624       0.098883      -0.226455      35.269066 0.46826005E+03  0.11213937E+05                                 9.279443                            7.192159       0.080887       1.981875                    0.999663      30.788606      89.304709       0.617408       0.414250      -1.065696       0.011023       0.009283       0.036684       0.039413      -0.035151       0.012343      -0.005838      -0.007379      -0.049598      -0.029617      -0.016540       0.046158             10.541410       8.660935      -1.162461       4.530630       9.227611       1.948464      13.735683          -0.000011
          191              C       7.919551       5.124343      26.741534       0.272319      30.679015 0.36018952E+03  0.80843868E+04                                 8.732413                            6.495435      -0.094300       1.987064                    0.999746      25.261826      71.115239       0.621260       0.439255      -1.049387      -0.030821       0.005627      -0.045055       0.054877      -0.000874       0.034117       0.001326       0.013275       0.101384      -0.029190      -0.023195       0.052385             10.594494       9.676683      -0.915401       5.685601       8.085691       2.020630      14.021110          -0.000001
          192              C       8.745516       4.039230      26.909193      -0.232868      35.014623 0.46837205E+03  0.11265253E+05                                 9.340436                            7.255482       0.051145       1.976659                    0.999267      31.086204      91.631410       0.604203       0.421476      -1.056581       0.026219      -0.011714       0.032958       0.043713      -0.001313      -0.011160       0.023956      -0.010511       0.061154      -0.023069      -0.013770       0.036839             10.811039      10.130032      -1.992316       5.301639       8.454350       1.008823      13.848735           0.000003
          193              C       3.252785       1.862231       0.426744      -0.077143      32.297384 0.41182055E+03  0.96057071E+04                                 8.911780                            6.843246      -0.017153       1.967544                    0.999689      29.301169      85.466252       0.615797       0.426430      -1.051943      -0.020042       0.020194      -0.021212       0.035488      -0.007828      -0.012179      -0.008551       0.003377      -0.063512      -0.028182       0.008988       0.019194             10.357486       8.768165      -1.168466       4.670546       7.990463       1.918754      14.313831           0.000004
          194              C       8.363056       1.879515       4.010843       0.632795      24.309226 0.24360208E+03  0.49996573E+04                                 7.734943                            5.523214      -0.001311       2.059694                    0.999547      21.806369      60.315789       0.635496       0.469606      -1.023472      -0.024422      -0.000631       0.058706       0.063587       0.047387       0.045104       0.017621      -0.099690      -0.212388      -0.096164      -0.014354       0.110518              9.734281      12.131179      -2.250193      -4.042693       4.850983       0.326290      12.220680           0.000002
          195              C       8.501341       2.337458       1.565005      -0.054700      32.538231 0.40276233E+03  0.92874299E+04                                 8.844925                            6.697479       0.034516       1.988236                    0.999563      28.423610      80.861166       0.635996       0.417643      -1.063684       0.025754      -0.012715      -0.014485       0.032167      -0.007663       0.010845       0.007013       0.016475      -0.067474      -0.027612       0.003758       0.023854             10.370457      11.329319      -1.771845      -3.890311       5.210183      -0.442392      14.571868           0.000001
          196              C       9.177810       2.346446       0.366530      -0.237837      35.471669 0.45541374E+03  0.10805493E+05                                 9.250388                            7.046974       0.187023       2.020496                    0.999861      30.325140      86.888881       0.631302       0.408913      -1.071652      -0.034021      -0.001202       0.026200       0.042957      -0.011591       0.021875      -0.015169       0.021121       0.066092      -0.027588      -0.013550       0.041138             10.880427      11.927529      -1.942979      -4.752023       5.612538      -0.427829      15.101214          -0.000002
          197              C      10.462230       1.829167       0.293335       0.288178      31.349995 0.34411326E+03  0.76422863E+04                                 8.892783                            6.363892       0.036734       2.038786                    0.999696      24.753713      69.506903       0.624897       0.441342      -1.047268       0.025342      -0.005629      -0.044343       0.051383       0.007725      -0.024234      -0.010972       0.006611       0.082691      -0.023527      -0.018781       0.042307             11.250543      10.192885      -1.447669      -3.520976       5.485009      -1.574505      18.073735           0.000001
          198              C      11.071426       1.351106       1.439330      -0.220582      37.414020 0.49120201E+03  0.11948408E+05                                 9.808911                            7.462804       0.008749       1.968265                    0.998823      30.978349      91.645594       0.592217       0.425182      -1.054920      -0.006976      -0.001463       0.030791       0.031605      -0.009833      -0.010907       0.014191       0.044071      -0.056384      -0.030336      -0.006680       0.037016             11.762510      11.311012      -2.016710      -2.102345       6.404270      -1.475617      17.572248           0.000001
          199              C      10.393710       1.355137       2.642500      -0.080713      35.193697 0.44094667E+03  0.10468986E+05                                 9.515229                            7.134048      -0.064362       1.955258                    0.999354      29.655964      87.453554       0.596033       0.432830      -1.047362      -0.003382       0.017164      -0.027189       0.032331       0.007851       0.017171      -0.002910      -0.025553       0.017972      -0.027081       0.011292       0.015789             11.551162      13.999175      -3.069657      -3.530364       6.151923       0.280568      14.502388           0.000002
          200              C      16.932914       4.513439      25.623436      -0.070581      26.788990 0.38448474E+03  0.88437663E+04                                 7.931885                            6.537621      -0.342259       1.883901                    0.998487      28.900714      84.594142       0.638787       0.416861      -1.054537       0.055323      -0.062328       0.043443       0.093983      -0.008661       0.006572      -0.028365      -0.035938       0.080376      -0.033344      -0.014153       0.047496              9.554414       6.925253      -0.183390      -1.152985       6.739444      -1.291703      14.998544          -0.000001
          201              C       6.843180       4.192009      24.796740      -0.065758      28.236183 0.40427191E+03  0.94173972E+04                                 8.326819                            6.800004      -0.437453       1.860983                    0.996578      28.982427      85.404583       0.613017       0.428920      -1.046924      -0.015553       0.082559       0.039962       0.093032       0.014531       0.015913       0.018134      -0.011336      -0.046163      -0.027189      -0.007583       0.034772              9.984565      11.086183       0.495266       3.925158       7.258592       1.137930      11.608920          -0.000000
          202              C      17.425004       2.792868      23.937175      -0.070074      27.806663 0.40017606E+03  0.93076236E+04                                 8.275324                            6.782446      -0.343901       1.898647                    0.996377      28.729509      84.871925       0.610894       0.431075      -1.044564       0.065571       0.008932      -0.055343       0.086268      -0.011850      -0.041300       0.023145       0.018738       0.049969      -0.036084      -0.023202       0.059286              9.942495       7.120599      -1.093607       0.296801      12.310407       3.622160      10.396480           0.000000
          203              C       9.105553       1.841541       2.723429      -0.069566      39.356618 0.44195377E+03  0.10338990E+05                                 9.949144                            6.917402       0.072723       2.023165                    0.999264      27.483777      76.517767       0.644858       0.406013      -1.080702       0.025376       0.002649      -0.042337       0.049430      -0.009515       0.003603      -0.004439       0.022172       0.025105      -0.019112       0.004585       0.014526             12.997787      15.641262      -3.087506      -6.497224       6.032025       0.590068      17.320075           0.000002
          204              C      11.516188      16.333289       6.592577       0.632161      24.689148 0.24969367E+03  0.51527696E+04                                 7.814668                            5.590282       0.008281       2.060928                    0.999376      21.899270      60.598123       0.632385       0.469344      -1.024340       0.048581       0.040302      -0.033295       0.071365      -0.046415      -0.010840       0.082497      -0.019665       0.135557      -0.090579      -0.022180       0.112759              9.849835      10.866788       3.527590      -0.909930      11.373763      -4.523415       7.308955           0.000001
          205              C      10.752511      15.236451       7.266529      -0.069510      39.275427 0.44888745E+03  0.10557623E+05                                 9.978851                            6.997139       0.034603       2.010171                    0.999330      27.733212      77.791360       0.636711       0.409011      -1.077135      -0.024121      -0.038122       0.021866       0.050132       0.000040       0.002693      -0.009077       0.016326      -0.018506      -0.014869       0.003076       0.011793             13.153035      13.770632       5.335969      -2.021864      16.101325      -6.892679       9.587148          -0.000001
          206              C       9.372165      15.143288       7.153559      -0.056303      34.403253 0.43899134E+03  0.10419927E+05                                 9.444141                            7.156332      -0.152758       1.931413                    0.998963      29.503469      87.237066       0.589849       0.437478      -1.043673       0.003707      -0.028158       0.021055       0.035355      -0.013612       0.011533       0.008067      -0.026397       0.018339      -0.027660       0.010396       0.017264             11.481167      12.140993       2.970943      -0.637579      13.190494      -5.587197       9.112014          -0.000001
          207              C       8.663304      14.147806       7.816187      -0.245610      36.806388 0.49334643E+03  0.12008008E+05                                 9.679524                            7.443764      -0.031966       1.951315                    0.998860      31.453236      92.936674       0.597479       0.421177      -1.057916       0.009510       0.031520      -0.032980       0.046601       0.009998       0.008273      -0.005268       0.055208      -0.052930      -0.026197      -0.012919       0.039116             12.025645      10.082689       2.866231      -1.370817      14.722965      -7.362587      11.271280          -0.000003
          208              C       9.363442      13.259551       8.621615       0.281284      32.769605 0.35479827E+03  0.79379458E+04                                 9.173152                            6.456695      -0.071102       1.998224                    0.999679      25.095684      70.666310       0.621311       0.440626      -1.047971      -0.019694      -0.037667       0.020864       0.047349       0.023013      -0.025861      -0.020723      -0.004221      -0.025818      -0.029761      -0.017113       0.046874             12.410723      12.440424       4.756742      -3.437129      13.599505      -7.320823      11.192240          -0.000002
          209              C      10.748772      13.320851       8.735413      -0.215363      35.557811 0.46366769E+03  0.11061475E+05                                 9.338541                            7.156446       0.043653       1.975224                    0.999464      30.363780      87.511499       0.619842       0.414209      -1.067183       0.028824       0.007440      -0.018008       0.034791      -0.015974       0.014725      -0.025715      -0.017979      -0.007262      -0.023049      -0.017112       0.040160             11.186144      12.611078       3.652293      -1.759124      12.284707      -5.064193       8.662645          -0.000002
          210              C      11.428980      14.330158       8.060080      -0.082037      33.974691 0.42476510E+03  0.99466406E+04                                 9.159959                            6.916772      -0.032033       1.956480                    0.999650      29.379519      84.801782       0.619283       0.422366      -1.058487      -0.026014      -0.010723       0.001978       0.028207      -0.008163       0.006589       0.008131       0.038107      -0.036609      -0.022989      -0.004459       0.027448             11.091338      10.944544       3.120478      -1.156572      13.428219      -5.848276       8.901250          -0.000002
          211              C       7.373899      12.251742       9.540012      -0.065451      27.497134 0.37432867E+03  0.85481180E+04                                 8.150230                            6.477195      -0.301875       1.908591                    0.996891      28.451643      82.833043       0.638170       0.420293      -1.052946       0.082675      -0.023388       0.013526       0.086977       0.000311      -0.018379       0.001002       0.088320      -0.082784      -0.032030      -0.029709       0.061739             10.461154       9.157414       3.053347      -3.753094      10.172457      -4.279977      12.053592          -0.000002
          212              C       7.107297      11.195748      10.619164       0.076932      32.513989 0.41030297E+03  0.95655303E+04                                 9.748369                            7.375853      -0.722237       1.802538                    0.996487      26.970232      78.756535       0.528385       0.497223      -1.011888       0.002894       0.000088      -0.000590       0.002955      -0.002725       0.004710      -0.002718       0.001164      -0.020223      -0.008753       0.000641       0.008112             12.873852      11.116792       1.694033      -2.830186      11.613752      -0.903462      15.891012           0.000000
          213              C       6.670016       4.238242       6.860777       0.631403      25.578763 0.25187143E+03  0.52052959E+04                                 8.009773                            5.607128      -0.055564       2.038412                    0.999435      21.932568      60.593311       0.633149       0.468094      -1.025754       0.010572      -0.064049      -0.019330       0.067733       0.016911      -0.055585      -0.055228       0.097129       0.124562      -0.092460      -0.014314       0.106774             10.518202       7.765505       0.406719       2.403434      15.163361       5.618809       8.625740           0.000002
          214              C       6.702408       5.602246       7.443027      -0.069500      41.214032 0.44306552E+03  0.10364094E+05                                10.255117                            6.906008       0.046794       2.014201                    0.999334      27.493239      76.362150       0.648672       0.403662      -1.083047      -0.004375       0.045835       0.016516       0.048916      -0.008797       0.010783       0.004130       0.009719      -0.023430      -0.017002       0.000545       0.016457             14.147307       9.552500       0.840855       3.255184      21.404276       8.404235      11.485144           0.000001
          215              C       7.665411       5.981326       8.381864      -0.048907      34.926593 0.42336002E+03  0.99419686E+04                                 9.481404                            6.992544      -0.113272       1.946207                    0.999357      29.009707      84.865295       0.602215       0.433104      -1.048010      -0.011648       0.035509      -0.002873       0.037481      -0.004881      -0.016267      -0.019862       0.021449      -0.005418      -0.030959       0.006448       0.024510             11.753628       9.453415       1.043328       3.371680      15.604153       5.922854      10.203316           0.000001
          216              C       7.670395       7.234178       8.940361      -0.225380      36.609257 0.49141859E+03  0.11968882E+05                                 9.692152                            7.475300      -0.071836       1.945009                    0.998171      31.069203      92.322290       0.589749       0.426419      -1.052931       0.015114      -0.042648      -0.017130       0.048381       0.014586       0.004477       0.007283       0.025445       0.014585      -0.022655       0.002356       0.020299             11.569434       9.421647      -0.891411       2.069519      16.035950       4.622061       9.250704           0.000001
          217              C       6.719851       8.156843       8.566096       0.271823      31.929069 0.36303061E+03  0.81625358E+04                                 8.980476                            6.524654       0.053758       2.041442                    0.999759      25.034627      70.491564       0.619471       0.439747      -1.049304      -0.003308       0.045031       0.019667       0.049250       0.012933       0.002238       0.030205      -0.045712      -0.017237      -0.027959      -0.018354       0.046313             11.298954       8.714396       0.688640       2.383489      15.492327       5.620290       9.690139           0.000000
          218              C       5.739406       7.814744       7.608753      -0.226946      37.806623 0.48430866E+03  0.11697360E+05                                 9.735546                            7.313189       0.024241       1.960699                    0.999570      31.068518      90.525148       0.612376       0.414117      -1.065694      -0.014425      -0.026013      -0.005907       0.030325      -0.027417      -0.000432      -0.013950      -0.008249      -0.051244      -0.028383      -0.009852       0.038235             11.740689      10.154707       1.002370       3.032945      14.954006       5.110739      10.113355          -0.000001
          219              C       5.753109       6.544692       7.056333      -0.080870      33.744552 0.42620027E+03  0.99928352E+04                                 9.116497                            6.919374      -0.030462       1.956543                    0.999639      29.423825      85.099100       0.620126       0.421261      -1.058739       0.017409       0.006961       0.023604       0.030144       0.013757       0.005919       0.001798       0.034968       0.062310      -0.032634       0.008698       0.023936             10.879003       8.711924      -0.724309       1.993494      15.363191       4.761238       8.561895          -0.000000
          220              C      14.624453      11.632486      16.490557       0.568265      23.801972 0.26250557E+03  0.54958630E+04                                 7.689368                            5.747913       0.001362       2.051217                    0.999501      22.722295      63.727915       0.619863       0.471969      -1.020957      -0.034597       0.004250       0.040468       0.053410      -0.035975       0.076167      -0.014043       0.062787      -0.068288      -0.074328      -0.030093       0.104421              9.424426       8.687595       0.883007      -5.029542       6.810279       0.700499      12.775404           0.000001
          221              C      15.485302      11.830976      15.231593      -0.055176      37.771136 0.45094778E+03  0.10637032E+05                                 9.781530                            7.063405      -0.002661       1.997521                    0.999335      27.852578      78.693522       0.625862       0.414890      -1.071402       0.018024       0.006912      -0.036255       0.041074       0.002546      -0.007828       0.006315      -0.007378       0.001630      -0.012138       0.002758       0.009380             12.168296      10.643547       1.908625      -6.598076       8.701216       1.037683      17.160124           0.000001
          222              C      16.285106      12.929510      15.069734      -0.090789      32.640975 0.43113717E+03  0.10143186E+05                                 8.910470                            6.972149      -0.003270       1.963720                    0.999618      29.634824      86.006785       0.615741       0.422814      -1.057197       0.010766      -0.011246      -0.032017       0.035601       0.001324       0.006345       0.026893      -0.017266       0.010382      -0.022916      -0.009870       0.032786             10.068747       8.896944       2.025899      -4.491328       8.538173       0.575448      12.771125          -0.000005
          223              C      17.073698      13.091451      13.909376      -0.228224      35.299181 0.46875881E+03  0.11228108E+05                                 9.279098                            7.190901       0.082879       1.982157                    0.999660      30.814207      89.368035       0.618159       0.413665      -1.066145      -0.012140       0.008387       0.037413       0.040218       0.034302      -0.012416      -0.005981      -0.007010      -0.048802      -0.028951      -0.016325       0.045276             10.541051       8.661782       1.166640      -4.529564       9.230218       1.945640      13.731152          -0.000010
          224              C      16.996458      12.130513      12.931041       0.273671      30.643622 0.35972659E+03  0.80714239E+04                                 8.726733                            6.492197      -0.094369       1.987426                    0.999699      25.242821      71.051079       0.621279       0.439382      -1.049309       0.029820       0.004640      -0.044762       0.053986       0.000992      -0.034146       0.001419       0.011636       0.102120      -0.029880      -0.022506       0.052386             10.585786       9.666937       0.917026      -5.676531       8.083756       2.019931      14.006664          -0.000001
          225              C      16.170491      11.045400      13.098700      -0.233447      35.008851 0.46822469E+03  0.11260606E+05                                 9.336794                            7.251480       0.052467       1.977110                    0.999291      31.088082      91.626685       0.604739       0.421144      -1.056810      -0.026925      -0.012547       0.032494       0.044025       0.000989       0.011123       0.024868      -0.011947       0.062860      -0.023936      -0.014077       0.038014             10.806973      10.121938       1.990310      -5.297407       8.453295       1.013380      13.845688           0.000004
          226              C      15.434223      10.898058      14.237237      -0.075880      32.248182 0.41102837E+03  0.95823947E+04                                 8.900954                            6.834555      -0.011414       1.969444                    0.999654      29.276166      85.365351       0.616487       0.426167      -1.052129       0.019442       0.020043      -0.020914       0.034887       0.007849       0.011525      -0.007677       0.002913      -0.064814      -0.027710       0.008408       0.019303             10.344678       8.756906       1.168265      -4.663688       7.982485       1.916621      14.294645           0.000004
          227              C      10.323951      10.915342      17.821336       0.632451      24.313108 0.24365429E+03  0.50009493E+04                                 7.735055                            5.523374       0.000941       2.060221                    0.999516      21.809989      60.325258       0.635567       0.469533      -1.023521       0.023903      -0.000947       0.058524       0.063225      -0.048016      -0.045317       0.017489      -0.099530      -0.213618      -0.096624      -0.014474       0.111099              9.734351      12.131909       2.250590       4.042691       4.851198       0.326861      12.219947           0.000002
          228              C      10.185668      11.373285      15.375498      -0.052904      32.467735 0.40168494E+03  0.92560229E+04                                 8.831866                            6.688108       0.037286       1.989535                    0.999615      28.384375      80.710614       0.636524       0.417592      -1.063758      -0.025557      -0.012890      -0.013778       0.031767       0.008006      -0.010980       0.006772       0.017657      -0.064952      -0.026955       0.002750       0.024205             10.354610      11.312813       1.769545       3.882745       5.203481      -0.441585      14.547537           0.000001
          229              C       9.509199      11.382272      14.177023      -0.238635      35.531958 0.45638427E+03  0.10834718E+05                                 9.262497                            7.055769       0.188482       2.020482                    0.999848      30.354361      87.008864       0.630710       0.409062      -1.071511       0.033196      -0.001341       0.026630       0.042579       0.011947      -0.021510      -0.015342       0.020473       0.065891      -0.027568      -0.013371       0.040939             10.895591      11.945418       1.945911       4.761222       5.619738      -0.427008      15.121617          -0.000002
          230              C       8.224779      10.864994      14.103828       0.288270      31.346957 0.34405710E+03  0.76405272E+04                                 8.891592                            6.362850       0.034646       2.038288                    0.999727      24.751401      69.492133       0.625042       0.441270      -1.047339      -0.025261      -0.005748      -0.044740       0.051700      -0.007872       0.024055      -0.010729       0.006743       0.083522      -0.023726      -0.018571       0.042297             11.249371      10.192180       1.447876       3.518841       5.484852      -1.575010      18.071081           0.000001
          231              C       7.615582      10.386932      15.249823      -0.221161      37.389704 0.49084031E+03  0.11936291E+05                                 9.799106                            7.455085       0.013555       1.969862                    0.998839      30.968649      91.576082       0.593172       0.424616      -1.055371       0.007582      -0.001716       0.031133       0.032089       0.009831       0.011030       0.014124       0.042450      -0.057182      -0.030112      -0.006409       0.036521             11.750405      11.303461       2.016107       2.099077       6.398404      -1.473964      17.549350           0.000001
          232              C       8.293297      10.390963      16.452993      -0.080244      35.158960 0.44041395E+03  0.10452446E+05                                 9.505741                            7.126842      -0.058710       1.956845                    0.999341      29.640159      87.370673       0.596740       0.432478      -1.047648       0.003468       0.017637      -0.027056       0.032482      -0.007952      -0.016862      -0.002919      -0.024848       0.018754      -0.026681       0.010927       0.015754             11.539354      13.983476       3.066291       3.524885       6.146166       0.279443      14.488421           0.000002
          233              C       7.983094      11.519608      11.812943      -0.072000      26.869441 0.38580117E+03  0.88823420E+04                                 7.955028                            6.554753      -0.345090       1.882445                    0.998481      28.947089      84.791599       0.637033       0.417619      -1.053975      -0.055291      -0.062656       0.042643       0.093815       0.008856      -0.006212      -0.028049      -0.034113       0.082263      -0.032939      -0.014270       0.047209              9.586898       6.942335       0.185645       1.161350       6.754052      -1.300061      15.064307          -0.000001
          234              C      18.072828      11.198178      10.986247      -0.066169      28.181580 0.40335901E+03  0.93891826E+04                                 8.307867                            6.785813      -0.427710       1.864375                    0.996707      28.950351      85.229880       0.614649       0.428098      -1.047609       0.014817       0.082921       0.039684       0.093114      -0.014660      -0.016130       0.018000      -0.012332      -0.043664      -0.026694      -0.008137       0.034831              9.958628      11.052938      -0.491990      -3.905782       7.243603       1.131465      11.579343          -0.000000
          235              C       7.491002       9.799038      10.126682      -0.071139      27.843068 0.40080813E+03  0.93264139E+04                                 8.287741                            6.792420      -0.346969       1.897500                    0.996390      28.747863      84.956973       0.609795       0.431662      -1.044163      -0.065043       0.008949      -0.056161       0.086399       0.012789       0.041699       0.023410       0.019196       0.050355      -0.036000      -0.024211       0.060211              9.958699       7.129013       1.096148      -0.294556      12.333330       3.635818      10.413754           0.000000
          236              C       9.581454      10.877368      16.533922      -0.070778      39.385720 0.44233683E+03  0.10349852E+05                                 9.953003                            6.919742       0.075970       2.023954                    0.999296      27.495601      76.549471       0.644862       0.405936      -1.080789      -0.025003       0.002534      -0.042027       0.048968       0.009259      -0.002846      -0.004107       0.021582       0.025966      -0.018851       0.005325       0.013525             13.003542      15.648891       3.089615       6.500835       6.034554       0.591174      17.327181           0.000002
          237              O      19.177854      14.100551      21.555417      -0.545029      37.208805 0.48374230E+03  0.11307684E+05                                 8.856991                            6.728750       0.442093       2.201127                    0.998449      26.843599      69.214633       0.746553       0.350983      -1.147283      -0.002080      -0.017310      -0.010031       0.020114       0.048216      -0.001985      -0.012044       0.091998       0.140167      -0.090772       0.038509       0.052262             11.407354       9.807676       3.928840       4.673863      12.331693       6.734265      12.082693           0.000000
          238              O      20.256221      16.977822      21.779976      -0.539008      34.937461 0.51487353E+03  0.12227357E+05                                 8.434767                            6.976044       0.379347       2.182748                    0.997187      27.020092      70.276402       0.727654       0.354445      -1.144206       0.005430       0.014218      -0.006929       0.016723      -0.053117       0.008366       0.008758      -0.074491       0.109644      -0.084237       0.036182       0.048055              9.635921       7.710978       0.147143       0.675724      11.819727      -5.296647       9.377058           0.000001
          239              O      18.314386       8.643879      18.551635      -0.207046      30.600988 0.36437862E+03  0.79510571E+04                                 7.958722                            5.922009       0.337870       2.234587                    0.998696      22.873130      57.359569       0.777710       0.360925      -1.137000      -0.132340       0.087033      -0.092255       0.183301       0.045113       0.081334       0.120363      -0.075726       0.061012      -0.115863      -0.063778       0.179641             10.153650       6.041051       2.114344       1.440292      14.261843       6.391175      10.158057          -0.000000
          240              O      13.453025       6.621475       9.804069      -0.583390      40.489620 0.53172852E+03  0.12749591E+05                                 9.384038                            7.090850       0.289217       2.134718                    0.997496      27.887713      73.254422       0.720380       0.354599      -1.142300       0.024351      -0.004150       0.031077       0.039699      -0.001249      -0.018982       0.031600      -0.029043      -0.271829      -0.099567       0.032647       0.066921             11.914889      20.504256       3.645600       4.864155       6.461254       1.344620       8.779157           0.000001
          241              O      15.145071       7.625675       8.773254      -0.576363      31.304005 0.47899660E+03  0.11155432E+05                                 7.721732                            6.644445       0.546174       2.223670                    0.998474      27.173839      69.655750       0.760914       0.345634      -1.153117      -0.000871      -0.012733       0.049282       0.050908      -0.020123      -0.020207      -0.013486      -0.044217       0.090602      -0.051881       0.013723       0.038158              8.423971       8.450269       0.962584       0.339983       5.013586      -0.742193      11.808059           0.000002
          242              O       7.123487       5.721678      15.816329      -0.230237      27.443438 0.33662597E+03  0.71966530E+04                                 7.333032                            5.632924       0.206494       2.174769                    0.998906      23.112891      57.246665       0.810535       0.353469      -1.143706       0.039763       0.182948      -0.017568       0.188042      -0.025514      -0.111279       0.109509      -0.023654       0.234374      -0.131974      -0.063167       0.195141              9.020866       8.676464      -1.451152      -5.655410       6.056959       1.950460      12.329177          -0.000003
          243              O      10.872101       7.523735      10.981552      -0.574811      28.239462 0.45679206E+03  0.10536273E+05                                 7.216781                            6.514730       0.749123       2.279290                    0.999204      27.486686      70.631346       0.762135       0.348422      -1.148241       0.001103      -0.011869       0.013642       0.018116       0.017483       0.029750      -0.052746       0.015438      -0.128878      -0.084920       0.039621       0.045299              7.701406       8.217516       1.652956      -1.815239       7.491330      -0.507468       7.395371           0.000006
          244              O      17.406571       7.318210      14.672820      -0.198141      33.245526 0.39214287E+03  0.87134189E+04                                 8.467309                            6.185212       0.218310       2.199404                    0.998077      22.890408      57.881719       0.753470       0.365844      -1.133420      -0.126310      -0.109955       0.024274       0.169214       0.027033       0.018123      -0.079308       0.009857       0.444906      -0.122429      -0.051154       0.173583             11.089012       7.273549       0.058658       3.778671       5.662076      -2.594812      20.331411           0.000001
          245              O      12.156515       1.699063      20.803574      -0.616945      35.945703 0.49238680E+03  0.11537166E+05                                 8.488956                            6.679196       0.514473       2.195365                    0.999103      27.828085      71.359217       0.769379       0.339761      -1.159014       0.051136       0.029341       0.021268       0.062675       0.006906      -0.001991       0.055862       0.070284      -0.028462      -0.077145       0.035241       0.041905             10.276453      16.052232       5.321533      -0.858489       9.101542      -1.345158       5.675585           0.000001
          246              O      10.375026       5.510756      10.313124      -0.553572      30.164244 0.44457031E+03  0.10208218E+05                                 7.656016                            6.467929       0.605476       2.255942                    0.996929      26.961624      69.640342       0.755919       0.352875      -1.142007      -0.007415       0.018936       0.021306       0.029453      -0.035240       0.012962       0.041343       0.046726       0.096428      -0.075310       0.024013       0.051297              8.731582       7.622726      -0.513693      -2.735943       7.411803       2.729011      11.160218          -0.000002
          247              O      17.334070      14.654551      20.386221      -0.605509      32.854194 0.48598327E+03  0.11345142E+05                                 7.948562                            6.641716       0.625350       2.237440                    0.999271      27.580107      70.495825       0.770809       0.340385      -1.158970       0.023669      -0.052119       0.006759       0.057639      -0.039071      -0.021578      -0.030418       0.001785      -0.048211      -0.061273       0.013429       0.047844              8.984909       7.785656      -3.196150       0.232003      13.168049       2.154792       6.001024           0.000000
          248              O      16.125264       5.811435      18.269073      -0.200597      33.701962 0.36814582E+03  0.80406029E+04                                 8.528124                            5.927911       0.192945       2.186954                    0.998264      22.738528      56.739977       0.783471       0.357944      -1.141250       0.125140      -0.098605       0.051646       0.167483       0.069296      -0.070794      -0.058810       0.160594      -0.195017      -0.116297      -0.054747       0.171045             12.132674      12.598330       6.552170      -6.559726      12.136644      -6.743322      11.663047          -0.000001
          249              O      11.967158       5.064725       7.744924      -0.544984      37.168409 0.48311583E+03  0.11288992E+05                                 8.849519                            6.723434       0.440870       2.201223                    0.998420      26.831089      69.162159       0.747033       0.350883      -1.147405       0.001943      -0.017442      -0.009614       0.020011      -0.048392       0.002718      -0.011945       0.090518       0.138062      -0.089988       0.037557       0.052431             11.397385       9.799772      -3.925754      -4.669849      12.320247       6.727414      12.072138           0.000000
          250              O      10.888796       7.941995       7.969483      -0.539423      34.959315 0.51522033E+03  0.12237877E+05                                 8.438892                            6.978710       0.386793       2.184675                    0.997137      27.027984      70.307685       0.727452       0.354477      -1.144159      -0.005889       0.014254      -0.006530       0.016748       0.053129      -0.008108       0.009060      -0.076114       0.109112      -0.084605       0.035786       0.048819              9.641780       7.713807      -0.148100      -0.675231      11.827993      -5.301599       9.383538           0.000001
          251              O      19.059631      15.650049       4.741142      -0.207348      30.588040 0.36423165E+03  0.79465155E+04                                 7.954293                            5.919242       0.337125       2.234579                    0.998685      22.871794      57.338833       0.778254       0.360733      -1.137227       0.132419       0.086922      -0.091870       0.183113      -0.045031      -0.080930       0.120175      -0.075774       0.061879      -0.115396      -0.063904       0.179299             10.147533       6.038129      -2.113014      -1.440620      14.251544       6.386758      10.152925          -0.000000
          252              O      17.691989      15.657301      23.614562      -0.583502      40.478399 0.53157289E+03  0.12744727E+05                                 9.381896                            7.089468       0.291924       2.135539                    0.997452      27.883820      73.237199       0.720514       0.354565      -1.142345      -0.024225      -0.003948       0.031297       0.039774       0.000925       0.019246       0.031701      -0.029065      -0.272856      -0.100007       0.032959       0.067048             11.911939      20.498576      -3.644753      -4.863216       6.459860       1.344205       8.777381           0.000001
          253              O      15.999945      16.661502      22.583747      -0.576779      31.307147 0.47905262E+03  0.11156857E+05                                 7.721554                            6.644182       0.543408       2.222926                    0.998522      27.176979      69.659978       0.761056       0.345566      -1.153195       0.000423      -0.012684       0.049668       0.051263       0.020412       0.020362      -0.013389      -0.044526       0.089143      -0.052041       0.014307       0.037734              8.423843       8.450283      -0.962454      -0.339855       5.013485      -0.742860      11.807760           0.000002
          254              O       5.334526      12.727848       2.005836      -0.230594      27.440536 0.33654718E+03  0.71943643E+04                                 7.331720                            5.631085       0.208521       2.175435                    0.998892      23.113709      57.241526       0.810943       0.353321      -1.143855      -0.040406       0.182868      -0.017176       0.188064       0.025021       0.111037       0.109523      -0.024219       0.233524      -0.132164      -0.062531       0.194694              9.020333       8.677333       1.451511       5.656288       6.055193       1.949734      12.328474          -0.000003
          255              O      20.272914      16.559561      24.792045      -0.575168      28.244934 0.45691897E+03  0.10539923E+05                                 7.217670                            6.515667       0.747895       2.278881                    0.999192      27.489890      70.641809       0.762076       0.348425      -1.148239      -0.001496      -0.011550       0.013763       0.018029      -0.017236      -0.030029      -0.052572       0.014976      -0.128069      -0.084668       0.039335       0.045333              7.702121       8.218077      -1.652641       1.814187       7.492974      -0.506417       7.395314           0.000006
          256              O       7.509445      14.324379       0.862327      -0.198476      33.260666 0.39237256E+03  0.87198125E+04                                 8.470263                            6.187341       0.214741       2.198135                    0.998045      22.895720      57.899726       0.753281       0.365882      -1.133390       0.126445      -0.109289       0.023893       0.168829      -0.027097      -0.018329      -0.079009       0.010509       0.445704      -0.122643      -0.050988       0.173631             11.092911       7.275237      -0.059178      -3.779129       5.664276      -2.596609      20.339220           0.000001
          257              O      12.759490       8.705233       6.993081      -0.615318      35.880969 0.49133956E+03  0.11506278E+05                                 8.478780                            6.672067       0.518052       2.196823                    0.999088      27.799799      71.262506       0.769808       0.339759      -1.159039      -0.051505       0.028778       0.021629       0.062839      -0.008106       0.000986       0.055949       0.070495      -0.029517      -0.077363       0.033872       0.043492             10.263035      16.029934      -5.312978       0.856865       9.089776      -1.342940       5.669393           0.000001
          258              O      20.769986      14.546582      24.123617      -0.554749      30.208138 0.44539038E+03  0.10232001E+05                                 7.663853                            6.474442       0.612502       2.257535                    0.996852      26.981182      69.713060       0.755425       0.352935      -1.141931       0.007156       0.017660       0.020516       0.028000       0.035511      -0.012696       0.041379       0.047732       0.095677      -0.075627       0.024498       0.051129              8.740495       7.631501       0.513738       2.739142       7.418859       2.731217      11.171123          -0.000002
          259              O      13.810942       5.618725       6.575728      -0.604573      32.840715 0.48570415E+03  0.11337201E+05                                 7.947509                            6.640713       0.626337       2.237744                    0.999257      27.567690      70.463773       0.770696       0.340478      -1.158871      -0.024021      -0.052241       0.006947       0.057918       0.039440       0.021202      -0.030670       0.001105      -0.051048      -0.061509       0.012710       0.048799              8.984063       7.783955       3.196052      -0.231304      13.167996       2.155189       6.000237           0.000000
          260              O       8.790748      12.817604       4.458580      -0.198706      33.654481 0.36754381E+03  0.80243095E+04                                 8.521240                            5.924011       0.188474       2.185797                    0.998227      22.716541      56.677209       0.783526       0.358058      -1.141139      -0.125956      -0.099905       0.051911       0.168940      -0.069798       0.071886      -0.059313       0.160062      -0.196776      -0.117002      -0.055174       0.172176             12.121754      12.589613      -6.546480       6.553470      12.124466      -6.735150      11.651184          -0.000001
          261              O      12.948853      13.006928      19.876062      -0.544984      37.168407 0.48311580E+03  0.11288991E+05                                 8.849518                            6.723433       0.440870       2.201223                    0.998420      26.831089      69.162157       0.747033       0.350883      -1.147405      -0.001943       0.017442       0.009614       0.020011      -0.048392       0.002718      -0.011945       0.090518       0.138062      -0.089988       0.037557       0.052431             11.397385       9.799771      -3.925754      -4.669848      12.320246       6.727413      12.072137           0.000000
          262              O      14.027215      10.129658      19.651503      -0.539423      34.959314 0.51522031E+03  0.12237876E+05                                 8.438892                            6.978709       0.386793       2.184675                    0.997137      27.027984      70.307684       0.727452       0.354477      -1.144159       0.005889      -0.014254       0.006530       0.016748       0.053129      -0.008108       0.009060      -0.076114       0.109112      -0.084605       0.035786       0.048819              9.641779       7.713807      -0.148100      -0.675231      11.827993      -5.301599       9.383538           0.000001
          263              O       5.856380       2.421604      22.879844      -0.207348      30.588041 0.36423166E+03  0.79465156E+04                                 7.954293                            5.919242       0.337125       2.234579                    0.998685      22.871794      57.338834       0.778254       0.360733      -1.137227      -0.132419      -0.086922       0.091870       0.183113      -0.045031      -0.080930       0.120175      -0.075774       0.061879      -0.115396      -0.063904       0.179299             10.147533       6.038129      -2.113014      -1.440620      14.251544       6.386758      10.152925          -0.000000
          264              O       7.224022       2.414352       4.006424      -0.583502      40.478399 0.53157289E+03  0.12744727E+05                                 9.381896                            7.089468       0.291924       2.135539                    0.997452      27.883820      73.237199       0.720514       0.354565      -1.142345       0.024225       0.003948      -0.031297       0.039774       0.000925       0.019246       0.031701      -0.029065      -0.272856      -0.100007       0.032959       0.067048             11.911939      20.498576      -3.644752      -4.863216       6.459860       1.344204       8.777381           0.000001
          265              O       8.916066       1.410151       5.037239      -0.576779      31.307150 0.47905267E+03  0.11156858E+05                                 7.721555                            6.644182       0.543408       2.222926                    0.998522      27.176979      69.659981       0.761056       0.345566      -1.153195      -0.000423       0.012684      -0.049668       0.051263       0.020412       0.020362      -0.013389      -0.044526       0.089144      -0.052041       0.014307       0.037734              8.423844       8.450284      -0.962454      -0.339855       5.013486      -0.742860      11.807762           0.000002
          266              O       7.123485       5.343805      25.615150      -0.230594      27.440528 0.33654707E+03  0.71943614E+04                                 7.331718                            5.631084       0.208521       2.175436                    0.998892      23.113707      57.241517       0.810943       0.353321      -1.143855       0.040406      -0.182868       0.017175       0.188064       0.025021       0.111037       0.109523      -0.024219       0.233524      -0.132164      -0.062531       0.194694              9.020331       8.677331       1.451511       5.656286       6.055192       1.949733      12.328470          -0.000003
          267              O       4.643097       1.512092       2.828941      -0.575168      28.244934 0.45691897E+03  0.10539923E+05                                 7.217670                            6.515667       0.747894       2.278881                    0.999192      27.489890      70.641809       0.762076       0.348425      -1.148239       0.001496       0.011550      -0.013763       0.018029      -0.017236      -0.030029      -0.052572       0.014976      -0.128069      -0.084668       0.039335       0.045333              7.702121       8.218076      -1.652641       1.814187       7.492973      -0.506417       7.395314           0.000006
          268              O      17.406566       3.747274      26.758659      -0.198476      33.260663 0.39237253E+03  0.87198117E+04                                 8.470263                            6.187341       0.214741       2.198135                    0.998045      22.895719      57.899724       0.753281       0.365882      -1.133390      -0.126445       0.109289      -0.023893       0.168829      -0.027097      -0.018329      -0.079009       0.010509       0.445704      -0.122643      -0.050988       0.173631             11.092911       7.275237      -0.059178      -3.779129       5.664276      -2.596609      20.339219           0.000001
          269              O      12.156521       9.366420      20.627905      -0.615318      35.880967 0.49133954E+03  0.11506278E+05                                 8.478779                            6.672067       0.518052       2.196823                    0.999088      27.799799      71.262505       0.769808       0.339759      -1.159039       0.051505      -0.028778      -0.021629       0.062839      -0.008106       0.000986       0.055949       0.070495      -0.029517      -0.077363       0.033872       0.043492             10.263034      16.029934      -5.312978       0.856865       9.089776      -1.342940       5.669393           0.000001
          270              O       4.146025       3.525071       3.497369      -0.554749      30.208136 0.44539036E+03  0.10232000E+05                                 7.663853                            6.474442       0.612502       2.257534                    0.996852      26.981181      69.713058       0.755425       0.352935      -1.141931      -0.007156      -0.017660      -0.020516       0.028000       0.035511      -0.012696       0.041379       0.047732       0.095677      -0.075627       0.024498       0.051129              8.740494       7.631501       0.513738       2.739141       7.418860       2.731217      11.171123          -0.000002
          271              O      11.105069      12.452928      21.045258      -0.604573      32.840706 0.48570401E+03  0.11337196E+05                                 7.947507                            6.640712       0.626337       2.237744                    0.999257      27.567688      70.463762       0.770696       0.340478      -1.158871       0.024021       0.052241      -0.006947       0.057918       0.039440       0.021202      -0.030670       0.001105      -0.051047      -0.061509       0.012710       0.048799              8.984060       7.783953       3.196052      -0.231304      13.167993       2.155188       6.000235           0.000000
          272              O      16.125263       5.254049      23.162406      -0.198706      33.654484 0.36754383E+03  0.80243103E+04                                 8.521241                            5.924012       0.188474       2.185797                    0.998227      22.716541      56.677212       0.783526       0.358058      -1.141139       0.125956       0.099905      -0.051911       0.168940      -0.069798       0.071886      -0.059313       0.160062      -0.196776      -0.117002      -0.055174       0.172176             12.121756      12.589614      -6.546481       6.553471      12.124468      -6.735151      11.651186          -0.000001
          273              O       5.738157       3.971102       6.065569      -0.545029      37.208803 0.48374227E+03  0.11307683E+05                                 8.856990                            6.728750       0.442093       2.201127                    0.998449      26.843599      69.214631       0.746553       0.350983      -1.147283       0.002080       0.017310       0.010031       0.020114       0.048216      -0.001985      -0.012044       0.091998       0.140167      -0.090772       0.038509       0.052262             11.407353       9.807675       3.928840       4.673862      12.331692       6.734265      12.082692           0.000000
          274              O       4.659790       1.093831       5.841010      -0.539008      34.937462 0.51487354E+03  0.12227358E+05                                 8.434767                            6.976044       0.379347       2.182748                    0.997187      27.020092      70.276403       0.727654       0.354445      -1.144206      -0.005430      -0.014218       0.006929       0.016723      -0.053117       0.008366       0.008758      -0.074491       0.109644      -0.084237       0.036182       0.048055              9.635922       7.710978       0.147143       0.675724      11.819728      -5.296648       9.377059           0.000001
          275              O       6.601625       9.427774       9.069351      -0.207046      30.600988 0.36437862E+03  0.79510572E+04                                 7.958722                            5.922009       0.337870       2.234587                    0.998696      22.873130      57.359569       0.777710       0.360925      -1.137000       0.132340      -0.087033       0.092255       0.183301       0.045113       0.081334       0.120363      -0.075726       0.061012      -0.115863      -0.063778       0.179641             10.153651       6.041051       2.114344       1.440293      14.261844       6.391175      10.158057          -0.000000
          276              O      11.462986      11.450178      17.816917      -0.583390      40.489624 0.53172857E+03  0.12749593E+05                                 9.384039                            7.090850       0.289217       2.134718                    0.997496      27.887713      73.254425       0.720380       0.354599      -1.142299      -0.024351       0.004150      -0.031077       0.039699      -0.001249      -0.018982       0.031600      -0.029042      -0.271829      -0.099567       0.032647       0.066921             11.914891      20.504259       3.645600       4.864155       6.461255       1.344621       8.779158           0.000001
          277              O       9.770940      10.445978      18.847732      -0.576363      31.304004 0.47899658E+03  0.11155431E+05                                 7.721732                            6.644445       0.546174       2.223670                    0.998474      27.173838      69.655748       0.760914       0.345634      -1.153117       0.000871       0.012733      -0.049282       0.050908      -0.020123      -0.020207      -0.013486      -0.044217       0.090602      -0.051881       0.013723       0.038158              8.423971       8.450269       0.962584       0.339983       5.013586      -0.742194      11.808059           0.000002
          278              O      17.792524      12.349975      11.804657      -0.230237      27.443434 0.33662592E+03  0.71966516E+04                                 7.333032                            5.632923       0.206494       2.174769                    0.998906      23.112889      57.246659       0.810535       0.353469      -1.143706      -0.039763      -0.182948       0.017568       0.188042      -0.025514      -0.111279       0.109509      -0.023654       0.234374      -0.131975      -0.063167       0.195141              9.020866       8.676463      -1.451152      -5.655409       6.056959       1.950460      12.329176          -0.000003
          279              O      14.043910      10.547918      16.639434      -0.574811      28.239466 0.45679214E+03  0.10536275E+05                                 7.216782                            6.514731       0.749123       2.279290                    0.999204      27.486687      70.631352       0.762135       0.348422      -1.148241      -0.001103       0.011869      -0.013642       0.018116       0.017483       0.029750      -0.052746       0.015438      -0.128879      -0.084920       0.039621       0.045299              7.701407       8.217518       1.652956      -1.815239       7.491331      -0.507468       7.395372           0.000006
          280              O       7.509440      10.753443      12.948166      -0.198141      33.245526 0.39214286E+03  0.87134186E+04                                 8.467309                            6.185212       0.218310       2.199404                    0.998077      22.890407      57.881719       0.753469       0.365844      -1.133420       0.126310       0.109955      -0.024274       0.169214       0.027033       0.018123      -0.079308       0.009857       0.444906      -0.122429      -0.051154       0.173583             11.089013       7.273550       0.058658       3.778672       5.662077      -2.594812      20.331413           0.000001
          281              O      12.759496      16.372590       6.817412      -0.616945      35.945709 0.49238688E+03  0.11537169E+05                                 8.488958                            6.679197       0.514473       2.195365                    0.999103      27.828085      71.359222       0.769379       0.339761      -1.159014      -0.051137      -0.029341      -0.021268       0.062675       0.006906      -0.001991       0.055862       0.070284      -0.028462      -0.077145       0.035241       0.041905             10.276455      16.052236       5.321535      -0.858489       9.101544      -1.345158       5.675586           0.000001
          282              O      14.540985      12.560897      17.307862      -0.553572      30.164245 0.44457033E+03  0.10208218E+05                                 7.656017                            6.467929       0.605476       2.255942                    0.996929      26.961624      69.640343       0.755919       0.352875      -1.142007       0.007415      -0.018936      -0.021306       0.029453      -0.035240       0.012962       0.041343       0.046726       0.096428      -0.075310       0.024013       0.051297              8.731583       7.622727      -0.513693      -2.735943       7.411803       2.729011      11.160219          -0.000002
          283              O       7.581941       3.417102       7.234765      -0.605509      32.854194 0.48598326E+03  0.11345142E+05                                 7.948562                            6.641716       0.625350       2.237440                    0.999271      27.580107      70.495824       0.770809       0.340385      -1.158970      -0.023669       0.052119      -0.006759       0.057639      -0.039071      -0.021578      -0.030418       0.001785      -0.048212      -0.061273       0.013429       0.047844              8.984909       7.785656      -3.196150       0.232003      13.168049       2.154792       6.001023           0.000000
          284              O       8.790747      12.260218       9.351913      -0.200597      33.701964 0.36814583E+03  0.80406032E+04                                 8.528124                            5.927911       0.192945       2.186954                    0.998264      22.738528      56.739978       0.783471       0.357944      -1.141250      -0.125140       0.098605      -0.051646       0.167483       0.069296      -0.070794      -0.058810       0.160594      -0.195017      -0.116297      -0.054747       0.171045             12.132675      12.598331       6.552171      -6.559727      12.136646      -6.743323      11.663049          -0.000001

******************************************************
Auxiliary information for the entire system
The total spin magnetic moment of the unit cell is   -0.000060
The total net atomic charge of the unit cell is   0.000013
Accuracy of reproducing the electrostatic potential in the unit cell:
  The inner radius (bohr) =    5.0000
  The outer radius (bohr) =   12.0000
  Valid grid points have density less than (e/(bohr^3)) =    0.0001
  The number of valid grid points were=       444538
  The rms potential error without charges in kcal/mol is=      6.09764
  The rms potential error with partial charges in kcal/mol is=      0.74201
  The RRMSE value at monopole order=      0.12169
  The rms potential error with partial charges and cloud penetration in kcal/mol is=      0.74296
  The RRMSE value at monopole order with cloud penetration is=      0.12184
  The rms potential error with partial charges and atomic dipoles in kcal/mol is=      0.51999
  The RRMSE value at dipole order=      0.08528
  The rms potential error with partial charges, atomic dipoles and cloud penetration in kcal/mol is=      0.50878
  The RRMSE value at dipole order with cloud penetration=      0.08344

******************************************************
The electron densities and ab initio electrostatic potential were computed in VASP using the PBE functional and
projector augmented wave method. See the main text of the journal article for a description of computational details.
The atomic charges, dipoles, and quadrupoles were computed with the DDEC6 method as described in
(a) T. A. Manz and N. Gabaldon Limas, RSC Adv. 6 (2016) 47771-47801 DOI: 10.1039/c6ra04656h
(b) N. Gabaldon Limas and T. A. Manz, RSC Adv. 8 (2018) 2678-2707 DOI: 10.1039/c7ra11829e.
For each atom in the material, the electron cloud parameters were fit to the spherically averaged atom-in-material
electron density using radial positions for which this density was between 10^-4 and 10^-2 electrons per cubic bohr.
The polarizabilities, dispersion coefficients, and quantum Drude oscillator (QDO) parameters were fit using the MCLF method.
The magnetic structure of the system was optimized in VASP from the default ferromagnetic initial guess using spin polarization.
The atomic spin moments (ASMs) were computed on this optimized magnetic structure using the DDEC6 partition as inputs
to the method of T. A. Manz and D. S. Sholl, J. Chem. Theory Comput. 7 (2011) 4146-4164 DOI: 10.1021/ct200539n.
The RMSE and RRMSE were computed using a uniform grid with Ewald summation.
