# Supplementary material for: A collection of forcefield precursors for metal–organic frameworks
Source: RSC Adv. 2019 Nov 13;9(63):36492–507. doi: 10.1039/c9ra07327b (PMC9075174; doi:10.1039/c9ra07327b)
Supplement: RA-009-C9RA07327B-s5330 [file RA-009-C9RA07327B-s5330.xyz]

   92
jmolscript: load "" {1 1 1} spacegroup "x,y,z" unitcell [{      8.940000     0.000000     0.000000 }, {     -0.376766    12.474311     0.000000 }, {      0.000000     0.000000    14.020000 }]
Zn     6.610809     3.118578     4.575147     0.926935
Zn     6.610809     3.118578    11.759135     0.918257
Zn     1.952425     9.355733     9.444853     0.926934
Zn     1.952425     9.355733     2.260865     0.918260
H      3.767495     5.795565     2.138050     0.168809
H      3.898818     4.437112     1.316478     0.159331
H      5.356452     6.820953     0.779512     0.112780
H      0.043173     6.207217     9.284044     0.163849
H      0.435877     4.748970     8.758294     0.163700
H      7.399293     6.345682     7.467052     0.118132
H      0.514122     0.441591     2.138050     0.168811
H      0.382799     1.800043     1.316478     0.159330
H      7.488399    11.890513     0.779512     0.112778
H      4.238444     0.029938     9.284044     0.163848
H      3.845740     1.488185     8.758294     0.163694
H      5.445558    12.365784     7.467052     0.118133
H      4.795739     6.678746    11.881950     0.168811
H      4.664416     8.037199    12.703522     0.159329
H      3.206782     5.653358    13.240488     0.112776
H      8.520061     6.267094     4.735956     0.163849
H      8.127357     7.725341     5.261706     0.163699
H      1.163941     6.128629     6.552948     0.118132
H      8.049112    12.032720    11.881950     0.168809
H      8.180435    10.674268    12.703522     0.159327
H      1.074835     0.583798    13.240488     0.112777
H      4.701556    -0.029938     4.735956     0.163851
H      4.717494    10.986126     5.261706     0.163695
H      3.117676     0.108527     6.552948     0.118132
C      5.438711     4.719032     2.639966     0.621825
C      4.406193     5.220499     1.647350    -0.335215
C      4.898484     6.000144     0.438826    -0.095904
C      5.932892     5.199293    13.645666     0.563153
C      7.488849     4.801362     9.634544     0.627083
C      8.638958     5.408861     8.810168    -0.348338
C      8.242406     5.810534     7.398354    -0.106630
C      7.943956     4.621732     6.550144     0.573605
C      7.782906     1.518124     2.639966     0.621827
C      8.815424     1.016656     1.647350    -0.335216
C      8.323133     0.237012     0.438826    -0.095906
C      7.288725     1.037863    13.645666     0.563158
C      5.732768     1.435793     9.634544     0.627064
C      4.582659     0.828294     8.810168    -0.348332
C      4.979211     0.426621     7.398354    -0.106628
C      5.277661     1.615423     6.550144     0.573609
C      3.124523     7.755279    11.380034     0.621836
C      4.157041     7.253812    12.372650    -0.335218
C      3.664750     6.474167    13.581174    -0.095905
C      2.630342     7.275018     0.374334     0.563156
C      1.074385     7.672949     4.385456     0.627065
C     -0.075724     7.065450     5.209832    -0.348335
C      0.320828     6.663777     6.621646    -0.106627
C      0.619278     7.852579     7.469856     0.573603
C      0.780328    10.956187    11.380034     0.621823
C     -0.252190    11.457655    12.372650    -0.335214
C      0.240101    12.237299    13.581174    -0.095907
C      1.274509    11.436448     0.374334     0.563161
C      2.830466    11.038518     4.385456     0.627091
C      3.980575    11.646017     5.209832    -0.348337
C      3.584023    12.047690     6.621646    -0.106630
C      3.285573    10.858888     7.469856     0.573612
O      5.113914     3.780964     3.440508    -0.485072
O      7.113397     5.481212    13.651274    -0.301910
O      5.440119     4.198853    12.930646    -0.503354
O      7.916094     4.182636    10.784184    -0.485970
O      6.347660     4.904899     9.369566    -0.366412
O      6.873273     4.640444     5.812692    -0.472198
O      8.729329     3.659963     6.484250    -0.339368
O      6.589499     5.304077     2.711468    -0.354499
O      8.107703     2.456192     3.440508    -0.485064
O      6.108220     0.755943    13.651274    -0.301923
O      7.781498     2.038302    12.930646    -0.503360
O      5.305523     2.054519    10.784184    -0.485956
O      6.873957     1.332256     9.369566    -0.366392
O      6.348344     1.596712     5.812692    -0.472203
O      4.492288     2.577193     6.484250    -0.339369
O      6.632118     0.933078     2.711468    -0.354485
O      3.449320     8.693347    10.579492    -0.485071
O      1.449837     6.993099     0.368726    -0.301914
O      3.123115     8.275458     1.089354    -0.503357
O      0.647140     8.291675     3.235816    -0.485949
O      2.215574     7.569412     4.650434    -0.366395
O      1.689961     7.833867     8.207308    -0.472196
O     -0.166095     8.814348     7.535750    -0.339361
O      1.973735     7.170234    11.308532    -0.354503
O      0.455531    10.018119    10.579492    -0.485066
O      2.455014    11.718368     0.368726    -0.301919
O      0.781736    10.436009     1.089354    -0.503360
O      3.257711    10.419792     3.235816    -0.485976
O      1.689277    11.142055     4.650434    -0.366425
O      2.214890    10.877599     8.207308    -0.472205
O      4.070946     9.897118     7.535750    -0.339380
O      1.931116    11.541233    11.308532    -0.354481

The following XYZ coordinates are in angstroms. Other properties are in atomic units.
The sperically averaged electron density of each atom fit to a function of the form exp(a - br)
eigen_1, eigen_2 and eigen_3 are the three eigenvalues of traceless quadrupole moment tensor
  atom number  atomic symbol              X              Y              Z     net charge C6 coefficient C8 coefficient C10 coefficient fluctuating dipole atomic polarizability isotropic forcefield polarizability              a              b squared Pearson coefficient          <r^3>          <r^4>         wp_QDO          m_QDO          q_QDO       dipole_x       dipole_y       dipole_z         dipole            Qxy            Qxz            Qyz     Q(x^2-y^2)  Q(3z^2 - R^2)        eigen_1        eigen_2        eigen_3 static polarizability      alpha(xx)      alpha(xy)      alpha(xz)      alpha(yy)      alpha(yz)      alpha(zz) atomic spin moment
            1             Zn       6.610809       3.118578       4.575147       0.926935      90.812081 0.19676592E+04  0.63528884E+05                                16.987558                           14.860906      -0.029502       1.861854                    0.998340      46.161560     127.742370       0.450726       0.420893      -1.127253       0.000002       0.000002       0.004767       0.004767       0.002295      -0.000003      -0.000004       0.053918      -0.177433      -0.059144       0.002516       0.056629             19.269369      13.069719       0.632317      -0.000007      19.165392      -0.000002      25.572995           0.047073
            2             Zn       6.610809       3.118578      11.759135       0.918257      91.188526 0.19605441E+04  0.63306253E+05                                17.001530                           14.820689      -0.065815       1.845184                    0.998234      46.683892     129.625244       0.451486       0.420137      -1.126613       0.000004       0.000002       0.028652       0.028652       0.015734      -0.000003       0.000002       0.163562      -0.160336      -0.056558      -0.053445       0.110003             19.210559      12.942811      -0.753904      -0.000017      21.642237      -0.000041      23.046630           0.072655
            3             Zn       1.952425       9.355733       9.444853       0.926934      90.812722 0.19676757E+04  0.63529562E+05                                16.987647                           14.860975      -0.029515       1.861848                    0.998340      46.161740     127.743114       0.450725       0.420894      -1.127253       0.000003       0.000004      -0.004767       0.004767       0.002291       0.000005       0.000005       0.053924      -0.177430      -0.059143       0.002512       0.056631             19.269477      13.069785       0.632315      -0.000009      19.165493      -0.000036      25.573153           0.047076
            4             Zn       1.952425       9.355733       2.260865       0.918260      91.188662 0.19605476E+04  0.63306388E+05                                17.001539                           14.820696      -0.065817       1.845183                    0.998234      46.683934     129.625346       0.451487       0.420137      -1.126613       0.000004       0.000004      -0.028652       0.028652       0.015735       0.000003      -0.000002       0.163561      -0.160336      -0.056558      -0.053445       0.110003             19.210571      12.942811      -0.753905       0.000015      21.642243       0.000048      23.046659           0.072657
            5              H       3.767495       5.795565       2.138050       0.168809       0.966617 0.72915429E+01  0.70240662E+02                                 1.655339                            1.608684      -0.891655       2.480413                    0.998351       3.314587       9.320539       0.477731       1.330924      -0.699030      -0.019505       0.017520       0.014161       0.029798      -0.000176      -0.006448       0.002582       0.005417       0.006907      -0.005989      -0.002723       0.008712              1.680956       1.727957      -0.390008      -0.226243       1.682241       0.152527       1.632671           0.003639
            6              H       3.898818       4.437112       1.316478       0.159331       1.008069 0.79171880E+01  0.77001701E+02                                 1.638800                            1.626920      -0.870017       2.488025                    0.998708       3.204009       8.733318       0.502324       1.253697      -0.717403      -0.015642      -0.023801      -0.014471       0.031947       0.007853       0.004316       0.002201      -0.006875      -0.006642      -0.008547      -0.002498       0.011045              1.636624       1.549520       0.212716       0.117568       1.821800       0.105672       1.538552           0.002618
            7              H       5.356452       6.820953       0.779512       0.112780       1.337919 0.11523826E+02  0.12326106E+03                                 1.982676                            1.963494      -1.162800       2.323531                    0.993428       3.732783      10.713792       0.456440       1.254566      -0.716382       0.018370       0.038737       0.020890       0.047691       0.013813       0.002141       0.003753      -0.014778      -0.001134      -0.015476      -0.001455       0.016931              1.995021       1.883912       0.142965       0.130147       2.228426       0.141252       1.872726           0.000736
            8              H       0.043173       6.207217       9.284044       0.163849       1.016548 0.76780705E+01  0.75195248E+02                                 1.730736                            1.664497      -1.046186       2.399606                    0.997002       3.471975       9.960282       0.462192       1.353148      -0.693644       0.009953       0.023500       0.013719       0.028975      -0.004673       0.000271       0.006914      -0.010006       0.011224      -0.009462      -0.001440       0.010903              1.770274       1.554057       0.365234       0.144856       2.031729       0.270756       1.725037           0.000644
            9              H       0.435877       4.748970       8.758294       0.163700       1.070427 0.85759039E+01  0.85269959E+02                                 1.722527                            1.707710      -0.881100       2.483395                    0.998747       3.276317       9.091507       0.483070       1.275204      -0.712865       0.025077      -0.018589      -0.003574       0.031419      -0.009999      -0.000992      -0.005801       0.007100      -0.013197      -0.012167      -0.001037       0.013204              1.718435       1.803208      -0.294645      -0.013920       1.790798      -0.012485       1.561300           0.003215
           10              H       7.399293       6.345682       7.467052       0.118132       1.239295 0.10561520E+02  0.11079775E+03                                 1.901885                            1.893913      -1.022094       2.392644                    0.995059       3.661830      10.490663       0.458434       1.273576      -0.711982      -0.036906       0.026372       0.005789       0.045728      -0.012350       0.002749      -0.000014       0.010567      -0.000427      -0.013532      -0.000351       0.013884              1.906515       2.066890      -0.197945      -0.102897       1.888465       0.005632       1.764191           0.005313
           11              H       0.514122       0.441591       2.138050       0.168811       0.966604 0.72914164E+01  0.70239169E+02                                 1.655327                            1.608673      -0.891644       2.480420                    0.998351       3.314564       9.320469       0.477731       1.330929      -0.699029       0.019504      -0.017520       0.014161       0.029798      -0.000176       0.006448      -0.002582       0.005418       0.006908      -0.005989      -0.002723       0.008712              1.680944       1.727944      -0.390004       0.226240       1.682228      -0.152525       1.632659           0.003640
           12              H       0.382799       1.800043       1.316478       0.159330       1.008071 0.79172045E+01  0.77001911E+02                                 1.638802                            1.626922      -0.870014       2.488027                    0.998708       3.204014       8.733338       0.502323       1.253699      -0.717403       0.015642       0.023802      -0.014471       0.031947       0.007853      -0.004316      -0.002202      -0.006875      -0.006642      -0.008546      -0.002499       0.011045              1.636627       1.549523       0.212716      -0.117568       1.821802      -0.105672       1.538554           0.002619
           13              H       7.488399      11.890513       0.779512       0.112778       1.337949 0.11524154E+02  0.12326542E+03                                 1.982702                            1.963519      -1.162833       2.323513                    0.993427       3.732828      10.713952       0.456438       1.254563      -0.716383      -0.018370      -0.038738       0.020889       0.047691       0.013814      -0.002139      -0.003753      -0.014778      -0.001135      -0.015477      -0.001455       0.016932              1.995047       1.883936       0.142967      -0.130149       2.228457      -0.141255       1.872749           0.000738
           14              H       4.238444       0.029938       9.284044       0.163848       1.016547 0.76780483E+01  0.75194941E+02                                 1.730730                            1.664493      -1.046176       2.399611                    0.997002       3.471965       9.960232       0.462194       1.353144      -0.693645      -0.009954      -0.023500       0.013719       0.028975      -0.004673      -0.000271      -0.006914      -0.010007       0.011223      -0.009462      -0.001440       0.010902              1.770269       1.554052       0.365233      -0.144856       2.031723      -0.270756       1.725032           0.000644
           15              H       3.845740       1.488185       8.758294       0.163694       1.070426 0.85758869E+01  0.85269727E+02                                 1.722526                            1.707709      -0.881102       2.483395                    0.998747       3.276309       9.091474       0.483070       1.275205      -0.712865      -0.025078       0.018588      -0.003573       0.031419      -0.009998       0.000992       0.005802       0.007100      -0.013195      -0.012167      -0.001036       0.013204              1.718434       1.803207      -0.294645       0.013920       1.790797       0.012485       1.561298           0.003214
           16              H       5.445558      12.365784       7.467052       0.118133       1.239269 0.10561243E+02  0.11079419E+03                                 1.901866                            1.893894      -1.022058       2.392664                    0.995059       3.661792      10.490544       0.458434       1.273583      -0.711981       0.036907      -0.026371       0.005790       0.045728      -0.012348      -0.002748       0.000015       0.010569      -0.000428      -0.013531      -0.000352       0.013883              1.906496       2.066869      -0.197942       0.102896       1.888444      -0.005632       1.764174           0.005312
           17              H       4.795739       6.678746      11.881950       0.168811       0.966603 0.72914149E+01  0.70239174E+02                                 1.655329                            1.608675      -0.891650       2.480418                    0.998351       3.314566       9.320486       0.477730       1.330933      -0.699028       0.019504      -0.017520      -0.014162       0.029798      -0.000176      -0.006448       0.002582       0.005418       0.006909      -0.005989      -0.002723       0.008712              1.680946       1.727946      -0.390004      -0.226240       1.682231       0.152525       1.632661           0.003638
           18              H       4.664416       8.037199      12.703522       0.159329       1.008073 0.79172249E+01  0.77002172E+02                                 1.638805                            1.626926      -0.870014       2.488026                    0.998708       3.204020       8.733363       0.502322       1.253700      -0.717403       0.015641       0.023802       0.014471       0.031947       0.007853       0.004316       0.002202      -0.006875      -0.006642      -0.008546      -0.002499       0.011045              1.636630       1.549526       0.212717       0.117568       1.821806       0.105672       1.538557           0.002619
           19              H       3.206782       5.653358      13.240488       0.112776       1.337967 0.11524358E+02  0.12326816E+03                                 1.982719                            1.963536      -1.162856       2.323500                    0.993427       3.732860      10.714071       0.456436       1.254562      -0.716383      -0.018369      -0.038738      -0.020888       0.047691       0.013814       0.002138       0.003753      -0.014779      -0.001136      -0.015478      -0.001455       0.016933              1.995066       1.883952       0.142968       0.130150       2.228479       0.141256       1.872766           0.000736
           20              H       8.520061       6.267094       4.735956       0.163849       1.016545 0.76780260E+01  0.75194641E+02                                 1.730725                            1.664488      -1.046173       2.399612                    0.997002       3.471958       9.960195       0.462196       1.353141      -0.693646      -0.009954      -0.023500      -0.013719       0.028975      -0.004672       0.000271       0.006914      -0.010007       0.011223      -0.009462      -0.001440       0.010903              1.770263       1.554048       0.365231       0.144855       2.031716       0.270754       1.725027           0.000643
           21              H       8.127357       7.725341       5.261706       0.163699       1.070409 0.85757068E+01  0.85267455E+02                                 1.722504                            1.707688      -0.881079       2.483407                    0.998747       3.276278       9.091351       0.483075       1.275201      -0.712866      -0.025077       0.018588       0.003574       0.031419      -0.009998      -0.000993      -0.005802       0.007099      -0.013193      -0.012167      -0.001036       0.013203              1.718413       1.803184      -0.294640      -0.013920       1.790775      -0.012484       1.561280           0.003215
           22              H       1.163941       6.128629       6.552948       0.118132       1.239266 0.10561200E+02  0.11079360E+03                                 1.901862                            1.893889      -1.022055       2.392666                    0.995059       3.661781      10.490500       0.458435       1.273583      -0.711981       0.036907      -0.026371      -0.005790       0.045728      -0.012348       0.002748      -0.000015       0.010568      -0.000428      -0.013531      -0.000352       0.013883              1.906491       2.066864      -0.197942      -0.102896       1.888440       0.005632       1.764169           0.005311
           23              H       8.049112      12.032720      11.881950       0.168809       0.966616 0.72915320E+01  0.70240542E+02                                 1.655338                            1.608684      -0.891653       2.480414                    0.998351       3.314587       9.320543       0.477731       1.330926      -0.699029      -0.019504       0.017520      -0.014161       0.029798      -0.000176       0.006448      -0.002582       0.005417       0.006907      -0.005989      -0.002723       0.008712              1.680956       1.727957      -0.390008       0.226243       1.682240      -0.152527       1.632671           0.003638
           24              H       8.180435      10.674268      12.703522       0.159327       1.008075 0.79172448E+01  0.77002401E+02                                 1.638807                            1.626927      -0.870022       2.488023                    0.998708       3.204020       8.733360       0.502322       1.253699      -0.717403      -0.015642      -0.023801       0.014471       0.031947       0.007853      -0.004316      -0.002201      -0.006875      -0.006643      -0.008546      -0.002499       0.011045              1.636632       1.549527       0.212717      -0.117569       1.821809      -0.105673       1.538559           0.002619
           25              H       1.074835       0.583798      13.240488       0.112777       1.337935 0.11524004E+02  0.12326346E+03                                 1.982693                            1.963511      -1.162819       2.323521                    0.993427       3.732807      10.713890       0.456437       1.254568      -0.716382       0.018370       0.038738      -0.020890       0.047691       0.013813      -0.002140      -0.003753      -0.014778      -0.001134      -0.015477      -0.001455       0.016932              1.995039       1.883928       0.142966      -0.130148       2.228447      -0.141254       1.872741           0.000738
           26              H       4.701556      -0.029938       4.735956       0.163851       1.016545 0.76780358E+01  0.75194837E+02                                 1.730732                            1.664494      -1.046181       2.399609                    0.997002       3.471970       9.960269       0.462192       1.353150      -0.693644       0.009953       0.023501      -0.013720       0.028975      -0.004673      -0.000271      -0.006914      -0.010006       0.011224      -0.009462      -0.001441       0.010903              1.770271       1.554054       0.365233      -0.144856       2.031726      -0.270755       1.725034           0.000645
           27              H       4.717494      10.986126       5.261706       0.163695       1.070448 0.85761265E+01  0.85272726E+02                                 1.722549                            1.707732      -0.881125       2.483381                    0.998747       3.276355       9.091642       0.483067       1.275203      -0.712865       0.025077      -0.018589       0.003574       0.031419      -0.009999       0.000992       0.005802       0.007101      -0.013199      -0.012167      -0.001038       0.013205              1.718458       1.803233      -0.294650       0.013920       1.790821       0.012485       1.561320           0.003217
           28              H       3.117676       0.108527       6.552948       0.118132       1.239314 0.10561735E+02  0.11080060E+03                                 1.901904                            1.893931      -1.022118       2.392631                    0.995058       3.661867      10.490802       0.458432       1.273574      -0.711982      -0.036906       0.026372      -0.005788       0.045728      -0.012350      -0.002750       0.000014       0.010567      -0.000426      -0.013533      -0.000351       0.013884              1.906535       2.066912      -0.197948       0.102899       1.888484      -0.005632       1.764209           0.005315
           29              C       5.438711       4.719032       2.639966       0.621825      22.274864 0.26057261E+03  0.54137919E+04                                 7.316493                            5.723662       0.170732       2.126229                    0.999841      21.439714      58.775414       0.625292       0.471466      -1.027176      -0.004795      -0.012684       0.024205       0.027745      -0.028243      -0.040144       0.065844      -0.046086       0.069991      -0.056580      -0.044393       0.100973              8.408492       7.957130      -0.555927       2.704356       7.596121      -3.940099       9.672225          -0.009197
           30              C       4.406193       5.220499       1.647350      -0.335215      31.457860 0.47415415E+03  0.11389517E+05                                 8.671856                            7.172184      -0.102056       1.954694                    0.996898      30.522918      88.639259       0.626767       0.406831      -1.070628       0.043453       0.046010      -0.052825       0.082435       0.030874      -0.017192      -0.014100      -0.012438       0.037904      -0.038251      -0.003426       0.041678              9.937727       8.406401      -1.977797       1.845055       8.734990      -3.552883      12.671791           0.024365
           31              C       4.898484       6.000144       0.438826      -0.095904      32.275482 0.47741905E+03  0.11500179E+05                                 8.964005                            7.314151      -0.517382       1.839583                    0.996376      28.933467      84.442014       0.605121       0.420203      -1.060849      -0.082434      -0.031306       0.035755       0.095152       0.017222       0.015925      -0.026658      -0.010421       0.064831      -0.042275       0.003879       0.038396             10.472101      10.216026      -3.310450       0.048683       9.583122      -1.648641      11.617157           0.045838
           32              C       5.932892       5.199293      13.645666       0.563153      22.106075 0.27882277E+03  0.59122926E+04                                 7.285281                            5.955857      -0.112507       2.021627                    0.999322      22.515227      63.066186       0.605462       0.477080      -1.020598       0.003915      -0.042215      -0.020857       0.047249      -0.007038       0.013844      -0.073340      -0.068835       0.126870      -0.058013      -0.045972       0.103985              8.084601       9.620932      -1.237595      -1.476574       7.576640       2.764425       7.056230          -0.000427
           33              C       7.488849       4.801362       9.634544       0.627083      21.033069 0.25588444E+03  0.53001043E+04                                 7.084882                            5.710179       0.037007       2.083881                    0.999691      21.411129      58.889426       0.618840       0.477845      -1.022226       0.006579      -0.009451       0.029938       0.032077      -0.011547       0.005648       0.062768      -0.123056       0.010350      -0.067514      -0.033184       0.100698              7.953863       8.413566       1.394814      -1.525460       5.953162      -3.214718       9.494861          -0.010883
           34              C       8.638958       5.408861       8.810168      -0.348338      31.940028 0.48953343E+03  0.11866558E+05                                 8.776700                            7.303190      -0.264376       1.906477                    0.997356      30.988677      90.737155       0.618429       0.408577      -1.068275      -0.028350       0.024413      -0.066136       0.075985      -0.025755       0.015572      -0.019837       0.022783       0.099091      -0.045638      -0.003358       0.048995              9.962275       8.196872       2.103944      -1.566590       8.618430      -2.456822      13.071522           0.018123
           35              C       8.242406       5.810534       7.398354      -0.106630      31.595958 0.45295505E+03  0.10779729E+05                                 8.837893                            7.113690      -0.466907       1.860168                    0.997121      28.596124      83.241277       0.614310       0.418954      -1.060517       0.076447       0.020903       0.058914       0.098752      -0.008338       0.002710      -0.032746       0.036042       0.073234      -0.046346       0.005568       0.040778             10.383144       7.726144       2.988354      -0.482262      10.872921      -0.597030      12.550368           0.020167
           36              C       7.943956       4.621732       6.550144       0.573605      21.888647 0.27189939E+03  0.57381943E+04                                 7.309465                            5.912574      -0.107530       2.029298                    0.999498      22.282770      62.581426       0.601953       0.482143      -1.016341      -0.028969      -0.022614      -0.024057       0.043924       0.035545      -0.053772      -0.060813       0.030150       0.098251      -0.068310      -0.039229       0.107538              8.251963       7.193027       1.245710       2.622298       9.625430       3.096528       7.937432          -0.009355
           37              C       7.782906       1.518124       2.639966       0.621827      22.275278 0.26057834E+03  0.54139435E+04                                 7.316598                            5.723738       0.170722       2.126219                    0.999841      21.439949      58.776336       0.625285       0.471468      -1.027175       0.004788       0.012682       0.024204       0.027741      -0.028249       0.040152      -0.065858      -0.046094       0.069993      -0.056591      -0.044402       0.100993              8.408619       7.957228      -0.555950      -2.704410       7.596233       3.940177       9.672394          -0.009198
           38              C       8.815424       1.016656       1.647350      -0.335216      31.457911 0.47415494E+03  0.11389540E+05                                 8.671860                            7.172185      -0.102064       1.954692                    0.996898      30.522961      88.639399       0.626767       0.406831      -1.070629      -0.043451      -0.046009      -0.052826       0.082434       0.030870       0.017193       0.014097      -0.012445       0.037910      -0.038250      -0.003423       0.041674              9.937732       8.406395      -1.977791      -1.845051       8.734997       3.552894      12.671805           0.024366
           39              C       8.323133       0.237012       0.438826      -0.095906      32.275590 0.47742101E+03  0.11500243E+05                                 8.964036                            7.314174      -0.517392       1.839578                    0.996376      28.933571      84.442498       0.605118       0.420204      -1.060848       0.082434       0.031307       0.035752       0.095151       0.017223      -0.015920       0.026657      -0.010423       0.064825      -0.042272       0.003878       0.038394             10.472139      10.216052      -3.310458      -0.048673       9.583164       1.648646      11.617200           0.045837
           40              C       7.288725       1.037863      13.645666       0.563158      22.105817 0.27881858E+03  0.59121825E+04                                 7.285229                            5.955814      -0.112516       2.021628                    0.999322      22.515077      63.065692       0.605464       0.477081      -1.020598      -0.003912       0.042215      -0.020859       0.047249      -0.007038      -0.013842       0.073336      -0.068834       0.126857      -0.058009      -0.045970       0.103979              8.084542       9.620856      -1.237569       1.476556       7.576589      -2.764406       7.056181          -0.000420
           41              C       5.732768       1.435793       9.634544       0.627064      21.032751 0.25588010E+03  0.52999880E+04                                 7.084798                            5.710120       0.037015       2.083890                    0.999691      21.410900      58.888509       0.618846       0.477843      -1.022228      -0.006586       0.009450       0.029938       0.032077      -0.011545      -0.005648      -0.062754      -0.123031       0.010365      -0.067503      -0.033172       0.100675              7.953763       8.413479       1.394788       1.525427       5.953087       3.214663       9.494724          -0.010894
           42              C       4.582659       0.828294       8.810168      -0.348332      31.939679 0.48952730E+03  0.11866369E+05                                 8.776638                            7.303146      -0.264355       1.906486                    0.997356      30.988430      90.736207       0.618430       0.408577      -1.068275       0.028351      -0.024411      -0.066133       0.075982      -0.025752      -0.015575       0.019844       0.022795       0.099090      -0.045639      -0.003362       0.049002              9.962199       8.196817       2.103921       1.566575       8.618371       2.456793      13.071409           0.018123
           43              C       4.979211       0.426621       7.398354      -0.106628      31.595887 0.45295365E+03  0.10779687E+05                                 8.837884                            7.113683      -0.466894       1.860174                    0.997121      28.596043      83.240991       0.614309       0.418954      -1.060517      -0.076445      -0.020903       0.058915       0.098751      -0.008334      -0.002706       0.032746       0.036050       0.073231      -0.046348       0.005573       0.040775             10.383135       7.726149       2.988369       0.482273      10.872912       0.597040      12.550345           0.020168
           44              C       5.277661       1.615423       6.550144       0.573609      21.888677 0.27189987E+03  0.57382055E+04                                 7.309464                            5.912573      -0.107514       2.029303                    0.999498      22.282777      62.581397       0.601954       0.482142      -1.016341       0.028970       0.022615      -0.024057       0.043925       0.035544       0.053775       0.060812       0.030152       0.098251      -0.068309      -0.039231       0.107540              8.251961       7.193031       1.245725      -2.622298       9.625436      -3.096523       7.937417          -0.009355
           45              C       3.124523       7.755279      11.380034       0.621836      22.275443 0.26058040E+03  0.54139982E+04                                 7.316634                            5.723761       0.170736       2.126220                    0.999841      21.440070      58.776774       0.625284       0.471468      -1.027175       0.004784       0.012680      -0.024205       0.027741      -0.028252      -0.040157       0.065867      -0.046097       0.069994      -0.056598      -0.044407       0.101005              8.408664       7.957268      -0.555961       2.704431       7.596271      -3.940206       9.672453          -0.009194
           46              C       4.157041       7.253812      12.372650      -0.335218      31.458074 0.47415764E+03  0.11389623E+05                                 8.671888                            7.172203      -0.102076       1.954687                    0.996898      30.523063      88.639788       0.626767       0.406831      -1.070629      -0.043449      -0.046010       0.052827       0.082434       0.030869      -0.017195      -0.014094      -0.012451       0.037917      -0.038252      -0.003421       0.041673              9.937769       8.406422      -1.977802       1.845066       8.735034      -3.552920      12.671852           0.024367
           47              C       3.664750       6.474167      13.581174      -0.095905      32.275607 0.47742120E+03  0.11500253E+05                                 8.964049                            7.314182      -0.517404       1.839573                    0.996376      28.933631      84.442815       0.605117       0.420205      -1.060847       0.082435       0.031307      -0.035750       0.095151       0.017223       0.015916      -0.026657      -0.010426       0.064820      -0.042269       0.003877       0.038392             10.472157      10.216068      -3.310464       0.048676       9.583187      -1.648649      11.617217           0.045838
           48              C       2.630342       7.275018       0.374334       0.563156      22.105826 0.27881874E+03  0.59121873E+04                                 7.285235                            5.955817      -0.112525       2.021625                    0.999322      22.515081      63.065730       0.605463       0.477081      -1.020598      -0.003911       0.042215       0.020859       0.047249      -0.007038       0.013841      -0.073335      -0.068833       0.126852      -0.058007      -0.045970       0.103977              8.084550       9.620864      -1.237576      -1.476563       7.576597       2.764411       7.056189          -0.000421
           49              C       1.074385       7.672949       4.385456       0.627065      21.032784 0.25588066E+03  0.53000023E+04                                 7.084803                            5.710125       0.037011       2.083888                    0.999691      21.410924      58.888579       0.618846       0.477843      -1.022228      -0.006585       0.009450      -0.029937       0.032076      -0.011545       0.005648       0.062754      -0.123030       0.010365      -0.067503      -0.033172       0.100676              7.953767       8.413481       1.394789      -1.525424       5.953092      -3.214664       9.494729          -0.010895
           50              C      -0.075724       7.065450       5.209832      -0.348335      31.939740 0.48952859E+03  0.11866405E+05                                 8.776647                            7.303156      -0.264346       1.906489                    0.997356      30.988437      90.736169       0.618430       0.408577      -1.068275       0.028350      -0.024411       0.066134       0.075983      -0.025753       0.015575      -0.019843       0.022794       0.099092      -0.045640      -0.003361       0.049001              9.962207       8.196824       2.103930      -1.566576       8.618375      -2.456794      13.071421           0.018121
           51              C       0.320828       6.663777       6.621646      -0.106627      31.595750 0.45295165E+03  0.10779625E+05                                 8.837856                            7.113665      -0.466883       1.860178                    0.997121      28.595941      83.240568       0.614311       0.418954      -1.060518      -0.076445      -0.020902      -0.058915       0.098751      -0.008336       0.002707      -0.032745       0.036048       0.073228      -0.046347       0.005572       0.040774             10.383096       7.726117       2.988349      -0.482270      10.872874      -0.597032      12.550297           0.020166
           52              C       0.619278       7.852579       7.469856       0.573603      21.888558 0.27189823E+03  0.57381619E+04                                 7.309441                            5.912558      -0.107519       2.029303                    0.999498      22.282694      62.581110       0.601955       0.482143      -1.016341       0.028970       0.022613       0.024056       0.043924       0.035543      -0.053771      -0.060810       0.030153       0.098246      -0.068307      -0.039227       0.107534              8.251932       7.193009       1.245708       2.622285       9.625399       3.096506       7.937389          -0.009356
           53              C       0.780328      10.956187      11.380034       0.621823      22.275080 0.26057562E+03  0.54138714E+04                                 7.316547                            5.723701       0.170726       2.126224                    0.999841      21.439835      58.775886       0.625289       0.471467      -1.027176      -0.004795      -0.012684      -0.024205       0.027744      -0.028245       0.040146      -0.065848      -0.046088       0.069993      -0.056583      -0.044396       0.100979              8.408558       7.957181      -0.555941      -2.704385       7.596180       3.940140       9.672312          -0.009192
           54              C      -0.252190      11.457655      12.372650      -0.335214      31.457829 0.47415342E+03  0.11389496E+05                                 8.671851                            7.172178      -0.102061       1.954693                    0.996898      30.522921      88.639294       0.626767       0.406831      -1.070628       0.043453       0.046010       0.052825       0.082435       0.030873       0.017192       0.014100      -0.012441       0.037905      -0.038251      -0.003426       0.041677              9.937721       8.406393      -1.977793      -1.845049       8.734989       3.552883      12.671782           0.024367
           55              C       0.240101      12.237299      13.581174      -0.095907      32.275552 0.47742042E+03  0.11500219E+05                                 8.964010                            7.314156      -0.517383       1.839582                    0.996376      28.933519      84.442178       0.605121       0.420203      -1.060849      -0.082436      -0.031305      -0.035755       0.095153       0.017222      -0.015924       0.026658      -0.010424       0.064832      -0.042275       0.003878       0.038397             10.472106      10.216021      -3.310445      -0.048675       9.583134       1.648641      11.617164           0.045837
           56              C       1.274509      11.436448       0.374334       0.563161      22.105984 0.27882131E+03  0.59122540E+04                                 7.285263                            5.955843      -0.112498       2.021631                    0.999323      22.515167      63.065979       0.605462       0.477081      -1.020598       0.003917      -0.042215       0.020859       0.047250      -0.007038      -0.013845       0.073344      -0.068839       0.126873      -0.058015      -0.045975       0.103990              8.084579       9.620900      -1.237584       1.476570       7.576622      -2.764420       7.056216          -0.000415
           57              C       2.830466      11.038518       4.385456       0.627091      21.033174 0.25588582E+03  0.53001422E+04                                 7.084914                            5.710201       0.037009       2.083879                    0.999691      21.411211      58.889778       0.618838       0.477846      -1.022225       0.006578      -0.009452      -0.029939       0.032077      -0.011547      -0.005648      -0.062774      -0.123064       0.010347      -0.067518      -0.033188       0.100706              7.953903       8.413604       1.394824       1.525477       5.953187       3.214738       9.494916          -0.010882
           58              C       3.980575      11.646017       5.209832      -0.348337      31.940116 0.48953484E+03  0.11866603E+05                                 8.776716                            7.303199      -0.264394       1.906471                    0.997356      30.988769      90.737538       0.618428       0.408577      -1.068275      -0.028349       0.024413       0.066136       0.075985      -0.025755      -0.015572       0.019835       0.022777       0.099089      -0.045636      -0.003358       0.048994              9.962297       8.196891       2.103941       1.566597       8.618444       2.456837      13.071555           0.018124
           59              C       3.584023      12.047690       6.621646      -0.106630      31.596100 0.45295714E+03  0.10779795E+05                                 8.837921                            7.113706      -0.466925       1.860161                    0.997121      28.596255      83.241815       0.614309       0.418954      -1.060517       0.076448       0.020904      -0.058914       0.098753      -0.008337      -0.002710       0.032747       0.036043       0.073237      -0.046346       0.005567       0.040779             10.383183       7.726174       2.988368       0.482263      10.872958       0.597037      12.550417           0.020168
           60              C       3.285573      10.858888       7.469856       0.573612      21.888725 0.27190039E+03  0.57382211E+04                                 7.309482                            5.912583      -0.107527       2.029297                    0.999498      22.282830      62.581648       0.601953       0.482143      -1.016341      -0.028968      -0.022617       0.024057       0.043925       0.035545       0.053775       0.060816       0.030149       0.098254      -0.068311      -0.039231       0.107543              8.251985       7.193039       1.245722      -2.622308       9.625459      -3.096546       7.937457          -0.009355
           61              O       5.113914       3.780964       3.440508      -0.485072      28.651304 0.41873729E+03  0.94320906E+04                                 7.331900                            6.212638       0.464557       2.222217                    0.997477      25.896699      65.338045       0.786680       0.345654      -1.152808      -0.023098       0.019852       0.003927       0.030708      -0.004357      -0.015747      -0.026779      -0.078960       0.050188      -0.052879       0.000836       0.052043              8.153115       5.762866      -0.390042       0.827013       8.968394      -4.550307       9.728084           0.083008
           62              O       7.113397       5.481212      13.651274      -0.301910      22.422141 0.33554673E+03  0.71536748E+04                                 6.183970                            5.611829       0.902812       2.392541                    0.999435      23.823144      58.544837       0.816287       0.351955      -1.147199      -0.000884      -0.008220      -0.002510       0.008640       0.003170      -0.000667       0.005850      -0.001612       0.012504      -0.007189      -0.000836       0.008026              6.430397       9.719842       0.865140      -0.233799       4.759797       0.259256       4.811550           0.335875
           63              O       5.440119       4.198853      12.930646      -0.503354      31.351788 0.48355748E+03  0.11288995E+05                                 7.842909                            6.733030       0.567483       2.255549                    0.996601      26.455798      67.909866       0.746268       0.351564      -1.148159      -0.011727       0.004598       0.014855       0.019477       0.033875       0.030420       0.053906      -0.063951       0.003632      -0.050626      -0.038563       0.089188              8.695165       6.045660      -1.082368      -0.755412      11.012580       4.688759       9.027254           0.123649
           64              O       7.916094       4.182636      10.784184      -0.485970      30.518031 0.46489806E+03  0.10732594E+05                                 7.677611                            6.560476       0.536046       2.237015                    0.997703      26.391387      67.069450       0.764214       0.347172      -1.153333       0.043350       0.020017      -0.003336       0.047864      -0.016438       0.033115      -0.076896       0.038451       0.098660      -0.085804      -0.011308       0.097112              8.529597       5.854697       0.729319      -0.516997       7.854107      -4.262623      11.879986           0.229691
           65              O       6.347660       4.904899       9.369566      -0.366412      19.880730 0.30964188E+03  0.64698645E+04                                 5.619166                            5.338245       1.153661       2.477545                    0.999566      23.834068      57.977652       0.849380       0.345119      -1.152884       0.009202       0.010091      -0.012123       0.018262      -0.007096       0.011620       0.032674      -0.043649       0.001633      -0.036275      -0.009113       0.045388              5.628435       7.656479      -0.008503       0.188146       4.292269      -0.303449       4.936556           0.204665
           66              O       6.873273       4.640444       5.812692      -0.472198      30.920266 0.46775399E+03  0.10856918E+05                                 7.836414                            6.660597       0.395244       2.197160                    0.997017      26.379133      68.072598       0.741954       0.355664      -1.141967      -0.003024       0.021653       0.025524       0.033608      -0.008288       0.045820      -0.001494       0.056944      -0.027354      -0.039181      -0.023906       0.063088              8.770583       9.250701       2.363453       4.219800       7.394661       2.443103       9.666387           0.164302
           67              O       8.729329       3.659963       6.484250      -0.339368      20.686048 0.32415787E+03  0.68400609E+04                                 5.786838                            5.462181       1.119213       2.465757                    0.999460      23.862474      58.023607       0.841000       0.345149      -1.154735      -0.009712       0.014032       0.006209       0.018160      -0.003577       0.006682       0.003243       0.002389      -0.010702      -0.009827       0.002362       0.007465              5.860679       5.510495      -1.492488       0.102567       7.457818       0.675037       4.613723           0.322310
           68              O       6.589499       5.304077       2.711468      -0.354499      23.081712 0.37347157E+03  0.81449801E+04                                 6.258356                            5.880956       1.135588       2.457982                    0.999561      24.431975      59.923220       0.808731       0.347272      -1.155747      -0.010657       0.017677      -0.005484       0.021358       0.024467       0.009367      -0.029702       0.024304       0.029996      -0.048198       0.017102       0.031096              6.393763       8.019216       1.529605       1.263461       5.434129      -0.137856       5.727943           0.381054
           69              O       8.107703       2.456192       3.440508      -0.485064      28.651209 0.41873544E+03  0.94320344E+04                                 7.331860                            6.212605       0.464561       2.222219                    0.997477      25.896734      65.337993       0.786686       0.345652      -1.152810       0.023089      -0.019851       0.003931       0.030703      -0.004377       0.015753       0.026776      -0.078983       0.050223      -0.052902       0.000857       0.052045              8.153069       5.762832      -0.390045      -0.827012       8.968340       4.550277       9.728035           0.083025
           70              O       6.108220       0.755943      13.651274      -0.301923      22.422401 0.33555182E+03  0.71538192E+04                                 6.184071                            5.611917       0.902768       2.392526                    0.999435      23.823062      58.545014       0.816269       0.351961      -1.147192       0.000886       0.008219      -0.002511       0.008640       0.003165       0.000671      -0.005872      -0.001639       0.012505      -0.007197      -0.000851       0.008048              6.430504       9.720011       0.865163       0.233803       4.759874      -0.259265       4.811625           0.335814
           71              O       7.781498       2.038302      12.930646      -0.503360      31.351993 0.48356066E+03  0.11289093E+05                                 7.842965                            6.733070       0.567468       2.255544                    0.996601      26.455804      67.910053       0.746262       0.351566      -1.148157       0.011730      -0.004599       0.014856       0.019479       0.033879      -0.030417      -0.053909      -0.063940       0.003618      -0.050618      -0.038571       0.089189              8.695232       6.045698      -1.082370       0.755415      11.012669      -4.688810       9.027329           0.123623
           72              O       5.305523       2.054519      10.784184      -0.485956      30.517165 0.46488209E+03  0.10732152E+05                                 7.677569                            6.560450       0.536033       2.237019                    0.997703      26.390600      67.067583       0.764199       0.347181      -1.153323      -0.043385      -0.020016      -0.003339       0.047896      -0.016456      -0.033128       0.076902       0.038584       0.098548      -0.085854      -0.011254       0.097108              8.529543       5.854671       0.729310       0.516986       7.854059       4.262583      11.879899           0.229704
           73              O       6.873957       1.332256       9.369566      -0.366392      19.880346 0.30963468E+03  0.64696898E+04                                 5.619192                            5.338269       1.153621       2.477539                    0.999566      23.833352      57.976195       0.849356       0.345130      -1.152872      -0.009214      -0.010096      -0.012133       0.018277      -0.007087      -0.011605      -0.032613      -0.043669       0.001817      -0.036229      -0.009109       0.045338              5.628462       7.656518      -0.008503      -0.188145       4.292288       0.303453       4.936581           0.204703
           74              O       6.348344       1.596712       5.812692      -0.472203      30.920416 0.46775681E+03  0.10856996E+05                                 7.836419                            6.660601       0.395263       2.197164                    0.997017      26.379275      68.072929       0.741957       0.355662      -1.141969       0.003022      -0.021649       0.025526       0.033606      -0.008283      -0.045819       0.001493       0.056953      -0.027340      -0.039177      -0.023913       0.063089              8.770590       9.250714       2.363466      -4.219800       7.394674      -2.443108       9.666382           0.164289
           75              O       4.492288       2.577193       6.484250      -0.339369      20.686086 0.32415869E+03  0.68400789E+04                                 5.786822                            5.462167       1.119270       2.465774                    0.999460      23.862616      58.023857       0.841006       0.345147      -1.154738       0.009713      -0.014029       0.006206       0.018157      -0.003582      -0.006671      -0.003237       0.002381      -0.010703      -0.009817       0.002360       0.007457              5.860662       5.510476      -1.492479      -0.102568       7.457800      -0.675030       4.613709           0.322312
           76              O       6.632118       0.933078       2.711468      -0.354485      23.081705 0.37347095E+03  0.81449401E+04                                 6.258221                            5.880835       1.135670       2.458005                    0.999561      24.432533      59.923940       0.808765       0.347258      -1.155762       0.010648      -0.017675      -0.005478       0.021350       0.024480      -0.009347       0.029634       0.024354       0.029884      -0.048153       0.017117       0.031036              6.393621       8.019036       1.529569      -1.263425       5.434014       0.137843       5.727813           0.381147
           77              O       3.449320       8.693347      10.579492      -0.485071      28.651452 0.41873964E+03  0.94321503E+04                                 7.331883                            6.212621       0.464556       2.222215                    0.997477      25.896921      65.338482       0.786688       0.345650      -1.152812       0.023083      -0.019855      -0.003935       0.030700      -0.004390      -0.015758      -0.026773      -0.078998       0.050254      -0.052918       0.000871       0.052047              8.153099       5.762848      -0.390049       0.827017       8.968374      -4.550302       9.728074           0.083012
           78              O       1.449837       6.993099       0.368726      -0.301914      22.422313 0.33555023E+03  0.71537799E+04                                 6.184075                            5.611921       0.902736       2.392517                    0.999435      23.822931      58.544757       0.816265       0.351963      -1.147190       0.000887       0.008218       0.002511       0.008639       0.003162      -0.000673       0.005884      -0.001653       0.012508      -0.007202      -0.000859       0.008061              6.430508       9.720020       0.865160      -0.233806       4.759877       0.259265       4.811628           0.335828
           79              O       3.123115       8.275458       1.089354      -0.503357      31.351957 0.48356003E+03  0.11289076E+05                                 7.842966                            6.733071       0.567464       2.255544                    0.996601      26.455761      67.909961       0.746261       0.351566      -1.148156       0.011732      -0.004599      -0.014857       0.019481       0.033882       0.030415       0.053910      -0.063932       0.003609      -0.050614      -0.038575       0.089189              8.695234       6.045697      -1.082369      -0.755415      11.012671       4.688813       9.027334           0.123639
           80              O       0.647140       8.291675       3.235816      -0.485949      30.516983 0.46487873E+03  0.10732052E+05                                 7.677527                            6.560417       0.536050       2.237024                    0.997703      26.390569      67.067388       0.764203       0.347180      -1.153324      -0.043384      -0.020016       0.003339       0.047896      -0.016457       0.033126      -0.076902       0.038587       0.098545      -0.085854      -0.011252       0.097106              8.529494       5.854642       0.729303      -0.516977       7.854014      -4.262551      11.879827           0.229725
           81              O       2.215574       7.569412       4.650434      -0.366395      19.880388 0.30963556E+03  0.64697124E+04                                 5.619197                            5.338274       1.153632       2.477542                    0.999566      23.833398      57.976315       0.849356       0.345130      -1.152873      -0.009214      -0.010095       0.012133       0.018276      -0.007088       0.011606       0.032616      -0.043667       0.001812      -0.036232      -0.009109       0.045340              5.628466       7.656521      -0.008501       0.188145       4.292293      -0.303452       4.936585           0.204692
           82              O       1.689961       7.833867       8.207308      -0.472196      30.920160 0.46775227E+03  0.10856866E+05                                 7.836390                            6.660580       0.395255       2.197163                    0.997018      26.379114      68.072486       0.741956       0.355664      -1.141968       0.003026      -0.021655      -0.025528       0.033612      -0.008295       0.045820      -0.001491       0.056946      -0.027371      -0.039187      -0.023903       0.063090              8.770553       9.250677       2.363446       4.219778       7.394641       2.443087       9.666341           0.164309
           83              O      -0.166095       8.814348       7.535750      -0.339361      20.685890 0.32415484E+03  0.68399835E+04                                 5.786829                            5.462173       1.119223       2.465762                    0.999460      23.862284      58.023160       0.840996       0.345151      -1.154733       0.009713      -0.014035      -0.006209       0.018163      -0.003569       0.006698       0.003252       0.002398      -0.010692      -0.009840       0.002366       0.007475              5.860669       5.510486      -1.492482       0.102568       7.457807       0.675031       4.613714           0.322319
           84              O       1.973735       7.170234      11.308532      -0.354503      23.082195 0.37348064E+03  0.81451889E+04                                 6.258214                            5.880828       1.135757       2.458025                    0.999561      24.433229      59.925414       0.808785       0.347248      -1.155772       0.010638      -0.017676       0.005472       0.021343       0.024491       0.009328      -0.029574       0.024393       0.029794      -0.048113       0.017126       0.030987              6.393614       8.019030       1.529566       1.263423       5.434007      -0.137844       5.727805           0.381113
           85              O       0.455531      10.018119      10.579492      -0.485066      28.651327 0.41873761E+03  0.94320993E+04                                 7.331898                            6.212636       0.464552       2.222215                    0.997477      25.896727      65.338111       0.786681       0.345654      -1.152808      -0.023096       0.019853      -0.003928       0.030708      -0.004362       0.015749       0.026779      -0.078965       0.050200      -0.052885       0.000841       0.052043              8.153113       5.762864      -0.390047      -0.827019       8.968388       4.550305       9.728085           0.083017
           86              O       2.455014      11.718368       0.368726      -0.301919      22.422234 0.33554854E+03  0.71537210E+04                                 6.183976                            5.611835       0.902821       2.392544                    0.999435      23.823235      58.545040       0.816289       0.351954      -1.147200      -0.000882      -0.008220       0.002512       0.008640       0.003172       0.000665      -0.005839      -0.001601       0.012496      -0.007184      -0.000829       0.008013              6.430403       9.719850       0.865144       0.233800       4.759803      -0.259256       4.811555           0.335833
           87              O       0.781736      10.436009       1.089354      -0.503360      31.351836 0.48355827E+03  0.11289016E+05                                 7.842905                            6.733026       0.567479       2.255548                    0.996601      26.455866      67.909998       0.746270       0.351563      -1.148160      -0.011724       0.004597      -0.014853       0.019473       0.033874      -0.030423      -0.053904      -0.063966       0.003647      -0.050635      -0.038556       0.089191              8.695159       6.045655      -1.082363       0.755410      11.012569      -4.688757       9.027253           0.123626
           88              O       3.257711      10.419792       3.235816      -0.485976      30.518337 0.46490389E+03  0.10732754E+05                                 7.677613                            6.560476       0.536061       2.237015                    0.997703      26.391722      67.070195       0.764222       0.347167      -1.153337       0.043335       0.020018       0.003336       0.047852      -0.016435      -0.033108       0.076893       0.038399       0.098705      -0.085785      -0.011330       0.097115              8.529602       5.854696       0.729319       0.516997       7.854108       4.262629      11.880002           0.229679
           89              O       1.689277      11.142055       4.650434      -0.366425      19.881006 0.30964729E+03  0.64700015E+04                                 5.619185                            5.338262       1.153685       2.477549                    0.999566      23.834401      57.978446       0.849386       0.345115      -1.152888       0.009199       0.010089       0.012119       0.018256      -0.007100      -0.011625      -0.032697      -0.043643       0.001574      -0.036292      -0.009116       0.045408              5.628454       7.656507      -0.008503      -0.188144       4.292282       0.303451       4.936574           0.204643
           90              O       2.214890      10.877599       8.207308      -0.472205      30.920658 0.46776093E+03  0.10857119E+05                                 7.836471                            6.660639       0.395243       2.197157                    0.997017      26.379333      68.073234       0.741953       0.355663      -1.141968      -0.003022       0.021648      -0.025523       0.033604      -0.008279      -0.045819       0.001495       0.056949      -0.027339      -0.039175      -0.023912       0.063087              8.770655       9.250769       2.363485      -4.219843       7.394723      -2.443140       9.666471           0.164288
           91              O       4.070946       9.897118       7.535750      -0.339380      20.686232 0.32416151E+03  0.68401513E+04                                 5.786836                            5.462179       1.119252       2.465767                    0.999460      23.862761      58.024212       0.841008       0.345145      -1.154739      -0.009712       0.014026      -0.006206       0.018154      -0.003589      -0.006658      -0.003229       0.002373      -0.010715      -0.009807       0.002357       0.007450              5.860676       5.510490      -1.492487      -0.102567       7.457815      -0.675037       4.613723           0.322294
           92              O       1.931116      11.541233      11.308532      -0.354481      23.081565 0.37346846E+03  0.81448878E+04                                 6.258286                            5.880894       1.135633       2.457995                    0.999561      24.432079      59.923207       0.808744       0.347267      -1.155752      -0.010656       0.017676       0.005482       0.021355       0.024470      -0.009363       0.029688       0.024315       0.029974      -0.048189       0.017106       0.031083              6.393689       8.019122       1.529586      -1.263442       5.434070       0.137850       5.727876           0.381098

******************************************************
Auxiliary information for the entire system
The total spin magnetic moment of the unit cell is   7.996946
The total net atomic charge of the unit cell is   0.000004
Accuracy of reproducing the electrostatic potential in the unit cell:
  The inner radius (bohr) =    5.0000
  The outer radius (bohr) =   12.0000
  Valid grid points have density less than (e/(bohr^3)) =    0.0001
  The number of valid grid points were=        21048
  The rms potential error without charges in kcal/mol is=      3.96646
  The rms potential error with partial charges in kcal/mol is=      0.92341
  The RRMSE value at monopole order=      0.23280
  The rms potential error with partial charges and cloud penetration in kcal/mol is=      0.92459
  The RRMSE value at monopole order with cloud penetration is=      0.23310
  The rms potential error with partial charges and atomic dipoles in kcal/mol is=      0.32741
  The RRMSE value at dipole order=      0.08255
  The rms potential error with partial charges, atomic dipoles and cloud penetration in kcal/mol is=      0.32113
  The RRMSE value at dipole order with cloud penetration=      0.08096

******************************************************
The electron densities and ab initio electrostatic potential were computed in VASP using the PBE functional and
projector augmented wave method. See the main text of the journal article for a description of computational details.
The atomic charges, dipoles, and quadrupoles were computed with the DDEC6 method as described in
(a) T. A. Manz and N. Gabaldon Limas, RSC Adv. 6 (2016) 47771-47801 DOI: 10.1039/c6ra04656h
(b) N. Gabaldon Limas and T. A. Manz, RSC Adv. 8 (2018) 2678-2707 DOI: 10.1039/c7ra11829e.
For each atom in the material, the electron cloud parameters were fit to the spherically averaged atom-in-material
electron density using radial positions for which this density was between 10^-4 and 10^-2 electrons per cubic bohr.
The polarizabilities, dispersion coefficients, and quantum Drude oscillator (QDO) parameters were fit using the MCLF method.
The magnetic structure of the system was optimized in VASP from the default ferromagnetic initial guess using spin polarization.
The atomic spin moments (ASMs) were computed on this optimized magnetic structure using the DDEC6 partition as inputs
to the method of T. A. Manz and D. S. Sholl, J. Chem. Theory Comput. 7 (2011) 4146-4164 DOI: 10.1021/ct200539n.
The RMSE and RRMSE were computed using a uniform grid with Ewald summation.
