# Supplementary material for: A collection of forcefield precursors for metal–organic frameworks
Source: RSC Adv. 2019 Nov 13;9(63):36492–507. doi: 10.1039/c9ra07327b (PMC9075174; doi:10.1039/c9ra07327b)
Supplement: RA-009-C9RA07327B-s5331 [file RA-009-C9RA07327B-s5331.xyz]

   51
jmolscript: load "" {1 1 1} spacegroup "x,y,z" unitcell [{      9.726000     0.000000     0.000000 }, {     -3.131680     9.403218     0.000000 }, {     -3.763668    -3.113049     9.238302 }]
Zn    -0.702866     3.209250     7.291792     1.026200
Zn     3.533518     3.080919     1.946510     1.026200
Zn     1.415326     3.145085     4.619151     1.053213
H      0.002347    -0.721075     3.590928     0.112205
H     -2.895140    -0.360288     6.309760     0.115086
H      6.073395     5.121493     0.894268     0.109810
H      4.790229     1.902431     6.984156     0.118565
H     -0.391966     5.737953     3.708254     0.113267
H      3.375259    -1.315606     6.873297     0.119008
H      2.828305     7.011244     5.647374     0.112203
H      5.725792     6.650457     2.928542     0.115085
H     -3.242743     1.168676     8.344034     0.109809
H     -1.959577     4.387738     2.254146     0.118565
H      3.222618     0.552216     5.530048     0.113267
H     -0.544607     7.605775     2.365005     0.119007
C     -0.773768     0.994636     5.461684     0.625447
C     -1.348901    -0.331576     5.035798    -0.021210
C     -0.756342    -1.055485     4.011271    -0.098425
C     -2.479202    -0.838919     5.628897    -0.103337
C      2.229902     2.436760     7.488568     0.622984
C      3.351106     2.004757     8.402236    -0.016234
C      6.910353     4.946065     0.530279    -0.115568
C      4.627278     1.769120     7.890434    -0.106990
C      0.024920     5.509791     6.294055     0.592066
C     -0.040423     6.728012     5.427502    -0.005550
C     -0.290549     6.585724     4.077787    -0.096324
C      3.219681    -1.414567     5.961476    -0.098454
C      3.604420     5.295533     3.776618     0.625446
C      4.179553     6.621745     4.202504    -0.021212
C      3.586994     7.345654     5.227031    -0.098416
C      5.309854     7.129088     3.609405    -0.103329
C      0.600750     3.853409     1.749734     0.622985
C     -0.520454     4.285412     0.836066    -0.016236
C     -4.079701     1.344104     8.708023    -0.115564
C     -1.796626     4.521049     1.347868    -0.106985
C      2.805732     0.780378     2.944247     0.592066
C      2.871075    -0.437843     3.810800    -0.005552
C      3.121201    -0.295555     5.160515    -0.096317
C     -0.389029     7.704736     3.276826    -0.098447
O      0.223681     1.434879     4.858423    -0.551127
O     -1.353578     1.556707     6.441868    -0.574381
O      2.507202     2.795483     6.331932    -0.552789
O      1.060260     2.394665     7.990207    -0.605145
O     -0.003048     4.355993     5.741605    -0.603562
O      0.022421     5.608263     7.536607    -0.532167
O      2.606971     4.855290     4.379879    -0.551125
O      4.184230     4.733462     2.796434    -0.574380
O      0.323450     3.494686     2.906370    -0.552787
O      1.770392     3.895504     1.248095    -0.605144
O      2.833700     1.934176     3.496697    -0.603562
O      2.808231     0.681906     1.701695    -0.532165

The following XYZ coordinates are in angstroms. Other properties are in atomic units.
The sperically averaged electron density of each atom fit to a function of the form exp(a - br)
eigen_1, eigen_2 and eigen_3 are the three eigenvalues of traceless quadrupole moment tensor
  atom number  atomic symbol              X              Y              Z     net charge C6 coefficient C8 coefficient C10 coefficient fluctuating dipole atomic polarizability isotropic forcefield polarizability              a              b squared Pearson coefficient          <r^3>          <r^4>         wp_QDO          m_QDO          q_QDO       dipole_x       dipole_y       dipole_z         dipole            Qxy            Qxz            Qyz     Q(x^2-y^2)  Q(3z^2 - R^2)        eigen_1        eigen_2        eigen_3 static polarizability      alpha(xx)      alpha(xy)      alpha(xz)      alpha(yy)      alpha(yz)      alpha(zz) atomic spin moment
            1             Zn      -0.702866       3.209250       7.291792       1.026200      69.101482 0.14892614E+04  0.44880880E+05                                14.240882                           12.995319       0.221195       1.962810                    0.998403      42.906160     114.983046       0.477949       0.425240      -1.123549      -0.085627      -0.002827       0.110784       0.140046      -0.037935      -0.078751      -0.031639       0.107933       0.193099      -0.117142      -0.007533       0.124675             15.399912      14.502529       2.075367      -0.393150      19.058533      -1.490117      12.638674          -0.000026
            2             Zn       3.533518       3.080919       1.946510       1.026200      69.101504 0.14892620E+04  0.44880902E+05                                14.240883                           12.995321       0.221196       1.962810                    0.998403      42.906173     114.983083       0.477949       0.425240      -1.123549       0.085627       0.002827      -0.110784       0.140047      -0.037935      -0.078752      -0.031639       0.107932       0.193099      -0.117142      -0.007533       0.124676             15.399913      14.502530       2.075366      -0.393149      19.058535      -1.490117      12.638675          -0.000026
            3             Zn       1.415326       3.145085       4.619151       1.053213      92.606755 0.16191087E+04  0.49932340E+05                                17.948254                           14.217346       0.138217       1.929832                    0.998495      43.587381     119.000978       0.424236       0.468158      -1.094494      -0.000000       0.000000       0.000000       0.000000      -0.019429       0.029408       0.043066       0.009288      -0.206505      -0.093903       0.039280       0.054624             22.044420      18.001578       1.463787       0.753925      25.165116      -3.396064      22.966567          -0.000006
            4              H       0.002347      -0.721075       3.590928       0.112205       1.107214 0.80653531E+01  0.79377878E+02                                 1.762686                            1.655744      -1.116345       2.344780                    0.996914       3.580145      10.050680       0.488243       1.274660      -0.709299       0.028337       0.014330      -0.021578       0.038392       0.005861      -0.012612       0.000761      -0.001474       0.018899      -0.014710      -0.000519       0.015229              1.808318       2.242547       0.354049      -0.328178       1.667778      -0.065196       1.514629          -0.000000
            5              H      -2.895140      -0.360288       6.309760       0.115086       0.997752 0.70104901E+01  0.66745142E+02                                 1.659088                            1.553678      -0.968119       2.422056                    0.997927       3.463397       9.621735       0.498230       1.291234      -0.705688      -0.017999       0.017997       0.029282       0.038798       0.000883      -0.012301       0.005023       0.000492       0.003539      -0.013285      -0.000143       0.013428              1.703659       1.610958      -0.146848      -0.335282       1.678256       0.434758       1.821762          -0.000003
            6              H       6.073395       5.121493       0.894268       0.109810       1.091684 0.77098067E+01  0.75311910E+02                                 1.758691                            1.624591      -1.333052       2.238095                    0.994123       3.742719      10.597611       0.488439       1.283736      -0.705375      -0.031157       0.011610       0.015380       0.036635      -0.006318      -0.004246      -0.001731       0.010306       0.008280      -0.010440       0.001832       0.008607              1.828592       2.308392      -0.200080      -0.356955       1.389253       0.087049       1.788131          -0.000012
            7              H       4.790229       1.902431       6.984156       0.118565       1.120346 0.81609886E+01  0.80273934E+02                                 1.766073                            1.659009      -0.974345       2.421324                    0.998174       3.427327       9.509322       0.492366       1.264696      -0.713191       0.009557       0.006700      -0.038186       0.039929      -0.002002      -0.007730      -0.003973       0.011636       0.038261      -0.013710      -0.002862       0.016572              1.815545       1.610092      -0.032912      -0.035922       1.438064      -0.079411       2.398478          -0.000002
            8              H      -0.391966       5.737953       3.708254       0.113267       1.024768 0.72428295E+01  0.70343681E+02                                 1.754478                            1.627706      -1.304452       2.256299                    0.993871       3.818692      11.134372       0.459742       1.371750      -0.686973      -0.003102      -0.033935      -0.014465       0.037020       0.004897       0.000877       0.001331      -0.012128       0.012039      -0.009812       0.003125       0.006686              1.827112       1.412079       0.025161       0.101520       2.394809       0.400279       1.674448          -0.000001
            9              H       3.375259      -1.315606       6.873297       0.119008       1.088817 0.81215824E+01  0.79822060E+02                                 1.734157                            1.657579      -0.991730       2.413012                    0.998177       3.423630       9.507823       0.491230       1.268642      -0.712347       0.005820       0.003735       0.037727       0.038356      -0.001562       0.005016       0.003607      -0.010102       0.030819      -0.011834      -0.000428       0.012261              1.746808       1.417772       0.021003       0.160138       1.581733       0.135347       2.240919          -0.000007
           10              H       2.828305       7.011244       5.647374       0.112203       1.107222 0.80654174E+01  0.79378663E+02                                 1.762694                            1.655750      -1.116351       2.344777                    0.996914       3.580156      10.050718       0.488242       1.274659      -0.709299      -0.028337      -0.014331       0.021578       0.038392       0.005861      -0.012612       0.000761      -0.001474       0.018899      -0.014711      -0.000519       0.015229              1.808326       2.242560       0.354053      -0.328181       1.667785      -0.065197       1.514635          -0.000000
           11              H       5.725792       6.650457       2.928542       0.115085       0.997757 0.70105293E+01  0.66745605E+02                                 1.659093                            1.553682      -0.968123       2.422054                    0.997927       3.463405       9.621762       0.498229       1.291234      -0.705688       0.017999      -0.017997      -0.029282       0.038798       0.000883      -0.012301       0.005023       0.000492       0.003539      -0.013286      -0.000143       0.013429              1.703664       1.610963      -0.146849      -0.335284       1.678261       0.434761       1.821769          -0.000003
           12              H      -3.242743       1.168676       8.344034       0.109809       1.091687 0.77098300E+01  0.75312186E+02                                 1.758693                            1.624593      -1.333053       2.238094                    0.994123       3.742724      10.597625       0.488439       1.283735      -0.705375       0.031157      -0.011610      -0.015380       0.036635      -0.006318      -0.004246      -0.001731       0.010306       0.008280      -0.010440       0.001832       0.008607              1.828594       2.308396      -0.200081      -0.356956       1.389254       0.087049       1.788133          -0.000012
           13              H      -1.959577       4.387738       2.254146       0.118565       1.120348 0.81610074E+01  0.80274163E+02                                 1.766076                            1.659011      -0.974347       2.421323                    0.998174       3.427329       9.509329       0.492366       1.264695      -0.713191      -0.009557      -0.006700       0.038186       0.039929      -0.002002      -0.007730      -0.003973       0.011636       0.038261      -0.013710      -0.002862       0.016572              1.815547       1.610094      -0.032912      -0.035922       1.438065      -0.079411       2.398482          -0.000003
           14              H       3.222618       0.552216       5.530048       0.113267       1.024771 0.72428522E+01  0.70343941E+02                                 1.754479                            1.627707      -1.304453       2.256299                    0.993871       3.818695      11.134376       0.459743       1.371748      -0.686974       0.003102       0.033935       0.014465       0.037020       0.004897       0.000877       0.001331      -0.012128       0.012039      -0.009812       0.003125       0.006686              1.827114       1.412079       0.025161       0.101520       2.394813       0.400281       1.674449          -0.000001
           15              H      -0.544607       7.605775       2.365005       0.119007       1.088822 0.81216249E+01  0.79822583E+02                                 1.734162                            1.657583      -0.991734       2.413010                    0.998177       3.423637       9.507849       0.491229       1.268642      -0.712347      -0.005820      -0.003735      -0.037727       0.038356      -0.001562       0.005016       0.003607      -0.010102       0.030819      -0.011834      -0.000428       0.012261              1.746813       1.417776       0.021004       0.160139       1.581737       0.135348       2.240928          -0.000008
           16              C      -0.773768       0.994636       5.461684       0.625447      23.694634 0.24408657E+03  0.50191635E+04                                 7.623184                            5.555065      -0.001271       2.064814                    0.999549      21.849392      60.771752       0.628280       0.474095      -1.019601       0.015970       0.060623       0.028544       0.068884      -0.056418       0.044662      -0.054940       0.046329       0.072633      -0.079439      -0.026909       0.106349              9.135427       8.871893       3.695619      -1.634533      11.463718       2.031668       7.070671          -0.000021
           17              C      -1.348901      -0.331576       5.035798      -0.021210      36.309129 0.42253532E+03  0.97698480E+04                                 9.436840                            6.768951       0.070103       2.029975                    0.999334      26.802930      74.076943       0.651434       0.406641      -1.080778      -0.014896      -0.039535      -0.011247       0.043719      -0.003912      -0.001130      -0.000329       0.000037       0.026850      -0.008448      -0.000597       0.009045             11.585800      11.249874       5.162415      -1.448625      15.602805       3.437050       7.904720          -0.000058
           18              C      -0.756342      -1.055485       4.011271      -0.098425      32.709779 0.42613020E+03  0.10001064E+05                                 8.987309                            6.966197      -0.046689       1.961578                    0.999526      29.247486      84.915704       0.611113       0.427052      -1.054047      -0.023604      -0.012508       0.003958       0.027005       0.003023      -0.007666      -0.023429       0.021024       0.042312      -0.030034       0.000876       0.029158             10.218415       9.887708       3.262802      -1.333313      13.142133       3.409371       7.625404          -0.000031
           19              C      -2.479202      -0.838919       5.628897      -0.103337      33.657989 0.41967313E+03  0.97951119E+04                                 9.109609                            6.873128       0.083538       2.003172                    0.999709      28.983411      83.445575       0.621697       0.422113      -1.058938       0.008289      -0.020270      -0.013227       0.025583      -0.017098      -0.008891       0.003894      -0.000980       0.061025      -0.027571       0.002514       0.025057             10.576541      11.090081       4.406756      -1.608686      13.070254       2.701564       7.569289          -0.000045
           20              C       2.229902       2.436760       7.488568       0.622984      23.628699 0.24720661E+03  0.51059288E+04                                 7.653073                            5.611647      -0.044741       2.050027                    0.999476      22.032944      61.672154       0.620783       0.477696      -1.016391      -0.055652       0.022589      -0.032704       0.068389       0.024627      -0.014734       0.051175      -0.147051      -0.109381      -0.077825      -0.033908       0.111733              9.216155      10.922515      -1.701751       2.438360       5.186247      -2.309861      11.539703          -0.000020
           21              C       3.351106       2.004757       8.402236      -0.016234      38.410639 0.43215425E+03  0.10048053E+05                                 9.825497                            6.858120       0.099502       2.039849                    0.999330      26.852458      74.406408       0.645447       0.408134      -1.079852       0.033526      -0.007019       0.031335       0.046424       0.002001      -0.005996       0.002153      -0.013568      -0.025721      -0.012608       0.001155       0.011453             12.405525      15.162963      -3.194862       4.358376       5.986341      -2.074761      16.067272          -0.000037
           22              C       6.910353       4.946065       0.530279      -0.115568      36.158255 0.43982507E+03  0.10409475E+05                                 9.616034                            7.081714      -0.068937       1.947936                    0.999595      29.722787      86.795924       0.605242       0.427590      -1.053204       0.031468       0.007924      -0.005699       0.032947      -0.007197      -0.015977       0.009615      -0.008427      -0.044026      -0.024718       0.001379       0.023338             11.397465      13.138133      -2.341756       2.465815       5.605858      -1.401633      15.448404          -0.000027
           23              C       4.627278       1.769120       7.890434      -0.106990      33.466497 0.42073474E+03  0.98389469E+04                                 9.095229                            6.892916       0.068174       1.997934                    0.999675      29.195958      84.499077       0.618496       0.423476      -1.056703       0.000596      -0.004083       0.025447       0.025779       0.005010      -0.014471       0.001675      -0.041083       0.054702      -0.034300       0.012026       0.022274             10.562511      14.091358      -2.608175       2.527138       5.559869      -1.072810      12.036306          -0.000059
           24              C       0.024920       5.509791       6.294055       0.592066      24.082562 0.26159771E+03  0.54770056E+04                                 7.739618                            5.764174      -0.087417       2.025985                    0.999593      22.523757      63.356585       0.614222       0.476290      -1.017723       0.023757      -0.058890       0.014495       0.065135      -0.008042       0.019068       0.038527       0.177939      -0.164282      -0.098507      -0.020026       0.118532              9.108867       4.367654      -0.615037      -0.031823      13.746220      -2.130408       9.212726          -0.000047
           25              C      -0.040423       6.728012       5.427502      -0.005550      34.835571 0.42689740E+03  0.99361950E+04                                 9.302388                            6.901587       0.003113       2.017046                    0.999078      26.850289      75.443842       0.628932       0.418413      -1.068762       0.004383       0.032382      -0.021837       0.039302      -0.001027      -0.004777       0.004087       0.010336       0.005775      -0.007920      -0.000837       0.008758             11.078843       5.339301      -0.671129       1.210699      17.376831      -2.343200      10.520396          -0.000064
           26              C      -0.290549       6.585724       4.077787      -0.096324      31.837411 0.43937410E+03  0.10426189E+05                                 8.955384                            7.167999      -0.137785       1.940876                    0.998838      29.424777      86.853851       0.588603       0.438523      -1.043560       0.010908       0.022802       0.002318       0.025383      -0.000464      -0.013053       0.010293       0.016168      -0.058872      -0.027010       0.004362       0.022647              9.931753       5.491720      -0.934269       1.613966      13.758743      -1.191099      10.544794           0.000026
           27              C       3.219681      -1.414567       5.961476      -0.098454      30.838326 0.40840649E+03  0.94875587E+04                                 8.626867                            6.805771       0.114299       2.021455                    0.999648      28.775344      83.225339       0.619942       0.425298      -1.054718      -0.005898       0.003240      -0.023635       0.024574      -0.008300       0.001512       0.005145       0.048247       0.029438      -0.031110       0.010465       0.020645              9.656536       5.128713      -0.586042       1.039275      14.822239      -0.637972       9.018655          -0.000033
           28              C       3.604420       5.295533       3.776618       0.625446      23.694655 0.24408683E+03  0.50191706E+04                                 7.623190                            5.555069      -0.001274       2.064813                    0.999549      21.849406      60.771816       0.628279       0.474096      -1.019601      -0.015971      -0.060623      -0.028544       0.068884      -0.056419       0.044663      -0.054940       0.046329       0.072634      -0.079440      -0.026910       0.106349              9.135434       8.871901       3.695623      -1.634535      11.463727       2.031669       7.070676          -0.000020
           29              C       4.179553       6.621745       4.202504      -0.021212      36.309250 0.42253697E+03  0.97698957E+04                                 9.436862                            6.768965       0.070101       2.029974                    0.999334      26.802979      74.077116       0.651433       0.406641      -1.080778       0.014896       0.039535       0.011247       0.043719      -0.003911      -0.001130      -0.000329       0.000037       0.026848      -0.008447      -0.000597       0.009044             11.585829      11.249900       5.162432      -1.448626      15.602848       3.437060       7.904737          -0.000058
           30              C       3.586994       7.345654       5.227031      -0.098416      32.709533 0.42612616E+03  0.10000942E+05                                 8.987252                            6.966153      -0.046675       1.961583                    0.999526      29.247363      84.915162       0.611117       0.427050      -1.054048       0.023605       0.012507      -0.003957       0.027005       0.003024      -0.007666      -0.023428       0.021024       0.042311      -0.030033       0.000876       0.029158             10.218348       9.887653       3.262781      -1.333310      13.142034       3.409338       7.625356          -0.000029
           31              C       5.309854       7.129088       3.609405      -0.103329      33.657759 0.41966958E+03  0.97950065E+04                                 9.109560                            6.873092       0.083547       2.003177                    0.999709      28.983298      83.445107       0.621700       0.422112      -1.058939      -0.008289       0.020270       0.013227       0.025584      -0.017098      -0.008892       0.003894      -0.000979       0.061024      -0.027570       0.002513       0.025057             10.576482      11.090013       4.406719      -1.608680      13.070177       2.701553       7.569255          -0.000045
           32              C       0.600750       3.853409       1.749734       0.622985      23.628719 0.24720687E+03  0.51059354E+04                                 7.653076                            5.611649      -0.044742       2.050026                    0.999476      22.032958      61.672200       0.620783       0.477696      -1.016391       0.055652      -0.022588       0.032704       0.068388       0.024627      -0.014734       0.051174      -0.147051      -0.109381      -0.077825      -0.033908       0.111733              9.216158      10.922518      -1.701752       2.438361       5.186249      -2.309862      11.539708          -0.000021
           33              C      -0.520454       4.285412       0.836066      -0.016236      38.410697 0.43215503E+03  0.10048075E+05                                 9.825506                            6.858126       0.099501       2.039848                    0.999330      26.852482      74.406484       0.645446       0.408134      -1.079852      -0.033526       0.007020      -0.031335       0.046424       0.002000      -0.005996       0.002153      -0.013567      -0.025719      -0.012608       0.001155       0.011453             12.405537      15.162978      -3.194866       4.358383       5.986345      -2.074763      16.067287          -0.000036
           34              C      -4.079701       1.344104       8.708023      -0.115564      36.158144 0.43982339E+03  0.10409425E+05                                 9.616012                            7.081698      -0.068934       1.947938                    0.999595      29.722734      86.795717       0.605243       0.427590      -1.053204      -0.031468      -0.007924       0.005699       0.032947      -0.007197      -0.015977       0.009614      -0.008428      -0.044026      -0.024718       0.001379       0.023338             11.397439      13.138108      -2.341751       2.465807       5.605846      -1.401630      15.448364          -0.000028
           35              C      -1.796626       4.521049       1.347868      -0.106985      33.466385 0.42073305E+03  0.98388963E+04                                 9.095203                            6.892898       0.068181       1.997936                    0.999675      29.195904      84.498839       0.618498       0.423476      -1.056703      -0.000596       0.004083      -0.025447       0.025779       0.005010      -0.014471       0.001676      -0.041082       0.054703      -0.034300       0.012026       0.022274             10.562479      14.091309      -2.608165       2.527126       5.559853      -1.072807      12.036274          -0.000058
           36              C       2.805732       0.780378       2.944247       0.592066      24.082580 0.26159797E+03  0.54770127E+04                                 7.739621                            5.764176      -0.087419       2.025984                    0.999593      22.523772      63.356636       0.614222       0.476290      -1.017723      -0.023757       0.058890      -0.014495       0.065135      -0.008042       0.019068       0.038527       0.177939      -0.164282      -0.098507      -0.020026       0.118532              9.108869       4.367656      -0.615037      -0.031823      13.746224      -2.130408       9.212728          -0.000046
           37              C       2.871075      -0.437843       3.810800      -0.005552      34.835644 0.42689850E+03  0.99362269E+04                                 9.302402                            6.901597       0.003112       2.017045                    0.999078      26.850319      75.443950       0.628932       0.418414      -1.068762      -0.004383      -0.032382       0.021837       0.039302      -0.001027      -0.004777       0.004087       0.010336       0.005776      -0.007920      -0.000837       0.008757             11.078860       5.339308      -0.671131       1.210701      17.376862      -2.343206      10.520410          -0.000064
           38              C       3.121201      -0.295555       5.160515      -0.096317      31.837252 0.43937125E+03  0.10426103E+05                                 8.955348                            7.167970      -0.137777       1.940880                    0.998838      29.424683      86.853454       0.588605       0.438523      -1.043561      -0.010908      -0.022802      -0.002319       0.025383      -0.000464      -0.013053       0.010293       0.016167      -0.058873      -0.027009       0.004363       0.022647              9.931712       5.491698      -0.934262       1.613957      13.758688      -1.191089      10.544749           0.000027
           39              C      -0.389029       7.704736       3.276826      -0.098447      30.838144 0.40840348E+03  0.94874701E+04                                 8.626827                            6.805740       0.114307       2.021459                    0.999648      28.775242      83.224926       0.619944       0.425297      -1.054718       0.005898      -0.003240       0.023635       0.024574      -0.008300       0.001512       0.005145       0.048246       0.029437      -0.031110       0.010465       0.020645              9.656490       5.128690      -0.586038       1.039271      14.822156      -0.637969       9.018623          -0.000032
           40              O       0.223681       1.434879       4.858423      -0.551127      41.752274 0.58822743E+03  0.14462187E+05                                 9.638006                            7.569568       0.127404       2.101010                    0.994058      27.621456      73.424784       0.682008       0.365282      -1.134067      -0.019862      -0.011870       0.001171       0.023168      -0.016957       0.008943      -0.063342       0.079770       0.018242      -0.086994       0.025543       0.061450             11.405484      13.848243       5.944995      -3.285556      12.677289      -1.972694       7.690921          -0.000036
           41              O      -1.353578       1.556707       6.441868      -0.574381      33.974565 0.50666806E+03  0.11960034E+05                                 8.179379                            6.848967       0.637658       2.258185                    0.998401      27.198856      70.063357       0.747376       0.347183      -1.152473       0.024467      -0.030772      -0.029188       0.048964      -0.027092       0.000223       0.019844      -0.005489       0.093977      -0.045380       0.004612       0.040768              8.985906       7.621774       0.491415      -1.910659       9.846442       3.720487       9.489501          -0.000029
           42              O       2.507202       2.795483       6.331932      -0.552789      38.147371 0.54166368E+03  0.13051843E+05                                 9.032998                            7.218090       0.207012       2.120998                    0.996844      27.493039      72.464092       0.704722       0.360700      -1.137109      -0.000265       0.007766       0.024718       0.025910       0.013274      -0.024378       0.013482      -0.137083       0.072642      -0.087796       0.026326       0.061470             10.544789       7.132489      -0.900839       1.799292       7.658547      -3.692426      16.843332          -0.000038
           43              O       1.060260       2.394665       7.990207      -0.605145      35.720640 0.56464181E+03  0.13714289E+05                                 8.510435                            7.288872       0.513736       2.198327                    0.998621      28.269196      74.217098       0.714705       0.352841      -1.146163       0.040653      -0.003255      -0.021840       0.046263       0.016779      -0.024611       0.035851       0.035029      -0.149516      -0.074521       0.023951       0.050570              9.302131      14.523549      -1.294004      -0.025244       5.648041      -0.711583       7.734803           0.000014
           44              O      -0.003048       4.355993       5.741605      -0.603562      42.049260 0.63518669E+03  0.15962117E+05                                 9.683123                            7.830522      -0.160824       1.976993                    0.996391      29.155241      79.041747       0.673295       0.362002      -1.133592       0.016624       0.053022      -0.017101       0.058139       0.021960       0.017406       0.028501      -0.010411      -0.116372      -0.050958      -0.002905       0.053862             11.270609       6.738110      -0.952410      -1.036886      18.495017       0.911004       8.578700          -0.000022
           45              O       0.022421       5.608263       7.536607      -0.532167      26.114339 0.40554658E+03  0.90624621E+04                                 6.742897                            6.059448       0.898227       2.326257                    0.999605      26.899120      67.604603       0.807317       0.339513      -1.157947       0.049483       0.035123      -0.007702       0.061168      -0.014389       0.009618       0.012597       0.153426       0.119810      -0.099319       0.037781       0.061538              6.972015       4.438338      -0.034439      -0.221338       6.201497      -0.218831      10.276210          -0.000066
           46              O       2.606971       4.855290       4.379879      -0.551125      41.752203 0.58822617E+03  0.14462148E+05                                 9.637994                            7.569559       0.127404       2.101010                    0.994058      27.621430      73.424689       0.682008       0.365282      -1.134067       0.019862       0.011870      -0.001171       0.023168      -0.016957       0.008942      -0.063342       0.079770       0.018242      -0.086994       0.025544       0.061450             11.405470      13.848226       5.944986      -3.285553      12.677271      -1.972693       7.690912          -0.000036
           47              O       4.184230       4.733462       2.796434      -0.574380      33.974565 0.50666809E+03  0.11960036E+05                                 8.179379                            6.848968       0.637657       2.258185                    0.998401      27.198854      70.063359       0.747376       0.347183      -1.152473      -0.024467       0.030772       0.029187       0.048964      -0.027092       0.000223       0.019844      -0.005489       0.093978      -0.045380       0.004613       0.040768              8.985906       7.621774       0.491414      -1.910659       9.846442       3.720488       9.489502          -0.000031
           48              O       0.323450       3.494686       2.906370      -0.552787      38.147334 0.54166310E+03  0.13051825E+05                                 9.032988                            7.218083       0.207017       2.121000                    0.996844      27.493036      72.464053       0.704723       0.360700      -1.137109       0.000264      -0.007766      -0.024717       0.025910       0.013274      -0.024378       0.013482      -0.137084       0.072642      -0.087796       0.026326       0.061471             10.544776       7.132480      -0.900836       1.799288       7.658538      -3.692420      16.843311          -0.000038
           49              O       1.770392       3.895504       1.248095      -0.605144      35.720677 0.56464255E+03  0.13714311E+05                                 8.510439                            7.288875       0.513738       2.198327                    0.998621      28.269219      74.217168       0.714705       0.352841      -1.146164      -0.040653       0.003256       0.021840       0.046263       0.016779      -0.024610       0.035851       0.035030      -0.149517      -0.074521       0.023951       0.050570              9.302135      14.523557      -1.294005      -0.025243       5.648043      -0.711584       7.734806           0.000014
           50              O       2.833700       1.934176       3.496697      -0.603562      42.049281 0.63518709E+03  0.15962129E+05                                 9.683125                            7.830524      -0.160822       1.976994                    0.996391      29.155253      79.041783       0.673296       0.362002      -1.133592      -0.016624      -0.053022       0.017101       0.058139       0.021960       0.017406       0.028501      -0.010410      -0.116372      -0.050958      -0.002905       0.053862             11.270611       6.738111      -0.952410      -1.036885      18.495022       0.911005       8.578701          -0.000022
           51              O       2.808231       0.681906       1.701695      -0.532165      26.114326 0.40554634E+03  0.90624554E+04                                 6.742895                            6.059446       0.898226       2.326256                    0.999605      26.899114      67.604583       0.807317       0.339513      -1.157947      -0.049483      -0.035123       0.007702       0.061168      -0.014388       0.009618       0.012597       0.153425       0.119812      -0.099319       0.037781       0.061538              6.972012       4.438336      -0.034439      -0.221337       6.201494      -0.218830      10.276206          -0.000066

******************************************************
Auxiliary information for the entire system
The total spin magnetic moment of the unit cell is   -0.001292
The total net atomic charge of the unit cell is   -0.000000
Accuracy of reproducing the electrostatic potential in the unit cell:
  The inner radius (bohr) =    5.0000
  The outer radius (bohr) =   12.0000
  Valid grid points have density less than (e/(bohr^3)) =    0.0001
  The number of valid grid points were=        29995
  The rms potential error without charges in kcal/mol is=      6.68172
  The rms potential error with partial charges in kcal/mol is=      1.16557
  The RRMSE value at monopole order=      0.17444
  The rms potential error with partial charges and cloud penetration in kcal/mol is=      1.17321
  The RRMSE value at monopole order with cloud penetration is=      0.17559
  The rms potential error with partial charges and atomic dipoles in kcal/mol is=      0.43371
  The RRMSE value at dipole order=      0.06491
  The rms potential error with partial charges, atomic dipoles and cloud penetration in kcal/mol is=      0.42251
  The RRMSE value at dipole order with cloud penetration=      0.06323

******************************************************
The electron densities and ab initio electrostatic potential were computed in VASP using the PBE functional and
projector augmented wave method. See the main text of the journal article for a description of computational details.
The atomic charges, dipoles, and quadrupoles were computed with the DDEC6 method as described in
(a) T. A. Manz and N. Gabaldon Limas, RSC Adv. 6 (2016) 47771-47801 DOI: 10.1039/c6ra04656h
(b) N. Gabaldon Limas and T. A. Manz, RSC Adv. 8 (2018) 2678-2707 DOI: 10.1039/c7ra11829e.
For each atom in the material, the electron cloud parameters were fit to the spherically averaged atom-in-material
electron density using radial positions for which this density was between 10^-4 and 10^-2 electrons per cubic bohr.
The polarizabilities, dispersion coefficients, and quantum Drude oscillator (QDO) parameters were fit using the MCLF method.
The magnetic structure of the system was optimized in VASP from the default ferromagnetic initial guess using spin polarization.
The atomic spin moments (ASMs) were computed on this optimized magnetic structure using the DDEC6 partition as inputs
to the method of T. A. Manz and D. S. Sholl, J. Chem. Theory Comput. 7 (2011) 4146-4164 DOI: 10.1021/ct200539n.
The RMSE and RRMSE were computed using a uniform grid with Ewald summation.
