# Supplementary material for: A collection of forcefield precursors for metal–organic frameworks
Source: RSC Adv. 2019 Nov 13;9(63):36492–507. doi: 10.1039/c9ra07327b (PMC9075174; doi:10.1039/c9ra07327b)
Supplement: RA-009-C9RA07327B-s5332 [file RA-009-C9RA07327B-s5332.xyz]

  312
jmolscript: load "" {1 1 1} spacegroup "x,y,z" unitcell [{     14.013700     0.000000     0.000000 }, {      2.767345    13.737743     0.000000 }, {      4.857674     3.976718    25.272958 }]
Zn     5.649188    12.485255     2.209615     0.865097
Zn     8.614097    11.542604     1.735747     0.818172
Zn    15.783803     5.060787    14.846094     0.865097
Zn    15.445207     8.153461    14.372226     0.818172
Zn     5.854916    12.653674    10.426864     0.865097
Zn     6.193512     9.561000    10.900732     0.818172
Zn    15.989531     5.229206    23.063343     0.865097
Zn    13.024622     6.171857    23.537211     0.818172
H      2.418446     3.312930     7.190157     0.109167
H     17.975706    16.487066    25.164284     0.139715
H     15.686789    16.375393    25.161757     0.098964
H      8.914526    14.291339     5.936618     0.118915
H      2.709943     1.355771     5.979582     0.120954
H      7.858439     7.346475     2.843208     0.121754
H      4.953826     4.186216     3.328449     0.114941
H     14.586587     4.406274    10.655079     0.114218
H      1.049750     3.089583     2.767389     0.116916
H      4.901388     2.066808     2.431259     0.115431
H      6.093796     2.632261     6.871717     0.115845
H      7.173010     5.381147     3.876872     0.112716
H     10.827228    10.577629     3.341085     0.107767
H     20.138499    15.905815    25.093520     0.133888
H     13.108441    10.616456     3.421959     0.136291
H      5.257160     9.383674     5.095028     0.119178
H      3.518169    12.140550     0.055601     0.089334
H     16.487879     7.903867    10.157202     0.111354
H     14.979444    11.670900     3.793471     0.125228
H      3.248840    11.825992     3.914781     0.102965
H      4.728290     7.457028     6.234839     0.117183
H     14.753971     5.018253     3.962800     0.116530
H     14.530307     4.087160     8.347658     0.110017
H     16.493892     7.573799     7.867472     0.110985
H      6.154110     3.704963    19.826636     0.109167
H     17.283306    12.377599    12.527805     0.139715
H     16.721829    10.155809    12.525278     0.098964
H     18.199141     7.905169    18.573097     0.118915
H      4.293055     4.377209    18.616061     0.120954
H     11.182485     8.241310    15.479687     0.121754
H      7.510872     6.017965    15.964928     0.114941
H      9.628818    15.417582    23.291558     0.114218
H      5.664878     2.407324    15.403868     0.116916
H      5.422843     6.385088    15.067738     0.115431
H      6.212631     7.442352    19.508196     0.115845
H      9.120503     7.957481    16.513351     0.112716
H     14.936271    10.513569    15.977564     0.107767
H     17.140597    14.612586    12.457041     0.133888
H     15.424814    12.742192    16.058438     0.136291
H     12.665883     5.288961    17.731507     0.119178
H     15.025064     3.039802    12.692080     0.089334
H     13.432993    16.590749    22.793681     0.111354
H     16.827969    14.368127    16.429950     0.125228
H     14.663515     2.837894    16.551260     0.102965
H     10.672738     5.150969    18.871318     0.117183
H     10.261801    15.460819    16.599279     0.116530
H      9.304875    15.425427    20.984137     0.110017
H     13.110613    16.661824    20.503951     0.110985
H     15.484609    14.009498     5.446322     0.109167
H      4.355413     5.336862    12.745153     0.139715
H      4.916890     7.558652    12.747680     0.098964
H      3.439578     9.809292     6.699861     0.118915
H     17.345664    13.337252     6.656897     0.120954
H     10.456234     9.473151     9.793271     0.121754
H     14.127847    11.696496     9.308030     0.114941
H     12.009901     2.296879     1.981400     0.114218
H     13.206496     1.569394     9.869090     0.116916
H     16.215876    11.329373    10.205220     0.115431
H     15.426088    10.272109     5.764762     0.115845
H     12.518216     9.756980     8.759607     0.112716
H      6.702448     7.200892     9.295394     0.107767
H      4.498122     3.101875    12.815917     0.133888
H      6.213905     4.972269     9.214520     0.136291
H      8.972836    12.425500     7.541451     0.119178
H      6.613655    14.674659    12.580878     0.089334
H      8.205726     1.123712     2.479277     0.111354
H      4.810750     3.346334     8.843008     0.125228
H      6.975204    14.876567     8.721698     0.102966
H     10.965981    12.563492     6.401640     0.117183
H     11.376918     2.253642     8.673679     0.116531
H     12.333844     2.289034     4.288821     0.110017
H      8.528106     1.052637     4.769007     0.110985
H     19.220273    14.401531    18.082801     0.109167
H      3.663013     1.227395     0.108674     0.139715
H      5.951930     1.339068     0.111201     0.098964
H     12.724193     3.423122    19.336340     0.118915
H     18.928776    16.358690    19.293376     0.120954
H     13.780280    10.367986    22.429750     0.121754
H     16.684893    13.528245    21.944509     0.114941
H      7.052132    13.308187    14.617879     0.114218
H      6.575269    14.624878    22.505569     0.116916
H     16.737331    15.647653    22.841699     0.115431
H     15.544923    15.082200    18.401241     0.115845
H     14.465709    12.333314    21.396086     0.112716
H     10.811491     7.136832    21.931873     0.107767
H      1.500220     1.808646     0.179438     0.133888
H      8.530278     7.098005    21.850999     0.136291
H     16.381559     8.330787    20.177930     0.119178
H     18.120550     5.573911    25.217357     0.089334
H      5.150840     9.810594    15.115756     0.111354
H      6.659275     6.043561    21.479487     0.125228
H     18.389879     5.888469    21.358177     0.102966
H     16.910429    10.257433    19.038119     0.117183
H      6.884748    12.696208    21.310158     0.116531
H      7.108412    13.627301    16.925300     0.110017
H      5.144827    10.140662    17.405486     0.110985
C      5.536715     1.090933     4.090428    -0.004188
C      2.153065     3.272349     6.299285    -0.116386
C     12.671141    12.119263     0.606551    -0.170337
C     11.298231    12.050784     0.613122     0.092786
C      8.374199    13.454355     3.496766     0.566659
C      5.892442     1.283485     5.419786    -0.088531
C      1.955438     2.043642     4.242319    -0.001678
C      2.333417     2.102978     5.571929    -0.102434
C      6.928709     9.813651     3.099981     0.608078
C      7.188460     7.367024     3.487163    -0.107442
C      5.174319     3.455824     3.858675    -0.115710
C     14.951940     5.049536    10.089723    -0.113249
C     15.585958     4.389224     5.692481     0.004578
C     15.503534     6.453295    12.104989     0.600545
C      1.338741     3.138019     3.651437    -0.114894
C      5.160837     2.189721     3.314548    -0.101367
C      5.516825     3.646731     5.199406     0.001750
C      5.839468     6.214493     5.113225     0.002324
C     13.382883    11.600591     1.675597     0.117549
C      5.872940     2.522587     5.974780    -0.107466
C      6.789220     6.191240     4.125558    -0.123005
C     11.295319    10.976891     2.642035     0.109829
C     15.661404    11.896488     0.669733    -0.177923
C      2.257874     0.825075     3.440661     0.538596
C     14.865185    11.719618     1.771129     0.112629
C     15.508016     6.193102    10.626015    -0.020010
C     12.663654    11.000324     2.700163    -0.166014
C      6.581923     8.563791     3.820260    -0.009008
C      5.654284     8.579908     4.849881    -0.092531
C      5.418589     4.979694     5.856755     0.349174
C      3.002688    12.026009     0.820613     0.104199
C     16.097533     7.139188     9.793777    -0.110329
C     15.484066    11.735250     3.015064    -0.179553
C     16.854684    11.850036     3.081026     0.089535
C     15.518327     5.673819     6.382938     0.342367
C     15.522850     5.796833     7.863175     0.012102
C      5.313312     7.421997     5.514559    -0.098573
C     15.166798     4.289293     4.367673    -0.105309
C     14.932588     4.845549     8.706029    -0.124980
C     16.100977     6.940095     8.423730    -0.094311
C      4.591646     7.200615    16.726907    -0.004188
C      6.061922     3.452821    18.935764    -0.116386
C     16.811673    12.016738    13.243030    -0.170337
C     16.473428    10.684387    13.249601     0.092786
C     17.271939     7.540765    16.133245     0.566659
C      4.850654     7.511312    18.056265    -0.088531
C      4.818384     3.501724    16.878798    -0.001678
C      4.951193     3.860543    18.208408    -0.102434
C     13.417480     6.842685    15.736460     0.608078
C     11.070326     7.580467    16.123642    -0.107442
C      6.838404     6.378349    16.495154    -0.115710
C     10.331561    15.648713    22.726202    -0.113249
C      9.809454    16.400640    18.328960     0.004578
C     11.816603    15.912239    24.741468     0.600545
C      5.769429     2.681060    16.287916    -0.114894
C      5.594570     6.615155    15.951027    -0.101367
C      7.093188     6.676411    17.835885     0.001750
C      9.674099     6.485634    17.749704     0.002324
C     16.443766    12.816889    14.312076     0.117549
C      6.061503     7.247504    18.611259    -0.107466
C      9.838855     7.421275    16.762037    -0.123005
C     15.420107    10.893598    15.278514     0.109829
C     17.183784    14.992109    13.306212    -0.177923
C      3.683536     4.038840    16.077140     0.538596
C     16.853165    14.246497    14.407608     0.112629
C     11.562419    15.968014    23.262494    -0.020010
C     15.713290    12.230360    15.336642    -0.166014
C     12.123751     6.749543    16.456739    -0.009008
C     11.956366     5.836988    17.486360    -0.092531
C      8.380503     6.316884    18.493234     0.349174
C     14.810985     2.557091    13.457092     0.104199
C     12.606289    16.359095    22.430256    -0.110329
C     16.990702    14.850104    15.651543    -0.179553
C     17.373890    16.171064    15.717505     0.089535
C     11.055397    16.080667    19.019417     0.342367
C     11.176883    16.060809    20.499654     0.012102
C     10.753923     5.731388    18.151038    -0.098572
C      9.628717    16.009469    17.004152    -0.105309
C     10.127769    15.670024    21.342508    -0.124980
C     12.411797    16.401787    21.060209    -0.094311
C     17.047073    10.513846     8.546051    -0.004188
C     15.576797    14.261640     6.337194    -0.116386
C      4.827046     5.697723    12.029928    -0.170337
C      5.165291     7.030074    12.023357     0.092786
C      4.366780    10.173696     9.139713     0.566659
C     16.788065    10.203149     7.216693    -0.088531
C     16.820335    14.212737     8.394160    -0.001678
C     16.687526    13.853918     7.064550    -0.102434
C      8.221239    10.871776     9.536498     0.608078
C     10.568393    10.133994     9.149316    -0.107442
C     14.800315    11.336112     8.777804    -0.115710
C     11.307158     2.065748     2.546756    -0.113249
C     11.829265     1.313821     6.943998     0.004578
C      9.822116     1.802222     0.531490     0.600545
C     15.869290    15.033401     8.985042    -0.114894
C     16.044149    11.099306     9.321931    -0.101367
C     14.545531    11.038050     7.437073     0.001750
C     11.964620    11.228827     7.523254     0.002324
C      5.194953     4.897572    10.960882     0.117549
C     15.577216    10.466957     6.661699    -0.107466
C     11.799864    10.293186     8.510921    -0.123005
C      6.218612     6.820863     9.994444     0.109829
C      4.454935     2.722352    11.966746    -0.177923
C     17.955183    13.675621     9.195818     0.538596
C      4.785554     3.467964    10.865350     0.112629
C     10.076300     1.746447     2.010464    -0.020010
C      5.925429     5.484101     9.936316    -0.166014
C      9.514968    10.964918     8.816219    -0.009008
C      9.682353    11.877473     7.786598    -0.092531
C     13.258216    11.397577     6.779724     0.349174
C      6.827734    15.157370    11.815866     0.104199
C      9.032430     1.355366     2.842702    -0.110329
C      4.648017     2.864357     9.621415    -0.179553
C      4.264829     1.543397     9.555453     0.089535
C     10.583322     1.633794     6.253541     0.342367
C     10.461836     1.653652     4.773304     0.012102
C     10.884796    11.983073     7.121920    -0.098572
C     12.010002     1.704992     8.268806    -0.105309
C     11.510950     2.044437     3.930450    -0.124980
C      9.226922     1.312674     4.212749    -0.094311
C     16.102004    16.623528    21.182530    -0.004188
C     19.485654    14.442112    18.973673    -0.116386
C      8.967578     5.595198    24.666407    -0.170337
C     10.340488     5.663677    24.659836     0.092786
C     13.264520     4.260106    21.776192     0.566659
C     15.746277    16.430976    19.853172    -0.088531
C     19.683281    15.670819    21.030639    -0.001678
C     19.305302    15.611483    19.701029    -0.102434
C     14.710010     7.900810    22.172977     0.608078
C     14.450259    10.347437    21.785795    -0.107442
C     16.464400    14.258637    21.414283    -0.115710
C      6.686779    12.664925    15.183235    -0.113249
C      6.052761    13.325237    19.580477     0.004578
C      6.135185    11.261166    13.167969     0.600545
C     20.299978    14.576442    21.621521    -0.114894
C     16.477882    15.524740    21.958410    -0.101367
C     16.121894    14.067730    20.073552     0.001750
C     15.799251    11.499968    20.159733     0.002324
C      8.255836     6.113870    23.597361     0.117549
C     15.765779    15.191874    19.298178    -0.107466
C     14.849499    11.523221    21.147400    -0.123005
C     10.343400     6.737570    22.630923     0.109829
C      5.977315     5.817973    24.603225    -0.177923
C     19.380845    16.889386    21.832297     0.538596
C      6.773534     5.994843    23.501829     0.112629
C      6.130703    11.521359    14.646943    -0.020010
C      8.975065     6.714137    22.572795    -0.166014
C     15.056796     9.150670    21.452698    -0.009008
C     15.984435     9.134553    20.423077    -0.092531
C     16.220130    12.734767    19.416203     0.349174
C     18.636031     5.688452    24.452345     0.104199
C      5.541186    10.575273    15.479181    -0.110329
C      6.154653     5.979211    22.257894    -0.179553
C      4.784035     5.864425    22.191932     0.089535
C      6.120392    12.040642    18.890020     0.342367
C      6.115869    11.917628    17.409783     0.012102
C     16.325407    10.292464    19.758399    -0.098573
C      6.471921    13.425168    20.905285    -0.105309
C      6.706131    12.868912    16.566929    -0.124980
C      5.537742    10.774366    16.849228    -0.094311
N      3.615670    11.995512     1.982664    -0.207140
N     10.603369    11.500523     1.628084    -0.218362
N     14.902136     3.164024    14.619143    -0.207140
N     15.796785    10.111870    14.264563    -0.218362
N      6.736583    14.550437    10.653815    -0.207140
N      5.841934     7.602591    11.008395    -0.218362
N     18.023049     5.718949    23.290294    -0.207140
N     11.035350     6.213938    23.644874    -0.218362
O      5.332005    13.484560     4.044937    -0.537680
O      2.263664     0.886258     2.178529    -0.567180
O     15.493216     5.449974    12.875561    -0.562548
O      7.803532    13.266875     2.325365    -0.599258
O      9.013662    12.559190     4.046706    -0.512698
O      4.977504     5.063267     6.993786    -0.410354
O      6.098880    10.764064     3.156087    -0.555286
O     15.518976     7.653316    12.464876    -0.535408
O      8.009663     9.844116     2.450213    -0.542178
O     15.474414     6.720852     5.720787    -0.422904
O     16.700794     4.552513    16.681416    -0.537680
O      3.744658     4.032434    14.815008    -0.567180
O      5.973328    12.123537     0.239082    -0.562548
O     16.975458     7.018358    14.961844    -0.599258
O     16.520679     8.344408    16.683185    -0.512698
O      8.375327     5.867982    19.630265    -0.410354
O     14.185308     5.841514    15.792566    -0.555286
O     12.996043    15.690403    25.101355    -0.535408
O     13.660806     7.896337    15.086692    -0.542178
O     12.073141    15.830857    18.357266    -0.422904
O      4.937925    13.161948     8.591542    -0.537680
O     17.894061    13.682027    10.457950    -0.567180
O     15.665391     5.590924    25.033876    -0.562548
O      4.663261    10.696103    10.311114    -0.599258
O      5.118040     9.370053     8.589773    -0.512698
O     13.263392    11.846479     5.642693    -0.410354
O      7.453411    11.872947     9.480392    -0.555286
O      8.642676     2.024058     0.171603    -0.535408
O      7.977913     9.818124    10.186266    -0.542178
O      9.565578     1.883604     6.915692    -0.422904
O     16.306714     4.229901    21.228021    -0.537680
O     19.375055    16.828203    23.094429    -0.567180
O      6.145503    12.264487    12.397397    -0.562548
O     13.835187     4.447586    22.947593    -0.599258
O     12.625057     5.155271    21.226252    -0.512698
O     16.661215    12.651194    18.279172    -0.410354
O     15.539839     6.950397    22.116871    -0.555286
O      6.119743    10.061145    12.808082    -0.535408
O     13.629056     7.870345    22.822745    -0.542178
O      6.164305    10.993609    19.552171    -0.422904

The following XYZ coordinates are in angstroms. Other properties are in atomic units.
The sperically averaged electron density of each atom fit to a function of the form exp(a - br)
eigen_1, eigen_2 and eigen_3 are the three eigenvalues of traceless quadrupole moment tensor
  atom number  atomic symbol              X              Y              Z     net charge C6 coefficient C8 coefficient C10 coefficient fluctuating dipole atomic polarizability isotropic forcefield polarizability              a              b squared Pearson coefficient          <r^3>          <r^4>         wp_QDO          m_QDO          q_QDO       dipole_x       dipole_y       dipole_z         dipole            Qxy            Qxz            Qyz     Q(x^2-y^2)  Q(3z^2 - R^2)        eigen_1        eigen_2        eigen_3 static polarizability      alpha(xx)      alpha(xy)      alpha(xz)      alpha(yy)      alpha(yz)      alpha(zz) atomic spin moment
            1             Zn       5.649188      12.485255       2.209615       0.865097     101.393106 0.19808099E+04  0.64075734E+05                                18.387447                           15.086712       0.366370       1.960750                    0.998084      47.433369     131.492255       0.439418       0.430901      -1.120376       0.053594       0.015634       0.004723       0.056028       0.020236      -0.001287      -0.035317      -0.092156       0.224826      -0.088035      -0.002687       0.090721             22.391633      26.682318      -1.912834      -1.277728      21.360250       3.460048      19.132331           0.000003
            2             Zn       8.614097      11.542604       1.735747       0.818172      94.660577 0.19579446E+04  0.63102415E+05                                17.153549                           14.549816       0.232549       1.924621                    0.997765      47.662503     131.542097       0.468721       0.405458      -1.138456      -0.042762      -0.015774      -0.007470       0.046187      -0.006210       0.001640       0.002884      -0.140827       0.123126      -0.091231       0.040269       0.050963             20.629911      27.138442       1.676354      -0.886618      16.809087      -0.230371      17.942203           0.000001
            3             Zn      15.783803       5.060787      14.846094       0.865097     101.393109 0.19808103E+04  0.64075750E+05                                18.387445                           15.086712       0.366371       1.960750                    0.998084      47.433375     131.492274       0.439418       0.430901      -1.120376       0.025909       0.049452       0.004723       0.056028       0.000818      -0.034876       0.005712       0.100637       0.224826      -0.088034      -0.002687       0.090721             22.391630      20.827198      -0.733376       3.139599      27.215361      -1.935838      19.132330           0.000003
            4             Zn      15.445207       8.153461      14.372226       0.818172      94.660595 0.19579446E+04  0.63102414E+05                                17.153551                           14.549816       0.232549       1.924621                    0.997765      47.662504     131.542098       0.468721       0.405458      -1.138456      -0.023908      -0.038805      -0.007470       0.046187      -0.032988       0.003151       0.001038       0.125034       0.123126      -0.091231       0.040268       0.050963             20.629914      17.860932       3.545228      -0.400924      26.086611      -0.823668      17.942198           0.000001
            5             Zn       5.854916      12.653674      10.426864       0.865097     101.393105 0.19808102E+04  0.64075746E+05                                18.387445                           15.086712       0.366371       1.960750                    0.998084      47.433374     131.492273       0.439418       0.430901      -1.120376      -0.025909      -0.049452      -0.004723       0.056028       0.000818      -0.034876       0.005712       0.100637       0.224826      -0.088034      -0.002687       0.090721             22.391630      20.827198      -0.733375       3.139599      27.215361      -1.935838      19.132330           0.000003
            6             Zn       6.193512       9.561000      10.900732       0.818172      94.660593 0.19579446E+04  0.63102413E+05                                17.153551                           14.549816       0.232549       1.924621                    0.997765      47.662503     131.542097       0.468721       0.405458      -1.138456       0.023908       0.038805       0.007470       0.046187      -0.032988       0.003151       0.001038       0.125034       0.123126      -0.091231       0.040268       0.050963             20.629914      17.860930       3.545228      -0.400924      26.086612      -0.823669      17.942199           0.000001
            7             Zn      15.989531       5.229206      23.063343       0.865097     101.393108 0.19808099E+04  0.64075735E+05                                18.387447                           15.086712       0.366370       1.960750                    0.998084      47.433369     131.492253       0.439418       0.430901      -1.120376      -0.053594      -0.015634      -0.004723       0.056028       0.020236      -0.001287      -0.035317      -0.092156       0.224826      -0.088035      -0.002687       0.090721             22.391632      26.682317      -1.912833      -1.277728      21.360249       3.460048      19.132331           0.000003
            8             Zn      13.024622       6.171857      23.537211       0.818172      94.660577 0.19579446E+04  0.63102416E+05                                17.153549                           14.549816       0.232549       1.924621                    0.997765      47.662503     131.542097       0.468721       0.405458      -1.138456       0.042762       0.015774       0.007470       0.046187      -0.006210       0.001640       0.002884      -0.140827       0.123126      -0.091231       0.040269       0.050963             20.629910      27.138442       1.676353      -0.886618      16.809086      -0.230370      17.942203           0.000001
            9              H       2.418446       3.312930       7.190157       0.109167       0.968212 0.71071158E+01  0.68797719E+02                                 1.703627                            1.625914      -1.215963       2.300865                    0.994615       3.772757      11.033391       0.453620       1.394868      -0.683137       0.012447      -0.003217       0.034566       0.036880      -0.005766       0.008156      -0.003611      -0.012635       0.021822      -0.014233       0.000755       0.013478              1.748559       1.453457      -0.010593       0.181525       1.510083       0.184196       2.282136           0.000001
           10              H      17.975706      16.487066      25.164284       0.139715       0.905492 0.62656547E+01  0.59124408E+02                                 1.668258                            1.555938      -1.334759       2.264352                    0.993927       3.682520      10.843079       0.447978       1.448936      -0.672632       0.017815       0.015934      -0.027682       0.036572       0.001476       0.000196      -0.007621       0.013734       0.002642      -0.011966       0.005182       0.006785              1.737708       1.739660       0.142915      -0.310675       1.414066      -0.277033       2.059396           0.000001
           11              H      15.686789      16.375393      25.161757       0.098964       1.038777 0.72465673E+01  0.70151047E+02                                 1.759614                            1.620475      -1.080832       2.367184                    0.996343       3.668574      10.561749       0.465608       1.358887      -0.690929      -0.020701       0.018535      -0.038808       0.047730      -0.002639       0.003586      -0.010196       0.011196       0.018201      -0.013883       0.000764       0.013120              1.852389       1.910458      -0.169982       0.458951       1.451107      -0.271738       2.195600           0.000000
           12              H       8.914526      14.291339       5.936618       0.118915       0.921971 0.63769781E+01  0.59599239E+02                                 1.609303                            1.509087      -0.846975       2.482334                    0.999150       3.424565       9.586139       0.489368       1.339199      -0.695689       0.011426      -0.028675       0.023785       0.038969      -0.002010       0.008140      -0.006670      -0.012113       0.018195      -0.012682      -0.001302       0.013985              1.662268       1.440967      -0.264732       0.131442       1.936816      -0.347483       1.609023           0.000000
           13              H       2.709943       1.355771       5.979582       0.120954       0.993068 0.75160011E+01  0.73445768E+02                                 1.707397                            1.654450      -1.188910       2.322551                    0.995033       3.649369      10.564997       0.458959       1.365689      -0.689886       0.014045      -0.032980       0.019377       0.040748      -0.008406       0.007958      -0.004861      -0.015230       0.016734      -0.015630       0.000350       0.015280              1.721947       1.571654      -0.186771       0.088621       1.928200      -0.190979       1.665986           0.000001
           14              H       7.858439       7.346475       2.843208       0.121754       1.129696 0.81615516E+01  0.78838386E+02                                 1.656472                            1.568737      -0.929973       2.442154                    0.998785       3.187393       8.259907       0.560767       1.130729      -0.746856       0.030445      -0.003439      -0.025852       0.040088      -0.008951      -0.014784       0.002101      -0.001921      -0.005225      -0.016997      -0.000970       0.017966              1.671364       1.760169       0.029825      -0.470806       1.544720      -0.059227       1.709205          -0.000004
           15              H       4.953826       4.186216       3.328449       0.114941       1.156332 0.88811749E+01  0.88489168E+02                                 1.754905                            1.696759      -0.886301       2.459334                    0.998985       3.338381       9.073695       0.505691       1.215630      -0.726266      -0.010685       0.026645      -0.026970       0.039389      -0.005013       0.006986      -0.004806      -0.016591       0.036644      -0.016894       0.000467       0.016427              1.753471       1.447893      -0.065530       0.091830       2.162171      -0.247021       1.650350          -0.000001
           16              H      14.586587       4.406274      10.655079       0.114218       1.102024 0.79775592E+01  0.77776912E+02                                 1.723538                            1.622206      -0.954676       2.426233                    0.998328       3.385064       9.253756       0.507870       1.237010      -0.719435      -0.014551      -0.027636       0.021399       0.037861       0.010237      -0.004942      -0.002527      -0.015795       0.005445      -0.014543       0.000805       0.013738              1.761950       1.457356       0.289076      -0.169512       1.891818      -0.370646       1.936677          -0.000000
           17              H       1.049750       3.089583       2.767389       0.116916       1.050113 0.74363590E+01  0.70960193E+02                                 1.645577                            1.548022      -0.858639       2.472080                    0.999370       3.253982       8.688686       0.531161       1.208440      -0.726487      -0.012638       0.001007      -0.035475       0.037672      -0.005157       0.010829      -0.003187      -0.009418       0.021502      -0.014534      -0.000237       0.014770              1.694336       1.452918       0.022286       0.282062       1.407428       0.204824       2.222661          -0.000000
           18              H       4.901388       2.066808       2.431259       0.115431       0.993102 0.70924175E+01  0.68270309E+02                                 1.704667                            1.602143      -1.084368       2.368043                    0.996362       3.617101      10.373929       0.468845       1.357186      -0.691352      -0.014736      -0.003587      -0.036225       0.039272      -0.003625       0.006840      -0.001904      -0.016648       0.027055      -0.015264       0.003262       0.012002              1.769673       1.471943       0.062063       0.233823       1.497359       0.277776       2.339716           0.000000
           19              H       6.093796       2.632261       6.871717       0.115845       1.049208 0.75782137E+01  0.73525506E+02                                 1.720437                            1.621583      -0.935205       2.439512                    0.998341       3.444167       9.640581       0.485168       1.301196      -0.704747       0.012598      -0.000049       0.036662       0.038766       0.000754       0.009867      -0.002101      -0.015113       0.027873      -0.016158       0.002752       0.013406              1.763609       1.447081      -0.042042       0.087040       1.524706       0.177670       2.319038           0.000000
           20              H       7.173010       5.381147       3.876872       0.112716       1.115874 0.79263790E+01  0.76723654E+02                                 1.697522                            1.584785      -0.992232       2.404850                    0.998233       3.340134       8.933525       0.532543       1.188221      -0.730783       0.021098      -0.030025      -0.013317       0.039039      -0.008912      -0.014201       0.002604      -0.003686      -0.005934      -0.016700      -0.000871       0.017571              1.762852       1.523672      -0.269930      -0.157394       2.378397       0.175917       1.386489          -0.000002
           21              H      10.827228      10.577629       3.341085       0.107767       1.236555 0.89550539E+01  0.89475713E+02                                 1.846565                            1.708893      -0.878086       2.472880                    0.998865       3.342566       9.119585       0.501275       1.222905      -0.724653      -0.020119      -0.020678       0.042433       0.051312       0.002262      -0.001895      -0.016777       0.007523       0.031472      -0.018722      -0.001773       0.020495              1.910125       2.030818       0.261974      -0.436071       1.648299      -0.355445       2.051257          -0.000001
           22              H      20.138499      15.905815      25.093520       0.133888       1.028730 0.70379633E+01  0.67358721E+02                                 1.713255                            1.570975      -1.262396       2.286688                    0.995863       3.561461      10.059189       0.486672       1.314991      -0.699492      -0.015423       0.004390      -0.029577       0.033645       0.002323      -0.000908       0.000327       0.015399      -0.000234      -0.008029      -0.000140       0.008169              1.805897       1.743460      -0.011273       0.388487       1.282584      -0.048218       2.391646           0.000000
           23              H      13.108441      10.616456       3.421959       0.136291       1.078584 0.76236553E+01  0.73441383E+02                                 1.695580                            1.583711      -1.062253       2.390525                    0.997675       3.280389       8.895538       0.515357       1.233730      -0.720371       0.016148      -0.015581       0.030544       0.037900      -0.002254       0.001099      -0.016316       0.005284      -0.003063      -0.017937       0.002726       0.015210              1.753150       1.788145      -0.126675       0.384573       1.462939      -0.290869       2.008366          -0.000001
           24              H       5.257160       9.383674       5.095028       0.119178       1.020906 0.71303137E+01  0.67837145E+02                                 1.656536                            1.546248      -0.958127       2.428776                    0.998391       3.359719       9.180515       0.511996       1.257421      -0.713915      -0.014971       0.034620       0.012553       0.039752      -0.004962      -0.008287       0.005650      -0.011219      -0.021149      -0.013345      -0.001098       0.014443              1.721787       1.519436      -0.322574      -0.207296       2.173607       0.103070       1.472318           0.000001
           25              H       3.518169      12.140550       0.055601       0.089334       1.115432 0.76748560E+01  0.74769680E+02                                 1.787419                            1.623146      -0.996696       2.393991                    0.997801       3.637381      10.233718       0.488399       1.287290      -0.705978       0.021099       0.005875      -0.037320       0.043272       0.001818       0.000751      -0.001752       0.009814       0.048696      -0.013465      -0.002893       0.016358              1.895776       2.076865       0.101093      -0.605996       1.348160      -0.103156       2.262301           0.000001
           26              H      16.487879       7.903867      10.157202       0.111354       1.005286 0.73193414E+01  0.71370396E+02                                 1.746711                            1.649188      -1.251006       2.285980                    0.993851       3.795755      11.138730       0.450775       1.393477      -0.683353       0.016379       0.031733       0.013235       0.038085       0.013280       0.001917       0.005109      -0.009921      -0.000856      -0.014172      -0.001868       0.016040              1.811213       1.506911       0.343008       0.138376       2.199825       0.266592       1.726901           0.000000
           27              H      14.979444      11.670900       3.793471       0.125228       0.981207 0.68009242E+01  0.64758101E+02                                 1.676280                            1.555513      -1.316210       2.252550                    0.995445       3.676785      10.475855       0.482135       1.334169      -0.694563      -0.018376       0.001134       0.025591       0.031526       0.001568       0.004615      -0.001046       0.012750       0.002887      -0.007414      -0.001289       0.008703              1.747969       1.769316       0.079232      -0.370382       1.297287      -0.088103       2.177303           0.000000
           28              H       3.248840      11.825992       3.914781       0.102965       0.997172 0.69398601E+01  0.66061877E+02                                 1.678615                            1.561824      -0.912476       2.450519                    0.998521       3.460585       9.687776       0.488159       1.318088      -0.700406       0.019869      -0.002108       0.044910       0.049154      -0.003269       0.002533      -0.002344       0.018262       0.046785      -0.017603       0.001321       0.016283              1.748227       1.681364       0.012133       0.354324       1.365725      -0.044528       2.197591           0.000001
           29              H       4.728290       7.457028       6.234839       0.117183       0.995307 0.70181713E+01  0.67651513E+02                                 1.729139                            1.608825      -1.272591       2.280296                    0.994114       3.729496      10.846385       0.459439       1.383009      -0.685322      -0.022044       0.004658       0.029623       0.037218      -0.002324      -0.012258       0.002145       0.003177      -0.007414      -0.012368      -0.001071       0.013440              1.791842       1.756069      -0.020427      -0.562197       1.627672       0.002680       1.991785           0.000000
           30              H      14.753971       5.018253       3.962800       0.116530       1.195167 0.89229311E+01  0.88277335E+02                                 1.731866                            1.650497      -1.044751       2.383408                    0.997938       3.292448       8.679814       0.540769       1.144862      -0.743353      -0.017850       0.028084      -0.020512       0.039090      -0.012834       0.009171      -0.004644      -0.002455       0.033322      -0.018952      -0.000274       0.019225              1.733759       1.550011      -0.305354       0.209103       2.048333      -0.188005       1.602932          -0.000003
           31              H      14.530307       4.087160       8.347658       0.110017       1.119004 0.81123505E+01  0.80166410E+02                                 1.788729                            1.669796      -1.254700       2.280767                    0.994774       3.677476      10.433964       0.480894       1.288876      -0.705483      -0.017252      -0.030118      -0.012184       0.036786       0.008238       0.001814       0.000557      -0.011239       0.015987      -0.012737       0.004735       0.008002              1.858725       1.599680       0.423728       0.142566       2.206074       0.430873       1.770420           0.000000
           32              H      16.493892       7.573799       7.867472       0.110985       0.985804 0.71335054E+01  0.69394363E+02                                 1.747038                            1.644203      -1.347531       2.237471                    0.993288       3.905346      11.599989       0.443043       1.421148      -0.677241       0.017055       0.023670      -0.020693       0.035768       0.009576      -0.008588      -0.000914      -0.004152       0.011979      -0.014076       0.001212       0.012864              1.805001       1.494070       0.297168      -0.206495       2.109090      -0.334899       1.811844           0.000000
           33              H       6.154110       3.704963      19.826636       0.109167       0.968212 0.71071159E+01  0.68797722E+02                                 1.703627                            1.625914      -1.215963       2.300865                    0.994615       3.772757      11.033392       0.453620       1.394868      -0.683137      -0.000695       0.012837       0.034566       0.036880      -0.007762      -0.001930       0.008708       0.007184       0.021822      -0.014233       0.000755       0.013478              1.748559       1.503774      -0.020729       0.216415       1.459767       0.141576       2.282136           0.000001
           34              H      17.283306      12.377599      12.527805       0.139715       0.905492 0.62656539E+01  0.59124397E+02                                 1.668258                            1.555938      -1.334759       2.264352                    0.993927       3.682520      10.843078       0.447978       1.448936      -0.672632       0.019138       0.014317      -0.027682       0.036572       0.004020      -0.007433       0.001697      -0.011520       0.002642      -0.011966       0.005182       0.006785              1.737707       1.482095       0.194799      -0.332928       1.671630      -0.249851       2.059396           0.000001
           35              H      16.721829      10.155809      12.525278       0.098964       1.038777 0.72465667E+01  0.70151040E+02                                 1.759614                            1.620475      -1.080832       2.367184                    0.996343       3.668574      10.561749       0.465608       1.358887      -0.690929       0.014082      -0.023954      -0.038808       0.047730      -0.000266      -0.009287       0.005529      -0.012366       0.018201      -0.013883       0.000764       0.013120              1.852389       1.403208      -0.067800      -0.175756       1.958358       0.503575       2.195600           0.000000
           36              H      18.199141       7.905169      18.573097       0.118915       0.921970 0.63769752E+01  0.59599188E+02                                 1.609301                            1.509086      -0.846976       2.482334                    0.999150       3.424561       9.586117       0.489369       1.339197      -0.695689      -0.025854       0.016864       0.023785       0.038969      -0.004198      -0.004931       0.009297       0.009612       0.018195      -0.012682      -0.001302       0.013985              1.662266       1.814981      -0.340074      -0.314684       1.562797       0.197472       1.609020           0.000000
           37              H       4.293055       4.377209      18.616061       0.120954       0.993067 0.75159921E+01  0.73445661E+02                                 1.707396                            1.654450      -1.188910       2.322551                    0.995033       3.649369      10.564997       0.458959       1.365690      -0.689886      -0.029557       0.020281       0.019377       0.040748      -0.010699      -0.003194       0.008761       0.007534       0.016734      -0.015630       0.000350       0.015280              1.721946       1.841982      -0.241227      -0.169717       1.657870       0.124589       1.665985           0.000001
           38              H      11.182485       8.241310      15.479687       0.121754       1.129696 0.81615495E+01  0.78838363E+02                                 1.656472                            1.568737      -0.929973       2.442154                    0.998785       3.187393       8.259908       0.560767       1.130730      -0.746856       0.002640       0.030524      -0.025852       0.040088      -0.008625      -0.000860      -0.014908      -0.005160      -0.005225      -0.016997      -0.000970       0.017966              1.671364       1.564668       0.069206      -0.151033       1.740220      -0.449839       1.709205          -0.000004
           39              H       7.510872       6.017965      15.964928       0.114941       1.156332 0.88811738E+01  0.88489152E+02                                 1.754905                            1.696759      -0.886301       2.459334                    0.998985       3.338381       9.073694       0.505691       1.215629      -0.726266       0.024010      -0.015737      -0.026970       0.039389      -0.007834      -0.003331       0.007797       0.011415       0.036644      -0.016894       0.000467       0.016427              1.753471       2.108946      -0.198692      -0.224022       1.501117       0.138802       1.650350          -0.000001
           40              H       9.628818      15.417582      23.291558       0.114218       1.102024 0.79775596E+01  0.77776915E+02                                 1.723538                            1.622206      -0.954676       2.426233                    0.998328       3.385064       9.253755       0.507870       1.237010      -0.719435      -0.029966      -0.008807       0.021399       0.037861       0.006381      -0.003453      -0.004346       0.022490       0.005445      -0.014543       0.000805       0.013738              1.761950       1.986797       0.182424      -0.396821       1.362377      -0.092981       1.936676          -0.000000
           41              H       5.664878       2.407324      15.403868       0.116916       1.050113 0.74363607E+01  0.70960212E+02                                 1.645578                            1.548022      -0.858639       2.472080                    0.999370       3.253982       8.688686       0.531161       1.208440      -0.726487      -0.001509      -0.012588      -0.035475       0.037672      -0.006578      -0.000986       0.011245       0.004690       0.021502      -0.014534      -0.000237       0.014770              1.694336       1.417830       0.029354       0.256491       1.442516       0.236060       2.222662          -0.000000
           42              H       5.422843       6.385088      15.067738       0.115431       0.993102 0.70924160E+01  0.68270291E+02                                 1.704667                            1.602143      -1.084368       2.368043                    0.996362       3.617101      10.373929       0.468845       1.357186      -0.691352      -0.006426      -0.013737      -0.036225       0.039272      -0.006565      -0.000515       0.007082       0.012542       0.027055      -0.015264       0.003262       0.012002              1.769673       1.520397       0.052302       0.318480       1.448905       0.174365       2.339716           0.000000
           43              H       6.212631       7.442352      19.508196       0.115845       1.049208 0.75782126E+01  0.73525493E+02                                 1.720437                            1.621583      -0.935205       2.439512                    0.998341       3.444167       9.640581       0.485168       1.301196      -0.704747       0.002440       0.012359       0.036662       0.038766      -0.002230      -0.000111       0.010088       0.014518       0.027873      -0.016158       0.002752       0.013406              1.763609       1.505402      -0.053790       0.191360       1.466386       0.050240       2.319039           0.000000
           44              H       9.120503       7.957481      16.513351       0.112716       1.115874 0.79263754E+01  0.76723610E+02                                 1.697522                            1.584785      -0.992232       2.404850                    0.998233       3.340134       8.933524       0.532543       1.188221      -0.730783      -0.025268       0.026612      -0.013317       0.039039      -0.008930      -0.000252      -0.014436      -0.003502      -0.005934      -0.016700      -0.000871       0.017571              1.762851       2.240554      -0.414340       0.141372       1.661512      -0.189034       1.386489          -0.000002
           45              H      14.936271      10.513569      15.977564       0.107767       1.236555 0.89550540E+01  0.89475714E+02                                 1.846565                            1.708893      -0.878086       2.472880                    0.998865       3.342566       9.119585       0.501275       1.222905      -0.724653      -0.024244      -0.015639       0.042433       0.051312       0.003542      -0.016821       0.001455      -0.005184       0.031472      -0.018722      -0.001773       0.020495              1.910125       1.764645       0.315593      -0.434559       1.914472      -0.357292       2.051257          -0.000001
           46              H      17.140597      14.612586      12.457041       0.133888       1.028729 0.70379561E+01  0.67358640E+02                                 1.713255                            1.570974      -1.262396       2.286688                    0.995863       3.561460      10.059188       0.486672       1.314992      -0.699491       0.001258      -0.015987      -0.029577       0.033645       0.005122       0.000141      -0.000955      -0.012399      -0.000234      -0.008029      -0.000140       0.008169              1.805896       1.296191       0.078825       0.029448       1.729851       0.390358       2.391647           0.000000
           47              H      15.424814      12.742192      16.058438       0.136291       1.078584 0.76236551E+01  0.73441380E+02                                 1.695580                            1.583711      -1.062253       2.390525                    0.997675       3.280389       8.895538       0.515357       1.233730      -0.720371      -0.012085       0.018907       0.030544       0.037900      -0.001055      -0.015777       0.004299      -0.006617      -0.003063      -0.017937       0.002726       0.015210              1.753150       1.426576      -0.053841      -0.209198       1.824508       0.434439       2.008365          -0.000001
           48              H      12.665883       5.288961      17.731507       0.119178       1.020907 0.71303239E+01  0.67837264E+02                                 1.656537                            1.546249      -0.958128       2.428775                    0.998391       3.359721       9.180521       0.511996       1.257421      -0.713915       0.030982      -0.021512       0.012552       0.039752      -0.006747       0.003902      -0.009239       0.006502      -0.021150      -0.013345      -0.001098       0.014443              1.721788       2.023207      -0.424054       0.060105       1.669838      -0.223568       1.472319           0.000001
           49              H      15.025064       3.039802      12.692080       0.089334       1.115432 0.76748539E+01  0.74769655E+02                                 1.787419                            1.623146      -0.996696       2.393991                    0.997801       3.637381      10.233718       0.488399       1.287290      -0.705978       0.009926       0.019523      -0.037320       0.043272       0.003576      -0.001569       0.001083      -0.007641       0.048696      -0.013465      -0.002893       0.016358              1.895775       1.415717       0.234275      -0.220793       2.009308      -0.573692       2.262302           0.000001
           50              H      13.432993      16.590749      22.793681       0.111354       1.005286 0.73193426E+01  0.71370408E+02                                 1.746711                            1.649188      -1.251006       2.285980                    0.993851       3.795756      11.138732       0.450776       1.393476      -0.683353       0.034343       0.009790       0.013235       0.038085       0.010324       0.005387       0.000871       0.019430      -0.000856      -0.014172      -0.001868       0.016040              1.811213       2.305607       0.182118       0.288669       1.401129       0.083006       1.726902           0.000000
           51              H      16.827969      14.368127      16.429950       0.125228       0.981207 0.68009230E+01  0.64758088E+02                                 1.676280                            1.555513      -1.316210       2.252550                    0.995445       3.676785      10.475855       0.482135       1.334169      -0.694563      -0.002517      -0.018238       0.025591       0.031526       0.003914      -0.000114       0.004731      -0.010541       0.002887      -0.007414      -0.001289       0.008703              1.747969       1.346371       0.164430      -0.159509       1.720232      -0.345690       2.177304           0.000000
           52              H      14.663515       2.837894      16.551260       0.102965       0.997171 0.69398553E+01  0.66061822E+02                                 1.678615                            1.561823      -0.912476       2.450519                    0.998521       3.460584       9.687774       0.488159       1.318089      -0.700406       0.001857       0.019894       0.044910       0.049154       0.000521      -0.001798       0.002946      -0.019369       0.046785      -0.017603       0.001321       0.016283              1.748227       1.382731       0.072290       0.026319       1.664358       0.356140       2.197591           0.000001
           53              H      10.672738       5.150969      18.871318       0.117183       0.995308 0.70181730E+01  0.67651531E+02                                 1.729139                            1.608825      -1.272591       2.280296                    0.994114       3.729497      10.846387       0.459439       1.383009      -0.685322       0.000213      -0.022530       0.029623       0.037218      -0.001528      -0.000318      -0.012440      -0.004729      -0.007414      -0.012368      -0.001071       0.013440              1.791842       1.624770       0.006022      -0.108392       1.758971      -0.551656       1.991785           0.000000
           54              H      10.261801      15.460819      16.599279       0.116530       1.195168 0.89229433E+01  0.88277480E+02                                 1.731867                            1.650497      -1.044751       2.383408                    0.997938       3.292448       8.679813       0.540769       1.144861      -0.743353       0.024006      -0.023045      -0.020512       0.039090      -0.012309      -0.002742       0.009908      -0.007674       0.033322      -0.018952      -0.000274       0.019225              1.733759       1.910676      -0.378007      -0.143010       1.687669       0.242112       1.602932          -0.000003
           55              H       9.304875      15.425427      20.984137       0.110017       1.119004 0.81123483E+01  0.80166379E+02                                 1.788728                            1.669795      -1.254701       2.280767                    0.994774       3.677477      10.433965       0.480894       1.288875      -0.705483      -0.032932      -0.010965      -0.012184       0.036786       0.005420       0.000904       0.001669       0.016741       0.015987      -0.012737       0.004735       0.008002              1.858724       2.346480       0.273291       0.450541       1.459271       0.054672       1.770420           0.000000
           56              H      13.110613      16.661824      20.503951       0.110985       0.985804 0.71335057E+01  0.69394366E+02                                 1.747038                            1.644203      -1.347531       2.237471                    0.993288       3.905346      11.599989       0.443043       1.421148      -0.677241       0.026572       0.012045      -0.020693       0.035768       0.008025      -0.002592      -0.008238       0.011243       0.011979      -0.014076       0.001212       0.012864              1.805001       2.200162       0.154932      -0.369082       1.402998      -0.136295       1.811844           0.000000
           57              H      15.484609      14.009498       5.446322       0.109167       0.968212 0.71071159E+01  0.68797722E+02                                 1.703627                            1.625914      -1.215963       2.300865                    0.994615       3.772757      11.033392       0.453620       1.394868      -0.683137       0.000695      -0.012837      -0.034566       0.036880      -0.007762      -0.001930       0.008708       0.007184       0.021822      -0.014233       0.000755       0.013478              1.748559       1.503774      -0.020729       0.216415       1.459767       0.141576       2.282136           0.000001
           58              H       4.355413       5.336862      12.745153       0.139715       0.905492 0.62656539E+01  0.59124397E+02                                 1.668258                            1.555938      -1.334759       2.264352                    0.993927       3.682520      10.843078       0.447978       1.448936      -0.672632      -0.019138      -0.014317       0.027682       0.036572       0.004020      -0.007433       0.001697      -0.011520       0.002642      -0.011966       0.005182       0.006785              1.737707       1.482095       0.194799      -0.332928       1.671630      -0.249851       2.059396           0.000001
           59              H       4.916890       7.558652      12.747680       0.098964       1.038777 0.72465674E+01  0.70151047E+02                                 1.759614                            1.620475      -1.080832       2.367184                    0.996343       3.668574      10.561748       0.465609       1.358887      -0.690929      -0.014082       0.023954       0.038808       0.047730      -0.000266      -0.009287       0.005529      -0.012366       0.018201      -0.013883       0.000764       0.013120              1.852388       1.403208      -0.067800      -0.175756       1.958358       0.503575       2.195600           0.000000
           60              H       3.439578       9.809292       6.699861       0.118915       0.921970 0.63769752E+01  0.59599188E+02                                 1.609301                            1.509086      -0.846975       2.482334                    0.999150       3.424561       9.586117       0.489369       1.339197      -0.695689       0.025854      -0.016864      -0.023785       0.038969      -0.004198      -0.004931       0.009297       0.009612       0.018195      -0.012682      -0.001302       0.013985              1.662266       1.814981      -0.340074      -0.314684       1.562797       0.197472       1.609020           0.000000
           61              H      17.345664      13.337252       6.656897       0.120954       0.993067 0.75159928E+01  0.73445667E+02                                 1.707396                            1.654449      -1.188910       2.322551                    0.995033       3.649369      10.564996       0.458960       1.365689      -0.689886       0.029557      -0.020281      -0.019377       0.040748      -0.010699      -0.003194       0.008761       0.007534       0.016734      -0.015630       0.000350       0.015280              1.721946       1.841982      -0.241227      -0.169717       1.657870       0.124589       1.665985           0.000001
           62              H      10.456234       9.473151       9.793271       0.121754       1.129697 0.81615524E+01  0.78838358E+02                                 1.656468                            1.568733      -0.929973       2.442154                    0.998785       3.187399       8.259908       0.560770       1.130724      -0.746857      -0.002640      -0.030524       0.025852       0.040088      -0.008625      -0.000860      -0.014908      -0.005160      -0.005225      -0.016997      -0.000970       0.017966              1.671360       1.564664       0.069206      -0.151032       1.740215      -0.449838       1.709201          -0.000004
           63              H      14.127847      11.696496       9.308030       0.114941       1.156332 0.88811734E+01  0.88489145E+02                                 1.754905                            1.696759      -0.886301       2.459334                    0.998985       3.338381       9.073693       0.505691       1.215629      -0.726266      -0.024010       0.015737       0.026970       0.039389      -0.007834      -0.003331       0.007797       0.011415       0.036644      -0.016894       0.000467       0.016427              1.753471       2.108945      -0.198692      -0.224022       1.501117       0.138802       1.650350          -0.000001
           64              H      12.009901       2.296879       1.981400       0.114218       1.102024 0.79775609E+01  0.77776930E+02                                 1.723538                            1.622206      -0.954676       2.426233                    0.998328       3.385064       9.253755       0.507870       1.237010      -0.719435       0.029966       0.008807      -0.021399       0.037861       0.006381      -0.003453      -0.004346       0.022490       0.005445      -0.014543       0.000805       0.013738              1.761950       1.986797       0.182424      -0.396821       1.362377      -0.092981       1.936676          -0.000000
           65              H      13.206496       1.569394       9.869090       0.116916       1.050113 0.74363607E+01  0.70960216E+02                                 1.645578                            1.548022      -0.858639       2.472080                    0.999370       3.253982       8.688688       0.531161       1.208441      -0.726487       0.001509       0.012588       0.035475       0.037672      -0.006578      -0.000986       0.011245       0.004690       0.021502      -0.014534      -0.000237       0.014770              1.694336       1.417831       0.029354       0.256492       1.442516       0.236060       2.222662          -0.000000
           66              H      16.215876      11.329373      10.205220       0.115431       0.993102 0.70924153E+01  0.68270285E+02                                 1.704667                            1.602143      -1.084368       2.368043                    0.996362       3.617101      10.373930       0.468845       1.357187      -0.691352       0.006426       0.013737       0.036225       0.039272      -0.006565      -0.000515       0.007082       0.012542       0.027055      -0.015264       0.003262       0.012002              1.769673       1.520397       0.052302       0.318480       1.448905       0.174365       2.339716           0.000000
           67              H      15.426088      10.272109       5.764762       0.115845       1.049208 0.75782122E+01  0.73525490E+02                                 1.720437                            1.621583      -0.935205       2.439512                    0.998341       3.444167       9.640582       0.485168       1.301196      -0.704747      -0.002440      -0.012359      -0.036662       0.038766      -0.002230      -0.000111       0.010088       0.014518       0.027873      -0.016158       0.002752       0.013406              1.763609       1.505402      -0.053790       0.191360       1.466386       0.050240       2.319039           0.000000
           68              H      12.518216       9.756980       8.759607       0.112716       1.115874 0.79263778E+01  0.76723642E+02                                 1.697522                            1.584785      -0.992232       2.404850                    0.998233       3.340134       8.933526       0.532543       1.188221      -0.730783       0.025268      -0.026612       0.013317       0.039039      -0.008930      -0.000252      -0.014436      -0.003502      -0.005934      -0.016700      -0.000871       0.017571              1.762852       2.240555      -0.414340       0.141372       1.661512      -0.189034       1.386489          -0.000002
           69              H       6.702448       7.200892       9.295394       0.107767       1.236555 0.89550540E+01  0.89475714E+02                                 1.846565                            1.708893      -0.878086       2.472880                    0.998865       3.342566       9.119585       0.501275       1.222905      -0.724653       0.024244       0.015639      -0.042433       0.051312       0.003542      -0.016821       0.001455      -0.005184       0.031472      -0.018722      -0.001773       0.020495              1.910125       1.764645       0.315593      -0.434559       1.914472      -0.357292       2.051257          -0.000001
           70              H       4.498122       3.101875      12.815917       0.133888       1.028729 0.70379605E+01  0.67358688E+02                                 1.713255                            1.570974      -1.262396       2.286688                    0.995863       3.561461      10.059189       0.486672       1.314991      -0.699492      -0.001258       0.015987       0.029577       0.033645       0.005122       0.000141      -0.000955      -0.012399      -0.000234      -0.008029      -0.000140       0.008169              1.805896       1.296191       0.078825       0.029448       1.729851       0.390358       2.391647           0.000000
           71              H       6.213905       4.972269       9.214520       0.136291       1.078584 0.76236562E+01  0.73441397E+02                                 1.695581                            1.583712      -1.062253       2.390525                    0.997675       3.280389       8.895539       0.515357       1.233730      -0.720371       0.012085      -0.018907      -0.030544       0.037900      -0.001055      -0.015777       0.004299      -0.006617      -0.003063      -0.017937       0.002726       0.015210              1.753150       1.426576      -0.053841      -0.209198       1.824508       0.434439       2.008366          -0.000001
           72              H       8.972836      12.425500       7.541451       0.119178       1.020907 0.71303240E+01  0.67837264E+02                                 1.656537                            1.546249      -0.958128       2.428775                    0.998391       3.359721       9.180521       0.511996       1.257421      -0.713915      -0.030982       0.021512      -0.012552       0.039752      -0.006747       0.003902      -0.009239       0.006502      -0.021150      -0.013345      -0.001098       0.014443              1.721788       2.023207      -0.424054       0.060105       1.669838      -0.223568       1.472319           0.000001
           73              H       6.613655      14.674659      12.580878       0.089334       1.115432 0.76748495E+01  0.74769606E+02                                 1.787419                            1.623146      -0.996696       2.393991                    0.997801       3.637380      10.233717       0.488398       1.287291      -0.705978      -0.009926      -0.019523       0.037320       0.043272       0.003576      -0.001569       0.001083      -0.007640       0.048696      -0.013465      -0.002893       0.016358              1.895776       1.415717       0.234275      -0.220793       2.009308      -0.573692       2.262302           0.000001
           74              H       8.205726       1.123712       2.479277       0.111354       1.005286 0.73193426E+01  0.71370408E+02                                 1.746711                            1.649188      -1.251006       2.285980                    0.993851       3.795756      11.138732       0.450776       1.393476      -0.683353      -0.034343      -0.009790      -0.013235       0.038085       0.010324       0.005387       0.000871       0.019430      -0.000856      -0.014172      -0.001868       0.016040              1.811213       2.305607       0.182118       0.288669       1.401129       0.083006       1.726902           0.000000
           75              H       4.810750       3.346334       8.843008       0.125228       0.981207 0.68009222E+01  0.64758080E+02                                 1.676280                            1.555513      -1.316210       2.252550                    0.995445       3.676785      10.475856       0.482135       1.334169      -0.694563       0.002517       0.018238      -0.025591       0.031526       0.003914      -0.000114       0.004731      -0.010541       0.002887      -0.007414      -0.001289       0.008703              1.747969       1.346371       0.164430      -0.159509       1.720232      -0.345690       2.177304           0.000000
           76              H       6.975204      14.876567       8.721698       0.102966       0.997171 0.69398561E+01  0.66061832E+02                                 1.678615                            1.561823      -0.912476       2.450519                    0.998521       3.460584       9.687774       0.488159       1.318089      -0.700406      -0.001857      -0.019894      -0.044910       0.049154       0.000521      -0.001798       0.002946      -0.019369       0.046785      -0.017603       0.001321       0.016283              1.748227       1.382731       0.072290       0.026319       1.664358       0.356140       2.197591           0.000001
           77              H      10.965981      12.563492       6.401640       0.117183       0.995307 0.70181682E+01  0.67651477E+02                                 1.729138                            1.608825      -1.272591       2.280296                    0.994114       3.729496      10.846386       0.459439       1.383009      -0.685322      -0.000213       0.022530      -0.029623       0.037218      -0.001528      -0.000318      -0.012440      -0.004729      -0.007414      -0.012368      -0.001071       0.013440              1.791842       1.624770       0.006022      -0.108392       1.758970      -0.551656       1.991785           0.000000
           78              H      11.376918       2.253642       8.673679       0.116531       1.195169 0.89229488E+01  0.88277549E+02                                 1.731868                            1.650498      -1.044751       2.383408                    0.997938       3.292449       8.679817       0.540769       1.144861      -0.743353      -0.024006       0.023045       0.020512       0.039090      -0.012309      -0.002742       0.009908      -0.007674       0.033322      -0.018952      -0.000274       0.019225              1.733760       1.910677      -0.378007      -0.143010       1.687670       0.242112       1.602933          -0.000003
           79              H      12.333844       2.289034       4.288821       0.110017       1.119004 0.81123440E+01  0.80166332E+02                                 1.788728                            1.669795      -1.254701       2.280767                    0.994774       3.677476      10.433964       0.480894       1.288876      -0.705483       0.032932       0.010965       0.012184       0.036786       0.005420       0.000904       0.001669       0.016741       0.015987      -0.012737       0.004735       0.008002              1.858724       2.346480       0.273291       0.450541       1.459271       0.054672       1.770420           0.000000
           80              H       8.528106       1.052637       4.769007       0.110985       0.985804 0.71335057E+01  0.69394366E+02                                 1.747038                            1.644203      -1.347531       2.237471                    0.993288       3.905346      11.599989       0.443043       1.421148      -0.677241      -0.026572      -0.012045       0.020693       0.035768       0.008025      -0.002592      -0.008238       0.011243       0.011979      -0.014076       0.001212       0.012864              1.805001       2.200162       0.154932      -0.369082       1.402998      -0.136295       1.811844           0.000000
           81              H      19.220273      14.401531      18.082801       0.109167       0.968212 0.71071150E+01  0.68797711E+02                                 1.703627                            1.625914      -1.215963       2.300865                    0.994615       3.772757      11.033392       0.453620       1.394868      -0.683137      -0.012447       0.003217      -0.034566       0.036880      -0.005766       0.008156      -0.003611      -0.012635       0.021822      -0.014233       0.000755       0.013478              1.748559       1.453457      -0.010593       0.181525       1.510084       0.184196       2.282136           0.000001
           82              H       3.663013       1.227395       0.108674       0.139715       0.905492 0.62656556E+01  0.59124416E+02                                 1.668258                            1.555938      -1.334759       2.264352                    0.993927       3.682520      10.843078       0.447978       1.448936      -0.672632      -0.017815      -0.015934       0.027682       0.036572       0.001476       0.000196      -0.007621       0.013734       0.002642      -0.011966       0.005182       0.006785              1.737708       1.739660       0.142915      -0.310675       1.414066      -0.277033       2.059396           0.000001
           83              H       5.951930       1.339068       0.111201       0.098964       1.038777 0.72465681E+01  0.70151054E+02                                 1.759614                            1.620475      -1.080832       2.367184                    0.996343       3.668574      10.561748       0.465609       1.358887      -0.690929       0.020701      -0.018535       0.038808       0.047730      -0.002639       0.003586      -0.010196       0.011196       0.018201      -0.013883       0.000764       0.013120              1.852388       1.910458      -0.169982       0.458950       1.451107      -0.271738       2.195600           0.000000
           84              H      12.724193       3.423122      19.336340       0.118915       0.921971 0.63769781E+01  0.59599239E+02                                 1.609303                            1.509087      -0.846975       2.482334                    0.999150       3.424565       9.586139       0.489368       1.339199      -0.695689      -0.011426       0.028675      -0.023785       0.038969      -0.002010       0.008140      -0.006670      -0.012113       0.018195      -0.012682      -0.001302       0.013985              1.662268       1.440967      -0.264732       0.131442       1.936816      -0.347483       1.609023           0.000000
           85              H      18.928776      16.358690      19.293376       0.120954       0.993067 0.75160004E+01  0.73445762E+02                                 1.707397                            1.654450      -1.188910       2.322551                    0.995033       3.649369      10.564998       0.458959       1.365690      -0.689886      -0.014045       0.032980      -0.019377       0.040748      -0.008406       0.007958      -0.004861      -0.015230       0.016734      -0.015630       0.000350       0.015280              1.721947       1.571654      -0.186771       0.088621       1.928200      -0.190979       1.665986           0.000001
           86              H      13.780280      10.367986      22.429750       0.121754       1.129697 0.81615577E+01  0.78838416E+02                                 1.656468                            1.568733      -0.929973       2.442154                    0.998785       3.187400       8.259909       0.560770       1.130723      -0.746857      -0.030445       0.003439       0.025852       0.040088      -0.008951      -0.014784       0.002101      -0.001921      -0.005225      -0.016997      -0.000970       0.017966              1.671360       1.760165       0.029824      -0.470805       1.544715      -0.059227       1.709200          -0.000004
           87              H      16.684893      13.528245      21.944509       0.114941       1.156332 0.88811753E+01  0.88489176E+02                                 1.754906                            1.696760      -0.886301       2.459334                    0.998985       3.338381       9.073696       0.505691       1.215630      -0.726266       0.010685      -0.026645       0.026970       0.039389      -0.005013       0.006986      -0.004806      -0.016591       0.036644      -0.016894       0.000467       0.016427              1.753472       1.447893      -0.065530       0.091830       2.162172      -0.247021       1.650350          -0.000001
           88              H       7.052132      13.308187      14.617879       0.114218       1.102024 0.79775581E+01  0.77776897E+02                                 1.723538                            1.622206      -0.954676       2.426233                    0.998328       3.385064       9.253755       0.507870       1.237010      -0.719435       0.014551       0.027636      -0.021399       0.037861       0.010237      -0.004942      -0.002527      -0.015795       0.005445      -0.014543       0.000805       0.013738              1.761950       1.457356       0.289076      -0.169512       1.891818      -0.370646       1.936676          -0.000000
           89              H       6.575269      14.624878      22.505569       0.116916       1.050113 0.74363590E+01  0.70960196E+02                                 1.645578                            1.548022      -0.858639       2.472080                    0.999370       3.253982       8.688688       0.531161       1.208441      -0.726487       0.012638      -0.001007       0.035475       0.037672      -0.005157       0.010829      -0.003187      -0.009418       0.021502      -0.014534      -0.000237       0.014770              1.694336       1.452918       0.022286       0.282062       1.407428       0.204825       2.222662          -0.000000
           90              H      16.737331      15.647653      22.841699       0.115431       0.993102 0.70924168E+01  0.68270302E+02                                 1.704667                            1.602143      -1.084368       2.368043                    0.996362       3.617101      10.373930       0.468845       1.357187      -0.691352       0.014736       0.003587       0.036225       0.039272      -0.003625       0.006840      -0.001904      -0.016648       0.027055      -0.015264       0.003262       0.012002              1.769673       1.471944       0.062063       0.233823       1.497359       0.277776       2.339716           0.000000
           91              H      15.544923      15.082200      18.401241       0.115845       1.049208 0.75782137E+01  0.73525506E+02                                 1.720437                            1.621583      -0.935205       2.439512                    0.998341       3.444167       9.640581       0.485168       1.301196      -0.704747      -0.012598       0.000049      -0.036662       0.038766       0.000754       0.009867      -0.002101      -0.015113       0.027873      -0.016158       0.002752       0.013406              1.763609       1.447081      -0.042042       0.087040       1.524706       0.177670       2.319038           0.000000
           92              H      14.465709      12.333314      21.396086       0.112716       1.115875 0.79263841E+01  0.76723715E+02                                 1.697523                            1.584785      -0.992232       2.404850                    0.998233       3.340135       8.933528       0.532543       1.188221      -0.730783      -0.021098       0.030025       0.013317       0.039039      -0.008912      -0.014201       0.002604      -0.003686      -0.005934      -0.016700      -0.000871       0.017571              1.762853       1.523672      -0.269930      -0.157394       2.378397       0.175917       1.386490          -0.000002
           93              H      10.811491       7.136832      21.931873       0.107767       1.236555 0.89550539E+01  0.89475713E+02                                 1.846565                            1.708893      -0.878086       2.472880                    0.998865       3.342566       9.119585       0.501275       1.222905      -0.724653       0.020119       0.020678      -0.042433       0.051312       0.002262      -0.001895      -0.016777       0.007523       0.031472      -0.018722      -0.001773       0.020495              1.910125       2.030818       0.261974      -0.436071       1.648299      -0.355445       2.051257          -0.000001
           94              H       1.500220       1.808646       0.179438       0.133888       1.028729 0.70379589E+01  0.67358672E+02                                 1.713255                            1.570975      -1.262396       2.286688                    0.995863       3.561460      10.059188       0.486672       1.314991      -0.699491       0.015423      -0.004390       0.029577       0.033645       0.002323      -0.000908       0.000327       0.015399      -0.000234      -0.008029      -0.000140       0.008169              1.805897       1.743460      -0.011273       0.388487       1.282583      -0.048218       2.391646           0.000000
           95              H       8.530278       7.098005      21.850999       0.136291       1.078584 0.76236552E+01  0.73441387E+02                                 1.695581                            1.583712      -1.062253       2.390525                    0.997675       3.280389       8.895540       0.515357       1.233731      -0.720371      -0.016148       0.015581      -0.030544       0.037900      -0.002254       0.001099      -0.016316       0.005284      -0.003063      -0.017937       0.002726       0.015210              1.753150       1.788146      -0.126675       0.384573       1.462940      -0.290869       2.008366          -0.000001
           96              H      16.381559       8.330787      20.177930       0.119178       1.020906 0.71303141E+01  0.67837147E+02                                 1.656536                            1.546248      -0.958127       2.428776                    0.998391       3.359719       9.180514       0.511996       1.257421      -0.713915       0.014971      -0.034620      -0.012553       0.039752      -0.004962      -0.008287       0.005650      -0.011219      -0.021149      -0.013345      -0.001098       0.014443              1.721787       1.519436      -0.322574      -0.207296       2.173606       0.103070       1.472318           0.000001
           97              H      18.120550       5.573911      25.217357       0.089334       1.115432 0.76748516E+01  0.74769631E+02                                 1.787419                            1.623147      -0.996696       2.393991                    0.997801       3.637380      10.233717       0.488398       1.287291      -0.705978      -0.021099      -0.005875       0.037320       0.043272       0.001818       0.000751      -0.001752       0.009814       0.048696      -0.013465      -0.002893       0.016358              1.895776       2.076866       0.101093      -0.605996       1.348160      -0.103156       2.262301           0.000001
           98              H       5.150840       9.810594      15.115756       0.111354       1.005286 0.73193410E+01  0.71370389E+02                                 1.746710                            1.649188      -1.251006       2.285980                    0.993851       3.795755      11.138729       0.450776       1.393476      -0.683353      -0.016379      -0.031733      -0.013235       0.038085       0.013280       0.001917       0.005109      -0.009921      -0.000856      -0.014172      -0.001868       0.016040              1.811212       1.506911       0.343008       0.138376       2.199825       0.266592       1.726901           0.000000
           99              H       6.659275       6.043561      21.479487       0.125228       0.981207 0.68009233E+01  0.64758093E+02                                 1.676280                            1.555513      -1.316211       2.252550                    0.995445       3.676785      10.475856       0.482135       1.334169      -0.694563       0.018376      -0.001134      -0.025591       0.031526       0.001568       0.004615      -0.001046       0.012750       0.002887      -0.007414      -0.001289       0.008703              1.747969       1.769316       0.079232      -0.370382       1.297287      -0.088103       2.177304           0.000000
          100              H      18.389879       5.888469      21.358177       0.102966       0.997172 0.69398609E+01  0.66061887E+02                                 1.678615                            1.561824      -0.912476       2.450519                    0.998521       3.460585       9.687776       0.488159       1.318088      -0.700406      -0.019869       0.002108      -0.044910       0.049154      -0.003269       0.002533      -0.002344       0.018262       0.046785      -0.017603       0.001321       0.016283              1.748227       1.681364       0.012133       0.354324       1.365725      -0.044528       2.197591           0.000001
          101              H      16.910429      10.257433      19.038119       0.117183       0.995307 0.70181713E+01  0.67651513E+02                                 1.729139                            1.608825      -1.272591       2.280296                    0.994114       3.729496      10.846385       0.459439       1.383009      -0.685322       0.022044      -0.004658      -0.029623       0.037218      -0.002324      -0.012258       0.002145       0.003177      -0.007414      -0.012368      -0.001071       0.013440              1.791842       1.756069      -0.020427      -0.562197       1.627672       0.002680       1.991785           0.000000
          102              H       6.884748      12.696208      21.310158       0.116531       1.195167 0.89229261E+01  0.88277278E+02                                 1.731866                            1.650496      -1.044750       2.383409                    0.997938       3.292447       8.679812       0.540769       1.144862      -0.743353       0.017850      -0.028084       0.020512       0.039090      -0.012834       0.009171      -0.004644      -0.002455       0.033322      -0.018952      -0.000274       0.019225              1.733758       1.550011      -0.305354       0.209103       2.048332      -0.188005       1.602932          -0.000003
          103              H       7.108412      13.627301      16.925300       0.110017       1.119005 0.81123548E+01  0.80166457E+02                                 1.788729                            1.669795      -1.254701       2.280767                    0.994774       3.677477      10.433965       0.480894       1.288875      -0.705483       0.017252       0.030118       0.012184       0.036786       0.008238       0.001814       0.000557      -0.011239       0.015987      -0.012737       0.004735       0.008002              1.858724       1.599680       0.423728       0.142566       2.206073       0.430873       1.770420           0.000000
          104              H       5.144827      10.140662      17.405486       0.110985       0.985804 0.71335054E+01  0.69394363E+02                                 1.747038                            1.644203      -1.347531       2.237471                    0.993288       3.905346      11.599989       0.443043       1.421148      -0.677241      -0.017055      -0.023670       0.020693       0.035768       0.009576      -0.008588      -0.000914      -0.004152       0.011979      -0.014076       0.001212       0.012864              1.805001       1.494070       0.297168      -0.206495       2.109090      -0.334899       1.811844           0.000000
          105              C       5.536715       1.090933       4.090428      -0.004188      34.716748 0.45808548E+03  0.10871443E+05                                 9.356708                            7.213911      -0.099804       1.984759                    0.998461      27.286006      77.877477       0.605814       0.426016      -1.062032      -0.008512       0.038042       0.022487       0.045004       0.002368       0.004497      -0.003566       0.040387      -0.023528      -0.017925      -0.006896       0.024821             10.998389       6.408484      -0.968389       1.368659      15.269459       3.982585      11.317226           0.000001
          106              C       2.153065       3.272349       6.299285      -0.116386      32.757438 0.46682412E+03  0.11248496E+05                                 9.116823                            7.372209      -0.096376       1.944437                    0.998923      30.161603      89.760459       0.582226       0.436589      -1.044545       0.006874      -0.017699      -0.027128       0.033113       0.010502       0.001977      -0.018865       0.022968       0.045674      -0.030590       0.006691       0.023899             10.396795       5.915258      -1.544107       0.538261      13.757304       3.923455      11.517823           0.000002
          107              C      12.671141      12.119263       0.606551      -0.170337      34.591980 0.45214338E+03  0.10775656E+05                                 9.393827                            7.218935      -0.097732       1.957169                    0.997422      29.576741      86.682945       0.594617       0.432216      -1.050327      -0.003989       0.003932       0.004126       0.006957       0.000904      -0.011957       0.012917      -0.029206       0.001494      -0.022854      -0.000077       0.022931             11.147066      16.351479      -0.023652       1.468854       5.850780      -2.292397      11.238939           0.000000
          108              C      11.298231      12.050784       0.613122       0.092786      27.497381 0.33627181E+03  0.74421757E+04                                 8.065833                            6.212773       0.244566       2.101733                    0.999368      25.928250      73.221620       0.642961       0.430439      -1.051438      -0.005770      -0.020312       0.044409       0.049173      -0.001004       0.005499       0.007477      -0.065683       0.030660      -0.038623       0.008120       0.030503              9.465701      13.705844       0.528122      -0.145358       5.084940      -1.954957       9.606320          -0.000000
          109              C       8.374199      13.454355       3.496766       0.566659      23.478252 0.26958026E+03  0.56963248E+04                                 7.615466                            5.847619      -0.108617       2.013465                    0.999380      23.037044      65.459627       0.609394       0.475665      -1.016338      -0.024494      -0.051318      -0.036941       0.067810       0.043203      -0.050525      -0.035757       0.110536       0.024978      -0.079087      -0.024593       0.103679              8.928125       6.775876      -0.977829       2.007761      11.474033       2.924312       8.534465           0.000001
          110              C       5.892442       1.283485       5.419786      -0.088531      31.202890 0.41710692E+03  0.97425079E+04                                 8.744049                            6.918697       0.120098       2.028405                    0.999499      28.637456      83.097532       0.609327       0.430361      -1.051426      -0.004901       0.018049      -0.009435       0.020948       0.004618      -0.003614      -0.023760       0.036494      -0.015423      -0.034778       0.010715       0.024063              9.951057       6.127611      -1.290781       1.100933      12.905373       2.673525      10.820188           0.000001
          111              C       1.955438       2.043642       4.242319      -0.001678      35.046235 0.44836096E+03  0.10582887E+05                                 9.391183                            7.109716      -0.079575       1.984161                    0.999168      27.334768      77.784326       0.613793       0.422774      -1.064148      -0.004159       0.037672       0.020568       0.043122       0.012303      -0.004044      -0.011022       0.002978      -0.006504      -0.014806      -0.004022       0.018828             11.333085       6.603242      -2.390126       0.228674      13.955278       5.425358      13.440735           0.000002
          112              C       2.333417       2.102978       5.571929      -0.102434      32.164070 0.45656841E+03  0.10965802E+05                                 9.083653                            7.351220      -0.324732       1.877512                    0.997923      30.096256      90.099721       0.574549       0.443858      -1.037837      -0.006162       0.022771      -0.002372       0.023709       0.003321      -0.001370      -0.019808       0.006898      -0.020215      -0.023535       0.005785       0.017749             10.458813       6.111507      -0.923801       0.601149      12.296732       4.273305      12.968199           0.000002
          113              C       6.928709       9.813651       3.099981       0.608078      25.695925 0.24934768E+03  0.51468544E+04                                 8.054050                            5.587757      -0.006677       2.057752                    0.999601      21.983183      60.953851       0.631929       0.469571      -1.023618       0.019153       0.052452      -0.025183       0.061255       0.013055       0.050735       0.069172       0.025576       0.187833      -0.080512      -0.035713       0.116225             10.394760       8.945534       1.086173      -2.719910      14.824005      -4.702192       7.414740          -0.000000
          114              C       7.188460       7.367024       3.487163      -0.107442      34.045805 0.40908489E+03  0.94658107E+04                                 9.123596                            6.746481       0.053067       1.990578                    0.999666      28.874159      82.165015       0.634438       0.417227      -1.064423      -0.010592      -0.010166       0.023970       0.028109      -0.010673      -0.017253       0.007404       0.026930       0.026720      -0.021720      -0.007939       0.029659             10.954801       7.443396       0.785152      -2.875635      17.677003      -3.085098       7.744005          -0.000006
          115              C       5.174319       3.455824       3.858675      -0.115710      31.170460 0.42866678E+03  0.10082801E+05                                 8.696525                            6.980483       0.061009       1.995517                    0.999543      29.455480      85.815768       0.610889       0.426268      -1.053771      -0.010332      -0.030074       0.000443       0.031803      -0.008184       0.000828      -0.025819       0.020043       0.037461      -0.032662       0.004021       0.028641              9.846380       5.218742       0.141892       0.892443      14.373431       3.562622       9.946968          -0.000001
          116              C      14.951940       5.049536      10.089723      -0.113249      33.069803 0.42493817E+03  0.99520846E+04                                 8.985569                            6.903387       0.117169       2.007605                    0.999710      29.380927      84.822298       0.621853       0.420562      -1.059580       0.009647       0.014238      -0.024276       0.029751       0.004609      -0.011980      -0.020188      -0.014852      -0.035995      -0.026136      -0.001871       0.028006             10.437024       5.743110       2.464329       0.651334      10.011790       2.398695      15.556171          -0.000002
          117              C      15.585958       4.389224       5.692481       0.004578      35.618854 0.43402304E+03  0.10165860E+05                                 9.504121                            6.997103      -0.038552       1.996344                    0.999461      27.200085      77.210192       0.618187       0.423014      -1.063546       0.010520      -0.017733      -0.027207       0.034137      -0.001448      -0.012250       0.002740      -0.014019      -0.018181      -0.017354       0.005440       0.011914             11.751736       5.847401      -1.046202       1.422750      16.089373       5.921372      13.318435          -0.000000
          118              C      15.503534       6.453295      12.104989       0.600545      24.888556 0.25390999E+03  0.52765004E+04                                 7.883410                            5.663897      -0.079031       2.031392                    0.999466      22.328219      62.570365       0.622096       0.473786      -1.019076      -0.007846       0.012499       0.066854       0.068464       0.013643       0.002889      -0.008044       0.145392      -0.198786      -0.068743      -0.038380       0.107122              9.781696       4.303800       0.140402       0.195915      10.042558       0.544193      14.998729           0.000000
          119              C       1.338741       3.138019       3.651437      -0.114894      30.712639 0.41535171E+03  0.96564852E+04                                 8.496590                            6.801401       0.207966       2.040699                    0.999733      28.905348      82.702399       0.630799       0.417650      -1.063154       0.010661       0.006920       0.016015       0.020446       0.007214       0.008696      -0.012796       0.031861       0.043048      -0.029452       0.007721       0.021730              9.494597       6.138619      -1.708261       1.151783      12.001968       3.428044      10.343204          -0.000000
          120              C       5.160837       2.189721       3.314548      -0.101367      31.766889 0.44243593E+03  0.10505648E+05                                 8.900628                            7.156832      -0.059319       1.962484                    0.999228      29.489376      86.763741       0.594171       0.434133      -1.047328      -0.007814       0.012901       0.022283       0.026908       0.003079       0.004469      -0.008931       0.032073       0.037133      -0.024871       0.008267       0.016604             10.101495       5.967094      -0.522158       1.193520      14.195620       3.102576      10.141771           0.000001
          121              C       5.516825       3.646731       5.199406       0.001750      36.087579 0.45735895E+03  0.10835537E+05                                 9.566084                            7.173288      -0.117939       1.967153                    0.999134      27.438817      77.908540       0.612777       0.421901      -1.066023      -0.006533      -0.030227      -0.004928       0.031315       0.004361      -0.006988       0.008597      -0.008213      -0.018625      -0.015156       0.003671       0.011484             11.784451       5.625466      -0.979685       0.666391      19.008902       3.648176      10.718986           0.000000
          122              C       5.839468       6.214493       5.113225       0.002324      36.565649 0.41876023E+03  0.96887613E+04                                 9.556302                            6.794558      -0.008613       2.004945                    0.999330      26.828463      74.873243       0.640346       0.413417      -1.073222       0.007032       0.029003      -0.006273       0.030496       0.015693       0.005187      -0.005211      -0.011460       0.023953      -0.022423       0.009248       0.013176             12.088350       7.893105       1.471946      -3.724091      19.414754      -2.817498       8.957191          -0.000001
          123              C      13.382883      11.600591       1.675597       0.117549      34.373030 0.39118480E+03  0.89189712E+04                                 9.309624                            6.670241       0.000343       2.024503                    0.999358      25.690275      71.724152       0.629856       0.426513      -1.062375      -0.003104       0.009306       0.003171       0.010309      -0.003464      -0.006123       0.014194      -0.001764       0.045202      -0.013704      -0.009916       0.023620             11.714943      19.438653       0.758865       1.175511       5.763936      -2.213332       9.942240          -0.000000
          124              C       5.872940       2.522587       5.974780      -0.107466      31.726684 0.43149299E+03  0.10162538E+05                                 8.815704                            7.011372       0.093200       2.009080                    0.999506      29.260427      85.209290       0.608715       0.427232      -1.053531       0.001941      -0.010561      -0.020376       0.023032       0.004217       0.004164      -0.011359       0.038776       0.054688      -0.031726       0.009999       0.021727             10.023820       5.711672      -1.746960       0.543963      14.493854       1.869567       9.865933           0.000000
          125              C       6.789220       6.191240       4.125558      -0.123005      34.474507 0.42155698E+03  0.98395032E+04                                 9.202565                            6.859564       0.084693       1.996118                    0.999695      29.286704      84.024538       0.626933       0.418570      -1.062315       0.006381       0.036033      -0.002203       0.036659      -0.024564      -0.004010       0.025806       0.001879      -0.014648      -0.033675      -0.004462       0.038137             10.920030       7.876604       1.417014      -3.534726      16.479006      -2.822162       8.404481          -0.000005
          126              C      11.295319      10.976891       2.642035       0.109829      25.894827 0.31221257E+03  0.67752940E+04                                 7.697212                            5.949789       0.166442       2.078065                    0.999635      25.441535      70.892926       0.663811       0.425191      -1.055813      -0.004675       0.035846      -0.032913       0.048888       0.005942      -0.002299       0.009073      -0.077281       0.064571      -0.049983       0.015518       0.034465              8.894702      13.529758       0.062112       0.456997       5.168628      -1.962626       7.985720          -0.000002
          127              C      15.661404      11.896488       0.669733      -0.177923      35.297777 0.43050331E+03  0.10119493E+05                                 9.445653                            6.996581       0.074433       2.008558                    0.999062      29.308744      84.884973       0.611079       0.426409      -1.055489       0.005687       0.012970       0.005701       0.015267      -0.009027       0.013578      -0.002193      -0.038574      -0.014799      -0.026562       0.001802       0.024760             11.344856      17.036030       1.124527      -0.419121       4.856089      -0.614620      12.142447           0.000000
          128              C       2.257874       0.825075       3.440661       0.538596      23.958872 0.27739392E+03  0.58994493E+04                                 7.689099                            5.886241      -0.182629       1.977377                    0.999186      23.529644      66.927500       0.614867       0.468393      -1.020952       0.016692      -0.043947      -0.030995       0.056309       0.029473       0.009550      -0.017179       0.133776      -0.118672      -0.066505      -0.026627       0.093131              9.205659       5.162398      -1.458070      -0.816230      11.352230       3.867920      11.102349           0.000001
          129              C      14.865185      11.719618       1.771129       0.112629      34.660616 0.38524092E+03  0.87456987E+04                                 9.330244                            6.595180       0.029294       2.032177                    0.999301      25.631079      71.293145       0.637224       0.423401      -1.064832       0.002481       0.005519       0.003781       0.007135      -0.002015       0.000776      -0.010149      -0.007902      -0.013860      -0.010710      -0.001943       0.012653             11.835636      19.427296       1.136284       0.500661       4.757775      -0.484268      11.321836           0.000000
          130              C      15.508016       6.193102      10.626015      -0.020010      37.459107 0.43816887E+03  0.10248169E+05                                 9.698834                            6.937807      -0.051654       1.988067                    0.999277      27.242824      76.317628       0.635722       0.411940      -1.074720      -0.004906      -0.005445      -0.048455       0.049006      -0.018695      -0.003193      -0.006193      -0.008708      -0.020163      -0.019137      -0.003708       0.022844             12.217699       6.033551       2.468961       0.180053      10.586598       1.870499      20.032949          -0.000000
          131              C      12.663654      11.000324       2.700163      -0.166014      33.246525 0.42387950E+03  0.99130971E+04                                 9.049299                            6.925381       0.062132       2.004149                    0.999283      29.096497      83.720056       0.617253       0.424303      -1.058091      -0.004680       0.015332       0.013994       0.021279      -0.003790       0.010606       0.004496      -0.040123       0.011094      -0.026318       0.006809       0.019509             10.586596      16.207865       0.744047      -0.125439       5.900105      -2.358104       9.651818          -0.000002
          132              C       6.581923       8.563791       3.820260      -0.009008      39.419546 0.41545346E+03  0.95663417E+04                                10.019397                            6.722503       0.001924       2.011750                    0.999213      26.589975      73.354835       0.652096       0.407916      -1.079848      -0.011248      -0.033434       0.025551       0.043557      -0.000208       0.010088       0.003541       0.021193      -0.012649      -0.012037      -0.005441       0.017478             13.475240       8.450679       1.938419      -4.097263      21.340403      -6.064032      10.634636          -0.000001
          133              C       5.654284       8.579908       4.849881      -0.092531      34.452868 0.41306010E+03  0.96059885E+04                                 9.301525                            6.842134       0.033024       1.992252                    0.999669      28.726193      82.652063       0.619692       0.425012      -1.056751       0.014890      -0.019274       0.002491       0.024482      -0.008460       0.016364       0.019119      -0.001407      -0.016092      -0.030681       0.010758       0.019923             11.335143       8.128112       1.395763      -4.174929      15.741341      -4.020564      10.135975          -0.000000
          134              C       5.418589       4.979694       5.856755       0.349174      31.409251 0.32960700E+03  0.72411155E+04                                 9.006469                            6.308236      -0.125599       1.999633                    0.998357      24.044781      67.132440       0.615809       0.452742      -1.040700      -0.019747       0.004983       0.043034       0.047610      -0.029742       0.075114      -0.006777       0.162698      -0.134769      -0.078064      -0.061633       0.139697             11.535866       5.931568       1.433912      -2.475834      18.125244       0.489601      10.550786          -0.000000
          135              C       3.002688      12.026009       0.820613       0.104199      27.219866 0.31375803E+03  0.68240601E+04                                 7.977946                            5.977634       0.221593       2.095017                    0.999778      25.529417      71.450231       0.659421       0.427066      -1.053599       0.000318      -0.001941       0.045216       0.045259      -0.010088      -0.012507       0.000492      -0.073756      -0.008315      -0.040846       0.001113       0.039733              9.455266      13.777964       0.933005       0.379106       4.212038      -0.396394      10.375796           0.000000
          136              C      16.097533       7.139188       9.793777      -0.110329      33.625980 0.45438727E+03  0.10873550E+05                                 9.263212                            7.261280      -0.094864       1.945379                    0.998977      29.988442      88.894931       0.588206       0.435142      -1.045567      -0.011740      -0.016107      -0.017175       0.026311      -0.002474       0.001602       0.009354       0.007221      -0.084944      -0.030542       0.011966       0.018576             10.690358       5.839120       2.280130      -0.396637      10.269002       0.089152      15.962951          -0.000000
          137              C      15.484066      11.735250       3.015064      -0.179553      35.205127 0.44926371E+03  0.10667230E+05                                 9.424257                            7.145171       0.071647       2.002001                    0.999131      29.618820      86.045020       0.605342       0.426143      -1.056293       0.000027       0.008643      -0.005701       0.010354      -0.000968      -0.011938      -0.000236      -0.029788      -0.021812      -0.021388       0.002826       0.018562             11.136060      15.975756       0.850761       1.385062       4.899468      -0.397759      12.532956           0.000001
          138              C      16.854684      11.850036       3.081026       0.089535      27.331839 0.33467185E+03  0.73842376E+04                                 7.979327                            6.167319       0.277970       2.108724                    0.999826      25.836028      72.410303       0.651351       0.426192      -1.056004       0.014284       0.004500      -0.047862       0.050150      -0.013167       0.005209       0.004501      -0.068864       0.031560      -0.042788       0.010612       0.032176              9.239247      13.108454       0.900332      -0.360027       4.447853      -0.521213      10.161432           0.000001
          139              C      15.518327       5.673819       6.382938       0.342367      31.270247 0.34053751E+03  0.75537430E+04                                 9.042947                            6.453364      -0.221042       1.968058                    0.998207      24.341884      68.623083       0.602102       0.458605      -1.035816       0.003595       0.035759      -0.021265       0.041759       0.013310       0.005104       0.004253       0.198169      -0.184630      -0.070862      -0.060034       0.130896             11.297677       4.796855      -0.403193      -0.088104      14.560601       4.634359      14.535575          -0.000000
          140              C      15.522850       5.796833       7.863175       0.012102      35.500668 0.43758133E+03  0.10260547E+05                                 9.456705                            7.013223      -0.094691       1.978712                    0.999197      27.153420      76.885156       0.619707       0.421510      -1.065490       0.000416       0.012758       0.025900       0.028875      -0.017026       0.000306      -0.004074       0.001997       0.023767      -0.021278       0.006758       0.014520             11.393732       5.862221       2.436986      -0.183238      11.313359       3.105907      17.005617          -0.000000
          141              C       5.313312       7.421997       5.514559      -0.098573      36.034078 0.43068874E+03  0.10152225E+05                                 9.671550                            7.040477      -0.077303       1.956161                    0.999406      29.278392      85.665521       0.602055       0.431591      -1.049478       0.023777       0.008195      -0.012606       0.028132       0.002088       0.010527       0.009851       0.051951       0.017377      -0.031484       0.002755       0.028729             11.945057       7.601320       0.421912      -3.539869      18.776111      -2.494399       9.457742          -0.000000
          142              C      15.166798       4.289293       4.367673      -0.105309      31.373612 0.40950096E+03  0.94991564E+04                                 8.665414                            6.771664       0.080202       1.997932                    0.999647      29.021665      83.296900       0.628795       0.419921      -1.060328       0.017716      -0.018631       0.004001       0.026019      -0.006532       0.007220      -0.023943       0.024030      -0.004853      -0.030835       0.005355       0.025480              9.878149       5.767040      -1.009695       1.589150      12.118710       4.231470      11.748697          -0.000002
          143              C      14.932588       4.845549       8.706029      -0.124980      33.546809 0.44577611E+03  0.10578733E+05                                 9.117704                            7.109262       0.083496       1.997074                    0.999607      29.806258      86.966105       0.607052       0.425171      -1.055406       0.003259       0.019307       0.026662       0.033080       0.002254       0.009084       0.006452      -0.019217      -0.067574      -0.026186       0.003723       0.022463             10.419722       5.965209       2.491040      -0.191880       9.924545       1.817038      15.369413          -0.000001
          144              C      16.100977       6.940095       8.423730      -0.094311      34.425785 0.45262589E+03  0.10830966E+05                                 9.474852                            7.278146      -0.175486       1.924113                    0.998668      29.829921      88.692540       0.583237       0.438868      -1.042370      -0.010067      -0.015691       0.018275       0.026106      -0.012062      -0.007169      -0.010322       0.023740      -0.067869      -0.029158       0.000775       0.028382             11.135031       5.917640       2.579256       0.301704      12.064952       2.696589      15.422502           0.000000
          145              C       4.591646       7.200615      16.726907      -0.004188      34.716759 0.45808542E+03  0.10871441E+05                                 9.356710                            7.213910      -0.099804       1.984759                    0.998461      27.286006      77.877477       0.605814       0.426016      -1.062032       0.035612      -0.015857       0.022487       0.045004       0.010002      -0.002607       0.005112      -0.035403      -0.023528      -0.017925      -0.006896       0.024821             10.998393      14.548987      -2.608221       4.174445       7.128961       0.555247      11.317232           0.000001
          146              C       6.061922       3.452821      18.935764      -0.116386      32.757440 0.46682428E+03  0.11248501E+05                                 9.116823                            7.372210      -0.096376       1.944437                    0.998923      30.161603      89.760460       0.582226       0.436589      -1.044545      -0.015993       0.010234      -0.027128       0.033113       0.014130      -0.018103       0.005663      -0.013044       0.045674      -0.030590       0.006691       0.023899             10.396795      12.853661      -2.941788       3.952486       6.818903      -0.247119      11.517821           0.000002
          147              C      16.811673      12.016738      13.243030      -0.170337      34.591964 0.45214294E+03  0.10775644E+05                                 9.393824                            7.218931      -0.097731       1.957169                    0.997422      29.576741      86.682944       0.594617       0.432216      -1.050327       0.003067      -0.004686       0.004126       0.006957      -0.004821       0.010302      -0.014273       0.027628       0.001494      -0.022854      -0.000077       0.022931             11.147063       6.251107       2.010978      -1.957193      15.951146       1.892620      11.238936           0.000000
          148              C      16.473428      10.684387      13.249601       0.092786      27.497377 0.33627167E+03  0.74421718E+04                                 8.065832                            6.212772       0.244566       2.101733                    0.999368      25.928249      73.221617       0.642961       0.430439      -1.051438      -0.021051      -0.001645       0.044409       0.049173      -0.013641       0.008415       0.003914       0.059783       0.030660      -0.038623       0.008120       0.030503              9.465702       5.625594       2.155820      -1.945162      13.165195       0.243559       9.606316          -0.000000
          149              C      17.271939       7.540765      16.133245       0.566659      23.478260 0.26958028E+03  0.56963253E+04                                 7.615468                            5.847619      -0.108617       2.013465                    0.999380      23.037044      65.459626       0.609394       0.475665      -1.016338      -0.055145      -0.013878      -0.036941       0.067810       0.061232      -0.045031      -0.042469      -0.068461       0.024978      -0.079087      -0.024593       0.103679              8.928128      10.912243      -1.811061       3.263213       7.337674       1.390748       8.534467           0.000001
          150              C       4.850654       7.511312      18.056265      -0.088531      31.202907 0.41710682E+03  0.97425050E+04                                 8.744052                            6.918697       0.120098       2.028405                    0.999499      28.637456      83.097532       0.609327       0.430361      -1.051426       0.016726      -0.008369      -0.009435       0.020948       0.011322      -0.024006       0.001149      -0.030072      -0.015423      -0.034778       0.010715       0.024064              9.951063      12.141326      -2.502188       2.838298       6.891668       0.551295      10.820195           0.000001
          151              C       4.818384       3.501724      16.878798      -0.001678      35.046238 0.44836105E+03  0.10582890E+05                                 9.391185                            7.109717      -0.079575       1.984161                    0.999168      27.334769      77.784333       0.613793       0.422774      -1.064148       0.036109      -0.011517       0.020568       0.043122       0.011920      -0.011603      -0.001788       0.006781      -0.006504      -0.014806      -0.004022       0.018828             11.333086      12.743195      -3.626965       5.363681       7.815332      -0.847198      13.440733           0.000001
          152              C       4.951193       3.860543      18.208408      -0.102434      32.164060 0.45656842E+03  0.10965803E+05                                 9.083652                            7.351221      -0.324732       1.877512                    0.997923      30.096256      90.099722       0.574549       0.443858      -1.037837       0.021105      -0.010537      -0.002372       0.023709       0.004398      -0.019688       0.002569      -0.003788      -0.020215      -0.023535       0.005785       0.017749             10.458810      11.697857      -2.049123       4.307864       6.710379      -0.254555      12.968193           0.000002
          153              C      13.417480       6.842685      15.736460       0.608078      25.695938 0.24934787E+03  0.51468589E+04                                 8.054053                            5.587759      -0.006676       2.057752                    0.999601      21.983182      60.953848       0.631929       0.469571      -1.023618       0.055201       0.008418      -0.025183       0.061255       0.016988       0.077829       0.036076      -0.013473       0.187833      -0.080512      -0.035713       0.116225             10.394763      15.015308      -0.136523      -5.146712       8.754239      -1.737790       7.414743          -0.000000
          154              C      11.070326       7.580467      16.123642      -0.107442      34.045797 0.40908495E+03  0.94658123E+04                                 9.123595                            6.746482       0.053067       1.990578                    0.999666      28.874159      82.165016       0.634438       0.417227      -1.064423      -0.012058      -0.008376       0.023970       0.028109      -0.004627       0.003851      -0.018376      -0.033095       0.026720      -0.021720      -0.007939       0.029659             10.954799      17.581915      -1.257161      -3.592208       7.538479      -2.209782       7.744004          -0.000006
          155              C       6.838404       6.378349      16.495154      -0.115710      31.170464 0.42866698E+03  0.10082807E+05                                 8.696526                            6.980485       0.061009       1.995517                    0.999543      29.455480      85.815767       0.610889       0.426268      -1.053771      -0.031522      -0.004190       0.000443       0.031803      -0.003666      -0.025147       0.005910      -0.024817       0.037461      -0.032662       0.004021       0.028641              9.846381      14.071375      -1.641389       3.668702       5.520802       0.171342       9.946966          -0.000000
          156              C      10.331561      15.648713      22.726202      -0.113249      33.069805 0.42493831E+03  0.99520884E+04                                 8.985569                            6.903388       0.117169       2.007605                    0.999710      29.380925      84.822288       0.621853       0.420562      -1.059580       0.015862       0.006645      -0.024276       0.029751       0.001375      -0.022157      -0.007758       0.017263      -0.035995      -0.026136      -0.001870       0.028006             10.437023      10.799447       1.445776       2.480084       4.955455       0.164829      15.556168          -0.000002
          157              C       9.809454      16.400640      18.328960       0.004578      35.618857 0.43402280E+03  0.10165854E+05                                 9.504121                            6.997101      -0.038552       1.996344                    0.999461      27.200085      77.210192       0.618187       0.423014      -1.063546      -0.015306       0.013815      -0.027207       0.034137      -0.004049       0.000267      -0.012550       0.011805      -0.018181      -0.017354       0.005440       0.011914             11.751739      15.284922      -2.947304       6.085733       6.651855       0.225412      13.318441          -0.000000
          158              C      11.816603      15.912239      24.741468       0.600545      24.888566 0.25391012E+03  0.52765039E+04                                 7.883413                            5.663899      -0.079031       2.031392                    0.999466      22.328223      62.570383       0.622096       0.473786      -1.019076       0.010703      -0.010160       0.066854       0.068464       0.040725      -0.007315       0.004421      -0.123488      -0.198786      -0.068743      -0.038380       0.107123              9.781699       9.873130      -0.981491       0.572163       4.473232       0.084595      14.998736           0.000000
          159              C       5.769429       2.681060      16.287916      -0.114894      30.712644 0.41535160E+03  0.96564821E+04                                 8.496590                            6.801400       0.207966       2.040699                    0.999733      28.905348      82.702396       0.630799       0.417650      -1.063154       0.008889       0.009085       0.016015       0.020446       0.012819      -0.010827       0.011052      -0.023790       0.043048      -0.029452       0.007721       0.021730              9.494599      11.111933      -2.710088       3.587991       7.028656       0.452152      10.343208          -0.000000
          160              C       5.594570       6.615155      15.951027      -0.101367      31.766890 0.44243609E+03  0.10505653E+05                                 8.900628                            7.156833      -0.059319       1.962484                    0.999228      29.489376      86.763740       0.594170       0.434133      -1.047328       0.011104      -0.010207       0.022283       0.026908       0.009048      -0.007873       0.006144      -0.027188       0.037133      -0.024871       0.008267       0.016604             10.101495      13.672572      -2.074358       3.277169       6.490141       0.557339      10.141771           0.000001
          161              C       7.093188       6.676411      17.835885       0.001750      36.087597 0.45735927E+03  0.10835546E+05                                 9.566087                            7.173290      -0.117939       1.967153                    0.999134      27.438818      77.908540       0.612777       0.421901      -1.066023      -0.030922      -0.000435      -0.004928       0.031315       0.002431       0.007048      -0.008548       0.010949      -0.018625      -0.015156       0.003671       0.011484             11.784456      18.107706      -3.494119       3.707940       6.526674      -0.067156      10.718987           0.000000
          162              C       9.674099       6.485634      17.749704       0.002324      36.565651 0.41876020E+03  0.96887607E+04                                 9.556303                            6.794558      -0.008613       2.004945                    0.999330      26.828463      74.873245       0.640346       0.413417      -1.073222       0.029821       0.001166      -0.006273       0.030496       0.012250      -0.004084       0.006113       0.022718       0.023952      -0.022423       0.009247       0.013176             12.088351      19.535352      -0.873282      -3.497427       7.772509      -3.094373       8.957191          -0.000001
          163              C      16.443766      12.816889      14.312076       0.117549      34.373044 0.39118488E+03  0.89189735E+04                                 9.309626                            6.670241       0.000343       2.024503                    0.999358      25.690276      71.724152       0.629856       0.426513      -1.062375       0.008510      -0.004880       0.003171       0.010309      -0.003536       0.012705      -0.008805      -0.001056       0.045201      -0.013704      -0.009916       0.023620             11.714947       6.591007       3.346910      -1.937612      18.611595       1.589442       9.942239          -0.000000
          164              C       6.061503       7.247504      18.611259      -0.107466      31.726685 0.43149278E+03  0.10162532E+05                                 8.815704                            7.011370       0.093200       2.009080                    0.999506      29.260427      85.209291       0.608715       0.427232      -1.053531      -0.009969       0.003988      -0.020376       0.023032       0.011395      -0.010313       0.006326      -0.032486       0.054688      -0.031726       0.009999       0.021727             10.023821      13.475012      -3.310814       1.940183       6.730514       0.164055       9.865936           0.000000
          165              C       9.838855       7.421275      16.762037      -0.123005      34.474527 0.42155743E+03  0.98395160E+04                                 9.202569                            6.859568       0.084693       1.996118                    0.999695      29.286706      84.024549       0.626933       0.418570      -1.062315       0.036583      -0.000860      -0.002203       0.036660      -0.022285       0.024506      -0.009027      -0.020754      -0.014648      -0.033675      -0.004462       0.038137             10.920034      16.692175      -0.358800      -3.464606       7.663442      -2.907820       8.404486          -0.000004
          166              C      15.420107      10.893598      15.278514       0.109829      25.894820 0.31221248E+03  0.67752916E+04                                 7.697210                            5.949787       0.166442       2.078065                    0.999635      25.441536      70.892926       0.663811       0.425191      -1.055813       0.034216      -0.011662      -0.032913       0.048888      -0.009482       0.008441      -0.004045       0.075855       0.064571      -0.049983       0.015518       0.034465              8.894699       5.518726       1.675863      -1.833732      13.179653       0.835566       7.985718          -0.000002
          167              C      17.183784      14.992109      13.306212      -0.177923      35.297759 0.43050317E+03  0.10119489E+05                                 9.445650                            6.996579       0.074433       2.008558                    0.999062      29.308744      84.884973       0.611079       0.426409      -1.055489       0.013838       0.003014       0.005701       0.015267      -0.015790       0.000532       0.013744       0.028575      -0.014799      -0.026562       0.001802       0.024759             11.344851       5.766441       3.394681      -0.685283      16.125659      -0.289503      12.142452           0.000000
          168              C       3.683536       4.038840      16.077140       0.538596      23.958861 0.27739380E+03  0.58994460E+04                                 7.689096                            5.886239      -0.182629       1.977377                    0.999186      23.529644      66.927500       0.614867       0.468393      -1.020952      -0.039785       0.025042      -0.030995       0.056309       0.053072      -0.014955       0.012754      -0.100521      -0.118672      -0.066505      -0.026627       0.093131              9.205656      10.546325      -2.542614       3.630564       5.968299      -1.563969      11.102343           0.000001
          169              C      16.853165      14.246497      14.407608       0.112629      34.660611 0.38524074E+03  0.87456937E+04                                 9.330243                            6.595178       0.029294       2.032176                    0.999301      25.631078      71.293142       0.637224       0.423401      -1.064832       0.005900       0.001342       0.003781       0.007135      -0.003387      -0.009796       0.002765       0.005726      -0.013860      -0.010710      -0.001942       0.012652             11.835635       5.769763       3.887468      -0.375864      18.415303       0.586433      11.321839           0.000000
          170              C      11.562419      15.968014      23.262494      -0.020010      37.459117 0.43816898E+03  0.10248173E+05                                 9.698837                            6.937809      -0.051654       1.988067                    0.999277      27.242824      76.317638       0.635722       0.411940      -1.074720      -0.006306      -0.003734      -0.048455       0.049006      -0.018923      -0.006702      -0.001907      -0.006448      -0.020164      -0.019137      -0.003708       0.022844             12.217704      11.364961       1.394998       1.869219       5.255193      -0.192868      20.032957          -0.000000
          171              C      15.713290      12.230360      15.336642      -0.166014      33.246526 0.42387954E+03  0.99130983E+04                                 9.049299                            6.925381       0.062132       2.004149                    0.999283      29.096497      83.720057       0.617253       0.424303      -1.058091       0.014105      -0.007616       0.013994       0.021279      -0.011261       0.006502       0.009509       0.034059       0.011094      -0.026317       0.006809       0.019508             10.586596       6.590143       2.681453      -2.336441      15.517828       0.342693       9.651818          -0.000002
          172              C      12.123751       6.749543      16.456739      -0.009008      39.419537 0.41545346E+03  0.95663417E+04                                10.019396                            6.722503       0.001925       2.011750                    0.999213      26.589973      73.354829       0.652096       0.407916      -1.079848      -0.034997      -0.004424       0.025551       0.043557       0.003911       0.005464       0.009190      -0.019702      -0.012649      -0.012037      -0.005440       0.017478             13.475236      21.588246      -0.708027      -6.753719       8.202829      -2.819091      10.634633          -0.000001
          173              C      11.956366       5.836988      17.486360      -0.092531      34.452888 0.41306044E+03  0.96059982E+04                                 9.301528                            6.842136       0.033026       1.992253                    0.999669      28.726197      82.652072       0.619692       0.425012      -1.056751      -0.015954       0.018403       0.002491       0.024482      -0.008073       0.021974       0.012266      -0.005254      -0.016092      -0.030681       0.010758       0.019923             11.335146      15.984860      -0.186908      -4.765833       7.884602      -3.298759      10.135978          -0.000000
          174              C       8.380503       6.316884      18.493234       0.349174      31.409241 0.32960682E+03  0.72411108E+04                                 9.006467                            6.308234      -0.125599       1.999633                    0.998357      24.044781      67.132440       0.615810       0.452742      -1.040700       0.000985      -0.020342       0.043034       0.047610       0.004074       0.008190       0.074974      -0.173039      -0.134769      -0.078064      -0.061633       0.139697             11.535862      18.204898      -1.038439      -0.008954       5.851901      -2.523762      10.550788          -0.000000
          175              C      14.810985       2.557091      13.457092       0.104199      27.219856 0.31375799E+03  0.68240592E+04                                 7.977944                            5.977634       0.221593       2.095017                    0.999778      25.529417      71.450232       0.659421       0.427066      -1.053599      -0.001840       0.000695       0.045216       0.045259      -0.023579      -0.001987      -0.012358       0.060192      -0.008315      -0.040846       0.001113       0.039733              9.455264       4.946303       2.712062      -0.313726      13.043687       0.449916      10.375800           0.000000
          176              C      12.606289      16.359095      22.430256      -0.110329      33.625969 0.45438699E+03  0.10873542E+05                                 9.263210                            7.261277      -0.094864       1.945379                    0.998977      29.988441      88.894925       0.588206       0.435142      -1.045567      -0.018108      -0.008328      -0.017175       0.026311      -0.000883       0.009486      -0.000277      -0.008574      -0.084944      -0.030542       0.011966       0.018576             10.690356      10.979050       1.244735       0.009071       5.129066      -0.406433      15.962951          -0.000000
          177              C      16.990702      14.850104      15.651543      -0.179553      35.205121 0.44926348E+03  0.10667223E+05                                 9.424256                            7.145169       0.071647       2.002001                    0.999131      29.618820      86.045019       0.605342       0.426143      -1.056293       0.008478      -0.001680      -0.005701       0.010354      -0.006659      -0.002588      -0.011656       0.026715      -0.021812      -0.021388       0.002826       0.018561             11.136059       5.660791       2.928619      -0.116413      15.214431       1.436335      12.532957           0.000001
          178              C      17.373890      16.171064      15.717505       0.089535      27.331837 0.33467173E+03  0.73842345E+04                                 7.979327                            6.167317       0.277970       2.108724                    0.999826      25.836027      72.410300       0.651351       0.426192      -1.056004       0.007233       0.013114      -0.047862       0.050150      -0.025471       0.005441       0.004218       0.053297       0.031560      -0.042788       0.010612       0.032176              9.239247       5.134165       2.506682      -0.582044      12.422142      -0.250011      10.161433           0.000001
          179              C      11.055397      16.080667      19.019417       0.342367      31.270265 0.34053760E+03  0.75537454E+04                                 9.042951                            6.453365      -0.221042       1.968058                    0.998207      24.341884      68.623084       0.602102       0.458605      -1.035816       0.035764      -0.003537      -0.021265       0.041759       0.050634       0.005177       0.004163      -0.172407      -0.184630      -0.070863      -0.060034       0.130896             11.297685      14.023764      -2.261869       4.525716       5.333709      -1.001537      14.535580          -0.000000
          180              C      11.176883      16.060809      20.499654       0.012102      35.500682 0.43758162E+03  0.10260555E+05                                 9.456708                            7.013225      -0.094692       1.978712                    0.999197      27.153421      76.885157       0.619707       0.421510      -1.065490       0.012589      -0.002111       0.025900       0.028875      -0.015311      -0.003933       0.001105      -0.015025       0.023767      -0.021278       0.006758       0.014520             11.393737      12.044326       1.191659       3.008574       5.131265      -0.792965      17.005619          -0.000000
          181              C      10.753923       5.731388      18.151038      -0.098572      36.034039 0.43068821E+03  0.10152209E+05                                 9.671544                            7.040474      -0.077304       1.956161                    0.999406      29.278371      85.665445       0.602055       0.431591      -1.049478       0.012730       0.021690      -0.012606       0.028132       0.011980       0.011737       0.008374      -0.046279       0.017372      -0.031482       0.002754       0.028728             11.945050      18.503678      -1.774274      -3.144305       7.873736      -2.977580       9.457735          -0.000000
          182              C       9.628717      16.009469      17.004152      -0.105309      31.373659 0.40950141E+03  0.94991693E+04                                 8.665422                            6.771667       0.080203       1.997932                    0.999647      29.021664      83.296896       0.628795       0.419920      -1.060328      -0.014766       0.021047       0.004001       0.026019      -0.001371      -0.022045       0.011806      -0.027214      -0.004852      -0.030835       0.005355       0.025480              9.878161      11.480112      -2.160542       4.461974       6.405659       0.722246      11.748712          -0.000002
          183              C      10.127769      15.670024      21.342508      -0.124980      33.546794 0.44577607E+03  0.10578732E+05                                 9.117702                            7.109263       0.083496       1.997074                    0.999607      29.806259      86.966112       0.607052       0.425171      -1.055406       0.019571      -0.000618       0.026662       0.033080      -0.001642       0.008119       0.007631       0.019463      -0.067574      -0.026186       0.003723       0.022463             10.419719      10.734602       1.530288       1.743370       5.155149      -0.546917      15.369406          -0.000001
          184              C      12.411797      16.401787      21.060209      -0.094311      34.425789 0.45262585E+03  0.10830965E+05                                 9.474852                            7.278146      -0.175486       1.924113                    0.998668      29.829920      88.692536       0.583237       0.438868      -1.042370      -0.017370      -0.006771       0.018275       0.026106      -0.006525      -0.011534      -0.004989      -0.031229      -0.067869      -0.029158       0.000775       0.028383             11.135033      12.823846       1.188063       2.703067       5.158747      -0.236743      15.422505           0.000000
          185              C      17.047073      10.513846       8.546051      -0.004188      34.716759 0.45808542E+03  0.10871441E+05                                 9.356710                            7.213910      -0.099804       1.984759                    0.998461      27.286006      77.877476       0.605814       0.426016      -1.062032      -0.035612       0.015857      -0.022487       0.045004       0.010002      -0.002607       0.005112      -0.035403      -0.023528      -0.017925      -0.006896       0.024821             10.998393      14.548987      -2.608221       4.174445       7.128961       0.555247      11.317232           0.000001
          186              C      15.576797      14.261640       6.337194      -0.116386      32.757440 0.46682429E+03  0.11248501E+05                                 9.116823                            7.372210      -0.096376       1.944437                    0.998923      30.161603      89.760459       0.582226       0.436589      -1.044545       0.015993      -0.010234       0.027128       0.033113       0.014130      -0.018103       0.005663      -0.013044       0.045674      -0.030590       0.006691       0.023899             10.396794      12.853660      -2.941788       3.952485       6.818903      -0.247119      11.517821           0.000002
          187              C       4.827046       5.697723      12.029928      -0.170337      34.591964 0.45214294E+03  0.10775644E+05                                 9.393824                            7.218931      -0.097731       1.957169                    0.997422      29.576741      86.682944       0.594617       0.432216      -1.050327      -0.003067       0.004686      -0.004126       0.006957      -0.004821       0.010302      -0.014273       0.027628       0.001494      -0.022854      -0.000077       0.022931             11.147063       6.251107       2.010978      -1.957193      15.951145       1.892620      11.238936           0.000000
          188              C       5.165291       7.030074      12.023357       0.092786      27.497379 0.33627169E+03  0.74421723E+04                                 8.065832                            6.212772       0.244566       2.101733                    0.999368      25.928250      73.221618       0.642961       0.430439      -1.051438       0.021051       0.001645      -0.044409       0.049173      -0.013641       0.008415       0.003914       0.059783       0.030660      -0.038623       0.008120       0.030503              9.465701       5.625594       2.155820      -1.945161      13.165194       0.243559       9.606316          -0.000000
          189              C       4.366780      10.173696       9.139713       0.566659      23.478260 0.26958028E+03  0.56963253E+04                                 7.615468                            5.847619      -0.108617       2.013465                    0.999380      23.037044      65.459626       0.609394       0.475665      -1.016338       0.055145       0.013878       0.036941       0.067810       0.061232      -0.045031      -0.042469      -0.068461       0.024978      -0.079087      -0.024593       0.103679              8.928128      10.912243      -1.811061       3.263213       7.337674       1.390748       8.534467           0.000001
          190              C      16.788065      10.203149       7.216693      -0.088531      31.202907 0.41710682E+03  0.97425050E+04                                 8.744052                            6.918697       0.120098       2.028405                    0.999499      28.637456      83.097532       0.609327       0.430361      -1.051426      -0.016726       0.008369       0.009435       0.020948       0.011322      -0.024006       0.001149      -0.030072      -0.015423      -0.034778       0.010715       0.024064              9.951063      12.141326      -2.502188       2.838298       6.891668       0.551295      10.820195           0.000001
          191              C      16.820335      14.212737       8.394160      -0.001678      35.046236 0.44836102E+03  0.10582889E+05                                 9.391185                            7.109717      -0.079575       1.984161                    0.999168      27.334768      77.784331       0.613793       0.422774      -1.064147      -0.036109       0.011517      -0.020568       0.043122       0.011920      -0.011603      -0.001788       0.006781      -0.006504      -0.014806      -0.004022       0.018828             11.333086      12.743195      -3.626965       5.363681       7.815332      -0.847198      13.440732           0.000001
          192              C      16.687526      13.853918       7.064550      -0.102434      32.164060 0.45656842E+03  0.10965803E+05                                 9.083652                            7.351221      -0.324732       1.877512                    0.997923      30.096256      90.099723       0.574549       0.443858      -1.037837      -0.021105       0.010537       0.002372       0.023709       0.004398      -0.019688       0.002569      -0.003788      -0.020215      -0.023535       0.005785       0.017749             10.458810      11.697857      -2.049123       4.307864       6.710379      -0.254555      12.968193           0.000002
          193              C       8.221239      10.871776       9.536498       0.608078      25.695940 0.24934787E+03  0.51468592E+04                                 8.054054                            5.587760      -0.006676       2.057752                    0.999601      21.983183      60.953856       0.631929       0.469571      -1.023618      -0.055201      -0.008418       0.025183       0.061255       0.016988       0.077829       0.036076      -0.013473       0.187833      -0.080512      -0.035713       0.116225             10.394764      15.015308      -0.136522      -5.146713       8.754240      -1.737791       7.414745          -0.000000
          194              C      10.568393      10.133994       9.149316      -0.107442      34.045852 0.40908603E+03  0.94658367E+04                                 9.123569                            6.746465       0.053067       1.990578                    0.999666      28.874247      82.165071       0.634443       0.417224      -1.064426       0.012058       0.008376      -0.023970       0.028109      -0.004627       0.003851      -0.018376      -0.033095       0.026720      -0.021720      -0.007939       0.029659             10.954765      17.581857      -1.257158      -3.592194       7.538458      -2.209775       7.743981          -0.000006
          195              C      14.800315      11.336112       8.777804      -0.115710      31.170465 0.42866699E+03  0.10082807E+05                                 8.696526                            6.980485       0.061009       1.995517                    0.999543      29.455480      85.815766       0.610889       0.426268      -1.053771       0.031522       0.004190      -0.000443       0.031803      -0.003666      -0.025147       0.005910      -0.024817       0.037461      -0.032662       0.004021       0.028641              9.846381      14.071374      -1.641389       3.668702       5.520802       0.171342       9.946967          -0.000000
          196              C      11.307158       2.065748       2.546756      -0.113249      33.069805 0.42493831E+03  0.99520886E+04                                 8.985570                            6.903388       0.117169       2.007605                    0.999710      29.380925      84.822290       0.621853       0.420562      -1.059580      -0.015862      -0.006645       0.024276       0.029751       0.001375      -0.022157      -0.007758       0.017263      -0.035995      -0.026136      -0.001870       0.028006             10.437023      10.799447       1.445776       2.480084       4.955455       0.164829      15.556168          -0.000002
          197              C      11.829265       1.313821       6.943998       0.004578      35.618857 0.43402280E+03  0.10165854E+05                                 9.504122                            6.997101      -0.038552       1.996344                    0.999461      27.200085      77.210193       0.618187       0.423014      -1.063546       0.015306      -0.013815       0.027207       0.034137      -0.004049       0.000267      -0.012550       0.011805      -0.018181      -0.017354       0.005440       0.011914             11.751740      15.284922      -2.947304       6.085733       6.651855       0.225413      13.318441          -0.000000
          198              C       9.822116       1.802222       0.531490       0.600545      24.888568 0.25391014E+03  0.52765044E+04                                 7.883413                            5.663899      -0.079031       2.031392                    0.999466      22.328224      62.570386       0.622096       0.473786      -1.019076      -0.010703       0.010160      -0.066854       0.068464       0.040725      -0.007315       0.004421      -0.123488      -0.198786      -0.068743      -0.038380       0.107123              9.781699       9.873130      -0.981491       0.572163       4.473232       0.084595      14.998736           0.000000
          199              C      15.869290      15.033401       8.985042      -0.114894      30.712643 0.41535157E+03  0.96564814E+04                                 8.496590                            6.801400       0.207966       2.040699                    0.999733      28.905347      82.702394       0.630799       0.417650      -1.063154      -0.008889      -0.009085      -0.016015       0.020446       0.012819      -0.010827       0.011052      -0.023790       0.043048      -0.029452       0.007721       0.021730              9.494599      11.111933      -2.710088       3.587991       7.028656       0.452152      10.343208          -0.000000
          200              C      16.044149      11.099306       9.321931      -0.101367      31.766890 0.44243609E+03  0.10505653E+05                                 8.900628                            7.156833      -0.059319       1.962484                    0.999228      29.489376      86.763740       0.594170       0.434133      -1.047328      -0.011104       0.010207      -0.022283       0.026908       0.009048      -0.007873       0.006144      -0.027188       0.037133      -0.024871       0.008267       0.016604             10.101495      13.672572      -2.074358       3.277169       6.490141       0.557339      10.141772           0.000001
          201              C      14.545531      11.038050       7.437073       0.001750      36.087597 0.45735927E+03  0.10835546E+05                                 9.566087                            7.173290      -0.117938       1.967153                    0.999134      27.438818      77.908540       0.612777       0.421901      -1.066023       0.030922       0.000435       0.004928       0.031315       0.002431       0.007048      -0.008548       0.010949      -0.018625      -0.015156       0.003671       0.011484             11.784456      18.107706      -3.494119       3.707940       6.526675      -0.067156      10.718987           0.000000
          202              C      11.964620      11.228827       7.523254       0.002324      36.565651 0.41876021E+03  0.96887609E+04                                 9.556302                            6.794558      -0.008613       2.004945                    0.999330      26.828464      74.873247       0.640347       0.413417      -1.073222      -0.029821      -0.001166       0.006273       0.030496       0.012250      -0.004084       0.006113       0.022718       0.023953      -0.022423       0.009248       0.013176             12.088349      19.535351      -0.873284      -3.497424       7.772508      -3.094372       8.957189          -0.000001
          203              C       5.194953       4.897572      10.960882       0.117549      34.373042 0.39118486E+03  0.89189728E+04                                 9.309625                            6.670241       0.000343       2.024503                    0.999358      25.690275      71.724150       0.629856       0.426513      -1.062375      -0.008510       0.004880      -0.003171       0.010309      -0.003536       0.012706      -0.008805      -0.001056       0.045201      -0.013704      -0.009916       0.023620             11.714947       6.591007       3.346909      -1.937612      18.611595       1.589442       9.942239          -0.000000
          204              C      15.577216      10.466957       6.661699      -0.107466      31.726683 0.43149275E+03  0.10162531E+05                                 8.815704                            7.011370       0.093201       2.009080                    0.999506      29.260426      85.209287       0.608715       0.427232      -1.053531       0.009969      -0.003988       0.020376       0.023032       0.011395      -0.010313       0.006326      -0.032486       0.054688      -0.031726       0.009999       0.021727             10.023820      13.475011      -3.310813       1.940183       6.730513       0.164055       9.865936           0.000000
          205              C      11.799864      10.293186       8.510921      -0.123005      34.474548 0.42155773E+03  0.98395245E+04                                 9.202571                            6.859570       0.084693       1.996118                    0.999695      29.286719      84.024586       0.626933       0.418570      -1.062315      -0.036583       0.000860       0.002203       0.036660      -0.022285       0.024506      -0.009027      -0.020754      -0.014648      -0.033675      -0.004462       0.038137             10.920036      16.692177      -0.358802      -3.464604       7.663444      -2.907820       8.404487          -0.000005
          206              C       6.218612       6.820863       9.994444       0.109829      25.894819 0.31221246E+03  0.67752911E+04                                 7.697210                            5.949787       0.166442       2.078065                    0.999635      25.441535      70.892923       0.663811       0.425191      -1.055813      -0.034216       0.011662       0.032913       0.048888      -0.009482       0.008441      -0.004045       0.075855       0.064571      -0.049983       0.015518       0.034465              8.894699       5.518726       1.675863      -1.833732      13.179653       0.835566       7.985717          -0.000002
          207              C       4.454935       2.722352      11.966746      -0.177923      35.297756 0.43050313E+03  0.10119488E+05                                 9.445649                            6.996579       0.074433       2.008558                    0.999062      29.308743      84.884970       0.611079       0.426409      -1.055488      -0.013838      -0.003014      -0.005701       0.015267      -0.015790       0.000532       0.013744       0.028575      -0.014799      -0.026562       0.001802       0.024759             11.344851       5.766441       3.394681      -0.685283      16.125659      -0.289503      12.142452           0.000000
          208              C      17.955183      13.675621       9.195818       0.538596      23.958861 0.27739380E+03  0.58994461E+04                                 7.689096                            5.886239      -0.182629       1.977377                    0.999186      23.529644      66.927499       0.614867       0.468393      -1.020952       0.039785      -0.025042       0.030995       0.056309       0.053072      -0.014955       0.012754      -0.100521      -0.118672      -0.066505      -0.026627       0.093131              9.205655      10.546325      -2.542614       3.630564       5.968299      -1.563969      11.102343           0.000001
          209              C       4.785554       3.467964      10.865350       0.112629      34.660612 0.38524077E+03  0.87456943E+04                                 9.330242                            6.595178       0.029294       2.032176                    0.999301      25.631079      71.293142       0.637224       0.423401      -1.064832      -0.005900      -0.001342      -0.003781       0.007135      -0.003387      -0.009796       0.002765       0.005726      -0.013860      -0.010710      -0.001942       0.012652             11.835634       5.769762       3.887467      -0.375864      18.415302       0.586433      11.321839           0.000000
          210              C      10.076300       1.746447       2.010464      -0.020010      37.459117 0.43816898E+03  0.10248173E+05                                 9.698838                            6.937809      -0.051654       1.988067                    0.999277      27.242824      76.317640       0.635722       0.411940      -1.074720       0.006306       0.003734       0.048455       0.049006      -0.018923      -0.006702      -0.001907      -0.006448      -0.020164      -0.019137      -0.003708       0.022844             12.217704      11.364961       1.394998       1.869219       5.255193      -0.192868      20.032957          -0.000000
          211              C       5.925429       5.484101       9.936316      -0.166014      33.246525 0.42387953E+03  0.99130980E+04                                 9.049299                            6.925381       0.062132       2.004149                    0.999283      29.096497      83.720056       0.617253       0.424303      -1.058091      -0.014105       0.007616      -0.013994       0.021279      -0.011261       0.006502       0.009509       0.034059       0.011094      -0.026317       0.006809       0.019508             10.586596       6.590143       2.681453      -2.336441      15.517827       0.342694       9.651818          -0.000002
          212              C       9.514968      10.964918       8.816219      -0.009008      39.419572 0.41545383E+03  0.95663524E+04                                10.019402                            6.722507       0.001924       2.011750                    0.999213      26.589987      73.354873       0.652096       0.407916      -1.079848       0.034997       0.004424      -0.025551       0.043557       0.003911       0.005464       0.009190      -0.019702      -0.012649      -0.012037      -0.005440       0.017478             13.475245      21.588262      -0.708025      -6.753726       8.202832      -2.819092      10.634641          -0.000001
          213              C       9.682353      11.877473       7.786598      -0.092531      34.452891 0.41306048E+03  0.96059992E+04                                 9.301529                            6.842137       0.033026       1.992253                    0.999669      28.726199      82.652081       0.619692       0.425012      -1.056751       0.015954      -0.018403      -0.002491       0.024482      -0.008073       0.021974       0.012266      -0.005254      -0.016092      -0.030681       0.010758       0.019923             11.335148      15.984864      -0.186907      -4.765835       7.884602      -3.298759      10.135979          -0.000000
          214              C      13.258216      11.397577       6.779724       0.349174      31.409240 0.32960680E+03  0.72411103E+04                                 9.006467                            6.308234      -0.125599       1.999633                    0.998357      24.044780      67.132439       0.615810       0.452742      -1.040700      -0.000985       0.020342      -0.043034       0.047610       0.004074       0.008190       0.074974      -0.173039      -0.134769      -0.078064      -0.061633       0.139697             11.535862      18.204898      -1.038440      -0.008954       5.851901      -2.523762      10.550787          -0.000000
          215              C       6.827734      15.157370      11.815866       0.104199      27.219856 0.31375800E+03  0.68240595E+04                                 7.977944                            5.977634       0.221593       2.095017                    0.999778      25.529417      71.450231       0.659421       0.427066      -1.053599       0.001840      -0.000695      -0.045216       0.045259      -0.023579      -0.001987      -0.012358       0.060192      -0.008315      -0.040846       0.001113       0.039733              9.455263       4.946303       2.712061      -0.313726      13.043687       0.449916      10.375800           0.000000
          216              C       9.032430       1.355366       2.842702      -0.110329      33.625969 0.45438699E+03  0.10873542E+05                                 9.263210                            7.261278      -0.094864       1.945379                    0.998977      29.988441      88.894926       0.588206       0.435142      -1.045567       0.018108       0.008328       0.017175       0.026311      -0.000883       0.009486      -0.000277      -0.008574      -0.084944      -0.030542       0.011966       0.018576             10.690356      10.979050       1.244735       0.009071       5.129066      -0.406433      15.962951          -0.000000
          217              C       4.648017       2.864357       9.621415      -0.179553      35.205121 0.44926349E+03  0.10667223E+05                                 9.424256                            7.145169       0.071647       2.002001                    0.999131      29.618820      86.045019       0.605342       0.426143      -1.056293      -0.008478       0.001680       0.005701       0.010354      -0.006659      -0.002588      -0.011656       0.026715      -0.021812      -0.021388       0.002826       0.018561             11.136059       5.660791       2.928619      -0.116413      15.214431       1.436335      12.532957           0.000001
          218              C       4.264829       1.543397       9.555453       0.089535      27.331837 0.33467173E+03  0.73842345E+04                                 7.979327                            6.167318       0.277970       2.108724                    0.999826      25.836027      72.410301       0.651351       0.426192      -1.056004      -0.007233      -0.013114       0.047862       0.050150      -0.025471       0.005441       0.004218       0.053297       0.031560      -0.042788       0.010612       0.032176              9.239247       5.134166       2.506682      -0.582045      12.422143      -0.250011      10.161433           0.000001
          219              C      10.583322       1.633794       6.253541       0.342367      31.270263 0.34053758E+03  0.75537447E+04                                 9.042951                            6.453365      -0.221042       1.968058                    0.998207      24.341883      68.623081       0.602102       0.458605      -1.035816      -0.035764       0.003537       0.021265       0.041759       0.050634       0.005177       0.004163      -0.172407      -0.184630      -0.070863      -0.060034       0.130896             11.297684      14.023764      -2.261868       4.525715       5.333709      -1.001537      14.535580          -0.000000
          220              C      10.461836       1.653652       4.773304       0.012102      35.500682 0.43758162E+03  0.10260555E+05                                 9.456707                            7.013225      -0.094692       1.978712                    0.999197      27.153421      76.885155       0.619707       0.421510      -1.065490      -0.012589       0.002111      -0.025900       0.028875      -0.015311      -0.003933       0.001105      -0.015025       0.023767      -0.021278       0.006758       0.014520             11.393736      12.044326       1.191659       3.008574       5.131265      -0.792965      17.005619          -0.000000
          221              C      10.884796      11.983073       7.121920      -0.098572      36.034042 0.43068824E+03  0.10152210E+05                                 9.671545                            7.040474      -0.077304       1.956161                    0.999406      29.278371      85.665449       0.602055       0.431591      -1.049478      -0.012730      -0.021690       0.012606       0.028132       0.011980       0.011737       0.008374      -0.046279       0.017372      -0.031482       0.002754       0.028728             11.945052      18.503684      -1.774275      -3.144306       7.873737      -2.977580       9.457736          -0.000000
          222              C      12.010002       1.704992       8.268806      -0.105309      31.373659 0.40950140E+03  0.94991691E+04                                 8.665423                            6.771667       0.080203       1.997932                    0.999647      29.021664      83.296900       0.628795       0.419921      -1.060328       0.014766      -0.021047      -0.004001       0.026019      -0.001371      -0.022045       0.011806      -0.027214      -0.004853      -0.030835       0.005355       0.025480              9.878162      11.480113      -2.160542       4.461974       6.405660       0.722247      11.748713          -0.000002
          223              C      11.510950       2.044437       3.930450      -0.124980      33.546790 0.44577602E+03  0.10578730E+05                                 9.117701                            7.109262       0.083496       1.997074                    0.999607      29.806257      86.966102       0.607052       0.425171      -1.055406      -0.019571       0.000618      -0.026662       0.033080      -0.001642       0.008119       0.007631       0.019463      -0.067574      -0.026186       0.003723       0.022463             10.419718      10.734600       1.530288       1.743370       5.155148      -0.546917      15.369404          -0.000001
          224              C       9.226922       1.312674       4.212749      -0.094311      34.425788 0.45262582E+03  0.10830964E+05                                 9.474852                            7.278146      -0.175486       1.924113                    0.998668      29.829919      88.692533       0.583237       0.438868      -1.042370       0.017370       0.006771      -0.018275       0.026106      -0.006525      -0.011534      -0.004989      -0.031229      -0.067869      -0.029158       0.000775       0.028383             11.135033      12.823846       1.188063       2.703067       5.158747      -0.236743      15.422505           0.000000
          225              C      16.102004      16.623528      21.182530      -0.004188      34.716748 0.45808548E+03  0.10871443E+05                                 9.356708                            7.213911      -0.099804       1.984759                    0.998461      27.286006      77.877477       0.605814       0.426016      -1.062032       0.008512      -0.038042      -0.022487       0.045004       0.002368       0.004497      -0.003566       0.040387      -0.023528      -0.017925      -0.006896       0.024821             10.998389       6.408484      -0.968389       1.368659      15.269458       3.982585      11.317226           0.000001
          226              C      19.485654      14.442112      18.973673      -0.116386      32.757438 0.46682412E+03  0.11248496E+05                                 9.116823                            7.372209      -0.096376       1.944437                    0.998923      30.161603      89.760463       0.582226       0.436589      -1.044545      -0.006874       0.017699       0.027128       0.033113       0.010502       0.001977      -0.018865       0.022968       0.045674      -0.030590       0.006691       0.023899             10.396795       5.915258      -1.544107       0.538261      13.757304       3.923455      11.517823           0.000002
          227              C       8.967578       5.595198      24.666407      -0.170337      34.591978 0.45214334E+03  0.10775655E+05                                 9.393827                            7.218934      -0.097731       1.957169                    0.997422      29.576740      86.682940       0.594617       0.432216      -1.050327       0.003989      -0.003932      -0.004126       0.006957       0.000904      -0.011957       0.012917      -0.029206       0.001494      -0.022854      -0.000077       0.022931             11.147066      16.351478      -0.023652       1.468854       5.850780      -2.292397      11.238939           0.000000
          228              C      10.340488       5.663677      24.659836       0.092786      27.497381 0.33627181E+03  0.74421757E+04                                 8.065833                            6.212774       0.244566       2.101733                    0.999368      25.928250      73.221620       0.642961       0.430439      -1.051438       0.005769       0.020312      -0.044409       0.049173      -0.001004       0.005499       0.007477      -0.065683       0.030660      -0.038623       0.008120       0.030503              9.465701      13.705844       0.528122      -0.145358       5.084940      -1.954957       9.606320          -0.000000
          229              C      13.264520       4.260106      21.776192       0.566659      23.478252 0.26958026E+03  0.56963248E+04                                 7.615466                            5.847619      -0.108617       2.013465                    0.999380      23.037044      65.459627       0.609394       0.475665      -1.016338       0.024494       0.051318       0.036941       0.067810       0.043203      -0.050525      -0.035757       0.110536       0.024978      -0.079087      -0.024593       0.103679              8.928125       6.775876      -0.977829       2.007762      11.474033       2.924312       8.534465           0.000001
          230              C      15.746277      16.430976      19.853172      -0.088531      31.202890 0.41710692E+03  0.97425079E+04                                 8.744049                            6.918697       0.120098       2.028405                    0.999499      28.637456      83.097533       0.609327       0.430361      -1.051426       0.004901      -0.018049       0.009435       0.020948       0.004618      -0.003614      -0.023760       0.036494      -0.015423      -0.034778       0.010715       0.024063              9.951057       6.127611      -1.290781       1.100933      12.905373       2.673525      10.820188           0.000001
          231              C      19.683281      15.670819      21.030639      -0.001678      35.046235 0.44836096E+03  0.10582887E+05                                 9.391184                            7.109716      -0.079575       1.984161                    0.999168      27.334768      77.784327       0.613793       0.422774      -1.064148       0.004159      -0.037672      -0.020568       0.043122       0.012303      -0.004044      -0.011022       0.002978      -0.006504      -0.014806      -0.004022       0.018828             11.333085       6.603242      -2.390126       0.228674      13.955277       5.425358      13.440736           0.000002
          232              C      19.305302      15.611483      19.701029      -0.102434      32.164069 0.45656840E+03  0.10965802E+05                                 9.083653                            7.351221      -0.324732       1.877512                    0.997923      30.096256      90.099724       0.574549       0.443858      -1.037837       0.006162      -0.022771       0.002372       0.023709       0.003321      -0.001370      -0.019808       0.006898      -0.020215      -0.023535       0.005785       0.017749             10.458813       6.111507      -0.923801       0.601149      12.296732       4.273305      12.968199           0.000002
          233              C      14.710010       7.900810      22.172977       0.608078      25.695925 0.24934768E+03  0.51468542E+04                                 8.054050                            5.587757      -0.006677       2.057752                    0.999601      21.983183      60.953853       0.631929       0.469571      -1.023618      -0.019153      -0.052452       0.025183       0.061255       0.013055       0.050735       0.069172       0.025576       0.187833      -0.080512      -0.035713       0.116225             10.394759       8.945535       1.086174      -2.719911      14.824003      -4.702192       7.414741          -0.000000
          234              C      14.450259      10.347437      21.785795      -0.107442      34.045861 0.40908598E+03  0.94658353E+04                                 9.123570                            6.746464       0.053067       1.990578                    0.999666      28.874248      82.165073       0.634443       0.417224      -1.064426       0.010592       0.010166      -0.023970       0.028109      -0.010673      -0.017253       0.007404       0.026930       0.026720      -0.021720      -0.007939       0.029659             10.954768       7.443376       0.785147      -2.875626      17.676945      -3.085086       7.743982          -0.000006
          235              C      16.464400      14.258637      21.414283      -0.115710      31.170460 0.42866677E+03  0.10082801E+05                                 8.696525                            6.980483       0.061009       1.995517                    0.999543      29.455480      85.815769       0.610889       0.426268      -1.053771       0.010332       0.030074      -0.000443       0.031803      -0.008184       0.000828      -0.025819       0.020043       0.037461      -0.032662       0.004021       0.028641              9.846380       5.218742       0.141891       0.892443      14.373431       3.562622       9.946968          -0.000001
          236              C       6.686779      12.664925      15.183235      -0.113249      33.069803 0.42493817E+03  0.99520847E+04                                 8.985569                            6.903387       0.117169       2.007605                    0.999710      29.380927      84.822297       0.621853       0.420562      -1.059580      -0.009647      -0.014237       0.024276       0.029751       0.004609      -0.011980      -0.020188      -0.014852      -0.035995      -0.026136      -0.001871       0.028006             10.437023       5.743110       2.464329       0.651334      10.011790       2.398695      15.556171          -0.000002
          237              C       6.052761      13.325237      19.580477       0.004578      35.618852 0.43402301E+03  0.10165860E+05                                 9.504121                            6.997103      -0.038552       1.996344                    0.999461      27.200084      77.210191       0.618187       0.423014      -1.063546      -0.010520       0.017733       0.027207       0.034137      -0.001448      -0.012250       0.002740      -0.014019      -0.018181      -0.017354       0.005440       0.011914             11.751737       5.847401      -1.046202       1.422750      16.089374       5.921372      13.318435          -0.000000
          238              C       6.135185      11.261166      13.167969       0.600545      24.888556 0.25390999E+03  0.52765004E+04                                 7.883410                            5.663897      -0.079031       2.031392                    0.999466      22.328219      62.570365       0.622096       0.473786      -1.019076       0.007846      -0.012499      -0.066854       0.068464       0.013643       0.002889      -0.008044       0.145392      -0.198786      -0.068742      -0.038380       0.107122              9.781696       4.303800       0.140402       0.195915      10.042558       0.544193      14.998729           0.000000
          239              C      20.299978      14.576442      21.621521      -0.114894      30.712638 0.41535170E+03  0.96564850E+04                                 8.496589                            6.801401       0.207966       2.040699                    0.999733      28.905348      82.702398       0.630799       0.417650      -1.063154      -0.010661      -0.006920      -0.016015       0.020446       0.007214       0.008696      -0.012796       0.031861       0.043048      -0.029452       0.007721       0.021730              9.494596       6.138619      -1.708260       1.151783      12.001966       3.428044      10.343204          -0.000000
          240              C      16.477882      15.524740      21.958410      -0.101367      31.766889 0.44243593E+03  0.10505648E+05                                 8.900628                            7.156832      -0.059319       1.962484                    0.999228      29.489376      86.763742       0.594171       0.434133      -1.047328       0.007814      -0.012901      -0.022283       0.026908       0.003079       0.004469      -0.008931       0.032073       0.037133      -0.024871       0.008267       0.016604             10.101495       5.967094      -0.522158       1.193520      14.195620       3.102576      10.141771           0.000001
          241              C      16.121894      14.067730      20.073552       0.001750      36.087581 0.45735899E+03  0.10835538E+05                                 9.566084                            7.173288      -0.117938       1.967153                    0.999134      27.438818      77.908541       0.612777       0.421901      -1.066023       0.006533       0.030227       0.004928       0.031315       0.004361      -0.006987       0.008597      -0.008213      -0.018625      -0.015156       0.003671       0.011484             11.784451       5.625465      -0.979685       0.666391      19.008901       3.648177      10.718986           0.000000
          242              C      15.799251      11.499968      20.159733       0.002324      36.565650 0.41876023E+03  0.96887617E+04                                 9.556303                            6.794558      -0.008613       2.004945                    0.999330      26.828464      74.873249       0.640346       0.413417      -1.073222      -0.007032      -0.029003       0.006273       0.030496       0.015693       0.005187      -0.005211      -0.011460       0.023953      -0.022423       0.009248       0.013176             12.088350       7.893104       1.471944      -3.724090      19.414756      -2.817497       8.957190          -0.000001
          243              C       8.255836       6.113870      23.597361       0.117549      34.373029 0.39118479E+03  0.89189711E+04                                 9.309623                            6.670240       0.000343       2.024503                    0.999358      25.690275      71.724149       0.629856       0.426513      -1.062375       0.003104      -0.009306      -0.003171       0.010309      -0.003464      -0.006123       0.014194      -0.001764       0.045202      -0.013704      -0.009916       0.023620             11.714942      19.438651       0.758865       1.175511       5.763935      -2.213332       9.942240           0.000000
          244              C      15.765779      15.191874      19.298178      -0.107466      31.726683 0.43149297E+03  0.10162537E+05                                 8.815705                            7.011372       0.093200       2.009080                    0.999506      29.260426      85.209289       0.608715       0.427232      -1.053531      -0.001941       0.010561       0.020376       0.023032       0.004217       0.004164      -0.011359       0.038776       0.054688      -0.031726       0.009999       0.021727             10.023820       5.711672      -1.746960       0.543963      14.493854       1.869567       9.865934           0.000000
          245              C      14.849499      11.523221      21.147400      -0.123005      34.474534 0.42155735E+03  0.98395138E+04                                 9.202568                            6.859567       0.084693       1.996118                    0.999695      29.286720      84.024587       0.626933       0.418570      -1.062315      -0.006381      -0.036033       0.002203       0.036659      -0.024564      -0.004010       0.025806       0.001879      -0.014648      -0.033675      -0.004462       0.038137             10.920033       7.876606       1.417013      -3.534727      16.479010      -2.822161       8.404483          -0.000005
          246              C      10.343400       6.737570      22.630923       0.109829      25.894827 0.31221256E+03  0.67752938E+04                                 7.697212                            5.949788       0.166442       2.078065                    0.999635      25.441535      70.892923       0.663811       0.425191      -1.055813       0.004675      -0.035846       0.032913       0.048888       0.005942      -0.002299       0.009073      -0.077281       0.064571      -0.049983       0.015518       0.034465              8.894701      13.529756       0.062112       0.456997       5.168628      -1.962625       7.985719          -0.000002
          247              C       5.977315       5.817973      24.603225      -0.177923      35.297775 0.43050329E+03  0.10119493E+05                                 9.445652                            6.996580       0.074433       2.008558                    0.999062      29.308743      84.884966       0.611079       0.426409      -1.055489      -0.005687      -0.012970      -0.005701       0.015267      -0.009027       0.013578      -0.002193      -0.038574      -0.014799      -0.026562       0.001802       0.024760             11.344854      17.036028       1.124527      -0.419121       4.856089      -0.614620      12.142446           0.000000
          248              C      19.380845      16.889386      21.832297       0.538596      23.958872 0.27739392E+03  0.58994493E+04                                 7.689099                            5.886241      -0.182630       1.977377                    0.999186      23.529644      66.927500       0.614867       0.468393      -1.020952      -0.016692       0.043947       0.030995       0.056309       0.029473       0.009550      -0.017179       0.133776      -0.118672      -0.066505      -0.026627       0.093131              9.205659       5.162398      -1.458070      -0.816230      11.352230       3.867920      11.102349           0.000001
          249              C       6.773534       5.994843      23.501829       0.112629      34.660615 0.38524092E+03  0.87456986E+04                                 9.330243                            6.595180       0.029294       2.032177                    0.999301      25.631079      71.293143       0.637224       0.423401      -1.064832      -0.002481      -0.005519      -0.003781       0.007135      -0.002014       0.000776      -0.010149      -0.007902      -0.013860      -0.010710      -0.001943       0.012653             11.835635      19.427295       1.136283       0.500661       4.757775      -0.484268      11.321836           0.000000
          250              C       6.130703      11.521359      14.646943      -0.020010      37.459108 0.43816887E+03  0.10248170E+05                                 9.698835                            6.937807      -0.051655       1.988066                    0.999277      27.242824      76.317631       0.635722       0.411940      -1.074720       0.004906       0.005445       0.048455       0.049006      -0.018695      -0.003193      -0.006193      -0.008708      -0.020163      -0.019137      -0.003708       0.022844             12.217700       6.033552       2.468961       0.180053      10.586598       1.870499      20.032951          -0.000000
          251              C       8.975065       6.714137      22.572795      -0.166014      33.246524 0.42387950E+03  0.99130971E+04                                 9.049299                            6.925381       0.062132       2.004149                    0.999283      29.096497      83.720056       0.617253       0.424303      -1.058091       0.004680      -0.015332      -0.013994       0.021279      -0.003790       0.010606       0.004496      -0.040123       0.011094      -0.026318       0.006809       0.019509             10.586596      16.207864       0.744047      -0.125438       5.900105      -2.358104       9.651818          -0.000002
          252              C      15.056796       9.150670      21.452698      -0.009008      39.419579 0.41545381E+03  0.95663518E+04                                10.019403                            6.722506       0.001924       2.011750                    0.999213      26.589988      73.354876       0.652096       0.407916      -1.079848       0.011248       0.033434      -0.025551       0.043557      -0.000208       0.010088       0.003541       0.021193      -0.012649      -0.012037      -0.005441       0.017478             13.475248       8.450684       1.938423      -4.097266      21.340417      -6.064038      10.634643          -0.000001
          253              C      15.984435       9.134553      20.423077      -0.092531      34.452869 0.41306011E+03  0.96059890E+04                                 9.301526                            6.842134       0.033024       1.992252                    0.999669      28.726194      82.652070       0.619692       0.425012      -1.056750      -0.014890       0.019274      -0.002491       0.024482      -0.008460       0.016364       0.019119      -0.001407      -0.016092      -0.030681       0.010758       0.019923             11.335145       8.128112       1.395764      -4.174929      15.741345      -4.020566      10.135976          -0.000000
          254              C      16.220130      12.734767      19.416203       0.349174      31.409250 0.32960697E+03  0.72411150E+04                                 9.006469                            6.308236      -0.125599       1.999633                    0.998357      24.044780      67.132440       0.615809       0.452742      -1.040700       0.019747      -0.004983      -0.043034       0.047610      -0.029742       0.075114      -0.006777       0.162698      -0.134769      -0.078064      -0.061633       0.139697             11.535866       5.931568       1.433911      -2.475834      18.125244       0.489602      10.550786          -0.000000
          255              C      18.636031       5.688452      24.452345       0.104199      27.219866 0.31375804E+03  0.68240604E+04                                 7.977946                            5.977634       0.221593       2.095017                    0.999778      25.529417      71.450230       0.659421       0.427066      -1.053599      -0.000318       0.001941      -0.045216       0.045259      -0.010088      -0.012507       0.000492      -0.073756      -0.008315      -0.040846       0.001113       0.039733              9.455266      13.777963       0.933005       0.379106       4.212038      -0.396394      10.375796           0.000000
          256              C       5.541186      10.575273      15.479181      -0.110329      33.625982 0.45438730E+03  0.10873551E+05                                 9.263212                            7.261280      -0.094864       1.945379                    0.998977      29.988443      88.894934       0.588206       0.435142      -1.045567       0.011740       0.016107       0.017175       0.026311      -0.002474       0.001602       0.009354       0.007221      -0.084944      -0.030542       0.011966       0.018576             10.690358       5.839120       2.280130      -0.396637      10.269002       0.089152      15.962951          -0.000000
          257              C       6.154653       5.979211      22.257894      -0.179553      35.205128 0.44926374E+03  0.10667231E+05                                 9.424257                            7.145171       0.071647       2.002001                    0.999131      29.618821      86.045022       0.605342       0.426143      -1.056293      -0.000027      -0.008643       0.005701       0.010353      -0.000968      -0.011938      -0.000236      -0.029788      -0.021812      -0.021388       0.002826       0.018562             11.136060      15.975756       0.850761       1.385062       4.899468      -0.397759      12.532956           0.000001
          258              C       4.784035       5.864425      22.191932       0.089535      27.331839 0.33467185E+03  0.73842377E+04                                 7.979328                            6.167319       0.277970       2.108724                    0.999826      25.836028      72.410304       0.651350       0.426192      -1.056004      -0.014284      -0.004500       0.047862       0.050150      -0.013167       0.005209       0.004501      -0.068864       0.031560      -0.042788       0.010612       0.032176              9.239247      13.108455       0.900332      -0.360027       4.447854      -0.521213      10.161433           0.000001
          259              C       6.120392      12.040642      18.890020       0.342367      31.270246 0.34053749E+03  0.75537423E+04                                 9.042947                            6.453364      -0.221042       1.968058                    0.998207      24.341883      68.623081       0.602102       0.458605      -1.035816      -0.003595      -0.035759       0.021265       0.041759       0.013310       0.005104       0.004253       0.198169      -0.184630      -0.070862      -0.060034       0.130896             11.297677       4.796855      -0.403193      -0.088104      14.560601       4.634359      14.535575          -0.000000
          260              C       6.115869      11.917628      17.409783       0.012102      35.500670 0.43758137E+03  0.10260548E+05                                 9.456705                            7.013223      -0.094692       1.978712                    0.999197      27.153421      76.885159       0.619707       0.421510      -1.065490      -0.000416      -0.012758      -0.025900       0.028875      -0.017026       0.000306      -0.004073       0.001997       0.023767      -0.021278       0.006758       0.014520             11.393733       5.862221       2.436986      -0.183238      11.313359       3.105907      17.005618          -0.000000
          261              C      16.325407      10.292464      19.758399      -0.098573      36.034081 0.43068876E+03  0.10152226E+05                                 9.671551                            7.040477      -0.077303       1.956161                    0.999406      29.278393      85.665525       0.602055       0.431591      -1.049478      -0.023777      -0.008195       0.012606       0.028132       0.002088       0.010527       0.009851       0.051951       0.017377      -0.031484       0.002755       0.028729             11.945059       7.601320       0.421912      -3.539868      18.776116      -2.494400       9.457742          -0.000000
          262              C       6.471921      13.425168      20.905285      -0.105309      31.373612 0.40950096E+03  0.94991565E+04                                 8.665414                            6.771664       0.080203       1.997932                    0.999647      29.021664      83.296898       0.628795       0.419921      -1.060328      -0.017717       0.018631      -0.004001       0.026019      -0.006532       0.007220      -0.023943       0.024030      -0.004853      -0.030835       0.005355       0.025480              9.878149       5.767040      -1.009694       1.589150      12.118711       4.231471      11.748698          -0.000002
          263              C       6.706131      12.868912      16.566929      -0.124980      33.546808 0.44577607E+03  0.10578732E+05                                 9.117704                            7.109263       0.083496       1.997074                    0.999607      29.806257      86.966105       0.607052       0.425171      -1.055406      -0.003259      -0.019307      -0.026662       0.033080       0.002254       0.009084       0.006452      -0.019217      -0.067574      -0.026186       0.003723       0.022463             10.419723       5.965209       2.491040      -0.191879       9.924545       1.817038      15.369413          -0.000001
          264              C       5.537742      10.774366      16.849228      -0.094311      34.425782 0.45262584E+03  0.10830965E+05                                 9.474851                            7.278146      -0.175486       1.924113                    0.998668      29.829919      88.692535       0.583237       0.438868      -1.042370       0.010067       0.015691      -0.018275       0.026106      -0.012062      -0.007169      -0.010322       0.023740      -0.067869      -0.029158       0.000775       0.028382             11.135031       5.917640       2.579256       0.301704      12.064952       2.696589      15.422501           0.000000
          265              N       3.615670      11.995512       1.982664      -0.207140      35.839396 0.47721731E+03  0.11259012E+05                                 9.052724                            7.037299      -0.025148       2.029967                    0.998236      26.940431      72.733786       0.667106       0.389159      -1.103981      -0.151131      -0.014360      -0.008465       0.152048      -0.009896      -0.016078      -0.003932      -0.117441       0.194550      -0.093661       0.026958       0.066703             10.726046      14.463854       1.166828       0.200601       5.159362      -0.480749      12.554921           0.000001
          266              N      10.603369      11.500523       1.628084      -0.218362      35.172915 0.46833621E+03  0.10985586E+05                                 8.892844                            6.922425       0.183622       2.099264                    0.998877      26.772280      71.811336       0.680535       0.383698      -1.109110       0.142513       0.004188       0.000792       0.142577       0.002439       0.002862      -0.020534      -0.085146       0.146440      -0.067157       0.008028       0.059128             10.595279      15.484888       0.132343      -0.503131       5.931654      -2.410554      10.369295          -0.000001
          267              N      14.902136       3.164024      14.619143      -0.207140      35.839401 0.47721737E+03  0.11259015E+05                                 9.052726                            7.037300      -0.025148       2.029967                    0.998236      26.940437      72.733814       0.667106       0.389159      -1.103981      -0.043922      -0.145319      -0.008465       0.152048      -0.031859      -0.007029      -0.014985       0.100619       0.194550      -0.093661       0.026958       0.066702             10.726047       5.973962       2.877038      -0.431670      13.649250       0.291583      12.554929           0.000001
          268              N      15.796785      10.111870      14.264563      -0.218362      35.172922 0.46833631E+03  0.10985589E+05                                 8.892845                            6.922425       0.183622       2.099264                    0.998877      26.772280      71.811336       0.680535       0.383698      -1.109110       0.032248       0.138880       0.000792       0.142577      -0.014234      -0.019565       0.006861       0.080394       0.146440      -0.067156       0.008028       0.059128             10.595282       6.355433       1.971393      -2.462440      15.061118      -0.017203      10.369294          -0.000001
          269              N       6.736583      14.550437      10.653815      -0.207140      35.839401 0.47721737E+03  0.11259015E+05                                 9.052726                            7.037300      -0.025148       2.029967                    0.998236      26.940437      72.733813       0.667106       0.389159      -1.103981       0.043922       0.145319       0.008465       0.152048      -0.031859      -0.007029      -0.014985       0.100619       0.194550      -0.093661       0.026958       0.066702             10.726047       5.973962       2.877038      -0.431670      13.649250       0.291583      12.554929           0.000001
          270              N       5.841934       7.602591      11.008395      -0.218362      35.172921 0.46833631E+03  0.10985588E+05                                 8.892845                            6.922425       0.183622       2.099264                    0.998877      26.772280      71.811335       0.680535       0.383698      -1.109110      -0.032248      -0.138880      -0.000792       0.142577      -0.014234      -0.019565       0.006861       0.080394       0.146440      -0.067156       0.008028       0.059128             10.595281       6.355433       1.971393      -2.462440      15.061118      -0.017202      10.369294          -0.000001
          271              N      18.023049       5.718949      23.290294      -0.207140      35.839394 0.47721728E+03  0.11259012E+05                                 9.052724                            7.037299      -0.025148       2.029967                    0.998236      26.940430      72.733785       0.667106       0.389159      -1.103981       0.151131       0.014360       0.008465       0.152048      -0.009896      -0.016078      -0.003932      -0.117441       0.194550      -0.093661       0.026958       0.066703             10.726046      14.463854       1.166828       0.200600       5.159362      -0.480749      12.554921           0.000001
          272              N      11.035350       6.213938      23.644874      -0.218362      35.172915 0.46833621E+03  0.10985586E+05                                 8.892844                            6.922424       0.183622       2.099264                    0.998877      26.772280      71.811335       0.680535       0.383698      -1.109110      -0.142513      -0.004188      -0.000792       0.142577       0.002439       0.002862      -0.020534      -0.085146       0.146440      -0.067157       0.008028       0.059128             10.595279      15.484887       0.132343      -0.503131       5.931654      -2.410554      10.369295          -0.000001
          273              O       5.332005      13.484560       4.044937      -0.537680      30.941142 0.51942689E+03  0.12382306E+05                                 7.799978                            7.056482       0.440780       2.200085                    0.996775      27.296075      71.498396       0.714736       0.359487      -1.138365       0.011104       0.004871      -0.003651       0.012663      -0.012612       0.013383      -0.035405      -0.037211      -0.199870      -0.077402       0.010887       0.066514              8.382827       6.492153      -0.897106      -0.241058      11.187737       0.443493       7.468592           0.000003
          274              O       2.263664       0.886258       2.178529      -0.567180      37.285742 0.58975361E+03  0.14473927E+05                                 8.832141                            7.505517       0.419073       2.183484                    0.995571      27.838650      73.352370       0.696736       0.358197      -1.142404       0.006982      -0.001796       0.019315       0.020616       0.016738      -0.005755       0.010949       0.099744       0.174667      -0.082695       0.023074       0.059620             10.102674       6.628186      -0.367406      -0.108298       7.578246       1.807790      16.101591           0.000002
          275              O      15.493216       5.449974      12.875561      -0.562548      41.208106 0.56773594E+03  0.13852355E+05                                 9.555237                            7.416927       0.174365       2.110501                    0.995001      27.829303      73.994753       0.690869       0.363356      -1.134160      -0.003133       0.019109      -0.002420       0.019515       0.001261       0.016242      -0.063028       0.045524      -0.099980      -0.085644       0.033450       0.052195             11.572124       5.752929       0.441787       0.155163      12.526106      -5.984472      16.437336           0.000000
          276              O       7.803532      13.266875       2.325365      -0.599258      42.904574 0.70788050E+03  0.18255284E+05                                 9.832136                            8.289791      -0.094928       2.004146                    0.995221      29.249981      80.014755       0.652407       0.364048      -1.133366       0.007017       0.017007       0.027475       0.033066       0.011833       0.016670       0.023665       0.040126       0.156360      -0.052928      -0.009824       0.062752             11.411497      10.769703       0.988441       3.381185       9.972717       3.952188      13.492071           0.000001
          277              O       9.013662      12.559190       4.046706      -0.512698      29.014113 0.46174810E+03  0.10655182E+05                                 7.366018                            6.588838       0.969418       2.381793                    0.997740      26.387845      67.322063       0.752847       0.352569      -1.147448      -0.019023       0.003323       0.008751       0.021201      -0.008996      -0.038928      -0.061325       0.070870      -0.116807      -0.098295       0.026712       0.071583              7.878515       7.871784      -2.481705       1.513724       8.917178      -0.851046       6.846582           0.000001
          278              O       4.977504       5.063267       6.993786      -0.410354      30.295980 0.44510785E+03  0.10162722E+05                                 7.633055                            6.502315       0.953330       2.398260                    0.996997      25.220992      63.703786       0.753111       0.356207      -1.146157       0.016278       0.004279      -0.059554       0.061887      -0.031880       0.030217      -0.009645       0.222037       0.109551      -0.133935       0.023451       0.110484              8.469807       5.946902       0.036508      -2.809989       6.643016       0.543606      12.819504           0.000001
          279              O       6.098880      10.764064       3.156087      -0.555286      39.741453 0.55339775E+03  0.13390900E+05                                 9.263054                            7.261552       0.252981       2.129841                    0.997111      27.624179      72.691253       0.708404       0.357316      -1.141096       0.019363      -0.001848       0.019052       0.027228      -0.044825       0.047358       0.046790      -0.037313       0.036480      -0.094954       0.035725       0.059229             11.063898       9.549991      -4.696288       0.456410      17.097128      -3.174122       6.544574           0.000001
          280              O      15.518976       7.653316      12.464876      -0.535408      34.082359 0.48468906E+03  0.11363594E+05                                 8.349066                            6.787598       0.352888       2.177311                    0.996727      26.914105      70.066956       0.732914       0.356451      -1.140018      -0.001179      -0.026800       0.010031       0.028640      -0.000066      -0.002044       0.049883       0.011673      -0.120403      -0.069792       0.025868       0.043924              9.777141       4.992529       0.218654       0.078996      12.960622       4.430927      11.378273          -0.000002
          281              O       8.009663       9.844116       2.450213      -0.542178      32.442152 0.46015992E+03  0.10632389E+05                                 8.017639                            6.539482       0.401382       2.185931                    0.997755      26.853624      69.041660       0.760632       0.348505      -1.148289      -0.026733       0.009630       0.003857       0.028675       0.049233      -0.021976       0.007318       0.066927       0.072809      -0.074564       0.018517       0.056047              9.390076      11.310862       3.356465      -4.120289       9.280685      -2.799150       7.578680          -0.000004
          282              O      15.474414       6.720852       5.720787      -0.422904      24.843931 0.37179605E+03  0.81403265E+04                                 6.604175                            5.866300       0.909045       2.356152                    0.999547      25.611174      63.985406       0.805961       0.347100      -1.150068       0.007970      -0.057436       0.044602       0.073155       0.015084       0.014862      -0.070040       0.121387      -0.328404      -0.146339       0.028857       0.117483              6.987766       4.357332      -0.355615       0.254993      10.418081      -1.603340       6.187885          -0.000003
          283              O      16.700794       4.552513      16.681416      -0.537680      30.941161 0.51942720E+03  0.12382315E+05                                 7.799981                            7.056484       0.440780       2.200085                    0.996775      27.296083      71.498429       0.714736       0.359487      -1.138365       0.006967       0.009923      -0.003651       0.012663      -0.018832      -0.032065       0.020111       0.024543      -0.199870      -0.077402       0.010887       0.066514              8.382831      10.657299      -1.736138       0.387156       7.022599      -0.323890       7.468596           0.000003
          284              O       3.744658       4.032434      14.815008      -0.567180      37.285737 0.58975358E+03  0.14473926E+05                                 8.832140                            7.505517       0.419073       2.183484                    0.995571      27.838649      73.352367       0.696736       0.358197      -1.142404      -0.000381       0.007199       0.019315       0.020616       0.034741       0.009597      -0.007804      -0.079004       0.174666      -0.082695       0.023075       0.059620             10.102673       7.398948      -0.522669       1.750801       6.807483      -0.463158      16.101587           0.000002
          285              O       5.973328      12.123537       0.239082      -0.562548      41.208119 0.56773614E+03  0.13852361E+05                                 9.555239                            7.416928       0.174365       2.110502                    0.995001      27.829309      73.994773       0.690869       0.363356      -1.134160       0.018114      -0.006845      -0.002420       0.019515       0.009975      -0.058579       0.028369      -0.040997      -0.099980      -0.085644       0.033449       0.052195             11.572126      12.433027      -0.903861      -5.835987       5.846011       1.333888      16.437340           0.000000
          286              O      16.975458       7.018358      14.961844      -0.599258      42.904583 0.70788061E+03  0.18255287E+05                                 9.832137                            8.289792      -0.094928       2.004146                    0.995221      29.249981      80.014754       0.652407       0.364048      -1.133366       0.018058       0.003520       0.027475       0.033066       0.018678       0.026491       0.011668      -0.027834       0.156360      -0.052928      -0.009824       0.062752             11.411499      10.386496       1.065637       4.542062      10.355931       2.534148      13.492072           0.000001
          287              O      16.520679       8.344408      16.683185      -0.512698      29.014114 0.46174815E+03  0.10655184E+05                                 7.366019                            6.588838       0.969418       2.381793                    0.997740      26.387845      67.322063       0.752847       0.352569      -1.147448      -0.000499      -0.019305       0.008751       0.021201       0.005425      -0.067805      -0.026051      -0.072309      -0.116807      -0.098295       0.026711       0.071583              7.878515       7.915568      -2.490526      -0.535365       8.873397       1.651975       6.846581           0.000001
          288              O       8.375327       5.867982      19.630265      -0.410354      30.295984 0.44510779E+03  0.10162720E+05                                 7.633056                            6.502315       0.953330       2.398260                    0.996997      25.220992      63.703788       0.753111       0.356207      -1.146157       0.007409       0.015112      -0.059554       0.061887       0.013590      -0.003488       0.031526      -0.229406       0.109551      -0.133935       0.023451       0.110484              8.469809       6.630005      -0.101097      -0.021999       5.959911      -2.862002      12.819510           0.000001
          289              O      14.185308       5.841514      15.792566      -0.555286      39.741471 0.55339825E+03  0.13390914E+05                                 9.263057                            7.261556       0.252982       2.129841                    0.997111      27.624181      72.691261       0.708404       0.357316      -1.141096       0.002012       0.019347       0.019052       0.027228      -0.048552       0.055221       0.037185      -0.000307       0.036480      -0.094954       0.035725       0.059229             11.063901      14.984556      -5.791032      -3.021489      11.662571       1.074231       6.544577           0.000001
          290              O      12.996043      15.690403      25.101355      -0.535408      34.082373 0.48468940E+03  0.11363604E+05                                 8.349069                            6.787601       0.352888       2.177311                    0.996727      26.914108      70.066973       0.732914       0.356451      -1.140017      -0.026505       0.004137       0.010031       0.028640       0.002199       0.048497      -0.011854      -0.010814      -0.120404      -0.069792       0.025868       0.043924              9.777145      12.734558      -1.340909       4.359274       5.218600      -0.797554      11.378278          -0.000002
          291              O      13.660806       7.896337      15.086692      -0.542178      32.442154 0.46015991E+03  0.10632388E+05                                 8.017639                            6.539482       0.401382       2.185931                    0.997755      26.853624      69.041659       0.760632       0.348505      -1.148289       0.004161      -0.028108       0.003857       0.028675       0.058349       0.002834      -0.022989      -0.023584       0.072809      -0.074564       0.018517       0.056047              9.390077      10.659383       3.487702      -3.557682       9.932166      -3.486393       7.578680          -0.000004
          292              O      12.073141      15.830857      18.357266      -0.422904      24.843936 0.37179623E+03  0.81403312E+04                                 6.604176                            5.866302       0.909045       2.356152                    0.999547      25.611173      63.985405       0.805961       0.347100      -1.150068      -0.054731       0.019155       0.044602       0.073155       0.037406      -0.065726       0.028400      -0.100240      -0.328404      -0.146339       0.028856       0.117483              6.987767      10.044056      -1.501153      -1.521411       4.731362       0.566589       6.187884          -0.000003
          293              O       4.937925      13.161948       8.591542      -0.537680      30.941160 0.51942718E+03  0.12382315E+05                                 7.799981                            7.056484       0.440780       2.200085                    0.996775      27.296083      71.498428       0.714736       0.359487      -1.138365      -0.006967      -0.009923       0.003651       0.012663      -0.018832      -0.032065       0.020111       0.024543      -0.199870      -0.077402       0.010887       0.066514              8.382831      10.657298      -1.736138       0.387156       7.022599      -0.323890       7.468596           0.000003
          294              O      17.894061      13.682027      10.457950      -0.567180      37.285738 0.58975359E+03  0.14473927E+05                                 8.832140                            7.505517       0.419073       2.183484                    0.995571      27.838650      73.352368       0.696736       0.358197      -1.142404       0.000381      -0.007199      -0.019315       0.020616       0.034741       0.009597      -0.007804      -0.079004       0.174666      -0.082695       0.023075       0.059620             10.102672       7.398947      -0.522669       1.750801       6.807483      -0.463158      16.101587           0.000002
          295              O      15.665391       5.590924      25.033876      -0.562548      41.208118 0.56773612E+03  0.13852361E+05                                 9.555239                            7.416928       0.174365       2.110502                    0.995001      27.829308      73.994772       0.690869       0.363356      -1.134160      -0.018114       0.006845       0.002420       0.019515       0.009975      -0.058579       0.028369      -0.040997      -0.099980      -0.085644       0.033449       0.052195             11.572127      12.433027      -0.903861      -5.835988       5.846011       1.333889      16.437341           0.000000
          296              O       4.663261      10.696103      10.311114      -0.599258      42.904583 0.70788061E+03  0.18255287E+05                                 9.832137                            8.289792      -0.094928       2.004146                    0.995221      29.249981      80.014754       0.652407       0.364048      -1.133366      -0.018058      -0.003520      -0.027475       0.033066       0.018678       0.026491       0.011668      -0.027834       0.156360      -0.052928      -0.009824       0.062752             11.411499      10.386495       1.065637       4.542062      10.355931       2.534148      13.492072           0.000001
          297              O       5.118040       9.370053       8.589773      -0.512698      29.014114 0.46174815E+03  0.10655184E+05                                 7.366019                            6.588838       0.969418       2.381793                    0.997740      26.387845      67.322063       0.752847       0.352569      -1.147448       0.000499       0.019305      -0.008751       0.021201       0.005425      -0.067805      -0.026051      -0.072309      -0.116807      -0.098295       0.026711       0.071583              7.878515       7.915568      -2.490526      -0.535365       8.873397       1.651975       6.846581           0.000001
          298              O      13.263392      11.846479       5.642693      -0.410354      30.295983 0.44510778E+03  0.10162720E+05                                 7.633056                            6.502315       0.953330       2.398260                    0.996997      25.220992      63.703787       0.753111       0.356207      -1.146157      -0.007409      -0.015112       0.059554       0.061887       0.013590      -0.003488       0.031526      -0.229406       0.109551      -0.133935       0.023451       0.110484              8.469808       6.630005      -0.101097      -0.021999       5.959911      -2.862002      12.819509           0.000001
          299              O       7.453411      11.872947       9.480392      -0.555286      39.741473 0.55339827E+03  0.13390915E+05                                 9.263057                            7.261556       0.252982       2.129841                    0.997111      27.624182      72.691263       0.708404       0.357316      -1.141096      -0.002012      -0.019347      -0.019052       0.027228      -0.048552       0.055221       0.037185      -0.000307       0.036480      -0.094954       0.035725       0.059229             11.063901      14.984555      -5.791031      -3.021489      11.662570       1.074231       6.544577           0.000001
          300              O       8.642676       2.024058       0.171603      -0.535408      34.082372 0.48468939E+03  0.11363603E+05                                 8.349069                            6.787601       0.352888       2.177311                    0.996727      26.914108      70.066972       0.732914       0.356451      -1.140017       0.026505      -0.004137      -0.010031       0.028640       0.002199       0.048497      -0.011854      -0.010814      -0.120404      -0.069792       0.025868       0.043924              9.777145      12.734557      -1.340909       4.359274       5.218599      -0.797554      11.378277          -0.000002
          301              O       7.977913       9.818124      10.186266      -0.542178      32.442155 0.46015992E+03  0.10632389E+05                                 8.017639                            6.539482       0.401382       2.185931                    0.997755      26.853624      69.041660       0.760632       0.348505      -1.148289      -0.004161       0.028108      -0.003857       0.028675       0.058349       0.002834      -0.022989      -0.023584       0.072809      -0.074564       0.018517       0.056047              9.390077      10.659381       3.487702      -3.557681       9.932168      -3.486394       7.578681          -0.000004
          302              O       9.565578       1.883604       6.915692      -0.422904      24.843938 0.37179627E+03  0.81403322E+04                                 6.604177                            5.866302       0.909045       2.356152                    0.999547      25.611174      63.985408       0.805961       0.347100      -1.150068       0.054731      -0.019155      -0.044602       0.073155       0.037406      -0.065726       0.028400      -0.100240      -0.328404      -0.146339       0.028856       0.117483              6.987768      10.044056      -1.501153      -1.521411       4.731362       0.566589       6.187884          -0.000003
          303              O      16.306714       4.229901      21.228021      -0.537680      30.941143 0.51942690E+03  0.12382306E+05                                 7.799978                            7.056482       0.440780       2.200085                    0.996775      27.296075      71.498397       0.714736       0.359487      -1.138365      -0.011104      -0.004871       0.003651       0.012663      -0.012612       0.013383      -0.035405      -0.037211      -0.199870      -0.077402       0.010887       0.066514              8.382828       6.492153      -0.897106      -0.241059      11.187737       0.443493       7.468592           0.000003
          304              O      19.375055      16.828203      23.094429      -0.567180      37.285742 0.58975361E+03  0.14473927E+05                                 8.832141                            7.505517       0.419073       2.183484                    0.995571      27.838650      73.352370       0.696736       0.358197      -1.142404      -0.006982       0.001796      -0.019315       0.020616       0.016738      -0.005755       0.010949       0.099744       0.174667      -0.082695       0.023074       0.059620             10.102674       6.628186      -0.367406      -0.108299       7.578246       1.807790      16.101591           0.000002
          305              O       6.145503      12.264487      12.397397      -0.562548      41.208105 0.56773593E+03  0.13852355E+05                                 9.555237                            7.416927       0.174365       2.110501                    0.995001      27.829303      73.994752       0.690869       0.363356      -1.134160       0.003133      -0.019109       0.002420       0.019515       0.001261       0.016242      -0.063028       0.045524      -0.099979      -0.085644       0.033450       0.052195             11.572123       5.752929       0.441787       0.155163      12.526106      -5.984472      16.437336           0.000000
          306              O      13.835187       4.447586      22.947593      -0.599258      42.904574 0.70788050E+03  0.18255284E+05                                 9.832136                            8.289791      -0.094928       2.004146                    0.995221      29.249981      80.014754       0.652408       0.364048      -1.133366      -0.007017      -0.017007      -0.027475       0.033066       0.011833       0.016670       0.023665       0.040126       0.156360      -0.052928      -0.009824       0.062752             11.411497      10.769703       0.988441       3.381185       9.972717       3.952188      13.492071           0.000001
          307              O      12.625057       5.155271      21.226252      -0.512698      29.014113 0.46174810E+03  0.10655182E+05                                 7.366018                            6.588838       0.969418       2.381793                    0.997740      26.387845      67.322063       0.752847       0.352569      -1.147448       0.019023      -0.003323      -0.008751       0.021201      -0.008996      -0.038928      -0.061325       0.070870      -0.116807      -0.098295       0.026712       0.071583              7.878515       7.871784      -2.481705       1.513724       8.917178      -0.851046       6.846583           0.000001
          308              O      16.661215      12.651194      18.279172      -0.410354      30.295981 0.44510787E+03  0.10162722E+05                                 7.633055                            6.502316       0.953330       2.398260                    0.996997      25.220992      63.703787       0.753111       0.356207      -1.146157      -0.016278      -0.004279       0.059554       0.061887      -0.031880       0.030217      -0.009645       0.222037       0.109551      -0.133935       0.023451       0.110484              8.469807       5.946902       0.036508      -2.809989       6.643016       0.543607      12.819504           0.000001
          309              O      15.539839       6.950397      22.116871      -0.555286      39.741454 0.55339774E+03  0.13390899E+05                                 9.263053                            7.261552       0.252981       2.129841                    0.997111      27.624179      72.691252       0.708404       0.357316      -1.141096      -0.019363       0.001848      -0.019052       0.027228      -0.044825       0.047358       0.046790      -0.037313       0.036480      -0.094954       0.035725       0.059229             11.063897       9.549990      -4.696287       0.456410      17.097127      -3.174122       6.544574           0.000001
          310              O       6.119743      10.061145      12.808082      -0.535408      34.082359 0.48468906E+03  0.11363594E+05                                 8.349066                            6.787598       0.352888       2.177311                    0.996727      26.914105      70.066956       0.732914       0.356451      -1.140018       0.001179       0.026800      -0.010031       0.028640      -0.000066      -0.002044       0.049883       0.011673      -0.120403      -0.069792       0.025868       0.043924              9.777141       4.992529       0.218654       0.078996      12.960622       4.430927      11.378273          -0.000002
          311              O      13.629056       7.870345      22.822745      -0.542178      32.442152 0.46015992E+03  0.10632389E+05                                 8.017638                            6.539482       0.401382       2.185931                    0.997755      26.853625      69.041661       0.760632       0.348505      -1.148289       0.026733      -0.009630      -0.003857       0.028675       0.049233      -0.021976       0.007318       0.066927       0.072809      -0.074564       0.018517       0.056047              9.390075      11.310862       3.356464      -4.120290       9.280683      -2.799149       7.578680          -0.000004
          312              O       6.164305      10.993609      19.552171      -0.422904      24.843932 0.37179607E+03  0.81403269E+04                                 6.604175                            5.866301       0.909045       2.356152                    0.999547      25.611173      63.985405       0.805961       0.347100      -1.150068      -0.007970       0.057436      -0.044602       0.073155       0.015084       0.014862      -0.070040       0.121387      -0.328403      -0.146339       0.028857       0.117483              6.987766       4.357332      -0.355615       0.254993      10.418082      -1.603341       6.187885          -0.000003

******************************************************
Auxiliary information for the entire system
The total spin magnetic moment of the unit cell is   -0.000035
The total net atomic charge of the unit cell is   0.000010
Accuracy of reproducing the electrostatic potential in the unit cell:
  The inner radius (bohr) =    5.0000
  The outer radius (bohr) =   12.0000
  Valid grid points have density less than (e/(bohr^3)) =    0.0001
  The number of valid grid points were=       243006
  The rms potential error without charges in kcal/mol is=      3.40272
  The rms potential error with partial charges in kcal/mol is=      0.74929
  The RRMSE value at monopole order=      0.22020
  The rms potential error with partial charges and cloud penetration in kcal/mol is=      0.74092
  The RRMSE value at monopole order with cloud penetration is=      0.21774
  The rms potential error with partial charges and atomic dipoles in kcal/mol is=      0.46812
  The RRMSE value at dipole order=      0.13757
  The rms potential error with partial charges, atomic dipoles and cloud penetration in kcal/mol is=      0.45522
  The RRMSE value at dipole order with cloud penetration=      0.13378

******************************************************
The electron densities and ab initio electrostatic potential were computed in VASP using the PBE functional and
projector augmented wave method. See the main text of the journal article for a description of computational details.
The atomic charges, dipoles, and quadrupoles were computed with the DDEC6 method as described in
(a) T. A. Manz and N. Gabaldon Limas, RSC Adv. 6 (2016) 47771-47801 DOI: 10.1039/c6ra04656h
(b) N. Gabaldon Limas and T. A. Manz, RSC Adv. 8 (2018) 2678-2707 DOI: 10.1039/c7ra11829e.
For each atom in the material, the electron cloud parameters were fit to the spherically averaged atom-in-material
electron density using radial positions for which this density was between 10^-4 and 10^-2 electrons per cubic bohr.
The polarizabilities, dispersion coefficients, and quantum Drude oscillator (QDO) parameters were fit using the MCLF method.
The magnetic structure of the system was optimized in VASP from the default ferromagnetic initial guess using spin polarization.
The atomic spin moments (ASMs) were computed on this optimized magnetic structure using the DDEC6 partition as inputs
to the method of T. A. Manz and D. S. Sholl, J. Chem. Theory Comput. 7 (2011) 4146-4164 DOI: 10.1021/ct200539n.
The RMSE and RRMSE were computed using a uniform grid with Ewald summation.
