# Supplementary material for: A collection of forcefield precursors for metal–organic frameworks
Source: RSC Adv. 2019 Nov 13;9(63):36492–507. doi: 10.1039/c9ra07327b (PMC9075174; doi:10.1039/c9ra07327b)
Supplement: RA-009-C9RA07327B-s5333 [file RA-009-C9RA07327B-s5333.xyz]

  312
jmolscript: load "" {1 1 1} spacegroup "x,y,z" unitcell [{     14.049300     0.000000     0.000000 }, {      2.456875    13.832809     0.000000 }, {      5.063663     4.243544    25.454596 }]
Zn     5.301499    12.665248     2.212513     0.866929
Zn     8.296801    11.736755     1.706985     0.820308
Zn    15.929016     5.126739    14.939811     0.866929
Zn    15.538635     8.238256    14.434283     0.820308
Zn     5.640822    12.949614    10.514785     0.866929
Zn     6.031203     9.838097    11.020313     0.820308
Zn    16.268339     5.411105    23.242083     0.866929
Zn    13.273037     6.339598    23.747611     0.820308
H      4.845166     9.476408     4.950919     0.119911
H      4.373887     7.529664     6.101467     0.116466
H      6.982120     5.566357     3.767280     0.113243
H      7.549680     7.560822     2.728733     0.122201
H      4.876804     2.144263     2.415641     0.115163
H      4.854647     4.268536     3.309097     0.113678
H      6.087770     2.794110     6.844741     0.118184
H      8.622848    14.526067     5.925830     0.119329
H     14.779147     4.440497    10.754567     0.113663
H     14.705504     4.119757     8.473835     0.106606
H     16.569475     7.641005     7.939288     0.110271
H     16.555900     7.996973    10.207293     0.110533
H      1.039405     3.162253     2.838187     0.115815
H     14.821303     5.099839     4.047281     0.117141
H      2.474643     3.361905     7.246923     0.107366
H      2.745685     1.415595     6.035285     0.120660
H      2.902966    12.073228     3.932735     0.102128
H     14.676753    11.871115     3.815644     0.126907
H     20.033958    16.212308    25.284050     0.134807
H      3.174061    12.265094     0.063636     0.090056
H     10.486595    10.858013     3.405825     0.106653
H     12.769448    10.854348     3.500007     0.138136
H     17.891559    16.755182    25.304414     0.138363
H     15.600939    16.693469    25.299323     0.099415
H     12.709513     5.235088    17.678217     0.119911
H     10.710352     5.111508    18.828765     0.116466
H      9.233414     8.022883    16.494578     0.113243
H     11.296398     8.232916    15.456031     0.122201
H      5.495885     6.548448    15.142939     0.115163
H      7.583550     6.155151    16.036395     0.113678
H      6.347486     7.627112    19.572039     0.118184
H     18.341983     8.071498    18.653128     0.119329
H      9.488410    15.896648    23.481865     0.113663
H      9.159734    15.880230    21.201133     0.106606
H     12.952685    17.099699    20.666586     0.110271
H     13.300793    17.024083    22.934591     0.110533
H      5.827122     2.592161    15.565485     0.115815
H     10.144964    15.822852    16.774579     0.117141
H      6.274686     3.970368    19.974221     0.107366
H      4.405766     4.577595    18.762583     0.120660
H     14.926675     2.868696    16.660033     0.102128
H     16.786620    14.496401    16.542942     0.126907
H     16.934097    14.768343    12.556752     0.134807
H     15.162992     3.102061    12.790934     0.090056
H     15.056375    10.547977    16.133123     0.106653
H     15.451981    12.796293    16.227305     0.138136
H     17.093954    12.564022    12.577116     0.138363
H     16.632619    10.319491    12.572025     0.099415
H      8.860325    12.841265     7.776379     0.119911
H     10.859486    12.964845     6.625831     0.116466
H     12.336424    10.053470     8.960018     0.113243
H     10.273440     9.843437     9.998565     0.122201
H     16.073953    11.527905    10.311657     0.115163
H     13.986288    11.921202     9.418201     0.113678
H     15.222352    10.449241     5.882557     0.118184
H      3.227855    10.004855     6.801468     0.119329
H     12.081428     2.179705     1.972731     0.113663
H     12.410104     2.196123     4.253463     0.106606
H      8.617153     0.976654     4.788010     0.110271
H      8.269045     1.052270     2.520005     0.110533
H     13.285841     1.651383     9.889111     0.115815
H     11.424874     2.253501     8.680017     0.117141
H     15.295152    14.105985     5.480375     0.107366
H     17.164072    13.498758     6.692013     0.120660
H      6.643163    15.207657     8.794563     0.102128
H      4.783218     3.579952     8.911654     0.126907
H      4.635741     3.308010    12.897844     0.134807
H      6.406846    14.974292    12.663662     0.090056
H      6.513463     7.528376     9.321473     0.106653
H      6.117857     5.280060     9.227291     0.138136
H      4.475884     5.512331    12.877480     0.138363
H      4.937219     7.756862    12.882571     0.099415
H     16.724672     8.599945    20.503677     0.119911
H     17.195951    10.546689    19.353129     0.116466
H     14.587718    12.509996    21.687316     0.113243
H     14.020158    10.515531    22.725863     0.122201
H     16.693034    15.932090    23.038955     0.115163
H     16.715191    13.807817    22.145499     0.113678
H     15.482068    15.282243    18.609855     0.118184
H     12.946990     3.550286    19.528766     0.119329
H      6.790691    13.635856    14.700029     0.113663
H      6.864334    13.956596    16.980761     0.106606
H      5.000363    10.435348    17.515308     0.110271
H      5.013938    10.079380    15.247303     0.110533
H      6.481133    14.914100    22.616409     0.115815
H      6.748535    12.976514    21.407315     0.117141
H     19.095195    14.714448    18.207673     0.107366
H     18.824153    16.660758    19.419311     0.120660
H     18.666872     6.003125    21.521861     0.102128
H      6.893085     6.205238    21.638952     0.126907
H      1.535880     1.864045     0.170546     0.134807
H     18.395777     5.811259    25.390960     0.090056
H     11.083243     7.218340    22.048771     0.106653
H      8.800390     7.222005    21.954589     0.138136
H      3.678279     1.321171     0.150182     0.138363
H      5.968899     1.382884     0.155273     0.099415
C      6.556222     9.999042     3.035206     0.601856
C      6.231234     8.704719     3.733935    -0.004280
C      5.289565     8.690284     4.727682    -0.095814
C      4.990540     7.521329     5.404265    -0.089733
C      5.613161     6.335901     5.040265    -0.001063
C      6.564269     6.355892     4.022590    -0.123964
C      6.891284     7.545948     3.385461    -0.108578
C      8.073486    13.653596     3.503571     0.573483
C      5.532685     1.193928     4.078335    -0.005657
C      5.130703     2.276978     3.299679    -0.103701
C      5.107547     3.547987     3.839317    -0.116812
C      5.457751     3.756700     5.166774     0.001791
C      5.852871     2.667899     5.954085    -0.106994
C      5.892879     1.413368     5.403756    -0.090137
C      5.314239     5.101098     5.809757     0.347124
C     15.676549     6.508871    12.188933     0.596805
C     15.675616     6.248358    10.715876    -0.020568
C     15.125689     5.088837    10.186166    -0.110214
C     15.090649     4.892284     8.821290    -0.120893
C     15.631159     5.853883     7.956343     0.016415
C     16.193106     7.002990     8.501581    -0.089262
C     16.199537     7.210889     9.859838    -0.107195
C      2.262286     0.885686     3.490589     0.543503
C      1.954410     2.099405     4.306409    -0.004356
C      1.337631     3.207313     3.719171    -0.113786
C     15.222786     4.362522     4.445391    -0.106486
C     15.647710     4.440762     5.768521     0.002984
C      2.191821     3.322690     6.360340    -0.117361
C      2.359663     2.161160     5.634375    -0.100056
C     15.572147     5.740849     6.481758     0.339026
C     16.543377    12.057877     3.095533     0.091091
C     15.178462    11.921867     3.033933    -0.180974
C     14.550017    11.861451     1.795313     0.114732
C     15.348903    11.991705     0.680656    -0.177132
C      2.657235    12.156933     0.829565     0.098697
C     10.967053    11.201786     2.688260     0.112431
C     12.335750    11.206743     2.756987    -0.166032
C     13.071640    11.743385     1.704440     0.115964
C     12.370620    12.187293     0.591819    -0.172480
C     10.997470    12.143282     0.593347     0.093828
C     13.523315     6.828381    15.762504     0.601855
C     12.192105     6.734746    16.461233    -0.004279
C     12.013217     5.810112    17.454980    -0.095814
C     10.809983     5.720117    18.131563    -0.089733
C      9.751703     6.540446    17.767563    -0.001063
C      9.937711     7.473402    16.749888    -0.123965
C     11.166616     7.587266    16.112759    -0.108577
C     17.386886     7.683175    16.230869     0.573488
C      4.674891     7.360413    16.805633    -0.005657
C      5.670956     6.775227    16.026977    -0.103701
C      6.918330     6.530160    16.566615    -0.116812
C      7.185068     6.838469    17.894072     0.001791
C      6.182142     7.417905    18.681383    -0.106994
C      4.953939     7.676683    18.131054    -0.090137
C      8.483654     6.462066    18.537055     0.347124
C     11.681846    16.418515    24.916231     0.596805
C     11.425183    16.463153    23.443174    -0.020568
C     10.187361    16.124471    22.913464    -0.110214
C      9.987709    16.124344    21.548588    -0.120893
C     11.029013    16.488366    20.683641     0.016415
C     12.258683    16.840702    21.228879    -0.089262
C     12.464503    16.810678    22.587136    -0.107195
C      3.799487     4.194313    16.217887     0.543503
C      4.940664     3.678931    17.033707    -0.004356
C      5.923640     2.877911    16.446469    -0.113786
C      9.489218    16.347087    17.172689    -0.106486
C      9.640561    16.751781    18.495819     0.002984
C      6.186616     3.698762    19.087638    -0.117361
C      5.072336     4.067141    18.361673    -0.100056
C     10.907401    16.450029    19.209056     0.339026
C     17.296930    16.301601    15.822831     0.091091
C     16.924327    14.981503    15.761231    -0.180974
C     16.754942    14.373308    14.522611     0.114732
C     17.022895    15.137105    13.407954    -0.177132
C     14.966118     2.612114    13.556863     0.098697
C     15.478871    10.960915    15.415558     0.112431
C     15.723102    12.307653    15.484285    -0.166032
C     16.380164    12.938359    14.431738     0.115964
C     16.694640    12.170512    13.319117    -0.172480
C     16.411178    10.826218    13.320645     0.093828
C      8.046523    11.247972     9.692092     0.601855
C      9.377733    11.341607     8.993363    -0.004279
C      9.556621    12.266241     7.999616    -0.095814
C     10.759855    12.356236     7.323033    -0.089733
C     11.818135    11.535907     7.687033    -0.001063
C     11.632127    10.602951     8.704708    -0.123964
C     10.403222    10.489087     9.341837    -0.108577
C      4.182952    10.393178     9.223727     0.573488
C     16.894947    10.715940     8.648963    -0.005657
C     15.898882    11.301126     9.427619    -0.103701
C     14.651508    11.546193     8.887981    -0.116812
C     14.384770    11.237884     7.560524     0.001791
C     15.387696    10.658448     6.773213    -0.106994
C     16.615899    10.399670     7.323542    -0.090137
C     13.086184    11.614287     6.917541     0.347124
C      9.887992     1.657838     0.538365     0.596805
C     10.144655     1.613200     2.011422    -0.020568
C     11.382477     1.951882     2.541132    -0.110213
C     11.582129     1.952009     3.906008    -0.120893
C     10.540825     1.587987     4.770955     0.016415
C      9.311155     1.235651     4.225717    -0.089262
C      9.105335     1.265675     2.867460    -0.107195
C     17.770351    13.882040     9.236709     0.543503
C     16.629174    14.397422     8.420889    -0.004356
C     15.646198    15.198442     9.008127    -0.113786
C     12.080620     1.729266     8.281907    -0.106486
C     11.929277     1.324572     6.958777     0.002984
C     15.383222    14.377591     6.366958    -0.117361
C     16.497502    14.009212     7.092923    -0.100056
C     10.662437     1.626324     6.245540     0.339027
C      4.272908     1.774752     9.631765     0.091091
C      4.645511     3.094850     9.693365    -0.180974
C      4.814896     3.703045    10.931985     0.114732
C      4.546943     2.939248    12.046642    -0.177132
C      6.603720    15.464239    11.897733     0.098697
C      6.090967     7.115438    10.039038     0.112431
C      5.846736     5.768700     9.970311    -0.166032
C      5.189674     5.137994    11.022858     0.115964
C      4.875198     5.905841    12.135479    -0.172480
C      5.158660     7.250135    12.133951     0.093828
C     15.013616     8.077311    22.419390     0.601856
C     15.338604     9.371634    21.720661    -0.004280
C     16.280273     9.386069    20.726914    -0.095814
C     16.579298    10.555024    20.050331    -0.089733
C     15.956677    11.740452    20.414331    -0.001063
C     15.005569    11.720461    21.432006    -0.123964
C     14.678554    10.530405    22.069135    -0.108578
C     13.496352     4.422757    21.951025     0.573483
C     16.037153    16.882425    21.376261    -0.005657
C     16.439135    15.799375    22.154917    -0.103701
C     16.462291    14.528366    21.615279    -0.116812
C     16.112087    14.319653    20.287822     0.001791
C     15.716967    15.408454    19.500511    -0.106994
C     15.676959    16.662985    20.050840    -0.090137
C     16.255599    12.975255    19.644839     0.347124
C      5.893289    11.567482    13.265663     0.596805
C      5.894222    11.827995    14.738720    -0.020568
C      6.444149    12.987516    15.268430    -0.110214
C      6.479189    13.184069    16.633306    -0.120893
C      5.938679    12.222470    17.498253     0.016415
C      5.376732    11.073363    16.953015    -0.089262
C      5.370301    10.865464    15.594758    -0.107195
C     19.307552    17.190667    21.964007     0.543503
C     19.615428    15.976948    21.148187    -0.004356
C     20.232207    14.869040    21.735425    -0.113786
C      6.347052    13.713831    21.009205    -0.106486
C      5.922128    13.635591    19.686075     0.002984
C     19.378017    14.753663    19.094256    -0.117361
C     19.210175    15.915193    19.820221    -0.100056
C      5.997691    12.335504    18.972838     0.339027
C      5.026461     6.018476    22.359063     0.091091
C      6.391376     6.154486    22.420663    -0.180974
C      7.019821     6.214902    23.659283     0.114732
C      6.220935     6.084648    24.773940    -0.177132
C     18.912603     5.919420    24.625031     0.098697
C     10.602785     6.874567    22.766336     0.112431
C      9.234088     6.869610    22.697609    -0.166032
C      8.498198     6.332968    23.750156     0.115964
C      9.199218     5.889060    24.862777    -0.172480
C     10.572368     5.933071    24.861249     0.093828
N      3.268934    12.168936     2.000986    -0.206232
N     10.295772    11.670381     1.638258    -0.218495
N     15.084907     3.212288    14.728284    -0.206232
N     15.822854    10.218032    14.365556    -0.218495
N      6.484931    14.864065    10.726312    -0.206232
N      5.746984     7.858321    11.089040    -0.218495
N     18.300904     5.907417    23.453610    -0.206232
N     11.274066     6.405972    23.816338    -0.218495
O      5.731398    10.939664     3.138043    -0.542777
O      7.647662    10.044800     2.388659    -0.545662
O      7.497470    13.439552     2.347423    -0.601403
O      8.725359    12.774312     4.070699    -0.523067
O      4.927506     5.179196     6.970232    -0.414620
O     15.666874     5.513879    12.974717    -0.560131
O     15.685779     7.720130    12.542752    -0.538304
O      2.248999     0.951081     2.237459    -0.567776
O      5.016504    13.632525     4.084954    -0.540322
O     15.492046     6.787528     5.814339    -0.421343
O     14.305202     5.851776    15.865341    -0.542777
O     13.759234     7.895001    15.115957    -0.545662
O     17.075409     7.153466    15.074721    -0.601403
O     16.635149     8.478768    16.797997    -0.523072
O      8.492918     6.067634    19.697530    -0.414620
O      5.636831    12.339444     0.247419    -0.560131
O     12.876053    16.215783    25.270050    -0.538304
O      3.861551     4.169794    14.964757    -0.567776
O     16.831549     4.676983    16.812252    -0.540322
O     11.923943    16.188124    18.541637    -0.421343
O      7.264636    12.224577     9.589255    -0.542777
O      7.810604    10.181352    10.338639    -0.545662
O      4.494429    10.922887    10.379875    -0.601403
O      4.934689     9.597585     8.656599    -0.523072
O     13.076920    12.008719     5.757066    -0.414620
O     15.933007     5.736909    25.207177    -0.560131
O      8.693785     1.860570     0.184546    -0.538304
O     17.708287    13.906559    10.489839    -0.567776
O      4.738289    13.399370     8.642344    -0.540322
O      9.645895     1.888229     6.912959    -0.421343
O     15.838440     7.136689    22.316553    -0.542777
O     13.922176     8.031553    23.065937    -0.545662
O     14.072368     4.636801    23.107173    -0.601403
O     12.844479     5.302041    21.383897    -0.523067
O     16.642332    12.897157    18.484364    -0.414620
O      5.902964    12.562474    12.479879    -0.560131
O      5.884059    10.356223    12.911844    -0.538304
O     19.320839    17.125272    23.217137    -0.567776
O     16.553334     4.443828    21.369642    -0.540322
O      6.077792    11.288825    19.640257    -0.421343

The following XYZ coordinates are in angstroms. Other properties are in atomic units.
The sperically averaged electron density of each atom fit to a function of the form exp(a - br)
eigen_1, eigen_2 and eigen_3 are the three eigenvalues of traceless quadrupole moment tensor
  atom number  atomic symbol              X              Y              Z     net charge C6 coefficient C8 coefficient C10 coefficient fluctuating dipole atomic polarizability isotropic forcefield polarizability              a              b squared Pearson coefficient          <r^3>          <r^4>         wp_QDO          m_QDO          q_QDO       dipole_x       dipole_y       dipole_z         dipole            Qxy            Qxz            Qyz     Q(x^2-y^2)  Q(3z^2 - R^2)        eigen_1        eigen_2        eigen_3 static polarizability      alpha(xx)      alpha(xy)      alpha(xz)      alpha(yy)      alpha(yz)      alpha(zz) atomic spin moment
            1             Zn       5.301499      12.665248       2.212513       0.866929     100.974725 0.19731982E+04  0.63761723E+05                                18.324374                           15.047744       0.366486       1.962011                    0.998019      47.330460     131.094458       0.440467       0.430332      -1.120858       0.054875       0.017076       0.003265       0.057563       0.017715       0.000190      -0.031391      -0.088643       0.218736      -0.084441      -0.001404       0.085845             22.366233      26.287977      -1.726971      -1.613395      21.357120       3.473278      19.453603           0.000003
            2             Zn       8.296801      11.736755       1.706985       0.820308      94.569040 0.19466004E+04  0.62653998E+05                                17.151353                           14.515053       0.225864       1.923181                    0.997806      47.615841     131.383182       0.468859       0.405874      -1.138014      -0.042701      -0.014248      -0.010864       0.046308      -0.006275      -0.002282       0.002721      -0.144192       0.140350      -0.095793       0.044879       0.050914             20.736165      27.636500       1.699570      -0.728796      16.923658      -0.349448      17.648336           0.000001
            3             Zn      15.929016       5.126739      14.939811       0.866929     100.974729 0.19731978E+04  0.63761707E+05                                18.324373                           15.047741       0.366486       1.962011                    0.998019      47.330458     131.094449       0.440467       0.430332      -1.120859       0.026409       0.051043       0.003265       0.057563       0.001369      -0.030874       0.005677       0.095423       0.218736      -0.084441      -0.001404       0.085845             22.366233      20.913204      -0.772352       3.137608      26.731893      -2.195922      19.453603           0.000003
            4             Zn      15.538635       8.238256      14.434283       0.820308      94.569018 0.19466001E+04  0.62653986E+05                                17.151349                           14.515051       0.225864       1.923181                    0.997806      47.615842     131.383184       0.468859       0.405874      -1.138014      -0.021496      -0.039552      -0.010864       0.046308      -0.030718       0.002280      -0.002723       0.131052       0.140350      -0.095793       0.044879       0.050914             20.736160      17.836539       3.440162      -0.471512      26.723605      -0.656457      17.648336           0.000001
            5             Zn       5.640822      12.949614      10.514785       0.866929     100.974729 0.19731978E+04  0.63761707E+05                                18.324373                           15.047741       0.366486       1.962011                    0.998019      47.330458     131.094449       0.440467       0.430332      -1.120859      -0.026409      -0.051043      -0.003265       0.057563       0.001369      -0.030874       0.005677       0.095423       0.218736      -0.084441      -0.001404       0.085845             22.366233      20.913204      -0.772352       3.137608      26.731893      -2.195922      19.453603           0.000003
            6             Zn       6.031203       9.838097      11.020313       0.820308      94.569018 0.19466001E+04  0.62653986E+05                                17.151350                           14.515051       0.225864       1.923181                    0.997806      47.615842     131.383184       0.468859       0.405874      -1.138014       0.021496       0.039552       0.010864       0.046308      -0.030718       0.002280      -0.002723       0.131052       0.140350      -0.095793       0.044879       0.050914             20.736160      17.836539       3.440162      -0.471513      26.723606      -0.656457      17.648336           0.000001
            7             Zn      16.268339       5.411105      23.242083       0.866929     100.974725 0.19731982E+04  0.63761723E+05                                18.324374                           15.047744       0.366486       1.962011                    0.998019      47.330460     131.094458       0.440467       0.430332      -1.120858      -0.054875      -0.017076      -0.003265       0.057563       0.017715       0.000190      -0.031391      -0.088643       0.218736      -0.084441      -0.001404       0.085845             22.366234      26.287978      -1.726971      -1.613395      21.357120       3.473278      19.453602           0.000003
            8             Zn      13.273037       6.339598      23.747611       0.820308      94.569039 0.19466004E+04  0.62653999E+05                                17.151353                           14.515053       0.225864       1.923181                    0.997806      47.615841     131.383182       0.468859       0.405874      -1.138014       0.042701       0.014248       0.010864       0.046308      -0.006275      -0.002282       0.002721      -0.144192       0.140350      -0.095793       0.044879       0.050914             20.736166      27.636503       1.699570      -0.728795      16.923658      -0.349448      17.648336           0.000001
            9              H       4.845166       9.476408       4.950919       0.119911       1.003082 0.69606413E+01  0.65862232E+02                                 1.641240                            1.530714      -0.876048       2.466591                    0.999148       3.342215       9.124451       0.512801       1.262322      -0.712822      -0.017238       0.033419       0.011443       0.039306      -0.005696      -0.008781       0.004997      -0.006539      -0.022109      -0.013150      -0.000925       0.014074              1.707385       1.526194      -0.351473      -0.202964       2.145099       0.074092       1.450862           0.000001
           10              H       4.373887       7.529664       6.101467       0.116466       0.984502 0.69287473E+01  0.66683823E+02                                 1.729656                            1.608646      -1.238684       2.296587                    0.994213       3.727686      10.890094       0.454405       1.400546      -0.682059      -0.025603       0.003547       0.028712       0.038632      -0.002964      -0.013747       0.001199       0.000108      -0.007445      -0.014540       0.000543       0.013998              1.792156       1.792874       0.013319      -0.579320       1.612170      -0.046130       1.971424           0.000000
           11              H       6.982120       5.566357       3.767280       0.113243       1.127393 0.80366530E+01  0.77813583E+02                                 1.688935                            1.580734      -0.995488       2.403568                    0.998203       3.306498       8.753885       0.542566       1.165933      -0.736578       0.021960      -0.029374      -0.015332       0.039751      -0.009495      -0.014479       0.002147      -0.002849      -0.003649      -0.017063      -0.000912       0.017975              1.749239       1.527526      -0.279225      -0.161175       2.335228       0.159918       1.384963          -0.000002
           12              H       7.549680       7.560822       2.728733       0.122201       1.135625 0.81753182E+01  0.78982271E+02                                 1.660338                            1.568162      -0.934239       2.439705                    0.998793       3.189156       8.257402       0.562047       1.127998      -0.747519       0.029662      -0.001871      -0.026471       0.039800      -0.009046      -0.015119       0.001921      -0.001210      -0.003431      -0.017177      -0.001115       0.018292              1.679337       1.748070       0.057588      -0.477763       1.554920      -0.093369       1.735020          -0.000004
           13              H       4.876804       2.144263       2.415641       0.115163       0.995604 0.70965980E+01  0.68306770E+02                                 1.705919                            1.601086      -1.095264       2.363237                    0.996040       3.620551      10.376665       0.469766       1.354599      -0.691822      -0.014445      -0.004055      -0.036001       0.039003      -0.004464       0.006674      -0.001784      -0.016156       0.027710      -0.015355       0.003199       0.012156              1.773582       1.458957       0.059860       0.220988       1.508043       0.297761       2.353745           0.000000
           14              H       4.854647       4.268536       3.309097       0.113678       1.170941 0.90091598E+01  0.90119544E+02                                 1.769937                            1.708562      -0.953330       2.426109                    0.998510       3.376773       9.207364       0.503922       1.215090      -0.726077      -0.012035       0.025962      -0.026551       0.039036      -0.005564       0.007752      -0.004517      -0.015024       0.038333      -0.017021      -0.000037       0.017058              1.772014       1.461141      -0.086147       0.101019       2.193413      -0.244648       1.661487          -0.000001
           15              H       6.087770       2.794110       6.844741       0.118184       1.054914 0.76201334E+01  0.73900045E+02                                 1.716438                            1.618728      -0.875685       2.468774                    0.999006       3.401049       9.461576       0.489787       1.289485      -0.707624       0.013175       0.001198       0.036072       0.038422       0.001090       0.010739      -0.002119      -0.014357       0.028488      -0.016558       0.002401       0.014157              1.758188       1.450937      -0.045689       0.116055       1.525832       0.180659       2.297797           0.000000
           16              H       8.622848      14.526067       5.925830       0.119329       0.927238 0.64413336E+01  0.60283420E+02                                 1.608499                            1.511597      -0.851396       2.480332                    0.999107       3.410148       9.516918       0.491990       1.330233      -0.697651       0.012068      -0.028200       0.023458       0.038616      -0.001998       0.008596      -0.007047      -0.010838       0.019712      -0.012656      -0.001987       0.014644              1.659490       1.467725      -0.280022       0.149306       1.886753      -0.335406       1.623993           0.000000
           17              H      14.779147       4.440497      10.754567       0.113663       1.085195 0.78136822E+01  0.75802710E+02                                 1.707377                            1.606475      -0.871038       2.464845                    0.999026       3.370334       9.197740       0.509746       1.238579      -0.719039      -0.014554      -0.028126       0.021360       0.038198       0.009982      -0.004623      -0.002662      -0.016762       0.004445      -0.014394       0.000520       0.013875              1.748315       1.429422       0.272194      -0.162485       1.877424      -0.377981       1.938099          -0.000000
           18              H      14.705504       4.119757       8.473835       0.106606       1.118694 0.80930925E+01  0.79967688E+02                                 1.791923                            1.670117      -1.248451       2.281861                    0.994895       3.693684      10.496150       0.479618       1.292440      -0.704651      -0.014987      -0.031146      -0.010798       0.036212       0.007926       0.001687       0.000186      -0.012439       0.015942      -0.012846       0.005079       0.007766              1.867120       1.579755       0.416731       0.136903       2.236550       0.439920       1.785054           0.000000
           19              H      16.569475       7.641005       7.939288       0.110271       0.991150 0.71621970E+01  0.69703251E+02                                 1.750211                            1.645081      -1.341952       2.240875                    0.993271       3.892938      11.543857       0.444160       1.416966      -0.678130       0.017496       0.024607      -0.020530       0.036512       0.010028      -0.009013      -0.001802      -0.007136       0.012968      -0.015088       0.001138       0.013950              1.810272       1.476030       0.277090      -0.208787       2.100894      -0.339815       1.853892           0.000000
           20              H      16.555900       7.996973      10.207293       0.110533       1.006521 0.73049074E+01  0.71205222E+02                                 1.750244                            1.649186      -1.255137       2.285807                    0.993701       3.788142      11.119948       0.450042       1.396227      -0.682914       0.013560       0.033688       0.011547       0.038107       0.012084       0.001747       0.004711      -0.013472      -0.001604      -0.013631      -0.001989       0.015620              1.820654       1.479377       0.321658       0.128548       2.258413       0.274597       1.724172           0.000000
           21              H       1.039405       3.162253       2.838187       0.115815       1.056028 0.74967079E+01  0.71554437E+02                                 1.640625                            1.545965      -0.850469       2.474828                    0.999458       3.238950       8.599967       0.536760       1.195528      -0.729726      -0.013484       0.000956      -0.035957       0.038414      -0.004959       0.011253      -0.003150      -0.010015       0.021778      -0.015029       0.000009       0.015020              1.687726       1.458432       0.029999       0.290145       1.408579       0.199955       2.196167          -0.000000
           22              H      14.821303       5.099839       4.047281       0.117141       1.184566 0.88188363E+01  0.86961293E+02                                 1.718412                            1.638344      -1.043449       2.384178                    0.997933       3.280488       8.624164       0.544203       1.141380      -0.744182      -0.017466       0.028908      -0.020724       0.039626      -0.012167       0.008999      -0.005329      -0.002623       0.032154      -0.017994      -0.001125       0.019119              1.720741       1.527241      -0.293678       0.200459       2.046873      -0.184250       1.588109          -0.000003
           23              H       2.474643       3.361905       7.246923       0.107366       0.959513 0.69923458E+01  0.67427238E+02                                 1.694497                            1.613252      -1.202773       2.305765                    0.994676       3.776873      11.032484       0.455073       1.395766      -0.682871       0.013756      -0.003535       0.034375       0.037194      -0.006423       0.008468      -0.003133      -0.011426       0.020193      -0.014165       0.000845       0.013320              1.746132       1.446218      -0.002520       0.194403       1.504109       0.189048       2.288069           0.000001
           24              H       2.745685       1.415595       6.035285       0.120660       1.001779 0.76137676E+01  0.74678661E+02                                 1.720532                            1.667640      -1.218375       2.309250                    0.994582       3.671639      10.666411       0.455904       1.369733      -0.689037       0.014558      -0.032831       0.019271       0.040758      -0.008806       0.008439      -0.004418      -0.015041       0.014016      -0.015776       0.000503       0.015273              1.736030       1.584131      -0.183497       0.084904       1.944535      -0.188209       1.679424           0.000001
           25              H       2.902966      12.073228       3.932735       0.102128       1.004503 0.69903345E+01  0.66651269E+02                                 1.685388                            1.565999      -0.909977       2.450060                    0.998524       3.474467       9.728993       0.488292       1.315577      -0.700863       0.019711      -0.000584       0.045284       0.049391      -0.003227       0.002325      -0.000860       0.017596       0.048131      -0.017399       0.000955       0.016444              1.759847       1.691555       0.032897       0.361912       1.369134       0.003380       2.218852           0.000001
           26              H      14.676753      11.871115       3.815644       0.126907       0.984713 0.68490659E+01  0.65342329E+02                                 1.681684                            1.562251      -1.299601       2.261366                    0.995444       3.677146      10.492606       0.480442       1.336293      -0.694173      -0.018385       0.000796       0.025607       0.031533       0.001509       0.004180      -0.000098       0.013714       0.000177      -0.007101      -0.001831       0.008932              1.753081       1.774744       0.068909      -0.364371       1.298822      -0.064507       2.185678           0.000000
           27              H      20.033958      16.212308      25.284050       0.134807       1.040959 0.71680936E+01  0.68832048E+02                                 1.720186                            1.580999      -1.253547       2.292899                    0.995960       3.536341       9.963589       0.487785       1.307649      -0.701357      -0.015315       0.001353      -0.030601       0.034246       0.003261      -0.000478       0.001659       0.014919       0.000358      -0.008543       0.000459       0.008083              1.811751       1.756407       0.011293       0.384530       1.288913       0.005134       2.389932           0.000000
           28              H       3.174061      12.265094       0.063636       0.090056       1.114640 0.76722094E+01  0.74733745E+02                                 1.785945                            1.622396      -1.011809       2.386909                    0.997644       3.637295      10.231123       0.488748       1.286544      -0.706116       0.020983       0.005932      -0.037883       0.043711       0.001807       0.000907      -0.000499       0.009828       0.049176      -0.013446      -0.002994       0.016440              1.895061       2.072855       0.102693      -0.607571       1.346718      -0.101681       2.265611           0.000001
           29              H      10.486595      10.858013       3.405825       0.106653       1.229648 0.88791508E+01  0.88416864E+02                                 1.829505                            1.693882      -0.854133       2.481302                    0.999215       3.327782       9.026507       0.507594       1.211786      -0.727229      -0.021908      -0.018121       0.044748       0.053016       0.003182      -0.002192      -0.015466       0.008924       0.038074      -0.018694      -0.002174       0.020868              1.892945       2.033212       0.225579      -0.455421       1.590615      -0.311293       2.055009          -0.000001
           30              H      12.769448      10.854348       3.500007       0.138136       1.070962 0.75451634E+01  0.72440848E+02                                 1.682294                            1.571567      -1.058561       2.393626                    0.997825       3.257754       8.796831       0.519712       1.227520      -0.721844       0.015790      -0.014895       0.030728       0.037622      -0.002086       0.000761      -0.015601       0.007033      -0.002005      -0.017625       0.003518       0.014107              1.739815       1.767625      -0.110527       0.386527       1.427964      -0.269610       2.023857          -0.000001
           31              H      17.891559      16.755182      25.304414       0.138363       0.917422 0.63683875E+01  0.60261928E+02                                 1.674971                            1.562635      -1.313463       2.272624                    0.994240       3.674367      10.789262       0.450169       1.437861      -0.674781       0.018000       0.013069      -0.029353       0.036829       0.000868      -0.000173      -0.005981       0.013682       0.006841      -0.010762       0.004755       0.006008              1.747258       1.761664       0.121150      -0.319594       1.375491      -0.228644       2.104619           0.000000
           32              H      15.600939      16.693469      25.299323       0.099415       1.045396 0.72858913E+01  0.70563049E+02                                 1.760636                            1.620043      -1.072451       2.370293                    0.996513       3.659266      10.506050       0.468177       1.350833      -0.692586      -0.020799       0.017045      -0.040547       0.048654      -0.002381       0.003631      -0.008618       0.012262       0.022419      -0.013466       0.000684       0.012782              1.855525       1.908015      -0.147330       0.460978       1.421913      -0.239402       2.236646           0.000000
           33              H      12.709513       5.235088      17.678217       0.119911       1.003082 0.69606432E+01  0.65862254E+02                                 1.641240                            1.530714      -0.876049       2.466590                    0.999148       3.342216       9.124454       0.512801       1.262322      -0.712822       0.029890      -0.022817       0.011443       0.039306      -0.006474       0.003384      -0.009519       0.002216      -0.022109      -0.013150      -0.000925       0.014074              1.707385       2.005139      -0.436539       0.037457       1.666154      -0.212793       1.450862           0.000001
           34              H      10.710352       5.111508      18.828765       0.116466       0.984504 0.69287650E+01  0.66684035E+02                                 1.729658                            1.608648      -1.238685       2.296586                    0.994213       3.727690      10.890109       0.454405       1.400546      -0.682059      -0.000985      -0.025829       0.028712       0.038632      -0.002764      -0.001223      -0.013745      -0.002143      -0.007444      -0.014540       0.000542       0.013998              1.792158       1.622285       0.043619      -0.146728       1.782764      -0.562327       1.971427           0.000000
           35              H       9.233414       8.022883      16.494578       0.113243       1.127392 0.80366454E+01  0.77813491E+02                                 1.688934                            1.580733      -0.995487       2.403568                    0.998203       3.306498       8.753884       0.542566       1.165933      -0.736578      -0.025081       0.026759      -0.015332       0.039751      -0.009405      -0.000418      -0.014631      -0.003865      -0.003649      -0.017063      -0.000912       0.017975              1.749238       2.214372      -0.401216       0.129269       1.648379      -0.186657       1.384963          -0.000002
           36              H      11.296398       8.232916      15.456031       0.122201       1.135626 0.81753313E+01  0.78982428E+02                                 1.660340                            1.568163      -0.934239       2.439705                    0.998793       3.189157       8.257406       0.562047       1.127998      -0.747519       0.003345       0.029532      -0.026471       0.039800      -0.008701      -0.000752      -0.015222      -0.005094      -0.003431      -0.017177      -0.001115       0.018292              1.679338       1.580659       0.087322      -0.175479       1.722334      -0.454074       1.735022          -0.000004
           37              H       5.495885       6.548448      15.142939       0.115163       0.995604 0.70965998E+01  0.68306791E+02                                 1.705919                            1.601087      -1.095263       2.363237                    0.996040       3.620551      10.376665       0.469766       1.354599      -0.691822      -0.006518      -0.013513      -0.036002       0.039003      -0.006972      -0.000589       0.006883       0.012093       0.027710      -0.015355       0.003199       0.012156              1.773582       1.527156       0.047748       0.331818       1.439845       0.165512       2.353745           0.000000
           38              H       7.583550       6.155151      16.036395       0.113678       1.170941 0.90091572E+01  0.90119516E+02                                 1.769937                            1.708562      -0.953330       2.426109                    0.998510       3.376772       9.207363       0.503921       1.215090      -0.726077       0.023457      -0.016390      -0.026551       0.039036      -0.007810      -0.003091       0.008423       0.010274       0.038333      -0.017021      -0.000037       0.017058              1.772014       2.141354      -0.206961      -0.223213       1.513201       0.142245       1.661487          -0.000001
           39              H       6.347486       7.627112      19.572039       0.118184       1.054914 0.76201328E+01  0.73900039E+02                                 1.716438                            1.618728      -0.875685       2.468774                    0.999006       3.401049       9.461576       0.489788       1.289485      -0.707624       0.003483       0.012763       0.036072       0.038422      -0.001449      -0.000208       0.010945       0.014229       0.028488      -0.016558       0.002401       0.014157              1.758189       1.507808      -0.055790       0.198170       1.468960       0.082673       2.297798           0.000000
           40              H      18.341983       8.071498      18.653128       0.119329       0.927237 0.64413256E+01  0.60283328E+02                                 1.608498                            1.511596      -0.851394       2.480333                    0.999107       3.410146       9.516912       0.491990       1.330233      -0.697651      -0.025655       0.016813       0.023458       0.038616      -0.003742      -0.005435       0.009696       0.008799       0.019712      -0.012656      -0.001987       0.014644              1.659489       1.777509      -0.335044      -0.304127       1.576967       0.205660       1.623993           0.000000
           41              H       9.488410      15.896648      23.481865       0.113663       1.085195 0.78136822E+01  0.75802713E+02                                 1.707377                            1.606475      -0.871038       2.464845                    0.999026       3.370334       9.197741       0.509745       1.238579      -0.719039      -0.030237      -0.009412       0.021360       0.038198       0.006485      -0.003430      -0.004087       0.022611       0.004445      -0.014394       0.000520       0.013875              1.748315       1.957457       0.178409      -0.400571       1.349390      -0.093882       1.938100          -0.000000
           42              H       9.159734      15.880230      21.201133       0.106606       1.118694 0.80930920E+01  0.79967677E+02                                 1.791923                            1.670116      -1.248451       2.281860                    0.994895       3.693684      10.496148       0.479619       1.292439      -0.704651      -0.033287      -0.009309      -0.010798       0.036212       0.005299       0.000478       0.001628       0.017137       0.015942      -0.012846       0.005079       0.007766              1.867119       2.359970       0.278155       0.457082       1.456334       0.057862       1.785054           0.000000
           43              H      12.952685      17.099699      20.666586       0.110271       0.991150 0.71622031E+01  0.69703324E+02                                 1.750212                            1.645081      -1.341952       2.240875                    0.993271       3.892938      11.543857       0.444160       1.416966      -0.678130       0.027288       0.012923      -0.020530       0.036512       0.008186      -0.003350      -0.008559       0.013606       0.012968      -0.015088       0.001138       0.013950              1.810273       2.177205       0.152553      -0.371091       1.399721      -0.146145       1.853892           0.000000
           44              H      13.300793      17.024083      22.934591       0.110533       1.006521 0.73049082E+01  0.71205230E+02                                 1.750244                            1.649186      -1.255137       2.285807                    0.993701       3.788142      11.119947       0.450042       1.396227      -0.682914       0.035541       0.007460       0.011547       0.038107       0.009025       0.004944       0.000896       0.020971      -0.001604      -0.013631      -0.001989       0.015620              1.820654       2.345356       0.167850       0.292845       1.392435       0.078547       1.724172           0.000000
           45              H       5.827122       2.592161      15.565485       0.115815       1.056028 0.74967041E+01  0.71554380E+02                                 1.640623                            1.545963      -0.850468       2.474828                    0.999458       3.238950       8.599961       0.536761       1.195527      -0.729727      -0.001417      -0.013443      -0.035957       0.038414      -0.006380      -0.001134       0.011630       0.005987       0.021778      -0.015029       0.000009       0.015020              1.687724       1.420433       0.036747       0.247613       1.446575       0.250707       2.196165          -0.000000
           46              H      10.144964      15.822852      16.774579       0.117141       1.184564 0.88188215E+01  0.86961121E+02                                 1.718412                            1.638343      -1.043446       2.384178                    0.997933       3.280485       8.624158       0.544203       1.141381      -0.744181       0.025408      -0.022253      -0.020724       0.039626      -0.011874      -0.003673       0.009793      -0.005918       0.032155      -0.017994      -0.001125       0.019119              1.720740       1.929850      -0.365187      -0.146355       1.644263       0.229590       1.588108          -0.000003
           47              H       6.274686       3.970368      19.974221       0.107366       0.959513 0.69923460E+01  0.67427240E+02                                 1.694498                            1.613252      -1.202773       2.305765                    0.994676       3.776873      11.032484       0.455073       1.395766      -0.682871      -0.001075       0.014162       0.034375       0.037194      -0.007997      -0.001604       0.008885       0.006304       0.020193      -0.014165       0.000845       0.013320              1.746132       1.501471      -0.012333       0.220131       1.448856       0.158347       2.288070           0.000001
           48              H       4.405766       4.577595      18.762583       0.120660       1.001779 0.76137643E+01  0.74678622E+02                                 1.720531                            1.667639      -1.218376       2.309250                    0.994582       3.671639      10.666411       0.455904       1.369733      -0.689037      -0.029780       0.020075       0.019271       0.040758      -0.010857      -0.002874       0.009082       0.008056       0.014016      -0.015776       0.000503       0.015273              1.736030       1.870324      -0.234328      -0.170461       1.658341       0.116509       1.679424           0.000001
           49              H      14.926675       2.868696      16.660033       0.102128       1.004503 0.69903355E+01  0.66651281E+02                                 1.685388                            1.565999      -0.909977       2.450060                    0.998524       3.474467       9.728993       0.488292       1.315577      -0.700863       0.002872       0.019509       0.045284       0.049391       0.000000      -0.000440       0.002439      -0.018742       0.048131      -0.017399       0.000955       0.016444              1.759847       1.390323       0.086400       0.066618       1.670367       0.355744       2.218851           0.000001
           50              H      16.786620      14.496401      16.542942       0.126907       0.984714 0.68490693E+01  0.65342366E+02                                 1.681684                            1.562251      -1.299601       2.261366                    0.995444       3.677147      10.492607       0.480442       1.336292      -0.694173      -0.002431      -0.018241       0.025607       0.031533       0.003778       0.000634       0.004133      -0.011836       0.000177      -0.007101      -0.001831       0.008932              1.753081       1.337106       0.146639      -0.127233       1.736460      -0.347475       2.185679           0.000000
           51              H      16.934097      14.768343      12.556752       0.134807       1.040959 0.71680935E+01  0.68832049E+02                                 1.720186                            1.581000      -1.253547       2.292899                    0.995960       3.536341       9.963590       0.487784       1.307649      -0.701357      -0.001346      -0.015315      -0.030601       0.034246       0.005630       0.001550      -0.000761      -0.011761       0.000358      -0.008543       0.000459       0.008083              1.811751       1.307099       0.091096       0.072300       1.738222       0.377707       2.389932           0.000000
           52              H      15.162992       3.102061      12.790934       0.090056       1.114640 0.76722051E+01  0.74733694E+02                                 1.785945                            1.622396      -1.011809       2.386909                    0.997644       3.637295      10.231123       0.488748       1.286544      -0.706116       0.009510       0.019623      -0.037883       0.043711       0.003389      -0.000333       0.000980      -0.007982       0.049176      -0.013446      -0.002994       0.016440              1.895061       1.404287       0.221438      -0.206363       2.015285      -0.580427       2.265610           0.000001
           53              H      15.056375      10.547977      16.133123       0.106653       1.229648 0.88791498E+01  0.88416852E+02                                 1.829505                            1.693882      -0.854132       2.481302                    0.999215       3.327781       9.026504       0.507594       1.211786      -0.727229      -0.021673      -0.018402       0.044748       0.053016       0.004524      -0.015611       0.000547      -0.006186       0.038073      -0.018694      -0.002174       0.020868              1.892946       1.681831       0.287989      -0.386138       1.941997      -0.393966       2.055008          -0.000001
           54              H      15.451981      12.796293      16.227305       0.138136       1.070962 0.75451645E+01  0.72440860E+02                                 1.682294                            1.571567      -1.058561       2.393626                    0.997825       3.257755       8.796833       0.519712       1.227520      -0.721844      -0.011904       0.018151       0.030728       0.037622      -0.000747      -0.015227       0.003478      -0.008039      -0.002005      -0.017625       0.003518       0.014107              1.739815       1.400290      -0.045284      -0.197861       1.795300       0.427720       2.023857          -0.000001
           55              H      17.093954      12.564022      12.577116       0.138363       0.917422 0.63683905E+01  0.60261962E+02                                 1.674971                            1.562635      -1.313463       2.272624                    0.994240       3.674367      10.789261       0.450169       1.437861      -0.674781       0.016015       0.015437      -0.029353       0.036829       0.003171      -0.005919       0.000876      -0.012247       0.006841      -0.010762       0.004755       0.006007              1.747258       1.429020       0.180232      -0.281010       1.708135      -0.274685       2.104618           0.000000
           56              H      16.632619      10.319491      12.572025       0.099415       1.045396 0.72858895E+01  0.70563024E+02                                 1.760635                            1.620042      -1.072451       2.370293                    0.996513       3.659265      10.506045       0.468177       1.350832      -0.692586       0.013145      -0.023459      -0.040547       0.048654      -0.000124      -0.007850       0.005082      -0.013152       0.022419      -0.013466       0.000684       0.012782              1.855524       1.386043      -0.054622      -0.155099       1.943884       0.495740       2.236646           0.000000
           57              H       8.860325      12.841265       7.776379       0.119911       1.003082 0.69606436E+01  0.65862257E+02                                 1.641240                            1.530714      -0.876049       2.466591                    0.999148       3.342216       9.124453       0.512801       1.262322      -0.712822      -0.029890       0.022817      -0.011443       0.039306      -0.006474       0.003384      -0.009519       0.002216      -0.022109      -0.013150      -0.000925       0.014074              1.707385       2.005139      -0.436539       0.037457       1.666154      -0.212793       1.450862           0.000001
           58              H      10.859486      12.964845       6.625831       0.116466       0.984504 0.69287650E+01  0.66684035E+02                                 1.729658                            1.608648      -1.238685       2.296586                    0.994213       3.727690      10.890109       0.454405       1.400546      -0.682059       0.000985       0.025829      -0.028712       0.038632      -0.002764      -0.001223      -0.013745      -0.002143      -0.007444      -0.014540       0.000542       0.013998              1.792158       1.622285       0.043619      -0.146728       1.782764      -0.562327       1.971427           0.000000
           59              H      12.336424      10.053470       8.960018       0.113243       1.127392 0.80366468E+01  0.77813510E+02                                 1.688934                            1.580733      -0.995487       2.403568                    0.998203       3.306498       8.753885       0.542566       1.165933      -0.736578       0.025081      -0.026759       0.015332       0.039751      -0.009405      -0.000418      -0.014631      -0.003865      -0.003649      -0.017063      -0.000912       0.017975              1.749238       2.214373      -0.401216       0.129269       1.648379      -0.186657       1.384963          -0.000002
           60              H      10.273440       9.843437       9.998565       0.122201       1.135626 0.81753301E+01  0.78982415E+02                                 1.660340                            1.568163      -0.934239       2.439705                    0.998793       3.189157       8.257406       0.562047       1.127998      -0.747519      -0.003345      -0.029532       0.026471       0.039800      -0.008701      -0.000752      -0.015222      -0.005094      -0.003431      -0.017177      -0.001115       0.018292              1.679338       1.580658       0.087322      -0.175479       1.722334      -0.454073       1.735021          -0.000004
           61              H      16.073953      11.527905      10.311657       0.115163       0.995604 0.70965998E+01  0.68306791E+02                                 1.705919                            1.601087      -1.095264       2.363237                    0.996040       3.620551      10.376665       0.469766       1.354599      -0.691822       0.006518       0.013513       0.036002       0.039003      -0.006972      -0.000589       0.006883       0.012093       0.027710      -0.015355       0.003199       0.012156              1.773582       1.527156       0.047748       0.331818       1.439845       0.165512       2.353745           0.000000
           62              H      13.986288      11.921202       9.418201       0.113678       1.170941 0.90091572E+01  0.90119517E+02                                 1.769937                            1.708562      -0.953330       2.426109                    0.998510       3.376772       9.207363       0.503921       1.215090      -0.726077      -0.023457       0.016390       0.026551       0.039036      -0.007810      -0.003091       0.008423       0.010274       0.038333      -0.017021      -0.000037       0.017058              1.772014       2.141354      -0.206961      -0.223213       1.513201       0.142245       1.661487          -0.000001
           63              H      15.222352      10.449241       5.882557       0.118184       1.054914 0.76201325E+01  0.73900037E+02                                 1.716438                            1.618728      -0.875685       2.468774                    0.999005       3.401049       9.461577       0.489787       1.289485      -0.707624      -0.003483      -0.012763      -0.036072       0.038422      -0.001449      -0.000208       0.010945       0.014229       0.028488      -0.016558       0.002401       0.014157              1.758189       1.507808      -0.055790       0.198170       1.468960       0.082673       2.297798           0.000000
           64              H       3.227855      10.004855       6.801468       0.119329       0.927237 0.64413256E+01  0.60283328E+02                                 1.608498                            1.511596      -0.851394       2.480333                    0.999107       3.410146       9.516912       0.491990       1.330233      -0.697651       0.025655      -0.016813      -0.023458       0.038616      -0.003742      -0.005435       0.009696       0.008799       0.019712      -0.012656      -0.001987       0.014644              1.659489       1.777509      -0.335044      -0.304127       1.576967       0.205660       1.623993           0.000000
           65              H      12.081428       2.179705       1.972731       0.113663       1.085195 0.78136821E+01  0.75802714E+02                                 1.707377                            1.606476      -0.871038       2.464845                    0.999026       3.370334       9.197742       0.509745       1.238579      -0.719039       0.030237       0.009412      -0.021360       0.038198       0.006485      -0.003430      -0.004087       0.022611       0.004445      -0.014394       0.000520       0.013875              1.748316       1.957457       0.178409      -0.400571       1.349390      -0.093882       1.938100          -0.000000
           66              H      12.410104       2.196123       4.253463       0.106606       1.118694 0.80930920E+01  0.79967677E+02                                 1.791923                            1.670116      -1.248451       2.281860                    0.994895       3.693684      10.496148       0.479619       1.292439      -0.704651       0.033287       0.009309       0.010798       0.036212       0.005299       0.000478       0.001628       0.017137       0.015942      -0.012846       0.005079       0.007766              1.867119       2.359970       0.278155       0.457082       1.456334       0.057862       1.785054           0.000000
           67              H       8.617153       0.976654       4.788010       0.110271       0.991150 0.71622031E+01  0.69703324E+02                                 1.750212                            1.645081      -1.341952       2.240875                    0.993271       3.892938      11.543857       0.444160       1.416966      -0.678130      -0.027288      -0.012923       0.020530       0.036512       0.008186      -0.003350      -0.008559       0.013606       0.012968      -0.015088       0.001138       0.013950              1.810273       2.177205       0.152553      -0.371091       1.399721      -0.146145       1.853892           0.000000
           68              H       8.269045       1.052270       2.520005       0.110533       1.006521 0.73049082E+01  0.71205231E+02                                 1.750244                            1.649186      -1.255137       2.285807                    0.993701       3.788142      11.119947       0.450042       1.396227      -0.682914      -0.035541      -0.007460      -0.011547       0.038107       0.009025       0.004944       0.000896       0.020971      -0.001604      -0.013631      -0.001989       0.015620              1.820654       2.345356       0.167850       0.292845       1.392435       0.078547       1.724172           0.000000
           69              H      13.285841       1.651383       9.889111       0.115815       1.056028 0.74967016E+01  0.71554356E+02                                 1.640624                            1.545964      -0.850468       2.474828                    0.999458       3.238949       8.599961       0.536761       1.195528      -0.729726       0.001417       0.013443       0.035957       0.038414      -0.006380      -0.001134       0.011630       0.005987       0.021778      -0.015029       0.000009       0.015020              1.687725       1.420433       0.036747       0.247613       1.446576       0.250707       2.196166          -0.000000
           70              H      11.424874       2.253501       8.680017       0.117141       1.184565 0.88188238E+01  0.86961145E+02                                 1.718412                            1.638343      -1.043446       2.384178                    0.997933       3.280486       8.624159       0.544203       1.141380      -0.744181      -0.025408       0.022253       0.020724       0.039626      -0.011874      -0.003673       0.009793      -0.005918       0.032155      -0.017994      -0.001125       0.019119              1.720740       1.929850      -0.365186      -0.146355       1.644263       0.229590       1.588108          -0.000003
           71              H      15.295152      14.105985       5.480375       0.107366       0.959513 0.69923460E+01  0.67427240E+02                                 1.694498                            1.613252      -1.202773       2.305765                    0.994676       3.776873      11.032484       0.455073       1.395766      -0.682871       0.001075      -0.014162      -0.034375       0.037194      -0.007997      -0.001604       0.008885       0.006304       0.020193      -0.014165       0.000845       0.013320              1.746132       1.501471      -0.012333       0.220131       1.448856       0.158347       2.288070           0.000001
           72              H      17.164072      13.498758       6.692013       0.120660       1.001779 0.76137643E+01  0.74678622E+02                                 1.720531                            1.667639      -1.218376       2.309250                    0.994582       3.671639      10.666411       0.455904       1.369733      -0.689037       0.029780      -0.020075      -0.019271       0.040758      -0.010857      -0.002874       0.009082       0.008056       0.014016      -0.015776       0.000503       0.015273              1.736030       1.870324      -0.234328      -0.170461       1.658341       0.116509       1.679424           0.000001
           73              H       6.643163      15.207657       8.794563       0.102128       1.004503 0.69903361E+01  0.66651286E+02                                 1.685388                            1.565999      -0.909977       2.450060                    0.998524       3.474467       9.728992       0.488292       1.315577      -0.700863      -0.002872      -0.019509      -0.045284       0.049391       0.000000      -0.000440       0.002439      -0.018742       0.048131      -0.017399       0.000955       0.016444              1.759847       1.390323       0.086400       0.066618       1.670367       0.355744       2.218851           0.000001
           74              H       4.783218       3.579952       8.911654       0.126907       0.984714 0.68490693E+01  0.65342366E+02                                 1.681684                            1.562251      -1.299601       2.261366                    0.995444       3.677147      10.492607       0.480442       1.336292      -0.694173       0.002431       0.018241      -0.025607       0.031533       0.003778       0.000634       0.004133      -0.011836       0.000177      -0.007101      -0.001831       0.008932              1.753081       1.337106       0.146639      -0.127233       1.736460      -0.347475       2.185679           0.000000
           75              H       4.635741       3.308010      12.897844       0.134807       1.040959 0.71680922E+01  0.68832038E+02                                 1.720186                            1.581000      -1.253547       2.292899                    0.995960       3.536341       9.963592       0.487784       1.307650      -0.701357       0.001346       0.015315       0.030601       0.034246       0.005630       0.001550      -0.000761      -0.011761       0.000358      -0.008543       0.000459       0.008083              1.811751       1.307099       0.091096       0.072300       1.738222       0.377707       2.389933           0.000000
           76              H       6.406846      14.974292      12.663662       0.090056       1.114640 0.76722051E+01  0.74733694E+02                                 1.785945                            1.622396      -1.011809       2.386909                    0.997644       3.637295      10.231123       0.488748       1.286544      -0.706116      -0.009510      -0.019623       0.037883       0.043711       0.003389      -0.000333       0.000980      -0.007982       0.049176      -0.013446      -0.002994       0.016440              1.895061       1.404287       0.221438      -0.206363       2.015285      -0.580427       2.265610           0.000001
           77              H       6.513463       7.528376       9.321473       0.106653       1.229647 0.88791466E+01  0.88416818E+02                                 1.829505                            1.693882      -0.854132       2.481302                    0.999215       3.327780       9.026503       0.507594       1.211787      -0.727228       0.021673       0.018402      -0.044748       0.053016       0.004524      -0.015611       0.000547      -0.006186       0.038074      -0.018694      -0.002174       0.020868              1.892946       1.681831       0.287989      -0.386138       1.941997      -0.393966       2.055009          -0.000001
           78              H       6.117857       5.280060       9.227291       0.138136       1.070962 0.75451645E+01  0.72440860E+02                                 1.682294                            1.571567      -1.058561       2.393626                    0.997825       3.257755       8.796833       0.519712       1.227520      -0.721844       0.011904      -0.018151      -0.030728       0.037622      -0.000747      -0.015227       0.003478      -0.008039      -0.002005      -0.017625       0.003518       0.014107              1.739815       1.400290      -0.045284      -0.197861       1.795300       0.427720       2.023857          -0.000001
           79              H       4.475884       5.512331      12.877480       0.138363       0.917422 0.63683894E+01  0.60261949E+02                                 1.674971                            1.562635      -1.313463       2.272624                    0.994240       3.674367      10.789261       0.450169       1.437861      -0.674781      -0.016015      -0.015437       0.029353       0.036829       0.003171      -0.005919       0.000876      -0.012247       0.006841      -0.010762       0.004755       0.006007              1.747257       1.429020       0.180232      -0.281010       1.708134      -0.274685       2.104618           0.000000
           80              H       4.937219       7.756862      12.882571       0.099415       1.045397 0.72858941E+01  0.70563075E+02                                 1.760635                            1.620042      -1.072451       2.370293                    0.996513       3.659266      10.506046       0.468177       1.350831      -0.692587      -0.013145       0.023459       0.040547       0.048654      -0.000124      -0.007850       0.005082      -0.013152       0.022419      -0.013466       0.000684       0.012782              1.855524       1.386043      -0.054622      -0.155099       1.943884       0.495740       2.236646           0.000000
           81              H      16.724672       8.599945      20.503677       0.119911       1.003082 0.69606413E+01  0.65862232E+02                                 1.641240                            1.530714      -0.876048       2.466591                    0.999148       3.342215       9.124451       0.512801       1.262322      -0.712822       0.017238      -0.033419      -0.011443       0.039306      -0.005696      -0.008781       0.004997      -0.006539      -0.022109      -0.013150      -0.000925       0.014074              1.707385       1.526194      -0.351473      -0.202964       2.145099       0.074092       1.450862           0.000001
           82              H      17.195951      10.546689      19.353129       0.116466       0.984502 0.69287465E+01  0.66683815E+02                                 1.729656                            1.608646      -1.238684       2.296587                    0.994213       3.727686      10.890095       0.454405       1.400547      -0.682059       0.025603      -0.003547      -0.028712       0.038632      -0.002964      -0.013747       0.001199       0.000108      -0.007445      -0.014540       0.000543       0.013998              1.792156       1.792874       0.013319      -0.579320       1.612170      -0.046130       1.971424           0.000000
           83              H      14.587718      12.509996      21.687316       0.113243       1.127393 0.80366542E+01  0.77813597E+02                                 1.688935                            1.580734      -0.995488       2.403568                    0.998203       3.306498       8.753885       0.542566       1.165933      -0.736578      -0.021960       0.029374       0.015332       0.039751      -0.009495      -0.014479       0.002147      -0.002849      -0.003649      -0.017063      -0.000912       0.017975              1.749239       1.527526      -0.279225      -0.161175       2.335228       0.159918       1.384963          -0.000002
           84              H      14.020158      10.515531      22.725863       0.122201       1.135625 0.81753178E+01  0.78982273E+02                                 1.660339                            1.568162      -0.934239       2.439705                    0.998793       3.189155       8.257402       0.562047       1.127999      -0.747519      -0.029662       0.001871       0.026471       0.039800      -0.009046      -0.015119       0.001921      -0.001210      -0.003431      -0.017177      -0.001115       0.018292              1.679337       1.748071       0.057588      -0.477763       1.554920      -0.093369       1.735021          -0.000004
           85              H      16.693034      15.932090      23.038955       0.115163       0.995604 0.70965973E+01  0.68306763E+02                                 1.705919                            1.601087      -1.095264       2.363237                    0.996040       3.620551      10.376666       0.469766       1.354599      -0.691822       0.014445       0.004055       0.036001       0.039003      -0.004464       0.006674      -0.001784      -0.016156       0.027710      -0.015355       0.003199       0.012156              1.773582       1.458957       0.059860       0.220988       1.508043       0.297761       2.353745           0.000000
           86              H      16.715191      13.807817      22.145499       0.113678       1.170940 0.90091565E+01  0.90119509E+02                                 1.769937                            1.708562      -0.953330       2.426109                    0.998510       3.376772       9.207363       0.503921       1.215090      -0.726077       0.012035      -0.025962       0.026551       0.039036      -0.005564       0.007752      -0.004517      -0.015024       0.038333      -0.017021      -0.000037       0.017058              1.772014       1.461142      -0.086147       0.101019       2.193413      -0.244649       1.661487          -0.000001
           87              H      15.482068      15.282243      18.609855       0.118184       1.054914 0.76201347E+01  0.73900060E+02                                 1.716438                            1.618728      -0.875685       2.468774                    0.999005       3.401049       9.461576       0.489787       1.289485      -0.707624      -0.013175      -0.001198      -0.036072       0.038422       0.001090       0.010739      -0.002119      -0.014357       0.028488      -0.016558       0.002401       0.014157              1.758189       1.450937      -0.045689       0.116055       1.525832       0.180659       2.297797           0.000000
           88              H      12.946990       3.550286      19.528766       0.119329       0.927238 0.64413336E+01  0.60283420E+02                                 1.608499                            1.511597      -0.851396       2.480332                    0.999107       3.410148       9.516918       0.491990       1.330233      -0.697651      -0.012068       0.028200      -0.023458       0.038616      -0.001998       0.008596      -0.007047      -0.010838       0.019712      -0.012656      -0.001987       0.014644              1.659490       1.467725      -0.280022       0.149306       1.886753      -0.335406       1.623993           0.000000
           89              H       6.790691      13.635856      14.700029       0.113663       1.085196 0.78136833E+01  0.75802726E+02                                 1.707377                            1.606476      -0.871038       2.464845                    0.999026       3.370334       9.197741       0.509745       1.238579      -0.719039       0.014554       0.028126      -0.021360       0.038199       0.009982      -0.004623      -0.002662      -0.016762       0.004445      -0.014394       0.000520       0.013875              1.748315       1.429422       0.272194      -0.162485       1.877424      -0.377981       1.938100          -0.000000
           90              H       6.864334      13.956596      16.980761       0.106606       1.118694 0.80930926E+01  0.79967688E+02                                 1.791923                            1.670117      -1.248451       2.281861                    0.994895       3.693684      10.496150       0.479618       1.292440      -0.704651       0.014987       0.031146       0.010798       0.036212       0.007926       0.001687       0.000186      -0.012439       0.015942      -0.012846       0.005079       0.007766              1.867120       1.579755       0.416731       0.136903       2.236550       0.439920       1.785054           0.000000
           91              H       5.000363      10.435348      17.515308       0.110271       0.991150 0.71621970E+01  0.69703251E+02                                 1.750211                            1.645081      -1.341952       2.240875                    0.993271       3.892938      11.543857       0.444160       1.416966      -0.678130      -0.017496      -0.024607       0.020530       0.036512       0.010028      -0.009013      -0.001802      -0.007136       0.012968      -0.015088       0.001138       0.013950              1.810272       1.476030       0.277090      -0.208787       2.100894      -0.339815       1.853892           0.000000
           92              H       5.013938      10.079380      15.247303       0.110533       1.006521 0.73049074E+01  0.71205222E+02                                 1.750244                            1.649186      -1.255137       2.285807                    0.993701       3.788142      11.119948       0.450042       1.396227      -0.682914      -0.013560      -0.033688      -0.011547       0.038107       0.012084       0.001747       0.004711      -0.013472      -0.001604      -0.013631      -0.001989       0.015620              1.820654       1.479377       0.321658       0.128548       2.258413       0.274597       1.724172           0.000000
           93              H       6.481133      14.914100      22.616409       0.115815       1.056029 0.74967117E+01  0.71554474E+02                                 1.640625                            1.545964      -0.850469       2.474828                    0.999458       3.238951       8.599967       0.536761       1.195527      -0.729727       0.013484      -0.000956       0.035957       0.038414      -0.004959       0.011253      -0.003150      -0.010015       0.021778      -0.015029       0.000009       0.015020              1.687726       1.458432       0.029999       0.290145       1.408579       0.199955       2.196166          -0.000000
           94              H       6.748535      12.976514      21.407315       0.117141       1.184566 0.88188355E+01  0.86961281E+02                                 1.718412                            1.638344      -1.043449       2.384177                    0.997933       3.280488       8.624163       0.544204       1.141379      -0.744182       0.017466      -0.028908       0.020724       0.039626      -0.012167       0.008999      -0.005329      -0.002623       0.032154      -0.017994      -0.001125       0.019119              1.720741       1.527241      -0.293678       0.200459       2.046873      -0.184250       1.588108          -0.000003
           95              H      19.095195      14.714448      18.207673       0.107366       0.959513 0.69923458E+01  0.67427238E+02                                 1.694497                            1.613252      -1.202773       2.305765                    0.994676       3.776873      11.032484       0.455073       1.395766      -0.682871      -0.013756       0.003535      -0.034375       0.037194      -0.006423       0.008468      -0.003133      -0.011426       0.020193      -0.014165       0.000845       0.013320              1.746132       1.446218      -0.002520       0.194403       1.504109       0.189048       2.288069           0.000001
           96              H      18.824153      16.660758      19.419311       0.120660       1.001779 0.76137676E+01  0.74678661E+02                                 1.720532                            1.667640      -1.218375       2.309250                    0.994582       3.671639      10.666411       0.455904       1.369733      -0.689037      -0.014558       0.032831      -0.019271       0.040758      -0.008806       0.008439      -0.004418      -0.015041       0.014016      -0.015776       0.000503       0.015273              1.736030       1.584131      -0.183497       0.084904       1.944535      -0.188209       1.679424           0.000001
           97              H      18.666872       6.003125      21.521861       0.102128       1.004503 0.69903351E+01  0.66651274E+02                                 1.685388                            1.565999      -0.909977       2.450060                    0.998524       3.474467       9.728992       0.488292       1.315577      -0.700863      -0.019711       0.000584      -0.045284       0.049391      -0.003227       0.002325      -0.000860       0.017596       0.048131      -0.017399       0.000955       0.016444              1.759847       1.691555       0.032897       0.361912       1.369134       0.003380       2.218851           0.000001
           98              H       6.893085       6.205238      21.638952       0.126907       0.984714 0.68490668E+01  0.65342337E+02                                 1.681684                            1.562251      -1.299601       2.261366                    0.995444       3.677146      10.492605       0.480442       1.336293      -0.694173       0.018385      -0.000796      -0.025607       0.031533       0.001509       0.004180      -0.000098       0.013714       0.000177      -0.007101      -0.001831       0.008932              1.753081       1.774744       0.068909      -0.364371       1.298822      -0.064507       2.185678           0.000000
           99              H       1.535880       1.864045       0.170546       0.134807       1.040959 0.71680930E+01  0.68832043E+02                                 1.720186                            1.581000      -1.253547       2.292899                    0.995960       3.536341       9.963590       0.487784       1.307649      -0.701357       0.015315      -0.001353       0.030601       0.034246       0.003261      -0.000478       0.001659       0.014919       0.000358      -0.008543       0.000459       0.008083              1.811751       1.756408       0.011293       0.384530       1.288913       0.005134       2.389932           0.000000
          100              H      18.395777       5.811259      25.390960       0.090056       1.114640 0.76722094E+01  0.74733745E+02                                 1.785946                            1.622396      -1.011809       2.386909                    0.997644       3.637295      10.231123       0.488748       1.286544      -0.706116      -0.020983      -0.005932       0.037883       0.043711       0.001807       0.000907      -0.000499       0.009828       0.049176      -0.013446      -0.002994       0.016440              1.895061       2.072855       0.102693      -0.607571       1.346718      -0.101681       2.265611           0.000001
          101              H      11.083243       7.218340      22.048771       0.106653       1.229647 0.88791474E+01  0.88416825E+02                                 1.829505                            1.693882      -0.854133       2.481302                    0.999215       3.327781       9.026505       0.507594       1.211786      -0.727229       0.021908       0.018121      -0.044748       0.053016       0.003182      -0.002192      -0.015466       0.008924       0.038074      -0.018694      -0.002174       0.020868              1.892945       2.033212       0.225579      -0.455421       1.590615      -0.311293       2.055009          -0.000001
          102              H       8.800390       7.222005      21.954589       0.138136       1.070957 0.75451293E+01  0.72440506E+02                                 1.682298                            1.571571      -1.058562       2.393626                    0.997825       3.257743       8.796827       0.519707       1.227531      -0.721842      -0.015790       0.014895      -0.030728       0.037622      -0.002086       0.000761      -0.015601       0.007033      -0.002005      -0.017625       0.003518       0.014107              1.739819       1.767629      -0.110527       0.386528       1.427967      -0.269611       2.023861          -0.000001
          103              H       3.678279       1.321171       0.150182       0.138363       0.917422 0.63683875E+01  0.60261928E+02                                 1.674971                            1.562635      -1.313463       2.272624                    0.994240       3.674367      10.789262       0.450169       1.437861      -0.674781      -0.018000      -0.013069       0.029353       0.036829       0.000868      -0.000173      -0.005981       0.013682       0.006841      -0.010762       0.004755       0.006008              1.747258       1.761664       0.121150      -0.319594       1.375491      -0.228644       2.104619           0.000000
          104              H       5.968899       1.382884       0.155273       0.099415       1.045396 0.72858920E+01  0.70563055E+02                                 1.760635                            1.620043      -1.072451       2.370293                    0.996513       3.659266      10.506049       0.468177       1.350832      -0.692586       0.020799      -0.017045       0.040547       0.048654      -0.002381       0.003631      -0.008618       0.012262       0.022419      -0.013466       0.000684       0.012782              1.855524       1.908015      -0.147330       0.460978       1.421913      -0.239402       2.236646           0.000000
          105              C       6.556222       9.999042       3.035206       0.601856      25.851918 0.25297662E+03  0.52365192E+04                                 8.077197                            5.622966       0.017154       2.065218                    0.999607      22.036175      61.029423       0.631338       0.468686      -1.024910       0.021714       0.054698      -0.023695       0.063441       0.011649       0.052117       0.064824       0.033100       0.205280      -0.081412      -0.035902       0.117314             10.455792       8.980159       0.905103      -2.662667      15.122076      -4.547028       7.265142           0.000000
          106              C       6.231234       8.704719       3.733935      -0.004280      38.884302 0.41228839E+03  0.94756695E+04                                 9.934223                            6.697334       0.012056       2.014972                    0.999210      26.546168      73.173908       0.653226       0.407975      -1.079770      -0.006660      -0.035483       0.026134       0.044568       0.000792       0.011234       0.003694       0.019082      -0.007208      -0.011518      -0.005917       0.017435             13.377195       8.484635       1.612902      -3.982735      21.289383      -5.904821      10.357568          -0.000001
          107              C       5.289565       8.690284       4.727682      -0.095814      34.521948 0.40908739E+03  0.94909555E+04                                 9.313094                            6.805269       0.060788       2.001809                    0.999654      28.676460      82.419582       0.621880       0.424527      -1.057017       0.012763      -0.017857       0.005683       0.022673      -0.008052       0.016809       0.020854       0.004233      -0.023717      -0.032980       0.012263       0.020717             11.450467       8.151387       1.209956      -4.067051      16.073024      -4.419230      10.126989           0.000000
          108              C       4.990540       7.521329       5.404265      -0.089733      36.127081 0.43398387E+03  0.10244251E+05                                 9.693663                            7.067092      -0.068642       1.961089                    0.999262      29.173979      85.279532       0.601257       0.431558      -1.050027       0.020927       0.012656      -0.012867       0.027635       0.002135       0.006629       0.011141       0.043845       0.017949      -0.028512       0.005868       0.022644             12.016664       7.777677       0.184495      -3.508668      18.779600      -3.128648       9.492714          -0.000000
          109              C       5.613161       6.335901       5.040265      -0.001063      37.287993 0.42978562E+03  0.10007644E+05                                 9.690418                            6.888151      -0.022937       1.998412                    0.999299      27.020037      75.624071       0.635391       0.413985      -1.072964       0.007738       0.029883      -0.006709       0.031590       0.015246       0.001614      -0.004612      -0.015330       0.023835      -0.021530       0.006923       0.014607             12.333994       7.728196       0.932220      -3.545112      19.977151      -3.581017       9.296637          -0.000001
          110              C       6.564269       6.355892       4.022590      -0.123964      34.817027 0.42526285E+03  0.99427483E+04                                 9.258852                            6.886176       0.084100       1.995032                    0.999700      29.342801      84.118325       0.626509       0.418148      -1.063117       0.003092       0.033410      -0.000551       0.033557      -0.025097      -0.007512       0.026159       0.006172      -0.005298      -0.033658      -0.006253       0.039911             11.051138       7.662638       1.249807      -3.393765      16.928926      -3.230756       8.561850          -0.000005
          111              C       6.891284       7.545948       3.385461      -0.108578      34.152942 0.40629217E+03  0.93875767E+04                                 9.140813                            6.723286       0.046384       1.988385                    0.999655      28.873465      82.174218       0.635382       0.417211      -1.064152      -0.008599      -0.009169       0.023677       0.026807      -0.008103      -0.016791       0.010671       0.027524       0.026444      -0.022091      -0.007477       0.029569             11.027840       7.360967       0.500903      -2.811785      17.844902      -3.284093       7.877652          -0.000006
          112              C       8.073486      13.653596       3.503571       0.573483      23.326305 0.26660002E+03  0.56213016E+04                                 7.599094                            5.828492      -0.113760       2.013194                    0.999450      22.963996      65.318193       0.607919       0.477841      -1.014532      -0.024132      -0.052330      -0.035623       0.067748       0.042791      -0.050578      -0.034255       0.108076       0.027489      -0.077495      -0.024827       0.102322              8.908324       6.874013      -1.045916       1.960031      11.355825       2.995922       8.495134           0.000002
          113              C       5.532685       1.193928       4.078335      -0.005657      34.624271 0.45412779E+03  0.10754986E+05                                 9.337046                            7.179620      -0.091906       1.987242                    0.998659      27.253477      77.722696       0.607601       0.425653      -1.062177      -0.009567       0.037519       0.022540       0.044802       0.002393       0.003037      -0.004084       0.041012      -0.023065      -0.018503      -0.006231       0.024734             10.996721       6.436067      -1.226757       1.279622      15.294194       4.082918      11.259901           0.000001
          114              C       5.130703       2.276978       3.299679      -0.103701      31.992614 0.44271679E+03  0.10511296E+05                                 8.934159                            7.149290      -0.045705       1.965225                    0.999337      29.522504      86.784436       0.595861       0.432943      -1.048315      -0.008158       0.012161       0.023107       0.027356       0.003802       0.004672      -0.007428       0.032289       0.037639      -0.024567       0.008100       0.016467             10.191633       5.942964      -0.784108       1.076738      14.406943       3.247814      10.224993           0.000000
          115              C       5.107547       3.547987       3.839317      -0.116812      31.474056 0.42915401E+03  0.10100696E+05                                 8.762585                            6.988662       0.008122       1.977727                    0.999494      29.529559      86.158390       0.609764       0.426782      -1.053081      -0.009511      -0.032378       0.000879       0.033758      -0.007888       0.000848      -0.027679       0.022907       0.035168      -0.035041       0.005587       0.029455              9.993967       5.224121      -0.118626       0.816137      14.759474       3.678484       9.998305          -0.000001
          116              C       5.457751       3.756700       5.166774       0.001791      35.737020 0.45162120E+03  0.10669089E+05                                 9.505607                            7.125452      -0.136033       1.961045                    0.999123      27.427815      77.842539       0.614995       0.421582      -1.065905      -0.005149      -0.031188      -0.004655       0.031951       0.005729      -0.007565       0.008702      -0.007562      -0.018518      -0.016185       0.004602       0.011584             11.737369       5.664746      -1.408791       0.649512      18.908320       3.466703      10.639042          -0.000000
          117              C       5.852871       2.667899       5.954085      -0.106994      31.504017 0.42787391E+03  0.10049822E+05                                 8.753239                            6.965805       0.110644       2.013942                    0.999623      29.172445      84.664189       0.613205       0.425264      -1.055407      -0.000901      -0.012538      -0.019717       0.023383       0.005354       0.005388      -0.008762       0.038591       0.051671      -0.030507       0.009662       0.020844              9.953409       5.796621      -2.006838       0.660022      14.302350       1.764214       9.761256           0.000000
          118              C       5.892879       1.413368       5.403756      -0.090137      31.516098 0.42357421E+03  0.99253861E+04                                 8.794306                            6.966864       0.129370       2.029466                    0.999591      28.722172      83.304163       0.608292       0.429711      -1.052492      -0.008257       0.017700      -0.011213       0.022521       0.006053      -0.004085      -0.024546       0.032578      -0.012663      -0.034331       0.010054       0.024277             10.018002       6.265444      -1.524158       1.114323      12.906125       2.770490      10.882437           0.000001
          119              C       5.314239       5.101098       5.809757       0.347124      31.695996 0.33199271E+03  0.73107093E+04                                 9.070622                            6.336012      -0.176224       1.981295                    0.998270      24.177915      67.705154       0.613395       0.453456      -1.039718      -0.016800       0.003561       0.043484       0.046752      -0.016818       0.065009      -0.001666       0.176880      -0.157804      -0.076075      -0.062302       0.138377             11.682374       5.673590       0.857994      -2.320003      18.518166       0.148433      10.855368          -0.000000
          120              C      15.676549       6.508871      12.188933       0.596805      25.261837 0.25842502E+03  0.53942582E+04                                 7.960258                            5.712029      -0.080024       2.027658                    0.999440      22.485407      63.159299       0.619771       0.473454      -1.019214      -0.007830       0.013645       0.068165       0.069956       0.014500       0.004964      -0.007094       0.135687      -0.197283      -0.067704      -0.034657       0.102361              9.935642       4.360252       0.128834       0.179964      10.145642       0.582954      15.301034           0.000000
          121              C      15.675616       6.248358      10.715876      -0.020568      37.709361 0.44084412E+03  0.10327458E+05                                 9.753077                            6.964232      -0.049690       1.989037                    0.999261      27.261964      76.457694       0.633731       0.412565      -1.074207      -0.005717      -0.005952      -0.049149       0.049837      -0.017634      -0.003970      -0.004665      -0.007482      -0.022738      -0.017797      -0.004064       0.021861             12.385077       5.921656       2.340684       0.292316      10.756007       1.930354      20.477569          -0.000000
          122              C      15.125689       5.088837      10.186166      -0.110214      32.855131 0.41973863E+03  0.98047932E+04                                 8.964157                            6.872743       0.125367       2.012343                    0.999755      29.263602      84.505883       0.621347       0.422000      -1.058170       0.006467       0.014544      -0.022483       0.027547       0.003939      -0.012424      -0.019533      -0.015048      -0.045380      -0.028054       0.000265       0.027789             10.480802       5.636569       2.380358       0.708831      10.073721       2.398356      15.732117          -0.000001
          123              C      15.090649       4.892284       8.821290      -0.120893      33.366134 0.43644600E+03  0.10308513E+05                                 9.094383                            7.039236       0.075357       1.997496                    0.999606      29.630670      86.409086       0.609100       0.425747      -1.054453       0.001445       0.018662       0.022772       0.029477       0.001700       0.007294       0.005791      -0.019197      -0.080910      -0.029143       0.005069       0.024074             10.486503       5.776342       2.390113      -0.065905      10.004620       1.752971      15.678548          -0.000001
          124              C      15.631159       5.853883       7.956343       0.016415      35.578376 0.43243235E+03  0.10115444E+05                                 9.487907                            6.983871      -0.106841       1.977020                    0.999236      27.052975      76.646986       0.619062       0.422966      -1.063983      -0.000001       0.009835       0.025445       0.027279      -0.018212      -0.001154      -0.002298       0.003623       0.017774      -0.021488       0.006098       0.015390             11.542206       5.751834       2.388448       0.033370      11.366415       3.004607      17.508370          -0.000000
          125              C      16.193106       7.002990       8.501581      -0.089262      34.186365 0.44213418E+03  0.10525434E+05                                 9.447809                            7.202557      -0.198664       1.919686                    0.998561      29.661033      88.164712       0.584749       0.439998      -1.040970      -0.008496      -0.013975       0.020072       0.025891      -0.014364      -0.008290      -0.010855       0.023079      -0.072521      -0.031426       0.000759       0.030667             11.194237       5.780916       2.471166       0.363642      12.051424       2.799903      15.750371           0.000000
          126              C      16.199537       7.210889       9.859838      -0.107195      33.504014 0.44719938E+03  0.10666550E+05                                 9.262146                            7.215705      -0.130995       1.936160                    0.998685      29.891522      88.668349       0.588160       0.436604      -1.043948      -0.012031      -0.013308      -0.015421       0.023657      -0.002676       0.002156       0.009097       0.009527      -0.093369      -0.033144       0.012118       0.021026             10.779753       5.628649       2.107263      -0.242988      10.504173       0.200340      16.206438          -0.000000
          127              C       2.262286       0.885686       3.490589       0.543503      23.729471 0.27480210E+03  0.58328036E+04                                 7.651812                            5.865623      -0.186570       1.977577                    0.999195      23.469903      66.773027       0.614624       0.469504      -1.019967       0.016901      -0.043567      -0.032707       0.057039       0.028692       0.009755      -0.016761       0.132827      -0.119042      -0.065649      -0.026830       0.092479              9.187104       5.116498      -1.322879      -0.781243      11.249878       3.947910      11.194936           0.000001
          128              C       1.954410       2.099405       4.306409      -0.004356      35.454617 0.45802122E+03  0.10865588E+05                                 9.471945                            7.190200      -0.081688       1.982176                    0.999181      27.457221      78.257591       0.609973       0.423280      -1.064131      -0.003366       0.037552       0.023066       0.044199       0.012444      -0.002590      -0.010912      -0.003016      -0.000960      -0.014915      -0.003320       0.018235             11.484353       6.622980      -2.186769       0.306970      14.078615       5.649994      13.751463           0.000001
          129              C       1.337631       3.207313       3.719171      -0.113786      30.668166 0.41937106E+03  0.97672769E+04                                 8.476436                            6.826339       0.203741       2.038823                    0.999754      28.935060      82.690645       0.631135       0.416686      -1.064439       0.009901       0.007438       0.014654       0.019186       0.005680       0.009720      -0.013206       0.024978       0.054762      -0.027854       0.002741       0.025113              9.465975       6.103161      -1.481096       1.251057      11.980749       3.474460      10.314016          -0.000000
          130              C      15.222786       4.362522       4.445391      -0.106486      31.314878 0.41193048E+03  0.95698346E+04                                 8.656318                            6.795006       0.060786       1.991069                    0.999660      29.098104      83.583970       0.627247       0.420327      -1.060052       0.016571      -0.017997       0.001585       0.024515      -0.006432       0.006616      -0.025262       0.023073      -0.007708      -0.031971       0.006250       0.025721              9.861811       5.734009      -0.868094       1.670852      12.113891       4.161053      11.737535          -0.000002
          131              C      15.647710       4.440762       5.768521       0.002984      35.587270 0.44182712E+03  0.10392177E+05                                 9.501307                            7.059905      -0.031840       1.996798                    0.999363      27.342061      77.710714       0.615567       0.423035      -1.063807       0.010249      -0.018319      -0.027325       0.034457       0.000122      -0.011240       0.002131      -0.019851      -0.015868      -0.017647       0.004720       0.012927             11.729029       5.892802      -0.972378       1.491251      15.901383       5.823523      13.392900          -0.000000
          132              C       2.191821       3.322690       6.360340      -0.117361      32.852524 0.46693719E+03  0.11260974E+05                                 9.158076                            7.391608      -0.138636       1.931126                    0.998753      30.261746      90.335033       0.578812       0.438784      -1.042396       0.006912      -0.014697      -0.025545       0.030270       0.010558       0.002677      -0.019895       0.027816       0.049347      -0.033514       0.008486       0.025028             10.500799       5.919872      -1.376701       0.633935      13.863007       4.029331      11.719517           0.000002
          133              C       2.359663       2.161160       5.634375      -0.100056      32.048757 0.45455088E+03  0.10911403E+05                                 9.072487                            7.340525      -0.351717       1.869249                    0.997788      30.119550      90.310760       0.573991       0.444532      -1.036860      -0.006724       0.023659      -0.001148       0.024623       0.001804      -0.001724      -0.019676       0.007022      -0.021744      -0.023586       0.006512       0.017074             10.494366       6.104719      -0.754697       0.693699      12.335946       4.339819      13.042434           0.000002
          134              C      15.572147       5.740849       6.481758       0.339026      31.619528 0.34790508E+03  0.77546978E+04                                 9.109392                            6.520510      -0.217543       1.967711                    0.998127      24.464069      69.022244       0.599609       0.458283      -1.036516      -0.000733       0.036460      -0.022666       0.042937       0.018075      -0.003083       0.003957       0.195620      -0.177954      -0.071300      -0.057865       0.129164             11.418049       4.873363      -0.350548       0.110334      14.321530       4.572793      15.059255          -0.000000
          135              C      16.543377      12.057877       3.095533       0.091091      27.318352 0.33229450E+03  0.73203493E+04                                 7.979175                            6.146952       0.275277       2.109607                    0.999802      25.778074      72.243764       0.652033       0.426410      -1.055634       0.015692       0.003823      -0.047753       0.050411      -0.012652       0.006562       0.004044      -0.072321       0.026781      -0.043745       0.009560       0.034186              9.280782      13.215742       0.923480      -0.332024       4.423838      -0.277019      10.202767           0.000001
          136              C      15.178462      11.921867       3.033933      -0.180974      35.352451 0.45045033E+03  0.10707604E+05                                 9.462230                            7.163565       0.025648       1.987311                    0.998927      29.696426      86.455264       0.603140       0.427211      -1.055125       0.003455       0.007335      -0.005303       0.009688      -0.002167      -0.012623      -0.001296      -0.029370      -0.029652      -0.022579       0.002787       0.019792             11.232228      16.226505       0.913098       1.552245       4.926248      -0.158335      12.543932           0.000001
          137              C      14.550017      11.861451       1.795313       0.114732      34.724936 0.38738217E+03  0.88089907E+04                                 9.352653                            6.620122       0.006870       2.025078                    0.999298      25.677427      71.547614       0.634886       0.424252      -1.063998       0.003679       0.006113       0.004236       0.008297      -0.000962       0.000537      -0.010893      -0.007325      -0.005775      -0.010028      -0.002774       0.012802             11.901990      19.642846       1.081979       0.697109       4.759813      -0.238085      11.303312           0.000000
          138              C      15.348903      11.991705       0.680656      -0.177132      35.296699 0.43551160E+03  0.10265795E+05                                 9.448143                            7.038701       0.076347       2.008023                    0.998908      29.406013      85.256473       0.609111       0.426596      -1.055483       0.005763       0.011794       0.003391       0.013558      -0.008804       0.014792      -0.003970      -0.036711      -0.009858      -0.026857       0.002654       0.024203             11.335881      17.036798       1.180535      -0.407693       4.860510      -0.306862      12.110335           0.000000
          139              C       2.657235      12.156933       0.829565       0.098697      27.527889 0.31999184E+03  0.69917859E+04                                 8.035482                            6.035843       0.220466       2.092514                    0.999761      25.681447      71.968519       0.656582       0.426941      -1.054003       0.001152       0.000463       0.045556       0.045573      -0.011519      -0.010857       0.001141      -0.069290      -0.005783      -0.038583       0.000894       0.037688              9.532008      13.844687       1.052892       0.344458       4.256811      -0.289395      10.494526           0.000000
          140              C      10.967053      11.201786       2.688260       0.112431      25.697184 0.31050652E+03  0.67303988E+04                                 7.664142                            5.940358       0.164749       2.078660                    0.999663      25.396524      70.772563       0.663056       0.426173      -1.054993      -0.004236       0.033052      -0.031369       0.045765       0.008074      -0.002518       0.009481      -0.079520       0.071077      -0.052576       0.016797       0.035780              8.862499      13.526993       0.031555       0.426873       4.941292      -1.748586       8.119213          -0.000002
          141              C      12.335750      11.206743       2.756987      -0.166032      33.175438 0.42536254E+03  0.99573690E+04                                 9.045381                            6.946532       0.062454       2.005325                    0.999134      29.109387      83.822218       0.615053       0.425410      -1.057306      -0.005206       0.014447       0.011615       0.019254      -0.002132       0.009546       0.004009      -0.036624       0.010411      -0.023715       0.006000       0.017715             10.589247      16.275541       0.618200      -0.084069       5.699601      -2.155911       9.792599          -0.000002
          142              C      13.071640      11.743385       1.704440       0.115964      34.504382 0.39482914E+03  0.90246725E+04                                 9.335293                            6.701764      -0.032065       2.012422                    0.999355      25.800100      72.166017       0.628179       0.426580      -1.062131      -0.003685       0.009636       0.001676       0.010451      -0.003412      -0.004283       0.013537      -0.002288       0.041473      -0.012974      -0.008732       0.021706             11.787520      19.647133       0.800252       1.228639       5.559206      -1.937321      10.156222          -0.000000
          143              C      12.370620      12.187293       0.591819      -0.172480      34.777142 0.45640711E+03  0.10908427E+05                                 9.444893                            7.264581      -0.140909       1.941810                    0.997253      29.750222      87.462804       0.591012       0.433611      -1.048942      -0.005200       0.004663       0.002553       0.007437      -0.000382      -0.013448       0.012351      -0.031691      -0.009949      -0.024391       0.000084       0.024306             11.258608      16.558784       0.006210       1.541238       5.618811      -1.939899      11.598229           0.000000
          144              C      10.997470      12.143282       0.593347       0.093828      27.528770 0.33591326E+03  0.74368346E+04                                 8.087891                            6.221410       0.192896       2.085131                    0.999229      25.973461      73.509753       0.640270       0.432098      -1.049781      -0.007786      -0.014203       0.046385       0.049132       0.001243       0.005349       0.006573      -0.067515       0.025266      -0.038581       0.007053       0.031528              9.530340      13.822659       0.473180      -0.172904       4.890654      -1.710920       9.877708          -0.000000
          145              C      13.523315       6.828381      15.762504       0.601855      25.851932 0.25297669E+03  0.52365206E+04                                 8.077199                            5.622966       0.017154       2.065219                    0.999607      22.036176      61.029423       0.631338       0.468686      -1.024910       0.057652       0.011814      -0.023695       0.063441       0.016635       0.072940       0.039978      -0.023053       0.205280      -0.081412      -0.035902       0.117314             10.455797      15.245943      -0.207775      -4.942602       8.856304      -1.826473       7.265146           0.000000
          146              C      12.192105       6.734746      16.461233      -0.004279      38.884306 0.41228833E+03  0.94756676E+04                                 9.934224                            6.697334       0.012052       2.014971                    0.999210      26.546161      73.173888       0.653226       0.407976      -1.079770      -0.036101      -0.000352       0.026134       0.044569       0.004029       0.005601       0.010415      -0.017369      -0.007208      -0.011517      -0.005918       0.017435             13.377200      21.453224      -0.690472      -6.510323       8.320801      -2.888756      10.357574          -0.000001
          147              C      12.013217       5.810112      17.454980      -0.095814      34.521943 0.40908720E+03  0.94909503E+04                                 9.313095                            6.805270       0.060784       2.001808                    0.999654      28.676456      82.419585       0.621879       0.424528      -1.057017      -0.015350       0.015689       0.005683       0.022673      -0.006831       0.023472       0.012903      -0.009520      -0.023716      -0.032980       0.012264       0.020716             11.450471      16.247442      -0.228000      -5.062366       7.976978      -3.231563      10.126992           0.000000
          148              C      10.809983       5.720117      18.131563      -0.089733      36.127049 0.43398326E+03  0.10244233E+05                                 9.693656                            7.067086      -0.068617       1.961097                    0.999262      29.173957      85.279442       0.601258       0.431558      -1.050027       0.016121       0.018392      -0.012867       0.027635       0.009553       0.012129       0.004579      -0.039693       0.017947      -0.028512       0.005868       0.022644             12.016657      18.506668      -1.721107      -3.694017       8.050593      -2.907475       9.492708          -0.000000
          149              C       9.751703       6.540446      17.767563      -0.001063      37.288003 0.42978568E+03  0.10007646E+05                                 9.690420                            6.888152      -0.022935       1.998412                    0.999299      27.020044      75.624102       0.635391       0.413985      -1.072964       0.030776       0.002393      -0.006709       0.031589       0.011675      -0.004260       0.002396       0.024892       0.023836      -0.021530       0.006923       0.014608             12.333997      19.923579      -1.233827      -4.145791       7.781769      -2.864256       9.296642          -0.000001
          150              C       9.937711       7.473402      16.749888      -0.123965      34.817066 0.42526339E+03  0.99427649E+04                                 9.258860                            6.886182       0.084092       1.995030                    0.999700      29.342828      84.118437       0.626508       0.418148      -1.063117       0.033434      -0.002798      -0.000552       0.033555      -0.022500       0.024439      -0.011971      -0.023083      -0.005297      -0.033657      -0.006253       0.039910             11.051149      17.075953      -0.422109      -3.774461       7.515634      -2.776493       8.561859          -0.000005
          151              C      11.166616       7.587266      16.112759      -0.108577      34.152919 0.40629188E+03  0.93875679E+04                                 9.140808                            6.723284       0.046381       1.988385                    0.999655      28.873442      82.174131       0.635382       0.417211      -1.064153      -0.010531      -0.006863       0.023678       0.026808      -0.002869       0.007570      -0.018399      -0.031421       0.026447      -0.022092      -0.007478       0.029569             11.027835      17.696770      -1.334862      -3.725198       7.509087      -2.194150       7.877648          -0.000006
          152              C      17.386886       7.683175      16.230869       0.573488      23.326182 0.26659833E+03  0.56212578E+04                                 7.599074                            5.828479      -0.113738       2.013201                    0.999450      22.963924      65.317974       0.607919       0.477842      -1.014531      -0.055748      -0.014600      -0.035625       0.067751       0.058775      -0.042570      -0.043814      -0.072008       0.027473      -0.077490      -0.024833       0.102323              8.908299      10.858556      -1.753621       3.292504       7.371230       1.405914       8.495112           0.000001
          153              C       4.674891       7.360413      16.805633      -0.005657      34.624275 0.45412805E+03  0.10754993E+05                                 9.337047                            7.179622      -0.091906       1.987242                    0.998659      27.253473      77.722679       0.607601       0.425653      -1.062177       0.035268      -0.015980       0.022540       0.044802       0.009308      -0.003491       0.003704      -0.036855      -0.023065      -0.018503      -0.006230       0.024733             10.996721      14.600856      -2.676925       4.243776       7.129411       0.545901      11.259896           0.000001
          154              C       5.670956       6.775227      16.026977      -0.103701      31.992622 0.44271698E+03  0.10511301E+05                                 8.934160                            7.149291      -0.045705       1.965225                    0.999337      29.522503      86.784428       0.595861       0.432943      -1.048315       0.010547      -0.010159       0.023107       0.027356       0.009129      -0.006497       0.005899      -0.027696       0.037639      -0.024567       0.008100       0.016467             10.191634      13.878089      -2.193480       3.386064       6.471820       0.492186      10.224993           0.000000
          155              C       6.918330       6.530160      16.566615      -0.116812      31.474050 0.42915398E+03  0.10100696E+05                                 8.762583                            6.988661       0.008122       1.977727                    0.999494      29.529560      86.158392       0.609764       0.426782      -1.053081      -0.033543      -0.003702       0.000879       0.033758      -0.003462      -0.027104       0.005675      -0.026939       0.035168      -0.035041       0.005587       0.029455              9.993964      14.427016      -1.753171       3.764518       5.556573       0.160287       9.998303          -0.000001
          156              C       7.185068       6.838469      17.894072       0.001791      35.737008 0.45162130E+03  0.10669092E+05                                 9.505605                            7.125453      -0.136033       1.961045                    0.999123      27.427815      77.842541       0.614995       0.421582      -1.065905      -0.031608       0.000385      -0.004655       0.031951       0.004077       0.007245      -0.008971       0.011046      -0.018518      -0.016185       0.004602       0.011584             11.737365      18.018168      -3.602911       3.526855       6.554887       0.033267      10.639039          -0.000000
          157              C       6.182142       7.417905      18.681383      -0.106994      31.504008 0.42787374E+03  0.10049817E+05                                 8.753237                            6.965803       0.110643       2.013942                    0.999623      29.172446      84.664190       0.613205       0.425263      -1.055407      -0.012503       0.001306      -0.019717       0.023383       0.011671      -0.007684       0.006837      -0.032543       0.051671      -0.030507       0.009662       0.020844              9.953406      13.351149      -3.348616       1.852447       6.747813       0.341334       9.761256           0.000000
          158              C       4.953939       7.676683      18.131054      -0.090137      31.516085 0.42357412E+03  0.99253831E+04                                 8.794303                            6.966862       0.129371       2.029466                    0.999591      28.722166      83.304136       0.608292       0.429711      -1.052492       0.015984      -0.011225      -0.011213       0.022521       0.011292      -0.024882       0.000271      -0.026416      -0.012663      -0.034331       0.010054       0.024276             10.017998      12.178180      -2.574333       2.922663       6.993385       0.612662      10.882428           0.000001
          159              C       8.483654       6.462066      18.537055       0.347124      31.696005 0.33199294E+03  0.73107155E+04                                 9.070624                            6.336014      -0.176225       1.981295                    0.998270      24.177917      67.705163       0.613395       0.453456      -1.039718       0.000568      -0.017163       0.043484       0.046752       0.014666       0.009728       0.064298      -0.177644      -0.157805      -0.076075      -0.062302       0.138377             11.682377      18.420822      -1.406065      -0.259577       5.770938      -2.310213      10.855370          -0.000000
          160              C      11.681846      16.418515      24.916231       0.596805      25.261821 0.25842482E+03  0.53942532E+04                                 7.960254                            5.712027      -0.080024       2.027658                    0.999440      22.485407      63.159297       0.619771       0.473454      -1.019214       0.012066      -0.010095       0.068165       0.069956       0.036975      -0.006117       0.006128      -0.117402      -0.197283      -0.067704      -0.034657       0.102361              9.935637      10.013081      -0.875178       0.605450       4.492810       0.075246      15.301020           0.000000
          161              C      11.425183      16.463153      23.443174      -0.020568      37.709365 0.44084424E+03  0.10327461E+05                                 9.753077                            6.964233      -0.049690       1.989037                    0.999261      27.261964      76.457693       0.633731       0.412565      -1.074207      -0.006861      -0.004588      -0.049149       0.049837      -0.017844      -0.005287      -0.003093      -0.005120      -0.022738      -0.017797      -0.004064       0.021861             12.385077      11.414209       1.365141       1.951736       5.263457      -0.049757      20.477566          -0.000000
          162              C      10.187361      16.124471      22.913464      -0.110214      32.855126 0.41973860E+03  0.98047924E+04                                 8.964156                            6.872743       0.125367       2.012343                    0.999755      29.263603      84.505888       0.621347       0.422000      -1.058170       0.015451       0.003824      -0.022483       0.027547       0.001107      -0.021405      -0.008817       0.016841      -0.045380      -0.028054       0.000264       0.027789             10.480800      10.757730       1.470778       2.485355       4.952560       0.278493      15.732109          -0.000001
          163              C       9.987709      16.124344      21.548588      -0.120893      33.366140 0.43644621E+03  0.10308520E+05                                 9.094385                            7.039239       0.075356       1.997496                    0.999606      29.630671      86.409095       0.609100       0.425747      -1.054453       0.018627      -0.001841       0.022772       0.029477      -0.001710       0.006977       0.006169       0.019194      -0.080910      -0.029143       0.005069       0.024074             10.486505      10.698381       1.515901       1.714436       5.082587      -0.371443      15.678546          -0.000001
          164              C      11.029013      16.488366      20.683641       0.016415      35.578380 0.43243236E+03  0.10115444E+05                                 9.487908                            6.983871      -0.106841       1.977020                    0.999236      27.052976      76.646991       0.619062       0.422966      -1.063983       0.009683      -0.001721       0.025445       0.027280      -0.016474      -0.002464      -0.000735      -0.015944       0.017774      -0.021488       0.006098       0.015390             11.542207      12.017208       1.275643       2.964152       5.101048      -0.492573      17.508366          -0.000000
          165              C      12.258683      16.840702      21.228879      -0.089262      34.186379 0.44213422E+03  0.10525436E+05                                 9.447811                            7.202557      -0.198664       1.919686                    0.998561      29.661034      88.164719       0.584749       0.439998      -1.040970      -0.015245      -0.005922       0.020072       0.025891      -0.009512      -0.012137      -0.006263      -0.031560      -0.072521      -0.031426       0.000759       0.030667             11.194241      12.710645       1.240363       2.820357       5.121704      -0.131594      15.750373           0.000000
          166              C      12.464503      16.810678      22.587136      -0.107195      33.504015 0.44719943E+03  0.10666551E+05                                 9.262145                            7.215705      -0.130995       1.936160                    0.998685      29.891522      88.668347       0.588160       0.436604      -1.043948      -0.015207      -0.009518      -0.015421       0.023657      -0.000872       0.009334       0.000532      -0.010787      -0.093369      -0.033144       0.012118       0.021026             10.779753      11.080730       1.138907       0.154764       5.052090      -0.274277      16.206439          -0.000000
          167              C       3.799487       4.194313      16.217887       0.543503      23.729469 0.27480219E+03  0.58328057E+04                                 7.651811                            5.865623      -0.186570       1.977577                    0.999195      23.469903      66.773023       0.614624       0.469504      -1.019967      -0.039940       0.024259      -0.032707       0.057039       0.049807      -0.014796       0.012536      -0.104942      -0.119042      -0.065649      -0.026830       0.092479              9.187102      10.606763      -2.298016       3.750449       5.759612      -1.459593      11.194930           0.000001
          168              C       4.940664       3.678931      17.033707      -0.004356      35.454612 0.45802138E+03  0.10865593E+05                                 9.471944                            7.190202      -0.081688       1.982176                    0.999181      27.457224      78.257603       0.609973       0.423280      -1.064131       0.036385      -0.009881       0.023066       0.044199       0.011164      -0.011197      -0.000642       0.011402      -0.000960      -0.014915      -0.003320       0.018235             11.484350      13.097573      -3.336735       5.616605       7.604022      -0.685799      13.751455           0.000001
          169              C       5.923640       2.877911      16.446469      -0.113786      30.668167 0.41937100E+03  0.97672755E+04                                 8.476437                            6.826340       0.203728       2.038819                    0.999754      28.935067      82.690676       0.631135       0.416686      -1.064439       0.009055       0.008448       0.014654       0.019186       0.009634      -0.011302       0.011880      -0.019537       0.054763      -0.027855       0.002742       0.025113              9.465976      11.290975      -2.402515       3.639700       6.792937       0.624181      10.314017          -0.000000
          170              C       9.489218      16.347087      17.172689      -0.106486      31.314915 0.41193109E+03  0.95698529E+04                                 8.656325                            6.795011       0.060782       1.991068                    0.999660      29.098124      83.584051       0.627247       0.420327      -1.060052      -0.014822       0.019463       0.001585       0.024515      -0.002066      -0.023716       0.010931      -0.026090      -0.007709      -0.031970       0.006251       0.025720              9.861819      11.619859      -1.913493       4.389129       6.228057       0.917441      11.737543          -0.000002
          171              C       9.640561      16.751781      18.495819       0.002984      35.587257 0.44182709E+03  0.10392176E+05                                 9.501305                            7.059905      -0.031840       1.996799                    0.999363      27.342058      77.710704       0.615567       0.423035      -1.063807      -0.016244       0.013294      -0.027325       0.034457      -0.003304       0.000132      -0.011439       0.018721      -0.015868      -0.017647       0.004720       0.012927             11.729025      15.260453      -2.636187       5.994564       6.533727       0.449883      13.392895          -0.000000
          172              C       6.186616       3.698762      19.087638      -0.117361      32.852519 0.46693712E+03  0.11260972E+05                                 9.158075                            7.391608      -0.138636       1.931126                    0.998753      30.261745      90.335031       0.578812       0.438784      -1.042396      -0.013261       0.009375      -0.025545       0.030270       0.014701      -0.019120       0.006115      -0.018843       0.049347      -0.033514       0.008486       0.025028             10.500797      13.146010      -2.660151       4.078101       6.636865      -0.080464      11.719516           0.000002
          173              C       5.072336       4.067141      18.361673      -0.100056      32.048740 0.45455074E+03  0.10911399E+05                                 9.072485                            7.340524      -0.351717       1.869249                    0.997788      30.119552      90.310773       0.573991       0.444532      -1.036860       0.022119      -0.010758      -0.001148       0.024623       0.002903      -0.019674       0.001744      -0.005349      -0.021744      -0.023586       0.006512       0.017074             10.494362      11.885493      -1.781433       4.394250       6.555167      -0.075914      13.042426           0.000002
          174              C      10.907401      16.450029      19.209056       0.339026      31.619516 0.34790504E+03  0.77546968E+04                                 9.109389                            6.520509      -0.217543       1.967711                    0.998127      24.464069      69.022242       0.599609       0.458283      -1.036516       0.035770      -0.007098      -0.022666       0.042937       0.050652       0.003357      -0.003728      -0.171207      -0.177954      -0.071299      -0.057865       0.129164             11.418045      13.911871      -1.955896       4.521618       5.283015      -0.691030      15.059247          -0.000000
          175              C      17.296930      16.301601      15.822831       0.091091      27.318364 0.33229468E+03  0.73203542E+04                                 7.979178                            6.146954       0.275277       2.109607                    0.999802      25.778074      72.243764       0.652033       0.426410      -1.055634       0.006508       0.014782      -0.047753       0.050411      -0.024331       0.005129       0.005754       0.059184       0.026781      -0.043745       0.009560       0.034186              9.280786       5.010718       2.380794      -0.330813      12.628874      -0.278463      10.202765           0.000001
          176              C      16.924327      14.981503      15.761231      -0.180974      35.352447 0.45045015E+03  0.10707599E+05                                 9.462229                            7.163564       0.025648       1.987311                    0.998927      29.696427      86.455270       0.603140       0.427211      -1.055125       0.007826       0.002119      -0.005303       0.009688      -0.007092      -0.003483      -0.012202       0.026082      -0.029652      -0.022579       0.002787       0.019792             11.232229       5.586260       2.802933       0.115555      15.566490       1.556018      12.543936           0.000001
          177              C      16.754942      14.373308      14.522611       0.114732      34.724945 0.38738214E+03  0.88089901E+04                                 9.352654                            6.620121       0.006867       2.025077                    0.999298      25.677433      71.547637       0.634886       0.424252      -1.063998       0.006662       0.002554       0.004236       0.008297      -0.002164      -0.010631       0.002434       0.006215      -0.005775      -0.010028      -0.002774       0.012802             11.901993       5.587549       3.578372      -0.112509      18.815112       0.728004      11.303317           0.000000
          178              C      17.022895      15.137105      13.407954      -0.177132      35.296712 0.43551180E+03  0.10265801E+05                                 9.448146                            7.038703       0.076347       2.008023                    0.998908      29.406014      85.256480       0.609111       0.426596      -1.055483       0.012621       0.003612       0.003391       0.013558      -0.014586      -0.001322       0.015258       0.028403      -0.009858      -0.026858       0.002654       0.024203             11.335885       5.639410       3.204852      -0.373429      16.257906      -0.347750      12.110340           0.000000
          179              C      14.966118       2.612114      13.556863       0.098697      27.527887 0.31999188E+03  0.69917872E+04                                 8.035481                            6.035843       0.220466       2.092514                    0.999761      25.681448      71.968522       0.656582       0.426941      -1.054003       0.000658       0.001053       0.045556       0.045573      -0.022745      -0.000775      -0.010889       0.057119      -0.005783      -0.038583       0.000894       0.037689              9.532008       4.912596       2.639338      -0.224698      13.188901       0.389758      10.494526           0.000000
          180              C      15.478871      10.960915      15.415558       0.112431      25.697190 0.31050635E+03  0.67303942E+04                                 7.664142                            5.940356       0.164751       2.078661                    0.999663      25.396523      70.772557       0.663056       0.426173      -1.054993       0.031802      -0.009951      -0.031369       0.045765      -0.006111       0.008895      -0.004137       0.080218       0.071077      -0.052577       0.016797       0.035780              8.862501       5.214718       1.507917      -1.646989      13.253577       0.726081       8.119209          -0.000002
          181              C      15.723102      12.307653      15.484285      -0.166032      33.175430 0.42536218E+03  0.99573586E+04                                 9.045378                            6.946528       0.062452       2.005324                    0.999134      29.109389      83.822220       0.615053       0.425410      -1.057306       0.013314      -0.007652       0.011614       0.019254      -0.008308       0.005617       0.008698       0.032915       0.010410      -0.023715       0.005999       0.017715             10.589245       6.235908       2.401361      -2.137387      15.739237       0.294246       9.792590          -0.000002
          182              C      16.380164      12.938359      14.431738       0.115964      34.504419 0.39482954E+03  0.90246841E+04                                 9.335301                            6.701768      -0.032068       2.012420                    0.999355      25.800107      72.166052       0.628179       0.426580      -1.062131       0.008843      -0.005313       0.001676       0.010451      -0.003597       0.012579      -0.006584      -0.000202       0.041474      -0.012974      -0.008732       0.021707             11.787534       6.265615       3.176982      -1.692607      18.940765       1.548498      10.156222          -0.000000
          183              C      16.694640      12.170512      13.319117      -0.172480      34.777146 0.45640721E+03  0.10908430E+05                                 9.444894                            7.264582      -0.140908       1.941810                    0.997253      29.750221      87.462803       0.591012       0.433611      -1.048942       0.003682      -0.005936       0.002553       0.007437      -0.005816       0.009809      -0.015400       0.029490      -0.009949      -0.024391       0.000084       0.024306             11.258610       5.955509       1.889482      -1.640480      16.222096       1.856729      11.598223           0.000000
          184              C      16.411178      10.826218      13.320645       0.093828      27.528761 0.33591315E+03  0.74368316E+04                                 8.087889                            6.221409       0.192897       2.085131                    0.999229      25.973460      73.509750       0.640270       0.432098      -1.049781      -0.015346      -0.005182       0.046385       0.049132      -0.010458       0.007408       0.004118       0.064242       0.025266      -0.038581       0.007053       0.031529              9.530338       5.326750       1.982154      -1.714792      13.386558       0.128963       9.877706          -0.000000
          185              C       8.046523      11.247972       9.692092       0.601855      25.851933 0.25297669E+03  0.52365207E+04                                 8.077200                            5.622966       0.017154       2.065218                    0.999607      22.036176      61.029426       0.631338       0.468686      -1.024910      -0.057652      -0.011814       0.023695       0.063441       0.016635       0.072940       0.039978      -0.023053       0.205280      -0.081412      -0.035902       0.117314             10.455798      15.245945      -0.207775      -4.942602       8.856304      -1.826473       7.265146           0.000000
          186              C       9.377733      11.341607       8.993363      -0.004279      38.884307 0.41228833E+03  0.94756677E+04                                 9.934224                            6.697334       0.012052       2.014971                    0.999210      26.546161      73.173890       0.653226       0.407976      -1.079770       0.036101       0.000352      -0.026134       0.044569       0.004029       0.005601       0.010415      -0.017369      -0.007208      -0.011517      -0.005918       0.017435             13.377200      21.453226      -0.690472      -6.510324       8.320801      -2.888756      10.357574          -0.000001
          187              C       9.556621      12.266241       7.999616      -0.095814      34.521944 0.40908721E+03  0.94909507E+04                                 9.313095                            6.805270       0.060784       2.001808                    0.999654      28.676457      82.419586       0.621880       0.424528      -1.057017       0.015350      -0.015689      -0.005683       0.022673      -0.006831       0.023472       0.012903      -0.009520      -0.023716      -0.032980       0.012264       0.020716             11.450470      16.247442      -0.228000      -5.062365       7.976977      -3.231563      10.126992           0.000000
          188              C      10.759855      12.356236       7.323033      -0.089733      36.127050 0.43398328E+03  0.10244233E+05                                 9.693656                            7.067086      -0.068617       1.961097                    0.999262      29.173958      85.279443       0.601258       0.431558      -1.050027      -0.016121      -0.018392       0.012867       0.027635       0.009553       0.012129       0.004579      -0.039693       0.017947      -0.028512       0.005868       0.022644             12.016656      18.506667      -1.721107      -3.694017       8.050593      -2.907475       9.492708          -0.000000
          189              C      11.818135      11.535907       7.687033      -0.001063      37.288006 0.42978571E+03  0.10007647E+05                                 9.690421                            6.888152      -0.022935       1.998412                    0.999299      27.020045      75.624106       0.635391       0.413985      -1.072964      -0.030776      -0.002393       0.006709       0.031589       0.011675      -0.004260       0.002396       0.024892       0.023836      -0.021530       0.006923       0.014608             12.333998      19.923581      -1.233827      -4.145791       7.781769      -2.864256       9.296643          -0.000001
          190              C      11.632127      10.602951       8.704708      -0.123964      34.817062 0.42526333E+03  0.99427631E+04                                 9.258859                            6.886181       0.084092       1.995030                    0.999700      29.342826      84.118430       0.626508       0.418148      -1.063117      -0.033434       0.002799       0.000552       0.033555      -0.022500       0.024439      -0.011971      -0.023083      -0.005297      -0.033657      -0.006253       0.039910             11.051147      17.075951      -0.422109      -3.774460       7.515633      -2.776492       8.561858          -0.000005
          191              C      10.403222      10.489087       9.341837      -0.108577      34.152923 0.40629194E+03  0.93875696E+04                                 9.140809                            6.723284       0.046381       1.988385                    0.999655      28.873444      82.174139       0.635382       0.417211      -1.064153       0.010531       0.006863      -0.023678       0.026808      -0.002869       0.007570      -0.018399      -0.031421       0.026447      -0.022092      -0.007478       0.029569             11.027836      17.696772      -1.334862      -3.725198       7.509087      -2.194150       7.877649          -0.000006
          192              C       4.182952      10.393178       9.223727       0.573488      23.326182 0.26659833E+03  0.56212578E+04                                 7.599074                            5.828479      -0.113738       2.013201                    0.999450      22.963924      65.317974       0.607919       0.477842      -1.014531       0.055748       0.014600       0.035625       0.067751       0.058775      -0.042570      -0.043814      -0.072008       0.027473      -0.077490      -0.024833       0.102323              8.908299      10.858556      -1.753621       3.292504       7.371230       1.405914       8.495112           0.000001
          193              C      16.894947      10.715940       8.648963      -0.005657      34.624275 0.45412805E+03  0.10754993E+05                                 9.337047                            7.179622      -0.091906       1.987242                    0.998659      27.253473      77.722679       0.607601       0.425653      -1.062177      -0.035268       0.015980      -0.022540       0.044802       0.009308      -0.003491       0.003704      -0.036855      -0.023065      -0.018503      -0.006230       0.024733             10.996721      14.600856      -2.676925       4.243776       7.129411       0.545901      11.259896           0.000001
          194              C      15.898882      11.301126       9.427619      -0.103701      31.992622 0.44271698E+03  0.10511301E+05                                 8.934160                            7.149291      -0.045705       1.965225                    0.999337      29.522503      86.784427       0.595861       0.432943      -1.048315      -0.010547       0.010159      -0.023107       0.027356       0.009129      -0.006497       0.005899      -0.027696       0.037639      -0.024567       0.008100       0.016467             10.191634      13.878089      -2.193480       3.386064       6.471820       0.492186      10.224992           0.000000
          195              C      14.651508      11.546193       8.887981      -0.116812      31.474049 0.42915395E+03  0.10100695E+05                                 8.762583                            6.988661       0.008122       1.977727                    0.999494      29.529559      86.158391       0.609764       0.426782      -1.053081       0.033543       0.003702      -0.000879       0.033758      -0.003462      -0.027104       0.005675      -0.026939       0.035168      -0.035041       0.005586       0.029455              9.993964      14.427016      -1.753171       3.764518       5.556573       0.160287       9.998303          -0.000001
          196              C      14.384770      11.237884       7.560524       0.001791      35.737008 0.45162130E+03  0.10669092E+05                                 9.505605                            7.125453      -0.136033       1.961045                    0.999123      27.427815      77.842540       0.614995       0.421582      -1.065905       0.031608      -0.000385       0.004655       0.031951       0.004077       0.007245      -0.008971       0.011046      -0.018518      -0.016185       0.004602       0.011584             11.737364      18.018167      -3.602911       3.526854       6.554886       0.033267      10.639039          -0.000000
          197              C      15.387696      10.658448       6.773213      -0.106994      31.504007 0.42787371E+03  0.10049817E+05                                 8.753237                            6.965803       0.110643       2.013942                    0.999623      29.172445      84.664189       0.613205       0.425263      -1.055407       0.012503      -0.001306       0.019717       0.023383       0.011671      -0.007684       0.006837      -0.032543       0.051671      -0.030507       0.009662       0.020844              9.953406      13.351149      -3.348616       1.852446       6.747813       0.341334       9.761256           0.000000
          198              C      16.615899      10.399670       7.323542      -0.090137      31.516085 0.42357412E+03  0.99253832E+04                                 8.794303                            6.966863       0.129371       2.029466                    0.999591      28.722166      83.304139       0.608292       0.429711      -1.052492      -0.015984       0.011225       0.011213       0.022521       0.011292      -0.024882       0.000271      -0.026416      -0.012663      -0.034331       0.010054       0.024276             10.017998      12.178180      -2.574333       2.922663       6.993386       0.612662      10.882429           0.000001
          199              C      13.086184      11.614287       6.917541       0.347124      31.696005 0.33199294E+03  0.73107155E+04                                 9.070623                            6.336014      -0.176225       1.981295                    0.998270      24.177917      67.705162       0.613395       0.453456      -1.039718      -0.000568       0.017163      -0.043484       0.046752       0.014666       0.009728       0.064298      -0.177644      -0.157805      -0.076075      -0.062302       0.138377             11.682376      18.420822      -1.406065      -0.259578       5.770937      -2.310213      10.855369          -0.000000
          200              C       9.887992       1.657838       0.538365       0.596805      25.261822 0.25842484E+03  0.53942536E+04                                 7.960254                            5.712027      -0.080024       2.027658                    0.999440      22.485408      63.159299       0.619771       0.473454      -1.019214      -0.012066       0.010095      -0.068165       0.069956       0.036975      -0.006117       0.006128      -0.117402      -0.197283      -0.067704      -0.034657       0.102361              9.935637      10.013081      -0.875178       0.605450       4.492810       0.075246      15.301021           0.000000
          201              C      10.144655       1.613200       2.011422      -0.020568      37.709365 0.44084424E+03  0.10327461E+05                                 9.753078                            6.964233      -0.049690       1.989037                    0.999261      27.261964      76.457694       0.633731       0.412565      -1.074207       0.006861       0.004588       0.049149       0.049837      -0.017844      -0.005287      -0.003093      -0.005120      -0.022738      -0.017797      -0.004064       0.021861             12.385078      11.414210       1.365141       1.951736       5.263457      -0.049757      20.477566          -0.000000
          202              C      11.382477       1.951882       2.541132      -0.110213      32.855123 0.41973857E+03  0.98047917E+04                                 8.964155                            6.872743       0.125367       2.012343                    0.999755      29.263602      84.505884       0.621347       0.422000      -1.058170      -0.015451      -0.003824       0.022483       0.027547       0.001107      -0.021405      -0.008817       0.016841      -0.045380      -0.028054       0.000264       0.027789             10.480799      10.757730       1.470778       2.485354       4.952560       0.278493      15.732107          -0.000001
          203              C      11.582129       1.952009       3.906008      -0.120893      33.366137 0.43644618E+03  0.10308519E+05                                 9.094385                            7.039238       0.075357       1.997496                    0.999606      29.630670      86.409088       0.609100       0.425747      -1.054453      -0.018627       0.001841      -0.022772       0.029477      -0.001710       0.006977       0.006169       0.019194      -0.080910      -0.029143       0.005069       0.024074             10.486504      10.698380       1.515900       1.714436       5.082587      -0.371443      15.678545          -0.000001
          204              C      10.540825       1.587987       4.770955       0.016415      35.578382 0.43243239E+03  0.10115445E+05                                 9.487908                            6.983871      -0.106841       1.977020                    0.999236      27.052977      76.646993       0.619062       0.422966      -1.063983      -0.009683       0.001721      -0.025445       0.027280      -0.016474      -0.002464      -0.000735      -0.015944       0.017774      -0.021488       0.006098       0.015390             11.542208      12.017209       1.275643       2.964152       5.101048      -0.492573      17.508367          -0.000000
          205              C       9.311155       1.235651       4.225717      -0.089262      34.186379 0.44213422E+03  0.10525435E+05                                 9.447811                            7.202557      -0.198664       1.919686                    0.998561      29.661034      88.164718       0.584749       0.439998      -1.040970       0.015245       0.005922      -0.020072       0.025891      -0.009512      -0.012137      -0.006263      -0.031560      -0.072521      -0.031426       0.000759       0.030667             11.194241      12.710645       1.240363       2.820357       5.121704      -0.131594      15.750374           0.000000
          206              C       9.105335       1.265675       2.867460      -0.107195      33.504015 0.44719943E+03  0.10666552E+05                                 9.262146                            7.215706      -0.130995       1.936160                    0.998685      29.891522      88.668349       0.588160       0.436604      -1.043948       0.015207       0.009518       0.015421       0.023657      -0.000872       0.009334       0.000532      -0.010787      -0.093369      -0.033144       0.012118       0.021026             10.779754      11.080731       1.138907       0.154764       5.052090      -0.274277      16.206440          -0.000000
          207              C      17.770351      13.882040       9.236709       0.543503      23.729469 0.27480219E+03  0.58328057E+04                                 7.651811                            5.865623      -0.186570       1.977577                    0.999195      23.469903      66.773023       0.614624       0.469504      -1.019967       0.039940      -0.024259       0.032707       0.057039       0.049807      -0.014796       0.012536      -0.104942      -0.119042      -0.065649      -0.026830       0.092479              9.187102      10.606763      -2.298016       3.750449       5.759612      -1.459593      11.194930           0.000001
          208              C      16.629174      14.397422       8.420889      -0.004356      35.454612 0.45802138E+03  0.10865593E+05                                 9.471944                            7.190202      -0.081688       1.982176                    0.999181      27.457224      78.257603       0.609973       0.423280      -1.064131      -0.036385       0.009881      -0.023066       0.044199       0.011164      -0.011197      -0.000642       0.011402      -0.000960      -0.014915      -0.003320       0.018235             11.484350      13.097573      -3.336735       5.616605       7.604022      -0.685799      13.751455           0.000001
          209              C      15.646198      15.198442       9.008127      -0.113786      30.668166 0.41937098E+03  0.97672749E+04                                 8.476436                            6.826339       0.203728       2.038819                    0.999754      28.935066      82.690673       0.631135       0.416686      -1.064439      -0.009055      -0.008448      -0.014654       0.019186       0.009634      -0.011302       0.011880      -0.019537       0.054763      -0.027855       0.002741       0.025113              9.465976      11.290974      -2.402515       3.639700       6.792936       0.624181      10.314017          -0.000000
          210              C      12.080620       1.729266       8.281907      -0.106486      31.314915 0.41193109E+03  0.95698528E+04                                 8.656325                            6.795011       0.060782       1.991068                    0.999660      29.098124      83.584051       0.627247       0.420327      -1.060052       0.014822      -0.019463      -0.001585       0.024515      -0.002066      -0.023716       0.010931      -0.026090      -0.007709      -0.031970       0.006251       0.025720              9.861820      11.619859      -1.913493       4.389129       6.228057       0.917441      11.737543          -0.000002
          211              C      11.929277       1.324572       6.958777       0.002984      35.587257 0.44182709E+03  0.10392176E+05                                 9.501305                            7.059905      -0.031840       1.996799                    0.999363      27.342058      77.710704       0.615567       0.423035      -1.063807       0.016244      -0.013294       0.027325       0.034457      -0.003304       0.000132      -0.011439       0.018721      -0.015868      -0.017647       0.004720       0.012927             11.729025      15.260453      -2.636187       5.994564       6.533727       0.449883      13.392895          -0.000000
          212              C      15.383222      14.377591       6.366958      -0.117361      32.852519 0.46693712E+03  0.11260972E+05                                 9.158075                            7.391608      -0.138636       1.931126                    0.998753      30.261745      90.335031       0.578812       0.438784      -1.042396       0.013261      -0.009375       0.025545       0.030270       0.014701      -0.019120       0.006115      -0.018843       0.049347      -0.033514       0.008486       0.025028             10.500797      13.146010      -2.660151       4.078101       6.636865      -0.080464      11.719516           0.000002
          213              C      16.497502      14.009212       7.092923      -0.100056      32.048740 0.45455074E+03  0.10911399E+05                                 9.072485                            7.340524      -0.351718       1.869249                    0.997788      30.119552      90.310773       0.573991       0.444532      -1.036860      -0.022119       0.010758       0.001148       0.024623       0.002903      -0.019674       0.001744      -0.005349      -0.021744      -0.023586       0.006512       0.017074             10.494362      11.885493      -1.781433       4.394249       6.555167      -0.075914      13.042426           0.000002
          214              C      10.662437       1.626324       6.245540       0.339027      31.619514 0.34790501E+03  0.77546960E+04                                 9.109389                            6.520509      -0.217543       1.967711                    0.998127      24.464068      69.022239       0.599609       0.458283      -1.036516      -0.035770       0.007098       0.022666       0.042937       0.050652       0.003357      -0.003728      -0.171207      -0.177954      -0.071299      -0.057865       0.129164             11.418044      13.911871      -1.955896       4.521618       5.283015      -0.691030      15.059247          -0.000000
          215              C       4.272908       1.774752       9.631765       0.091091      27.318364 0.33229468E+03  0.73203542E+04                                 7.979178                            6.146954       0.275277       2.109607                    0.999802      25.778074      72.243764       0.652033       0.426410      -1.055634      -0.006508      -0.014782       0.047753       0.050411      -0.024331       0.005129       0.005754       0.059184       0.026781      -0.043745       0.009560       0.034186              9.280786       5.010718       2.380794      -0.330813      12.628874      -0.278463      10.202765           0.000001
          216              C       4.645511       3.094850       9.693365      -0.180974      35.352447 0.45045015E+03  0.10707599E+05                                 9.462229                            7.163564       0.025648       1.987311                    0.998927      29.696427      86.455270       0.603140       0.427211      -1.055125      -0.007826      -0.002119       0.005303       0.009688      -0.007092      -0.003483      -0.012202       0.026082      -0.029652      -0.022579       0.002787       0.019792             11.232229       5.586260       2.802933       0.115555      15.566490       1.556018      12.543936           0.000001
          217              C       4.814896       3.703045      10.931985       0.114732      34.724945 0.38738214E+03  0.88089901E+04                                 9.352654                            6.620121       0.006867       2.025077                    0.999298      25.677433      71.547638       0.634886       0.424252      -1.063998      -0.006662      -0.002554      -0.004236       0.008297      -0.002164      -0.010631       0.002434       0.006215      -0.005775      -0.010028      -0.002774       0.012802             11.901993       5.587549       3.578372      -0.112509      18.815113       0.728004      11.303317           0.000000
          218              C       4.546943       2.939248      12.046642      -0.177132      35.296711 0.43551179E+03  0.10265801E+05                                 9.448146                            7.038703       0.076347       2.008023                    0.998908      29.406013      85.256480       0.609111       0.426596      -1.055483      -0.012621      -0.003612      -0.003391       0.013558      -0.014586      -0.001322       0.015258       0.028403      -0.009858      -0.026858       0.002654       0.024203             11.335886       5.639410       3.204852      -0.373429      16.257907      -0.347750      12.110340           0.000000
          219              C       6.603720      15.464239      11.897733       0.098697      27.527887 0.31999189E+03  0.69917873E+04                                 8.035482                            6.035843       0.220466       2.092514                    0.999761      25.681448      71.968524       0.656581       0.426941      -1.054003      -0.000658      -0.001053      -0.045556       0.045573      -0.022745      -0.000775      -0.010889       0.057119      -0.005783      -0.038583       0.000894       0.037689              9.532008       4.912596       2.639338      -0.224698      13.188902       0.389758      10.494526           0.000000
          220              C       6.090967       7.115438      10.039038       0.112431      25.697189 0.31050634E+03  0.67303940E+04                                 7.664142                            5.940356       0.164751       2.078661                    0.999663      25.396522      70.772556       0.663056       0.426173      -1.054993      -0.031802       0.009951       0.031369       0.045765      -0.006111       0.008895      -0.004137       0.080218       0.071078      -0.052577       0.016797       0.035780              8.862502       5.214719       1.507917      -1.646989      13.253577       0.726081       8.119209          -0.000002
          221              C       5.846736       5.768700       9.970311      -0.166032      33.175430 0.42536219E+03  0.99573588E+04                                 9.045378                            6.946528       0.062452       2.005324                    0.999134      29.109389      83.822221       0.615053       0.425410      -1.057306      -0.013314       0.007652      -0.011615       0.019254      -0.008308       0.005617       0.008698       0.032915       0.010410      -0.023715       0.005999       0.017715             10.589245       6.235908       2.401361      -2.137387      15.739238       0.294246       9.792590          -0.000002
          222              C       5.189674       5.137994      11.022858       0.115964      34.504421 0.39482957E+03  0.90246847E+04                                 9.335301                            6.701768      -0.032068       2.012420                    0.999355      25.800108      72.166054       0.628179       0.426580      -1.062131      -0.008843       0.005313      -0.001676       0.010451      -0.003597       0.012579      -0.006584      -0.000201       0.041473      -0.012974      -0.008732       0.021706             11.787534       6.265615       3.176982      -1.692607      18.940765       1.548498      10.156222          -0.000000
          223              C       4.875198       5.905841      12.135479      -0.172480      34.777147 0.45640722E+03  0.10908430E+05                                 9.444895                            7.264583      -0.140908       1.941810                    0.997253      29.750221      87.462805       0.591012       0.433611      -1.048942      -0.003682       0.005936      -0.002553       0.007437      -0.005816       0.009809      -0.015400       0.029490      -0.009949      -0.024391       0.000084       0.024306             11.258610       5.955510       1.889483      -1.640480      16.222097       1.856729      11.598224           0.000000
          224              C       5.158660       7.250135      12.133951       0.093828      27.528761 0.33591314E+03  0.74368311E+04                                 8.087889                            6.221409       0.192897       2.085131                    0.999229      25.973460      73.509750       0.640270       0.432098      -1.049781       0.015346       0.005182      -0.046385       0.049132      -0.010458       0.007408       0.004118       0.064242       0.025266      -0.038581       0.007053       0.031529              9.530338       5.326750       1.982154      -1.714792      13.386558       0.128963       9.877706          -0.000000
          225              C      15.013616       8.077311      22.419390       0.601856      25.851918 0.25297662E+03  0.52365191E+04                                 8.077197                            5.622966       0.017154       2.065218                    0.999607      22.036175      61.029424       0.631338       0.468686      -1.024910      -0.021714      -0.054698       0.023695       0.063441       0.011649       0.052117       0.064824       0.033100       0.205280      -0.081412      -0.035902       0.117314             10.455792       8.980159       0.905103      -2.662667      15.122077      -4.547028       7.265142           0.000000
          226              C      15.338604       9.371634      21.720661      -0.004280      38.884304 0.41228842E+03  0.94756701E+04                                 9.934223                            6.697334       0.012056       2.014972                    0.999210      26.546169      73.173911       0.653226       0.407975      -1.079770       0.006660       0.035483      -0.026134       0.044569       0.000792       0.011234       0.003694       0.019082      -0.007208      -0.011518      -0.005917       0.017435             13.377196       8.484636       1.612901      -3.982735      21.289383      -5.904821      10.357568          -0.000001
          227              C      16.280273       9.386069      20.726914      -0.095814      34.521951 0.40908743E+03  0.94909565E+04                                 9.313095                            6.805270       0.060788       2.001809                    0.999654      28.676461      82.419589       0.621880       0.424528      -1.057017      -0.012763       0.017857      -0.005683       0.022673      -0.008052       0.016809       0.020854       0.004233      -0.023717      -0.032980       0.012264       0.020717             11.450468       8.151388       1.209956      -4.067051      16.073026      -4.419231      10.126991           0.000000
          228              C      16.579298      10.555024      20.050331      -0.089733      36.127083 0.43398390E+03  0.10244252E+05                                 9.693663                            7.067092      -0.068642       1.961089                    0.999262      29.173980      85.279536       0.601257       0.431558      -1.050027      -0.020927      -0.012656       0.012867       0.027635       0.002135       0.006629       0.011141       0.043845       0.017949      -0.028512       0.005868       0.022644             12.016664       7.777678       0.184495      -3.508668      18.779601      -3.128648       9.492715          -0.000000
          229              C      15.956677      11.740452      20.414331      -0.001063      37.287994 0.42978563E+03  0.10007644E+05                                 9.690419                            6.888152      -0.022937       1.998412                    0.999299      27.020037      75.624073       0.635391       0.413985      -1.072964      -0.007738      -0.029883       0.006709       0.031590       0.015246       0.001614      -0.004612      -0.015330       0.023835      -0.021530       0.006923       0.014607             12.333995       7.728197       0.932220      -3.545112      19.977152      -3.581018       9.296637          -0.000001
          230              C      15.005569      11.720461      21.432006      -0.123964      34.817021 0.42526274E+03  0.99427453E+04                                 9.258851                            6.886175       0.084100       1.995032                    0.999700      29.342797      84.118312       0.626509       0.418148      -1.063117      -0.003092      -0.033410       0.000551       0.033557      -0.025097      -0.007512       0.026159       0.006172      -0.005298      -0.033658      -0.006253       0.039911             11.051137       7.662637       1.249806      -3.393765      16.928924      -3.230755       8.561849          -0.000005
          231              C      14.678554      10.530405      22.069135      -0.108578      34.152943 0.40629220E+03  0.93875774E+04                                 9.140813                            6.723286       0.046384       1.988385                    0.999655      28.873466      82.174222       0.635382       0.417211      -1.064152       0.008599       0.009169      -0.023677       0.026807      -0.008103      -0.016791       0.010671       0.027524       0.026444      -0.022091      -0.007477       0.029569             11.027840       7.360967       0.500903      -2.811786      17.844901      -3.284092       7.877652          -0.000006
          232              C      13.496352       4.422757      21.951025       0.573483      23.326305 0.26660002E+03  0.56213016E+04                                 7.599094                            5.828492      -0.113761       2.013194                    0.999450      22.963996      65.318193       0.607919       0.477841      -1.014532       0.024132       0.052330       0.035623       0.067748       0.042791      -0.050578      -0.034255       0.108076       0.027489      -0.077495      -0.024827       0.102322              8.908324       6.874013      -1.045916       1.960031      11.355825       2.995922       8.495133           0.000001
          233              C      16.037153      16.882425      21.376261      -0.005657      34.624270 0.45412778E+03  0.10754986E+05                                 9.337047                            7.179620      -0.091906       1.987242                    0.998659      27.253477      77.722698       0.607601       0.425653      -1.062177       0.009567      -0.037519      -0.022540       0.044802       0.002393       0.003037      -0.004084       0.041012      -0.023065      -0.018503      -0.006231       0.024734             10.996721       6.436067      -1.226757       1.279622      15.294194       4.082918      11.259901           0.000001
          234              C      16.439135      15.799375      22.154917      -0.103701      31.992616 0.44271682E+03  0.10511296E+05                                 8.934159                            7.149290      -0.045705       1.965225                    0.999337      29.522505      86.784438       0.595861       0.432943      -1.048315       0.008158      -0.012161      -0.023107       0.027356       0.003802       0.004672      -0.007428       0.032289       0.037639      -0.024567       0.008100       0.016467             10.191633       5.942964      -0.784108       1.076738      14.406943       3.247814      10.224993           0.000000
          235              C      16.462291      14.528366      21.615279      -0.116812      31.474056 0.42915401E+03  0.10100697E+05                                 8.762585                            6.988662       0.008122       1.977727                    0.999494      29.529559      86.158390       0.609764       0.426782      -1.053081       0.009511       0.032378      -0.000879       0.033758      -0.007889       0.000848      -0.027679       0.022907       0.035168      -0.035041       0.005587       0.029455              9.993967       5.224120      -0.118626       0.816137      14.759474       3.678484       9.998305          -0.000001
          236              C      16.112087      14.319653      20.287822       0.001791      35.737020 0.45162120E+03  0.10669089E+05                                 9.505607                            7.125452      -0.136033       1.961045                    0.999123      27.427815      77.842539       0.614995       0.421582      -1.065905       0.005149       0.031188       0.004655       0.031951       0.005729      -0.007565       0.008702      -0.007562      -0.018518      -0.016185       0.004602       0.011584             11.737369       5.664746      -1.408791       0.649512      18.908320       3.466703      10.639042          -0.000000
          237              C      15.716967      15.408454      19.500511      -0.106994      31.504017 0.42787390E+03  0.10049822E+05                                 8.753239                            6.965805       0.110643       2.013942                    0.999623      29.172445      84.664188       0.613205       0.425263      -1.055407       0.000901       0.012538       0.019717       0.023383       0.005354       0.005388      -0.008762       0.038591       0.051671      -0.030507       0.009662       0.020844              9.953409       5.796620      -2.006838       0.660022      14.302349       1.764214       9.761256           0.000000
          238              C      15.676959      16.662985      20.050840      -0.090137      31.516099 0.42357424E+03  0.99253869E+04                                 8.794306                            6.966864       0.129370       2.029466                    0.999591      28.722173      83.304167       0.608292       0.429711      -1.052492       0.008257      -0.017700       0.011213       0.022521       0.006053      -0.004085      -0.024546       0.032578      -0.012663      -0.034331       0.010055       0.024277             10.018002       6.265444      -1.524158       1.114323      12.906126       2.770491      10.882437           0.000001
          239              C      16.255599      12.975255      19.644839       0.347124      31.695996 0.33199271E+03  0.73107093E+04                                 9.070622                            6.336012      -0.176224       1.981295                    0.998270      24.177915      67.705155       0.613395       0.453456      -1.039718       0.016800      -0.003561      -0.043484       0.046752      -0.016818       0.065009      -0.001666       0.176880      -0.157804      -0.076075      -0.062302       0.138377             11.682375       5.673590       0.857994      -2.320003      18.518166       0.148433      10.855368          -0.000000
          240              C       5.893289      11.567482      13.265663       0.596805      25.261837 0.25842502E+03  0.53942582E+04                                 7.960258                            5.712029      -0.080024       2.027658                    0.999440      22.485407      63.159299       0.619771       0.473454      -1.019214       0.007830      -0.013645      -0.068165       0.069956       0.014500       0.004964      -0.007094       0.135687      -0.197283      -0.067704      -0.034657       0.102361              9.935642       4.360252       0.128834       0.179964      10.145642       0.582954      15.301033           0.000000
          241              C       5.894222      11.827995      14.738720      -0.020568      37.709363 0.44084415E+03  0.10327459E+05                                 9.753077                            6.964232      -0.049690       1.989037                    0.999261      27.261965      76.457697       0.633731       0.412565      -1.074207       0.005717       0.005952       0.049149       0.049837      -0.017634      -0.003970      -0.004665      -0.007482      -0.022738      -0.017797      -0.004064       0.021861             12.385078       5.921656       2.340684       0.292316      10.756008       1.930355      20.477569          -0.000000
          242              C       6.444149      12.987516      15.268430      -0.110214      32.855132 0.41973864E+03  0.98047937E+04                                 8.964157                            6.872743       0.125367       2.012343                    0.999755      29.263603      84.505887       0.621347       0.422000      -1.058170      -0.006467      -0.014544       0.022483       0.027547       0.003939      -0.012424      -0.019533      -0.015049      -0.045380      -0.028054       0.000265       0.027789             10.480802       5.636569       2.380358       0.708831      10.073722       2.398356      15.732117          -0.000001
          243              C       6.479189      13.184069      16.633306      -0.120893      33.366134 0.43644599E+03  0.10308513E+05                                 9.094384                            7.039237       0.075357       1.997496                    0.999606      29.630669      86.409087       0.609100       0.425747      -1.054453      -0.001445      -0.018662      -0.022772       0.029477       0.001700       0.007294       0.005791      -0.019197      -0.080910      -0.029143       0.005069       0.024074             10.486504       5.776342       2.390114      -0.065905      10.004620       1.752971      15.678549          -0.000001
          244              C       5.938679      12.222470      17.498253       0.016415      35.578376 0.43243235E+03  0.10115444E+05                                 9.487907                            6.983871      -0.106841       1.977020                    0.999236      27.052975      76.646987       0.619062       0.422966      -1.063983       0.000001      -0.009835      -0.025445       0.027279      -0.018212      -0.001154      -0.002298       0.003623       0.017774      -0.021488       0.006098       0.015390             11.542206       5.751834       2.388448       0.033370      11.366415       3.004607      17.508370          -0.000000
          245              C       5.376732      11.073363      16.953015      -0.089262      34.186363 0.44213415E+03  0.10525434E+05                                 9.447808                            7.202557      -0.198664       1.919686                    0.998561      29.661032      88.164709       0.584749       0.439998      -1.040970       0.008496       0.013975      -0.020072       0.025891      -0.014364      -0.008290      -0.010855       0.023079      -0.072521      -0.031426       0.000759       0.030667             11.194237       5.780916       2.471166       0.363642      12.051424       2.799903      15.750370           0.000000
          246              C       5.370301      10.865464      15.594758      -0.107195      33.504016 0.44719941E+03  0.10666551E+05                                 9.262146                            7.215705      -0.130995       1.936160                    0.998685      29.891523      88.668352       0.588160       0.436604      -1.043948       0.012031       0.013308       0.015421       0.023657      -0.002676       0.002156       0.009097       0.009527      -0.093369      -0.033144       0.012118       0.021026             10.779753       5.628649       2.107263      -0.242988      10.504173       0.200340      16.206438           0.000000
          247              C      19.307552      17.190667      21.964007       0.543503      23.729471 0.27480210E+03  0.58328036E+04                                 7.651812                            5.865623      -0.186570       1.977577                    0.999195      23.469903      66.773027       0.614624       0.469504      -1.019967      -0.016901       0.043567       0.032707       0.057039       0.028692       0.009755      -0.016761       0.132827      -0.119042      -0.065649      -0.026830       0.092479              9.187104       5.116498      -1.322879      -0.781243      11.249878       3.947910      11.194936           0.000001
          248              C      19.615428      15.976948      21.148187      -0.004356      35.454617 0.45802122E+03  0.10865588E+05                                 9.471945                            7.190200      -0.081688       1.982176                    0.999181      27.457221      78.257591       0.609973       0.423280      -1.064131       0.003366      -0.037552      -0.023066       0.044199       0.012444      -0.002590      -0.010912      -0.003016      -0.000960      -0.014915      -0.003320       0.018235             11.484352       6.622980      -2.186769       0.306970      14.078615       5.649994      13.751462           0.000001
          249              C      20.232207      14.869040      21.735425      -0.113786      30.668165 0.41937103E+03  0.97672760E+04                                 8.476436                            6.826340       0.203741       2.038823                    0.999754      28.935059      82.690643       0.631135       0.416686      -1.064439      -0.009901      -0.007438      -0.014654       0.019186       0.005680       0.009720      -0.013206       0.024978       0.054762      -0.027854       0.002741       0.025113              9.465975       6.103161      -1.481096       1.251057      11.980750       3.474460      10.314015          -0.000000
          250              C       6.347052      13.713831      21.009205      -0.106486      31.314879 0.41193050E+03  0.95698353E+04                                 8.656318                            6.795006       0.060786       1.991069                    0.999660      29.098105      83.583971       0.627247       0.420327      -1.060052      -0.016571       0.017997      -0.001585       0.024515      -0.006432       0.006616      -0.025262       0.023073      -0.007708      -0.031971       0.006250       0.025721              9.861811       5.734009      -0.868094       1.670852      12.113891       4.161053      11.737534          -0.000002
          251              C       5.922128      13.635591      19.686075       0.002984      35.587269 0.44182712E+03  0.10392177E+05                                 9.501306                            7.059905      -0.031840       1.996798                    0.999363      27.342061      77.710713       0.615567       0.423035      -1.063807      -0.010249       0.018319       0.027325       0.034457       0.000122      -0.011240       0.002131      -0.019851      -0.015868      -0.017647       0.004720       0.012927             11.729028       5.892802      -0.972378       1.491251      15.901383       5.823523      13.392900          -0.000000
          252              C      19.378017      14.753663      19.094256      -0.117361      32.852524 0.46693719E+03  0.11260974E+05                                 9.158075                            7.391608      -0.138636       1.931126                    0.998753      30.261746      90.335033       0.578812       0.438784      -1.042396      -0.006912       0.014696       0.025545       0.030270       0.010558       0.002677      -0.019895       0.027816       0.049347      -0.033514       0.008486       0.025028             10.500799       5.919872      -1.376701       0.633935      13.863007       4.029331      11.719517           0.000002
          253              C      19.210175      15.915193      19.820221      -0.100056      32.048759 0.45455091E+03  0.10911404E+05                                 9.072487                            7.340525      -0.351717       1.869249                    0.997788      30.119551      90.310763       0.573991       0.444532      -1.036860       0.006724      -0.023659       0.001148       0.024623       0.001804      -0.001724      -0.019676       0.007022      -0.021744      -0.023586       0.006512       0.017074             10.494366       6.104719      -0.754697       0.693699      12.335946       4.339819      13.042434           0.000002
          254              C       5.997691      12.335504      18.972838       0.339027      31.619527 0.34790508E+03  0.77546977E+04                                 9.109391                            6.520509      -0.217543       1.967711                    0.998127      24.464069      69.022241       0.599609       0.458283      -1.036516       0.000733      -0.036460       0.022666       0.042937       0.018075      -0.003083       0.003957       0.195620      -0.177954      -0.071300      -0.057865       0.129164             11.418048       4.873363      -0.350548       0.110334      14.321528       4.572792      15.059253          -0.000000
          255              C       5.026461       6.018476      22.359063       0.091091      27.318352 0.33229450E+03  0.73203494E+04                                 7.979176                            6.146953       0.275277       2.109607                    0.999802      25.778074      72.243765       0.652033       0.426410      -1.055634      -0.015692      -0.003823       0.047753       0.050411      -0.012652       0.006562       0.004044      -0.072321       0.026781      -0.043745       0.009560       0.034186              9.280783      13.215743       0.923480      -0.332025       4.423838      -0.277019      10.202767           0.000001
          256              C       6.391376       6.154486      22.420663      -0.180974      35.352446 0.45045027E+03  0.10707603E+05                                 9.462229                            7.163565       0.025648       1.987311                    0.998927      29.696424      86.455254       0.603140       0.427211      -1.055125      -0.003455      -0.007335       0.005303       0.009688      -0.002167      -0.012623      -0.001296      -0.029370      -0.029652      -0.022579       0.002787       0.019792             11.232227      16.226506       0.913098       1.552243       4.926248      -0.158334      12.543928           0.000001
          257              C       7.019821       6.214902      23.659283       0.114732      34.724930 0.38738211E+03  0.88089889E+04                                 9.352652                            6.620121       0.006870       2.025078                    0.999298      25.677424      71.547599       0.634886       0.424252      -1.063998      -0.003679      -0.006113      -0.004236       0.008297      -0.000962       0.000537      -0.010893      -0.007325      -0.005775      -0.010028      -0.002774       0.012802             11.901989      19.642844       1.081980       0.697105       4.759812      -0.238086      11.303310           0.000000
          258              C       6.220935       6.084648      24.773940      -0.177132      35.296697 0.43551159E+03  0.10265795E+05                                 9.448143                            7.038701       0.076347       2.008023                    0.998908      29.406012      85.256471       0.609111       0.426596      -1.055483      -0.005763      -0.011794      -0.003391       0.013558      -0.008804       0.014792      -0.003969      -0.036711      -0.009858      -0.026857       0.002654       0.024203             11.335881      17.036799       1.180535      -0.407694       4.860510      -0.306862      12.110336           0.000000
          259              C      18.912603       5.919420      24.625031       0.098697      27.527889 0.31999184E+03  0.69917860E+04                                 8.035482                            6.035843       0.220466       2.092514                    0.999761      25.681447      71.968520       0.656582       0.426941      -1.054003      -0.001152      -0.000463      -0.045556       0.045573      -0.011519      -0.010857       0.001141      -0.069290      -0.005783      -0.038583       0.000894       0.037688              9.532008      13.844688       1.052892       0.344458       4.256811      -0.289395      10.494526           0.000000
          260              C      10.602785       6.874567      22.766336       0.112431      25.697156 0.31050616E+03  0.67303890E+04                                 7.664136                            5.940353       0.164749       2.078660                    0.999663      25.396506      70.772505       0.663056       0.426173      -1.054993       0.004236      -0.033052       0.031369       0.045765       0.008074      -0.002518       0.009481      -0.079520       0.071077      -0.052576       0.016797       0.035780              8.862493      13.526984       0.031555       0.426873       4.941289      -1.748585       8.119207          -0.000002
          261              C       9.234088       6.869610      22.697609      -0.166032      33.175336 0.42536072E+03  0.99573268E+04                                 9.045420                            6.946560       0.062454       2.005325                    0.999134      29.109240      83.822106       0.615046       0.425416      -1.057302       0.005206      -0.014447      -0.011615       0.019254      -0.002132       0.009546       0.004009      -0.036623       0.010411      -0.023715       0.006000       0.017715             10.589295      16.275621       0.618204      -0.084069       5.699624      -2.155921       9.792641          -0.000002
          262              C       8.498198       6.332968      23.750156       0.115964      34.504332 0.39482854E+03  0.90246552E+04                                 9.335284                            6.701758      -0.032064       2.012422                    0.999355      25.800077      72.165942       0.628180       0.426580      -1.062131       0.003685      -0.009636      -0.001676       0.010451      -0.003412      -0.004283       0.013537      -0.002288       0.041473      -0.012974      -0.008732       0.021706             11.787508      19.647107       0.800252       1.228635       5.559202      -1.937321      10.156215          -0.000000
          263              C       9.199218       5.889060      24.862777      -0.172480      34.777139 0.45640709E+03  0.10908426E+05                                 9.444892                            7.264581      -0.140909       1.941810                    0.997253      29.750220      87.462793       0.591012       0.433611      -1.048942       0.005200      -0.004663      -0.002553       0.007437      -0.000382      -0.013448       0.012351      -0.031691      -0.009949      -0.024391       0.000084       0.024306             11.258606      16.558778       0.006210       1.541237       5.618811      -1.939900      11.598230           0.000000
          264              C      10.572368       5.933071      24.861249       0.093828      27.528768 0.33591325E+03  0.74368340E+04                                 8.087890                            6.221410       0.192896       2.085131                    0.999229      25.973460      73.509750       0.640270       0.432098      -1.049781       0.007786       0.014203      -0.046385       0.049132       0.001243       0.005349       0.006573      -0.067515       0.025266      -0.038581       0.007053       0.031528              9.530339      13.822656       0.473180      -0.172902       4.890653      -1.710920       9.877708          -0.000000
          265              N       3.268934      12.168936       2.000986      -0.206232      35.841732 0.47778646E+03  0.11274865E+05                                 9.051411                            7.040999      -0.010412       2.035433                    0.998290      26.913934      72.650385       0.667056       0.389104      -1.104111      -0.151395      -0.019047      -0.008532       0.152827      -0.012956      -0.014376      -0.004243      -0.114838       0.193053      -0.092428       0.026513       0.065914             10.745384      14.500053       1.140877       0.143571       5.133039      -0.278070      12.603061           0.000001
          266              N      10.295772      11.670381       1.638258      -0.218495      35.205444 0.46908868E+03  0.11012399E+05                                 8.910316                            6.937271       0.176202       2.096536                    0.998901      26.809368      72.042125       0.678150       0.384728      -1.107890       0.144360       0.003010       0.003422       0.144432       0.003393       0.001772      -0.019193      -0.085445       0.155411      -0.068814       0.008534       0.060280             10.651275      15.615710       0.121826      -0.532367       5.686486      -2.140319      10.651629          -0.000001
          267              N      15.084907       3.212288      14.728284      -0.206232      35.841737 0.47778658E+03  0.11274869E+05                                 9.051412                            7.041000      -0.010412       2.035433                    0.998290      26.913934      72.650388       0.667056       0.389104      -1.104111      -0.045229      -0.145731      -0.008532       0.152827      -0.031937      -0.006691      -0.013413       0.098891       0.193053      -0.092428       0.026514       0.065914             10.745386       5.812370       2.683918      -0.248678      13.820731       0.189987      12.603057           0.000001
          268              N      15.822854      10.218032      14.365556      -0.218495      35.205450 0.46908880E+03  0.11012403E+05                                 8.910316                            6.937272       0.176195       2.096534                    0.998901      26.809371      72.042132       0.678150       0.384728      -1.107890       0.028209       0.141609       0.003422       0.144432      -0.011527      -0.018587       0.005101       0.082556       0.155411      -0.068814       0.008534       0.060280             10.651276       6.032087       1.823994      -2.200435      15.270111      -0.149869      10.651629          -0.000001
          269              N       6.484931      14.864065      10.726312      -0.206232      35.841737 0.47778658E+03  0.11274868E+05                                 9.051412                            7.041000      -0.010412       2.035433                    0.998290      26.913934      72.650387       0.667056       0.389104      -1.104111       0.045229       0.145731       0.008532       0.152827      -0.031937      -0.006691      -0.013413       0.098891       0.193053      -0.092428       0.026514       0.065914             10.745386       5.812370       2.683918      -0.248678      13.820731       0.189987      12.603057           0.000001
          270              N       5.746984       7.858321      11.089040      -0.218495      35.205451 0.46908881E+03  0.11012403E+05                                 8.910317                            6.937272       0.176195       2.096534                    0.998901      26.809371      72.042134       0.678149       0.384728      -1.107890      -0.028209      -0.141609      -0.003422       0.144432      -0.011527      -0.018587       0.005101       0.082556       0.155411      -0.068814       0.008534       0.060280             10.651276       6.032087       1.823994      -2.200435      15.270112      -0.149869      10.651630          -0.000001
          271              N      18.300904       5.907417      23.453610      -0.206232      35.841733 0.47778647E+03  0.11274865E+05                                 9.051411                            7.040999      -0.010412       2.035433                    0.998290      26.913934      72.650386       0.667056       0.389104      -1.104111       0.151395       0.019047       0.008532       0.152827      -0.012956      -0.014376      -0.004243      -0.114838       0.193053      -0.092428       0.026513       0.065914             10.745385      14.500055       1.140877       0.143571       5.133039      -0.278070      12.603061           0.000001
          272              N      11.274066       6.405972      23.816338      -0.218495      35.205442 0.46908866E+03  0.11012398E+05                                 8.910315                            6.937270       0.176202       2.096536                    0.998901      26.809367      72.042117       0.678150       0.384728      -1.107890      -0.144360      -0.003010      -0.003422       0.144432       0.003393       0.001772      -0.019193      -0.085445       0.155411      -0.068814       0.008534       0.060280             10.651274      15.615711       0.121824      -0.532364       5.686485      -2.140319      10.651627          -0.000001
          273              O       5.731398      10.939664       3.138043      -0.542777      39.037318 0.53889332E+03  0.12955495E+05                                 9.151786                            7.165434       0.256640       2.135174                    0.997298      27.380199      71.849374       0.713085       0.357284      -1.140957       0.021439      -0.000973       0.021959       0.030705      -0.042674       0.045934       0.045434      -0.032228       0.050593      -0.091678       0.033011       0.058668             10.956522       9.508933      -4.738370       0.318380      16.982498      -2.881961       6.378135           0.000001
          274              O       7.647662      10.044800       2.388659      -0.545662      32.856482 0.46605326E+03  0.10798601E+05                                 8.078608                            6.574940       0.407794       2.186047                    0.997761      26.942856      69.278051       0.759967       0.347840      -1.149292      -0.025033       0.008732       0.006773       0.027363       0.046650      -0.023405       0.004805       0.068867       0.069220      -0.071911       0.014655       0.057256              9.511668      11.415804       3.522223      -4.140494       9.546073      -2.886577       7.573127          -0.000003
          275              O       7.497470      13.439552       2.347423      -0.601403      43.333090 0.71004672E+03  0.18328233E+05                                 9.900452                            8.307670      -0.102987       2.001085                    0.995093      29.284571      80.190929       0.650983       0.364504      -1.132819       0.007931       0.015067       0.029584       0.034134       0.013044       0.013278       0.024584       0.035023       0.150155      -0.050841      -0.009187       0.060028             11.526008      10.765544       1.077436       3.335123      10.164036       4.257463      13.648443           0.000001
          276              O       8.725359      12.774312       4.070699      -0.523067      28.595487 0.45530600E+03  0.10474815E+05                                 7.289818                            6.535479       1.004757       2.387892                    0.998203      26.558224      67.762703       0.756799       0.351789      -1.147520      -0.020594       0.002885       0.008135       0.022329      -0.010967      -0.040857      -0.063288       0.078983      -0.122042      -0.103237       0.027077       0.076161              7.784242       8.064605      -2.512854       1.421021       8.648638      -0.771883       6.639483           0.000001
          277              O       4.927506       5.179196       6.970232      -0.414620      30.593603 0.44783409E+03  0.10244840E+05                                 7.699249                            6.528055       0.909944       2.381515                    0.996909      25.347270      64.171876       0.750302       0.356847      -1.145168       0.013350       0.002882      -0.061986       0.063472      -0.017309       0.024947      -0.003134       0.232583       0.110056      -0.135925       0.027861       0.108064              8.592723       5.781109      -0.012649      -2.641655       6.659476       0.500077      13.337584           0.000000
          278              O      15.666874       5.513879      12.974717      -0.560131      41.534590 0.57142072E+03  0.13966982E+05                                 9.614712                            7.447063       0.150161       2.103392                    0.994596      27.839094      74.123696       0.688516       0.363953      -1.133520      -0.002785       0.020372      -0.002575       0.020722       0.001816       0.017436      -0.063290       0.047799      -0.091988      -0.085561       0.032842       0.052719             11.708772       5.787364       0.450930       0.061238      12.546792      -6.052591      16.792161           0.000000
          279              O      15.685779       7.720130      12.542752      -0.538304      34.561335 0.49399574E+03  0.11636123E+05                                 8.435236                            6.856460       0.329230       2.169185                    0.996534      27.011488      70.468069       0.728640       0.356868      -1.139769      -0.000400      -0.025555       0.010150       0.027500       0.000259      -0.001668       0.049064       0.002876      -0.118256      -0.067517       0.021161       0.046356              9.937260       5.054587       0.115626      -0.058507      13.291536       4.549909      11.465656          -0.000001
          280              O       2.248999       0.951081       2.237459      -0.567776      36.996929 0.58346566E+03  0.14287942E+05                                 8.788520                            7.465531       0.411145       2.180878                    0.995827      27.824629      73.345906       0.698256       0.358210      -1.141861       0.007211      -0.001736       0.020054       0.021382       0.016205      -0.006107       0.011957       0.098966       0.161948      -0.080276       0.024523       0.055753             10.086480       6.590316      -0.311282      -0.090298       7.611944       2.013689      16.057180           0.000001
          281              O       5.016504      13.632525       4.084954      -0.540322      30.650806 0.51505066E+03  0.12249894E+05                                 7.742032                            7.020322       0.463615       2.207793                    0.996656      27.270429      71.308639       0.717676       0.358836      -1.139081       0.011493       0.003125      -0.001768       0.012041      -0.010584       0.012764      -0.035376      -0.037042      -0.204979      -0.078888       0.012924       0.065964              8.315800       6.413972      -0.789236      -0.280744      11.038793       0.459636       7.494634           0.000003
          282              O      15.492046       6.787528       5.814339      -0.421343      24.757514 0.37222897E+03  0.81535618E+04                                 6.591349                            5.873121       0.888387       2.349921                    0.999501      25.628869      64.079929       0.804655       0.347503      -1.149539       0.009411      -0.056829       0.040438       0.070380       0.015667       0.007505      -0.073344       0.123031      -0.313573      -0.145111       0.029354       0.115757              6.966221       4.447856      -0.438766       0.299700      10.195665      -1.629408       6.255142          -0.000003
          283              O      14.305202       5.851776      15.865341      -0.542777      39.037325 0.53889329E+03  0.12955495E+05                                 9.151788                            7.165434       0.256639       2.135174                    0.997298      27.380197      71.849369       0.713085       0.357284      -1.140957       0.002791       0.021279       0.021959       0.030705      -0.045613       0.052767       0.037281       0.000866       0.050593      -0.091678       0.033011       0.058668             10.956525      15.122244      -5.735365      -2.781878      11.369195       0.817460       6.378136           0.000001
          284              O      13.759234       7.895001      15.115957      -0.545662      32.856481 0.46605327E+03  0.10798601E+05                                 8.078607                            6.574940       0.407794       2.186047                    0.997761      26.942856      69.278046       0.759967       0.347840      -1.149292       0.004219      -0.026174       0.006773       0.027363       0.055655       0.000638      -0.023884      -0.032526       0.069220      -0.071911       0.014655       0.057255              9.511667      10.816169       3.628726      -3.566167      10.145708      -3.571900       7.573126          -0.000003
          285              O      17.075409       7.153466      15.074721      -0.601403      43.333127 0.71004750E+03  0.18328258E+05                                 9.900457                            8.307674      -0.102984       2.001085                    0.995093      29.284583      80.190969       0.650983       0.364504      -1.132819       0.016222       0.005174       0.029584       0.034134       0.018277       0.026527       0.008774      -0.023895       0.150155      -0.050841      -0.009187       0.060028             11.526013      10.553465       1.115105       4.775092      10.376127       2.539208      13.648448           0.000001
          286              O      16.635149       8.478768      16.797997      -0.523072      28.595548 0.45530713E+03  0.10474847E+05                                 7.289824                            6.535483       1.004752       2.387890                    0.998203      26.558275      67.762839       0.756799       0.351789      -1.147521      -0.000764      -0.020782       0.008142       0.022333       0.003302      -0.069454      -0.029157      -0.081706      -0.122064      -0.103236       0.027077       0.076159              7.784249       7.765451      -2.459722      -0.511487       8.947806       1.534112       6.639490           0.000001
          287              O       8.492918       6.067634      19.697530      -0.414620      30.593610 0.44783434E+03  0.10244847E+05                                 7.699251                            6.528057       0.909943       2.381515                    0.996909      25.347273      64.171888       0.750302       0.356847      -1.145168       0.005172       0.012640      -0.061986       0.063472       0.023796       0.001277       0.025110      -0.230278       0.110056      -0.135925       0.027861       0.108064              8.592725       6.628260      -0.163111       0.030405       5.812331      -2.688403      13.337585           0.000000
          288              O       5.636831      12.339444       0.247419      -0.560131      41.534582 0.57142072E+03  0.13966981E+05                                 9.614710                            7.447063       0.150161       2.103392                    0.994596      27.839094      74.123690       0.688516       0.363953      -1.133520       0.019571      -0.006305      -0.002575       0.020722       0.009935      -0.059266       0.028235      -0.043625      -0.091988      -0.085561       0.032842       0.052719             11.708768      12.495360      -0.740491      -5.948611       5.838793       1.118743      16.792152           0.000000
          289              O      12.876053      16.215783      25.270050      -0.538304      34.561326 0.49399534E+03  0.11636112E+05                                 8.435234                            6.856458       0.329230       2.169185                    0.996534      27.011488      70.468071       0.728640       0.356868      -1.139769      -0.025231       0.004076       0.010150       0.027500       0.000738       0.048016      -0.010222      -0.002521      -0.118256      -0.067517       0.021160       0.046356              9.937258      13.079455      -1.309690       4.469567       5.266666      -0.853273      11.465652          -0.000001
          290              O       3.861551       4.169794      14.964757      -0.567776      36.996921 0.58346562E+03  0.14287941E+05                                 8.788519                            7.465531       0.411145       2.180878                    0.995827      27.824627      73.345901       0.698256       0.358210      -1.141861      -0.000448       0.007403       0.020054       0.021382       0.032254       0.010705      -0.008104      -0.081752       0.161948      -0.080276       0.024523       0.055753             10.086478       7.473508      -0.468147       1.966866       6.728750      -0.441047      16.057174           0.000001
          291              O      16.831549       4.676983      16.812252      -0.540322      30.650804 0.51505053E+03  0.12249890E+05                                 7.742032                            7.020321       0.463616       2.207793                    0.996656      27.270429      71.308635       0.717676       0.358835      -1.139081       0.005086       0.010769      -0.001768       0.012041      -0.016315      -0.032598       0.018754       0.027487      -0.204979      -0.078888       0.012924       0.065964              8.315799      10.625578      -1.537268       0.403457       6.827185      -0.356796       7.494634           0.000003
          292              O      11.923943      16.188124      18.541637      -0.421343      24.757505 0.37222879E+03  0.81535570E+04                                 6.591348                            5.873120       0.888387       2.349921                    0.999501      25.628867      64.079924       0.804655       0.347503      -1.149539      -0.054307       0.019204       0.040438       0.070380       0.035892      -0.070902       0.020215      -0.104716      -0.313572      -0.145111       0.029354       0.115757              6.966219       9.868790      -1.401590      -1.551889       4.774725       0.580026       6.255142          -0.000003
          293              O       7.264636      12.224577       9.589255      -0.542777      39.037325 0.53889328E+03  0.12955494E+05                                 9.151788                            7.165433       0.256639       2.135174                    0.997298      27.380197      71.849368       0.713085       0.357284      -1.140957      -0.002791      -0.021279      -0.021959       0.030705      -0.045613       0.052767       0.037281       0.000866       0.050593      -0.091678       0.033011       0.058668             10.956525      15.122244      -5.735365      -2.781878      11.369195       0.817460       6.378136           0.000001
          294              O       7.810604      10.181352      10.338639      -0.545662      32.856483 0.46605330E+03  0.10798602E+05                                 8.078607                            6.574940       0.407794       2.186047                    0.997761      26.942857      69.278049       0.759967       0.347840      -1.149292      -0.004219       0.026174      -0.006773       0.027363       0.055655       0.000638      -0.023884      -0.032526       0.069220      -0.071911       0.014655       0.057255              9.511668      10.816169       3.628726      -3.566167      10.145708      -3.571900       7.573127          -0.000003
          295              O       4.494429      10.922887      10.379875      -0.601403      43.333127 0.71004750E+03  0.18328258E+05                                 9.900457                            8.307673      -0.102984       2.001085                    0.995093      29.284583      80.190968       0.650983       0.364504      -1.132819      -0.016222      -0.005174      -0.029584       0.034134       0.018277       0.026527       0.008774      -0.023895       0.150155      -0.050841      -0.009187       0.060028             11.526013      10.553465       1.115105       4.775092      10.376127       2.539207      13.648448           0.000001
          296              O       4.934689       9.597585       8.656599      -0.523072      28.595547 0.45530712E+03  0.10474846E+05                                 7.289824                            6.535483       1.004752       2.387890                    0.998203      26.558275      67.762838       0.756799       0.351789      -1.147521       0.000764       0.020782      -0.008142       0.022333       0.003302      -0.069454      -0.029157      -0.081706      -0.122064      -0.103236       0.027077       0.076159              7.784249       7.765451      -2.459722      -0.511487       8.947806       1.534112       6.639490           0.000002
          297              O      13.076920      12.008719       5.757066      -0.414620      30.593607 0.44783427E+03  0.10244845E+05                                 7.699251                            6.528057       0.909943       2.381515                    0.996909      25.347271      64.171883       0.750302       0.356847      -1.145168      -0.005172      -0.012640       0.061986       0.063472       0.023796       0.001277       0.025110      -0.230278       0.110056      -0.135925       0.027861       0.108064              8.592724       6.628260      -0.163111       0.030404       5.812331      -2.688403      13.337582           0.000000
          298              O      15.933007       5.736909      25.207177      -0.560131      41.534582 0.57142072E+03  0.13966982E+05                                 9.614710                            7.447063       0.150161       2.103392                    0.994596      27.839094      74.123690       0.688516       0.363953      -1.133520      -0.019571       0.006305       0.002575       0.020722       0.009935      -0.059266       0.028235      -0.043624      -0.091988      -0.085561       0.032842       0.052719             11.708769      12.495360      -0.740491      -5.948611       5.838793       1.118743      16.792152           0.000000
          299              O       8.693785       1.860570       0.184546      -0.538304      34.561325 0.49399534E+03  0.11636111E+05                                 8.435234                            6.856458       0.329230       2.169185                    0.996534      27.011488      70.468071       0.728640       0.356868      -1.139769       0.025231      -0.004076      -0.010150       0.027500       0.000738       0.048016      -0.010222      -0.002521      -0.118256      -0.067517       0.021160       0.046356              9.937258      13.079456      -1.309690       4.469568       5.266666      -0.853273      11.465652          -0.000001
          300              O      17.708287      13.906559      10.489839      -0.567776      36.996921 0.58346562E+03  0.14287941E+05                                 8.788519                            7.465531       0.411145       2.180878                    0.995827      27.824627      73.345901       0.698256       0.358210      -1.141861       0.000448      -0.007403      -0.020054       0.021382       0.032254       0.010705      -0.008104      -0.081752       0.161948      -0.080276       0.024523       0.055753             10.086477       7.473508      -0.468147       1.966866       6.728750      -0.441047      16.057174           0.000001
          301              O       4.738289      13.399370       8.642344      -0.540322      30.650805 0.51505055E+03  0.12249891E+05                                 7.742032                            7.020321       0.463616       2.207793                    0.996656      27.270429      71.308636       0.717676       0.358835      -1.139081      -0.005086      -0.010769       0.001768       0.012041      -0.016315      -0.032598       0.018754       0.027487      -0.204979      -0.078888       0.012924       0.065964              8.315799      10.625578      -1.537268       0.403458       6.827185      -0.356796       7.494635           0.000003
          302              O       9.645895       1.888229       6.912959      -0.421343      24.757509 0.37222885E+03  0.81535588E+04                                 6.591349                            5.873120       0.888387       2.349921                    0.999501      25.628868      64.079929       0.804655       0.347503      -1.149539       0.054307      -0.019204      -0.040438       0.070380       0.035892      -0.070902       0.020215      -0.104716      -0.313573      -0.145111       0.029354       0.115757              6.966220       9.868791      -1.401591      -1.551890       4.774725       0.580026       6.255143          -0.000003
          303              O      15.838440       7.136689      22.316553      -0.542777      39.037320 0.53889335E+03  0.12955496E+05                                 9.151787                            7.165434       0.256640       2.135174                    0.997298      27.380199      71.849376       0.713085       0.357284      -1.140957      -0.021439       0.000973      -0.021959       0.030705      -0.042674       0.045934       0.045434      -0.032228       0.050593      -0.091678       0.033011       0.058668             10.956523       9.508933      -4.738371       0.318380      16.982500      -2.881962       6.378135           0.000001
          304              O      13.922176       8.031553      23.065937      -0.545662      32.856482 0.46605327E+03  0.10798601E+05                                 8.078608                            6.574940       0.407794       2.186047                    0.997761      26.942857      69.278052       0.759967       0.347840      -1.149292       0.025033      -0.008732      -0.006773       0.027363       0.046650      -0.023405       0.004805       0.068867       0.069220      -0.071911       0.014655       0.057256              9.511667      11.415804       3.522223      -4.140494       9.546072      -2.886577       7.573127          -0.000003
          305              O      14.072368       4.636801      23.107173      -0.601403      43.333090 0.71004672E+03  0.18328233E+05                                 9.900452                            8.307670      -0.102987       2.001085                    0.995093      29.284571      80.190929       0.650983       0.364504      -1.132819      -0.007931      -0.015067      -0.029584       0.034134       0.013044       0.013278       0.024584       0.035023       0.150155      -0.050841      -0.009187       0.060028             11.526008      10.765544       1.077437       3.335123      10.164036       4.257463      13.648443           0.000001
          306              O      12.844479       5.302041      21.383897      -0.523067      28.595486 0.45530598E+03  0.10474814E+05                                 7.289818                            6.535479       1.004757       2.387892                    0.998203      26.558224      67.762702       0.756799       0.351789      -1.147520       0.020594      -0.002885      -0.008135       0.022329      -0.010967      -0.040857      -0.063288       0.078983      -0.122042      -0.103237       0.027077       0.076161              7.784242       8.064605      -2.512855       1.421021       8.648638      -0.771883       6.639483           0.000001
          307              O      16.642332      12.897157      18.484364      -0.414620      30.593604 0.44783412E+03  0.10244841E+05                                 7.699250                            6.528056       0.909943       2.381515                    0.996909      25.347270      64.171878       0.750302       0.356847      -1.145168      -0.013350      -0.002882       0.061986       0.063472      -0.017309       0.024947      -0.003134       0.232583       0.110056      -0.135925       0.027861       0.108064              8.592724       5.781110      -0.012649      -2.641655       6.659477       0.500077      13.337585           0.000000
          308              O       5.902964      12.562474      12.479879      -0.560131      41.534591 0.57142073E+03  0.13966982E+05                                 9.614712                            7.447063       0.150161       2.103392                    0.994596      27.839094      74.123696       0.688516       0.363953      -1.133520       0.002785      -0.020372       0.002575       0.020722       0.001816       0.017436      -0.063290       0.047799      -0.091988      -0.085561       0.032842       0.052719             11.708772       5.787364       0.450930       0.061238      12.546792      -6.052592      16.792161           0.000000
          309              O       5.884059      10.356223      12.911844      -0.538304      34.561336 0.49399575E+03  0.11636123E+05                                 8.435236                            6.856461       0.329230       2.169185                    0.996534      27.011488      70.468070       0.728640       0.356868      -1.139769       0.000400       0.025555      -0.010150       0.027500       0.000259      -0.001668       0.049064       0.002876      -0.118256      -0.067517       0.021161       0.046356              9.937260       5.054587       0.115626      -0.058507      13.291537       4.549910      11.465656          -0.000001
          310              O      19.320839      17.125272      23.217137      -0.567776      36.996929 0.58346564E+03  0.14287941E+05                                 8.788520                            7.465531       0.411145       2.180878                    0.995827      27.824628      73.345905       0.698256       0.358210      -1.141861      -0.007211       0.001736      -0.020054       0.021382       0.016205      -0.006107       0.011957       0.098966       0.161948      -0.080276       0.024523       0.055753             10.086480       6.590316      -0.311282      -0.090298       7.611944       2.013689      16.057180           0.000001
          311              O      16.553334       4.443828      21.369642      -0.540322      30.650806 0.51505066E+03  0.12249894E+05                                 7.742032                            7.020322       0.463615       2.207793                    0.996656      27.270429      71.308639       0.717676       0.358836      -1.139081      -0.011493      -0.003125       0.001768       0.012041      -0.010584       0.012764      -0.035376      -0.037042      -0.204979      -0.078888       0.012924       0.065964              8.315800       6.413972      -0.789236      -0.280744      11.038794       0.459636       7.494634           0.000003
          312              O       6.077792      11.288825      19.640257      -0.421343      24.757513 0.37222896E+03  0.81535614E+04                                 6.591349                            5.873121       0.888387       2.349921                    0.999501      25.628868      64.079927       0.804655       0.347503      -1.149539      -0.009411       0.056829      -0.040438       0.070380       0.015667       0.007505      -0.073344       0.123031      -0.313573      -0.145111       0.029354       0.115757              6.966221       4.447856      -0.438766       0.299700      10.195665      -1.629408       6.255142          -0.000003

******************************************************
Auxiliary information for the entire system
The total spin magnetic moment of the unit cell is   -0.000035
The total net atomic charge of the unit cell is   0.000012
Accuracy of reproducing the electrostatic potential in the unit cell:
  The inner radius (bohr) =    5.0000
  The outer radius (bohr) =   12.0000
  Valid grid points have density less than (e/(bohr^3)) =    0.0001
  The number of valid grid points were=       266518
  The rms potential error without charges in kcal/mol is=      3.89372
  The rms potential error with partial charges in kcal/mol is=      0.89426
  The RRMSE value at monopole order=      0.22967
  The rms potential error with partial charges and cloud penetration in kcal/mol is=      0.88804
  The RRMSE value at monopole order with cloud penetration is=      0.22807
  The rms potential error with partial charges and atomic dipoles in kcal/mol is=      0.47072
  The RRMSE value at dipole order=      0.12089
  The rms potential error with partial charges, atomic dipoles and cloud penetration in kcal/mol is=      0.45856
  The RRMSE value at dipole order with cloud penetration=      0.11777

******************************************************
The electron densities and ab initio electrostatic potential were computed in VASP using the PBE functional and
projector augmented wave method. See the main text of the journal article for a description of computational details.
The atomic charges, dipoles, and quadrupoles were computed with the DDEC6 method as described in
(a) T. A. Manz and N. Gabaldon Limas, RSC Adv. 6 (2016) 47771-47801 DOI: 10.1039/c6ra04656h
(b) N. Gabaldon Limas and T. A. Manz, RSC Adv. 8 (2018) 2678-2707 DOI: 10.1039/c7ra11829e.
For each atom in the material, the electron cloud parameters were fit to the spherically averaged atom-in-material
electron density using radial positions for which this density was between 10^-4 and 10^-2 electrons per cubic bohr.
The polarizabilities, dispersion coefficients, and quantum Drude oscillator (QDO) parameters were fit using the MCLF method.
The magnetic structure of the system was optimized in VASP from the default ferromagnetic initial guess using spin polarization.
The atomic spin moments (ASMs) were computed on this optimized magnetic structure using the DDEC6 partition as inputs
to the method of T. A. Manz and D. S. Sholl, J. Chem. Theory Comput. 7 (2011) 4146-4164 DOI: 10.1021/ct200539n.
The RMSE and RRMSE were computed using a uniform grid with Ewald summation.
