# Supplementary material for: A collection of forcefield precursors for metal–organic frameworks
Source: RSC Adv. 2019 Nov 13;9(63):36492–507. doi: 10.1039/c9ra07327b (PMC9075174; doi:10.1039/c9ra07327b)
Supplement: RA-009-C9RA07327B-s5334 [file RA-009-C9RA07327B-s5334.xyz]

  164
jmolscript: load "" {1 1 1} spacegroup "x,y,z" unitcell [{     17.390900     0.000000     0.000000 }, {     -7.752175    15.567504     0.000000 }, {      1.886776     9.599613    14.378140 }]
Zn    10.959265     9.907128    13.541620     1.018238
Zn    -6.327828    19.528553     7.229904     1.018406
Zn     5.869959    13.174231     7.948092     1.018467
Zn    12.549605     7.724322     0.036664     1.018099
Zn    -2.825546    18.442004     4.431055     1.018927
Zn    13.493049     7.256356    10.742771     1.018271
Zn     2.367666    15.342718    10.024583     1.018372
Zn    10.015834     9.293156     3.557871     1.020634
Zn     5.904788    23.263372    14.276487     0.986839
Zn     1.744682     4.303648     3.696188     0.986890
Zn     2.688040    11.947634     8.986337     0.986772
Zn    12.713492    10.819579     1.797268     0.986674
P      3.282205    22.566710    12.701649     1.273781
P      3.715782     5.403686     5.875196     1.273471
P      3.233424    14.421169     7.135008     1.273810
P     12.819591     7.942669     3.044427     1.272036
P     -5.462055    17.213017     5.271026     1.273843
P     13.763009     9.950627    12.097479     1.273839
P      4.659135    13.538464    10.837667     1.273747
P     10.090914     9.632126     0.550108     1.272191
H      3.307149    20.125292    11.312721     0.125562
H     -0.021335    18.154731    12.399708     0.135258
H      0.771319    21.809529    13.912288     0.130104
H      6.209017     6.285935     4.928826     0.125827
H      6.759163     9.976747     6.418402     0.135472
H      3.405227     7.907805     7.281090     0.129989
H      1.036846    16.112620     6.682959     0.127227
H      0.756546    16.587629     2.703090     0.135360
H      3.674850    14.294056     4.283248     0.130196
H     12.497989     7.810387     5.831774     0.125325
H     15.556628     5.615127     7.235080     0.135278
H     15.199606     6.322844     3.279654     0.130098
H      9.732296    16.147077     6.659954     0.125575
H      9.452041    12.289164     5.572967     0.135736
H     -5.020604    14.627855     4.060387     0.130136
H     13.441378    12.575737    13.043849     0.125579
H     -0.890929    14.713399    11.554273     0.135273
H     16.142997    10.788852    10.691585     0.130104
H      7.152392    12.326180    11.289716     0.124953
H      5.815801     2.687449     0.891445     0.135377
H      4.348603    13.876983    13.689427     0.130136
H     12.002612    18.884853    12.140901     0.124929
H      8.674089    20.644222    10.737595     0.135274
H      7.580005    11.040544     0.314881     0.130277
C      2.182369    21.177052    12.626883    -0.140154
C      2.523327    20.093756    11.808766    -0.061684
C      1.690039    18.949312    11.726811    -0.019174
C      0.532598    18.897144    12.460096    -0.090967
C      0.192436    19.951952    13.286839    -0.011672
C      1.018390    21.100935    13.361606    -0.063905
C      2.148078    17.791370    10.878501     0.563835
C     -1.041143    19.837094    14.152403     0.615153
C      4.663987     6.887228     6.090580    -0.140429
C      5.901349     6.993284     5.445002    -0.056150
C      6.691225     8.164606     5.567216    -0.014927
C      6.239339     9.213215     6.326382    -0.091677
C      5.010483     9.129887     6.954706    -0.008916
C      4.224840     7.955945     6.842557    -0.064550
C      7.982051     8.239712     4.793672     0.567355
C      4.492096    10.329501     7.713872     0.614559
C      2.479709    15.105115     5.682241    -0.140234
C      1.358004    15.928840     5.831774    -0.063413
C      0.704981    16.486055     4.703090    -0.019244
C      1.174210    16.214899     3.443565    -0.090355
C      2.270058    15.387802     3.279654    -0.011729
C      2.930414    14.838968     4.406900    -0.063654
C     -0.535732    17.310245     4.930264     0.564040
C      2.717108    15.031314     1.880661     0.615136
C     13.724937     7.164838     4.356576    -0.140350
C     13.268322     7.318354     5.670738    -0.059473
C     13.964756     6.734261     6.759164    -0.019438
C     15.104856     6.008977     6.526238    -0.091098
C     15.578025     5.864593     5.235081    -0.011495
C     14.877358     6.438386     4.145218    -0.064140
C     13.456604     6.992907     8.153843     0.563600
C     16.882940     5.136325     5.009344     0.615185
C     11.175153    15.609044     5.345792    -0.139708
C     10.053459    15.431373     6.163909    -0.062012
C      9.400456    14.175307     6.245864    -0.019174
C      9.869692    13.115956     5.512579    -0.090032
C     10.965530    13.281640     4.685836    -0.011554
C     11.625867    14.533165     4.611069    -0.063974
C      8.159752    14.069168     7.094174     0.563684
C     11.412589    12.126189     3.820272     0.614774
C     14.668330    11.460717    11.882095    -0.140349
C     14.211705    12.615628    12.527673    -0.061715
C     14.908120    13.844815    12.405459    -0.019139
C     -1.342689    13.907726    11.646293    -0.091012
C     -0.869509    12.770561    11.017969    -0.011666
C     15.820743    11.543995    11.130118    -0.063879
C     14.399958    15.033791    13.179003     0.563668
C      0.435398    12.841256    10.258803     0.615173
C      5.607359    13.168669    12.290434    -0.140425
C      6.844729    12.531755    12.140901    -0.060083
C      7.634621    12.195599    13.269585    -0.019478
C      5.295967     2.895163     0.150970    -0.090735
C      4.067104     3.507429     0.314881    -0.011426
C      5.168221    13.453498    13.565775    -0.064071
C      8.925456    11.452360    13.042411     0.563712
C      3.548727     3.748717     1.713874     0.615140
C     10.877835    19.695417    13.616099    -0.140113
C     11.218785    19.355091    12.301937    -0.060361
C     10.385481    19.718126    11.213511    -0.019404
C      9.228032    20.415389    11.446437    -0.090903
C      8.887877    20.774604    12.737594    -0.011724
C      9.713847    20.403189    13.827457    -0.063676
C     10.843512    19.378529     9.818832     0.563709
C      7.654288    21.618072    12.963331     0.615129
O      2.421530    23.763972    13.036660    -0.666406
O      4.309806    22.269656    13.771382    -0.696780
O      3.923230    22.689882    11.329974    -0.689578
O      1.396387    16.803146    10.843993    -0.487670
O      3.246568    17.836970    10.333569    -0.358856
O     -1.777044    18.862781    13.956860    -0.559217
O     -3.160969    11.185053     0.591948    -0.508376
O      2.871314     5.262189     7.121493    -0.666561
O      2.883843     5.579593     4.624010    -0.696270
O      4.712302     4.266603     5.728251    -0.688741
O      8.637617     9.287454     4.917324    -0.497542
O      8.288235     7.324387     4.035944    -0.395000
O      5.271409    11.276935     7.869156    -0.558485
O      3.318302    10.252998     8.200860    -0.507940
O      4.688809    14.202511     6.787920    -0.666380
O      2.509465    13.131295     7.452190    -0.697026
O      3.057945    15.447020     8.241550    -0.689822
O     -1.085285    17.768940     3.915168    -0.486977
O     -0.984563    17.428790     6.066137    -0.358805
O      2.172969    15.630945     0.946082    -0.559001
O      3.669218    14.194151     1.764629    -0.508072
O     13.069350     7.105562     1.810208    -0.665165
O     13.347888     9.353690     2.908698    -0.696021
O     11.357525     7.930729     3.456505    -0.684344
O     14.102283     6.474694     9.079795    -0.487684
O     12.500761     7.744087     8.320630    -0.358012
O     17.383668     4.563573     5.984182    -0.559343
O     -0.053225     5.102419     3.820703    -0.508195
O     -4.006670    16.976270     4.936015    -0.666762
O     -6.186036    18.000448     4.201293    -0.697211
O     -5.637530    17.841756     6.642701    -0.689741
O      7.610215    12.955779     7.128682    -0.486816
O      7.710912    15.072817     7.639106    -0.359061
O     10.868467    11.033138     4.015815    -0.557970
O     12.364688    12.339953     3.002587    -0.508038
O     14.012767     9.131609    10.851182    -0.666504
O     14.291327     9.284344    13.348665    -0.696780
O     12.300938    10.335800    12.244424    -0.689724
O     15.045621    16.087662    13.055351    -0.487759
O     13.444125    14.899866    13.936731    -0.358538
O      0.936108    13.961186    10.103519    -0.559329
O      0.890143    11.756423     9.771815    -0.508202
O      3.814652    14.743790    11.184755    -0.666688
O      3.827211    12.315431    10.520485    -0.696921
O      5.655640    13.838653     9.731125    -0.689648
O      9.581036    11.164907    14.057507    -0.487708
O      9.231634    11.103416    11.906538    -0.358698
O      4.328052     3.528933     2.648453    -0.558584
O      2.374927     4.227828     1.829906    -0.508178
O      9.230253     9.482565     1.784327    -0.661613
O     11.118500    10.734011     0.685837    -0.695968
O     10.731954     8.318025     0.138030    -0.688058
O     10.091807    19.725499     8.892880    -0.487764
O     11.942008    18.857748     9.652045    -0.359149
O      6.918375    21.810977    11.988493    -0.559041
O      7.421244    22.010030    14.151972    -0.508039

The following XYZ coordinates are in angstroms. Other properties are in atomic units.
The sperically averaged electron density of each atom fit to a function of the form exp(a - br)
eigen_1, eigen_2 and eigen_3 are the three eigenvalues of traceless quadrupole moment tensor
  atom number  atomic symbol              X              Y              Z     net charge C6 coefficient C8 coefficient C10 coefficient fluctuating dipole atomic polarizability isotropic forcefield polarizability              a              b squared Pearson coefficient          <r^3>          <r^4>         wp_QDO          m_QDO          q_QDO       dipole_x       dipole_y       dipole_z         dipole            Qxy            Qxz            Qyz     Q(x^2-y^2)  Q(3z^2 - R^2)        eigen_1        eigen_2        eigen_3 static polarizability      alpha(xx)      alpha(xy)      alpha(xz)      alpha(yy)      alpha(yz)      alpha(zz) atomic spin moment
            1             Zn      10.959265       9.907128      13.541620       1.018238      85.463578 0.16490958E+04  0.50940090E+05                                16.125939                           13.518457       0.126514       1.920784                    0.999520      43.911995     118.831316       0.477148       0.415566      -1.130931      -0.008501       0.017755       0.008655       0.021504       0.075046      -0.000932       0.002551      -0.000444       0.131207      -0.096958       0.043640       0.053317             18.900403      22.081894      -4.073882      -0.580594      19.038846      -0.166346      15.580471           0.037655
            2             Zn      -6.327828      19.528553       7.229904       1.018406      85.465048 0.16490391E+04  0.50938211E+05                                16.126425                           13.518386       0.126406       1.920759                    0.999521      43.911394     118.831935       0.477137       0.415576      -1.130917      -0.016050      -0.002529       0.014139       0.021539       0.000794       0.041159       0.012953      -0.014643      -0.248383      -0.096843       0.043589       0.053254             18.901683      15.967274      -0.162324      -2.389517      16.540626       0.838037      24.197149           0.037354
            3             Zn       5.869959      13.174231       7.948092       1.018467      85.443763 0.16486971E+04  0.50924602E+05                                16.123427                           13.516791       0.126642       1.920856                    0.999519      43.907861     118.815730       0.477179       0.415564      -1.130934       0.019621      -0.008052      -0.003134       0.021439      -0.020108       0.040677       0.001662      -0.125041       0.115751      -0.097040       0.043574       0.053466             18.896568      22.890176       1.302245      -3.431647      15.543679      -0.515461      18.255850           0.037580
            4             Zn      12.549605       7.724322       0.036664       1.018099      85.472836 0.16493671E+04  0.50950333E+05                                16.126902                           13.519462       0.126680       1.920791                    0.999518      43.914993     118.839838       0.477138       0.415559      -1.130940       0.004892      -0.007240      -0.019684       0.021536       0.003881       0.008053      -0.073153       0.079609      -0.030930      -0.097108       0.043765       0.053343             18.901486      16.555927      -1.725198      -0.577757      21.735384       4.167871      18.413147           0.037909
            5             Zn      -2.825546      18.442004       4.431055       1.018927      85.405126 0.16478353E+04  0.50891146E+05                                16.119131                           13.513703       0.127628       1.921323                    0.999520      43.894649     118.770593       0.477212       0.415591      -1.130920       0.020061       0.000571      -0.008602       0.021835       0.045804      -0.002869      -0.000856      -0.119810       0.130123      -0.097139       0.043134       0.054005             18.891408      22.885179      -3.662657      -0.108199      18.217246       0.591353      15.571800           0.037872
            6             Zn      13.493049       7.256356      10.742771       1.018271      85.472760 0.16493096E+04  0.50948806E+05                                16.127485                           13.519668       0.126474       1.920747                    0.999520      43.914360     118.843710       0.477104       0.415586      -1.130907       0.004861      -0.015469      -0.014104       0.021490       0.006206       0.006560      -0.042887       0.006991      -0.248414      -0.096957       0.043479       0.053479             18.901909      16.557707       0.130692      -1.815879      15.952387       1.766787      24.195633           0.037828
            7             Zn       2.367666      15.342718      10.024583       1.018372      85.473311 0.16492633E+04  0.50947259E+05                                16.127948                           13.519764       0.125932       1.920629                    0.999518      43.912854     118.841325       0.477085       0.415604      -1.130889      -0.015963       0.014033       0.002990       0.021463       0.037752       0.016543      -0.037471       0.106729       0.115811      -0.096919       0.043610       0.053309             18.903088      15.968276      -2.144340      -1.066424      22.479345       3.302380      18.261642           0.037581
            8             Zn      10.015834       9.293156       3.557871       1.020634      85.471781 0.16486320E+04  0.50924842E+05                                16.131481                           13.519575       0.124987       1.920351                    0.999541      43.898840     118.814943       0.476943       0.415751      -1.130745      -0.010033      -0.000606       0.019883       0.022279      -0.029401       0.070102       0.024620      -0.054215      -0.032300      -0.097821       0.043439       0.054381             18.913625      22.112345       1.058568      -4.010719      16.214882      -1.356360      18.413648           0.028623
            9             Zn       5.904788      23.263372      14.276487       0.986839      82.703995 0.16925778E+04  0.52623013E+05                                15.857954                           13.717199       0.070588       1.905292                    0.998872      44.410569     120.559131       0.472569       0.416882      -1.130069       0.035024      -0.021714       0.052264       0.066556       0.071721       0.017378      -0.029355      -0.027480      -0.111498      -0.079334      -0.013360       0.092695             18.406005      19.019140      -2.458132      -4.372795      17.893627       3.256082      18.305249           0.036617
           10             Zn       1.744682       4.303648       3.696188       0.986890      82.710270 0.16927238E+04  0.52628882E+05                                15.858904                           13.717931       0.070583       1.905267                    0.998874      44.412039     120.566095       0.472548       0.416891      -1.130059      -0.035088       0.021654      -0.052243       0.066554       0.054153       0.033817      -0.002777      -0.098406      -0.111544      -0.079356      -0.013412       0.092768             18.407295      20.081794      -1.932620      -4.864942      16.836241       2.461653      18.303850           0.036538
           11             Zn       2.688040      11.947634       8.986337       0.986772      82.718735 0.16928242E+04  0.52632906E+05                                15.860010                           13.718269       0.070796       1.905326                    0.998872      44.413792     120.572798       0.472544       0.416887      -1.130059      -0.035071      -0.056424       0.000014       0.066435       0.010554       0.062888      -0.039118      -0.010837       0.151298      -0.079344      -0.013354       0.092699             18.409777      20.085445      -3.752974      -3.650598      16.345561       2.259008      18.798324           0.032983
           12             Zn      12.713492      10.819579       1.797268       0.986674      82.743295 0.16932572E+04  0.52650066E+05                                15.863601                           13.720261       0.070094       1.905066                    0.998873      44.418488     120.592283       0.472495       0.416901      -1.130042       0.035053       0.056626       0.000014       0.066598      -0.011472       0.072854      -0.045324       0.011265       0.004163      -0.079231      -0.013474       0.092705             18.415206      19.032962      -3.097861      -3.954344      15.942219       2.445140      20.270436           0.036375
           13              P       3.282205      22.566710      12.701649       1.273781      76.133192 0.13165538E+04  0.40024980E+05                                14.208438                           11.162109       0.336274       1.893873                    0.999735      48.632454     148.962271       0.567712       0.354883      -1.129911       0.018014       0.050292      -0.009767       0.054306      -0.092615       0.002561      -0.040726       0.003888       0.231726      -0.134855       0.034535       0.100320             17.449432      18.919620       5.882765      -0.777381      20.632439       1.495792      12.796238          -0.009067
           14              P       3.715782       5.403686       5.875196       1.273471      76.136815 0.13169051E+04  0.40037481E+05                                14.207855                           11.163089       0.337121       1.894052                    0.999737      48.635598     148.964923       0.567738       0.354851      -1.129960      -0.021634      -0.048085       0.012966       0.054299      -0.094016      -0.000504      -0.054190       0.042299       0.173278      -0.134954       0.034830       0.100124             17.447187      17.188002       5.506117      -0.300897      21.755748       2.539869      13.397810          -0.009040
           15              P       3.233424      14.421169       7.135008       1.273810      76.146282 0.13167561E+04  0.40033299E+05                                14.210245                           11.163246       0.335615       1.893596                    0.999736      48.641368     149.001279       0.567653       0.354901      -1.129879       0.036829      -0.005598       0.039231       0.054100       0.056501      -0.038685       0.077502      -0.004658      -0.217250      -0.134461       0.034457       0.100004             17.451917      15.600275      -3.179078       3.260202      14.417893      -3.931268      22.337582          -0.008993
           16              P      12.819591       7.942669       3.044427       1.272036      76.172119 0.13174708E+04  0.40055905E+05                                14.208966                           11.162958       0.341100       1.895190                    0.999741      48.637826     148.936673       0.567978       0.354690      -1.130175      -0.032636       0.003315      -0.042918       0.054019       0.073054      -0.049619       0.069586       0.014143      -0.156782      -0.134895       0.034400       0.100495             17.449981      16.465153      -4.199184       3.825745      15.348639      -3.831082      20.536153          -0.009342
           17              P      -5.462055      17.213017       5.271026       1.273843      76.132553 0.13164646E+04  0.40021982E+05                                14.208448                           11.161798       0.336182       1.893811                    0.999736      48.635715     148.976459       0.567710       0.354887      -1.129896       0.036975       0.038534       0.009719       0.054281      -0.057443       0.037345       0.015564       0.144790       0.231437      -0.134510       0.034522       0.099988             17.449810      15.598443       4.227901      -1.685258      23.954670       0.029004      12.796318          -0.009072
           18              P      13.763009       9.950627      12.097479       1.273839      76.130484 0.13164321E+04  0.40020434E+05                                14.208162                           11.161656       0.336229       1.893859                    0.999735      48.632335     148.961255       0.567718       0.354887      -1.129905      -0.033319      -0.040746      -0.013075       0.054235      -0.073565       0.048160       0.024086       0.124236       0.173015      -0.134625       0.034576       0.100048             17.449259      16.459232       5.144510      -2.410026      22.489770      -0.866751      13.398775          -0.009083
           19              P       4.659135      13.538464      10.837667       1.273747      76.135650 0.13165188E+04  0.40023942E+05                                14.209124                           11.162017       0.336710       1.893998                    0.999736      48.634280     148.971404       0.567706       0.354887      -1.129900      -0.021826       0.030629      -0.039435       0.054495       0.035895      -0.087058      -0.000226      -0.088056      -0.216356      -0.134791       0.034527       0.100264             17.451087      17.187685      -2.386835       4.971787      12.826937      -1.165671      22.338638          -0.009096
           20              P      10.090914       9.632126       0.550108       1.272191      76.170414 0.13175366E+04  0.40058815E+05                                14.209399                           11.163629       0.340888       1.895139                    0.999740      48.637630     148.942755       0.567925       0.354715      -1.130144       0.018274      -0.028611       0.042326       0.054259       0.038428      -0.084502       0.012550      -0.125886      -0.157912      -0.135073       0.033904       0.101169             17.450371      18.919308      -2.971287       5.134189      12.887259      -1.720726      20.544544          -0.009233
           21              H       3.307149      20.125292      11.312721       0.125562       1.068706 0.77839393E+01  0.75566835E+02                                 1.697457                            1.609167      -1.086002       2.376614                    0.997482       3.379797       9.276665       0.505755       1.247482      -0.716569       0.036477       0.003337      -0.022844       0.043169       0.002004      -0.007071      -0.001739       0.022178       0.002332      -0.011775      -0.002857       0.014632              1.736752       2.018269       0.176103      -0.389252       1.603937       0.031640       1.588050           0.001207
           22              H      -0.021335      18.154731      12.399708       0.135258       1.050551 0.74516350E+01  0.71621789E+02                                 1.679378                            1.573954      -1.163631       2.344271                    0.996493       3.376599       9.249413       0.511151       1.246705      -0.716023      -0.024522      -0.031228      -0.004358       0.039944       0.008660       0.004077      -0.000528      -0.004124      -0.013236      -0.009338      -0.002065       0.011403              1.733499       1.799424       0.415012      -0.109633       1.982847       0.107380       1.418227           0.000283
           23              H       0.771319      21.809529      13.912288       0.130104       1.090645 0.79512314E+01  0.76916170E+02                                 1.664632                            1.584046      -1.090693       2.376650                    0.997501       3.258238       8.671817       0.535045       1.183403      -0.732555      -0.009529       0.035021       0.023944       0.043481      -0.004298       0.000651       0.011635      -0.013181      -0.004109      -0.011255      -0.004577       0.015831              1.688384       1.547405      -0.024424      -0.199709       1.918011       0.338853       1.599736          -0.000071
           24              H       6.209017       6.285935       4.928826       0.125827       1.071224 0.78072441E+01  0.75860534E+02                                 1.700613                            1.611891      -1.098091       2.370796                    0.997400       3.387025       9.304961       0.505107       1.247971      -0.716396       0.013247      -0.033884      -0.023199       0.043148      -0.006405       0.001298       0.010502      -0.011402       0.001194      -0.012242      -0.002435       0.014677              1.740104       1.581084      -0.050147      -0.181336       2.056903       0.365998       1.582325          -0.000120
           25              H       6.759163       9.976747       6.418402       0.135472       1.052280 0.74679485E+01  0.71827355E+02                                 1.681987                            1.576248      -1.169756       2.341519                    0.996422       3.380773       9.268002       0.510433       1.247611      -0.715798       0.023524       0.031687       0.005165       0.039801       0.008113       0.004580       0.000022      -0.005713      -0.013821      -0.009412      -0.001960       0.011372              1.736250       1.725524       0.368927      -0.068614       2.073658       0.169714       1.409567           0.000049
           26              H       3.405227       7.907805       7.281090       0.129989       1.091558 0.79591337E+01  0.77010427E+02                                 1.665399                            1.584683      -1.091522       2.376090                    0.997493       3.259706       8.676246       0.535023       1.183178      -0.732603      -0.038087      -0.005559       0.020206       0.043472       0.004592      -0.007590      -0.001444       0.021774      -0.003356      -0.011257      -0.004628       0.015885              1.689244       1.967807       0.112021      -0.346127       1.589145       0.062154       1.510781          -0.000093
           27              H       1.036846      16.112620       6.682959       0.127227       1.069624 0.77953363E+01  0.75731796E+02                                 1.700858                            1.612212      -1.099712       2.371303                    0.997336       3.382183       9.297220       0.504222       1.250377      -0.715902      -0.013190       0.007974       0.040057       0.042920       0.001538      -0.007684       0.002485      -0.005598       0.035384      -0.011843      -0.002713       0.014557              1.740326       1.548723      -0.164292      -0.132358       1.425664       0.063258       2.246590           0.001203
           28              H       0.756546      16.587629       2.703090       0.135360       1.049793 0.74444685E+01  0.71533281E+02                                 1.678394                            1.573063      -1.162902       2.344722                    0.996505       3.374645       9.241773       0.511378       1.246493      -0.716077      -0.017007       0.017825      -0.031464       0.039962      -0.000499       0.007218      -0.006783      -0.003382       0.010923      -0.009377      -0.002036       0.011413              1.732467       1.614225      -0.257599       0.242874       1.491844      -0.229517       2.091331           0.000284
           29              H       3.674850      14.294056       4.283248       0.130196       1.089987 0.79449106E+01  0.76837541E+02                                 1.663787                            1.583279      -1.090165       2.376997                    0.997508       3.256891       8.666433       0.535260       1.183197      -0.732608       0.035613      -0.024853      -0.002634       0.043507      -0.010379      -0.001431      -0.002192       0.006137      -0.030091      -0.011279      -0.004560       0.015839              1.687507       1.862883      -0.413123      -0.027451       1.579600       0.018962       1.620037          -0.000068
           30              H      12.497989       7.810387       5.831774       0.125325       1.061936 0.77193649E+01  0.74755146E+02                                 1.687789                            1.600583      -1.069604       2.384155                    0.997685       3.366379       9.216796       0.508207       1.244532      -0.717270      -0.036521       0.022692       0.005698       0.043372      -0.008684      -0.003186      -0.000638       0.005517      -0.032635      -0.011770      -0.002971       0.014741              1.726584       1.985849      -0.433005      -0.009043       1.579305      -0.019146       1.614600           0.001219
           31              H      15.556628       5.615127       7.235080       0.135278       1.050497 0.74513723E+01  0.71618842E+02                                 1.679346                            1.573950      -1.163461       2.344370                    0.996492       3.376488       9.249170       0.511138       1.246743      -0.716015       0.018056      -0.018409       0.030517       0.039952      -0.000884       0.007334      -0.007038      -0.002494       0.007858      -0.009343      -0.002062       0.011404              1.733443       1.707230      -0.306184       0.263158       1.517235      -0.250127       1.975862           0.000276
           32              H      15.199606       6.322844       3.279654       0.130098       1.090841 0.79530361E+01  0.76936546E+02                                 1.664696                            1.584119      -1.090923       2.376532                    0.997499       3.258359       8.671771       0.535097       1.183243      -0.732594       0.012024      -0.004673      -0.041512       0.043470       0.000378      -0.006270       0.001021      -0.005079       0.042726      -0.011262      -0.004565       0.015827              1.688441       1.574306      -0.161712      -0.157453       1.379731       0.032296       2.111285          -0.000067
           33              H       9.732296      16.147077       6.659954       0.125575       1.068899 0.77857428E+01  0.75588322E+02                                 1.697601                            1.609298      -1.086376       2.376445                    0.997479       3.380184       9.277811       0.505763       1.247396      -0.716585      -0.013301       0.034150       0.022824       0.043175      -0.007642      -0.001613       0.007091      -0.016581       0.002289      -0.011770      -0.002864       0.014634              1.736908       1.545854      -0.059186      -0.201844       2.076703       0.334369       1.588167           0.001198
           34              H       9.452041      12.289164       5.572967       0.135736       1.050333 0.74503218E+01  0.71619766E+02                                 1.680516                            1.574874      -1.165557       2.343873                    0.996465       3.377112       9.257309       0.510388       1.248383      -0.715644      -0.017040      -0.035972       0.004299       0.040036       0.006756       0.002301      -0.003416      -0.011288      -0.013042      -0.009278      -0.002000       0.011278              1.734761       1.616218       0.323787      -0.145078       2.169085       0.050355       1.418979           0.000226
           35              H      -5.020604      14.627855       4.060387       0.130136       1.090521 0.79500669E+01  0.76901854E+02                                 1.664495                            1.583919      -1.090536       2.376759                    0.997504       3.257971       8.670848       0.535074       1.183386      -0.732560       0.035596       0.007079      -0.023955       0.043486       0.002662      -0.010132      -0.005781       0.014793      -0.004131      -0.011269      -0.004566       0.015835              1.688248       1.863705       0.133172      -0.392281       1.601452       0.027708       1.599586          -0.000050
           36              H      13.441378      12.575737      13.043849       0.125579       1.068722 0.77838629E+01  0.75563860E+02                                 1.697280                            1.609004      -1.086021       2.376627                    0.997481       3.379544       9.275012       0.505867       1.247241      -0.716623      -0.036292      -0.003459       0.023146       0.043184       0.000360      -0.009167      -0.005295       0.016567       0.001024      -0.011788      -0.002863       0.014651              1.736567       1.998019       0.159202      -0.407002       1.632307      -0.001008       1.579376           0.001208
           37              H      -0.890929      14.713399      11.554273       0.135273       1.050507 0.74512427E+01  0.71616933E+02                                 1.679320                            1.573903      -1.163575       2.344308                    0.996495       3.376488       9.248979       0.511164       1.246690      -0.716026       0.018051       0.035236      -0.005300       0.039944       0.007119       0.001986      -0.004018      -0.009771      -0.013945      -0.009338      -0.002071       0.011409              1.733437       1.707237       0.360481      -0.181927       2.085576      -0.014269       1.407498           0.000282
           38              H      16.142997      10.788852      10.691585       0.130104       1.090669 0.79513843E+01  0.76916986E+02                                 1.664551                            1.583977      -1.090693       2.376648                    0.997501       3.258239       8.671402       0.535107       1.183276      -0.732585       0.012028      -0.036568      -0.020217       0.043482      -0.005938      -0.002054       0.007390      -0.020417      -0.003249      -0.011269      -0.004561       0.015830              1.688296       1.574194      -0.083448      -0.209715       1.980686       0.281789       1.510008          -0.000071
           39              H       7.152392      12.326180      11.289716       0.124953       1.064209 0.77405176E+01  0.75011462E+02                                 1.690037                            1.602637      -1.072736       2.382301                    0.997643       3.371121       9.233017       0.507945       1.244318      -0.717299       0.013113      -0.008344      -0.040375       0.043263       0.002942      -0.005650       0.005762       0.001082       0.035928      -0.011715      -0.003014       0.014729              1.728925       1.571444      -0.146502      -0.114574       1.385477       0.089451       2.229854           0.001210
           40              H       5.815801       2.687449       0.891445       0.135377       1.049671 0.74437595E+01  0.71526521E+02                                 1.678437                            1.573128      -1.162827       2.344755                    0.996508       3.374738       9.242772       0.511287       1.246714      -0.716028       0.023543      -0.007239       0.031469       0.039963       0.001024       0.009289      -0.003420       0.002782       0.010873      -0.009360      -0.002037       0.011397              1.732502       1.721809      -0.204075       0.313694       1.384403      -0.115059       2.091294           0.000282
           41              H       4.348603      13.876983      13.689427       0.130136       1.090523 0.79502253E+01  0.76903744E+02                                 1.664486                            1.583933      -1.090606       2.376717                    0.997503       3.257993       8.670917       0.535073       1.183383      -0.732561      -0.038084       0.020821       0.002638       0.043484      -0.008702       0.001323       0.002242       0.012842      -0.030055      -0.011257      -0.004568       0.015825              1.688219       1.966416      -0.362183      -0.029145       1.477482       0.016099       1.620759          -0.000072
           42              H      12.002612      18.884853      12.140901       0.124929       1.064427 0.77425101E+01  0.75035374E+02                                 1.690229                            1.602808      -1.073163       2.382058                    0.997639       3.371552       9.234390       0.507936       1.244264      -0.717309       0.036539      -0.022419      -0.005706       0.043246      -0.007413      -0.000860       0.003113       0.010629      -0.032451      -0.011706      -0.003014       0.014720              1.729131       2.008605      -0.423911       0.013265       1.561587       0.016621       1.617201           0.001205
           43              H       8.674089      20.644222      10.737595       0.135274       1.050440 0.74508139E+01  0.71611900E+02                                 1.679264                            1.573875      -1.163500       2.344355                    0.996496       3.376370       9.248647       0.511159       1.246718      -0.716021      -0.024522       0.007960      -0.030522       0.039953       0.000458       0.009560      -0.003453       0.002893       0.007840      -0.009350      -0.002047       0.011397              1.733354       1.799273      -0.260303       0.341192       1.425063      -0.124055       1.975727           0.000282
           44              H       7.580005      11.040544       0.314881       0.130277       1.089623 0.79415913E+01  0.76797143E+02                                 1.663431                            1.582968      -1.090138       2.377055                    0.997516       3.255993       8.663475       0.535304       1.183226      -0.732606      -0.009593       0.008664       0.041564       0.043528       0.002295      -0.003785       0.005157       0.002412       0.042723      -0.011305      -0.004540       0.015845              1.687131       1.546188      -0.174821      -0.099059       1.405584       0.126463       2.109619          -0.000084
           45              C       2.182369      21.177052      12.626883      -0.140154      42.396708 0.49317476E+03  0.11834679E+05                                10.446600                            7.301716      -0.036647       1.984213                    0.998054      28.409171      79.595731       0.629608       0.405397      -1.083235      -0.058950      -0.074980      -0.004074       0.095465      -0.054483       0.026807      -0.024022       0.010883       0.132383      -0.076818       0.001963       0.074855             13.705881      15.632731       6.853356      -2.951987      17.102908       2.056196       8.382003           0.014733
           46              C       2.523327      20.093756      11.808766      -0.061684      33.767615 0.41915832E+03  0.97827551E+04                                 9.206314                            6.922001      -0.015594       1.977081                    0.999561      28.702551      82.708965       0.612219       0.428663      -1.054583      -0.021647       0.013480       0.019457       0.032076      -0.030871       0.023314      -0.043949       0.063523       0.103866      -0.072624      -0.000839       0.073463             11.026533       9.771306       3.727268      -1.477362      15.775222       3.433454       7.533070           0.023201
           47              C       1.690039      18.949312      11.726811      -0.019174      38.567195 0.41365955E+03  0.94832369E+04                                 9.730737                            6.649971       0.149160       2.059479                    0.999335      26.383327      71.842462       0.666446       0.400892      -1.088150      -0.016023       0.027117       0.026056       0.040878       0.010542       0.005461      -0.002998      -0.004415      -0.032487      -0.014833      -0.001402       0.016234             12.483164      11.113979       0.678633      -3.695403      16.512008       5.304932       9.823507           0.018270
           48              C       0.532598      18.897144      12.460096      -0.090967      33.250210 0.40741020E+03  0.94443229E+04                                 9.065939                            6.817197      -0.065759       1.960774                    0.999477      28.730334      82.597287       0.617669       0.427771      -1.054787       0.006251       0.016317      -0.002282       0.017622      -0.000807       0.048336      -0.033763      -0.006873       0.026460      -0.057490      -0.003940       0.061431             10.581970      11.942765       0.141029      -4.805502      10.352291       3.059843       9.450855           0.017748
           49              C       0.192436      19.951952      13.286839      -0.011672      39.273843 0.41594485E+03  0.95433114E+04                                 9.867253                            6.665542       0.133658       2.054650                    0.999246      26.323225      71.573845       0.666463       0.400559      -1.088998       0.036014       0.002836      -0.033170       0.049044       0.002792       0.014060       0.004812      -0.004419      -0.012646      -0.016533       0.001800       0.014733             12.959807      16.946905       3.592262      -6.669592      11.598048       1.125078      10.334468           0.025094
           50              C       1.018390      21.100935      13.361606      -0.063905      33.987111 0.40515429E+03  0.93698161E+04                                 9.216642                            6.788665      -0.008218       1.982263                    0.999501      28.458386      81.457586       0.620892       0.426560      -1.056569       0.014797      -0.012847      -0.021706       0.029243      -0.038429       0.038977      -0.006986      -0.019956       0.084275      -0.062479       0.002805       0.059673             11.250416      14.512235       5.124448      -3.887912      11.825745       0.287536       7.413267           0.002405
           51              C       2.148078      17.791370      10.878501       0.563835      24.072788 0.25046676E+03  0.51470022E+04                                 7.604669                            5.548598       0.049372       2.075756                    0.999680      21.796141      59.213972       0.646627       0.460944      -1.034117      -0.006475      -0.048544      -0.023585       0.054357      -0.012304       0.057368      -0.059226       0.031608       0.157869      -0.074933      -0.033706       0.108639              9.282099       7.443519      -0.209645      -2.025553      13.162951       4.251132       7.239826          -0.003870
           52              C      -1.041143      19.837094      14.152403       0.615153      24.668120 0.24749632E+03  0.50795920E+04                                 7.753094                            5.534281       0.037883       2.075364                    0.999597      21.628319      59.053949       0.643074       0.464071      -1.030586      -0.056979      -0.004299       0.030728       0.064879      -0.045528       0.078144      -0.045846      -0.032973       0.059509      -0.085984      -0.029830       0.115814              9.608025      12.323649       2.242988      -4.729762       8.055072       0.974395       8.445354           0.000751
           53              C       4.663987       6.887228       6.090580      -0.140429      42.375548 0.49295201E+03  0.11827161E+05                                10.441189                            7.298645      -0.031428       1.985849                    0.998085      28.399525      79.543026       0.629969       0.405239      -1.083417       0.050992       0.079726       0.011384       0.095320      -0.046065       0.019254      -0.036165       0.041854       0.139722      -0.077453       0.001764       0.075689             13.697368      13.292328       5.530372      -1.769218      19.610797       3.880268       8.188977           0.016756
           54              C       5.901349       6.993284       5.445002      -0.056150      33.617534 0.41684530E+03  0.97161353E+04                                 9.185789                            6.907076      -0.024291       1.975769                    0.999550      28.607275      82.403393       0.612269       0.429185      -1.054174      -0.020217       0.013229       0.019404       0.030988      -0.045510       0.040868      -0.017100      -0.014306       0.137872      -0.072925      -0.004529       0.077455             11.002013      13.362738       4.820888      -2.693394      12.976705       1.076564       6.666595           0.023855
           55              C       6.691225       8.164606       5.567216      -0.014927      38.509354 0.41257243E+03  0.94535723E+04                                 9.731378                            6.647743       0.141134       2.057976                    0.999319      26.329700      71.715089       0.665474       0.401679      -1.087446      -0.034514       0.003305       0.020148       0.040101       0.011283       0.008624      -0.001153      -0.016569      -0.001111      -0.017753       0.002929       0.014823             12.488751      16.150989       2.661135      -5.698354      12.113761       1.807661       9.201504           0.000522
           56              C       6.239339       9.213215       6.326382      -0.091677      33.248439 0.40718947E+03  0.94379331E+04                                 9.065999                            6.815175      -0.063992       1.961630                    0.999480      28.719741      82.561430       0.617784       0.427749      -1.054799      -0.007667      -0.014420       0.003796       0.016767       0.004693       0.045268      -0.033638      -0.009119       0.070344      -0.057165      -0.005840       0.063006             10.584514      11.710104      -0.598596      -4.288651      11.352804       3.557450       8.690634           0.014796
           57              C       5.010483       9.129887       6.954706      -0.008916      39.200630 0.41501999E+03  0.95170359E+04                                 9.858183                            6.660168       0.132676       2.054797                    0.999242      26.287224      71.462908       0.666409       0.400805      -1.088804       0.022054      -0.038795      -0.020654       0.049173       0.011139       0.009228      -0.003599       0.014419       0.012683      -0.018118       0.002627       0.015491             12.946667      11.054983      -0.173028      -3.384167      18.489377       5.952893       9.295641           0.020296
           58              C       4.224840       7.955945       6.842557      -0.064550      33.993470 0.40526525E+03  0.93727510E+04                                 9.216512                            6.788765      -0.008052       1.982189                    0.999502      28.463470      81.465992       0.621019       0.426455      -1.056664       0.023519      -0.010695      -0.013913       0.029344      -0.015331       0.018844      -0.037634       0.060102       0.100031      -0.062388       0.002487       0.059901             11.249217       9.023273       2.472597      -1.398796      17.208784       4.354973       7.515594           0.002181
           59              C       7.982051       8.239712       4.793672       0.567355      24.021135 0.24970901E+03  0.51294538E+04                                 7.596701                            5.541219       0.044086       2.073836                    0.999670      21.814147      59.323539       0.646638       0.461113      -1.033637       0.047180       0.023524      -0.014218       0.054604      -0.035546       0.074434      -0.042885      -0.010801       0.096200      -0.074218      -0.035775       0.109994              9.271290      12.514961       2.376794      -4.418449       7.993274       0.412290       7.305634          -0.000509
           60              C       4.492096      10.329501       7.713872       0.614559      24.658334 0.24742484E+03  0.50774507E+04                                 7.749703                            5.532603       0.040726       2.076435                    0.999598      21.622663      59.022900       0.643364       0.463924      -1.030730      -0.016867       0.050310       0.037825       0.065164      -0.005536       0.050221      -0.070833       0.028385       0.193570      -0.086127      -0.029948       0.116075              9.603063       8.679476      -0.707268      -2.282496      13.094182       4.282783       7.035531          -0.000278
           61              C       2.479709      15.105115       5.682241      -0.140234      42.412038 0.49334855E+03  0.11839877E+05                                10.448817                            7.302963      -0.037677       1.983827                    0.998052      28.413694      79.611515       0.629560       0.405392      -1.083240      -0.040412       0.036573      -0.078117       0.095252       0.046121      -0.021372       0.028135      -0.020461      -0.168260      -0.076923       0.001024       0.075899             13.708877      11.344759      -4.725415       3.146391       9.074632      -3.389160      20.707240           0.014757
           62              C       1.358004      15.928840       5.831774      -0.063413      33.823116 0.41999636E+03  0.98065146E+04                                 9.210201                            6.924132      -0.008044       1.978487                    0.999582      28.742048      82.821332       0.612803       0.428072      -1.055022       0.022567      -0.013264      -0.021835       0.034088       0.063343      -0.020738       0.018722      -0.040008      -0.051551      -0.071953      -0.003159       0.075112             11.031684      11.612528      -5.229009       2.857317       8.625457      -2.415944      12.857067           0.022849
           63              C       0.704981      16.486055       4.703090      -0.019244      38.570037 0.41368954E+03  0.94840928E+04                                 9.731228                            6.650350       0.148601       2.059289                    0.999337      26.384504      71.846222       0.666406       0.400909      -1.088139       0.031319      -0.022705      -0.012409       0.040625       0.002227       0.009009      -0.010481       0.002322       0.017393      -0.014659      -0.000504       0.015163             12.483641      14.897194      -6.889639      -0.083237       9.582824      -0.363704      12.970903           0.018421
           64              C       1.174210      16.214899       3.443565      -0.090355      33.223914 0.40705070E+03  0.94336337E+04                                 9.060842                            6.813928      -0.065253       1.961124                    0.999477      28.714522      82.533720       0.617871       0.427738      -1.054837       0.011991      -0.002627       0.012902       0.017808       0.047206       0.021800      -0.014456      -0.028784      -0.074989      -0.057718      -0.004155       0.061873             10.575400      10.548176      -4.293909      -2.376639       7.702285       1.262734      13.475740           0.017728
           65              C       2.270058      15.387802       3.279654      -0.011729      39.264071 0.41587544E+03  0.95410573E+04                                 9.864885                            6.664485       0.134024       2.054788                    0.999246      26.320630      71.557850       0.666610       0.400499      -1.089069      -0.013532       0.017862       0.043726       0.049134       0.000489       0.003902      -0.012995      -0.006437      -0.025586      -0.016544       0.001642       0.014902             12.955911       9.790786      -3.686155      -1.497495       7.696579       0.881379      21.380369           0.024831
           66              C       2.930414      14.838968       4.406900      -0.063654      33.978097 0.40504670E+03  0.93664547E+04                                 9.214531                            6.787438      -0.007906       1.982448                    0.999500      28.451110      81.425830       0.621009       0.426519      -1.056623      -0.018156       0.017209       0.015393       0.029372       0.027785      -0.005085       0.005355      -0.016748      -0.185475      -0.062658       0.002713       0.059945             11.247336       8.267751      -2.610333       1.097531       6.603695      -1.404460      18.870561           0.002472
           67              C      -0.535732      17.310245       4.930264       0.564040      24.067610 0.25040875E+03  0.51455612E+04                                 7.603956                            5.548305       0.049688       2.075942                    0.999680      21.792526      59.204564       0.646577       0.461002      -1.034074      -0.040212       0.032554      -0.016147       0.054199       0.080465       0.011606       0.010308      -0.085007      -0.098591      -0.075089      -0.033893       0.108982              9.280963      12.191894      -5.174060       0.187289       7.469400      -0.473801       8.181595          -0.003826
           68              C       2.717108      15.031314       1.880661       0.615136      24.665333 0.24748058E+03  0.50790835E+04                                 7.752018                            5.533820       0.038084       2.075448                    0.999598      21.626751      59.044611       0.643164       0.464024      -1.030634       0.021530      -0.008084      -0.060665       0.064878       0.075522       0.015845      -0.008156      -0.007488      -0.240129      -0.085973      -0.029793       0.115766              9.606112       7.111871      -2.617458      -1.466355       6.462158       0.975329      15.244308           0.000708
           69              C      13.724937       7.164838       4.356576      -0.140350      42.384088 0.49310403E+03  0.11832017E+05                                10.442743                            7.300010      -0.034520       1.984861                    0.998063      28.405334      79.569856       0.629863       0.405265      -1.083372       0.048564      -0.041794       0.070446       0.095225       0.054064      -0.025403       0.031883      -0.032265      -0.101334      -0.076515       0.002066       0.074449             13.699716      13.950553      -6.186407       3.781429       9.881365      -3.922785      17.267231           0.013843
           70              C      13.268322       7.318354       5.670738      -0.059473      33.717405 0.41849196E+03  0.97634065E+04                                 9.202555                            6.921033      -0.025187       1.974929                    0.999529      28.659041      82.569963       0.611654       0.429226      -1.054227       0.020524      -0.013654      -0.019900       0.031681       0.035083      -0.007675       0.017841      -0.029149      -0.203264      -0.072414      -0.000270       0.072684             11.020993       9.221599      -3.058449       1.724683       6.850464      -2.353879      16.990916           0.023091
           71              C      13.964756       6.734261       6.759164      -0.019438      38.558443 0.41361900E+03  0.94818347E+04                                 9.728274                            6.648956       0.150533       2.059909                    0.999335      26.382090      71.831364       0.666617       0.400809      -1.088233       0.019465      -0.008474      -0.034802       0.040766      -0.003317       0.012994      -0.006791      -0.006839       0.009095      -0.014671      -0.001781       0.016452             12.479119      10.784612      -3.832756      -1.587419       7.372249       0.095311      19.280496           0.018341
           72              C      15.104856       6.008977       6.526238      -0.091098      33.252282 0.40746938E+03  0.94459103E+04                                 9.065639                            6.817317      -0.065805       1.960719                    0.999476      28.732249      82.600096       0.617723       0.427724      -1.054830      -0.010131       0.001725      -0.014161       0.017497       0.042744       0.025961      -0.006901      -0.048401      -0.070119      -0.057403      -0.004052       0.061455             10.581250      11.899317      -4.512137      -2.411977       7.457361       0.712222      12.387073           0.017457
           73              C      15.578025       5.864593       5.235081      -0.011495      39.268076 0.41589820E+03  0.95419121E+04                                 9.865994                            6.665107       0.133205       2.054523                    0.999246      26.321384      71.566103       0.666499       0.400552      -1.089010      -0.044433       0.018056       0.010125       0.049019       0.004882       0.003208      -0.007400      -0.023095       0.019335      -0.016749       0.001819       0.014931             12.957304      17.169080      -7.421768       0.028427       9.494447      -0.835620      12.208383           0.024899
           74              C      14.877358       6.438386       4.145218      -0.064140      33.990882 0.40523820E+03  0.93719610E+04                                 9.216000                            6.788589      -0.007690       1.982363                    0.999501      28.460378      81.456200       0.621021       0.426462      -1.056661      -0.020015       0.006369       0.020091       0.029066       0.051473      -0.014839       0.015322      -0.049552      -0.013075      -0.062371       0.002640       0.059732             11.249277      13.611961      -6.001766       2.662307       8.755573      -2.296596      11.380298           0.002308
           75              C      13.456604       6.992907       8.153843       0.563600      24.075764 0.25051217E+03  0.51480871E+04                                 7.604950                            5.548846       0.050450       2.076075                    0.999682      21.797474      59.215397       0.646668       0.460901      -1.034157       0.000064      -0.007304       0.053937       0.054429       0.071067       0.012098      -0.005796      -0.037087      -0.210514      -0.074921      -0.033656       0.108577              9.282158       6.995385      -2.014617      -1.242633       5.549413       0.466180      15.301676          -0.003868
           76              C      16.882940       5.136325       5.009344       0.615185      24.663774 0.24746216E+03  0.50786684E+04                                 7.751818                            5.533716       0.038047       2.075450                    0.999597      21.626811      59.046738       0.643145       0.464041      -1.030612       0.052291      -0.037628      -0.007763       0.064888       0.084598       0.019344       0.023103      -0.096949      -0.071908      -0.085978      -0.029820       0.115798              9.605766      12.785550      -4.994554      -0.623999       7.230518      -0.599654       8.801230           0.000704
           77              C      11.175153      15.609044       5.345792      -0.139708      42.389468 0.49305982E+03  0.11831103E+05                                10.445286                            7.300790      -0.036498       1.984316                    0.998054      28.403340      79.573833       0.629664       0.405388      -1.083253      -0.040837      -0.086215       0.004053       0.095483      -0.037192       0.033575      -0.013306       0.080488       0.132294      -0.076847       0.001865       0.074982             13.704376      11.340407       4.716366      -3.156017      21.391920       1.725332       8.380802           0.014303
           78              C      10.053459      15.431373       6.163909      -0.062012      33.778234 0.41930394E+03  0.97868291E+04                                 9.207354                            6.922550      -0.015794       1.976929                    0.999561      28.708149      82.723134       0.612292       0.428583      -1.054651       0.021630      -0.013246      -0.019612       0.032061      -0.044011       0.049483      -0.001486       0.010676       0.103834      -0.072496      -0.000805       0.073301             11.028001      11.609152       4.643046      -3.732258      13.941316      -0.208225       7.533533           0.021395
           79              C       9.400456      14.175307       6.245864      -0.019174      38.563051 0.41362516E+03  0.94821788E+04                                 9.729888                            6.649614       0.149653       2.059644                    0.999336      26.381654      71.835094       0.666481       0.400883      -1.088164       0.031335      -0.002324      -0.026060       0.040821       0.008102       0.004988      -0.003592      -0.014507      -0.032374      -0.014750      -0.001581       0.016331             12.481331      14.893942       2.562766      -6.393410      12.728943       0.943806       9.821108           0.018132
           80              C       9.869692      13.115956       5.512579      -0.090032      33.216492 0.40691766E+03  0.94302271E+04                                 9.061209                            6.813897      -0.065352       1.961364                    0.999477      28.707415      82.524663       0.617696       0.427874      -1.054703       0.011766       0.012808       0.002144       0.017523       0.001893       0.052013      -0.028415       0.005452       0.027115      -0.057578      -0.004357       0.061935             10.575760      10.547629      -0.546922      -4.875556      11.736461       2.935449       9.443191           0.017668
           81              C      10.965530      13.281640       4.685836      -0.011554      39.258583 0.41579208E+03  0.95386945E+04                                 9.864151                            6.663935       0.134714       2.055051                    0.999247      26.317368      71.547976       0.666618       0.400513      -1.089057      -0.013566       0.033312       0.033107       0.048886       0.003480       0.001852      -0.014911      -0.001956      -0.012990      -0.016694       0.001723       0.014971             12.955020       9.790405       0.033334      -3.977084      18.745745       5.464952      10.328910           0.022028
           82              C      11.625867      14.533165       4.611069      -0.063974      33.989987 0.40518198E+03  0.93703860E+04                                 9.216501                            6.788425      -0.007681       1.982439                    0.999501      28.456779      81.446139       0.620983       0.426500      -1.056632      -0.018073       0.007657       0.021654       0.029226      -0.015330       0.023609      -0.031911       0.073179       0.084220      -0.062493       0.002759       0.059734             11.250690       8.269896       2.016876      -1.989997      18.069442       3.351944       7.412734           0.002135
           83              C       8.159752      14.069168       7.094174       0.563684      24.072842 0.25047795E+03  0.51472938E+04                                 7.604448                            5.548631       0.049689       2.075843                    0.999680      21.797138      59.217187       0.646641       0.460928      -1.034125      -0.040549      -0.027376       0.023474       0.054265      -0.020061       0.078545      -0.024987       0.000461       0.157583      -0.074934      -0.033626       0.108560              9.281104      12.191523       2.155179      -4.706991       8.413017      -0.081084       7.238771          -0.003816
           84              C      11.412589      12.126189       3.820272       0.614774      24.668563 0.24748727E+03  0.50792692E+04                                 7.752502                            5.533739       0.039774       2.075999                    0.999599      21.628227      59.049447       0.643194       0.463998      -1.030645       0.021511      -0.052692      -0.030725       0.064678      -0.014278       0.075770      -0.049603       0.092611       0.059500      -0.086056      -0.029707       0.115763              9.607118       7.113407      -0.348396      -2.979634      13.264977       3.796683       8.442968           0.000529
           85              C      14.668330      11.460717      11.882095      -0.140349      42.411524 0.49335540E+03  0.11840021E+05                                10.448610                            7.302826      -0.036541       1.984194                    0.998052      28.413111      79.608474       0.629593       0.405372      -1.083259       0.048700       0.081392      -0.011270       0.095517      -0.044312       0.040364      -0.001212       0.047450       0.138287      -0.076809       0.001990       0.074819             13.708873      13.958069       5.867191      -4.267255      18.974445      -0.153420       8.194105           0.014577
           86              C      14.211705      12.615628      12.527673      -0.061715      33.769676 0.41918219E+03  0.97833027E+04                                 9.205981                            6.921699      -0.016090       1.976901                    0.999560      28.703728      82.708206       0.612307       0.428602      -1.054637       0.021181      -0.013217      -0.020145       0.032080      -0.020590       0.029913      -0.028699       0.082339       0.133703      -0.072582      -0.000802       0.073384             11.026134       9.228942       2.766811      -2.168061      17.171704       1.927949       6.677757           0.023245
           87              C      14.908120      13.844815      12.405459      -0.019139      38.571617 0.41369850E+03  0.94844311E+04                                 9.731711                            6.650478       0.148624       2.059291                    0.999336      26.384574      71.848931       0.666386       0.400916      -1.088125       0.019436      -0.029224      -0.020974       0.040886       0.013191       0.002060      -0.004554      -0.012625      -0.007506      -0.014814      -0.001477       0.016291             12.484592      10.789446       0.006374      -4.150106      17.471978       4.283602       9.192350           0.018358
           88              C      -1.342689      13.907726      11.646293      -0.091012      33.251537 0.40742981E+03  0.94448317E+04                                 9.065928                            6.817196      -0.065880       1.960733                    0.999476      28.730620      82.596652       0.617696       0.427750      -1.054806      -0.010192      -0.013851      -0.003704       0.017591       0.007753       0.049333      -0.025933      -0.002748       0.066846      -0.057460      -0.003896       0.061355             10.581952      11.900781      -0.496941      -5.092893      11.158322       2.247505       8.686753           0.017695
           89              C      -0.869509      12.770561      11.017969      -0.011666      39.272817 0.41593371E+03  0.95428827E+04                                 9.866637                            6.665158       0.133507       2.054602                    0.999245      26.322908      71.569659       0.666534       0.400524      -1.089035      -0.044422       0.002377       0.020648       0.049044       0.001130       0.005618      -0.005858      -0.026635       0.008222      -0.016617       0.001747       0.014870             12.958837      17.172084       2.872333      -6.845613      12.401507       0.370101       9.302919           0.025042
           90              C      15.820743      11.543995      11.130118      -0.063879      33.990141 0.40519258E+03  0.93707967E+04                                 9.216733                            6.788709      -0.008286       1.982237                    0.999499      28.457922      81.453084       0.620936       0.426525      -1.056605      -0.020144       0.016126       0.013772       0.029249      -0.033548       0.041763      -0.000201      -0.012067       0.099963      -0.062488       0.002779       0.059709             11.250490      13.613703       4.760096      -4.523804      12.621603      -0.692572       7.516164           0.002448
           91              C      14.399958      15.033791      13.179003       0.563668      24.079443 0.25054238E+03  0.51489581E+04                                 7.606056                            5.549457       0.049283       2.075663                    0.999680      21.799403      59.225650       0.646572       0.460947      -1.034112       0.000135       0.052498       0.014030       0.054340      -0.016061       0.070255      -0.047993       0.064161       0.093979      -0.074905      -0.033640       0.108545              9.283940       6.995670      -0.375110      -2.336888      13.542639       3.783062       7.313509          -0.003846
           92              C       0.435398      12.841256      10.258803       0.615173      24.665037 0.24746627E+03  0.50787882E+04                                 7.752190                            5.533785       0.037928       2.075402                    0.999597      21.627258      59.048716       0.643135       0.464045      -1.030607       0.052317       0.007235      -0.037710       0.064896      -0.014545       0.085518      -0.013589      -0.008571       0.193363      -0.085954      -0.029842       0.115796              9.606591      12.787042       1.338626      -4.853026       8.995315       0.132452       7.037417           0.000703
           93              C       5.607359      13.168669      12.290434      -0.140425      42.398208 0.49320142E+03  0.11835387E+05                                10.446262                            7.301373      -0.035453       1.984560                    0.998059      28.410267      79.597023       0.629697       0.405337      -1.083284       0.050868      -0.020000       0.078165       0.095380       0.034927      -0.034858       0.006754      -0.059904      -0.167777      -0.076686       0.002109       0.074577             13.705944      13.292103      -3.751376       4.438940       7.120874      -1.307006      20.704856           0.014456
           94              C       6.844729      12.531755      12.140901      -0.060083      33.762419 0.41907283E+03  0.97810225E+04                                 9.212288                            6.926899      -0.026983       1.974049                    0.999529      28.683993      82.677622       0.611212       0.429358      -1.054074      -0.021114       0.013635       0.019367       0.031730       0.052816      -0.027029       0.010851      -0.075974      -0.043738      -0.072343      -0.000093       0.072436             11.034481      13.400159      -4.346178       3.443053       6.849575      -1.484468      12.853708           0.023307
           95              C       7.634621      12.195599      13.269585      -0.019478      38.566056 0.41367336E+03  0.94835078E+04                                 9.729839                            6.649496       0.150446       2.059859                    0.999336      26.384107      71.841327       0.666566       0.400822      -1.088212      -0.034541       0.017783       0.012401       0.040781      -0.000579       0.013926      -0.003584      -0.004228       0.020029      -0.014743      -0.001683       0.016426             12.481981      16.137895      -6.273558       0.286534       8.343720       0.237737      12.964329           0.018213
           96              C       5.295967       2.895163       0.150970      -0.090735      33.234957 0.40723010E+03  0.94389205E+04                                 9.062816                            6.815550      -0.065284       1.961028                    0.999477      28.721741      82.561957       0.617775       0.427753      -1.054818      -0.007657       0.009663      -0.012582       0.017616       0.039626       0.022533      -0.013066      -0.058113      -0.075296      -0.057484      -0.004231       0.061714             10.577596      11.697879      -3.724744      -2.189733       6.558082       1.565228      13.476828           0.017719
           97              C       4.067104       3.507429       0.314881      -0.011426      39.257369 0.41579816E+03  0.95390312E+04                                 9.864454                            6.664453       0.133907       2.054806                    0.999246      26.317710      71.553620       0.666510       0.400569      -1.089000       0.022020      -0.003996      -0.043590       0.049000       0.002897       0.013469       0.002299       0.002782      -0.026261      -0.016807       0.001872       0.014934             12.954828      11.054433      -3.057098      -1.454340       6.432994       0.947106      21.377058           0.025166
           98              C       5.168221      13.453498      13.565775      -0.064071      33.987624 0.40519254E+03  0.93708263E+04                                 9.216189                            6.788715      -0.007914       1.982322                    0.999501      28.459934      81.459854       0.620933       0.426526      -1.056601       0.023367      -0.008363      -0.015208       0.029108       0.023267      -0.007003       0.001977      -0.034426      -0.184762      -0.062397       0.002646       0.059751             11.249466       9.019571      -2.237544       1.748807       5.855055      -0.357121      18.873773           0.002333
           99              C       8.925456      11.452360      13.042411       0.563712      24.077615 0.25051680E+03  0.51482794E+04                                 7.605758                            5.549122       0.050067       2.075942                    0.999681      21.798289      59.220923       0.646603       0.460938      -1.034121       0.047067      -0.021920       0.016388       0.054446       0.082140      -0.004210      -0.014891      -0.077127      -0.097774      -0.074924      -0.033672       0.108596              9.283743      12.540768      -5.004505       0.506281       7.126670       0.044513       8.183789          -0.003828
          100              C       3.548727       3.748717       1.713874       0.615140      24.661320 0.24744673E+03  0.50781927E+04                                 7.751229                            5.533503       0.038582       2.075661                    0.999597      21.624175      59.035586       0.643174       0.464034      -1.030632      -0.016796       0.015889       0.060650       0.064908       0.048548       0.014290      -0.010622      -0.116089      -0.240306      -0.086006      -0.029850       0.115856              9.604793       8.679208      -1.836149      -1.525815       4.893442       0.877703      15.241729           0.000694
          101              C      10.877835      19.695417      13.616099      -0.140113      42.374047 0.49296645E+03  0.11828037E+05                                10.441473                            7.299153      -0.034800       1.984794                    0.998063      28.403328      79.565189       0.629872       0.405283      -1.083347      -0.059189       0.024910      -0.070437       0.095316       0.045547      -0.039980       0.008255      -0.067119      -0.101823      -0.076634       0.001892       0.074742             13.697734      15.621269      -5.348591       5.195307       8.202438      -1.635354      17.269494           0.014774
          102              C      11.218785      19.355091      12.301937      -0.060361      33.768408 0.41916199E+03  0.97835782E+04                                 9.213058                            6.927416      -0.026668       1.974087                    0.999529      28.687936      82.689737       0.611221       0.429331      -1.054095      -0.021273       0.012540       0.019849       0.031682       0.032572      -0.019610      -0.001321      -0.037987      -0.202569      -0.072263      -0.000078       0.072340             11.035512       9.773396      -2.791985       2.880978       6.315724      -0.495415      17.017418           0.023066
          103              C      10.385481      19.718126      11.213511      -0.019404      38.571221 0.41370892E+03  0.94846576E+04                                 9.731110                            6.650050       0.149971       2.059702                    0.999335      26.385227      71.848876       0.666489       0.400854      -1.088175      -0.016264       0.013810       0.034820       0.040837       0.000833       0.011811      -0.008616       0.009484       0.008934      -0.014720      -0.001643       0.016363             12.484028      11.112660      -3.672378      -0.792758       7.049714       1.379179      19.289709           0.018201
          104              C       9.228032      20.415389      11.446437      -0.090903      33.249158 0.40741440E+03  0.94444417E+04                                 9.065668                            6.817265      -0.066005       1.960687                    0.999476      28.730252      82.597063       0.617662       0.427775      -1.054784       0.006121      -0.008333       0.014135       0.017513       0.045080       0.017621      -0.020397      -0.039285      -0.070327      -0.057466      -0.004130       0.061596             10.581346      11.941765      -4.491842      -1.712634       7.415959       1.841557      12.386315           0.017997
          105              C       8.887877      20.774604      12.737594      -0.011724      39.266623 0.41592173E+03  0.95425242E+04                                 9.865446                            6.665126       0.134152       2.054801                    0.999247      26.322516      71.567917       0.666528       0.400531      -1.089031       0.035886      -0.031767      -0.010055       0.048970       0.011994       0.007943       0.000295       0.006200       0.019756      -0.016672       0.001955       0.014717             12.955729      16.939985      -7.533514       0.759782       9.720216       0.347470      12.206987           0.024944
          106              C       9.713847      20.403189      13.827457      -0.063676      33.966510 0.40494467E+03  0.93634469E+04                                 9.212020                            6.786472      -0.007971       1.982427                    0.999501      28.449161      81.415770       0.621073       0.426505      -1.056638       0.014601      -0.015296      -0.020035       0.029130       0.051009      -0.020632       0.006277      -0.052449      -0.013607      -0.062625       0.002524       0.060101             11.242971      14.500505      -5.550019       3.239434       7.852877      -1.358013      11.375532           0.002532
          107              C      10.843512      19.378529       9.818832       0.563709      24.078772 0.25052257E+03  0.51485046E+04                                 7.606227                            5.549303       0.049851       2.075859                    0.999681      21.799767      59.228447       0.646563       0.460958      -1.034095      -0.006492      -0.003120      -0.054000       0.054478       0.057701       0.010525      -0.008248      -0.091007      -0.210536      -0.074901      -0.033718       0.108619              9.284563       7.445535      -1.791104      -0.971438       5.101057       0.905148      15.307096          -0.003871
          108              C       7.654288      21.618072      12.963331       0.615129      24.665787 0.24749521E+03  0.50794699E+04                                 7.752179                            5.534087       0.038017       2.075422                    0.999598      21.626886      59.045901       0.643129       0.464041      -1.030622      -0.056970       0.029962       0.007786       0.064838       0.089593      -0.012101      -0.027743      -0.076780      -0.071799      -0.085970      -0.029838       0.115808              9.605880      12.320090      -5.226299       0.258415       7.696107       0.826158       8.801442           0.000749
          109              O       2.421530      23.763972      13.036660      -0.666406      34.151862 0.56671614E+03  0.13765589E+05                                 8.278714                            7.288977       0.209063       2.106354                    0.997495      28.407575      74.376072       0.717262       0.351559      -1.148182      -0.075588       0.020417      -0.014567       0.079640      -0.013806      -0.003366      -0.003903      -0.020362       0.113380      -0.036357      -0.001839       0.038196              9.158292       7.515766      -0.847829      -0.402083      14.124477       2.200645       5.834632           0.117107
          110              O       4.309806      22.269656      13.771382      -0.696780      33.627667 0.60563378E+03  0.15001182E+05                                 8.218389                            7.572756       0.194916       2.079278                    0.998476      29.592044      78.991801       0.696405       0.355082      -1.141966       0.014111      -0.069641       0.065033       0.096324      -0.031908       0.005730       0.006878       0.017119       0.047310      -0.042299       0.017132       0.025167              8.770619      11.362851       1.824267       3.025947       7.003432       0.814646       7.945575           0.119591
          111              O       3.923230      22.689882      11.329974      -0.689578      37.643111 0.62815165E+03  0.15696050E+05                                 8.927736                            7.745961       0.032276       2.038518                    0.996936      29.351026      78.602328       0.684326       0.358193      -1.139880      -0.040493       0.017350      -0.073536       0.085722      -0.034845      -0.001848      -0.025608      -0.018078      -0.032095      -0.041689      -0.006312       0.048000             10.067647      11.920086       2.115619      -4.718760       7.166355      -0.948724      11.116500           0.106451
          112              O       1.396387      16.803146      10.843993      -0.487670      29.001722 0.38353312E+03  0.84420877E+04                                 7.374438                            5.904959       0.792337       2.339706                    0.998967      25.264051      62.781541       0.816201       0.340928      -1.158074      -0.006549       0.034082       0.015634       0.038064       0.029828       0.023305      -0.011475      -0.037279      -0.043972      -0.048029       0.005494       0.042535              8.686260       6.516882       1.476109      -0.331793      13.771068       2.845239       5.770831           0.073410
          113              O       3.246568      17.836970      10.333569      -0.358856      20.741501 0.29782685E+03  0.61525327E+04                                 5.780290                            5.187410       0.978922       2.410496                    0.999585      23.906191      57.510026       0.875079       0.338820      -1.160131      -0.014496       0.004020       0.010418       0.018298       0.002185      -0.005198       0.015291       0.004800      -0.016191      -0.019300       0.005929       0.013371              6.062696       7.097759      -0.169034      -1.941927       5.745594       0.831381       5.344736           0.293327
          114              O      -1.777044      18.862781      13.956860      -0.559217      36.490942 0.49601798E+03  0.11674813E+05                                 8.663078                            6.832484       0.369161       2.174242                    0.997338      27.120262      70.313108       0.737331       0.352932      -1.144978       0.022301       0.033070      -0.025499       0.047341      -0.001304       0.071195      -0.028130      -0.029424      -0.026872      -0.084337       0.013817       0.070520             10.145296      12.345740       5.968954      -1.741347      11.752587      -0.476800       6.337562           0.022652
          115              O      -3.160969      11.185053       0.591948      -0.508376      26.817128 0.37816144E+03  0.82844265E+04                                 6.912996                            5.822971       0.789342       2.332418                    0.998847      25.495592      62.955075       0.831529       0.336235      -1.163514       0.002218      -0.001221      -0.019334       0.019499      -0.045776       0.000460       0.024620      -0.030187       0.105729      -0.068026       0.014254       0.053773              7.733018       7.808470      -0.635685      -3.493609       6.807522       2.137583       8.583062           0.033360
          116              O       2.871314       5.262189       7.121493      -0.666561      34.166229 0.56700415E+03  0.13774516E+05                                 8.281479                            7.291148       0.208572       2.106115                    0.997495      28.413055      74.398847       0.717099       0.351590      -1.148142       0.008944       0.020917       0.076319       0.079637      -0.028272       0.000290      -0.018958       0.025358      -0.026154      -0.036200      -0.001742       0.037942              9.161946      10.219867       3.210434      -3.466551       8.069544      -1.215792       9.196426           0.116603
          117              O       2.883843       5.579593       4.624010      -0.696270      33.602928 0.60511246E+03  0.14984898E+05                                 8.214045                            7.569318       0.195414       2.079564                    0.998479      29.582106      78.953909       0.696594       0.355066      -1.141990      -0.016620       0.071441      -0.062570       0.096411      -0.019942      -0.003069      -0.003702       0.042794       0.073552      -0.041823       0.016715       0.025108              8.765520       9.198672       1.972932       3.206366       7.640665       1.799715       9.457224           0.119551
          118              O       4.712302       4.266603       5.728251      -0.688741      37.600161 0.62736605E+03  0.15671297E+05                                 8.920740                            7.741115       0.072594       2.051732                    0.996888      29.334469      78.541572       0.684550       0.358193      -1.139896       0.055967      -0.026406       0.059185       0.085630      -0.010677      -0.014381      -0.024450      -0.025325       0.104648      -0.041070      -0.006418       0.047488             10.058333       8.457629      -2.727227      -1.028080      14.477506       3.241225       7.239865           0.106461
          119              O       8.637617       9.287454       4.917324      -0.497542      29.408339 0.38977436E+03  0.86153569E+04                                 7.443076                            5.952861       0.789542       2.334570                    0.999032      25.445299      63.392870       0.812787       0.340933      -1.157908      -0.030828      -0.015122       0.016947       0.038292       0.032764       0.019944      -0.017576      -0.021246      -0.044557      -0.048118       0.006116       0.042002              8.773526      11.043114       4.167272      -2.708552       8.898498      -0.694538       6.378967           0.009740
          120              O       8.288235       7.324387       4.035944      -0.395000      21.551926 0.31243241E+03  0.65332657E+04                                 5.928110                            5.311573       0.969904       2.397654                    0.999585      24.404533      59.105377       0.864989       0.338627      -1.160066      -0.006237       0.008835       0.008365       0.013672      -0.010899       0.000985       0.012216       0.004302       0.020596      -0.018794       0.002761       0.016033              6.223387       6.042493      -0.376091      -1.704471       6.637278       1.580604       5.990390          -0.003492
          121              O       5.271409      11.276935       7.869156      -0.558485      36.447758 0.49540483E+03  0.11656477E+05                                 8.655639                            6.827925       0.370619       2.174906                    0.997348      27.105700      70.257682       0.737650       0.352897      -1.145036       0.000480      -0.047161       0.004272       0.047357       0.030734       0.050334      -0.043215       0.006258       0.098066      -0.084437       0.013767       0.070671             10.134790       8.018170       3.743403       0.306550      16.137783       2.790586       6.248415           0.022155
          122              O       3.318302      10.252998       8.200860      -0.507940      26.804770 0.37796574E+03  0.82790181E+04                                 6.910778                            5.821392       0.789763       2.332550                    0.998854      25.491500      62.939475       0.831663       0.336227      -1.163528       0.016520      -0.010199       0.001976       0.019515      -0.028224      -0.020390      -0.020178       0.092524       0.036230      -0.068154       0.014448       0.053706              7.730480       9.278822      -1.770765      -2.927619       7.646248       1.994292       6.266368           0.023189
          123              O       4.688809      14.202511       6.787920      -0.666380      34.145399 0.56657891E+03  0.13761367E+05                                 8.277424                            7.287911       0.209475       2.106495                    0.997498      28.406191      74.369072       0.717345       0.351542      -1.148201       0.051928       0.035802      -0.048558       0.079601       0.001634       0.000495       0.029197      -0.025477      -0.064684      -0.035908      -0.002027       0.037935              9.156772      13.486270      -2.799678       1.138993       6.613765      -1.258398       7.370282           0.116528
          124              O       2.509465      13.131295       7.452190      -0.697026      33.658420 0.60628507E+03  0.15020755E+05                                 8.222487                            7.576221       0.194576       2.079117                    0.998472      29.595641      79.000232       0.696356       0.355026      -1.142057      -0.068672      -0.052980      -0.041968       0.096354       0.006618      -0.025363       0.009580      -0.003033      -0.082036      -0.042058       0.017114       0.024944              8.775220       6.416674       0.817898      -0.353906      10.715474      -3.590116       9.193512           0.117875
          125              O       3.057945      15.447020       8.241550      -0.689822      37.663062 0.62855215E+03  0.15708593E+05                                 8.930437                            7.748079       0.031071       2.037901                    0.996954      29.361630      78.637598       0.684277       0.358161      -1.139904       0.033485       0.078964       0.001787       0.085789       0.025543      -0.004179       0.014973       0.060736      -0.048672      -0.041196      -0.006622       0.047818             10.071039       6.424399      -0.920309      -1.055130       8.055618       2.734138      15.733099           0.105759
          126              O      -1.085285      17.768940       3.915168      -0.486977      28.983598 0.38325053E+03  0.84342140E+04                                 7.371685                            5.903103       0.795045       2.340956                    0.998967      25.250153      62.738441       0.816272       0.340965      -1.158057       0.033783      -0.017421       0.002681       0.038104       0.006690       0.038166      -0.023597      -0.007059       0.010447      -0.048236       0.005821       0.042415              8.682674      11.145997      -3.936751       2.461482       6.950516      -1.877103       7.951510           0.073519
          127              O      -0.984563      17.428790       6.066137      -0.358805      20.750361 0.29799577E+03  0.61569398E+04                                 5.782095                            5.189077       0.978523       2.410197                    0.999590      23.910022      57.524903       0.874883       0.338845      -1.160101       0.010268      -0.005149      -0.014065       0.018159      -0.014462      -0.006715      -0.005604       0.001339       0.007658      -0.019226       0.005906       0.013320              6.064538       6.151485      -1.241559      -1.209561       4.576024       0.487842       7.466104           0.293625
          128              O       2.172969      15.630945       0.946082      -0.559001      36.469929 0.49570064E+03  0.11665307E+05                                 8.659341                            6.829984       0.369883       2.174578                    0.997339      27.113904      70.287139       0.737528       0.352900      -1.145022       0.019688       0.010358       0.041779       0.047333       0.048340       0.031735      -0.037531      -0.013620      -0.126861      -0.084309       0.013714       0.070596             10.140419       7.103808      -1.609895       2.968303       6.646306      -2.520524      16.671144           0.022648
          129              O       3.669218      14.194151       1.764629      -0.508072      26.820741 0.37823582E+03  0.82860041E+04                                 6.912568                            5.822929       0.789786       2.332653                    0.998847      25.489299      62.927941       0.831710       0.336164      -1.163640      -0.002057       0.017270       0.008788       0.019487      -0.014294      -0.022737       0.026604      -0.000973      -0.170330      -0.067869       0.014126       0.053743              7.731998       7.512772      -2.905130      -2.052380       6.824944       2.058913       8.858276           0.033637
          130              O      13.069350       7.105562       1.810208      -0.665165      34.100546 0.56572446E+03  0.13735336E+05                                 8.270312                            7.282571       0.209454       2.106733                    0.997502      28.388131      74.305856       0.717589       0.351557      -1.148196       0.014563      -0.076971      -0.013063       0.079418       0.026720      -0.018604       0.006435       0.035252      -0.014299      -0.036744      -0.002039       0.038783              9.148252       5.928130      -0.833463       0.817065       7.070132       1.452558      14.446495           0.118360
          131              O      13.347888       9.353690       2.908698      -0.696021      33.641995 0.60590823E+03  0.15009185E+05                                 8.220461                            7.574362       0.193326       2.078792                    0.998477      29.586250      78.971002       0.696369       0.355072      -1.142012       0.071384       0.051116       0.039348       0.096213       0.012437      -0.027227       0.016972      -0.024570      -0.021726      -0.042577       0.017458       0.025119              8.773082       6.381797      -0.387244       0.454693      12.216587      -2.952682       7.720863           0.119416
          132              O      11.357525       7.930729       3.456505      -0.684344      37.475479 0.62461162E+03  0.15584492E+05                                 8.901888                            7.724536       0.069241       2.051734                    0.996869      29.264411      78.294883       0.685263       0.358233      -1.139926      -0.049976      -0.070490       0.012732       0.087342       0.013841       0.009040       0.041761      -0.010966      -0.023776      -0.041974      -0.006817       0.048791             10.038332      15.434080      -3.384155      -0.591620       7.626942      -0.450908       7.053973           0.109246
          133              O      14.102283       6.474694       9.079795      -0.487684      29.004263 0.38358979E+03  0.84436762E+04                                 7.374883                            5.905471       0.791967       2.339555                    0.998966      25.265613      62.787400       0.816147       0.340936      -1.158063       0.004154      -0.005302      -0.037522       0.038122       0.010320       0.036370      -0.022712      -0.009778       0.035778      -0.048042       0.005456       0.042586              8.686475       5.943213      -1.158254       1.287891       5.506060      -0.738561      14.610150           0.073418
          134              O      12.500761       7.744087       8.320630      -0.358012      20.719539 0.29742863E+03  0.61422233E+04                                 5.776410                            5.184075       0.981422       2.411695                    0.999582      23.891806      57.464823       0.875331       0.338837      -1.160121       0.013473      -0.009492      -0.007822       0.018243      -0.011708      -0.007636      -0.004011      -0.003174       0.031280      -0.019401       0.006061       0.013340              6.058457       6.644595      -1.951686      -0.798707       5.261591       0.607172       6.269187           0.294025
          135              O      17.383668       4.563573       5.984182      -0.559343      36.488093 0.49598912E+03  0.11673918E+05                                 8.662449                            6.832206       0.369509       2.174377                    0.997337      27.119975      70.310789       0.737362       0.352924      -1.144990      -0.042322       0.003735      -0.020720       0.047270       0.049968       0.038225      -0.010067      -0.090980      -0.014621      -0.084364       0.013747       0.070617             10.144183      11.547787      -4.292519       4.177089       8.266772      -3.332231      10.617991           0.021888
          136              O      -0.053225       5.102419       3.820703      -0.508195      26.830900 0.37840424E+03  0.82906845E+04                                 6.914540                            5.824423       0.789241       2.332409                    0.998847      25.492776      62.941981       0.831554       0.336187      -1.163610      -0.016543      -0.005788       0.008589       0.019518       0.028770      -0.046328       0.023853      -0.001910       0.061250      -0.067998       0.014282       0.053716              7.734361       9.388826      -2.196920      -2.772715       5.230161       0.771387       8.584096           0.033517
          137              O      -4.006670      16.976270       4.936015      -0.666762      34.173143 0.56712646E+03  0.13778246E+05                                 8.282526                            7.291881       0.208673       2.106076                    0.997496      28.416631      74.410528       0.717070       0.351585      -1.148145       0.051936      -0.058581       0.014513       0.079622      -0.000192       0.001737       0.004565       0.033656       0.111792      -0.035748      -0.001876       0.037625              9.162967      13.495852       2.127563      -2.150323       8.156269      -0.621406       5.836779           0.116116
          138              O      -6.186036      18.000448       4.201293      -0.697211      33.661355 0.60634939E+03  0.15022682E+05                                 8.222740                            7.576399       0.194633       2.079074                    0.998475      29.598211      79.006862       0.696382       0.355005      -1.142079      -0.068667      -0.018455      -0.065098       0.096403      -0.025973      -0.003362      -0.008287       0.040029       0.047210      -0.042036       0.017063       0.024973              8.775567       6.417043      -0.641043       0.620298      11.960055      -3.073971       7.949603           0.118549
          139              O      -5.637530      17.841756       6.642701      -0.689741      37.652856 0.62833751E+03  0.15701816E+05                                 8.928996                            7.746854       0.031658       2.038230                    0.996935      29.356113      78.618105       0.684321       0.358170      -1.139902       0.033510      -0.028473       0.073463       0.085618      -0.013637       0.021826       0.012822       0.065750      -0.032010      -0.041121      -0.006359       0.047481             10.069343       6.423398      -0.622011      -1.254372      12.665989       4.648160      11.118641           0.104907
          140              O       7.610215      12.955779       7.128682      -0.486816      28.990845 0.38335955E+03  0.84374658E+04                                 7.373707                            5.904605       0.792823       2.340230                    0.998957      25.252855      62.754463       0.816007       0.341041      -1.157957       0.033516       0.009046      -0.015874       0.038173       0.032766       0.020654      -0.015702      -0.025404      -0.044415      -0.047987       0.005408       0.042579              8.684702      11.148338       3.782508      -2.693481       9.136141      -0.970048       5.769626           0.073484
          141              O       7.710912      15.072817       7.639106      -0.359061      20.752920 0.29803025E+03  0.61578632E+04                                 5.782807                            5.189511       0.978346       2.410214                    0.999584      23.911018      57.529285       0.874808       0.338863      -1.160079       0.010059      -0.011110      -0.010518       0.018309      -0.000639      -0.016048      -0.002143      -0.006477      -0.016386      -0.019388       0.006021       0.013367              6.065382       6.151859      -0.641731      -1.610732       6.697365       1.368623       5.346923           0.292860
          142              O      10.868467      11.033138       4.015815      -0.557970      36.491114 0.49584292E+03  0.11670102E+05                                 8.665382                            6.832843       0.366943       2.173793                    0.997317      27.109918      70.293146       0.737031       0.353094      -1.144804       0.019040       0.034571       0.026111       0.047323       0.010660       0.056545      -0.051699       0.020552      -0.026371      -0.084308       0.013580       0.070727             10.149810       7.113105       3.368535      -0.350067      16.999202       1.767470       6.337122           0.013275
          143              O      12.364688      12.339953       3.002587      -0.508038      26.833617 0.37842128E+03  0.82911741E+04                                 6.915239                            5.824646       0.789265       2.332397                    0.998849      25.492546      62.942419       0.831517       0.336198      -1.163598      -0.002249       0.001458       0.019463       0.019647      -0.015515      -0.022012      -0.011383       0.090621       0.105219      -0.067661       0.013908       0.053753              7.735466       7.516883      -0.781566      -3.472185       7.104363       2.174040       8.585152           0.032948
          144              O      14.012767       9.131609      10.851182      -0.666504      34.158115 0.56683770E+03  0.13769398E+05                                 8.279937                            7.289919       0.208883       2.106251                    0.997496      28.410513      74.388164       0.717186       0.351575      -1.148160       0.014657       0.017318      -0.076307       0.079608      -0.027176       0.017087       0.008071       0.030032      -0.026402      -0.036136      -0.001928       0.038064              9.159725       5.933910       1.076432      -0.456824      12.350980       3.643541       9.194284           0.117049
          145              O      14.291327       9.284344      13.348665      -0.696780      33.647142 0.60603259E+03  0.15012825E+05                                 8.220514                            7.574507       0.194848       2.079253                    0.998475      29.590834      78.981077       0.696459       0.355013      -1.142076       0.071376       0.016691       0.062431       0.096285      -0.029650       0.001336       0.003924       0.006566       0.073492      -0.042298       0.017232       0.025065              8.773037       6.380640       0.568455      -0.182838      10.472365      -3.677151       9.466107           0.119664
          146              O      12.300938      10.335800      12.244424      -0.689724      37.641258 0.62811109E+03  0.15694587E+05                                 8.926757                            7.745134       0.032050       2.038399                    0.996935      29.353026      78.603351       0.684447       0.358140      -1.139937      -0.048729       0.037810      -0.059493       0.085694       0.003705       0.015477       0.023413       0.033370       0.107397      -0.041684      -0.006321       0.048005             10.066545      15.473103       0.760024      -3.364265       7.481062      -0.525527       7.245470           0.106415
          147              O      15.045621      16.087662      13.055351      -0.487759      29.011955 0.38368919E+03  0.84464748E+04                                 7.376453                            5.906406       0.791572       2.339397                    0.998964      25.267517      62.795941       0.816041       0.340956      -1.158038       0.004161      -0.032636      -0.019225       0.038106       0.029620       0.023416      -0.011403      -0.037009      -0.045701      -0.047979       0.005398       0.042581              8.688777       5.944199       1.634403      -0.575958      13.800013       2.702771       6.322120           0.073316
          148              O      13.444125      14.899866      13.936731      -0.358538      20.726469 0.29754581E+03  0.61451984E+04                                 5.777177                            5.184663       0.980264       2.411098                    0.999585      23.898573      57.482169       0.875398       0.338781      -1.160179       0.013570      -0.003593      -0.011409       0.018090      -0.002807      -0.013972       0.002036      -0.017885      -0.012492      -0.019566       0.006163       0.013402              6.059436       6.645080       0.009756      -2.109288       5.692470       0.786239       5.840759           0.293326
          149              O       0.936108      13.961186      10.103519      -0.559329      36.491902 0.49603823E+03  0.11675404E+05                                 8.663249                            6.832673       0.369519       2.174384                    0.997337      27.120181      70.313143       0.737313       0.352937      -1.144975      -0.042290      -0.020569      -0.004513       0.047243       0.016190       0.060791      -0.025857      -0.053101       0.099218      -0.084401       0.013759       0.070641             10.145374      11.549199       5.504313      -2.363971      12.633465      -1.520936       6.253460           0.022210
          150              O       0.890143      11.756423       9.771815      -0.508202      26.832879 0.37843024E+03  0.82914081E+04                                 6.914959                            5.824649       0.789342       2.332427                    0.998848      25.493328      62.944211       0.831531       0.336190      -1.163606      -0.016541       0.010189      -0.002032       0.019533      -0.053758       0.008757       0.027355      -0.010307       0.035949      -0.067918       0.014223       0.053695              7.735099       9.390199      -1.718910      -3.092638       7.545206       1.732284       6.269892           0.033467
          151              O       3.814652      14.743790      11.184755      -0.666688      34.159137 0.56686456E+03  0.13770091E+05                                 8.279780                            7.289814       0.209259       2.106366                    0.997496      28.411283      74.388115       0.717239       0.351548      -1.148192       0.008892       0.062496       0.048523       0.079620       0.011167      -0.026182      -0.013655       0.012184      -0.065317      -0.036348      -0.001786       0.038134              9.159604      10.216772      -4.430499       1.635511       9.888878      -0.458973       7.373163           0.116224
          152              O       3.827211      12.315431      10.520485      -0.696921      33.639593 0.60589581E+03  0.15009390E+05                                 8.220517                            7.574504       0.194212       2.078964                    0.998477      29.597000      79.011174       0.696305       0.355093      -1.141950      -0.016938      -0.084961       0.041957       0.096259       0.005144      -0.020017       0.018310      -0.009118      -0.082235      -0.042123       0.017060       0.025063              8.773067       9.206093       2.207417       3.054868       7.921864       1.916499       9.191244           0.117838
          153              O       5.655640      13.838653       9.731125      -0.689648      37.651958 0.62830476E+03  0.15700903E+05                                 8.929466                            7.747110       0.032887       2.038704                    0.996929      29.352948      78.611208       0.684245       0.358212      -1.139860       0.055461       0.065176      -0.001913       0.085600      -0.009041      -0.015629      -0.003218      -0.077679      -0.048344      -0.041703      -0.006266       0.047968             10.069938       8.465177       0.096312      -2.918644       6.013227      -0.273556      15.731410           0.105969
          154              O       9.581036      11.164907      14.057507      -0.487708      28.995019 0.38343540E+03  0.84393442E+04                                 7.373045                            5.903990       0.792601       2.339820                    0.998965      25.262879      62.775091       0.816318       0.340903      -1.158103      -0.030956       0.021998      -0.002547       0.038061       0.006692       0.038089      -0.023801      -0.006292       0.010989      -0.048155       0.005562       0.042593              8.684526      10.928594      -4.048047       2.777442       7.172165      -1.366405       7.952817           0.073162
          155              O       9.231634      11.103416      11.906538      -0.358698      20.739222 0.29777890E+03  0.61513192E+04                                 5.780085                            5.187123       0.979514       2.410770                    0.999582      23.904021      57.504515       0.875067       0.338837      -1.160112      -0.009201       0.006520       0.014418       0.018304      -0.009606       0.002012       0.008489       0.022107       0.008231      -0.019405       0.005987       0.013418              6.062544       5.877037      -1.375885      -0.976090       4.845801       0.865492       7.464795           0.293648
          156              O       4.328052       3.528933       2.648453      -0.558584      36.453371 0.49544754E+03  0.11657774E+05                                 8.656979                            6.828453       0.371388       2.175264                    0.997342      27.104276      70.255680       0.737581       0.352922      -1.145012       0.000678       0.022574      -0.041827       0.047535       0.034737       0.047711      -0.011880      -0.068899      -0.126965      -0.084397       0.013702       0.070696             10.137336       8.020148      -1.151948       3.578744       5.726874      -1.532938      16.664985           0.022737
          157              O       2.374927       4.227828       1.829906      -0.508178      26.804609 0.37798215E+03  0.82794296E+04                                 6.910421                            5.821369       0.789560       2.332531                    0.998849      25.491947      62.939837       0.831700       0.336210      -1.163548       0.016492       0.005915      -0.008771       0.019594      -0.008193      -0.034061       0.008407       0.023304      -0.170364      -0.067935       0.014195       0.053740              7.729316       9.276993      -2.024138      -2.756649       5.056240       0.918864       8.854714           0.033553
          158              O       9.230253       9.482565       1.784327      -0.661613      34.007782 0.56378772E+03  0.13676280E+05                                 8.257045                            7.271574       0.207532       2.107316                    0.997466      28.327983      74.110444       0.717929       0.351700      -1.148105      -0.076597      -0.022658       0.014129       0.081118       0.003733      -0.014672       0.014094      -0.064107      -0.015397      -0.037648      -0.001474       0.039122              9.133515       7.494425      -0.044571      -0.939140       5.482187      -1.379745      14.423933           0.119666
          159              O      11.118500      10.734011       0.685837      -0.695968      33.626508 0.60559793E+03  0.15000347E+05                                 8.219139                            7.573281       0.192837       2.078615                    0.998478      29.588661      78.987638       0.696264       0.355153      -1.141889       0.014037       0.086609      -0.039434       0.096194       0.017712      -0.027533       0.016418      -0.005291      -0.019031      -0.042602       0.017143       0.025459              8.771577      11.364639       2.095072       2.844648       7.230182       0.908228       7.719910           0.119622
          160              O      10.731954       8.318025       0.138030      -0.688058      37.564709 0.62661836E+03  0.15647743E+05                                 8.915075                            7.736298       0.073858       2.052365                    0.996878      29.320391      78.488185       0.684799       0.358174      -1.139926      -0.040679      -0.074563      -0.011671       0.085735       0.011730      -0.033563      -0.027638      -0.015168      -0.022046      -0.042557      -0.006429       0.048985             10.052330      11.901458      -5.158912       0.143413      11.189591       0.727520       7.065942           0.107325
          161              O      10.091807      19.725499       8.892880      -0.487764      29.007327 0.38361894E+03  0.84444940E+04                                 7.375504                            5.905697       0.791929       2.339536                    0.998965      25.266393      62.790370       0.816129       0.340937      -1.158061      -0.006532       0.001405       0.037474       0.038065       0.010143       0.036479      -0.022515      -0.010719       0.035695      -0.048065       0.005520       0.042545              8.687683       6.518013      -0.872487       1.235977       4.932314      -0.823732      14.612723           0.073218
          162              O      11.942008      18.857748       9.652045      -0.359149      20.753591 0.29803608E+03  0.61580324E+04                                 5.783050                            5.189592       0.978654       2.410359                    0.999580      23.911346      57.530870       0.874790       0.338867      -1.160072      -0.014513       0.008179       0.007580       0.018303      -0.005633      -0.000038       0.008778       0.020623       0.030516      -0.019301       0.005999       0.013302              6.065829       7.101740      -1.730060      -0.901356       4.817270       0.445407       6.278475           0.292921
          163              O       6.918375      21.810977      11.988493      -0.559041      36.477629 0.49583816E+03  0.11669381E+05                                 8.660572                            6.831019       0.369476       2.174415                    0.997338      27.115830      70.295199       0.737456       0.352909      -1.145011       0.022238      -0.036217       0.020807       0.047319       0.066256       0.026042      -0.029803      -0.025289      -0.014670      -0.084289       0.013761       0.070528             10.141526      12.341309      -3.894635       4.843115       7.468499      -2.252777      10.614769           0.022802
          164              O       7.421244      22.010030      14.151972      -0.508039      26.792014 0.37777107E+03  0.82736102E+04                                 6.908047                            5.819566       0.790245       2.332840                    0.998849      25.487819      62.924089       0.831871       0.336189      -1.163572       0.002201      -0.017498      -0.008446       0.019555       0.017917      -0.042048       0.030666      -0.044969       0.061593      -0.067927       0.014199       0.053728              7.726414       7.800342      -2.978737      -1.924075       6.802423       2.135827       8.576476           0.033588

******************************************************
Auxiliary information for the entire system
The total spin magnetic moment of the unit cell is   6.872847
The total net atomic charge of the unit cell is   0.000002
Accuracy of reproducing the electrostatic potential in the unit cell:
  The inner radius (bohr) =    5.0000
  The outer radius (bohr) =   12.0000
  Valid grid points have density less than (e/(bohr^3)) =    0.0001
  The number of valid grid points were=       452021
  The rms potential error without charges in kcal/mol is=      3.55171
  The rms potential error with partial charges in kcal/mol is=      0.52406
  The RRMSE value at monopole order=      0.14755
  The rms potential error with partial charges and cloud penetration in kcal/mol is=      0.51968
  The RRMSE value at monopole order with cloud penetration is=      0.14632
  The rms potential error with partial charges and atomic dipoles in kcal/mol is=      0.35359
  The RRMSE value at dipole order=      0.09955
  The rms potential error with partial charges, atomic dipoles and cloud penetration in kcal/mol is=      0.34440
  The RRMSE value at dipole order with cloud penetration=      0.09697

******************************************************
The electron densities and ab initio electrostatic potential were computed in VASP using the PBE functional and
projector augmented wave method. See the main text of the journal article for a description of computational details.
The atomic charges, dipoles, and quadrupoles were computed with the DDEC6 method as described in
(a) T. A. Manz and N. Gabaldon Limas, RSC Adv. 6 (2016) 47771-47801 DOI: 10.1039/c6ra04656h
(b) N. Gabaldon Limas and T. A. Manz, RSC Adv. 8 (2018) 2678-2707 DOI: 10.1039/c7ra11829e.
For each atom in the material, the electron cloud parameters were fit to the spherically averaged atom-in-material
electron density using radial positions for which this density was between 10^-4 and 10^-2 electrons per cubic bohr.
The polarizabilities, dispersion coefficients, and quantum Drude oscillator (QDO) parameters were fit using the MCLF method.
The magnetic structure of the system was optimized in VASP from the default ferromagnetic initial guess using spin polarization.
The atomic spin moments (ASMs) were computed on this optimized magnetic structure using the DDEC6 partition as inputs
to the method of T. A. Manz and D. S. Sholl, J. Chem. Theory Comput. 7 (2011) 4146-4164 DOI: 10.1021/ct200539n.
The RMSE and RRMSE were computed using a uniform grid with Ewald summation.
