# Supplementary material for: A collection of forcefield precursors for metal–organic frameworks
Source: RSC Adv. 2019 Nov 13;9(63):36492–507. doi: 10.1039/c9ra07327b (PMC9075174; doi:10.1039/c9ra07327b)
Supplement: RA-009-C9RA07327B-s5335 [file RA-009-C9RA07327B-s5335.xyz]

  196
jmolscript: load "" {1 1 1} spacegroup "x,y,z" unitcell [{     17.453400     0.000000     0.000000 }, {     -7.945383    15.540015     0.000000 }, {      1.562643     9.722626    14.410061 }]
Zn    13.292765     7.431803    10.741404     1.026847
Zn    -3.127878    18.385028     4.490031     1.026851
Zn     2.128387    15.422546    10.091078     1.026834
Zn     9.848046     9.285905     3.497610     1.026852
Zn    -6.598314    19.601977     7.271173     1.026836
Zn    10.629369     9.967788    13.522545     1.026856
Zn     5.598824    13.299189     7.921499     1.026843
Zn    12.511441     7.656328     0.104905     1.026848
Zn     5.464802    23.353182    14.328212     0.998425
Zn     1.633168     4.340116     3.684364     0.998460
Zn     2.414489    11.992414     9.006288     0.998456
Zn    12.628860    10.839570     1.801258     0.998423
P     13.478766    10.115607    12.187885     1.307771
P     -5.833836    17.243037     5.328696     1.307781
P      4.433298    13.561881    10.836078     1.307772
P     10.063092     9.604757     0.467462     1.307781
P      3.651978     5.449330     5.824691     1.307765
P      2.899033    22.578620    12.683880     1.307782
P      2.892865    14.504377     7.176499     1.307787
P     12.697444     7.992954     3.135053     1.307770
H     13.325322    12.755936    13.159268     0.103835
H     -1.028809    14.770216    11.641888     0.112789
H     15.927488    10.881904    10.803223     0.126883
H      9.360474    16.078798     6.545050     0.103822
H      9.213707    12.258054     5.385040     0.112787
H     -5.336729    14.674360     4.042022     0.126882
H      6.854025    12.262319    11.460322     0.103832
H      5.673950     2.570457     1.027437     0.112788
H      4.000847    13.899089    13.699645     0.126889
H     11.617542    19.150855    12.065544     0.103824
H      8.282472    20.926555    10.765757     0.112791
H      7.549714    11.069929     0.275232     0.126886
H      6.072704     6.514674     4.853309     0.103831
H      6.455270    10.191147     6.370688     0.112787
H      3.219526     7.978449     7.209354     0.126889
H      2.890842    20.037188    11.467527     0.103823
H     -0.444227    18.167178    12.627536     0.112789
H      0.385657    21.851882    13.970554     0.126884
H      0.633774    16.068119     6.552255     0.103822
H      0.487006    16.422747     2.575078     0.112791
H      3.389971    14.272841     4.312931     0.126885
H     12.544000     7.905302     5.947032     0.103839
H     15.643272     5.744209     7.246820     0.112790
H     15.146167     6.422110     3.327283     0.126884
H      9.700602     4.655916     2.948298     0.491162
H      9.413369     3.592926     1.766673     0.457096
H     11.107422     4.666547     1.490000     0.498752
H      5.174305    18.279128     8.011994     0.491168
H      6.767759    18.542918     8.009112     0.457113
H      6.246443    16.751768     7.222323     0.498800
H      9.237474     8.779343     8.870834     0.491176
H      8.421776    10.151938     8.627304     0.457083
H      8.606508     9.660887    10.582749     0.498799
H     -1.971061    18.810894     8.988996     0.491190
H     -2.461583    18.237499    10.417033     0.457140
H     -3.819053    19.446080     9.525050     0.498827
H      8.456151     5.417320     0.654217     0.491176
H      7.640455     4.677668     1.835842     0.457078
H      7.825186     6.674754     2.112515     0.498802
H      6.755640    17.311605    10.000582     0.491192
H      6.265116    18.850457    10.003464     0.457140
H      4.907647    17.570900    10.790254     0.498831
H     -3.552394    16.604708     9.141743     0.491170
H     -1.958941    16.503286     9.385273     0.457118
H     -2.480257    16.444221     7.429827     0.498805
H     10.481923    11.191649     9.023580     0.491159
H     10.194690    10.493871     7.595543     0.457094
H     11.888743     9.835407     8.487526     0.498748
C     14.448429    11.603180    11.945941    -0.147908
C     14.084996    12.765270    12.620331    -0.099061
C     14.825816    13.943712    12.515138    -0.044879
C     -1.501463    13.976585    11.748523    -0.154662
C     -1.070510    12.820170    11.133213    -0.015742
C     15.627157    11.650853    11.231202    -0.065240
C     14.341666    15.205290    13.235641     0.609609
C      0.230797    12.854780    10.350747     0.609554
C     10.903836    15.600097     5.340369    -0.147935
C      9.732222    15.377213     6.057990    -0.099072
C      9.096281    14.134602     6.068077    -0.044898
C      9.610086    13.098354     5.347574    -0.154650
C     10.723714    13.309729     4.562225    -0.015742
C     11.361856    14.550994     4.570871    -0.065246
C      7.841982    13.936679     6.924034     0.609617
C     11.233954    12.166740     3.701945     0.609561
C      5.316368    13.209528    12.355186    -0.147898
C      6.516507    12.507270    12.293223    -0.099079
C      7.228513    12.157067    13.441705    -0.044893
C      5.182491     2.764364     0.262263    -0.154643
C      3.956667     3.388365     0.360252    -0.015739
C      4.822218    13.471291    13.616067    -0.065256
C      8.572187    11.435331    13.304809     0.609605
C      3.395084     3.674300     1.742176     0.609561
C     10.488730    19.835103    13.588688    -0.147940
C     10.823638    19.598155    12.258639    -0.099104
C     10.006754    20.012528    11.205263    -0.044914
C      8.850207    20.685979    11.461763    -0.154658
C      8.531449    21.007018    12.764432    -0.015745
C      9.346132    20.574770    13.812043    -0.065279
C     10.401528    19.670608     9.765698     0.609623
C      7.281485    21.829462    13.025254     0.609557
C      4.535047     6.989884     6.066636    -0.147909
C      5.735185     7.195316     5.392245    -0.099072
C      6.447191     8.391388     5.497438    -0.044892
C      5.963811     9.409021     6.264054    -0.154640
C      4.737988     9.266290     6.879363    -0.015735
C      4.040896     8.061093     6.781375    -0.065250
C      7.790865     8.534628     4.776935     0.609616
C      4.176405    10.440693     7.661829     0.609560
C      1.762029    21.193434    12.672208    -0.147915
C      2.096938    20.048796    11.954587    -0.099114
C      1.280054    18.916893    11.944500    -0.044916
C      0.123507    18.902636    12.665003    -0.154653
C     -0.195251    19.990406    13.450351    -0.015748
C      0.619432    21.123655    13.441705    -0.065291
C      1.674828    17.709999    11.088542     0.609628
C     -1.445214    19.924382    14.310632     0.609557
C      2.177136    15.130234     5.657390    -0.147921
C      1.005522    15.879112     5.719353    -0.099077
C      0.369580    16.353636     4.570871    -0.044898
C      0.883385    16.073440     3.340252    -0.154654
C      1.997014    15.266067     3.242264    -0.015742
C      2.635156    14.809419     4.396510    -0.065259
C     -0.884720    17.221447     4.707767     0.609612
C      2.507253    14.896216     1.860339     0.609558
C     13.667107     7.211730     4.423889    -0.147932
C     13.303675     7.402058     5.753937    -0.099054
C     14.044495     6.863365     6.807313    -0.044876
C     15.170617     6.140185     6.550814    -0.154665
C     15.601569     6.002519     5.248144    -0.015741
C     14.845835     6.531115     4.200533    -0.065231
C     13.560346     7.059208     8.246878     0.609603
C     16.902876     5.263991     4.987322     0.609556
O     13.665023     9.325258    10.909857    -0.782041
O     14.028936     9.403742    13.410003    -0.760121
O     12.050922    10.575528    12.401298    -0.813031
O     15.025086    16.201006    13.221231    -0.525088
O     13.289945    15.133303    13.902827    -0.650047
O      0.761371    13.952557    10.172062    -0.592311
O      0.632389    11.748365     9.846395    -0.531099
O     -4.355059    17.014650     5.096839    -0.782046
O     -6.495559    18.023155     4.207738    -0.760123
O     11.314998    17.843077     6.686268    -0.813045
O      7.238016    12.892349     6.866394    -0.525078
O      7.425397    14.907036     7.588338    -0.650038
O     10.722449    11.057296     3.863337    -0.592311
O     12.230748    12.417564     2.938211    -0.531143
O      3.644803    14.819588    11.134654    -0.782043
O      3.549016    12.366562    10.532314    -0.760091
O      5.492801    13.761522     9.771462    -0.813058
O      9.147630    11.051216    14.294781    -0.525070
O      8.986871    11.179474    12.156327    -0.650031
O      4.130979     3.476068     2.710532    -0.592309
O      2.227146     4.196676     1.795494    -0.531157
O      9.186553     9.365786     1.678772    -0.782033
O     11.058926    10.731822     0.670068    -0.760130
O     12.298642    18.067781    14.371154    -0.813035
O      9.746631    20.103336     8.847777    -0.525057
O     11.455150    19.028094     9.582691    -0.650064
O      6.526521    22.039362    12.074190    -0.592323
O      7.051037    22.162677    14.240022    -0.531152
O      2.863483     5.255375     7.102719    -0.782041
O      2.767696     5.615119     4.602573    -0.760087
O      4.711481     4.387389     5.611278    -0.813056
O      8.366307     9.596409     4.791345    -0.525072
O      8.205549     7.565434     4.109749    -0.650042
O      4.912299    11.412847     7.840514    -0.592306
O      3.008466    10.294583     8.166182    -0.531154
O      2.022494    23.791312    12.915738    -0.782031
O      3.894868    22.344578    13.804838    -0.760132
O      3.571940    22.580600    11.326308    -0.813032
O      1.019933    16.696830    11.146182    -0.525056
O      2.728451    17.780822    10.424238    -0.650065
O     -2.200177    18.963896    14.149239    -0.592325
O     -3.238305    11.203457     0.664304    -0.531153
O      4.371642    14.374875     6.877922    -0.782043
O      2.231143    13.172889     7.480263    -0.760124
O      2.588299    15.538613     8.241114    -0.813049
O     -1.488686    17.558942     3.717796    -0.525081
O     -1.301304    17.474196     5.856249    -0.650033
O      1.995747    15.461193     0.891983    -0.592308
O      3.504047    14.094120     1.807022    -0.531149
O     12.883700     7.103720     1.923743    -0.782039
O     13.247613     9.392696     2.932447    -0.760123
O     11.269600     8.018679     3.641422    -0.813032
O     14.243766     6.673101     9.164799    -0.525089
O     12.508625     7.704830     8.429886    -0.650045
O     17.433451     4.687347     5.938386    -0.592314
O     -0.148932     5.210496     3.772554    -0.531096
O     10.096630     4.244886     2.122602    -0.662271
O      6.049538    17.912349     7.684886    -0.662285
O      8.691219     9.483048     9.333397    -0.662280
O     -2.696066    18.885000     9.679238    -0.662281
O      7.909897     5.582818     1.479913    -0.662275
O      6.030634    17.923917    10.327691    -0.662278
O     -2.677162    16.438688     8.679180    -0.662292
O     10.877951    10.579859     8.333338    -0.662272

The following XYZ coordinates are in angstroms. Other properties are in atomic units.
The sperically averaged electron density of each atom fit to a function of the form exp(a - br)
eigen_1, eigen_2 and eigen_3 are the three eigenvalues of traceless quadrupole moment tensor
  atom number  atomic symbol              X              Y              Z     net charge C6 coefficient C8 coefficient C10 coefficient fluctuating dipole atomic polarizability isotropic forcefield polarizability              a              b squared Pearson coefficient          <r^3>          <r^4>         wp_QDO          m_QDO          q_QDO       dipole_x       dipole_y       dipole_z         dipole            Qxy            Qxz            Qyz     Q(x^2-y^2)  Q(3z^2 - R^2)        eigen_1        eigen_2        eigen_3 static polarizability      alpha(xx)      alpha(xy)      alpha(xz)      alpha(yy)      alpha(yz)      alpha(zz) atomic spin moment
            1             Zn      13.292765       7.431803      10.741404       1.026847      88.818340 0.17049000E+04  0.53304781E+05                                16.718437                           13.852583      -0.008855       1.875533                    0.999411      44.594127     122.916391       0.464136       0.422079      -1.122296       0.013160       0.000200      -0.002322       0.013365       0.046149      -0.000141      -0.024619       0.050494      -0.118717      -0.058290      -0.015571       0.073861             19.684943      17.008527      -0.072254      -2.414566      17.142848       1.661879      24.903454           0.000000
            2             Zn      -3.127878      18.385028       4.490031       1.026851      88.816617 0.17048581E+04  0.53303065E+05                                16.718157                           13.852362      -0.008735       1.875573                    0.999411      44.593591     122.913855       0.464143       0.422076      -1.122299       0.000630      -0.008656      -0.010174       0.013373       0.027282       0.022505       0.029354      -0.098242      -0.016315      -0.058311      -0.015537       0.073848             19.684615      23.596269      -3.834612      -0.590484      19.280160       0.302372      16.177417           0.000000
            3             Zn       2.128387      15.422546      10.091078       1.026834      88.817226 0.17048701E+04  0.53303434E+05                                16.718054                           13.852245      -0.008720       1.875573                    0.999411      44.593805     122.913670       0.464154       0.422066      -1.122308      -0.005805      -0.002264       0.011819       0.013361       0.017679       0.014018      -0.030961      -0.001173       0.192659      -0.058201      -0.015850       0.074051             19.684597      17.173565      -2.396235      -0.953598      22.825890       3.754147      19.054337           0.000000
            4             Zn       9.848046       9.285905       3.497610       1.026852      88.815433 0.17048329E+04  0.53301940E+05                                16.717817                           13.852089      -0.008701       1.875584                    0.999411      44.593272     122.911504       0.464157       0.422066      -1.122309      -0.007976       0.010684       0.000689       0.013350      -0.035750       0.045541      -0.024968      -0.009144      -0.081898      -0.058156      -0.015852       0.074008             19.684272      23.282357       0.997247      -3.905771      16.385923      -0.906477      19.384535           0.000000
            5             Zn      -6.598314      19.601977       7.271173       1.026836      88.818205 0.17048906E+04  0.53304284E+05                                16.718240                           13.852378      -0.008768       1.875557                    0.999411      44.594008     122.914847       0.464149       0.422069      -1.122305      -0.005808       0.011807       0.002328       0.013363       0.006409       0.021625       0.010941      -0.104956      -0.118696      -0.058162      -0.015855       0.074017             19.684850      17.173792       0.012780      -2.579043      16.976677       1.392757      24.904080           0.000000
            6             Zn      10.629369       9.967788      13.522545       1.026856      88.814479 0.17048113E+04  0.53301059E+05                                16.717661                           13.851971      -0.008683       1.875591                    0.999411      44.593016     122.910305       0.464161       0.422064      -1.122311      -0.007977      -0.003361       0.010171       0.013355       0.055640      -0.016121      -0.033791       0.012699      -0.016372      -0.058199      -0.015843       0.074042             19.684075      23.282149      -3.995057      -0.537422      19.593433       0.388475      16.176643           0.000000
            7             Zn       5.598824      13.299189       7.921499       1.026843      88.817483 0.17048793E+04  0.53303923E+05                                16.718283                           13.852459      -0.008776       1.875558                    0.999411      44.593883     122.915111       0.464140       0.422077      -1.122298       0.000628      -0.006191      -0.011834       0.013370       0.010680       0.033708       0.001232      -0.028572       0.192676      -0.058313      -0.015556       0.073869             19.684769      23.596364       0.887939      -3.776930      16.402370      -0.859377      19.055573           0.000000
            8             Zn      12.511441       7.656328       0.104905       1.026848      88.817496 0.17048815E+04  0.53304016E+05                                16.718286                           13.852475      -0.008800       1.875551                    0.999411      44.593912     122.915244       0.464140       0.422077      -1.122298       0.013157      -0.002226      -0.000679       0.013361      -0.017383       0.042718      -0.029573       0.062765      -0.081899      -0.058281      -0.015556       0.073838             19.684739      17.008266      -2.211808      -0.970810      22.661896       3.889923      19.384055           0.000000
            9             Zn       5.464802      23.353182      14.328212       0.998425      81.908368 0.16819075E+04  0.52255059E+05                                15.830796                           13.716654       0.078625       1.909591                    0.998720      44.195603     120.282561       0.469953       0.419494      -1.127304       0.024233      -0.014813       0.036716       0.046419       0.065242       0.010137      -0.024161      -0.023011      -0.104547      -0.066503      -0.018413       0.084917             18.340198      19.256886      -2.670309      -4.728282      17.579190       3.317883      18.184516           0.000003
           10             Zn       1.633168       4.340116       3.684364       0.998460      81.905659 0.16818401E+04  0.52252340E+05                                15.830351                           13.716296       0.078732       1.909628                    0.998720      44.194908     120.279183       0.469964       0.419489      -1.127310      -0.024229       0.014814      -0.036719       0.046420       0.047421       0.025949       0.001669      -0.092741      -0.104530      -0.066505      -0.018405       0.084910             18.339660      20.091083      -2.243769      -5.106562      16.744178       2.699219      18.183718           0.000003
           11             Zn       2.414489      11.992414       9.006288       0.998456      81.906045 0.16818556E+04  0.52252965E+05                                15.830416                           13.716378       0.078712       1.909621                    0.998720      44.195057     120.279918       0.469962       0.419490      -1.127309      -0.024225      -0.039591      -0.000009       0.046415       0.006336       0.053674      -0.033048      -0.006750       0.153456      -0.066518      -0.018398       0.084916             18.339687      20.091205      -3.895182      -3.992141      16.107935       2.442244      18.819920           0.000003
           12             Zn      12.628860      10.839570       1.801258       0.998423      81.907916 0.16818909E+04  0.52254385E+05                                15.830702                           13.716551       0.078680       1.909608                    0.998720      44.195504     120.281887       0.469957       0.419492      -1.127306       0.024231       0.039591       0.000009       0.046417      -0.015002       0.064282      -0.039539       0.015077       0.009726      -0.066498      -0.018411       0.084909             18.340120      19.256957      -3.384819      -4.246317      15.796050       2.598016      19.967352           0.000003
           13              P      13.478766      10.115607      12.187885       1.307771      76.523749 0.13074983E+04  0.39891007E+05                                14.420218                           11.226720       0.141443       1.833187                    0.999433      49.622112     154.909690       0.555362       0.361490      -1.118795      -0.033274      -0.057839       0.008981       0.067329      -0.061566       0.006128       0.046834       0.098892       0.049973      -0.104140       0.028821       0.075319             17.740858      16.858685       5.062238      -2.212025      22.661999      -0.401427      13.701889           0.000002
           14              P      -5.833836      17.243037       5.328696       1.307781      76.523389 0.13074821E+04  0.39890420E+05                                14.420239                           11.226702       0.141429       1.833184                    0.999434      49.622012     154.909596       0.555358       0.361493      -1.118792       0.027785       0.061189      -0.004012       0.067322      -0.033977      -0.011450       0.037847       0.119606       0.169169      -0.104168       0.028826       0.075342             17.740934      16.316422       4.294473      -1.635190      23.804722       0.242853      13.101657           0.000002
           15              P       4.433298      13.561881      10.836078       1.307772      76.473506 0.13059541E+04  0.39834190E+05                                14.421246                           11.227309       0.141359       1.833162                    0.999433      49.623644     154.921800       0.554783       0.361955      -1.118378      -0.036353       0.012616      -0.055250       0.067330      -0.007774      -0.085483      -0.003801      -0.016893      -0.124343      -0.104629       0.029258       0.075371             17.742497      17.357120      -2.593297       4.687211      13.394542      -1.389201      22.475828           0.000002
           16              P      10.063092       9.604757       0.467462       1.307781      76.473461 0.13059491E+04  0.39834039E+05                                14.421315                           11.227338       0.141327       1.833157                    0.999433      49.623448     154.921719       0.554778       0.361958      -1.118374       0.041829      -0.015975       0.050272       0.067321      -0.010680      -0.078298       0.021227      -0.086812      -0.044399      -0.104646       0.029292       0.075354             17.742640      18.773248      -2.968961       4.787394      13.324253      -1.895363      21.130419           0.000002
           17              P       3.651978       5.449330       5.824691       1.307765      76.474210 0.13059742E+04  0.39834948E+05                                14.421327                           11.227395       0.141337       1.833156                    0.999433      49.623744     154.922277       0.554781       0.361955      -1.118378      -0.036356      -0.055957      -0.008980       0.067332      -0.076326      -0.039224      -0.027265       0.041231       0.050057      -0.104636       0.029298       0.075338             17.742567      17.357224       5.317276      -0.650133      22.167672       2.152480      13.702806           0.000002
           18              P       2.899033      22.578620      12.683880       1.307782      76.472938 0.13059356E+04  0.39833508E+05                                14.421225                           11.227260       0.141387       1.833173                    0.999433      49.623389     154.921098       0.554782       0.361957      -1.118376       0.041837       0.052597       0.004006       0.067326      -0.068576      -0.039236      -0.007509      -0.015629       0.169189      -0.104645       0.029257       0.075388             17.742534      18.773192       5.550692      -0.960987      21.352104       1.345568      13.102306           0.000002
           19              P       2.892865      14.504377       7.176499       1.307787      76.523149 0.13074802E+04  0.39890329E+05                                14.420167                           11.226653       0.141406       1.833178                    0.999433      49.621822     154.908688       0.555363       0.361490      -1.118795       0.027779      -0.026624       0.055240       0.067320       0.002126      -0.035814       0.077339       0.021787      -0.124338      -0.104150       0.028835       0.075314             17.740841      16.316308      -3.123899       3.370083      14.432904      -3.540558      22.473311           0.000002
           20              P      12.697444       7.992954       3.135053       1.307770      76.523604 0.13074889E+04  0.39890675E+05                                14.420245                           11.226717       0.141428       1.833184                    0.999433      49.622127     154.909930       0.555359       0.361492      -1.118793      -0.033269       0.029976      -0.050271       0.067324       0.028764      -0.054814       0.059526       0.067456      -0.044377      -0.104151       0.028807       0.075344             17.740920      16.858755      -3.946273       3.866140      15.236278      -3.399254      21.127725           0.000002
           21              H      13.325322      12.755936      13.159268       0.103835       1.216710 0.92039887E+01  0.93735468E+02                                 1.877154                            1.767866      -1.365091       2.219335                    0.994246       3.823385      10.960905       0.472307       1.273368      -0.708640      -0.029058      -0.006118       0.020710       0.036203       0.003741      -0.007371      -0.005962       0.010965      -0.006123      -0.009622      -0.003411       0.013033              1.925607       2.173985       0.144478      -0.508295       1.796606       0.049763       1.806230           0.000001
           22              H      -1.028809      14.770216      11.641888       0.112789       1.207645 0.88621021E+01  0.89909734E+02                                 1.898887                            1.755533      -1.578106       2.124667                    0.991541       3.964240      11.554163       0.462939       1.304105      -0.700462       0.027817       0.024864       0.007758       0.038108       0.009075       0.000529       0.002850       0.000901      -0.009185      -0.008157      -0.002856       0.011013              1.980477       1.968978       0.451434      -0.227150       2.381711      -0.082561       1.590742           0.000000
           23              H      15.927488      10.881904      10.803223       0.126883       1.088665 0.79556551E+01  0.77192217E+02                                 1.681067                            1.598798      -1.068633       2.385200                    0.997577       3.304795       8.892521       0.523921       1.204877      -0.727167       0.012402      -0.039389      -0.016113       0.044327      -0.003733      -0.001283       0.007053      -0.023719      -0.009214      -0.010904      -0.005678       0.016582              1.705129       1.579551      -0.071078      -0.189366       2.037592       0.287224       1.498246           0.000001
           24              H       9.360474      16.078798       6.545050       0.103822       1.216803 0.92048694E+01  0.93746581E+02                                 1.877229                            1.767934      -1.365210       2.219267                    0.994243       3.823602      10.961615       0.472305       1.273344      -0.708644      -0.011085       0.030680       0.015695       0.036201      -0.003698      -0.000675       0.005250      -0.019351      -0.004488      -0.009623      -0.003407       0.013030              1.925687       1.791303      -0.129540      -0.281919       2.275308       0.372115       1.710452           0.000001
           25              H       9.213707      12.258054       5.385040       0.112787       1.207688 0.88625306E+01  0.89915798E+02                                 1.898986                            1.755617      -1.578097       2.124672                    0.991541       3.964398      11.554998       0.462908       1.304166      -0.700449      -0.022746      -0.027966      -0.012356       0.038107       0.006096       0.002552       0.004379      -0.002900      -0.019914      -0.008155      -0.002860       0.011015              1.980586       1.774820       0.360168      -0.144500       2.566304       0.057431       1.600633           0.000000
           26              H      -5.336729      14.674360       4.042022       0.126882       1.088699 0.79559708E+01  0.77196191E+02                                 1.681118                            1.598843      -1.068680       2.385176                    0.997576       3.304830       8.892722       0.523906       1.204896      -0.727162       0.034135       0.010912      -0.026083       0.044324       0.005626      -0.009573      -0.006476       0.012793      -0.009074      -0.010905      -0.005675       0.016580              1.705183       1.895450       0.172818      -0.388190       1.620967       0.012465       1.599133           0.000001
           27              H       6.854025      12.262319      11.460322       0.103832       1.216733 0.92044560E+01  0.93743760E+02                                 1.877381                            1.768075      -1.365178       2.219294                    0.994243       3.823644      10.962749       0.472201       1.273605      -0.708590       0.007784      -0.008469      -0.034328       0.036204       0.002646      -0.001376       0.003417       0.001924       0.037204      -0.009604      -0.003423       0.013028              1.925848       1.757914      -0.230105      -0.166601       1.564926       0.168268       2.454702           0.000001
           28              H       5.673950       2.570457       1.027437       0.112788       1.207768 0.88633130E+01  0.89926329E+02                                 1.899124                            1.755737      -1.578185       2.124627                    0.991540       3.964567      11.555913       0.462872       1.304230      -0.700435       0.009471      -0.020708       0.030558       0.038109      -0.003999       0.003709      -0.005544      -0.006013       0.018650      -0.008182      -0.002859       0.011041              1.980735       1.930467      -0.189334       0.389103       1.540688      -0.115418       2.471049           0.000000
           29              H       4.000847      13.899089      13.699645       0.126889       1.088636 0.79556132E+01  0.77193850E+02                                 1.681247                            1.598963      -1.068657       2.385197                    0.997576       3.304902       8.893732       0.523797       1.205131      -0.727108      -0.040716       0.017522      -0.000355       0.044328      -0.009152       0.004307       0.000356       0.013874      -0.027356      -0.010887      -0.005693       0.016580              1.705316       2.000508      -0.371054       0.005567       1.488739      -0.013935       1.626700           0.000001
           30              H      11.617542      19.150855      12.065544       0.103824       1.216832 0.92054683E+01  0.93757110E+02                                 1.877515                            1.768197      -1.365303       2.219227                    0.994241       3.823899      10.963835       0.472173       1.273639      -0.708581       0.032361      -0.016094      -0.002075       0.036201      -0.006762       0.003385       0.000919       0.010524      -0.024761      -0.009602      -0.003425       0.013027              1.925986       2.280363      -0.471367      -0.060486       1.664694       0.032304       1.832902           0.000001
           31              H       8.282472      20.926555      10.765757       0.112791       1.207615 0.88618709E+01  0.89907297E+02                                 1.898912                            1.755557      -1.578025       2.124711                    0.991541       3.964157      11.554123       0.462915       1.304174      -0.700448      -0.014545       0.023803      -0.025960       0.038106      -0.004321       0.003358      -0.007974       0.000892       0.007442      -0.008172      -0.002861       0.011033              1.980504       2.110226      -0.307436       0.449227       1.617718      -0.144961       2.213568           0.000000
           32              H       7.549714      11.069929       0.275232       0.126886       1.088620 0.79554492E+01  0.77191635E+02                                 1.681212                            1.598932      -1.068641       2.385202                    0.997576       3.304853       8.893479       0.523810       1.205109      -0.727114      -0.005822       0.010954       0.042556       0.044327       0.002002      -0.001236       0.003785       0.002361       0.047951      -0.010885      -0.005694       0.016578              1.705279       1.537845      -0.170406      -0.079641       1.416377       0.112932       2.161614           0.000001
           33              H       6.072704       6.514674       4.853309       0.103831       1.216761 0.92047276E+01  0.93747316E+02                                 1.877416                            1.768106      -1.365178       2.219290                    0.994244       3.823703      10.963002       0.472195       1.273612      -0.708588       0.007783      -0.028660      -0.020703       0.036202      -0.002264       0.001937       0.009250      -0.012521      -0.006135      -0.009600      -0.003424       0.013025              1.925883       1.757947      -0.068349      -0.275750       2.213232       0.429985       1.806470           0.000001
           34              H       6.455270      10.191147       6.370688       0.112787       1.207752 0.88631382E+01  0.89923835E+02                                 1.899084                            1.755703      -1.578181       2.124627                    0.991540       3.964489      11.555523       0.462885       1.304205      -0.700441       0.009471       0.036087      -0.007762       0.038108       0.004938      -0.002320      -0.001799      -0.015292      -0.009187      -0.008182      -0.002858       0.011040              1.980692       1.930425       0.431675      -0.029905       2.420746       0.239878       1.590904           0.000000
           35              H       3.219526       7.978449       7.209354       0.126889       1.088627 0.79555012E+01  0.77192260E+02                                 1.681219                            1.598937      -1.068648       2.385199                    0.997576       3.304850       8.893476       0.523810       1.205109      -0.727114      -0.040716      -0.006888       0.016115       0.044327       0.007419      -0.006876      -0.002085       0.019917      -0.009215      -0.010888      -0.005691       0.016580              1.705286       2.000476       0.144061      -0.341985       1.617009       0.037858       1.498374           0.000001
           36              H       2.890842      20.037188      11.467527       0.103823       1.216841 0.92055244E+01  0.93757626E+02                                 1.877505                            1.768188      -1.365262       2.219243                    0.994243       3.823898      10.963753       0.472181       1.273619      -0.708586       0.032360       0.004100      -0.015700       0.036200       0.005672      -0.005004      -0.001812       0.017285      -0.004474      -0.009606      -0.003423       0.013028              1.925977       2.280353       0.120368      -0.459733       1.786893       0.081639       1.710686           0.000001
           37              H      -0.444227      18.167178      12.627536       0.112789       1.207652 0.88621977E+01  0.89911407E+02                                 1.898944                            1.755584      -1.578046       2.124699                    0.991541       3.964229      11.554370       0.462913       1.304166      -0.700450      -0.014545      -0.032982       0.012354       0.038105       0.004733      -0.002751      -0.004293      -0.008224      -0.019908      -0.008171      -0.002862       0.011033              1.980538       2.110262       0.531664      -0.116916       2.230751       0.102508       1.600602           0.000000
           38              H       0.385657      21.851882      13.970554       0.126884       1.088640 0.79556586E+01  0.77194381E+02                                 1.681248                            1.598965      -1.068579       2.385226                    0.997578       3.304927       8.893797       0.523798       1.205128      -0.727109      -0.005822       0.035360       0.026088       0.044326      -0.001892       0.001395       0.011457      -0.016640      -0.009049      -0.010883      -0.005694       0.016577              1.705316       1.537881      -0.010056      -0.187836       1.978819       0.339980       1.599249           0.000001
           39              H       0.633774      16.068119       6.552255       0.103822       1.216844 0.92052902E+01  0.93752303E+02                                 1.877302                            1.767999      -1.365255       2.219248                    0.994241       3.823692      10.962096       0.472285       1.273379      -0.708637      -0.011086       0.003068       0.034326       0.036202       0.000759      -0.003683      -0.000361      -0.005454       0.037205      -0.009623      -0.003411       0.013034              1.925764       1.791371      -0.212941      -0.225669       1.531317       0.071746       2.454605           0.000001
           40              H       0.487006      16.422747       2.575078       0.112791       1.207641 0.88620913E+01  0.89910028E+02                                 1.898922                            1.755562      -1.578081       2.124682                    0.991541       3.964288      11.554510       0.462921       1.304149      -0.700452      -0.022747      -0.000989      -0.030559       0.038108       0.000088       0.006606      -0.000809       0.009951       0.018640      -0.008158      -0.002857       0.011015              1.980515       1.774761      -0.268806       0.279871       1.696033      -0.293863       2.470751           0.000000
           41              H       3.389971      14.272841       4.312931       0.126885       1.088653 0.79555280E+01  0.77190516E+02                                 1.681039                            1.598772      -1.068706       2.385168                    0.997575       3.304771       8.892369       0.523933       1.204857      -0.727171       0.034137      -0.028272       0.000354       0.044326      -0.010983       0.001633      -0.004016       0.006700      -0.027357      -0.010905      -0.005674       0.016580              1.705101       1.895353      -0.424626       0.014930       1.593466       0.001393       1.626483           0.000001
           42              H      12.544000       7.905302       5.947032       0.103839       1.216629 0.92031891E+01  0.93724851E+02                                 1.877036                            1.767763      -1.365110       2.219332                    0.994244       3.823213      10.960100       0.472333       1.273330      -0.708649      -0.029059       0.021494       0.002080       0.036204      -0.008233       0.000707      -0.003450       0.004749      -0.024778      -0.009621      -0.003409       0.013030              1.925483       2.173838      -0.525369      -0.056304       1.770226       0.039153       1.832385           0.000001
           43              H      15.643272       5.744209       7.246820       0.112790       1.207665 0.88623225E+01  0.89913042E+02                                 1.898953                            1.755589      -1.578093       2.124674                    0.991541       3.964340      11.554739       0.462915       1.304156      -0.700451       0.027816      -0.002114       0.025961       0.038108      -0.002906       0.008612       0.000612       0.006446       0.007449      -0.008155      -0.002859       0.011014              1.980548       1.969049      -0.379647       0.333592       1.758963      -0.334006       2.213632           0.000000
           44              H      15.146167       6.422110       3.327283       0.126884       1.088699 0.79559959E+01  0.77196729E+02                                 1.681141                            1.598865      -1.068684       2.385179                    0.997576       3.304836       8.892843       0.523892       1.204925      -0.727156       0.012401      -0.000196      -0.042557       0.044327       0.000208      -0.003943      -0.000640      -0.004661       0.047955      -0.010903      -0.005679       0.016583              1.705207       1.579619      -0.149000      -0.136807       1.374474       0.019501       2.161528           0.000001
           45              H       9.700602       4.655916       2.948298       0.491162       0.661289 0.45396310E+01  0.39743677E+02                                 1.456814                            1.416633      -1.572660       2.378395                    0.997949       2.136174       6.170453       0.422020       1.657774      -0.646732      -0.001467       0.012539       0.031140       0.033602       0.006404      -0.006783       0.009769       0.003826       0.028719      -0.016824       0.001889       0.014936              1.460191       1.326711      -0.093225      -0.165617       1.369439       0.239543       1.684422           0.000002
           46              H       9.413369       3.592926       1.766673       0.457096       0.617500 0.41124468E+01  0.35421886E+02                                 1.385187                            1.333670      -1.888008       2.161055                    0.993624       2.579806       7.597400       0.438437       1.621914      -0.644830      -0.005152      -0.024598      -0.010735       0.027329       0.005263      -0.005464       0.010824      -0.000033       0.007755      -0.014623       0.002910       0.011712              1.404376       1.442245       0.272806       0.133815       1.559668       0.150168       1.211216           0.000002
           47              H      11.107422       4.666547       1.490000       0.498752       1.151001 0.88243633E+01  0.89145494E+02                                 1.848112                            1.753248      -1.875757       2.071325                    0.999529       2.929061       8.430195       0.464147       1.306276      -0.702416       0.016341      -0.001602       0.009146       0.018795      -0.001986       0.004243       0.006199      -0.003732      -0.019652      -0.010994       0.003174       0.007820              1.894514       2.176800       0.323258      -0.471161       1.659361      -0.181281       1.847381           0.000003
           48              H       5.174305      18.279128       8.011994       0.491168       0.661398 0.45405841E+01  0.39754009E+02                                 1.456978                            1.416788      -1.572740       2.378361                    0.997949       2.136185       6.170589       0.421996       1.657788      -0.646733      -0.032559       0.008284      -0.000283       0.033598      -0.004472      -0.001169       0.007370       0.012380      -0.041090      -0.016822       0.001895       0.014927              1.460356       1.770590      -0.173680      -0.159488       1.301917       0.062563       1.308561           0.000002
           49              H       6.767759      18.542918       8.009112       0.457113       0.617424 0.41118104E+01  0.35415123E+02                                 1.385094                            1.333586      -1.888042       2.161066                    0.993622       2.579609       7.596745       0.438440       1.621960      -0.644823       0.023022       0.013671      -0.005467       0.027327       0.000915      -0.003861       0.006954       0.011586      -0.031358      -0.014621       0.002920       0.011701              1.404280       1.506234       0.335152       0.084765       1.459229       0.088030       1.247377           0.000002
           50              H       6.246443      16.751768       7.222323       0.498800       1.150674 0.88212018E+01  0.89105203E+02                                 1.847732                            1.752911      -1.875990       2.071269                    0.999528       2.928567       8.428264       0.464203       1.306240      -0.702424      -0.008137      -0.003439      -0.016596       0.018800       0.007351      -0.002249       0.000674       0.010226       0.011137      -0.010995       0.003182       0.007813              1.894112       1.587216      -0.176205      -0.070209       2.490599       0.353219       1.604522           0.000003
           51              H       9.237474       8.779343       8.870834       0.491176       0.661095 0.45378517E+01  0.39723477E+02                                 1.456419                            1.416266      -1.572528       2.378480                    0.997952       2.135797       6.168636       0.422123       1.657565      -0.646765       0.011830      -0.030522      -0.007582       0.033601      -0.011753      -0.002389       0.003922      -0.018466       0.011290      -0.016837       0.001901       0.014936              1.459791       1.435763      -0.253624      -0.142556       1.597827       0.174899       1.345783           0.000002
           52              H       8.421776      10.151938       8.627304       0.457083       0.617637 0.41135407E+01  0.35432990E+02                                 1.385259                            1.333739      -1.888361       2.160836                    0.993622       2.580043       7.597806       0.438487       1.621650      -0.644868      -0.019553       0.015856      -0.010618       0.027322      -0.012409      -0.001690      -0.000201      -0.008264       0.008603      -0.014640       0.002917       0.011723              1.404449       1.314249      -0.145107       0.165018       1.408231      -0.300383       1.490866           0.000002
           53              H       8.606508       9.660887      10.582749       0.498799       1.150915 0.88235815E+01  0.89136111E+02                                 1.848092                            1.753234      -1.875884       2.071323                    0.999528       2.928700       8.429237       0.464121       1.306371      -0.702399      -0.008853      -0.013661       0.009403       0.018799      -0.003455      -0.001028      -0.007251       0.006917      -0.015008      -0.011014       0.003203       0.007811              1.894490       1.504531      -0.041561      -0.038833       1.566685       0.193212       2.612254           0.000003
           54              H      -1.971061      18.810894       8.988996       0.491190       0.660850 0.45356800E+01  0.39699953E+02                                 1.456075                            1.415937      -1.572434       2.378552                    0.997953       2.135597       6.167828       0.422165       1.657588      -0.646758       0.022205       0.009700      -0.023278       0.033601      -0.003720      -0.009748      -0.008818       0.016041       0.007079      -0.016839       0.001902       0.014937              1.459448       1.538879      -0.009791      -0.318201       1.260435       0.003915       1.579030           0.000002
           55              H      -2.461583      18.237499      10.417033       0.457140       0.617278 0.41105515E+01  0.35401555E+02                                 1.384887                            1.333392      -1.887919       2.161177                    0.993621       2.579224       7.595308       0.438467       1.621985      -0.644821       0.001701      -0.004933       0.026829       0.027331      -0.005820      -0.006845      -0.006708       0.008936       0.020316      -0.014642       0.002928       0.011714              1.404068       1.197125      -0.103231       0.149404       1.400392      -0.263887       1.614687           0.000002
           56              H      -3.819053      19.446080       9.525050       0.498827       1.151367 0.88279120E+01  0.89190611E+02                                 1.848584                            1.753675      -1.876178       2.071200                    0.999528       2.928919       8.430318       0.464059       1.306386      -0.702399       0.000640       0.018685      -0.001955       0.018798      -0.001578      -0.000479       0.000014      -0.013838       0.023395      -0.011008       0.003197       0.007811              1.895009       2.447515      -0.420021       0.114276       1.677285      -0.080204       1.560226           0.000003
           57              H       8.456151       5.417320       0.654217       0.491176       0.660917 0.45362964E+01  0.39706649E+02                                 1.456151                            1.416013      -1.572520       2.378487                    0.997952       2.135782       6.168439       0.422163       1.657540      -0.646764       0.011829       0.004395      -0.031143       0.033602       0.002186      -0.011792       0.001576      -0.012654       0.028733      -0.016837       0.001897       0.014940              1.459523       1.435499      -0.037242      -0.288472       1.259462       0.038381       1.683607           0.000002
           58              H       7.640455       4.677668       1.835842       0.457078       0.617678 0.41138705E+01  0.35436491E+02                                 1.385309                            1.333782      -1.888427       2.160794                    0.993622       2.580133       7.598107       0.438486       1.621625      -0.644872      -0.019551      -0.015780       0.010728       0.027319       0.003079      -0.012140      -0.000086      -0.008547       0.007757      -0.014639       0.002914       0.011725              1.404501       1.314290       0.207352      -0.072781       1.687916      -0.187513       1.211298           0.000002
           59              H       7.825186       6.674754       2.112515       0.498802       1.151237 0.88266393E+01  0.89174494E+02                                 1.848447                            1.753551      -1.875909       2.071315                    0.999528       2.928813       8.429845       0.464075       1.306389      -0.702399      -0.008853       0.013833      -0.009147       0.018799       0.000343      -0.003590      -0.006622       0.005363      -0.019667      -0.011013       0.003199       0.007814              1.894865       1.504785      -0.020447      -0.053088       2.332108       0.502161       1.847701           0.000003
           60              H       6.755640      17.311605      10.000582       0.491192       0.661035 0.45372893E+01  0.39717368E+02                                 1.456351                            1.416197      -1.572400       2.378574                    0.997953       2.135618       6.168049       0.422124       1.657610      -0.646759       0.022205      -0.025216       0.000282       0.033601      -0.007644      -0.007101      -0.002335      -0.000019      -0.041093      -0.016836       0.001904       0.014932              1.459725       1.539172      -0.291478      -0.128230       1.531970       0.113444       1.308032           0.000002
           61              H       6.265116      18.850457      10.003464       0.457140       0.617270 0.41104997E+01  0.35401064E+02                                 1.384886                            1.333393      -1.887918       2.161181                    0.993620       2.579223       7.595347       0.438461       1.622008      -0.644818       0.001701       0.026725       0.005468       0.027332      -0.004166      -0.007961       0.000248      -0.008297      -0.031375      -0.014641       0.002931       0.011711              1.404066       1.197118       0.177170      -0.039789       1.767866      -0.115533       1.247213           0.000002
           62              H       4.907647      17.570900      10.790254       0.498831       1.151028 0.88247060E+01  0.89150506E+02                                 1.848227                            1.753356      -1.876191       2.071198                    0.999528       2.928772       8.429648       0.464100       1.306385      -0.702396       0.000639      -0.008808       0.016597       0.018800       0.000149      -0.001643       0.001667      -0.017934       0.011114      -0.011009       0.003202       0.007807              1.894632       2.446968       0.263111      -0.346599       1.632010      -0.098329       1.604917           0.000003
           63              H      -3.552394      16.604708       9.141743       0.491170       0.661266 0.45394394E+01  0.39741621E+02                                 1.456786                            1.416607      -1.572685       2.378389                    0.997950       2.136140       6.170346       0.422022       1.657783      -0.646731      -0.032561      -0.003362       0.007576       0.033599       0.000592      -0.004587       0.000319       0.029848       0.011296      -0.016827       0.001895       0.014932              1.460163       1.770331      -0.082857      -0.220716       1.264042       0.047328       1.346116           0.000002
           64              H      -1.958941      16.503286       9.385273       0.457118       0.617411 0.41117045E+01  0.35414056E+02                                 1.385087                            1.333578      -1.888028       2.161083                    0.993621       2.579596       7.596741       0.438436       1.621983      -0.644820       0.023023      -0.010189       0.010631       0.027329      -0.003924      -0.000596       0.001572       0.024919       0.008629      -0.014623       0.002921       0.011703              1.404273       1.506216      -0.046862       0.342511       1.215943      -0.010181       1.490659           0.000002
           65              H      -2.480257      16.444221       7.429827       0.498805       1.150756 0.88220737E+01  0.89117244E+02                                 1.847911                            1.753071      -1.875965       2.071291                    0.999528       2.928704       8.429130       0.464147       1.306350      -0.702401      -0.008138      -0.014101      -0.009402       0.018801      -0.004838       0.005973       0.004191       0.001520      -0.015004      -0.010992       0.003177       0.007814              1.894301       1.587357       0.000858      -0.189700       1.483594      -0.053375       2.611952           0.000003
           66              H      10.481923      11.191649       9.023580       0.491159       0.661413 0.45407139E+01  0.39755376E+02                                 1.456992                            1.416801      -1.572679       2.378380                    0.997950       2.136215       6.170667       0.421997       1.657773      -0.646735      -0.001466       0.024180       0.023284       0.033600      -0.008685       0.003399       0.012676      -0.003375       0.007097      -0.016821       0.001891       0.014930              1.460370       1.326863      -0.118695      -0.148468       1.474157       0.281796       1.580090           0.000002
           67              H      10.194690      10.493871       7.595543       0.457094       0.617497 0.41124142E+01  0.35421467E+02                                 1.385172                            1.333658      -1.888042       2.161031                    0.993624       2.579776       7.597250       0.438443       1.621896      -0.644833      -0.005152      -0.000745      -0.026828       0.027328      -0.007037       0.002834       0.009130       0.004163       0.020337      -0.014621       0.002910       0.011711              1.404360       1.442219       0.021964       0.303054       1.155783      -0.012873       1.615078           0.000002
           68              H      11.888743       9.835407       8.487526       0.498748       1.150886 0.88231789E+01  0.89129513E+02                                 1.847899                            1.753058      -1.875762       2.071315                    0.999529       2.928886       8.429185       0.464206       1.306168      -0.702439       0.016339       0.009082       0.001939       0.018794       0.004684      -0.000254       0.000402       0.010628       0.023422      -0.010999       0.003178       0.007821              1.894289       2.176526      -0.557809       0.123348       1.946653      -0.065190       1.559687           0.000003
           69              C      14.448429      11.603180      11.945941      -0.147908      45.049302 0.51706202E+03  0.12601563E+05                                10.998068                            7.541134      -0.137688       1.945950                    0.997705      29.187321      83.403534       0.609344       0.412441      -1.074637       0.066281       0.070983       0.002575       0.097151      -0.047457       0.032913       0.003148       0.042071       0.117643      -0.075427       0.011745       0.063681             14.627437      15.035139       6.853556      -4.111079      20.422274       0.329579       8.424899           0.000001
           70              C      14.084996      12.765270      12.620331      -0.099061      37.006651 0.45267132E+03  0.10836353E+05                                 9.895669                            7.259292      -0.235681       1.890134                    0.999400      30.479692      90.752603       0.586096       0.436553      -1.043361       0.039418      -0.018825      -0.004030       0.043868      -0.015121       0.020180      -0.026674       0.087151       0.058501      -0.062777       0.007394       0.055383             11.994320       9.973788       3.373341      -2.411352      18.583254       2.366156       7.425917           0.000003
           71              C      14.825816      13.943712      12.515138      -0.044879      42.097772 0.44545547E+03  0.10456121E+05                                10.420727                            6.959213       0.021616       2.003813                    0.999419      27.633857      77.418798       0.640019       0.407706      -1.078068       0.035852      -0.054603       0.009338       0.065985       0.006131       0.005667       0.017095       0.024462      -0.030593      -0.025829       0.003470       0.022359             13.476248      11.788154       0.217842      -4.676417      18.677775       4.514547       9.962815           0.000000
           72              C      -1.501463      13.976585      11.748523      -0.154662      37.358932 0.46177770E+03  0.11102891E+05                                 9.868102                            7.289756      -0.222846       1.883176                    0.999508      31.150906      92.773295       0.590308       0.431543      -1.047001       0.025071      -0.039750       0.051227       0.069518       0.037199       0.044887       0.003683       0.032862       0.038188      -0.055970      -0.010148       0.066119             11.641994      13.095879      -0.219488      -5.640432      12.389292       2.150562       9.440813           0.000002
           73              C      -1.070510      12.820170      11.133213      -0.015742      40.410756 0.42386613E+03  0.98006900E+04                                10.120683                            6.760152       0.060878       2.026601                    0.999259      26.758153      73.765538       0.655183       0.404311      -1.083175      -0.027175      -0.006744       0.047924       0.055504       0.005726       0.004640       0.005345      -0.014769       0.028538      -0.014427       0.000200       0.014227             13.347073      17.878124       3.058539      -6.972894      12.784671       0.421382       9.378424           0.000000
           74              C      15.627157      11.650853      11.231202      -0.065240      34.797214 0.41105647E+03  0.95718437E+04                                 9.447064                            6.891305      -0.107860       1.949365                    0.999411      28.854618      83.761524       0.607127       0.433244      -1.049050      -0.007681       0.007085       0.038559       0.039950      -0.031637       0.038735       0.002168      -0.031620       0.097794      -0.064204       0.010624       0.053580             11.557819      14.278564       4.995393      -4.470879      12.966432      -0.518707       7.428460           0.000003
           75              C      14.341666      15.205290      13.235641       0.609609      24.127711 0.24283777E+03  0.49966394E+04                                 7.765639                            5.543356      -0.203474       1.989618                    0.999223      22.306233      62.451225       0.627312       0.474527      -1.017420      -0.013463       0.046785       0.048406       0.068653      -0.025965       0.087645      -0.047429       0.086806       0.075661      -0.081361      -0.048771       0.130132              9.544773       7.565341      -0.353946      -2.550115      13.552651       3.911379       7.516326           0.000004
           76              C       0.230797      12.854780      10.350747       0.609554      25.071631 0.25137816E+03  0.51905723E+04                                 7.873765                            5.595503      -0.020703       2.053497                    0.999449      21.955085      60.553425       0.635092       0.467070      -1.026708       0.065469       0.003655      -0.024512       0.070003      -0.007628       0.082811      -0.012484       0.004501       0.203808      -0.078542      -0.037615       0.116158              9.771245      13.094979       1.277833      -4.970412       9.084809       0.185134       7.133945           0.000003
           77              C      10.903836      15.600097       5.340369      -0.147935      45.050755 0.51707966E+03  0.12602093E+05                                10.998233                            7.541212      -0.137572       1.945975                    0.997703      29.187953      83.405522       0.609347       0.412436      -1.074641      -0.047610      -0.082397      -0.019513       0.097143      -0.034249       0.022293      -0.011056       0.079823       0.136579      -0.075415       0.011745       0.063670             14.627701      12.580162       5.648244      -3.031571      22.816894       2.124445       8.486048           0.000001
           78              C       9.732222      15.377213       6.057990      -0.099072      37.008334 0.45269149E+03  0.10836991E+05                                 9.896066                            7.259520      -0.235780       1.890095                    0.999400      30.480602      90.756907       0.586077       0.436561      -1.043353       0.010294      -0.011588      -0.041054       0.043882      -0.030230       0.036861       0.010039      -0.013653       0.115399      -0.062752       0.007367       0.055384             11.994875      13.065759       5.092144      -3.906224      15.323940       0.007114       7.594928           0.000003
           79              C       9.096281      14.134602       6.068077      -0.044898      42.099105 0.44546796E+03  0.10456511E+05                                10.421012                            6.959352       0.021624       2.003813                    0.999419      27.634280      77.420907       0.640005       0.407711      -1.078063       0.019504       0.020734      -0.059527       0.065984       0.011618       0.002958       0.018865       0.018556       0.006760      -0.025832       0.003479       0.022353             13.476681      16.165443       2.619012      -6.771231      14.101799       1.190465      10.162801           0.000000
           80              C       9.610086      13.098354       5.347574      -0.154650      37.359143 0.46177913E+03  0.11102958E+05                                 9.868199                            7.289799      -0.222881       1.883168                    0.999508      31.150995      92.774350       0.590301       0.431547      -1.046997      -0.022393       0.038115      -0.053645       0.069512       0.020162       0.055796       0.009482       0.019358      -0.034375      -0.055944      -0.010166       0.066110             11.642136      11.507587      -0.589904      -5.218267      13.437483       3.109492       9.981337           0.000002
           81              C      10.723714      13.309729       4.562225      -0.015742      40.410844 0.42386682E+03  0.98007111E+04                                10.120705                            6.760166       0.060861       2.026597                    0.999259      26.758100      73.765436       0.655181       0.404312      -1.083174      -0.033382       0.043796       0.006976       0.055508       0.001848       0.004493      -0.005201       0.015552      -0.033561      -0.014412       0.000192       0.014221             13.347100      10.165467       0.023393      -4.088748      19.385916       5.688273      10.489918           0.000000
           82              C      11.361856      14.550994       4.570871      -0.065246      34.797066 0.41105470E+03  0.95717917E+04                                 9.447001                            6.891261      -0.107812       1.949378                    0.999411      28.854762      83.761885       0.607132       0.433241      -1.049053      -0.035092       0.019087       0.000236       0.039948      -0.010419       0.018073      -0.036883       0.074740       0.065911      -0.064221       0.010644       0.053577             11.557721       8.562079       2.229696      -1.985013      18.490397       3.639885       7.620686           0.000003
           83              C       7.841982      13.936679       6.924034       0.609617      24.127502 0.24283484E+03  0.49965723E+04                                 7.765642                            5.543351      -0.203453       1.989628                    0.999223      22.306153      62.451303       0.627307       0.474531      -1.017416      -0.064819       0.001111       0.022600       0.068655      -0.015257       0.087363      -0.021459       0.011972       0.235082      -0.081354      -0.048782       0.130136              9.544795      12.575526       2.058763      -4.721302       8.724770       0.272111       7.334090           0.000004
           84              C      11.233954      12.166740       3.701945       0.609561      25.071387 0.25137541E+03  0.51904957E+04                                 7.873679                            5.595450      -0.020674       2.053508                    0.999448      21.954961      60.552753       0.635099       0.467066      -1.026711       0.012336      -0.051261      -0.046048       0.070002      -0.014973       0.080552      -0.041359       0.086953       0.051978      -0.078546      -0.037615       0.116161              9.771131       7.349996      -0.526977      -3.129709      13.443692       3.882957       8.519707           0.000003
           85              C       5.316368      13.209528      12.355186      -0.147898      45.049029 0.51704481E+03  0.12601245E+05                                10.998637                            7.541336      -0.137753       1.945930                    0.997705      29.188223      83.410912       0.609286       0.412477      -1.074596       0.033034      -0.036574       0.083723       0.097152       0.028006      -0.037141       0.007199      -0.042328      -0.165552      -0.075479       0.011765       0.063714             14.628488      13.750769      -4.327614       4.935919       7.849717      -2.084631      22.284978           0.000001
           86              C       6.516507      12.507270      12.293223      -0.099079      37.010627 0.45271739E+03  0.10838059E+05                                 9.897549                            7.260448      -0.235851       1.890076                    0.999400      30.482288      90.771826       0.585937       0.436647      -1.043273      -0.034689      -0.006154       0.026106       0.043849       0.046976      -0.028809       0.001111      -0.044633       0.005141      -0.062794       0.007295       0.055498             11.996866      14.067304      -5.018450       3.869006       7.675005      -1.683607      14.248289           0.000003
           87              C       7.228513      12.157067      13.441705      -0.044893      42.100527 0.44547276E+03  0.10456860E+05                                10.421975                            6.959834       0.021553       2.003792                    0.999419      27.635303      77.429696       0.639909       0.407763      -1.078007      -0.064932      -0.011291       0.003054       0.065977      -0.009420      -0.010700      -0.018900      -0.009809       0.013450      -0.026041       0.003482       0.022559             13.478114      17.075787      -6.795726       0.406286       8.980810       0.327048      14.377746           0.000000
           88              C       5.182491       2.764364       0.262263      -0.154643      37.360517 0.46179432E+03  0.11103659E+05                                 9.869259                            7.290468      -0.223021       1.883121                    0.999507      31.152715      92.787558       0.590194       0.431612      -1.046934      -0.046811      -0.049082      -0.015268       0.069523       0.012629       0.014074      -0.037421      -0.091053       0.004817      -0.055977      -0.010513       0.066491             11.643500      12.715150      -4.001827      -2.062934       7.101478       1.753985      15.113873           0.000002
           89              C       3.956667       3.388365       0.360252      -0.015739      40.414151 0.42389203E+03  0.98016616E+04                                10.122079                            6.760900       0.060853       2.026597                    0.999259      26.759286      73.775547       0.655053       0.404376      -1.083107       0.006361      -0.034237      -0.043221       0.055503      -0.005992       0.007587      -0.000014      -0.017339      -0.021131      -0.014360       0.000027       0.014333             13.349162      11.362340      -3.189439      -1.582836       6.592848       0.885804      22.092298           0.000000
           90              C       4.822218      13.471291      13.616067      -0.065256      34.799148 0.41107804E+03  0.95726627E+04                                 9.448090                            6.891920      -0.107910       1.949347                    0.999411      28.856082      83.772632       0.607030       0.433299      -1.048996       0.009813      -0.034382      -0.017786       0.039934       0.016612       0.000445       0.003353      -0.027107      -0.192224      -0.064177       0.010612       0.053565             11.559207       9.189892      -2.355258       1.630314       5.990839      -0.654337      19.496890           0.000003
           91              C       8.572187      11.435331      13.304809       0.609605      24.127584 0.24283396E+03  0.49965467E+04                                 7.765655                            5.543308      -0.203401       1.989643                    0.999223      22.306138      62.451086       0.627315       0.474526      -1.017420       0.047790      -0.048364      -0.009492       0.068652       0.094979      -0.016053      -0.029127      -0.076868      -0.128235      -0.081353      -0.048826       0.130180              9.544894      12.599010      -5.136961       0.319919       7.316908       0.004520       8.718764           0.000004
           92              C       3.395084       3.674300       1.742176       0.609561      25.072105 0.25138148E+03  0.51906565E+04                                 7.873916                            5.595551      -0.020638       2.053520                    0.999449      21.955077      60.553439       0.635087       0.467072      -1.026707      -0.026550       0.000281       0.064771       0.070002       0.047581       0.012377      -0.012021      -0.129477      -0.213317      -0.078527      -0.037676       0.116204              9.771560       8.880091      -1.922635      -1.722423       4.984130       0.984298      15.450457           0.000003
           93              C      10.488730      19.835103      13.588688      -0.147940      45.051719 0.51707656E+03  0.12602228E+05                                10.999050                            7.541554      -0.137620       1.945957                    0.997703      29.189328      83.415095       0.609278       0.412475      -1.074595      -0.051691       0.047993      -0.066776       0.097130       0.038067      -0.041234       0.014387      -0.064253      -0.081737      -0.075464       0.011770       0.063694             14.629114      16.118115      -5.825715       5.690223       8.796967      -2.500893      18.972260           0.000001
           94              C      10.823638      19.598155      12.258639      -0.099104      37.012934 0.45274710E+03  0.10839004E+05                                 9.898087                            7.260769      -0.235984       1.890019                    0.999400      30.483722      90.778593       0.585911       0.436657      -1.043262      -0.015022       0.036582       0.018979       0.043865       0.011698      -0.008509       0.002782      -0.043412      -0.184793      -0.062759       0.007299       0.055460             11.997602      10.730285      -3.114377       2.946308       6.594564      -0.994027      18.667955           0.000003
           95              C      10.006754      20.012528      11.205263      -0.044914      42.102436 0.44549145E+03  0.10457437E+05                                10.422354                            6.960022       0.021515       2.003772                    0.999419      27.636028      77.432912       0.639893       0.407768      -1.078001       0.009579       0.045154       0.047145       0.065979      -0.014136      -0.006556      -0.012195      -0.027816       0.013031      -0.026043       0.003513       0.022530             13.478699      12.407991      -4.102747      -0.904659       7.433073       1.277048      20.595033           0.000000
           96              C       8.850207      20.685979      11.461763      -0.154658      37.359729 0.46178425E+03  0.11103324E+05                                 9.869058                            7.290354      -0.222795       1.883195                    0.999508      31.152185      92.784695       0.590205       0.431608      -1.046940       0.044126       0.050702       0.017690       0.069503       0.014131       0.009855      -0.052729      -0.048175      -0.045689      -0.055984      -0.010488       0.066472             11.643250      13.517268      -4.934220      -1.520888       7.942026       1.822679      13.470455           0.000002
           97              C       8.531449      21.007018      12.764432      -0.015745      40.414247 0.42389370E+03  0.98016860E+04                                10.122000                            6.760853       0.060854       2.026593                    0.999259      26.759288      73.774913       0.655066       0.404368      -1.083115       0.054188      -0.002813      -0.011679       0.055504       0.008085      -0.002418      -0.009204       0.006242       0.021984      -0.014366       0.000031       0.014335             13.349075      17.459215      -7.828084       0.885707       9.986669       0.199090      12.601342           0.000000
           98              C       9.346132      20.574770      13.812043      -0.065279      34.799845 0.41108874E+03  0.95729540E+04                                 9.448104                            6.891940      -0.107909       1.949339                    0.999410      28.856510      83.773481       0.607040       0.433290      -1.049004       0.032962       0.008215      -0.021001       0.039938       0.051590      -0.018498       0.007103      -0.043466       0.017092      -0.064194       0.010644       0.053550             11.559205      14.627321      -5.839211       3.391251       8.218603      -1.589285      11.831691           0.000003
           99              C      10.401528      19.670608       9.765698       0.609623      24.127702 0.24283351E+03  0.49965495E+04                                 7.765759                            5.543347      -0.203425       1.989635                    0.999223      22.306258      62.452087       0.627304       0.474533      -1.017413       0.030502       0.000463      -0.061502       0.068652       0.059712       0.009191      -0.005195      -0.138354      -0.232654      -0.081346      -0.048827       0.130173              9.545077       7.853936      -2.084623      -1.224936       5.358206       0.814562      15.423088           0.000004
          100              C       7.281485      21.829462      13.025254       0.609557      25.072141 0.25138187E+03  0.51906530E+04                                 7.873851                            5.595505      -0.020674       2.053505                    0.999449      21.955022      60.552712       0.635100       0.467064      -1.026715      -0.051258       0.047324       0.005784       0.070003       0.084575      -0.013353      -0.033778      -0.074413      -0.090844      -0.078534      -0.037665       0.116199              9.771492      12.608862      -5.336564       0.176674       7.765785       0.849316       8.939828           0.000003
          101              C       4.535047       6.989884       6.066636      -0.147909      45.049031 0.51704770E+03  0.12601314E+05                                10.998558                            7.541308      -0.137530       1.945995                    0.997703      29.188323      83.410782       0.609294       0.412472      -1.074601       0.033033       0.091311      -0.002575       0.097136      -0.044912       0.012069      -0.030897       0.052046       0.117621      -0.075476       0.011760       0.063717             14.628328      13.750733       6.197001      -2.165229      21.708958       3.510412       8.425292           0.000001
          102              C       5.735185       7.195316       5.392245      -0.099072      37.010256 0.45271158E+03  0.10837902E+05                                 9.897546                            7.260444      -0.235773       1.890100                    0.999400      30.482201      90.771935       0.585931       0.436653      -1.043268      -0.034696       0.026513       0.004071       0.043855      -0.044280       0.032767      -0.006067      -0.026854       0.058485      -0.062776       0.007285       0.055490             11.996862      14.067329       5.466337      -3.205215      14.495944       1.070020       7.427314           0.000003
          103              C       6.447191       8.391388       5.497438      -0.044892      42.100223 0.44547009E+03  0.10456785E+05                                10.421946                            6.959827       0.021588       2.003805                    0.999419      27.635213      77.429463       0.639907       0.407765      -1.078005      -0.064933       0.007058      -0.009320       0.065977      -0.006385      -0.012743      -0.012979      -0.024480      -0.030585      -0.026038       0.003484       0.022553             13.478066      17.075716       2.920743      -6.149466      13.394346       2.108792       9.964137           0.000000
          104              C       5.963811       9.409021       6.264054      -0.154640      37.359901 0.46178696E+03  0.11103421E+05                                 9.869111                            7.290386      -0.222933       1.883149                    0.999507      31.152386      92.785867       0.590202       0.431609      -1.046938      -0.046812       0.004215      -0.051229       0.069524       0.008340       0.016971      -0.041912      -0.079936       0.038170      -0.055980      -0.010516       0.066496             11.643301      12.714908      -0.414847      -4.483003      12.773116       4.043655       9.441879           0.000002
          105              C       4.737988       9.266290       6.879363      -0.015735      40.413387 0.42388668E+03  0.98014807E+04                                10.121865                            6.760805       0.060875       2.026604                    0.999259      26.758989      73.773862       0.655067       0.404369      -1.083114       0.006361      -0.027261      -0.047927       0.055503       0.009285      -0.002718      -0.006693      -0.000796       0.028489      -0.014373       0.000027       0.014346             13.348810      11.362071      -0.273712      -3.549940      19.304737       6.017626       9.379624           0.000000
          106              C       4.040896       8.061093       6.781375      -0.065250      34.798587 0.41107240E+03  0.95724727E+04                                 9.447891                            6.891812      -0.107871       1.949360                    0.999411      28.855793      83.770794       0.607044       0.433291      -1.049004       0.009812      -0.003626      -0.038544       0.039938      -0.005796       0.015566      -0.035668       0.069543       0.097711      -0.064203       0.010624       0.053579             11.558908       9.189721       2.393394      -1.573677      18.057915       4.217236       7.429089           0.000003
          107              C       7.790865       8.534628       4.776935       0.609616      24.127430 0.24283207E+03  0.49965028E+04                                 7.765658                            5.543310      -0.203476       1.989622                    0.999223      22.306055      62.451014       0.627310       0.474530      -1.017417       0.047792       0.009303      -0.048404       0.068656      -0.050434       0.082063      -0.056570      -0.008898       0.075678      -0.081347      -0.048837       0.130184              9.544896      12.598985       2.219701      -4.643662       8.519204       0.489882       7.516500           0.000004
          108              C       4.176405      10.440693       7.661829       0.609560      25.071760 0.25137901E+03  0.51905771E+04                                 7.873767                            5.595475      -0.020691       2.053503                    0.999449      21.954832      60.552007       0.635102       0.467064      -1.026715      -0.026550       0.059954       0.024508       0.070000      -0.006326       0.048751      -0.068155       0.009569       0.203810      -0.078541      -0.037669       0.116210              9.771338       8.879905      -0.877392      -2.427548      13.300059       4.341463       7.134048           0.000003
          109              C       1.762029      21.193434      12.672208      -0.147915      45.050706 0.51706173E+03  0.12601789E+05                                10.998955                            7.541488      -0.137769       1.945919                    0.997705      29.188863      83.413791       0.609275       0.412480      -1.074591      -0.051704      -0.079896       0.019508       0.097146      -0.052483       0.019857      -0.014991       0.008489       0.136587      -0.075471       0.011768       0.063703             14.628992      16.118103       7.457250      -3.272049      19.282273       1.732104       8.486601           0.000001
          110              C       2.096938      20.048796      11.954587      -0.099114      37.013380 0.45275395E+03  0.10839197E+05                                 9.898125                            7.260801      -0.235920       1.890039                    0.999400      30.483842      90.778748       0.585913       0.436655      -1.043265      -0.015020       0.003898       0.041026       0.043862      -0.012251       0.007650      -0.037617       0.056652       0.115406      -0.062778       0.007304       0.055474             11.997638      10.730357       3.897944      -1.785013      17.666139       3.475590       7.596418           0.000003
          111              C       1.280054      18.916893      11.944500      -0.044916      42.102036 0.44548788E+03  0.10457317E+05                                10.422238                            6.959960       0.021588       2.003795                    0.999419      27.635866      77.431961       0.639901       0.407764      -1.078005       0.009582       0.026809       0.059519       0.065978      -0.000783      -0.015567      -0.011351      -0.029906       0.006733      -0.026042       0.003506       0.022536             13.478525      12.407878       0.696967      -4.143060      17.863651       5.487922      10.164046           0.000000
          112              C       0.123507      18.902636      12.665003      -0.154653      37.359666 0.46178245E+03  0.11103277E+05                                 9.869068                            7.290353      -0.222758       1.883208                    0.999508      31.152164      92.784796       0.590203       0.431609      -1.046938       0.044124      -0.002574       0.053636       0.069501       0.003861       0.016785      -0.054253      -0.044396      -0.034377      -0.055985      -0.010484       0.066469             11.643262      13.517257       0.436831      -5.144776      11.430350       3.230921       9.982180           0.000002
          113              C      -0.195251      19.990406      13.450351      -0.015748      40.414705 0.42389655E+03  0.98017917E+04                                10.122158                            6.760925       0.060846       2.026590                    0.999259      26.759483      73.776173       0.655054       0.404374      -1.083108       0.054187      -0.009778      -0.006983       0.055503      -0.005260       0.006586      -0.001729      -0.012274      -0.033564      -0.014354       0.000032       0.014322             13.349329      17.459577       3.751810      -6.927507      12.096900       1.050930      10.491510           0.000000
          114              C       0.619432      21.123655      13.441705      -0.065291      34.800581 0.41109669E+03  0.95732134E+04                                 9.448343                            6.892076      -0.107863       1.949351                    0.999411      28.856884      83.775692       0.607023       0.433299      -1.048996       0.032958      -0.022550      -0.000242       0.039935      -0.036449       0.040901       0.000528      -0.027169       0.065946      -0.064168       0.010626       0.053542             11.559552      14.627835       5.330776      -4.145300      12.429054       0.110316       7.621765           0.000003
          115              C       1.674828      17.709999      11.088542       0.609628      24.127337 0.24282980E+03  0.49964492E+04                                 7.765665                            5.543295      -0.203448       1.989630                    0.999223      22.306015      62.451065       0.627309       0.474532      -1.017415       0.030500      -0.057200      -0.022596       0.068649      -0.013824       0.058810      -0.068138       0.017565       0.235086      -0.081361      -0.048821       0.130181              9.544943       7.853821      -0.355492      -2.391569      13.446904       4.080011       7.334105           0.000004
          116              C      -1.445214      19.924382      14.310632       0.609557      25.072318 0.25138298E+03  0.51906952E+04                                 7.873953                            5.595558      -0.020703       2.053496                    0.999449      21.955199      60.553816       0.635088       0.467070      -1.026708      -0.051258      -0.012352       0.046049       0.070003      -0.044035       0.073422      -0.052998      -0.026805       0.051980      -0.078525      -0.037671       0.116196              9.771641      12.609066       2.161604      -4.882492       8.185769       1.018827       8.520087           0.000003
          117              C       2.177136      15.130234       5.657390      -0.147921      45.050325 0.51707257E+03  0.12601895E+05                                10.998248                            7.541219      -0.137741       1.945930                    0.997705      29.187706      83.405123       0.609339       0.412442      -1.074635      -0.047608       0.012756      -0.083725       0.097155       0.033502      -0.023421       0.029598      -0.020865      -0.165554      -0.075417       0.011747       0.063670             14.627730      12.580175      -4.925558       4.102690       9.019433      -3.445651      22.283582           0.000001
          118              C       1.005522      15.879112       5.719353      -0.099077      37.008398 0.45269279E+03  0.10837029E+05                                 9.896034                            7.259494      -0.235867       1.890067                    0.999400      30.480757      90.757377       0.586083       0.436556      -1.043356       0.010289      -0.033729      -0.026112       0.043878       0.045509      -0.014247       0.024873      -0.050396       0.005172      -0.062768       0.007406       0.055363             11.994832      13.065691      -5.528393       3.259549       8.673062      -2.677815      14.245744           0.000003
          119              C       0.369580      16.353636       4.570871      -0.044898      42.099592 0.44547328E+03  0.10456672E+05                                10.421104                            6.959402       0.021582       2.003798                    0.999419      27.634473      77.421713       0.640001       0.407712      -1.078061       0.019504      -0.062961      -0.003057       0.065984      -0.001599       0.011872       0.017969       0.020782       0.013451      -0.025829       0.003475       0.022354             13.476811      16.165631      -7.259392      -0.106205       9.888402      -0.510549      14.376400           0.000000
          120              C       0.883385      16.073440       3.340252      -0.154654      37.359044 0.46177816E+03  0.11102922E+05                                 9.868172                            7.289787      -0.222900       1.883163                    0.999507      31.150921      92.773872       0.590302       0.431546      -1.046998      -0.022397      -0.064016       0.015259       0.069517       0.044213       0.039577       0.004213       0.032424       0.004814      -0.055968      -0.010150       0.066119             11.642100      11.507566      -4.617988      -2.500510       8.306854       1.038287      15.111880           0.000002
          121              C       1.997014      15.266067       3.242264      -0.015742      40.410729 0.42386539E+03  0.98006642E+04                                10.120660                            6.760133       0.060881       2.026603                    0.999259      26.758141      73.765361       0.655186       0.404309      -1.083177      -0.033383      -0.009926       0.043222       0.055508       0.003478       0.003390      -0.006873       0.019706      -0.021131      -0.014417       0.000193       0.014225             13.347051      10.165395      -3.800160      -1.508976       7.787398       1.005974      22.088359           0.000000
          122              C       2.635156      14.809419       4.396510      -0.065259      34.797337 0.41105851E+03  0.95718887E+04                                 9.447016                            6.891274      -0.107850       1.949364                    0.999411      28.854776      83.761563       0.607135       0.433238      -1.049056      -0.035088      -0.006923       0.017783       0.039941       0.020669      -0.002907      -0.002139      -0.011309      -0.192249      -0.064199       0.010627       0.053572             11.557749       8.562043      -2.675326       1.324466       6.616902      -1.153464      19.494303           0.000003
          123              C      -0.884720      17.221447       4.707767       0.609612      24.127718 0.24283718E+03  0.49966348E+04                                 7.765688                            5.543376      -0.203452       1.989626                    0.999223      22.306334      62.451994       0.627305       0.474531      -1.017416      -0.064815       0.020542       0.009487       0.068651       0.086729       0.018554       0.027433      -0.109132      -0.128224      -0.081362      -0.048770       0.130132              9.544856      12.575622      -5.148733       0.141676       7.340096      -0.286921       8.718849           0.000004
          124              C       2.507253      14.896216       1.860339       0.609558      25.071616 0.25137778E+03  0.51905620E+04                                 7.873749                            5.595490      -0.020635       2.053518                    0.999448      21.955122      60.553495       0.635094       0.467069      -1.026709       0.012336      -0.023511      -0.064772       0.070003       0.080299       0.016267      -0.005656      -0.001478      -0.213319      -0.078535      -0.037618       0.116153              9.771228       7.350057      -2.704893      -1.660288       6.514024       1.085425      15.449602           0.000003
          125              C      13.667107       7.211730       4.423889      -0.147932      45.050624 0.51707894E+03  0.12602069E+05                                10.998213                            7.541209      -0.137595       1.945969                    0.997703      29.187904      83.405306       0.609347       0.412436      -1.074641       0.066272      -0.024170       0.066781       0.097139       0.048285      -0.031692       0.029973      -0.024386      -0.081773      -0.075420       0.011749       0.063671             14.627670      15.035366      -6.377884       4.816414       9.877503      -3.927548      18.970142           0.000001
          126              C      13.303675       7.402058       5.753937      -0.099054      37.006528 0.45266939E+03  0.10836288E+05                                 9.895663                            7.259293      -0.235753       1.890113                    0.999400      30.479496      90.751749       0.586095       0.436555      -1.043361       0.039419       0.003310      -0.018970       0.043871       0.024393      -0.006481       0.006072       0.006038      -0.184853      -0.062757       0.007363       0.055394             11.994323       9.973729      -3.498784       2.225408       7.346730      -2.170083      18.662509           0.000003
          127              C      14.044495       6.863365       6.807313      -0.044876      42.097809 0.44545500E+03  0.10456111E+05                                10.420748                            6.959219       0.021592       2.003806                    0.999419      27.633825      77.418810       0.640017       0.407707      -1.078067       0.035851       0.029099      -0.047138       0.065985       0.002969       0.007800       0.011233       0.038973       0.012972      -0.025833       0.003478       0.022355             13.476294      11.788160      -4.417926      -1.548648       8.049846       0.224030      20.590877           0.000000
          128              C      15.170617       6.140185       6.550814      -0.154665      37.359688 0.46178859E+03  0.11103238E+05                                 9.868278                            7.289868      -0.222908       1.883156                    0.999508      31.151294      92.775322       0.590299       0.431546      -1.046998       0.025067       0.062380      -0.017682       0.069515       0.027708       0.051281       0.014971       0.004890      -0.045695      -0.055942      -0.010165       0.066107             11.642222      13.096106      -5.148232      -2.315034       8.361095       0.524295      13.469464           0.000002
          129              C      15.601569       6.002519       5.248144      -0.015741      40.411244 0.42387087E+03  0.98008371E+04                                10.120797                            6.760215       0.060873       2.026600                    0.999259      26.758246      73.766181       0.655176       0.404314      -1.083172      -0.027175       0.046966       0.011684       0.055505       0.002168       0.007038       0.006230      -0.016971       0.021934      -0.014422       0.000200       0.014222             13.347237      17.878294      -7.610916       0.225902       9.563308      -0.879174      12.600107           0.000000
          130              C      14.845835       6.531115       4.200533      -0.065231      34.797144 0.41105507E+03  0.95718156E+04                                 9.447066                            6.891298      -0.107911       1.949351                    0.999410      28.854743      83.762276       0.607125       0.433245      -1.049049      -0.007684       0.033110       0.021005       0.039956       0.047777      -0.014846       0.013037      -0.058546       0.017028      -0.064222       0.010648       0.053574             11.557822      14.278506      -6.015776       2.958502       8.564623      -2.295726      11.830338           0.000003
          131              C      13.560346       7.059208       8.246878       0.609603      24.127898 0.24283957E+03  0.49966838E+04                                 7.765664                            5.543366      -0.203357       1.989653                    0.999223      22.306321      62.451439       0.627314       0.474525      -1.017422      -0.013463       0.027378       0.061506       0.068657       0.090993       0.008725      -0.005940      -0.015957      -0.232624      -0.081344      -0.048779       0.130124              9.544817       7.565380      -2.232201      -1.282894       5.646742       0.719756      15.422328           0.000004
          132              C      16.902876       5.263991       4.987322       0.609556      25.071598 0.25137760E+03  0.51905543E+04                                 7.873741                            5.595487      -0.020660       2.053511                    0.999448      21.955029      60.553108       0.635095       0.467068      -1.026710       0.065469      -0.024098      -0.005786       0.070002       0.079653       0.023922       0.027166      -0.093723      -0.090861      -0.078549      -0.037612       0.116160              9.771219      13.094945      -5.087346      -0.675758       7.278779      -0.543944       8.939933           0.000003
          133              O      13.665023       9.325258      10.909857      -0.782041      42.113462 0.72284173E+03  0.18685171E+05                                 9.540213                            8.242245       0.131012       2.039506                    0.998361      31.031956      84.197173       0.672315       0.352435      -1.145870       0.053641      -0.010354      -0.037750       0.066405      -0.006782      -0.032065       0.033352       0.030094      -0.034018      -0.049313      -0.001527       0.050839             10.744183       6.631769       1.173421      -0.128332      14.743970       4.675943      10.856812           0.000000
          134              O      14.028936       9.403742      13.410003      -0.760121      35.042409 0.63903007E+03  0.16033007E+05                                 8.403501                            7.745242       0.200618       2.073740                    0.998069      30.291564      81.227465       0.693478       0.352030      -1.145091       0.066185       0.002457       0.060059       0.089407      -0.016162       0.009845      -0.006918       0.007665       0.060764      -0.026749      -0.000473       0.027222              8.942237       6.473692       0.392459      -0.074574      10.969799      -3.714392       9.383221           0.000001
          135              O      12.050922      10.575528      12.401298      -0.813031      46.695388 0.80482964E+03  0.21431776E+05                                10.319155                            8.784367      -0.049394       1.972720                    0.997750      32.150968      89.364945       0.639740       0.359541      -1.136928      -0.028724       0.033764      -0.000386       0.044331      -0.003934      -0.003822       0.017642       0.012636      -0.049816      -0.027288       0.008209       0.019080             11.703286      18.199116       1.046694      -4.004962       8.570652      -0.602031       8.340090           0.000002
          136              O      15.025086      16.201006      13.221231      -0.525088      33.248394 0.44982478E+03  0.10340671E+05                                 8.171380                            6.487065       0.575930       2.248171                    0.998762      26.475079      68.022506       0.759480       0.350820      -1.145731       0.026263      -0.043834       0.049848       0.071387       0.010068       0.062997      -0.000885       0.008065      -0.107901      -0.076746       0.013079       0.063666              9.548793       7.252960       2.328468      -0.954147      14.440026       2.510127       6.953394           0.000000
          137              O      13.289945      15.133303      13.902827      -0.650047      36.399633 0.57072119E+03  0.13921739E+05                                 8.602472                            7.310634       0.579180       2.182768                    0.999062      29.688068      78.526247       0.715022       0.351170      -1.145659       0.041818       0.020514      -0.064316       0.079411      -0.049259       0.025244      -0.013138       0.099820       0.003051      -0.070733      -0.009082       0.079815              9.433258      10.512912      -0.133819      -4.016605       8.771325       1.486690       9.015536           0.000002
          138              O       0.761371      13.952557      10.172062      -0.592311      41.299856 0.57044940E+03  0.13930465E+05                                 9.482748                            7.393700       0.162817       2.092233                    0.997024      28.198775      74.926631       0.697943       0.359367      -1.137679      -0.014930      -0.040686       0.012919       0.045224       0.030711       0.055954      -0.021365      -0.038932       0.170245      -0.088998       0.007294       0.081704             11.203287      13.104316       5.972368      -2.830911      13.670845      -1.729187       6.834698           0.000000
          139              O       0.632389      11.748365       9.846395      -0.531099      27.808178 0.39918798E+03  0.88686479E+04                                 7.093520                            5.991952       0.756038       2.312053                    0.998788      26.013857      64.794088       0.817402       0.337280      -1.162024      -0.005965       0.008934       0.003087       0.011177      -0.053696       0.013487       0.034432      -0.024854       0.047808      -0.074730       0.017185       0.057545              7.887044       9.351434      -1.644837      -3.056804       7.963451       1.811695       6.346246           0.000001
          140              O      -4.355059      17.014650       5.096839      -0.782046      42.113070 0.72283174E+03  0.18684843E+05                                 9.540164                            8.242193       0.131090       2.039538                    0.998361      31.031700      84.196248       0.672317       0.352435      -1.145870       0.032137      -0.042142      -0.040020       0.066410      -0.004706      -0.032824       0.035192       0.024501      -0.015293      -0.049292      -0.001534       0.050825             10.744144      16.428463       2.825737      -2.305584       9.054560      -0.925812       6.749410           0.000000
          141              O      -6.495559      18.023155       4.207738      -0.760123      35.041753 0.63901543E+03  0.16032548E+05                                 8.403384                            7.745141       0.200613       2.073739                    0.998069      30.291533      81.227145       0.693484       0.352029      -1.145092      -0.056890      -0.008163      -0.068483       0.089404      -0.017560       0.009805      -0.010728       0.018582       0.038207      -0.026727      -0.000486       0.027213              8.942112       6.463569      -0.424718       0.477866      11.973331      -3.305765       8.389435           0.000001
          142              O      11.314998      17.843077       6.686268      -0.813045      46.697742 0.80487414E+03  0.21433274E+05                                10.319525                            8.784622      -0.049504       1.972678                    0.997749      32.151630      89.367665       0.639729       0.359542      -1.136926      -0.015926      -0.006452       0.040865       0.044331       0.010014      -0.012152       0.015620       0.016042       0.019950      -0.027323       0.008228       0.019095             11.703774       7.449417      -0.856126      -1.555434      14.924058       5.589451      12.737847           0.000002
          143              O       7.238016      12.892349       6.866394      -0.525078      33.249118 0.44983482E+03  0.10340970E+05                                 8.171563                            6.487184       0.575853       2.248152                    0.998761      26.475000      68.022764       0.759464       0.350825      -1.145726      -0.019083       0.039443      -0.056353       0.071384       0.050847       0.039027      -0.005136       0.013284       0.102829      -0.076767       0.013080       0.063687              9.549043      11.679525       3.888144      -2.486501      10.874917      -0.422475       6.092687           0.000000
          144              O       7.425397      14.907036       7.588338      -0.650038      36.400052 0.57073008E+03  0.13922032E+05                                 8.602604                            7.310745       0.579027       2.182724                    0.999060      29.688090      78.526922       0.715007       0.351175      -1.145653       0.037947      -0.069305      -0.008014       0.079419      -0.027638       0.019000       0.013894       0.020173       0.227307      -0.070714      -0.009083       0.079797              9.433409       9.712344      -1.339322      -3.116493      10.546361       2.473422       8.041522           0.000002
          145              O      10.722449      11.057296       3.863337      -0.592311      41.299425 0.57044399E+03  0.13930277E+05                                 9.482599                            7.393605       0.162799       2.092221                    0.997025      28.198855      74.926288       0.697957       0.359361      -1.137685       0.013346       0.041666      -0.011479       0.045232      -0.000378       0.068784      -0.042667       0.026191      -0.084791      -0.088986       0.007297       0.081689             11.203086       7.592855       3.400191      -0.497835      18.881045       2.233606       7.135358           0.000000
          146              O      12.230748      12.417564       2.938211      -0.531143      27.809197 0.39920448E+03  0.88690981E+04                                 7.093672                            5.992058       0.756101       2.312066                    0.998789      26.014231      64.795136       0.817399       0.337278      -1.162027      -0.006986      -0.001016       0.008655       0.011169      -0.011223      -0.021780      -0.016267       0.110692       0.089654      -0.074747       0.017184       0.057563              7.887243       7.922874      -0.655331      -3.569663       7.287566       2.020865       8.451288           0.000002
          147              O       3.644803      14.819588      11.134654      -0.782043      42.117938 0.72293415E+03  0.18688259E+05                                 9.541275                            8.243002       0.131089       2.039533                    0.998361      31.032473      84.201654       0.672253       0.352455      -1.145848      -0.033641       0.018900       0.054052       0.066412      -0.035117      -0.031712       0.002343       0.019778       0.046236      -0.049534      -0.001312       0.050846             10.745585      12.113445      -5.403986       2.106041      12.033644      -0.897121       8.089666           0.000000
          148              O       3.549016      12.366562      10.532314      -0.760091      35.021301 0.63859334E+03  0.16020160E+05                                 8.401487                            7.743527       0.200672       2.073765                    0.998069      30.292667      81.239687       0.693392       0.352115      -1.144961      -0.027924      -0.078155       0.033178       0.089380       0.014447      -0.007761       0.010038      -0.017937      -0.057315      -0.026656      -0.000491       0.027148              8.940024       9.717532       2.266309       3.127318       7.928742       1.840297       9.173799           0.000001
          149              O       5.492801      13.761522       9.771462      -0.813058      46.706984 0.80506263E+03  0.21439874E+05                                10.321734                            8.786268      -0.049406       1.972711                    0.997750      32.152901      89.378927       0.639592       0.359592      -1.136869       0.043146       0.004168      -0.009319       0.044337      -0.013527      -0.013585      -0.012439       0.017259       0.006162      -0.027615       0.008520       0.019095             11.706519       9.719732       0.037798      -3.533465       6.896548      -0.260391      18.503277           0.000001
          150              O       9.147630      11.051216      14.294781      -0.525070      33.250952 0.44986128E+03  0.10341758E+05                                 8.172026                            6.487484       0.575975       2.248196                    0.998762      26.475116      68.024231       0.759425       0.350837      -1.145713      -0.050987      -0.047501      -0.015481       0.071384       0.026285       0.013357      -0.062648      -0.004492      -0.057559      -0.076811       0.012906       0.063905              9.549691      11.064251      -4.076800       2.966611       7.673013      -1.487357       9.911810           0.000000
          151              O       8.986871      11.179474      12.156327      -0.650031      36.397425 0.57067628E+03  0.13920376E+05                                 8.602146                            7.310336       0.579190       2.182781                    0.999061      29.687513      78.524136       0.715037       0.351169      -1.145659      -0.000783       0.042222       0.067257       0.079415       0.047358      -0.055683      -0.007790      -0.000764      -0.062911      -0.070754      -0.009114       0.079868              9.432931       9.240377      -2.629398      -1.907324       7.146451       1.730026      11.911965           0.000002
          152              O       4.130979       3.476068       2.710532      -0.592309      41.298003 0.57042100E+03  0.13929454E+05                                 9.482075                            7.393184       0.162755       2.092212                    0.997024      28.198359      74.922137       0.698021       0.359334      -1.137716      -0.029437      -0.000067      -0.034344       0.045233       0.028531       0.047843      -0.004201      -0.116695      -0.097990      -0.088974       0.007231       0.081742             11.202552       8.711119      -1.162136       3.549170       6.111304      -1.516704      18.785234           0.000000
          153              O       2.227146       4.196676       1.795494      -0.531157      27.800743 0.39906397E+03  0.88653489E+04                                 7.092477                            5.991129       0.756074       2.312052                    0.998789      26.014766      64.797823       0.817423       0.337292      -1.161994       0.010657      -0.002406      -0.002309       0.011167      -0.014772      -0.029032       0.005934       0.018089      -0.202535      -0.074736       0.017186       0.057551              7.885858       9.583090      -2.214643      -2.539230       5.222541       0.884672       8.851941           0.000001
          154              O       9.186553       9.365786       1.678772      -0.782033      42.117571 0.72292626E+03  0.18688020E+05                                 9.541265                            8.242991       0.131131       2.039551                    0.998362      31.032273      84.201255       0.672249       0.352458      -1.145845      -0.052141       0.033587       0.023729       0.066407      -0.038280      -0.029236       0.005431       0.011561       0.040608      -0.049547      -0.001288       0.050835             10.745580       8.292857       0.290643      -1.321852       6.495508      -1.844037      17.448376           0.000000
          155              O      11.058926      10.731822       0.670068      -0.760130      35.022059 0.63860895E+03  0.16020658E+05                                 8.401595                            7.743604       0.200687       2.073762                    0.998069      30.293294      81.241784       0.693391       0.352113      -1.144962       0.018641       0.083848      -0.024755       0.089392       0.019549      -0.011422       0.006734      -0.009346      -0.041822      -0.026710      -0.000447       0.027157              8.940166      11.173261       2.187597       3.022727       7.480338       1.168262       8.166899           0.000001
          156              O      12.298642      18.067781      14.371154      -0.813035      46.705088 0.80502506E+03  0.21438556E+05                                10.321303                            8.785946      -0.049529       1.972677                    0.997748      32.152429      89.376044       0.639619       0.359583      -1.136880       0.001503      -0.031480      -0.031174       0.044329      -0.017889      -0.008037       0.001420      -0.020975       0.034987      -0.027585       0.008510       0.019075             11.705992      14.072277      -6.219459       0.216650      12.923701       0.704304       8.121997           0.000002
          157              O       9.746631      20.103336       8.847777      -0.525057      33.250204 0.44984753E+03  0.10341359E+05                                 8.171887                            6.487360       0.575999       2.248204                    0.998762      26.474908      68.023349       0.759437       0.350834      -1.145716       0.043809       0.051904       0.021997       0.071394       0.011501       0.030870      -0.021295      -0.118382       0.019067      -0.076787       0.012893       0.063894              9.549550       7.889964      -1.430962       1.525738       5.623521      -1.243907      15.135165           0.000000
          158              O      11.455150      19.028094       9.582691      -0.650064      36.400943 0.57074382E+03  0.13922474E+05                                 8.602799                            7.310848       0.579053       2.182723                    0.999061      29.688698      78.529253       0.714999       0.351177      -1.145650      -0.078982       0.006570       0.005085       0.079418       0.005599      -0.024089       0.028247      -0.095318      -0.156811      -0.070735      -0.009101       0.079836              9.433696      11.459641      -3.190714      -1.769506       7.003057       0.923663       9.838391           0.000002
          159              O       6.526521      22.039362      12.074190      -0.592323      41.298702 0.57043105E+03  0.13929773E+05                                 9.482220                            7.393283       0.162810       2.092225                    0.997024      28.198487      74.922882       0.698011       0.359338      -1.137712       0.031026      -0.000903       0.032909       0.045237       0.068236       0.015780      -0.047577      -0.001253      -0.043534      -0.088985       0.007233       0.081752             11.202749      13.785534      -4.512417       5.259396       8.311484      -2.340356      11.511231           0.000000
          160              O       7.051037      22.162677      14.240022      -0.531152      27.798800 0.39903152E+03  0.88644399E+04                                 7.092093                            5.990841       0.756141       2.312076                    0.998789      26.014381      64.795988       0.817452       0.337287      -1.162000       0.002295      -0.005516      -0.009433       0.011166       0.023408      -0.046009       0.026677      -0.046621       0.089968      -0.074712       0.017161       0.057551              7.885398       7.948507      -2.934442      -1.876067       6.714971       2.038457       8.992717           0.000002
          161              O       2.863483       5.255375       7.102719      -0.782041      42.118532 0.72294588E+03  0.18688667E+05                                 9.541427                            8.243118       0.131003       2.039507                    0.998361      31.032615      84.202702       0.672241       0.352459      -1.145843      -0.033637       0.043044       0.037761       0.066408      -0.016249      -0.044449       0.013124      -0.006949      -0.033976      -0.049536      -0.001307       0.050843             10.745769      12.113645       3.975973      -4.222741       9.265346      -2.014820      10.858317           0.000000
          162              O       2.767696       5.615119       4.602573      -0.760087      35.020267 0.63857053E+03  0.16019442E+05                                 8.401288                            7.743360       0.200667       2.073765                    0.998069      30.292587      81.239057       0.693404       0.352112      -1.144964      -0.027924       0.060024      -0.060052       0.089380      -0.012593       0.010484      -0.005845       0.021415       0.060723      -0.026669      -0.000490       0.027160              8.939799       9.717236       2.051451       3.272119       7.721481       1.756657       9.380680           0.000001
          163              O       4.711481       4.387389       5.611278      -0.813056      46.704876 0.80502159E+03  0.21438423E+05                                10.321219                            8.785886      -0.049408       1.972711                    0.997750      32.152573      89.376110       0.639626       0.359579      -1.136884       0.043145      -0.010202       0.000382       0.044336      -0.007521      -0.017631      -0.004894      -0.001416      -0.049863      -0.027595       0.008513       0.019083             11.705876       9.719244      -3.290466      -1.287626      17.056486       3.841352       8.341898           0.000002
          164              O       8.366307       9.596409       4.791345      -0.525072      33.250747 0.44985794E+03  0.10341663E+05                                 8.171989                            6.487453       0.575878       2.248162                    0.998761      26.475152      68.024303       0.759428       0.350836      -1.145713      -0.050989       0.003425      -0.049844       0.071386       0.002553       0.029369      -0.055871      -0.021287      -0.107933      -0.076807       0.012904       0.063903              9.549647      11.064162       4.277039      -2.669779      10.630677      -0.293316       6.954104           0.000000
          165              O       8.205549       7.565434       4.109749      -0.650042      36.397856 0.57068462E+03  0.13920634E+05                                 8.602215                            7.310386       0.579162       2.182768                    0.999061      29.687775      78.525051       0.715035       0.351169      -1.145659      -0.000781       0.046563       0.064328       0.079416      -0.069356       0.023061      -0.016662       0.021222       0.003069      -0.070760      -0.009092       0.079853              9.433013       9.240424      -0.784299      -3.152227      10.043139       2.899446       9.015477           0.000002
          166              O       4.912299      11.412847       7.840514      -0.592306      41.298020 0.57042216E+03  0.13929501E+05                                 9.482125                            7.393235       0.162833       2.092237                    0.997025      28.198221      74.922013       0.698012       0.359339      -1.137712      -0.029436      -0.031822      -0.012917       0.045232       0.033692       0.044364      -0.040299      -0.027286       0.170230      -0.088988       0.007222       0.081766             11.202598       8.711137       3.726107       0.250991      18.062198       3.307930       6.834459           0.000000
          167              O       3.008466      10.294583       8.166182      -0.531154      27.798515 0.39902734E+03  0.88643203E+04                                 7.092031                            5.990800       0.756096       2.312060                    0.998789      26.014337      64.795699       0.817457       0.337286      -1.162001       0.010657      -0.001237      -0.003094       0.011166      -0.021387      -0.024565      -0.027752       0.101529       0.047780      -0.074754       0.017201       0.057554              7.885313       9.582461      -1.525360      -3.003908       7.728557       1.896378       6.344922           0.000002
          168              O       2.022494      23.791312      12.915738      -0.782031      42.116707 0.72290888E+03  0.18687428E+05                                 9.541075                            8.242845       0.131188       2.039571                    0.998362      31.032004      84.199765       0.672261       0.352454      -1.145850      -0.052144       0.009431       0.040029       0.066410      -0.012771      -0.046443       0.012954      -0.007058      -0.015278      -0.049531      -0.001306       0.050838             10.745351       8.292707      -1.334509      -0.225343      17.193290       2.474816       6.750055           0.000000
          169              O       3.894868      22.344578      13.804838      -0.760132      35.022850 0.63862653E+03  0.16021208E+05                                 8.401740                            7.743728       0.200652       2.073752                    0.998069      30.293339      81.242160       0.693383       0.352115      -1.144961       0.018642      -0.054346       0.068487       0.089396      -0.017900       0.013842      -0.004046       0.017345       0.038267      -0.026712      -0.000446       0.027158              8.940326      11.173431       1.984080       3.160153       7.259751       1.079199       8.387797           0.000001
          170              O       3.571940      22.580600      11.326308      -0.813032      46.706682 0.80505575E+03  0.21439656E+05                                10.321732                            8.786263      -0.049514       1.972683                    0.997749      32.152594      89.378155       0.639588       0.359595      -1.136867       0.001502      -0.017124      -0.040866       0.044334      -0.000750      -0.019607       0.003438      -0.025987       0.019944      -0.027588       0.008501       0.019086             11.706530      14.072957       2.529286      -5.686464       8.306250      -1.159971      12.740383           0.000002
          171              O       1.019933      16.696830      11.146182      -0.525056      33.249778 0.44984120E+03  0.10341168E+05                                 8.171795                            6.487301       0.576043       2.248219                    0.998763      26.474717      68.022522       0.759444       0.350833      -1.145718       0.043808       0.000968       0.056359       0.071390       0.024328       0.022222      -0.032571      -0.090444       0.102873      -0.076793       0.012890       0.063903              9.549423       7.889845       1.950427      -0.755747      14.665619       2.406465       6.092804           0.000000
          172              O       2.728451      17.780822      10.424238      -0.650065      36.400795 0.57074206E+03  0.13922416E+05                                 8.602774                            7.310840       0.579049       2.182724                    0.999061      29.688564      78.528773       0.714999       0.351177      -1.145650      -0.078985       0.002253       0.007996       0.079421      -0.024426      -0.003827      -0.023439       0.032720       0.227299      -0.070753      -0.009112       0.079865              9.433661      11.459527      -0.446403      -3.621121       8.799789       1.649014       8.041665           0.000002
          173              O      -2.200177      18.963896      14.149239      -0.592325      41.298549 0.57042830E+03  0.13929677E+05                                 9.482149                            7.393221       0.162828       2.092229                    0.997025      28.198593      74.922872       0.698021       0.359333      -1.137717       0.031026       0.030857       0.011481       0.045239      -0.010900       0.069172      -0.042026      -0.015002      -0.084799      -0.088972       0.007226       0.081746             11.202669      13.785384       6.566172      -2.215408      12.687621      -0.573680       7.135002           0.000000
          174              O      -3.238305      11.203457       0.664304      -0.531153      27.801256 0.39907242E+03  0.88655900E+04                                 7.092593                            5.991217       0.755991       2.312025                    0.998788      26.014830      64.798328       0.817411       0.337295      -1.161991       0.002292      -0.006686      -0.008646       0.011168      -0.051428       0.004478       0.026718      -0.046723       0.089673      -0.074717       0.017168       0.057549              7.886001       7.949190      -0.641195      -3.423756       7.258777       2.257963       8.450037           0.000002
          175              O       4.371642      14.374875       6.877922      -0.782043      42.111934 0.72280916E+03  0.18684087E+05                                 9.539924                            8.242009       0.131128       2.039549                    0.998361      31.031496      84.194916       0.672333       0.352431      -1.145876       0.032138      -0.021339      -0.054060       0.066413      -0.028662      -0.016665       0.026916       0.044994       0.046234      -0.049296      -0.001532       0.050828             10.743854      16.427978      -3.195638       1.757110       7.715004      -1.466467       8.088580           0.000000
          176              O       2.231143      13.172889       7.480263      -0.760124      35.042467 0.63903120E+03  0.16033044E+05                                 8.403523                            7.745259       0.200623       2.073742                    0.998069      30.291551      81.227486       0.693475       0.352031      -1.145090      -0.056889      -0.060450      -0.033204       0.089404       0.015676      -0.012621       0.002132      -0.013264      -0.057319      -0.026721      -0.000491       0.027212              8.942266       6.463661       0.602112      -0.214937      11.186911      -3.623407       9.176225           0.000001
          177              O       2.588299      15.538613       8.241114      -0.813049      46.698190 0.80488438E+03  0.21433637E+05                                10.319640                            8.784720      -0.049470       1.972688                    0.997750      32.151747      89.368485       0.639720       0.359545      -1.136923      -0.015929       0.040309       0.009316       0.044332      -0.015005       0.004727       0.017479       0.011434       0.006140      -0.027311       0.008229       0.019081             11.703904       7.449488      -1.121847      -1.376136       9.163795       3.263990      18.498429           0.000002
          178              O      -1.488686      17.558942       3.717796      -0.525081      33.249880 0.44984610E+03  0.10341307E+05                                 8.171726                            6.487294       0.575847       2.248150                    0.998762      26.475286      68.024034       0.759452       0.350828      -1.145722      -0.019089      -0.067026       0.015478       0.071390       0.017154       0.061753       0.016452      -0.040183      -0.057547      -0.076748       0.013069       0.063679              9.549254      11.679812      -3.761325       2.674696       7.056302      -1.964182       9.911649           0.000000
          179              O      -1.301304      17.474196       5.856249      -0.650033      36.400123 0.57073149E+03  0.13922072E+05                                 8.602611                            7.310751       0.579093       2.182746                    0.999061      29.688035      78.526725       0.715008       0.351175      -1.145654       0.037948       0.018519      -0.067267       0.079422       0.027976      -0.018517       0.052952      -0.076555      -0.062912      -0.070716      -0.009070       0.079787              9.433411       9.712340      -2.388482      -2.408592       6.675331       0.910654      11.912563           0.000002
          180              O       1.995747      15.461193       0.891983      -0.592308      41.299425 0.57044355E+03  0.13930278E+05                                 9.482652                            7.393644       0.162789       2.092224                    0.997024      28.198708      74.926180       0.697948       0.359365      -1.137681       0.013339      -0.026243       0.034339       0.045231       0.063931       0.025388      -0.040889       0.021780      -0.098012      -0.088989       0.007301       0.081688             11.203146       7.592894      -1.734508       2.966613       7.230713      -2.469718      18.785833           0.000000
          181              O       3.504047      14.094120       1.807022      -0.531149      27.809553 0.39921080E+03  0.88692851E+04                                 7.093753                            5.992119       0.756079       2.312056                    0.998789      26.014539      64.796347       0.817391       0.337279      -1.162024      -0.006983       0.008405       0.002305       0.011167      -0.015999      -0.018560       0.023058       0.013286      -0.202561      -0.074722       0.017165       0.057558              7.887335       7.922958      -3.064819      -1.943997       6.885281       1.858456       8.853767           0.000002
          182              O      12.883700       7.103720       1.923743      -0.782039      42.114988 0.72287250E+03  0.18686201E+05                                 9.540538                            8.242498       0.131021       2.039510                    0.998361      31.032231      84.198980       0.672294       0.352442      -1.145863       0.053640      -0.031126      -0.023730       0.066402      -0.027183      -0.018295       0.023314       0.054954       0.040600      -0.049321      -0.001514       0.050835             10.744576       6.631975      -0.558282       1.040137       8.155501       2.016123      17.446253           0.000000
          183              O      13.247613       9.392696       2.932447      -0.760123      35.041949 0.63901961E+03  0.16032681E+05                                 8.403421                            7.745170       0.200640       2.073746                    0.998070      30.291582      81.227393       0.693482       0.352029      -1.145091       0.066181       0.054770       0.024763       0.089403       0.015188      -0.011304       0.006887      -0.026551      -0.041816      -0.026741      -0.000470       0.027211              8.942154       6.473626      -0.216054       0.335992      12.184205      -3.224061       8.168632           0.000001
          184              O      11.269600       8.018679       3.641422      -0.813032      46.695172 0.80482395E+03  0.21431565E+05                                10.319074                            8.784294      -0.049432       1.972707                    0.997749      32.150945      89.364466       0.639748       0.359537      -1.136932      -0.028723      -0.012993       0.031162       0.044327      -0.002059      -0.005086       0.006231       0.040910       0.034984      -0.027319       0.008222       0.019097             11.703198      18.198994      -4.105564      -0.528673       8.790297      -0.513317       8.120302           0.000002
          185              O      14.243766       6.673101       9.164799      -0.525089      33.248335 0.44982373E+03  0.10340636E+05                                 8.171358                            6.487049       0.576018       2.248200                    0.998762      26.475000      68.022165       0.759483       0.350819      -1.145732       0.026261       0.062626      -0.021988       0.071380       0.054656       0.032917      -0.017970       0.050387       0.019084      -0.076763       0.013095       0.063667              9.548769       7.252939      -1.756418       1.801934       6.259845      -0.792206      15.133522           0.000000
          186              O      12.508625       7.704830       8.429886      -0.650045      36.399197 0.57071215E+03  0.13921466E+05                                 8.602402                            7.310573       0.579153       2.182761                    0.999061      29.687993      78.525934       0.715025       0.351170      -1.145659       0.041818      -0.067313      -0.005057       0.079407       0.041848      -0.036229       0.008386       0.046488      -0.156918      -0.070710      -0.009102       0.079812              9.433185      10.512870      -3.674421      -1.627720       7.949073       1.154777       9.837613           0.000002
          187              O      17.433451       4.687347       5.938386      -0.592314      41.299928 0.57045054E+03  0.13930488E+05                                 9.482712                            7.393670       0.162747       2.092207                    0.997024      28.198921      74.926784       0.697950       0.359363      -1.137683      -0.014930       0.027208      -0.032894       0.045224       0.040396       0.049419       0.007408      -0.110196      -0.043541      -0.088991       0.007305       0.081686             11.203254      13.104299      -4.860810       4.478339       8.993158      -3.617541      11.512304           0.000000
          188              O      -0.148932       5.210496       3.772554      -0.531096      27.807698 0.39917904E+03  0.88683868E+04                                 7.093409                            5.991861       0.756170       2.312100                    0.998789      26.013549      64.792785       0.817414       0.337277      -1.162028      -0.005967      -0.000480       0.009439       0.011177       0.032612      -0.044746       0.028757      -0.010808       0.089949      -0.074732       0.017180       0.057552              7.886921       9.351273      -2.218752      -2.669527       5.315012       0.742547       8.994477           0.000001
          189              O      10.096630       4.244886       2.122602      -0.662271      21.898109 0.35285988E+03  0.75961830E+04                                 5.815219                            5.347502       1.133510       2.481798                    0.996460      25.507171      62.401121       0.936229       0.303900      -1.193501       0.094957      -0.010931      -0.000810       0.095587       0.031367       0.009480       0.093389      -0.061670       0.082187      -0.079769      -0.040966       0.120734              5.947845       6.661815       1.260509      -1.116212       5.625791       0.494544       5.555930           0.000004
          190              O       6.049538      17.912349       7.684886      -0.662285      21.898301 0.35286705E+03  0.75963708E+04                                 5.815254                            5.347587       1.133518       2.481805                    0.996458      25.506867      62.400368       0.936214       0.303904      -1.193499      -0.001757      -0.046090      -0.083726       0.095590       0.032735      -0.008609       0.015250       0.157914      -0.210494      -0.079744      -0.040970       0.120714              5.947850       6.002300       0.213400      -0.338258       7.153836       1.333925       4.687414           0.000004
          191              O       8.691219       9.483048       9.333397      -0.662280      21.899083 0.35288117E+03  0.75967229E+04                                 5.815354                            5.347693       1.133292       2.481724                    0.996458      25.507203      62.400644       0.936208       0.303904      -1.193503      -0.052960      -0.029047       0.074073       0.095579      -0.089361       0.010608      -0.025131      -0.079334      -0.110926      -0.079870      -0.040959       0.120829              5.947960       4.818726      -0.998470      -0.059910       5.290390      -0.110998       7.734764           0.000004
          192              O      -2.696066      18.885000       9.679238      -0.662281      21.894956 0.35279266E+03  0.75942949E+04                                 5.814492                            5.346872       1.133969       2.481979                    0.996461      25.505828      62.393892       0.936325       0.303886      -1.193527      -0.040218       0.086069       0.010442       0.095574       0.000517      -0.048209      -0.061430       0.007858       0.250187      -0.079878      -0.040957       0.120835              5.947107       6.741609      -1.465712       0.046838       5.141404      -0.819563       5.958308           0.000004
          193              O       7.909897       5.582818       1.479913      -0.662275      21.897796 0.35285146E+03  0.75959402E+04                                 5.815163                            5.347475       1.133278       2.481721                    0.996457      25.507258      62.400639       0.936224       0.303904      -1.193500      -0.052960       0.079557       0.000791       0.095576       0.043295      -0.078891      -0.051112      -0.014963       0.082203      -0.079865      -0.040975       0.120840              5.947795       4.818474       0.318231      -0.948181       7.469314       0.768689       5.555596           0.000004
          194              O       6.030634      17.923917      10.327691      -0.662278      21.895948 0.35281554E+03  0.75948923E+04                                 5.814622                            5.347025       1.133980       2.481986                    0.996460      25.505592      62.393258       0.936320       0.303884      -1.193533      -0.040217      -0.022535       0.083725       0.095577      -0.044891      -0.017573       0.000563      -0.145714      -0.210500      -0.079865      -0.040944       0.120810              5.947215       6.741630       0.591933      -1.341572       6.413021      -0.306208       4.686994           0.000004
          195              O      -2.677162      16.438688       8.679180      -0.662292      21.898168 0.35286488E+03  0.75963131E+04                                 5.815229                            5.347553       1.133493       2.481794                    0.996459      25.507290      62.401383       0.936222       0.303902      -1.193501      -0.001758      -0.060377      -0.074080       0.095585      -0.020241       0.027126       0.001834       0.191139      -0.110857      -0.079766      -0.040954       0.120720              5.947836       6.002155      -0.393532       0.071292       4.106936       0.103880       7.734416           0.000004
          196              O      10.877951      10.579859       8.333338      -0.662272      21.898568 0.35286999E+03  0.75964573E+04                                 5.815315                            5.347614       1.133513       2.481797                    0.996460      25.506949      62.400866       0.936210       0.303904      -1.193497       0.094960       0.003339      -0.010437       0.095591      -0.002938       0.032635       0.070770      -0.005631       0.250279      -0.079763      -0.040978       0.120741              5.947926       6.661806      -1.506874       0.750941       5.222467       0.331764       5.959504           0.000004

******************************************************
Auxiliary information for the entire system
The total spin magnetic moment of the unit cell is   0.000340
The total net atomic charge of the unit cell is   0.000004
Accuracy of reproducing the electrostatic potential in the unit cell:
  The inner radius (bohr) =    5.0000
  The outer radius (bohr) =   12.0000
  Valid grid points have density less than (e/(bohr^3)) =    0.0001
  The number of valid grid points were=       309030
  The rms potential error without charges in kcal/mol is=     16.27740
  The rms potential error with partial charges in kcal/mol is=      4.98748
  The RRMSE value at monopole order=      0.30641
  The rms potential error with partial charges and cloud penetration in kcal/mol is=      4.98641
  The RRMSE value at monopole order with cloud penetration is=      0.30634
  The rms potential error with partial charges and atomic dipoles in kcal/mol is=      0.48450
  The RRMSE value at dipole order=      0.02976
  The rms potential error with partial charges, atomic dipoles and cloud penetration in kcal/mol is=      0.47287
  The RRMSE value at dipole order with cloud penetration=      0.02905

******************************************************
The electron densities and ab initio electrostatic potential were computed in VASP using the PBE functional and
projector augmented wave method. See the main text of the journal article for a description of computational details.
The atomic charges, dipoles, and quadrupoles were computed with the DDEC6 method as described in
(a) T. A. Manz and N. Gabaldon Limas, RSC Adv. 6 (2016) 47771-47801 DOI: 10.1039/c6ra04656h
(b) N. Gabaldon Limas and T. A. Manz, RSC Adv. 8 (2018) 2678-2707 DOI: 10.1039/c7ra11829e.
For each atom in the material, the electron cloud parameters were fit to the spherically averaged atom-in-material
electron density using radial positions for which this density was between 10^-4 and 10^-2 electrons per cubic bohr.
The polarizabilities, dispersion coefficients, and quantum Drude oscillator (QDO) parameters were fit using the MCLF method.
The magnetic structure of the system was optimized in VASP from the default ferromagnetic initial guess using spin polarization.
The atomic spin moments (ASMs) were computed on this optimized magnetic structure using the DDEC6 partition as inputs
to the method of T. A. Manz and D. S. Sholl, J. Chem. Theory Comput. 7 (2011) 4146-4164 DOI: 10.1021/ct200539n.
The RMSE and RRMSE were computed using a uniform grid with Ewald summation.
