# Supplementary material for: A collection of forcefield precursors for metal–organic frameworks
Source: RSC Adv. 2019 Nov 13;9(63):36492–507. doi: 10.1039/c9ra07327b (PMC9075174; doi:10.1039/c9ra07327b)
Supplement: RA-009-C9RA07327B-s5336 [file RA-009-C9RA07327B-s5336.xyz]

  156
jmolscript: load "" {1 1 1} spacegroup "x,y,z" unitcell [{     10.065600     0.000000     0.000000 }, {      0.000000    11.162500     0.000000 }, {      0.000000     0.000000    19.201100 }]
Ni     9.695287     1.447888    10.004925     0.776375
Ni     7.565506     0.167661     7.645878     0.948692
Ni     5.403113     9.714612     0.404375     0.776369
Ni     7.532894    10.994839    17.246428     0.948733
Ni     0.370313     7.029138    18.796725     0.776351
Ni     2.500094     5.748911     1.954672     0.948724
Ni     4.662487     4.133362     9.196175     0.776392
Ni     2.532706     5.413589    11.555222     0.948717
H      6.681545     7.895236    10.118980     0.132118
H      5.771615     8.669914    11.107836     0.131782
H      7.967929     5.900498    10.917745     0.121102
H      7.822984     5.411580    12.380869     0.126624
H      9.809934     8.837351    11.536021     0.131645
H      9.195932     7.986769    10.393555     0.129531
H      6.785221    10.036204    12.953062     0.133895
H      8.326264    10.065226    13.129712     0.133527
H      6.325223     6.646153    13.972640     0.133372
H      5.525008     7.879609    13.481092     0.133477
H      9.545208     8.074953    13.936158     0.132854
H      8.781229     6.761126    14.247216     0.130807
H      7.554233     2.251476     9.293332     0.459680
H      8.340356     2.399937     8.120145     0.469486
H      8.416855     3.267264     0.518430     0.132119
H      9.326785     2.492586     1.507286     0.131791
H      7.130471     5.262003     1.317195     0.121104
H      7.275416     5.750920     2.780319     0.126644
H      5.288466     2.325149     1.935471     0.131642
H      5.902468     3.175731     0.793005     0.129525
H      8.313179     1.126296     3.352512     0.133911
H      6.772136     1.097274     3.529162     0.133528
H      8.773177     4.516348     4.372090     0.133375
H      9.573392     3.282891     3.880542     0.133485
H      5.553192     3.087548     4.335608     0.132849
H      6.317171     4.401374     4.646666     0.130802
H      7.544167     8.911024    18.893882     0.459678
H      6.758044     8.762562    17.720695     0.469482
H      3.384055     2.313986    18.682670     0.132117
H      4.293985     3.088664    17.693814     0.131784
H      2.097671     0.319248    17.883905     0.121103
H      2.242616    10.992830    16.420781     0.126623
H      0.255666     3.256101    17.265629     0.131641
H      0.869668     2.405519    18.408095     0.129526
H      3.280379     4.454954    15.848588     0.133893
H      1.739336     4.483976    15.671938     0.133525
H      3.740377     1.064902    14.829010     0.133364
H      4.540592     2.298359    15.320558     0.133473
H      0.520392     2.493703    14.865492     0.132843
H      1.284371     1.179876    14.554434     0.130797
H      2.511367     7.832726     0.307218     0.459683
H      1.725244     7.981188     1.480405     0.469490
H      1.648745     8.848514     9.082120     0.132116
H      0.738815     8.073836     8.093264     0.131783
H      2.935129    10.843253     8.283355     0.121098
H      2.790184     0.169670     6.820231     0.126627
H      4.777134     7.906399     7.665079     0.131638
H      4.163132     8.756981     8.807545     0.129526
H      1.752421     6.707546     6.248038     0.133892
H      3.293464     6.678524     6.071388     0.133522
H      1.292423    10.097598     5.228460     0.133381
H      0.492208     8.864141     5.720008     0.133494
H      4.512408     8.668798     5.264942     0.132851
H      3.748429     9.982624     4.953884     0.130806
H      2.521433     3.329774     9.907768     0.459691
H      3.307556     3.181313    11.080955     0.469488
C      7.918608    10.276197    10.443478     0.610777
C      7.761584     9.075112    11.405453     0.092196
C      6.579883     8.178764    11.019511    -0.307885
C      6.526535     6.939726    11.941164     0.091896
C      7.853181     6.175095    11.818277    -0.312409
C      9.038909     7.050235    12.227260     0.101614
C      9.081184     8.279226    11.290247    -0.295185
C      7.584430     9.529426    12.874338    -0.314533
C      7.501892     8.312714    13.794070     0.099925
C      6.342335     7.404086    13.400448    -0.311784
C      8.820485     7.519060    13.675023    -0.311324
C      5.358925     6.067935    11.457296     0.615552
C      0.315053     6.363741    12.046770     0.568323
C      7.369026     8.791585    15.251434     0.590531
C      7.179792     0.886303     0.842928     0.610772
C      7.336816     2.087388     1.804903     0.092192
C      8.518517     2.983736     1.418961    -0.307887
C      8.571865     4.222774     2.340614     0.091899
C      7.245219     4.987405     2.217727    -0.312418
C      6.059491     4.112265     2.626710     0.101617
C      6.017216     2.883274     1.689697    -0.295179
C      7.513970     1.633074     3.273788    -0.314547
C      7.596508     2.849786     4.193520     0.099932
C      8.756065     3.758414     3.799898    -0.311792
C      6.277915     3.643440     4.074473    -0.311325
C      9.739475     5.094565     1.856746     0.615555
C      4.717747     4.798759     2.446220     0.568320
C      7.729374     2.370915     5.650884     0.590535
C      2.146992     4.694948    18.358172     0.610776
C      2.304016     3.493863    17.396197     0.092193
C      3.485717     2.597514    17.782139    -0.307887
C      3.539065     1.358476    16.860486     0.091894
C      2.212419     0.593845    16.983373    -0.312410
C      1.026691     1.468985    16.574390     0.101612
C      0.984416     2.697976    17.511403    -0.295182
C      2.481170     3.948176    15.927312    -0.314533
C      2.563708     2.731464    15.007580     0.099923
C      3.723265     1.822836    15.401202    -0.311778
C      1.245115     1.937810    15.126627    -0.311318
C      4.706675     0.486685    17.344354     0.615552
C      9.750547     0.782491    16.754880     0.568318
C      2.696574     3.210335    13.550216     0.590531
C      2.885808     6.467553     8.757622     0.610774
C      2.728784     7.668638     7.795647     0.092189
C      1.547083     8.564986     8.181589    -0.307888
C      1.493735     9.804024     7.259936     0.091900
C      2.820381    10.568655     7.382823    -0.312412
C      4.006109     9.693515     6.973840     0.101617
C      4.048384     8.464524     7.910853    -0.295181
C      2.551630     7.214324     6.326762    -0.314535
C      2.469092     8.431036     5.407030     0.099929
C      1.309535     9.339664     5.800652    -0.311795
C      3.787685     9.224690     5.526077    -0.311329
C      0.326125    10.675815     7.743804     0.615558
C      5.347853    10.380009     7.154330     0.568322
C      2.336226     7.952165     3.949666     0.590533
O      8.407796     0.174135    10.938291    -0.549522
O      7.617646    10.089784     9.246866    -0.516637
O      4.333241     6.004309    12.144120    -0.481929
O      5.534067     5.523205    10.328464    -0.570139
O      0.422755     5.311117    11.351690    -0.551499
O      1.355836     6.888379    12.534286    -0.483778
O      6.917080     7.952165    16.113371    -0.623069
O      7.719309     9.927928    15.526585    -0.504785
O      8.118913     1.884230     8.694066    -0.861306
O      6.690604    10.988365     1.337741    -0.549513
O      7.480754     1.072716    18.847416    -0.516635
O      0.699559     5.158191     2.543570    -0.481927
O      9.564333     5.639295     0.727914    -0.570151
O      4.610045     5.851383     1.751140    -0.551502
O      3.676964     4.274121     2.933736    -0.483799
O      8.181320     3.210335     6.512821    -0.623089
O      7.379091     1.234573     5.926035    -0.504789
O      6.979487     9.278270    18.294616    -0.861286
O      1.657804     5.755385    17.863359    -0.549535
O      2.447954     4.508534     0.353684    -0.516626
O      5.732359     0.423059    16.657530    -0.481933
O      4.531533    11.104455    18.473186    -0.570133
O      9.642845    10.892367    17.449960    -0.551517
O      8.709764     1.307129    16.267364    -0.483792
O      3.148520     2.370915    12.688279    -0.623072
O      2.346291     4.346678    13.275065    -0.504780
O      1.946687     7.465480     0.906484    -0.861305
O      3.374996     5.407115     8.262809    -0.549509
O      2.584846     6.653966     9.954234    -0.516627
O      9.366041    10.739441     7.056980    -0.481946
O      0.501267     0.058045     8.872636    -0.570134
O      5.455555     0.270132     7.849410    -0.551506
O      6.388636     9.855371     6.666814    -0.483768
O      1.884280     8.791585     3.087729    -0.623082
O      2.686509     6.815823     3.674515    -0.504777
O      3.086113     3.697020    10.507034    -0.861312

The following XYZ coordinates are in angstroms. Other properties are in atomic units.
The sperically averaged electron density of each atom fit to a function of the form exp(a - br)
eigen_1, eigen_2 and eigen_3 are the three eigenvalues of traceless quadrupole moment tensor
  atom number  atomic symbol              X              Y              Z     net charge C6 coefficient C8 coefficient C10 coefficient fluctuating dipole atomic polarizability isotropic forcefield polarizability              a              b squared Pearson coefficient          <r^3>          <r^4>         wp_QDO          m_QDO          q_QDO       dipole_x       dipole_y       dipole_z         dipole            Qxy            Qxz            Qyz     Q(x^2-y^2)  Q(3z^2 - R^2)        eigen_1        eigen_2        eigen_3 static polarizability      alpha(xx)      alpha(xy)      alpha(xz)      alpha(yy)      alpha(yz)      alpha(zz) atomic spin moment
            1             Ni       9.695287       1.447888      10.004925       0.776375      88.912524 0.21357490E+04  0.69310698E+05                                15.222293                           14.232818       0.387297       1.999701                    0.999634      44.983279     118.693844       0.530632       0.355683      -1.193906       0.038600       0.009648       0.078101       0.087651      -0.032965      -0.015452       0.028635       0.057292       0.092627      -0.063542       0.006222       0.057320             15.951958      14.982900       1.556214       0.516669      18.118710       2.501709      14.754264           1.409357
            2             Ni       7.565506       0.167661       7.645878       0.948692     100.355898 0.18989448E+04  0.59550634E+05                                16.326440                           13.189005       0.542111       2.097913                    0.992960      42.151273     107.605922       0.568577       0.343513      -1.210226       0.001811      -0.011603      -0.015680       0.019590       0.023607       0.002825       0.023645      -0.041521       0.008041      -0.034535      -0.008544       0.043079             19.919924      23.795814       1.605565       2.932004      16.538415      -5.926656      19.425544           1.507463
            3             Ni       5.403113       9.714612       0.404375       0.776369      88.923166 0.21360602E+04  0.69322882E+05                                15.222698                           14.233137       0.387522       1.999725                    0.999635      44.988768     118.707642       0.530669       0.355647      -1.193943      -0.038486      -0.009624       0.077989       0.087499      -0.032852       0.015571      -0.028704       0.057099       0.092520      -0.063397       0.006014       0.057383             15.952423      14.983292       1.556266      -0.516588      18.119314      -2.501823      14.754661           1.409691
            4             Ni       7.532894      10.994839      17.246428       0.948733     100.354094 0.18989126E+04  0.59549152E+05                                16.325941                           13.188643       0.542183       2.097944                    0.992960      42.150810     107.603012       0.568603       0.343500      -1.210242      -0.001813       0.011604      -0.015680       0.019591       0.023623      -0.002831      -0.023681      -0.041552       0.008059      -0.034564      -0.008561       0.043125             19.919272      23.795061       1.605549      -2.931950      16.537847       5.926404      19.424909           1.507974
            5             Ni       0.370313       7.029138      18.796725       0.776351      88.917785 0.21358998E+04  0.69316590E+05                                15.222487                           14.232958       0.387384       1.999708                    0.999634      44.985990     118.700594       0.530651       0.355665      -1.193925      -0.038528       0.009720      -0.077973       0.087514       0.032756      -0.015742      -0.028696       0.057113       0.092496      -0.063309       0.005834       0.057475             15.952190      14.983097      -1.556259       0.516589      18.119038      -2.501753      14.754433           1.409467
            6             Ni       2.500094       5.748911       1.954672       0.948724     100.354993 0.18989303E+04  0.59549896E+05                                16.326110                           13.188767       0.542171       2.097937                    0.992960      42.151080     107.604156       0.568596       0.343503      -1.210238      -0.001811      -0.011605       0.015680       0.019591      -0.023620       0.002828      -0.023683      -0.041553       0.008062      -0.034564      -0.008561       0.043125             19.919492      23.795326      -1.605557       2.931981      16.538035       5.926479      19.425114           1.507326
            7             Ni       4.662487       4.133362       9.196175       0.776392      88.920293 0.21359696E+04  0.69319204E+05                                15.222400                           14.232858       0.387558       1.999744                    0.999635      44.987888     118.704676       0.530673       0.355648      -1.193943       0.038453      -0.009640      -0.078034       0.087527       0.032941       0.015586       0.028820       0.057045       0.092598      -0.063489       0.005985       0.057504             15.952109      14.983005      -1.556190      -0.516589      18.118915       2.501804      14.754407           1.409629
            8             Ni       2.532706       5.413589      11.555222       0.948717     100.356429 0.18989644E+04  0.59551187E+05                                16.326185                           13.188828       0.542199       2.097942                    0.992960      42.151533     107.605245       0.568598       0.343500      -1.210242       0.001814       0.011605       0.015681       0.019593      -0.023634      -0.002837       0.023709      -0.041581       0.008045      -0.034582      -0.008582       0.043165             19.919577      23.795463      -1.605608      -2.932017      16.538085      -5.926465      19.425182           1.507551
            9              H       6.681545       7.895236      10.118980       0.132118       1.046610 0.84698548E+01  0.84688235E+02                                 1.737221                            1.729792      -1.042077       2.392772                    0.996325       3.547840      10.157413       0.462398       1.324777      -0.699978       0.008410      -0.009767      -0.024807       0.027955      -0.002727      -0.002393       0.005718       0.003454       0.020182      -0.007877      -0.002082       0.009959              1.733168       1.546574       0.053290       0.059386       1.540440       0.087070       2.112489           0.000026
           10              H       5.771615       8.669914      11.107836       0.131782       0.987710 0.77422451E+01  0.74876633E+02                                 1.610711                            1.606556      -0.686779       2.558711                    0.999743       3.248337       8.827615       0.506606       1.250133      -0.717954      -0.019178       0.013635       0.007346       0.024651      -0.005018      -0.003355       0.000545       0.002561      -0.017629      -0.007019      -0.001717       0.008736              1.605630       1.901866      -0.232581       0.059743       1.491802      -0.019109       1.423222          -0.000040
           11              H       7.967929       5.900498      10.917745       0.121102       1.173327 0.97136583E+01  0.10004971E+03                                 1.833099                            1.817481      -1.250120       2.282975                    0.993779       3.713570      10.630426       0.466321       1.275229      -0.709927       0.004290       0.001599      -0.025789       0.026192       0.000242      -0.003923      -0.001221      -0.002080       0.034656      -0.007619      -0.004826       0.012445              1.827064       1.717700      -0.026098      -0.044506       1.647734       0.248909       2.115759           0.000224
           12              H       7.822984       5.411580      12.380869       0.126624       1.066719 0.84483725E+01  0.83478904E+02                                 1.695883                            1.678944      -0.737360       2.533120                    0.999339       3.320463       9.110575       0.495418       1.251211      -0.718051      -0.000229      -0.015355       0.020281       0.025439       0.002305       0.000150      -0.008774      -0.001928       0.002495      -0.008521      -0.001153       0.009675              1.692349       1.502645       0.001904       0.005060       1.937525      -0.321789       1.636878           0.000043
           13              H       9.809934       8.837351      11.536021       0.131645       1.073215 0.87725366E+01  0.88136405E+02                                 1.747246                            1.746630      -0.943503       2.440558                    0.997588       3.461995       9.807050       0.467485       1.304091      -0.705541       0.018597       0.015267       0.012252       0.027001       0.006754       0.000937       0.003801       0.001482      -0.002693      -0.007214      -0.001194       0.008409              1.736742       1.953199       0.260891       0.052268       1.714270       0.027366       1.542756           0.000078
           14              H       9.195932       7.986769      10.393555       0.129531       0.942327 0.73416844E+01  0.70641339E+02                                 1.603985                            1.597832      -0.760420       2.525252                    0.999134       3.372380       9.388841       0.488141       1.304061      -0.704627      -0.001234      -0.011311      -0.023774       0.026357       0.000150       0.000803       0.004253      -0.001877       0.014658      -0.003778      -0.003292       0.007069              1.603782       1.467831      -0.049128      -0.193409       1.392070       0.082340       1.951446          -0.000105
           15              H       6.785221      10.036204      12.953062       0.133895       0.964561 0.74483052E+01  0.71420576E+02                                 1.591326                            1.580296      -0.720429       2.548007                    0.999547       3.230013       8.772566       0.508030       1.257334      -0.716117      -0.022068       0.011745       0.004482       0.025397      -0.004864      -0.002111       0.000469       0.005270      -0.007869      -0.004521      -0.002751       0.007271              1.587003       1.756027      -0.301499      -0.076185       1.560814       0.072226       1.444170          -0.000060
           16              H       8.326264      10.065226      13.129712       0.133527       1.018292 0.80189091E+01  0.78829523E+02                                 1.676570                            1.658351      -1.108424       2.359804                    0.996040       3.508352       9.852661       0.484466       1.286082      -0.707516       0.022502       0.012141       0.009055       0.027124       0.004045       0.004603       0.004308       0.007441      -0.023457      -0.010141      -0.001148       0.011290              1.679177       1.731888       0.295373       0.129573       1.668835       0.138074       1.636807           0.000073
           17              H       6.325223       6.646153      13.972640       0.133372       1.115058 0.89087447E+01  0.89270710E+02                                 1.741158                            1.717285      -1.050107       2.388486                    0.996353       3.447205       9.548383       0.492395       1.241366      -0.718927       0.001715      -0.021223       0.014391       0.025699       0.000585      -0.002005      -0.005825      -0.011949      -0.024025      -0.010112      -0.001682       0.011794              1.742297       1.514142       0.104862      -0.018116       1.908825      -0.321325       1.803926          -0.000046
           18              H       5.525008       7.879609      13.481092       0.133477       1.033229 0.81216091E+01  0.79393617E+02                                 1.651575                            1.638788      -0.814859       2.502707                    0.998882       3.278092       8.920831       0.505275       1.240037      -0.720289      -0.021992       0.014433       0.002064       0.026386      -0.007839      -0.002537       0.001216       0.004054      -0.013444      -0.006147      -0.004685       0.010832              1.644684       1.953655      -0.205266      -0.040465       1.529824       0.069445       1.450572          -0.000121
           19              H       9.545208       8.074953      13.936158       0.132854       1.054093 0.84178192E+01  0.83476888E+02                                 1.704391                            1.692490      -0.938992       2.440043                    0.997726       3.414682       9.525093       0.484011       1.276097      -0.711313       0.017989       0.018864       0.002861       0.026223       0.005806       0.004065       0.002103      -0.007225      -0.004533      -0.007389      -0.001641       0.009030              1.698019       1.861407       0.222434       0.149051       1.660450       0.159082       1.572200           0.000383
           20              H       8.781229       6.761126      14.247216       0.130807       1.051656 0.82797699E+01  0.81662290E+02                                 1.697395                            1.675164      -0.786896       2.509914                    0.999224       3.358249       9.302393       0.488624       1.270948      -0.712964      -0.004426      -0.020902       0.010837       0.023957      -0.000549       0.001376      -0.003527      -0.010307      -0.017140      -0.006888      -0.002042       0.008930              1.701276       1.461971      -0.064746       0.011973       1.870202      -0.356137       1.771655          -0.000118
           21              H       7.554233       2.251476       9.293332       0.459680       0.426822 0.26538696E+01  0.20723693E+02                                 1.149796                            1.130245      -1.337911       2.484204                    0.999454       2.189038       6.372034       0.434532       1.805082      -0.620664      -0.020583       0.004563       0.019358       0.028622       0.000154      -0.013492       0.000555      -0.005182       0.005388      -0.014608       0.001697       0.012911              1.156003       1.132070      -0.100052      -0.178695       1.100191       0.092394       1.235748           0.001844
           22              H       8.340356       2.399937       8.120145       0.469486       0.348121 0.19821854E+01  0.14449222E+02                                 0.998242                            0.968083      -1.434198       2.404653                    0.999282       2.262333       6.449198       0.473907       1.773015      -0.620878       0.007771       0.001391      -0.003753       0.008741      -0.001932      -0.005967       0.009032      -0.001256      -0.027321      -0.014632       0.002527       0.012105              1.014829       0.873521       0.029344      -0.060609       0.975478      -0.166664       1.195487           0.000228
           23              H       8.416855       3.267264       0.518430       0.132119       1.046608 0.84698367E+01  0.84688028E+02                                 1.737221                            1.729792      -1.042086       2.392769                    0.996325       3.547834      10.157402       0.462397       1.324780      -0.699978      -0.008410       0.009768      -0.024807       0.027956      -0.002727       0.002393      -0.005718       0.003455       0.020184      -0.007878      -0.002082       0.009960              1.733167       1.546574       0.053290      -0.059386       1.540439      -0.087070       2.112489           0.000042
           24              H       9.326785       2.492586       1.507286       0.131791       0.987713 0.77422719E+01  0.74876935E+02                                 1.610709                            1.606555      -0.686777       2.558711                    0.999743       3.248344       8.827628       0.506609       1.250126      -0.717955       0.019177      -0.013634       0.007346       0.024650      -0.005018       0.003355      -0.000545       0.002562      -0.017629      -0.007019      -0.001717       0.008737              1.605628       1.901864      -0.232579      -0.059743       1.491800       0.019109       1.423221           0.000020
           25              H       7.130471       5.262003       1.317195       0.121104       1.173302 0.97133881E+01  0.10004621E+03                                 1.833073                            1.817456      -1.250105       2.282986                    0.993779       3.713517      10.630228       0.466324       1.275230      -0.709927      -0.004291      -0.001599      -0.025789       0.026193       0.000242       0.003924       0.001220      -0.002079       0.034655      -0.007619      -0.004826       0.012445              1.827038       1.717676      -0.026098       0.044505       1.647714      -0.248904       2.115724           0.000263
           26              H       7.275416       5.750920       2.780319       0.126644       1.066696 0.84481195E+01  0.83475620E+02                                 1.695839                            1.678902      -0.737331       2.533132                    0.999339       3.320420       9.110358       0.495432       1.251187      -0.718056       0.000229       0.015354       0.020280       0.025437       0.002305      -0.000150       0.008775      -0.001929       0.002494      -0.008522      -0.001154       0.009676              1.692305       1.502609       0.001904      -0.005060       1.937470       0.321774       1.636836           0.000125
           27              H       5.288466       2.325149       1.935471       0.131642       1.073215 0.87725331E+01  0.88136356E+02                                 1.747245                            1.746630      -0.943497       2.440561                    0.997588       3.461997       9.807053       0.467485       1.304091      -0.705541      -0.018597      -0.015267       0.012251       0.027000       0.006753      -0.000937      -0.003800       0.001482      -0.002692      -0.007214      -0.001194       0.008408              1.736741       1.953199       0.260892      -0.052268       1.714270      -0.027366       1.542756           0.000128
           28              H       5.902468       3.175731       0.793005       0.129525       0.942320 0.73416139E+01  0.70640475E+02                                 1.603978                            1.597825      -0.760413       2.525257                    0.999134       3.372361       9.388769       0.488141       1.304062      -0.704627       0.001234       0.011311      -0.023775       0.026358       0.000150      -0.000803      -0.004253      -0.001877       0.014659      -0.003778      -0.003292       0.007070              1.603775       1.467825      -0.049128       0.193408       1.392064      -0.082341       1.951438          -0.000081
           29              H       8.313179       1.126296       3.352512       0.133911       0.964565 0.74483438E+01  0.71420980E+02                                 1.591319                            1.580290      -0.720426       2.548005                    0.999547       3.230026       8.772580       0.508036       1.257318      -0.716120       0.022066      -0.011743       0.004482       0.025395      -0.004863       0.002111      -0.000469       0.005269      -0.007868      -0.004520      -0.002750       0.007270              1.586997       1.756018      -0.301495       0.076184       1.560807      -0.072225       1.444165           0.000012
           30              H       6.772136       1.097274       3.529162       0.133528       1.018295 0.80189567E+01  0.78830202E+02                                 1.676580                            1.658361      -1.108447       2.359793                    0.996040       3.508379       9.852788       0.484462       1.286091      -0.707514      -0.022502      -0.012140       0.009056       0.027124       0.004045      -0.004603      -0.004308       0.007442      -0.023456      -0.010141      -0.001148       0.011290              1.679187       1.731897       0.295374      -0.129573       1.668846      -0.138074       1.636819           0.000121
           31              H       8.773177       4.516348       4.372090       0.133375       1.115063 0.89087934E+01  0.89271306E+02                                 1.741161                            1.717288      -1.050113       2.388483                    0.996353       3.447214       9.548409       0.492396       1.241362      -0.718928      -0.001715       0.021222       0.014391       0.025699       0.000585       0.002005       0.005824      -0.011948      -0.024025      -0.010112      -0.001682       0.011793              1.742300       1.514145       0.104863       0.018117       1.908827       0.321325       1.803928           0.000006
           32              H       9.573392       3.282891       3.880542       0.133485       1.033220 0.81215117E+01  0.79392365E+02                                 1.651558                            1.638772      -0.814847       2.502712                    0.998882       3.278076       8.920748       0.505281       1.240027      -0.720291       0.021992      -0.014432       0.002064       0.026385      -0.007838       0.002537      -0.001216       0.004055      -0.013444      -0.006146      -0.004685       0.010832              1.644666       1.953632      -0.205262       0.040464       1.529808      -0.069444       1.450559          -0.000029
           33              H       5.553192       3.087548       4.335608       0.132849       1.054098 0.84178755E+01  0.83477639E+02                                 1.704402                            1.692500      -0.939001       2.440039                    0.997726       3.414695       9.525160       0.484008       1.276105      -0.711311      -0.017989      -0.018864       0.002861       0.026224       0.005806      -0.004065      -0.002103      -0.007224      -0.004534      -0.007389      -0.001642       0.009030              1.698030       1.861420       0.222436      -0.149051       1.660460      -0.159083       1.572209           0.000427
           34              H       6.317171       4.401374       4.646666       0.130802       1.051674 0.82799481E+01  0.81664512E+02                                 1.697416                            1.675184      -0.786913       2.509904                    0.999224       3.358283       9.302523       0.488620       1.270951      -0.712963       0.004425       0.020902       0.010837       0.023956      -0.000549      -0.001376       0.003528      -0.010307      -0.017142      -0.006888      -0.002041       0.008930              1.701297       1.461987      -0.064748      -0.011973       1.870228       0.356145       1.771677          -0.000070
           35              H       7.544167       8.911024      18.893882       0.459678       0.426788 0.26535974E+01  0.20721014E+02                                 1.149738                            1.130189      -1.337860       2.484238                    0.999455       2.188929       6.371611       0.434542       1.805087      -0.620664       0.020585      -0.004564       0.019360       0.028625       0.000152       0.013496      -0.000556      -0.005179       0.005381      -0.014611       0.001696       0.012915              1.155943       1.132013      -0.100042       0.178681       1.100135      -0.092385       1.235682           0.001857
           36              H       6.758044       8.762562      17.720695       0.469482       0.348126 0.19822192E+01  0.14449526E+02                                 0.998250                            0.968091      -1.434194       2.404653                    0.999282       2.262347       6.449244       0.473906       1.773011      -0.620878      -0.007772      -0.001391      -0.003752       0.008742      -0.001933       0.005967      -0.009032      -0.001257      -0.027320      -0.014632       0.002527       0.012105              1.014837       0.873527       0.029345       0.060608       0.975487       0.166667       1.195496           0.000226
           37              H       3.384055       2.313986      18.682670       0.132117       1.046619 0.84699471E+01  0.84689347E+02                                 1.737226                            1.729797      -1.042089       2.392765                    0.996325       3.547856      10.157454       0.462399       1.324771      -0.699979      -0.008410      -0.009768       0.024806       0.027955       0.002727      -0.002393      -0.005718       0.003455       0.020183      -0.007878      -0.002082       0.009959              1.733173       1.546579      -0.053290       0.059387       1.540444      -0.087071       2.112496           0.000050
           38              H       4.293985       3.088664      17.693814       0.131784       0.987708 0.77422217E+01  0.74876338E+02                                 1.610707                            1.606552      -0.686776       2.558712                    0.999743       3.248334       8.827598       0.506608       1.250131      -0.717954       0.019178       0.013634      -0.007347       0.024651       0.005018      -0.003355      -0.000545       0.002562      -0.017630      -0.007019      -0.001717       0.008737              1.605626       1.901860       0.232579       0.059742       1.491798       0.019109       1.423219           0.000002
           39              H       2.097671       0.319248      17.883905       0.121103       1.173320 0.97135762E+01  0.10004861E+03                                 1.833088                            1.817470      -1.250097       2.282985                    0.993779       3.713554      10.630352       0.466324       1.275225      -0.709928      -0.004291       0.001599       0.025788       0.026191      -0.000242      -0.003923       0.001221      -0.002079       0.034653      -0.007618      -0.004826       0.012444              1.827053       1.717690       0.026098      -0.044505       1.647725      -0.248906       2.115745           0.000254
           40              H       2.242616      10.992830      16.420781       0.126623       1.066713 0.84483119E+01  0.83478172E+02                                 1.695879                            1.678940      -0.737349       2.533126                    0.999339       3.320454       9.110549       0.495418       1.251214      -0.718050       0.000228      -0.015355      -0.020280       0.025439      -0.002304       0.000150       0.008774      -0.001928       0.002494      -0.008521      -0.001153       0.009674              1.692345       1.502642      -0.001904       0.005060       1.937520       0.321787       1.636873           0.000061
           41              H       0.255666       3.256101      17.265629       0.131641       1.073215 0.87725394E+01  0.88136470E+02                                 1.747249                            1.746633      -0.943503       2.440559                    0.997588       3.461999       9.807074       0.467484       1.304096      -0.705540      -0.018597       0.015267      -0.012252       0.027001      -0.006753       0.000937      -0.003801       0.001483      -0.002692      -0.007214      -0.001194       0.008408              1.736745       1.953203      -0.260892       0.052268       1.714273      -0.027366       1.542759           0.000107
           42              H       0.869668       2.405519      18.408095       0.129526       0.942335 0.73417670E+01  0.70642322E+02                                 1.603994                            1.597840      -0.760421       2.525250                    0.999134       3.372397       9.388896       0.488140       1.304059      -0.704628       0.001233      -0.011312       0.023774       0.026357      -0.000150       0.000803      -0.004253      -0.001877       0.014658      -0.003778      -0.003292       0.007069              1.603791       1.467838       0.049128      -0.193411       1.392077      -0.082342       1.951457          -0.000079
           43              H       3.280379       4.454954      15.848588       0.133893       0.964565 0.74483442E+01  0.71421067E+02                                 1.591332                            1.580302      -0.720435       2.548004                    0.999547       3.230024       8.772613       0.508028       1.257337      -0.716116       0.022068       0.011744      -0.004482       0.025397       0.004864      -0.002111      -0.000468       0.005270      -0.007870      -0.004521      -0.002750       0.007271              1.587010       1.756034       0.301500      -0.076186       1.560820      -0.072226       1.444175          -0.000025
           44              H       1.739336       4.483976      15.671938       0.133525       1.018301 0.80190100E+01  0.78830826E+02                                 1.676585                            1.658365      -1.108447       2.359791                    0.996040       3.508383       9.852793       0.484462       1.286088      -0.707515      -0.022502       0.012141      -0.009054       0.027124      -0.004045       0.004603      -0.004308       0.007442      -0.023460      -0.010142      -0.001148       0.011290              1.679192       1.731903      -0.295377       0.129574       1.668850      -0.138075       1.636822           0.000091
           45              H       3.740377       1.064902      14.829010       0.133364       1.115062 0.89087865E+01  0.89271263E+02                                 1.741168                            1.717294      -1.050109       2.388487                    0.996353       3.447207       9.548406       0.492392       1.241372      -0.718926      -0.001715      -0.021223      -0.014391       0.025700      -0.000585      -0.002005       0.005825      -0.011948      -0.024025      -0.010112      -0.001682       0.011793              1.742307       1.514148      -0.104863      -0.018117       1.908837       0.321329       1.803935          -0.000064
           46              H       4.540592       2.298359      15.320558       0.133473       1.033224 0.81215473E+01  0.79392809E+02                                 1.651566                            1.638779      -0.814848       2.502712                    0.998882       3.278078       8.920762       0.505278       1.240033      -0.720290       0.021993       0.014432      -0.002064       0.026386       0.007838      -0.002537      -0.001216       0.004055      -0.013445      -0.006146      -0.004685       0.010832              1.644675       1.953644       0.205265      -0.040465       1.529816      -0.069445       1.450564          -0.000111
           47              H       0.520392       2.493703      14.865492       0.132843       1.054101 0.84178935E+01  0.83477784E+02                                 1.704400                            1.692498      -0.938999       2.440038                    0.997726       3.414691       9.525118       0.484010       1.276098      -0.711313      -0.017990       0.018864      -0.002860       0.026224      -0.005806       0.004065      -0.002103      -0.007224      -0.004534      -0.007388      -0.001642       0.009030              1.698027       1.861418      -0.222437       0.149053       1.660458      -0.159084       1.572207           0.000382
           48              H       1.284371       1.179876      14.554434       0.130797       1.051655 0.82797441E+01  0.81661923E+02                                 1.697392                            1.675161      -0.786892       2.509916                    0.999224       3.358238       9.302338       0.488625       1.270947      -0.712965       0.004425      -0.020903      -0.010837       0.023957       0.000550       0.001376       0.003528      -0.010306      -0.017139      -0.006888      -0.002042       0.008930              1.701273       1.461968       0.064746       0.011973       1.870200       0.356138       1.771652          -0.000140
           49              H       2.511367       7.832726       0.307218       0.459683       0.426808 0.26537566E+01  0.20722602E+02                                 1.149776                            1.130225      -1.337916       2.484208                    0.999455       2.188996       6.371893       0.434533       1.805095      -0.620662       0.020583       0.004563      -0.019360       0.028623      -0.000155      -0.013493      -0.000556      -0.005181       0.005388      -0.014609       0.001697       0.012912              1.155982       1.132050       0.100049      -0.178691       1.100171      -0.092391       1.235725           0.001859
           50              H       1.725244       7.981188       1.480405       0.469490       0.348116 0.19821479E+01  0.14448867E+02                                 0.998229                            0.968071      -1.434185       2.404660                    0.999282       2.262303       6.449075       0.473913       1.773004      -0.620879      -0.007773       0.001391       0.003752       0.008742       0.001932      -0.005967      -0.009032      -0.001255      -0.027322      -0.014632       0.002528       0.012104              1.014816       0.873510      -0.029344      -0.060607       0.975467       0.166662       1.195470           0.000234
           51              H       1.648745       8.848514       9.082120       0.132116       1.046619 0.84699377E+01  0.84689236E+02                                 1.737227                            1.729798      -1.042091       2.392766                    0.996325       3.547848      10.157432       0.462398       1.324774      -0.699979       0.008410       0.009768       0.024807       0.027956       0.002727       0.002393       0.005719       0.003455       0.020183      -0.007878      -0.002082       0.009960              1.733174       1.546579      -0.053290      -0.059386       1.540444       0.087071       2.112498           0.000014
           52              H       0.738815       8.073836       8.093264       0.131783       0.987718 0.77423309E+01  0.74877677E+02                                 1.610720                            1.606565      -0.686783       2.558708                    0.999743       3.248356       8.827682       0.506605       1.250132      -0.717954      -0.019178      -0.013634      -0.007346       0.024650       0.005017       0.003355       0.000545       0.002562      -0.017629      -0.007019      -0.001717       0.008736              1.605639       1.901878       0.232582      -0.059743       1.491809      -0.019110       1.423229          -0.000008
           53              H       2.935129      10.843253       8.283355       0.121098       1.173305 0.97134116E+01  0.10004645E+03                                 1.833073                            1.817456      -1.250098       2.282989                    0.993779       3.713512      10.630193       0.466325       1.275227      -0.709928       0.004292      -0.001599       0.025789       0.026192      -0.000241       0.003924      -0.001221      -0.002078       0.034653      -0.007618      -0.004827       0.012445              1.827039       1.717675       0.026099       0.044506       1.647713       0.248904       2.115728           0.000229
           54              H       2.790184       0.169670       6.820231       0.126627       1.066717 0.84483447E+01  0.83478491E+02                                 1.695874                            1.678935      -0.737345       2.533125                    0.999339       3.320458       9.110529       0.495423       1.251202      -0.718053      -0.000228       0.015354      -0.020280       0.025437      -0.002304      -0.000150      -0.008774      -0.001928       0.002495      -0.008521      -0.001154       0.009675              1.692340       1.502637      -0.001904      -0.005060       1.937514      -0.321786       1.636867           0.000108
           55              H       4.777134       7.906399       7.665079       0.131638       1.073220 0.87725922E+01  0.88137099E+02                                 1.747252                            1.746636      -0.943497       2.440560                    0.997588       3.462006       9.807087       0.467484       1.304092      -0.705541       0.018597      -0.015267      -0.012251       0.027000      -0.006753      -0.000937       0.003800       0.001482      -0.002693      -0.007214      -0.001194       0.008408              1.736748       1.953208      -0.260893      -0.052268       1.714276       0.027366       1.542761           0.000105
           56              H       4.163132       8.756981       8.807545       0.129526       0.942316 0.73415746E+01  0.70640006E+02                                 1.603975                            1.597821      -0.760413       2.525258                    0.999134       3.372352       9.388739       0.488142       1.304063      -0.704627      -0.001234       0.011312       0.023775       0.026358      -0.000150      -0.000802       0.004254      -0.001877       0.014658      -0.003778      -0.003292       0.007070              1.603772       1.467821       0.049127       0.193407       1.392061       0.082341       1.951432          -0.000111
           57              H       1.752421       6.707546       6.248038       0.133892       0.964567 0.74483639E+01  0.71421292E+02                                 1.591333                            1.580303      -0.720435       2.548003                    0.999547       3.230029       8.772624       0.508029       1.257336      -0.716117      -0.022067      -0.011744      -0.004482       0.025397       0.004864       0.002111       0.000469       0.005269      -0.007869      -0.004520      -0.002750       0.007271              1.587011       1.756036       0.301501       0.076186       1.560821       0.072226       1.444176          -0.000005
           58              H       3.293464       6.678524       6.071388       0.133522       1.018294 0.80189402E+01  0.78829976E+02                                 1.676579                            1.658360      -1.108432       2.359799                    0.996040       3.508371       9.852752       0.484462       1.286091      -0.707514       0.022502      -0.012141      -0.009055       0.027125      -0.004045      -0.004603       0.004309       0.007441      -0.023459      -0.010142      -0.001148       0.011290              1.679186       1.731898      -0.295376      -0.129574       1.668844       0.138074       1.636816           0.000109
           59              H       1.292423      10.097598       5.228460       0.133381       1.115057 0.89087257E+01  0.89270387E+02                                 1.741146                            1.717275      -1.050115       2.388482                    0.996353       3.447201       9.548335       0.492401       1.241353      -0.718930       0.001716       0.021223      -0.014390       0.025698      -0.000585       0.002004      -0.005825      -0.011949      -0.024026      -0.010112      -0.001682       0.011794              1.742285       1.514134      -0.104862       0.018117       1.908810      -0.321319       1.803912           0.000009
           60              H       0.492208       8.864141       5.720008       0.133494       1.033208 0.81213853E+01  0.79390754E+02                                 1.651537                            1.638752      -0.814839       2.502716                    0.998882       3.278053       8.920640       0.505288       1.240017      -0.720293      -0.021992      -0.014431      -0.002063       0.026385       0.007838       0.002537       0.001216       0.004055      -0.013445      -0.006146      -0.004686       0.010832              1.644646       1.953604       0.205257       0.040463       1.529790       0.069442       1.450543          -0.000036
           61              H       4.512408       8.668798       5.264942       0.132851       1.054107 0.84179639E+01  0.83478675E+02                                 1.704405                            1.692503      -0.939002       2.440036                    0.997726       3.414709       9.525186       0.484010       1.276096      -0.711313       0.017989      -0.018864      -0.002860       0.026223      -0.005806      -0.004065       0.002103      -0.007224      -0.004535      -0.007389      -0.001642       0.009030              1.698032       1.861423      -0.222436      -0.149052       1.660463       0.159084       1.572212           0.000427
           62              H       3.748429       9.982624       4.953884       0.130806       1.051670 0.82799120E+01  0.81664061E+02                                 1.697411                            1.675179      -0.786912       2.509905                    0.999224       3.358276       9.302496       0.488622       1.270949      -0.712964      -0.004426       0.020903      -0.010836       0.023957       0.000549      -0.001375      -0.003528      -0.010307      -0.017143      -0.006889      -0.002042       0.008930              1.701292       1.461983       0.064747      -0.011973       1.870221      -0.356142       1.771671          -0.000063
           63              H       2.521433       3.329774       9.907768       0.459691       0.426781 0.26535380E+01  0.20720421E+02                                 1.149719                            1.130171      -1.337862       2.484238                    0.999455       2.188903       6.371502       0.434549       1.805072      -0.620666      -0.020584      -0.004564      -0.019360       0.028624      -0.000153       0.013494       0.000556      -0.005180       0.005383      -0.014610       0.001697       0.012913              1.155924       1.131994       0.100039       0.178674       1.100118       0.092381       1.235660           0.001841
           64              H       3.307556       3.181313      11.080955       0.469488       0.348122 0.19821966E+01  0.14449309E+02                                 0.998240                            0.968082      -1.434186       2.404658                    0.999282       2.262329       6.449166       0.473911       1.773000      -0.620880       0.007772      -0.001391       0.003752       0.008741       0.001933       0.005967       0.009032      -0.001258      -0.027320      -0.014632       0.002526       0.012106              1.014826       0.873520      -0.029343       0.060606       0.975478      -0.166662       1.195481           0.000217
           65              C       7.918608      10.276197      10.443478       0.610777      21.619084 0.24983348E+03  0.51649327E+04                                 7.217624                            5.655507      -0.067169       2.054745                    0.998793      21.730986      60.513390       0.617118       0.480091      -1.016871       0.009935       0.061966      -0.039001       0.073889      -0.061386      -0.027321       0.040970       0.139722      -0.155025      -0.092184      -0.035781       0.127965              8.232270       4.771396       1.442417       0.680909       9.459480      -2.730433      10.465934          -0.001006
           66              C       7.761584       9.075112      11.405453       0.092196      28.309715 0.41610306E+03  0.96292645E+04                                 8.433695                            7.072306      -0.321885       1.935986                    0.997402      25.753048      72.302556       0.587167       0.450767      -1.048379      -0.002566      -0.077392       0.054127       0.094476      -0.000729       0.006006       0.022262       0.019883      -0.013168      -0.028917       0.010177       0.018740              9.694966       8.194141       0.736126      -0.456863      10.008155      -2.487632      10.882603           0.007755
           67              C       6.579883       8.178764      11.019511      -0.307885      26.055586 0.45503335E+03  0.10895547E+05                                 7.745757                            7.143826      -0.345752       1.870847                    0.996855      31.062828      92.181069       0.608206       0.420581      -1.054243       0.053078      -0.013587       0.063470       0.083847      -0.013016       0.004327      -0.000467       0.011977       0.010291      -0.016239       0.002182       0.014057              8.218526       8.521179       1.746261       0.915580       8.514280      -1.123253       7.620120           0.001016
           68              C       6.526535       6.939726      11.941164       0.091896      28.960505 0.41676379E+03  0.96550027E+04                                 8.564361                            7.065948      -0.362135       1.925735                    0.997158      25.738517      72.463096       0.588520       0.449244      -1.048547       0.072779       0.055542       0.020675       0.093857      -0.017195      -0.012503      -0.007097      -0.003342       0.043417      -0.029059       0.009153       0.019907             10.079156      12.456290       2.647623       1.739628       9.065468       1.085974       8.715711           0.009502
           69              C       7.853181       6.175095      11.818277      -0.312409      26.479576 0.45135843E+03  0.10812500E+05                                 7.869782                            7.132624      -0.438328       1.834903                    0.997236      31.569909      94.470991       0.604913       0.422677      -1.050321      -0.003861       0.080193       0.030543       0.085900      -0.001866      -0.003831      -0.013715      -0.021025       0.026795      -0.016566      -0.004785       0.021351              8.495615      11.509501       0.041562       0.630986       7.655350       0.469850       6.321994           0.001604
           70              C       9.038909       7.050235      12.227260       0.101614      28.429640 0.40484927E+03  0.93257104E+04                                 8.498608                            7.002829      -0.365321       1.928843                    0.997245      25.581965      72.183208       0.585373       0.454240      -1.044027      -0.078397       0.046970       0.007180       0.091672       0.019937       0.004729      -0.001616      -0.035943       0.044029      -0.034681       0.015133       0.019548              9.988037      13.331039      -2.430494      -0.923030       8.587518       0.397589       8.045554           0.002560
           71              C       9.081184       8.279226      11.290247      -0.295185      25.330886 0.44847608E+03  0.10694065E+05                                 7.591512                            7.086255      -0.245914       1.909928                    0.995749      30.634759      90.568012       0.611754       0.419880      -1.055233      -0.061869      -0.022772       0.050076       0.082789       0.011476      -0.010154       0.004629       0.013473       0.015547      -0.019436       0.003519       0.015917              8.020102       8.535265      -1.308974      -0.552990       8.226447      -1.533842       7.298595           0.000303
           72              C       7.584430       9.529426      12.874338      -0.314533      27.007831 0.46190412E+03  0.11097784E+05                                 7.950961                            7.207635      -0.397464       1.849319                    0.997599      31.262410      92.827652       0.604445       0.421760      -1.053866       0.002787      -0.065818      -0.018013       0.068295      -0.009227      -0.001779       0.015431      -0.013903      -0.035050      -0.019497      -0.004109       0.023606              8.561937       6.149048      -0.004753      -0.585061       7.956075      -0.043087      11.580686           0.000625
           73              C       7.501892       8.312714      13.794070       0.099925      28.777996 0.40982635E+03  0.94762859E+04                                 8.605634                            7.059634      -0.431596       1.905377                    0.996903      25.781083      73.060667       0.580861       0.456032      -1.042224       0.009119      -0.031721      -0.083559       0.089841       0.000921      -0.000243      -0.012911      -0.003419      -0.091980      -0.033930       0.013488       0.020443             10.208682       7.941447       0.120298      -0.257698       9.083037       2.678598      13.601561           0.001750
           74              C       6.342335       7.404086      13.400448      -0.311784      26.770153 0.45219383E+03  0.10817382E+05                                 7.907131                            7.131870      -0.420760       1.841990                    0.997356      31.307615      93.053546       0.607009       0.421807      -1.052819       0.054737       0.021485      -0.041304       0.071859      -0.004849      -0.016304      -0.002153       0.011874      -0.025725      -0.019067      -0.001036       0.020103              8.501964       8.441279       1.753293       0.786997       7.566184       1.588092       9.498430           0.002273
           75              C       8.820485       7.519060      13.675023      -0.311324      26.226327 0.45208065E+03  0.10813488E+05                                 7.797261                            7.130712      -0.333842       1.874391                    0.996681      31.141344      92.540042       0.607121       0.421775      -1.052888      -0.052416       0.012468      -0.064531       0.084066      -0.002637       0.017354      -0.003737      -0.011341      -0.007944      -0.020889       0.004765       0.016124              8.339356       8.413705      -1.725357      -0.817999       7.337836       1.138846       9.266528          -0.000229
           76              C       5.358925       6.067935      11.457296       0.615552      21.930646 0.24251573E+03  0.49798542E+04                                 7.307840                            5.573623      -0.081411       2.051768                    0.998827      21.587203      60.041044       0.620959       0.480360      -1.016050      -0.050987      -0.033598      -0.034566       0.070166      -0.069433       0.016924      -0.076658      -0.101706       0.018146      -0.094705      -0.035536       0.130241              8.611264      12.014145       3.731749       0.271257       6.598738       1.779951       7.220908          -0.001911
           77              C       0.315053       6.363741      12.046770       0.568323      23.102939 0.26383560E+03  0.55266518E+04                                 7.591753                            5.792072      -0.223542       1.997582                    0.997023      22.246914      62.262449       0.613213       0.476832      -1.019088       0.046648      -0.032872      -0.008311       0.057668       0.029336      -0.007199      -0.082926      -0.079489       0.230069      -0.091253      -0.041175       0.132428              9.086137      14.104069      -4.065859      -0.708862       8.013478       1.480420       5.140863          -0.005869
           78              C       7.369026       8.791585      15.251434       0.590531      23.245765 0.25193269E+03  0.52193924E+04                                 7.571815                            5.657181      -0.098393       2.038760                    0.998616      22.010576      61.362964       0.620617       0.476373      -1.018820      -0.008307       0.025382       0.055522       0.061611      -0.047073       0.027076      -0.021013       0.129604      -0.201692      -0.077090      -0.042218       0.119308              9.103211       4.577424       0.940485      -0.930985       9.378776       3.431365      13.353433          -0.001248
           79              C       7.179792       0.886303       0.842928       0.610772      21.619166 0.24983442E+03  0.51649590E+04                                 7.217636                            5.655512      -0.067120       2.054759                    0.998793      21.731114      60.513859       0.617119       0.480090      -1.016871      -0.009939      -0.061970      -0.039005       0.073895      -0.061388       0.027324      -0.040971       0.139734      -0.155040      -0.092189      -0.035785       0.127973              8.232285       4.771414       1.442431      -0.680905       9.459497       2.730439      10.465945          -0.000975
           80              C       7.336816       2.087388       1.804903       0.092192      28.309819 0.41610413E+03  0.96292959E+04                                 8.433719                            7.072318      -0.321890       1.935984                    0.997402      25.753142      72.302861       0.587166       0.450768      -1.048378       0.002566       0.077397       0.054129       0.094482      -0.000729      -0.006006      -0.022264       0.019889      -0.013168      -0.028921       0.010179       0.018742              9.695000       8.194160       0.736150       0.456873      10.008209       2.487652      10.882631           0.007765
           81              C       8.518517       2.983736       1.418961      -0.307887      26.055718 0.45503617E+03  0.10895633E+05                                 7.745787                            7.143851      -0.345760       1.870842                    0.996855      31.062948      92.181554       0.608204       0.420581      -1.054243      -0.053080       0.013587       0.063470       0.083848      -0.013015      -0.004327       0.000466       0.011980       0.010293      -0.016240       0.002183       0.014057              8.218559       8.521215       1.746277      -0.915588       8.514314       1.123259       7.620149           0.001070
           82              C       8.571865       4.222774       2.340614       0.091899      28.960418 0.41676241E+03  0.96549688E+04                                 8.564369                            7.065955      -0.362165       1.925726                    0.997158      25.738521      72.463247       0.588517       0.449246      -1.048545      -0.072778      -0.055540       0.020674       0.093855      -0.017193       0.012503       0.007095      -0.003338       0.043415      -0.029056       0.009150       0.019906             10.079164      12.456307       2.647628      -1.739619       9.065473      -1.085959       8.715710           0.009514
           83              C       7.245219       4.987405       2.217727      -0.312418      26.479816 0.45136383E+03  0.10812657E+05                                 7.869830                            7.132673      -0.438323       1.834902                    0.997236      31.570004      94.471247       0.604911       0.422677      -1.050321       0.003860      -0.080195       0.030542       0.085901      -0.001868       0.003833       0.013714      -0.021024       0.026798      -0.016568      -0.004783       0.021351              8.495669      11.509606       0.041547      -0.630986       7.655395      -0.469870       6.322006           0.001687
           84              C       6.059491       4.112265       2.626710       0.101617      28.429511 0.40484730E+03  0.93256528E+04                                 8.498584                            7.002813      -0.365316       1.928845                    0.997245      25.581872      72.182873       0.585374       0.454240      -1.044027       0.078395      -0.046968       0.007179       0.091669       0.019935      -0.004729       0.001614      -0.035940       0.044025      -0.034678       0.015131       0.019547              9.988007      13.330988      -2.430501       0.923034       8.587497      -0.397590       8.045534           0.002575
           85              C       6.017216       2.883274       1.689697      -0.295179      25.330688 0.44847166E+03  0.10693931E+05                                 7.591469                            7.086219      -0.245913       1.909932                    0.995749      30.634565      90.567256       0.611756       0.419880      -1.055233       0.061870       0.022770       0.050075       0.082788       0.011475       0.010154      -0.004629       0.013473       0.015546      -0.019436       0.003519       0.015917              8.020054       8.535211      -1.308962       0.552990       8.226402       1.533824       7.298550           0.000348
           86              C       7.513970       1.633074       3.273788      -0.314547      27.008252 0.46191284E+03  0.11098051E+05                                 7.951054                            7.207710      -0.397470       1.849312                    0.997599      31.262766      92.829078       0.604441       0.421760      -1.053865      -0.002788       0.065820      -0.018013       0.068297      -0.009227       0.001777      -0.015434      -0.013897      -0.035046      -0.019499      -0.004105       0.023605              8.562047       6.149099      -0.004743       0.585079       7.956169       0.043112      11.580872           0.000711
           87              C       7.596508       2.849786       4.193520       0.099932      28.777808 0.40982257E+03  0.94761865E+04                                 8.605641                            7.059632      -0.431620       1.905371                    0.996903      25.781026      73.060712       0.580856       0.456036      -1.042221      -0.009118       0.031720      -0.083554       0.089837       0.000922       0.000244       0.012908      -0.003420      -0.091970      -0.033926       0.013485       0.020441             10.208697       7.941447       0.120297       0.257703       9.083054      -2.678593      13.601591           0.001769
           88              C       8.756065       3.758414       3.799898      -0.311792      26.770328 0.45219770E+03  0.10817499E+05                                 7.907175                            7.131908      -0.420768       1.841986                    0.997356      31.307741      93.054067       0.607006       0.421808      -1.052818      -0.054736      -0.021485      -0.041303       0.071858      -0.004848       0.016304       0.002153       0.011879      -0.025725      -0.019067      -0.001038       0.020104              8.502015       8.441324       1.753323      -0.787008       7.566232      -1.588105       9.498488           0.002356
           89              C       6.277915       3.643440       4.074473      -0.311325      26.226246 0.45207895E+03  0.10813441E+05                                 7.797247                            7.130699      -0.333854       1.874388                    0.996681      31.141332      92.540072       0.607121       0.421775      -1.052887       0.052415      -0.012468      -0.064531       0.084065      -0.002637      -0.017355       0.003737      -0.011339      -0.007946      -0.020889       0.004765       0.016124              8.339342       8.413689      -1.725352       0.817995       7.337835      -1.138831       9.266500          -0.000161
           90              C       9.739475       5.094565       1.856746       0.615555      21.930646 0.24251581E+03  0.49798510E+04                                 7.307818                            5.573608      -0.081422       2.051765                    0.998827      21.587146      60.040652       0.620963       0.480357      -1.016052       0.050987       0.033595      -0.034564       0.070164      -0.069430      -0.016922       0.076652      -0.101704       0.018146      -0.094701      -0.035532       0.130234              8.611238      12.014107       3.731741      -0.271255       6.598722      -1.779945       7.220886          -0.001835
           91              C       4.717747       4.798759       2.446220       0.568320      23.102697 0.26383260E+03  0.55265723E+04                                 7.591694                            5.792034      -0.223541       1.997585                    0.997022      22.246789      62.261968       0.613216       0.476832      -1.019088      -0.046645       0.032870      -0.008312       0.057665       0.029336       0.007196       0.082921      -0.079486       0.230066      -0.091251      -0.041170       0.132422              9.086059      14.103924      -4.065815       0.708855       8.013425      -1.480412       5.140828          -0.005818
           92              C       7.729374       2.370915       5.650884       0.590535      23.245560 0.25192988E+03  0.52193259E+04                                 7.571804                            5.657170      -0.098432       2.038751                    0.998616      22.010512      61.362977       0.620614       0.476376      -1.018816       0.008306      -0.025381       0.055519       0.061608      -0.047069      -0.027073       0.021011       0.129599      -0.201668      -0.077082      -0.042217       0.119299              9.103200       4.577418       0.940481       0.930988       9.378764      -3.431354      13.353419          -0.001192
           93              C       2.146992       4.694948      18.358172       0.610776      21.619131 0.24983402E+03  0.51649496E+04                                 7.217635                            5.655512      -0.067147       2.054751                    0.998793      21.731095      60.513833       0.617118       0.480091      -1.016871      -0.009934       0.061966       0.039005       0.073891       0.061390      -0.027324      -0.040972       0.139728      -0.155023      -0.092187      -0.035783       0.127970              8.232281       4.771412      -1.442429       0.680911       9.459497       2.730425      10.465935          -0.000963
           94              C       2.304016       3.493863      17.396197       0.092193      28.309793 0.41610396E+03  0.96292913E+04                                 8.433715                            7.072318      -0.321883       1.935986                    0.997402      25.753118      72.302796       0.587166       0.450768      -1.048378       0.002565      -0.077393      -0.054129       0.094479       0.000729       0.006006      -0.022263       0.019883      -0.013173      -0.028918       0.010178       0.018740              9.694993       8.194152      -0.736147      -0.456874      10.008211       2.487640      10.882614           0.007753
           95              C       3.485717       2.597514      17.782139      -0.307887      26.055705 0.45503593E+03  0.10895626E+05                                 7.745783                            7.143848      -0.345754       1.870844                    0.996855      31.062940      92.181499       0.608204       0.420581      -1.054243      -0.053079      -0.013588      -0.063471       0.083848       0.013015       0.004328       0.000465       0.011980       0.010289      -0.016240       0.002182       0.014057              8.218555       8.521206      -1.746281       0.915585       8.514321       1.123254       7.620138           0.001060
           96              C       3.539065       1.358476      16.860486       0.091894      28.960496 0.41676397E+03  0.96550068E+04                                 8.564356                            7.065947      -0.362135       1.925735                    0.997158      25.738510      72.463048       0.588521       0.449244      -1.048547      -0.072777       0.055541      -0.020674       0.093855       0.017193      -0.012503       0.007098      -0.003341       0.043411      -0.029058       0.009152       0.019905             10.079145      12.456272      -2.647620       1.739618       9.065467      -1.085962       8.715696           0.009511
           97              C       2.212419       0.593845      16.983373      -0.312410      26.479540 0.45135786E+03  0.10812482E+05                                 7.869779                            7.132625      -0.438324       1.834904                    0.997236      31.569852      94.470783       0.604913       0.422677      -1.050321       0.003858       0.080192      -0.030543       0.085898       0.001870      -0.003833       0.013714      -0.021023       0.026784      -0.016566      -0.004782       0.021349              8.495610      11.509490      -0.041555       0.630982       7.655357      -0.469847       6.321983           0.001637
           98              C       1.026691       1.468985      16.574390       0.101612      28.429486 0.40484740E+03  0.93256535E+04                                 8.498571                            7.002808      -0.365309       1.928848                    0.997245      25.581833      72.182710       0.585375       0.454239      -1.044028       0.078394       0.046967      -0.007179       0.091668      -0.019936       0.004729       0.001616      -0.035944       0.044024      -0.034681       0.015132       0.019549              9.987985      13.330947       2.430479      -0.923023       8.587491      -0.397585       8.045516           0.002565
           99              C       0.984416       2.697976      17.511403      -0.295182      25.330777 0.44847383E+03  0.10693999E+05                                 7.591492                            7.086239      -0.245917       1.909929                    0.995749      30.634685      90.567766       0.611755       0.419881      -1.055232       0.061868      -0.022772      -0.050076       0.082788      -0.011473      -0.010154      -0.004630       0.013478       0.015541      -0.019435       0.003518       0.015917              8.020079       8.535233       1.308967      -0.552993       8.226431       1.533827       7.298572           0.000336
          100              C       2.481170       3.948176      15.927312      -0.314533      27.007919 0.46190577E+03  0.11097837E+05                                 7.950979                            7.207647      -0.397471       1.849316                    0.997599      31.262514      92.828094       0.604444       0.421760      -1.053866      -0.002787      -0.065819       0.018015       0.068296       0.009228      -0.001779      -0.015429      -0.013902      -0.035058      -0.019497      -0.004108       0.023605              8.561959       6.149063       0.004746      -0.585068       7.956094       0.043098      11.580719           0.000661
          101              C       2.563708       2.731464      15.007580       0.099923      28.778184 0.40982983E+03  0.94763772E+04                                 8.605632                            7.059636      -0.431571       1.905384                    0.996903      25.781145      73.060651       0.580865       0.456029      -1.042227      -0.009120      -0.031723       0.083563       0.089846      -0.000922      -0.000243       0.012913      -0.003419      -0.091984      -0.033933       0.013488       0.020445             10.208672       7.941436      -0.120303      -0.257699       9.083039      -2.678584      13.601541           0.001751
          102              C       3.723265       1.822836      15.401202      -0.311778      26.769962 0.45218979E+03  0.10817257E+05                                 7.907082                            7.131830      -0.420758       1.841993                    0.997356      31.307437      93.052791       0.607012       0.421806      -1.052820      -0.054736       0.021484       0.041302       0.071857       0.004847      -0.016304       0.002154       0.011879      -0.025729      -0.019067      -0.001037       0.020103              8.501907       8.441216      -1.753279       0.786981       7.566150      -1.588063       9.498353           0.002268
          103              C       1.245115       1.937810      15.126627      -0.311318      26.226040 0.45207449E+03  0.10813300E+05                                 7.797192                            7.130655      -0.333841       1.874395                    0.996681      31.141105      92.539044       0.607124       0.421774      -1.052889       0.052415       0.012467       0.064530       0.084065       0.002639       0.017354       0.003739      -0.011335      -0.007951      -0.020887       0.004762       0.016126              8.339276       8.413620       1.725323      -0.817976       7.337781      -1.138823       9.266427          -0.000243
          104              C       4.706675       0.486685      17.344354       0.615552      21.930575 0.24251492E+03  0.49798322E+04                                 7.307823                            5.573613      -0.081404       2.051771                    0.998827      21.587135      60.040773       0.620960       0.480360      -1.016050       0.050986      -0.033599       0.034566       0.070166       0.069433       0.016925       0.076655      -0.101709       0.018148      -0.094704      -0.035535       0.130240              8.611240      12.014105      -3.731739       0.271253       6.598725      -1.779945       7.220891          -0.001884
          105              C       9.750547       0.782491      16.754880       0.568318      23.102555 0.26383086E+03  0.55265281E+04                                 7.591679                            5.792027      -0.223544       1.997585                    0.997023      22.246691      62.261701       0.613215       0.476834      -1.019087      -0.046645      -0.032869       0.008308       0.057664      -0.029337      -0.007197       0.082923      -0.079489       0.230064      -0.091253      -0.041171       0.132424              9.086034      14.103881       4.065795      -0.708844       8.013405      -1.480405       5.140818          -0.005865
          106              C       2.696574       3.210335      13.550216       0.590531      23.245877 0.25193422E+03  0.52194273E+04                                 7.571809                            5.657179      -0.098369       2.038767                    0.998616      22.010627      61.362948       0.620621       0.476370      -1.018822       0.008307       0.025384      -0.055526       0.061616       0.047075       0.027077       0.021015       0.129606      -0.201707      -0.077095      -0.042218       0.119313              9.103199       4.577420      -0.940485      -0.930987       9.378763      -3.431354      13.353415          -0.001249
          107              C       2.885808       6.467553       8.757622       0.610774      21.619210 0.24983516E+03  0.51649742E+04                                 7.217624                            5.655507      -0.067087       2.054769                    0.998793      21.731116      60.513710       0.617122       0.480088      -1.016873       0.009938      -0.061974       0.039007       0.073899       0.061392       0.027325       0.040975       0.139743      -0.155048      -0.092196      -0.035785       0.127981              8.232267       4.771405      -1.442424      -0.680905       9.459468      -2.730429      10.465928          -0.001007
          108              C       2.728784       7.668638       7.795647       0.092189      28.309941 0.41610691E+03  0.96293673E+04                                 8.433704                            7.072313      -0.321861       1.935992                    0.997402      25.753171      72.302748       0.587170       0.450764      -1.048382      -0.002566       0.077401      -0.054132       0.094487       0.000730      -0.006005       0.022267       0.019891      -0.013170      -0.028924       0.010182       0.018742              9.694974       8.194153      -0.736144       0.456871      10.008169      -2.487640      10.882600           0.007754
          109              C       1.547083       8.564986       8.181589      -0.307888      26.055665 0.45503504E+03  0.10895601E+05                                 7.745777                            7.143843      -0.345757       1.870843                    0.996855      31.062937      92.181525       0.608204       0.420582      -1.054243       0.053081       0.013587      -0.063470       0.083849       0.013014      -0.004327      -0.000463       0.011981       0.010286      -0.016239       0.002183       0.014056              8.218546       8.521205      -1.746263      -0.915581       8.514289      -1.123265       7.620144           0.001033
          110              C       1.493735       9.804024       7.259936       0.091900      28.960296 0.41676088E+03  0.96549266E+04                                 8.564354                            7.065948      -0.362163       1.925727                    0.997158      25.738448      72.463073       0.588517       0.449247      -1.048544       0.072773      -0.055538      -0.020674       0.093850       0.017191       0.012503      -0.007095      -0.003336       0.043416      -0.029054       0.009147       0.019907             10.079143      12.456300      -2.647616      -1.739605       9.065455       1.085934       8.715673           0.009522
          111              C       2.820381      10.568655       7.382823      -0.312412      26.479471 0.45135662E+03  0.10812442E+05                                 7.869760                            7.132613      -0.438329       1.834904                    0.997236      31.569765      94.470375       0.604914       0.422677      -1.050321      -0.003856      -0.080193      -0.030541       0.085898       0.001872       0.003835      -0.013714      -0.021020       0.026790      -0.016568      -0.004781       0.021348              8.495586      11.509451      -0.041539      -0.630964       7.655343       0.469847       6.321964           0.001658
          112              C       4.006109       9.693515       6.973840       0.101617      28.429418 0.40484642E+03  0.93256261E+04                                 8.498561                            7.002801      -0.365309       1.928848                    0.997245      25.581801      72.182620       0.585375       0.454239      -1.044028      -0.078394      -0.046965      -0.007178       0.091667      -0.019933      -0.004727      -0.001613      -0.035944       0.044028      -0.034678       0.015132       0.019546              9.987972      13.330918       2.430484       0.923040       8.587481       0.397589       8.045516           0.002574
          113              C       4.048384       8.464524       7.910853      -0.295181      25.330710 0.44847222E+03  0.10693948E+05                                 7.591475                            7.086224      -0.245910       1.909932                    0.995749      30.634589      90.567348       0.611756       0.419880      -1.055233      -0.061870       0.022770      -0.050074       0.082788      -0.011474       0.010155       0.004630       0.013476       0.015539      -0.019435       0.003518       0.015917              8.020059       8.535220       1.308956       0.552991       8.226402      -1.533829       7.298555           0.000314
          114              C       2.551630       7.214324       6.326762      -0.314535      27.007900 0.46190547E+03  0.11097825E+05                                 7.950965                            7.207637      -0.397460       1.849319                    0.997599      31.262486      92.827912       0.604446       0.421759      -1.053867       0.002787       0.065819       0.018015       0.068297       0.009228       0.001777       0.015433      -0.013902      -0.035057      -0.019501      -0.004106       0.023607              8.561940       6.149055       0.004750       0.585061       7.956082      -0.043105      11.580683           0.000684
          115              C       2.469092       8.431036       5.407030       0.099929      28.777968 0.40982547E+03  0.94762661E+04                                 8.605650                            7.059642      -0.431613       1.905372                    0.996903      25.781123      73.060922       0.580858       0.456034      -1.042222       0.009119       0.031724       0.083559       0.089842      -0.000921       0.000244      -0.012910      -0.003419      -0.091973      -0.033928       0.013486       0.020442             10.208700       7.941456      -0.120296       0.257693       9.083063       2.678598      13.601581           0.001756
          116              C       1.309535       9.339664       5.800652      -0.311795      26.770494 0.45220136E+03  0.10817608E+05                                 7.907214                            7.131945      -0.420772       1.841982                    0.997356      31.307842      93.054435       0.607004       0.421809      -1.052817       0.054737      -0.021484       0.041305       0.071860       0.004847       0.016301      -0.002154       0.011879      -0.025738      -0.019066      -0.001036       0.020101              8.502058       8.441373      -1.753354      -0.787028       7.566268       1.588128       9.498533           0.002353
          117              C       3.787685       9.224690       5.526077      -0.311329      26.226408 0.45208265E+03  0.10813552E+05                                 7.797281                            7.130730      -0.333852       1.874386                    0.996681      31.141487      92.540654       0.607119       0.421776      -1.052887      -0.052417      -0.012468       0.064532       0.084068       0.002637      -0.017354      -0.003738      -0.011340      -0.007957      -0.020889       0.004766       0.016123              8.339376       8.413728       1.725363       0.817996       7.337861       1.138841       9.266539          -0.000158
          118              C       0.326125      10.675815       7.743804       0.615558      21.930590 0.24251510E+03  0.49798368E+04                                 7.307841                            5.573625      -0.081485       2.051746                    0.998826      21.587083      60.040638       0.620957       0.480361      -1.016049      -0.050983       0.033593       0.034566       0.070161       0.069425      -0.016922      -0.076650      -0.101699       0.018157      -0.094697      -0.035531       0.130227              8.611268      12.014159      -3.731760      -0.271254       6.598744       1.779947       7.220900          -0.001863
          119              C       5.347853      10.380009       7.154330       0.568322      23.102561 0.26383083E+03  0.55265261E+04                                 7.591681                            5.792026      -0.223552       1.997584                    0.997022      22.246649      62.261531       0.613215       0.476834      -1.019087       0.046644       0.032867       0.008311       0.057663      -0.029338       0.007195      -0.082923      -0.079481       0.230061      -0.091252      -0.041170       0.132422              9.086041      14.103890       4.065809       0.708859       8.013412       1.480412       5.140820          -0.005837
          120              C       2.336226       7.952165       3.949666       0.590533      23.245890 0.25193415E+03  0.52194319E+04                                 7.571843                            5.657197      -0.098418       2.038751                    0.998616      22.010689      61.363402       0.620616       0.476373      -1.018819      -0.008306      -0.025382      -0.055523       0.061612       0.047071      -0.027076      -0.021013       0.129599      -0.201690      -0.077089      -0.042216       0.119304              9.103246       4.577439      -0.940489       0.930987       9.378818       3.431382      13.353480          -0.001192
          121              O       8.407796       0.174135      10.938291      -0.549522      29.248246 0.46588426E+03  0.10774879E+05                                 7.339098                            6.546545       0.694239       2.271726                    0.999024      27.011381      68.995929       0.767705       0.344967      -1.153690      -0.027953      -0.039229      -0.012205       0.049692       0.017198      -0.014325       0.016092       0.004762      -0.074064      -0.038536       0.008828       0.029708              7.700344       5.868154       2.789566      -0.215270      10.628918      -0.241207       6.603960           0.052635
          122              O       7.617646      10.089784       9.246866      -0.516637      35.173964 0.52201313E+03  0.12444338E+05                                 8.517311                            7.065152       0.471671       2.211261                    0.998015      26.970815      70.368577       0.716511       0.358586      -1.140460       0.006234      -0.006936       0.018028       0.020297      -0.028659       0.003253       0.016176       0.077149       0.067215      -0.062422       0.025238       0.037184              9.647294       6.505232       0.060430       2.167522       6.832621      -3.349401      15.604029           0.021034
          123              O       4.333241       6.004309      12.144120      -0.481929      32.493708 0.45505898E+03  0.10459156E+05                                 8.009563                            6.518432       0.740042       2.314505                    0.998796      25.851975      65.753446       0.761075       0.350147      -1.149804       0.016608       0.008145       0.005119       0.019193      -0.023308      -0.021177      -0.038401       0.008849      -0.036190      -0.058410       0.023179       0.035231              9.263747      15.358365       3.448349      -2.012281       5.876971      -0.581143       6.555906           0.025714
          124              O       5.534067       5.523205      10.328464      -0.570139      33.572077 0.54545849E+03  0.13140462E+05                                 8.139135                            7.157619       0.547947       2.212496                    0.998870      27.914726      73.098150       0.721856       0.352214      -1.146141      -0.022080       0.054592       0.031049       0.066572      -0.005251       0.018358       0.005175      -0.050352       0.114821      -0.048914       0.006307       0.042607              8.662457       7.343968       1.706843       1.777270       8.203874       3.925562      10.439528           0.051457
          125              O       0.422755       5.311117      11.351690      -0.551499      30.909412 0.51246158E+03  0.12156643E+05                                 7.721785                            6.932104       0.622079       2.230514                    0.999282      27.832343      72.365403       0.734266       0.351641      -1.146400      -0.017354       0.044033       0.030134       0.056108      -0.023695      -0.023410      -0.003019      -0.044825       0.063163      -0.050409       0.018308       0.032101              8.265474       9.332844      -2.318993      -0.945522       9.351477       1.986566       6.112102           0.035867
          126              O       1.355836       6.888379      12.534286      -0.483778      25.916317 0.40615829E+03  0.90858757E+04                                 6.819942                            6.128661       0.656234       2.278440                    0.998621      26.030779      65.606369       0.789528       0.346791      -1.151023      -0.014118      -0.013180      -0.000066       0.019314       0.022993       0.022122      -0.029379       0.072066       0.009832      -0.062757       0.016087       0.046669              7.311052      10.980669      -0.562265       0.666087       5.540712       0.462507       5.411775           0.075012
          127              O       6.917080       7.952165      16.113371      -0.623069      29.959066 0.49053697E+03  0.11487629E+05                                 7.473356                            6.718902       0.779134       2.277698                    0.999038      28.144402      72.245713       0.757864       0.345109      -1.154034       0.002814       0.029766      -0.029982       0.042342       0.013417      -0.025536      -0.045115       0.016538       0.101624      -0.049595      -0.019381       0.068976              7.834572       5.267400       1.035297      -1.586630       7.316485      -1.138470      10.919833           0.006030
          128              O       7.719309       9.927928      15.526585      -0.504785      38.074761 0.50774181E+03  0.12014469E+05                                 9.003274                            6.945459       0.435840       2.201735                    0.997972      26.664958      69.198319       0.726531       0.356279      -1.142878      -0.011424      -0.026409      -0.011407       0.030953      -0.013318       0.014571       0.017003       0.010192      -0.105867      -0.045503       0.013487       0.032016             10.928494       5.866049       1.533178       0.550844      14.314268       7.221459      12.605164           0.018169
          129              O       8.118913       1.884230       8.694066      -0.861306      33.991757 0.68060010E+03  0.17605234E+05                                 8.577226                            8.218900      -0.439561       1.856664                    0.998133      32.118950      91.774043       0.636194       0.372192      -1.112704      -0.007809      -0.070030      -0.005957       0.070716      -0.018175      -0.067904       0.012961       0.037517      -0.027779      -0.062799      -0.019272       0.082071              8.846149       7.255022      -0.668015       0.446139       9.198101      -0.678521      10.085325           0.037099
          130              O       6.690604      10.988365       1.337741      -0.549513      29.250015 0.46591891E+03  0.10775903E+05                                 7.339456                            6.546840       0.693934       2.271621                    0.999024      27.012050      68.998797       0.767677       0.344972      -1.153683       0.027942       0.039228      -0.012211       0.049685       0.017196       0.014332      -0.016101       0.004760      -0.074078      -0.038547       0.008840       0.029708              7.700735       5.868440       2.789746       0.215315      10.629470       0.241275       6.604293           0.052762
          131              O       7.480754       1.072716      18.847416      -0.516635      35.173792 0.52201048E+03  0.12444250E+05                                 8.517251                            7.065110       0.471685       2.211266                    0.998015      26.970828      70.368378       0.716517       0.358583      -1.140463      -0.006232       0.006950       0.018027       0.020301      -0.028665      -0.003255      -0.016188       0.077171       0.067213      -0.062439       0.025241       0.037197              9.647217       6.505203       0.060434      -2.167532       6.832551       3.349330      15.603898           0.021011
          132              O       0.699559       5.158191       2.543570      -0.481927      32.493760 0.45505949E+03  0.10459176E+05                                 8.009597                            6.518455       0.740020       2.314496                    0.998796      25.851932      65.753463       0.761070       0.350149      -1.149802      -0.016610      -0.008145       0.005112       0.019193      -0.023297       0.021169       0.038387       0.008855      -0.036184      -0.058388       0.023173       0.035215              9.263795      15.358455       3.448389       2.012272       5.877009       0.581147       6.555920           0.025783
          133              O       9.564333       5.639295       0.727914      -0.570151      33.570742 0.54543191E+03  0.13139634E+05                                 8.138843                            7.157381       0.548150       2.212566                    0.998871      27.914320      73.096069       0.721879       0.352208      -1.146149       0.022078      -0.054583       0.031050       0.066565      -0.005266      -0.018359      -0.005171      -0.050392       0.114780      -0.048930       0.006337       0.042593              8.662130       7.343676       1.706741      -1.777168       8.203564      -3.925385      10.439151           0.051485
          134              O       4.610045       5.851383       1.751140      -0.551502      30.909660 0.51246663E+03  0.12156809E+05                                 7.721899                            6.932200       0.622048       2.230506                    0.999282      27.832181      72.365446       0.734250       0.351648      -1.146393       0.017358      -0.044036       0.030130       0.056109      -0.023698       0.023402       0.003015      -0.044782       0.063130      -0.050388       0.018294       0.032095              8.265603       9.332998      -2.319038       0.945536       9.351629      -1.986599       6.112183           0.035928
          135              O       3.676964       4.274121       2.933736      -0.483799      25.916478 0.40616166E+03  0.90859717E+04                                 6.819979                            6.128696       0.656228       2.278435                    0.998621      26.030839      65.606642       0.789524       0.346792      -1.151021       0.014115       0.013177      -0.000062       0.019310       0.022994      -0.022124       0.029381       0.072066       0.009839      -0.062760       0.016090       0.046670              7.311092      10.980727      -0.562270      -0.666087       5.540749      -0.462513       5.411801           0.075161
          136              O       8.181320       3.210335       6.512821      -0.623089      29.959910 0.49055448E+03  0.11488151E+05                                 7.473528                            6.719048       0.779103       2.277682                    0.999038      28.144681      72.246964       0.757851       0.345112      -1.154031      -0.002814      -0.029767      -0.029980       0.042341       0.013419       0.025533       0.045111       0.016539       0.101638      -0.049593      -0.019381       0.068974              7.834757       5.267504       1.035328       1.586668       7.316663       1.138497      10.920103           0.006053
          137              O       7.379091       1.234573       5.926035      -0.504789      38.075190 0.50774740E+03  0.12014653E+05                                 9.003409                            6.945546       0.435801       2.201721                    0.997972      26.664947      69.198784       0.726518       0.356284      -1.142872       0.011426       0.026416      -0.011393       0.030955      -0.013317      -0.014560      -0.017006       0.010189      -0.105786      -0.045480       0.013480       0.032000             10.928676       5.866124       1.533189      -0.550840      14.314511      -7.221603      12.605393           0.018282
          138              O       6.979487       9.278270      18.294616      -0.861286      33.991653 0.68059773E+03  0.17605153E+05                                 8.577223                            8.218904      -0.439637       1.856646                    0.998133      32.118803      91.773500       0.636192       0.372193      -1.112704       0.007805       0.070037      -0.005954       0.070721      -0.018175       0.067918      -0.012965       0.037506      -0.027799      -0.062818      -0.019264       0.082082              8.846148       7.255027      -0.668007      -0.446176       9.198116       0.678576      10.085300           0.037106
          139              O       1.657804       5.755385      17.863359      -0.549535      29.249905 0.46591676E+03  0.10775841E+05                                 7.339443                            6.546829       0.694053       2.271656                    0.999024      27.011979      68.998584       0.767677       0.344973      -1.153682       0.027952      -0.039221       0.012212       0.049686      -0.017200      -0.014340      -0.016091       0.004741      -0.074057      -0.038543       0.008836       0.029707              7.700722       5.868427      -2.789740      -0.215306      10.629458       0.241264       6.604280           0.052669
          140              O       2.447954       4.508534       0.353684      -0.516626      35.173760 0.52200988E+03  0.12444231E+05                                 8.517238                            7.065100       0.471687       2.211267                    0.998015      26.970823      70.368319       0.716519       0.358583      -1.140463      -0.006233      -0.006947      -0.018032       0.020304       0.028662       0.003256      -0.016184       0.077164       0.067218      -0.062433       0.025242       0.037191              9.647201       6.505191      -0.060432       2.167532       6.832539       3.349317      15.603872           0.021014
          141              O       5.732359       0.423059      16.657530      -0.481933      32.493544 0.45505630E+03  0.10459084E+05                                 8.009562                            6.518433       0.740038       2.314504                    0.998796      25.851846      65.753174       0.761071       0.350149      -1.149802      -0.016608       0.008143      -0.005117       0.019192       0.023301      -0.021169       0.038393       0.008848      -0.036189      -0.058395       0.023171       0.035224              9.263744      15.358354      -3.448353      -2.012276       5.876975       0.581144       6.555904           0.025728
          142              O       4.531533      11.104455      18.473186      -0.570133      33.571614 0.54544914E+03  0.13140170E+05                                 8.139029                            7.157533       0.547954       2.212503                    0.998870      27.914573      73.097385       0.721864       0.352212      -1.146144       0.022077       0.054588      -0.031048       0.066567       0.005261       0.018357      -0.005174      -0.050371       0.114835      -0.048927       0.006317       0.042610              8.662337       7.343861      -1.706807       1.777236       8.203763      -3.925497      10.439389           0.051508
          143              O       9.642845      10.892367      17.449960      -0.551517      30.909767 0.51246916E+03  0.12156882E+05                                 7.721906                            6.932208       0.622018       2.230494                    0.999282      27.832293      72.365730       0.734252       0.351647      -1.146394       0.017358       0.044032      -0.030136       0.056110       0.023696      -0.023407       0.003019      -0.044786       0.063125      -0.050391       0.018298       0.032093              8.265609       9.333012       2.319039      -0.945537       9.351629      -1.986595       6.112185           0.035929
          144              O       8.709764       1.307129      16.267364      -0.483792      25.916115 0.40615458E+03  0.90857726E+04                                 6.819919                            6.128645       0.656230       2.278442                    0.998621      26.030611      65.605896       0.789526       0.346792      -1.151021       0.014120      -0.013174       0.000061       0.019311      -0.022993       0.022123       0.029374       0.072063       0.009828      -0.062752       0.016082       0.046670              7.311023      10.980610       0.562254       0.666088       5.540700      -0.462508       5.411759           0.075032
          145              O       3.148520       2.370915      12.688279      -0.623072      29.958577 0.49052679E+03  0.11487327E+05                                 7.473260                            6.718822       0.779151       2.277705                    0.999038      28.144230      72.244978       0.757871       0.345108      -1.154035      -0.002816       0.029759       0.029984       0.042339      -0.013412      -0.025532       0.045117       0.016544       0.101605      -0.049598      -0.019372       0.068970              7.834467       5.267339      -1.035284      -1.586608       7.316395       1.138462      10.919667           0.005932
          146              O       2.346291       4.346678      13.275065      -0.504780      38.074974 0.50774556E+03  0.12014569E+05                                 9.003254                            6.945446       0.435860       2.201739                    0.997972      26.665161      69.198673       0.726538       0.356275      -1.142882       0.011423      -0.026406       0.011415       0.030953       0.013319       0.014579      -0.017005       0.010191      -0.105934      -0.045525       0.013496       0.032029             10.928464       5.866037      -1.533171       0.550839      14.314216      -7.221435      12.605139           0.018168
          147              O       1.946687       7.465480       0.906484      -0.861305      33.991430 0.68059096E+03  0.17604916E+05                                 8.577131                            8.218813      -0.439549       1.856673                    0.998133      32.118719      91.772795       0.636202       0.372189      -1.112708       0.007809      -0.070037       0.005960       0.070723       0.018162      -0.067918      -0.012967       0.037509      -0.027789      -0.062815      -0.019263       0.082079              8.846051       7.254950       0.668010       0.446133       9.198004       0.678534      10.085199           0.037127
          148              O       3.374996       5.407115       8.262809      -0.549509      29.249423 0.46590739E+03  0.10775562E+05                                 7.339335                            6.546743       0.693979       2.271642                    0.999024      27.011834      68.997850       0.767686       0.344971      -1.153685      -0.027944       0.039225       0.012198       0.049681      -0.017193       0.014327       0.016114       0.004758      -0.074111      -0.038559       0.008849       0.029710              7.700601       5.868348      -2.789683       0.215305      10.629270      -0.241253       6.604185           0.052723
          149              O       2.584846       6.653966       9.954234      -0.516627      35.173753 0.52200966E+03  0.12444218E+05                                 8.517212                            7.065080       0.471694       2.211270                    0.998015      26.970881      70.368339       0.716523       0.358581      -1.140465       0.006229       0.006960      -0.018028       0.020304       0.028671      -0.003255       0.016197       0.077191       0.067224      -0.062454       0.025247       0.037208              9.647169       6.505174      -0.060434      -2.167513       6.832517      -3.349313      15.603816           0.020958
          150              O       9.366041      10.739441       7.056980      -0.481946      32.494429 0.45507025E+03  0.10459499E+05                                 8.009760                            6.518573       0.739980       2.314479                    0.998796      25.852058      65.754314       0.761055       0.350153      -1.149796       0.016608      -0.008137      -0.005106       0.019186       0.023289       0.021160      -0.038381       0.008850      -0.036195      -0.058374       0.023164       0.035211              9.263999      15.358826      -3.448504       2.012292       5.877138      -0.581158       6.556032           0.025849
          151              O       0.501267       0.058045       8.872636      -0.570134      33.569108 0.54539989E+03  0.13138653E+05                                 8.138539                            7.157138       0.548282       2.212620                    0.998871      27.913663      73.093447       0.721897       0.352205      -1.146153      -0.022072      -0.054598      -0.031048       0.066574       0.005255      -0.018346       0.005181      -0.050367       0.114851      -0.048921       0.006309       0.042613              8.661786       7.343363      -1.706623      -1.777038       8.203243       3.925197      10.438751           0.051470
          152              O       5.455555       0.270132       7.849410      -0.551506      30.909252 0.51245796E+03  0.12156559E+05                                 7.721867                            6.932171       0.622035       2.230506                    0.999282      27.831850      72.364585       0.734247       0.351651      -1.146390      -0.017358      -0.044032      -0.030130       0.056106       0.023699       0.023401      -0.003018      -0.044753       0.063090      -0.050374       0.018288       0.032086              8.265570       9.332969       2.319036       0.945537       9.351582       1.986588       6.112160           0.035954
          153              O       6.388636       9.855371       6.666814      -0.483768      25.915648 0.40614554E+03  0.90855127E+04                                 6.819800                            6.128545       0.656257       2.278451                    0.998621      26.030524      65.605297       0.789540       0.346788      -1.151025      -0.014118       0.013178       0.000067       0.019313      -0.022996      -0.022126      -0.029379       0.072069       0.009828      -0.062759       0.016086       0.046674              7.310890      10.980396       0.562234      -0.666076       5.540607       0.462496       5.411668           0.075209
          154              O       1.884280       8.791585       3.087729      -0.623082      29.959496 0.49054597E+03  0.11487893E+05                                 7.473417                            6.718956       0.779133       2.277690                    0.999038      28.144692      72.246629       0.757862       0.345108      -1.154034       0.002817      -0.029764       0.029983       0.042341      -0.013415       0.025537      -0.045117       0.016543       0.101618      -0.049599      -0.019377       0.068976              7.834635       5.267440      -1.035311       1.586643       7.316551      -1.138490      10.919914           0.006084
          155              O       2.686509       6.815823       3.674515      -0.504777      38.074912 0.50774356E+03  0.12014525E+05                                 9.003310                            6.945480       0.435832       2.201732                    0.997972      26.664976      69.198492       0.726528       0.356280      -1.142877      -0.011424       0.026410       0.011408       0.030953       0.013317      -0.014568       0.017003       0.010187      -0.105856      -0.045499       0.013486       0.032012             10.928543       5.866068      -1.533188      -0.550850      14.314349       7.221499      12.605211           0.018206
          156              O       3.086113       3.697020      10.507034      -0.861312      33.992308 0.68061602E+03  0.17605751E+05                                 8.577363                            8.219045      -0.439648       1.856637                    0.998133      32.119181      91.775014       0.636183       0.372196      -1.112701      -0.007805       0.070038       0.005954       0.070723       0.018174       0.067915       0.012969       0.037496      -0.027787      -0.062816      -0.019263       0.082078              8.846289       7.255151       0.668014      -0.446226       9.198274      -0.678568      10.085443           0.037049

******************************************************
Auxiliary information for the entire system
The total spin magnetic moment of the unit cell is   13.042433
The total net atomic charge of the unit cell is   -0.000005
Accuracy of reproducing the electrostatic potential in the unit cell:
  The inner radius (bohr) =    5.0000
  The outer radius (bohr) =   12.0000
  Valid grid points have density less than (e/(bohr^3)) =    0.0001
  The number of valid grid points were=        28572
  The rms potential error without charges in kcal/mol is=      6.22794
  The rms potential error with partial charges in kcal/mol is=      1.06841
  The RRMSE value at monopole order=      0.17155
  The rms potential error with partial charges and cloud penetration in kcal/mol is=      1.07910
  The RRMSE value at monopole order with cloud penetration is=      0.17327
  The rms potential error with partial charges and atomic dipoles in kcal/mol is=      0.34172
  The RRMSE value at dipole order=      0.05487
  The rms potential error with partial charges, atomic dipoles and cloud penetration in kcal/mol is=      0.33371
  The RRMSE value at dipole order with cloud penetration=      0.05358

******************************************************
The electron densities and ab initio electrostatic potential were computed in VASP using the PBE functional and
projector augmented wave method. See the main text of the journal article for a description of computational details.
The atomic charges, dipoles, and quadrupoles were computed with the DDEC6 method as described in
(a) T. A. Manz and N. Gabaldon Limas, RSC Adv. 6 (2016) 47771-47801 DOI: 10.1039/c6ra04656h
(b) N. Gabaldon Limas and T. A. Manz, RSC Adv. 8 (2018) 2678-2707 DOI: 10.1039/c7ra11829e.
For each atom in the material, the electron cloud parameters were fit to the spherically averaged atom-in-material
electron density using radial positions for which this density was between 10^-4 and 10^-2 electrons per cubic bohr.
The polarizabilities, dispersion coefficients, and quantum Drude oscillator (QDO) parameters were fit using the MCLF method.
The magnetic structure of the system was optimized in VASP from the default ferromagnetic initial guess using spin polarization.
The atomic spin moments (ASMs) were computed on this optimized magnetic structure using the DDEC6 partition as inputs
to the method of T. A. Manz and D. S. Sholl, J. Chem. Theory Comput. 7 (2011) 4146-4164 DOI: 10.1021/ct200539n.
The RMSE and RRMSE were computed using a uniform grid with Ewald summation.
