# Supplementary material for: A collection of forcefield precursors for metal–organic frameworks
Source: RSC Adv. 2019 Nov 13;9(63):36492–507. doi: 10.1039/c9ra07327b (PMC9075174; doi:10.1039/c9ra07327b)
Supplement: RA-009-C9RA07327B-s5337 [file RA-009-C9RA07327B-s5337.xyz]

  288
jmolscript: load "" {1 1 1} spacegroup "x,y,z" unitcell [{     15.745000     0.000000     0.000000 }, {      0.000000    16.907000     0.000000 }, {      0.000000     0.000000    18.167000 }]
Zn     6.834904    13.916152    11.706815     0.925540
Zn     7.546578    10.855985    10.703996     1.050101
Zn     1.037596     2.990848     2.623315     0.925540
Zn     0.325921     6.051015     1.620496     1.050101
Zn     8.910095     5.462652    15.543685     0.925540
Zn     8.198422     2.402485    16.546504     1.050101
Zn    14.707405    11.444348     6.460185     0.925540
Zn    15.419078    14.504515     7.463004     1.050100
Zn     8.910095     2.990848     6.460185     0.925540
Zn     8.198422     6.051015     7.463004     1.050100
Zn    14.707405    13.916152    15.543685     0.925540
Zn    15.419078    10.855985    16.546504     1.050100
Zn     6.834904    11.444348     2.623315     0.925540
Zn     7.546578    14.504515     1.620496     1.050100
Zn     1.037596     5.462652    11.706815     0.925540
Zn     0.325921     2.402485    10.703996     1.050100
H      7.390703    13.444446     6.694539     0.123693
H      8.398383    12.196710     6.638222     0.121011
H      9.368275    15.753943     4.754304     0.116186
H      7.982715    15.611924     5.548202     0.116273
H     11.536361    15.843550     6.055061     0.115826
H     11.526914    15.760705     7.651940     0.116347
H     10.594810    12.303224     7.899012     0.124182
H     10.958520    13.583084     8.791011     0.118513
H      9.319465    15.569656     8.910914     0.125604
H      7.951225    15.500338     8.075232     0.130337
H     10.978989    13.807947     4.701620     0.119308
H     10.610556    12.440171     5.450100     0.123020
H      0.481797     3.462554    15.778040     0.123693
H     15.219117     4.710290    15.721722     0.121011
H     14.249225     1.153057    13.837804     0.116186
H     15.634785     1.295076    14.631702     0.116273
H     12.081138     1.063450    15.138561     0.115826
H     12.090585     1.146295    16.735440     0.116347
H     13.022689     4.603776    16.982512     0.124182
H     12.658980     3.323916    17.874511     0.118513
H     14.298035     1.337344    17.994414     0.125604
H     15.666275     1.406662    17.158732     0.130337
H     12.638511     3.099053    13.785120     0.119308
H     13.006945     4.466829    14.533600     0.123020
H      8.354297     4.990946     2.388961     0.123693
H      7.346617     3.743210     2.445278     0.121012
H      6.376725     7.300443     4.329196     0.116186
H      7.762285     7.158424     3.535298     0.116273
H      4.208638     7.390050     3.028439     0.115826
H      4.218085     7.307205     1.431560     0.116347
H      5.150189     3.849724     1.184488     0.124182
H      4.786480     5.129584     0.292489     0.118513
H      6.425535     7.116156     0.172587     0.125604
H      7.793775     7.046838     1.008269     0.130337
H      4.766012     5.354447     4.381880     0.119308
H      5.134444     3.986671     3.633400     0.123020
H     15.263203    11.916054    11.472461     0.123693
H      0.525883    13.163790    11.528778     0.121011
H      1.495775     9.606557    13.412696     0.116186
H      0.110215     9.748576    12.618798     0.116273
H      3.663861     9.516950    12.111939     0.115826
H      3.654415     9.599795    10.515060     0.116347
H      2.722311    13.057276    10.267988     0.124182
H      3.086020    11.777416     9.375989     0.118513
H      1.446966     9.790844     9.256086     0.125604
H      0.078725     9.860162    10.091769     0.130337
H      3.106488    11.552553    13.465380     0.119308
H      2.738056    12.920329    12.716900     0.123020
H      8.354297     3.462554    11.472461     0.123693
H      7.346617     4.710290    11.528778     0.121011
H      6.376725     1.153057    13.412696     0.116186
H      7.762285     1.295076    12.618798     0.116273
H      4.208638     1.063450    12.111939     0.115826
H      4.218085     1.146295    10.515060     0.116347
H      5.150189     4.603776    10.267988     0.124182
H      4.786480     3.323916     9.375989     0.118513
H      6.425535     1.337344     9.256086     0.125604
H      7.793775     1.406662    10.091769     0.130337
H      4.766012     3.099053    13.465380     0.119308
H      5.134444     4.466829    12.716900     0.123020
H     15.263203    13.444446     2.388961     0.123693
H      0.525883    12.196710     2.445278     0.121011
H      1.495775    15.753943     4.329196     0.116186
H      0.110215    15.611924     3.535298     0.116273
H      3.663861    15.843550     3.028439     0.115826
H      3.654415    15.760705     1.431560     0.116347
H      2.722311    12.303224     1.184488     0.124182
H      3.086020    13.583084     0.292489     0.118513
H      1.446966    15.569656     0.172587     0.125604
H      0.078725    15.500338     1.008269     0.130337
H      3.106488    13.807947     4.381880     0.119308
H      2.738056    12.440171     3.633400     0.123020
H      7.390703    11.916054    15.778040     0.123693
H      8.398383    13.163790    15.721722     0.121011
H      9.368275     9.606557    13.837804     0.116186
H      7.982715     9.748576    14.631702     0.116273
H     11.536361     9.516950    15.138561     0.115826
H     11.526914     9.599795    16.735440     0.116347
H     10.594810    13.057276    16.982512     0.124182
H     10.958520    11.777416    17.874511     0.118513
H      9.319465     9.790844    17.994414     0.125604
H      7.951225     9.860162    17.158732     0.130337
H     10.978989    11.552553    13.785120     0.119308
H     10.610556    12.920329    14.533600     0.123020
H      0.481797     4.990946     6.694539     0.123694
H     15.219117     3.743210     6.638222     0.121011
H     14.249225     7.300443     4.754304     0.116186
H     15.634785     7.158424     5.548202     0.116273
H     12.081138     7.390050     6.055061     0.115826
H     12.090585     7.307205     7.651940     0.116347
H     13.022689     3.849724     7.899012     0.124182
H     12.658980     5.129584     8.791011     0.118513
H     14.298035     7.116156     8.910914     0.125604
H     15.666275     7.046838     8.075232     0.130337
H     12.638511     5.354447     4.701620     0.119308
H     13.006945     3.986671     5.450100     0.123020
C      8.349573    13.020081     9.190685     0.644875
C      9.031332    13.681144     7.998930     0.063810
C      8.344850    13.184079     6.692723    -0.287233
C      9.054949    13.811328     5.477351     0.065122
C      8.936862    15.349865     5.548202    -0.297178
C      9.626493    15.875673     6.845326     0.074236
C     11.079757    15.434400     6.830792    -0.288516
C     11.223036    13.924605     6.754491     0.073820
C     10.516085    13.288902     7.955329    -0.271265
C      8.906947    15.239970     8.073415    -0.282177
C     10.530256    13.425849     5.497334    -0.270595
C      8.388936    13.354839     4.189310     0.636208
C      9.547768     0.488612     6.936161     0.594155
C     12.692044    13.513765     6.796275     0.645579
C     15.267926     3.886919     0.107185     0.644875
C     14.586168     3.225856    17.082430     0.063810
C     15.272650     3.722921    15.776223    -0.287233
C     14.562551     3.095672    14.560851     0.065122
C     14.680638     1.557135    14.631702    -0.297178
C     13.991007     1.031327    15.928826     0.074236
C     12.537743     1.472600    15.914292    -0.288517
C     12.394464     2.982395    15.837991     0.073820
C     13.101415     3.618098    17.038829    -0.271265
C     14.710554     1.667030    17.156915    -0.282178
C     13.087244     3.481151    14.580834    -0.270595
C     15.228564     3.552161    13.272810     0.636208
C     14.069732    16.418388    16.019661     0.594155
C     10.925455     3.393235    15.879775     0.645579
C      7.395427     4.566581    18.059815     0.644875
C      6.713668     5.227644     1.084570     0.063810
C      7.400150     4.730579     2.390777    -0.287233
C      6.690051     5.357828     3.606150     0.065122
C      6.808138     6.896365     3.535298    -0.297178
C      6.118507     7.422173     2.238174     0.074236
C      4.665243     6.980900     2.252708    -0.288516
C      4.521964     5.471105     2.329009     0.073820
C      5.228914     4.835402     1.128171    -0.271265
C      6.838053     6.786470     1.010085    -0.282178
C      5.214744     4.972349     3.586166    -0.270595
C      7.356064     4.901339     4.894190     0.636208
C      6.197232     8.942112     2.147339     0.594155
C      3.052955     5.060265     2.287225     0.645579
C      0.477073    12.340419     8.976315     0.644874
C      1.158832    11.679356    10.168070     0.063810
C      0.472350    12.176421    11.474277    -0.287233
C      1.182449    11.549172    12.689650     0.065122
C      1.064362    10.010635    12.618798    -0.297178
C      1.753993     9.484827    11.321674     0.074236
C      3.207256     9.926100    11.336208    -0.288516
C      3.350536    11.435895    11.412509     0.073820
C      2.643585    12.071598    10.211671    -0.271266
C      1.034446    10.120530    10.093585    -0.282178
C      2.657756    11.934651    12.669666    -0.270595
C      0.516436    12.005661    13.977690     0.636208
C      1.675268     7.964888    11.230839     0.594155
C      4.819545    11.846735    11.370725     0.645579
C      7.395427     3.886919     8.976315     0.644875
C      6.713668     3.225856    10.168070     0.063810
C      7.400150     3.722921    11.474277    -0.287233
C      6.690051     3.095672    12.689650     0.065122
C      6.808138     1.557135    12.618798    -0.297178
C      6.118507     1.031327    11.321674     0.074236
C      4.665243     1.472600    11.336208    -0.288517
C      4.521964     2.982395    11.412509     0.073820
C      5.228914     3.618098    10.211671    -0.271266
C      6.838053     1.667030    10.093585    -0.282177
C      5.214744     3.481151    12.669666    -0.270595
C      7.356064     3.552161    13.977690     0.636208
C      6.197232    16.418388    11.230839     0.594155
C      3.052955     3.393235    11.370725     0.645579
C      0.477073    13.020081    18.059815     0.644875
C      1.158832    13.681144     1.084570     0.063810
C      0.472350    13.184079     2.390777    -0.287234
C      1.182449    13.811328     3.606150     0.065122
C      1.064362    15.349865     3.535298    -0.297178
C      1.753993    15.875673     2.238174     0.074236
C      3.207256    15.434400     2.252708    -0.288517
C      3.350536    13.924605     2.329009     0.073820
C      2.643585    13.288902     1.128171    -0.271265
C      1.034446    15.239970     1.010085    -0.282178
C      2.657756    13.425849     3.586166    -0.270595
C      0.516436    13.354839     4.894190     0.636208
C      1.675268     0.488612     2.147339     0.594155
C      4.819545    13.513765     2.287225     0.645579
C      8.349573    12.340419     0.107185     0.644874
C      9.031332    11.679356    17.082430     0.063810
C      8.344850    12.176421    15.776223    -0.287233
C      9.054949    11.549172    14.560851     0.065122
C      8.936862    10.010635    14.631702    -0.297178
C      9.626493     9.484827    15.928826     0.074236
C     11.079757     9.926100    15.914292    -0.288516
C     11.223036    11.435895    15.837991     0.073820
C     10.516085    12.071598    17.038829    -0.271265
C      8.906947    10.120530    17.156915    -0.282178
C     10.530256    11.934651    14.580834    -0.270595
C      8.388936    12.005661    13.272810     0.636208
C      9.547768     7.964888    16.019661     0.594155
C     12.692044    11.846735    15.879775     0.645579
C     15.267926     4.566581     9.190685     0.644875
C     14.586168     5.227644     7.998930     0.063810
C     15.272650     4.730579     6.692723    -0.287233
C     14.562551     5.357828     5.477351     0.065122
C     14.680638     6.896365     5.548202    -0.297178
C     13.991007     7.422173     6.845326     0.074236
C     12.537743     6.980900     6.830792    -0.288516
C     12.394464     5.471105     6.754491     0.073819
C     13.101415     4.835402     7.955329    -0.271265
C     14.710554     6.786470     8.073415    -0.282177
C     13.087244     4.972349     5.497334    -0.270595
C     15.228564     4.901339     4.189310     0.636208
C     14.069732     8.942112     6.936161     0.594155
C     10.925455     5.060265     6.796275     0.645579
O      8.000034    13.758917    10.135369    -0.556970
O      8.199996    11.794323     9.156168    -0.566753
O      7.711901    12.313368     4.187494    -0.515449
O      8.655026    14.039573     3.159241    -0.608862
O      8.921117     1.115862     5.996927    -0.585952
O     10.026416     1.087120     7.880845    -0.566949
O     13.529678    14.374331     7.121464    -0.597551
O     12.953411    12.333657     6.507419    -0.528294
O     15.617465     3.148083     1.051869    -0.556970
O     15.417504     5.112677     0.072668    -0.566753
O      0.160599     4.593632    13.270994    -0.515449
O     14.962473     2.867427    12.242741    -0.608862
O     14.696383    15.791138    15.080427    -0.585952
O     13.591084    15.819880    16.964345    -0.566948
O     10.087822     2.532669    16.204964    -0.597551
O     10.664089     4.573344    15.590919    -0.528294
O      7.744966     5.305417    17.115131    -0.556970
O      7.545004     3.340823    18.094332    -0.566753
O      8.033099     3.859868     4.896007    -0.515449
O      7.089974     5.586073     5.924259    -0.608862
O      6.823883     9.569362     3.086573    -0.585952
O      5.718584     9.540620     1.202655    -0.566949
O      2.215321     5.920831     1.962036    -0.597551
O      2.791589     3.880157     2.576081    -0.528294
O      0.127534    11.601583     8.031631    -0.556970
O      0.327496    13.566177     9.010832    -0.566753
O     15.584401    13.047132    13.979507    -0.515449
O      0.782527    11.320927    15.007759    -0.608862
O      1.048617     7.337638    12.170073    -0.585952
O      2.153916     7.366380    10.286155    -0.566949
O      5.657178    10.986169    11.045536    -0.597551
O      5.080911    13.026843    11.659581    -0.528294
O      7.744966     3.148083     8.031631    -0.556970
O      7.545004     5.112677     9.010832    -0.566753
O      8.033099     4.593632    13.979507    -0.515449
O      7.089974     2.867427    15.007759    -0.608862
O      6.823883    15.791138    12.170073    -0.585952
O      5.718584    15.819880    10.286155    -0.566949
O      2.215321     2.532669    11.045536    -0.597551
O      2.791589     4.573344    11.659581    -0.528294
O      0.127534    13.758917    17.115131    -0.556970
O      0.327496    11.794323    18.094332    -0.566753
O     15.584401    12.313368     4.896007    -0.515449
O      0.782527    14.039573     5.924259    -0.608862
O      1.048617     1.115862     3.086573    -0.585952
O      2.153916     1.087120     1.202655    -0.566949
O      5.657178    14.374331     1.962036    -0.597551
O      5.080911    12.333657     2.576081    -0.528294
O      8.000034    11.601583     1.051869    -0.556970
O      8.199996    13.566177     0.072668    -0.566753
O      7.711901    13.047132    13.270994    -0.515449
O      8.655026    11.320927    12.242741    -0.608862
O      8.921117     7.337638    15.080427    -0.585952
O     10.026416     7.366380    16.964345    -0.566948
O     13.529678    10.986169    16.204964    -0.597551
O     12.953411    13.026843    15.590919    -0.528294
O     15.617465     5.305417    10.135369    -0.556970
O     15.417504     3.340823     9.156168    -0.566753
O      0.160599     3.859868     4.187494    -0.515449
O     14.962473     5.586073     3.159241    -0.608862
O     14.696383     9.569362     5.996927    -0.585952
O     13.591084     9.540620     7.880845    -0.566949
O     10.087822     5.920831     7.121464    -0.597551
O     10.664089     3.880157     6.507419    -0.528294

The following XYZ coordinates are in angstroms. Other properties are in atomic units.
The sperically averaged electron density of each atom fit to a function of the form exp(a - br)
eigen_1, eigen_2 and eigen_3 are the three eigenvalues of traceless quadrupole moment tensor
  atom number  atomic symbol              X              Y              Z     net charge C6 coefficient C8 coefficient C10 coefficient fluctuating dipole atomic polarizability isotropic forcefield polarizability              a              b squared Pearson coefficient          <r^3>          <r^4>         wp_QDO          m_QDO          q_QDO       dipole_x       dipole_y       dipole_z         dipole            Qxy            Qxz            Qyz     Q(x^2-y^2)  Q(3z^2 - R^2)        eigen_1        eigen_2        eigen_3 static polarizability      alpha(xx)      alpha(xy)      alpha(xz)      alpha(yy)      alpha(yz)      alpha(zz) atomic spin moment
            1             Zn       6.834904      13.916152      11.706815       0.925540      96.126478 0.18258423E+04  0.57859036E+05                                17.428329                           14.218121       0.103586       1.897385                    0.998838      45.911811     125.877786       0.465528       0.415195      -1.131079       0.001466       0.064602       0.021310       0.068041       0.033529      -0.015739      -0.019641       0.174936       0.153152      -0.120792       0.039902       0.080890             21.013561      17.895621      -0.489381      -0.530014      27.630218      -4.763256      17.514844          -0.000000
            2             Zn       7.546578      10.855985      10.703996       1.050101      62.990747 0.11949128E+04  0.33970701E+05                                13.055092                           11.391602       0.407945       2.033363                    0.999474      41.049754     105.717449       0.529021       0.407253      -1.139457       0.030586      -0.182342      -0.029340       0.187203      -0.018204       0.001729       0.027686      -0.161207      -0.240249      -0.084242      -0.042054       0.126295             14.542637      16.397938       1.356970      -0.663800      11.033613      -2.049310      16.196359           0.000002
            3             Zn       1.037596       2.990848       2.623315       0.925540      96.126477 0.18258425E+04  0.57859042E+05                                17.428329                           14.218121       0.103586       1.897385                    0.998838      45.911811     125.877784       0.465528       0.415195      -1.131079      -0.001466      -0.064602       0.021309       0.068041       0.033529       0.015739       0.019641       0.174936       0.153152      -0.120792       0.039902       0.080890             21.013560      17.895623      -0.489381       0.530012      27.630218       4.763256      17.514841          -0.000000
            4             Zn       0.325921       6.051015       1.620496       1.050101      62.990727 0.11949123E+04  0.33970684E+05                                13.055088                           11.391599       0.407945       2.033363                    0.999474      41.049752     105.717435       0.529021       0.407253      -1.139457      -0.030586       0.182342      -0.029340       0.187203      -0.018204      -0.001729      -0.027686      -0.161207      -0.240250      -0.084242      -0.042054       0.126295             14.542633      16.397928       1.356969       0.663800      11.033611       2.049312      16.196359           0.000002
            5             Zn       8.910095       5.462652      15.543685       0.925540      96.126471 0.18258419E+04  0.57859018E+05                                17.428327                           14.218118       0.103586       1.897385                    0.998838      45.911811     125.877782       0.465528       0.415195      -1.131079      -0.001466       0.064602      -0.021310       0.068041      -0.033529      -0.015739       0.019641       0.174936       0.153152      -0.120792       0.039902       0.080890             21.013560      17.895618       0.489399      -0.530009      27.630206       4.763263      17.514857          -0.000000
            6             Zn       8.198422       2.402485      16.546504       1.050101      62.990742 0.11949127E+04  0.33970697E+05                                13.055090                           11.391601       0.407945       2.033363                    0.999474      41.049754     105.717446       0.529021       0.407253      -1.139457      -0.030586      -0.182342       0.029340       0.187203       0.018204       0.001729      -0.027686      -0.161207      -0.240250      -0.084242      -0.042054       0.126295             14.542635      16.397937      -1.356971      -0.663798      11.033612       2.049309      16.196357           0.000002
            7             Zn      14.707405      11.444348       6.460185       0.925540      96.126496 0.18258422E+04  0.57859030E+05                                17.428331                           14.218120       0.103586       1.897385                    0.998838      45.911812     125.877789       0.465528       0.415195      -1.131079       0.001466      -0.064602      -0.021310       0.068041      -0.033529       0.015739      -0.019641       0.174936       0.153152      -0.120792       0.039902       0.080890             21.013566      17.895620       0.489397       0.530010      27.630216      -4.763263      17.514861          -0.000000
            8             Zn      15.419078      14.504515       7.463004       1.050100      62.990763 0.11949133E+04  0.33970721E+05                                13.055095                           11.391605       0.407944       2.033362                    0.999474      41.049757     105.717466       0.529021       0.407253      -1.139457       0.030586       0.182342       0.029340       0.187203       0.018204      -0.001729       0.027686      -0.161207      -0.240249      -0.084242      -0.042054       0.126295             14.542640      16.397945      -1.356972       0.663800      11.033617      -2.049311      16.196357           0.000002
            9             Zn       8.910095       2.990848       6.460185       0.925540      96.126481 0.18258421E+04  0.57859024E+05                                17.428328                           14.218119       0.103586       1.897385                    0.998838      45.911811     125.877782       0.465528       0.415195      -1.131079      -0.001466      -0.064602      -0.021309       0.068041       0.033529      -0.015739      -0.019641       0.174936       0.153152      -0.120792       0.039902       0.080890             21.013562      17.895615      -0.489399      -0.530009      27.630211      -4.763264      17.514859          -0.000000
           10             Zn       8.198422       6.051015       7.463004       1.050100      62.990749 0.11949129E+04  0.33970705E+05                                13.055092                           11.391602       0.407945       2.033363                    0.999474      41.049755     105.717453       0.529021       0.407253      -1.139457      -0.030586       0.182342       0.029340       0.187203      -0.018204       0.001729       0.027686      -0.161207      -0.240250      -0.084242      -0.042054       0.126295             14.542637      16.397939       1.356971      -0.663799      11.033613      -2.049309      16.196358           0.000002
           11             Zn      14.707405      13.916152      15.543685       0.925540      96.126494 0.18258421E+04  0.57859026E+05                                17.428330                           14.218120       0.103586       1.897385                    0.998838      45.911811     125.877786       0.465528       0.415195      -1.131079       0.001466       0.064602      -0.021310       0.068041       0.033529       0.015739       0.019641       0.174936       0.153152      -0.120792       0.039902       0.080890             21.013566      17.895620      -0.489397       0.530010      27.630216       4.763263      17.514861          -0.000000
           12             Zn      15.419078      10.855985      16.546504       1.050100      62.990742 0.11949129E+04  0.33970705E+05                                13.055091                           11.391602       0.407945       2.033363                    0.999474      41.049755     105.717451       0.529021       0.407253      -1.139457       0.030586      -0.182342       0.029340       0.187203      -0.018204      -0.001729      -0.027686      -0.161207      -0.240250      -0.084242      -0.042054       0.126295             14.542635      16.397940       1.356971       0.663800      11.033613       2.049310      16.196353           0.000002
           13             Zn       6.834904      11.444348       2.623315       0.925540      96.126466 0.18258421E+04  0.57859027E+05                                17.428327                           14.218119       0.103586       1.897385                    0.998838      45.911809     125.877774       0.465528       0.415195      -1.131079       0.001466      -0.064602       0.021309       0.068041      -0.033529      -0.015739       0.019641       0.174936       0.153152      -0.120792       0.039902       0.080890             21.013558      17.895620       0.489381      -0.530013      27.630213       4.763256      17.514843          -0.000000
           14             Zn       7.546578      14.504515       1.620496       1.050100      62.990749 0.11949129E+04  0.33970705E+05                                13.055092                           11.391602       0.407944       2.033363                    0.999474      41.049757     105.717457       0.529021       0.407253      -1.139457       0.030586       0.182342      -0.029340       0.187203       0.018204       0.001729      -0.027687      -0.161207      -0.240250      -0.084242      -0.042054       0.126295             14.542636      16.397938      -1.356970      -0.663800      11.033613       2.049310      16.196359           0.000002
           15             Zn       1.037596       5.462652      11.706815       0.925540      96.126471 0.18258424E+04  0.57859038E+05                                17.428328                           14.218121       0.103586       1.897385                    0.998838      45.911811     125.877787       0.465528       0.415195      -1.131079      -0.001466       0.064602       0.021310       0.068041      -0.033529       0.015739      -0.019641       0.174936       0.153152      -0.120792       0.039902       0.080890             21.013560      17.895627       0.489381       0.530013      27.630214      -4.763255      17.514839          -0.000000
           16             Zn       0.325921       2.402485      10.703996       1.050100      62.990768 0.11949133E+04  0.33970719E+05                                13.055095                           11.391605       0.407944       2.033363                    0.999474      41.049758     105.717470       0.529021       0.407253      -1.139457      -0.030586      -0.182342      -0.029340       0.187203       0.018204      -0.001729       0.027686      -0.161207      -0.240250      -0.084242      -0.042054       0.126295             14.542641      16.397937      -1.356970       0.663800      11.033618      -2.049313      16.196367           0.000002
           17              H       7.390703      13.444446       6.694539       0.123693       1.151232 0.93656744E+01  0.94309045E+02                                 1.734503                            1.726689      -0.798898       2.493719                    0.998580       3.371673       9.131895       0.509532       1.193769      -0.731541      -0.025676       0.010488       0.000014       0.027736      -0.003319      -0.001898      -0.001763       0.014211      -0.007399      -0.007531      -0.001733       0.009265              1.727099       2.135316      -0.112192       0.009296       1.478839       0.022518       1.567143           0.000000
           18              H       8.398383      12.196710       6.638222       0.121011       1.313023 0.11036865E+02  0.11608068E+03                                 1.898296                            1.874831      -1.247085       2.276195                    0.994325       3.677185      10.260929       0.487621       1.194290      -0.729656       0.005110      -0.028889      -0.003345       0.029527      -0.001155      -0.002820       0.002641      -0.012688      -0.026770      -0.010130      -0.001201       0.011331              1.898663       1.584403       0.035417       0.018421       2.332913       0.065632       1.778673           0.000000
           19              H       9.368275      15.753943       4.754304       0.116186       1.468060 0.12781519E+02  0.13972117E+03                                 2.062343                            2.031513      -1.408638       2.197845                    0.992253       3.872990      11.087046       0.462742       1.210843      -0.725759       0.016636       0.011792      -0.019940       0.028521       0.004547      -0.006571      -0.007311       0.004832       0.006618      -0.008508      -0.004261       0.012769              2.064914       1.809440       0.154793      -0.207051       2.008332      -0.197163       2.376970           0.000001
           20              H       7.982715      15.611924       5.548202       0.116273       1.334569 0.11358958E+02  0.12052045E+03                                 1.942881                            1.923630      -1.040771       2.372285                    0.996091       3.660435      10.312050       0.472550       1.221619      -0.724397      -0.025755       0.008591       0.005679       0.027738      -0.002482       0.000517       0.002431       0.017848      -0.014551      -0.008514      -0.003176       0.011690              1.939763       2.341406      -0.218056       0.085181       1.799126       0.050731       1.678756           0.000000
           21              H      11.536361      15.843550       6.055061       0.115826       1.258503 0.10461762E+02  0.10838718E+03                                 1.851468                            1.833160      -0.869915       2.455206                    0.997733       3.489771       9.611920       0.490801       1.204557      -0.729322       0.008216       0.011597      -0.023383       0.027364       0.001048      -0.005436      -0.005177      -0.006689       0.004898      -0.007796      -0.001107       0.008904              1.849670       1.839684       0.132516      -0.305394       1.769840      -0.249846       1.939486           0.000000
           22              H      11.526914      15.760705       7.651940       0.116347       1.458355 0.12754478E+02  0.13937762E+03                                 2.053977                            2.029631      -1.415759       2.194635                    0.992022       3.877068      11.103536       0.462778       1.211163      -0.725576       0.007522       0.006668       0.024061       0.026077       0.004482       0.006813      -0.000979       0.001166       0.020212      -0.009755      -0.000642       0.010398              2.050461       2.049429       0.056516       0.310785       1.941544       0.268374       2.160411           0.000000
           23              H      10.594810      12.303224       7.899012       0.124182       1.211419 0.10026989E+02  0.10341256E+03                                 1.834889                            1.816393      -1.063107       2.369153                    0.996022       3.590487      10.064660       0.481308       1.233902      -0.720556       0.000643      -0.028507      -0.006684       0.029287      -0.002010       0.002155       0.000831      -0.013325      -0.008918      -0.006804      -0.001665       0.008469              1.836072       1.674854      -0.156745      -0.061303       2.269062      -0.018844       1.564301           0.000000
           24              H      10.958520      13.583084       8.791011       0.118513       1.160845 0.95050465E+01  0.95916428E+02                                 1.738841                            1.735929      -0.691317       2.539628                    0.999526       3.342053       9.015130       0.510536       1.188888      -0.733437       0.010733       0.013412       0.022102       0.027992       0.001174       0.002678       0.002325       0.003190       0.012899      -0.004434      -0.001736       0.006170              1.727185       1.692210       0.038330       0.238643       1.480182       0.105560       2.009164           0.000001
           25              H       9.319465      15.569656       8.910914       0.125604       1.342177 0.11629956E+02  0.12472989E+03                                 1.989770                            1.978538      -1.158603       2.323353                    0.995207       3.712292      10.682740       0.452451       1.262241      -0.715014       0.011801       0.009314       0.024296       0.028571      -0.003320       0.005368       0.004241       0.004176       0.025121      -0.010320      -0.000748       0.011068              1.985905       1.741331       0.079267       0.112136       1.884859       0.246000       2.331524           0.000000
           26              H       7.951225      15.500338       8.075232       0.130337       1.093571 0.88784558E+01  0.89406628E+02                                 1.762902                            1.750122      -0.892030       2.457611                    0.997304       3.505838       9.920234       0.470157       1.293691      -0.707445      -0.028150       0.008583      -0.000085       0.029429      -0.003196       0.001117      -0.000838       0.005194      -0.019993      -0.006808      -0.000773       0.007581              1.764826       2.105454      -0.238430      -0.157434       1.622225       0.054171       1.566800           0.000000
           27              H      10.978989      13.807947       4.701620       0.119308       1.180519 0.96217523E+01  0.97397669E+02                                 1.752626                            1.740227      -0.866506       2.458915                    0.998049       3.399435       9.186358       0.512652       1.180290      -0.734717       0.010021       0.014841      -0.020823       0.027464       0.003170      -0.004062      -0.001898       0.005123       0.007042      -0.005250      -0.001867       0.007116              1.748684       1.724152       0.085175      -0.246123       1.509407      -0.163915       2.012492           0.000001
           28              H      10.610556      12.440171       5.450100       0.123020       1.201422 0.98592321E+01  0.10050564E+03                                 1.776729                            1.763668      -0.965209       2.411364                    0.997426       3.450257       9.385119       0.507852       1.183101      -0.733595      -0.000329      -0.029264       0.002965       0.029415       0.001839      -0.000330       0.003007      -0.017788      -0.007001      -0.007993      -0.002918       0.010911              1.772241       1.616657      -0.130642       0.039536       2.164633       0.092448       1.535434           0.000001
           29              H       0.481797       3.462554      15.778040       0.123693       1.151231 0.93656682E+01  0.94308966E+02                                 1.734502                            1.726688      -0.798898       2.493720                    0.998580       3.371672       9.131891       0.509532       1.193769      -0.731541       0.025676      -0.010488       0.000014       0.027736      -0.003319       0.001898       0.001763       0.014211      -0.007399      -0.007531      -0.001733       0.009265              1.727099       2.135315      -0.112192      -0.009295       1.478838      -0.022518       1.567142           0.000000
           30              H      15.219117       4.710290      15.721722       0.121011       1.313023 0.11036860E+02  0.11608063E+03                                 1.898296                            1.874831      -1.247085       2.276195                    0.994325       3.677184      10.260927       0.487620       1.194291      -0.729656      -0.005110       0.028889      -0.003345       0.029527      -0.001155       0.002820      -0.002641      -0.012688      -0.026770      -0.010130      -0.001201       0.011331              1.898663       1.584403       0.035417      -0.018421       2.332913      -0.065633       1.778673           0.000000
           31              H      14.249225       1.153057      13.837804       0.116186       1.468061 0.12781526E+02  0.13972127E+03                                 2.062344                            2.031514      -1.408637       2.197845                    0.992253       3.872991      11.087054       0.462741       1.210844      -0.725758      -0.016636      -0.011792      -0.019940       0.028521       0.004547       0.006571       0.007311       0.004832       0.006618      -0.008508      -0.004261       0.012769              2.064915       1.809441       0.154793       0.207052       2.008333       0.197163       2.376971           0.000001
           32              H      15.634785       1.295076      14.631702       0.116273       1.334568 0.11358950E+02  0.12052035E+03                                 1.942880                            1.923629      -1.040770       2.372285                    0.996091       3.660434      10.312046       0.472550       1.221619      -0.724397       0.025755      -0.008591       0.005679       0.027738      -0.002482      -0.000517      -0.002431       0.017848      -0.014551      -0.008514      -0.003176       0.011690              1.939762       2.341405      -0.218056      -0.085181       1.799126      -0.050731       1.678756           0.000000
           33              H      12.081138       1.063450      15.138561       0.115826       1.258504 0.10461774E+02  0.10838735E+03                                 1.851469                            1.833162      -0.869915       2.455206                    0.997733       3.489773       9.611927       0.490801       1.204557      -0.729322      -0.008216      -0.011597      -0.023383       0.027364       0.001048       0.005436       0.005177      -0.006689       0.004898      -0.007796      -0.001107       0.008903              1.849671       1.839686       0.132517       0.305395       1.769841       0.249846       1.939486           0.000000
           34              H      12.090585       1.146295      16.735440       0.116347       1.458354 0.12754468E+02  0.13937747E+03                                 2.053976                            2.029629      -1.415759       2.194635                    0.992022       3.877066      11.103525       0.462779       1.211162      -0.725576      -0.007522      -0.006668       0.024061       0.026077       0.004482      -0.006813       0.000979       0.001166       0.020212      -0.009756      -0.000642       0.010398              2.050460       2.049428       0.056516      -0.310785       1.941543      -0.268373       2.160409           0.000000
           35              H      13.022689       4.603776      16.982512       0.124182       1.211419 0.10026988E+02  0.10341254E+03                                 1.834888                            1.816393      -1.063107       2.369153                    0.996022       3.590487      10.064658       0.481308       1.233901      -0.720557      -0.000643       0.028507      -0.006684       0.029287      -0.002010      -0.002155      -0.000831      -0.013325      -0.008918      -0.006804      -0.001665       0.008469              1.836072       1.674854      -0.156746       0.061303       2.269061       0.018844       1.564300           0.000000
           36              H      12.658980       3.323916      17.874511       0.118513       1.160845 0.95050462E+01  0.95916430E+02                                 1.738842                            1.735930      -0.691318       2.539628                    0.999526       3.342052       9.015129       0.510535       1.188889      -0.733437      -0.010733      -0.013412       0.022102       0.027992       0.001174      -0.002678      -0.002325       0.003190       0.012899      -0.004434      -0.001736       0.006170              1.727186       1.692211       0.038330      -0.238643       1.480182      -0.105561       2.009165           0.000001
           37              H      14.298035       1.337344      17.994414       0.125604       1.342177 0.11629957E+02  0.12472989E+03                                 1.989770                            1.978538      -1.158604       2.323353                    0.995207       3.712291      10.682735       0.452451       1.262240      -0.715015      -0.011801      -0.009314       0.024296       0.028571      -0.003320      -0.005368      -0.004241       0.004176       0.025121      -0.010320      -0.000748       0.011068              1.985904       1.741331       0.079267      -0.112136       1.884859      -0.246000       2.331523           0.000000
           38              H      15.666275       1.406662      17.158732       0.130337       1.093571 0.88784492E+01  0.89406548E+02                                 1.762901                            1.750122      -0.892030       2.457611                    0.997304       3.505838       9.920234       0.470157       1.293691      -0.707445       0.028150      -0.008583      -0.000085       0.029429      -0.003196      -0.001117       0.000838       0.005194      -0.019993      -0.006808      -0.000773       0.007581              1.764826       2.105453      -0.238430       0.157434       1.622225      -0.054171       1.566799           0.000000
           39              H      12.638511       3.099053      13.785120       0.119308       1.180519 0.96217519E+01  0.97397670E+02                                 1.752627                            1.740227      -0.866506       2.458915                    0.998049       3.399435       9.186360       0.512652       1.180291      -0.734717      -0.010021      -0.014841      -0.020823       0.027464       0.003170       0.004062       0.001898       0.005123       0.007042      -0.005250      -0.001867       0.007116              1.748684       1.724153       0.085175       0.246123       1.509407       0.163915       2.012492           0.000001
           40              H      13.006945       4.466829      14.533600       0.123020       1.201421 0.98592292E+01  0.10050560E+03                                 1.776728                            1.763667      -0.965209       2.411364                    0.997426       3.450257       9.385117       0.507852       1.183100      -0.733595       0.000329       0.029264       0.002965       0.029415       0.001839       0.000330      -0.003007      -0.017788      -0.007001      -0.007993      -0.002918       0.010911              1.772241       1.616656      -0.130641      -0.039536       2.164632      -0.092448       1.535434           0.000001
           41              H       8.354297       4.990946       2.388961       0.123693       1.151231 0.93656680E+01  0.94308963E+02                                 1.734502                            1.726688      -0.798898       2.493720                    0.998580       3.371672       9.131891       0.509532       1.193769      -0.731541       0.025676       0.010488      -0.000014       0.027736       0.003319      -0.001898       0.001763       0.014211      -0.007399      -0.007531      -0.001733       0.009265              1.727099       2.135315       0.112192       0.009296       1.478838      -0.022518       1.567142           0.000000
           42              H       7.346617       3.743210       2.445278       0.121012       1.313023 0.11036860E+02  0.11608061E+03                                 1.898296                            1.874831      -1.247085       2.276195                    0.994325       3.677184      10.260926       0.487621       1.194290      -0.729656      -0.005110      -0.028889       0.003345       0.029527       0.001155      -0.002820      -0.002641      -0.012688      -0.026770      -0.010130      -0.001201       0.011331              1.898662       1.584403      -0.035417       0.018421       2.332912      -0.065632       1.778672           0.000000
           43              H       6.376725       7.300443       4.329196       0.116186       1.468060 0.12781518E+02  0.13972116E+03                                 2.062343                            2.031513      -1.408637       2.197845                    0.992253       3.872990      11.087048       0.462741       1.210844      -0.725758      -0.016636       0.011792       0.019940       0.028521      -0.004547      -0.006571       0.007311       0.004832       0.006618      -0.008508      -0.004261       0.012769              2.064914       1.809440      -0.154793      -0.207051       2.008332       0.197163       2.376970           0.000001
           44              H       7.762285       7.158424       3.535298       0.116273       1.334568 0.11358951E+02  0.12052037E+03                                 1.942880                            1.923629      -1.040770       2.372285                    0.996091       3.660434      10.312046       0.472550       1.221619      -0.724397       0.025755       0.008591      -0.005679       0.027738       0.002482       0.000517      -0.002431       0.017848      -0.014551      -0.008514      -0.003176       0.011690              1.939762       2.341405       0.218056       0.085181       1.799126      -0.050731       1.678756           0.000000
           45              H       4.208638       7.390050       3.028439       0.115826       1.258504 0.10461769E+02  0.10838728E+03                                 1.851468                            1.833161      -0.869915       2.455206                    0.997733       3.489772       9.611923       0.490801       1.204557      -0.729322      -0.008216       0.011597       0.023383       0.027364      -0.001048      -0.005436       0.005177      -0.006689       0.004898      -0.007796      -0.001107       0.008904              1.849671       1.839685      -0.132517      -0.305395       1.769840       0.249846       1.939486           0.000000
           46              H       4.218085       7.307205       1.431560       0.116347       1.458356 0.12754489E+02  0.13937777E+03                                 2.053978                            2.029631      -1.415760       2.194634                    0.992022       3.877069      11.103539       0.462778       1.211163      -0.725576      -0.007522       0.006668      -0.024061       0.026077      -0.004482       0.006813       0.000979       0.001166       0.020212      -0.009755      -0.000642       0.010398              2.050462       2.049430      -0.056516       0.310786       1.941545      -0.268374       2.160411           0.000000
           47              H       5.150189       3.849724       1.184488       0.124182       1.211419 0.10026987E+02  0.10341254E+03                                 1.834889                            1.816393      -1.063107       2.369153                    0.996022       3.590487      10.064660       0.481308       1.233902      -0.720556      -0.000643      -0.028507       0.006684       0.029287       0.002010       0.002155      -0.000831      -0.013325      -0.008918      -0.006804      -0.001665       0.008469              1.836072       1.674854       0.156745      -0.061303       2.269062       0.018844       1.564300           0.000000
           48              H       4.786480       5.129584       0.292489       0.118513       1.160845 0.95050416E+01  0.95916373E+02                                 1.738842                            1.735929      -0.691318       2.539628                    0.999526       3.342052       9.015129       0.510536       1.188889      -0.733437      -0.010733       0.013412      -0.022102       0.027992      -0.001174       0.002678      -0.002325       0.003190       0.012899      -0.004434      -0.001736       0.006170              1.727185       1.692210      -0.038330       0.238643       1.480182      -0.105561       2.009165           0.000001
           49              H       6.425535       7.116156       0.172587       0.125604       1.342176 0.11629940E+02  0.12472968E+03                                 1.989769                            1.978537      -1.158602       2.323353                    0.995207       3.712291      10.682737       0.452451       1.262241      -0.715014      -0.011801       0.009314      -0.024296       0.028571       0.003320       0.005368      -0.004241       0.004176       0.025121      -0.010320      -0.000748       0.011068              1.985903       1.741330      -0.079267       0.112136       1.884858      -0.246000       2.331522           0.000000
           50              H       7.793775       7.046838       1.008269       0.130337       1.093571 0.88784513E+01  0.89406576E+02                                 1.762901                            1.750122      -0.892029       2.457611                    0.997304       3.505837       9.920232       0.470157       1.293691      -0.707445       0.028150       0.008583       0.000085       0.029429       0.003196       0.001117       0.000838       0.005194      -0.019993      -0.006808      -0.000773       0.007581              1.764826       2.105454       0.238430      -0.157434       1.622225      -0.054171       1.566799           0.000000
           51              H       4.766012       5.354447       4.381880       0.119308       1.180519 0.96217513E+01  0.97397656E+02                                 1.752626                            1.740227      -0.866506       2.458915                    0.998049       3.399436       9.186360       0.512652       1.180290      -0.734717      -0.010021       0.014841       0.020823       0.027463      -0.003170      -0.004062       0.001898       0.005123       0.007042      -0.005250      -0.001867       0.007116              1.748683       1.724151      -0.085175      -0.246123       1.509407       0.163915       2.012491           0.000001
           52              H       5.134444       3.986671       3.633400       0.123020       1.201422 0.98592362E+01  0.10050569E+03                                 1.776729                            1.763668      -0.965209       2.411363                    0.997426       3.450258       9.385121       0.507852       1.183100      -0.733595       0.000329      -0.029264      -0.002965       0.029415      -0.001839      -0.000330      -0.003007      -0.017788      -0.007001      -0.007993      -0.002918       0.010911              1.772242       1.616657       0.130642       0.039536       2.164634      -0.092448       1.535434           0.000001
           53              H      15.263203      11.916054      11.472461       0.123693       1.151231 0.93656681E+01  0.94308964E+02                                 1.734502                            1.726688      -0.798898       2.493720                    0.998580       3.371672       9.131891       0.509532       1.193769      -0.731541      -0.025676      -0.010488      -0.000014       0.027736       0.003319       0.001898      -0.001763       0.014211      -0.007399      -0.007531      -0.001733       0.009265              1.727099       2.135315       0.112192      -0.009296       1.478838       0.022518       1.567142           0.000000
           54              H       0.525883      13.163790      11.528778       0.121011       1.313023 0.11036861E+02  0.11608063E+03                                 1.898296                            1.874831      -1.247085       2.276195                    0.994325       3.677184      10.260928       0.487620       1.194291      -0.729656       0.005110       0.028889       0.003345       0.029527       0.001155       0.002820       0.002641      -0.012688      -0.026770      -0.010130      -0.001201       0.011331              1.898663       1.584403      -0.035417      -0.018421       2.332913       0.065633       1.778673           0.000000
           55              H       1.495775       9.606557      13.412696       0.116186       1.468059 0.12781514E+02  0.13972112E+03                                 2.062344                            2.031514      -1.408637       2.197845                    0.992253       3.872989      11.087048       0.462741       1.210845      -0.725758       0.016636      -0.011793       0.019940       0.028521      -0.004547       0.006571      -0.007311       0.004832       0.006618      -0.008508      -0.004261       0.012769              2.064915       1.809441      -0.154793       0.207051       2.008333      -0.197163       2.376970           0.000001
           56              H       0.110215       9.748576      12.618798       0.116273       1.334568 0.11358953E+02  0.12052040E+03                                 1.942880                            1.923629      -1.040771       2.372285                    0.996091       3.660434      10.312047       0.472550       1.221619      -0.724397      -0.025755      -0.008591      -0.005679       0.027738       0.002482      -0.000517       0.002431       0.017848      -0.014551      -0.008514      -0.003176       0.011690              1.939763       2.341406       0.218056      -0.085181       1.799126       0.050731       1.678756           0.000000
           57              H       3.663861       9.516950      12.111939       0.115826       1.258504 0.10461770E+02  0.10838730E+03                                 1.851469                            1.833162      -0.869915       2.455206                    0.997733       3.489772       9.611925       0.490801       1.204558      -0.729322       0.008216      -0.011597       0.023383       0.027364      -0.001048       0.005436      -0.005177      -0.006689       0.004898      -0.007796      -0.001107       0.008903              1.849671       1.839686      -0.132517       0.305395       1.769841      -0.249846       1.939486           0.000000
           58              H       3.654415       9.599795      10.515060       0.116347       1.458356 0.12754486E+02  0.13937771E+03                                 2.053977                            2.029631      -1.415759       2.194635                    0.992022       3.877068      11.103534       0.462779       1.211162      -0.725576       0.007522      -0.006668      -0.024061       0.026077      -0.004482      -0.006813      -0.000979       0.001166       0.020212      -0.009755      -0.000642       0.010398              2.050461       2.049430      -0.056516      -0.310787       1.941544       0.268374       2.160410           0.000000
           59              H       2.722311      13.057276      10.267988       0.124182       1.211419 0.10026988E+02  0.10341255E+03                                 1.834889                            1.816393      -1.063107       2.369153                    0.996022       3.590487      10.064659       0.481308       1.233901      -0.720557       0.000643       0.028507       0.006684       0.029287       0.002010      -0.002155       0.000831      -0.013325      -0.008918      -0.006804      -0.001665       0.008469              1.836072       1.674854       0.156746       0.061303       2.269061      -0.018844       1.564300           0.000000
           60              H       3.086020      11.777416       9.375989       0.118513       1.160845 0.95050448E+01  0.95916412E+02                                 1.738842                            1.735930      -0.691317       2.539628                    0.999526       3.342052       9.015129       0.510536       1.188889      -0.733437       0.010733      -0.013412      -0.022102       0.027992      -0.001174      -0.002678       0.002325       0.003190       0.012899      -0.004434      -0.001736       0.006170              1.727186       1.692210      -0.038330      -0.238643       1.480182       0.105561       2.009165           0.000001
           61              H       1.446966       9.790844       9.256086       0.125604       1.342177 0.11629956E+02  0.12472988E+03                                 1.989769                            1.978538      -1.158603       2.323353                    0.995207       3.712291      10.682735       0.452451       1.262240      -0.715015       0.011801      -0.009314      -0.024296       0.028571       0.003320      -0.005369       0.004241       0.004176       0.025121      -0.010320      -0.000748       0.011068              1.985904       1.741331      -0.079267      -0.112136       1.884859       0.246000       2.331522           0.000000
           62              H       0.078725       9.860162      10.091769       0.130337       1.093570 0.88784443E+01  0.89406490E+02                                 1.762901                            1.750121      -0.892029       2.457611                    0.997304       3.505837       9.920232       0.470157       1.293692      -0.707445      -0.028150      -0.008583       0.000085       0.029429       0.003196      -0.001117      -0.000838       0.005194      -0.019993      -0.006808      -0.000773       0.007581              1.764826       2.105453       0.238430       0.157434       1.622225       0.054171       1.566799           0.000000
           63              H       3.106488      11.552553      13.465380       0.119308       1.180518 0.96217447E+01  0.97397575E+02                                 1.752626                            1.740226      -0.866505       2.458915                    0.998049       3.399435       9.186358       0.512652       1.180290      -0.734717       0.010021      -0.014841       0.020823       0.027464      -0.003170       0.004062      -0.001898       0.005123       0.007042      -0.005250      -0.001867       0.007116              1.748683       1.724151      -0.085175       0.246123       1.509407      -0.163915       2.012491           0.000001
           64              H       2.738056      12.920329      12.716900       0.123020       1.201421 0.98592255E+01  0.10050556E+03                                 1.776728                            1.763667      -0.965209       2.411364                    0.997426       3.450256       9.385117       0.507852       1.183101      -0.733595      -0.000329       0.029264      -0.002965       0.029415      -0.001839       0.000330       0.003007      -0.017788      -0.007001      -0.007993      -0.002918       0.010911              1.772241       1.616656       0.130642      -0.039536       2.164633       0.092448       1.535434           0.000001
           65              H       8.354297       3.462554      11.472461       0.123693       1.151231 0.93656680E+01  0.94308964E+02                                 1.734502                            1.726688      -0.798898       2.493720                    0.998580       3.371672       9.131891       0.509532       1.193769      -0.731541       0.025676      -0.010488      -0.000014       0.027736      -0.003319      -0.001898      -0.001763       0.014211      -0.007399      -0.007531      -0.001733       0.009265              1.727099       2.135315      -0.112192       0.009296       1.478838       0.022518       1.567142           0.000000
           66              H       7.346617       4.710290      11.528778       0.121011       1.313023 0.11036861E+02  0.11608063E+03                                 1.898296                            1.874831      -1.247085       2.276195                    0.994325       3.677184      10.260928       0.487620       1.194291      -0.729656      -0.005110       0.028889       0.003345       0.029527      -0.001155      -0.002820       0.002641      -0.012688      -0.026770      -0.010130      -0.001201       0.011331              1.898663       1.584403       0.035417       0.018421       2.332913       0.065633       1.778673           0.000000
           67              H       6.376725       1.153057      13.412696       0.116186       1.468060 0.12781527E+02  0.13972130E+03                                 2.062345                            2.031515      -1.408637       2.197845                    0.992253       3.872991      11.087057       0.462741       1.210845      -0.725758      -0.016636      -0.011792       0.019940       0.028521       0.004547      -0.006571      -0.007311       0.004832       0.006618      -0.008508      -0.004261       0.012769              2.064916       1.809442       0.154793      -0.207052       2.008334      -0.197163       2.376972           0.000001
           68              H       7.762285       1.295076      12.618798       0.116273       1.334568 0.11358948E+02  0.12052032E+03                                 1.942879                            1.923629      -1.040770       2.372285                    0.996091       3.660434      10.312045       0.472551       1.221619      -0.724397       0.025755      -0.008591      -0.005679       0.027738      -0.002482       0.000517       0.002431       0.017848      -0.014551      -0.008514      -0.003176       0.011690              1.939762       2.341405      -0.218056       0.085181       1.799125       0.050731       1.678756           0.000000
           69              H       4.208638       1.063450      12.111939       0.115826       1.258504 0.10461772E+02  0.10838732E+03                                 1.851469                            1.833162      -0.869914       2.455206                    0.997733       3.489772       9.611927       0.490801       1.204558      -0.729322      -0.008216      -0.011597       0.023383       0.027364       0.001048      -0.005436      -0.005177      -0.006689       0.004898      -0.007796      -0.001107       0.008903              1.849672       1.839686       0.132517      -0.305395       1.769841      -0.249846       1.939487           0.000000
           70              H       4.218085       1.146295      10.515060       0.116347       1.458354 0.12754469E+02  0.13937749E+03                                 2.053977                            2.029630      -1.415759       2.194635                    0.992022       3.877066      11.103531       0.462778       1.211164      -0.725576      -0.007522      -0.006668      -0.024061       0.026077       0.004482       0.006813      -0.000979       0.001166       0.020212      -0.009755      -0.000642       0.010398              2.050461       2.049429       0.056516       0.310786       1.941544       0.268374       2.160410           0.000000
           71              H       5.150189       4.603776      10.267988       0.124182       1.211419 0.10026986E+02  0.10341252E+03                                 1.834888                            1.816393      -1.063107       2.369153                    0.996022       3.590487      10.064658       0.481308       1.233901      -0.720557      -0.000643       0.028507       0.006684       0.029287      -0.002010       0.002155       0.000831      -0.013325      -0.008918      -0.006804      -0.001665       0.008469              1.836071       1.674853      -0.156745      -0.061303       2.269061      -0.018844       1.564300           0.000000
           72              H       4.786480       3.323916       9.375989       0.118513       1.160844 0.95050401E+01  0.95916355E+02                                 1.738841                            1.735929      -0.691317       2.539628                    0.999526       3.342052       9.015129       0.510536       1.188889      -0.733437      -0.010733      -0.013412      -0.022102       0.027992       0.001174       0.002678       0.002325       0.003190       0.012899      -0.004434      -0.001736       0.006170              1.727185       1.692210       0.038330       0.238642       1.480182       0.105561       2.009165           0.000001
           73              H       6.425535       1.337344       9.256086       0.125604       1.342177 0.11629959E+02  0.12472992E+03                                 1.989771                            1.978539      -1.158603       2.323353                    0.995207       3.712292      10.682742       0.452451       1.262241      -0.715014      -0.011801      -0.009314      -0.024296       0.028571      -0.003320       0.005368       0.004241       0.004176       0.025121      -0.010320      -0.000748       0.011068              1.985905       1.741331       0.079267       0.112136       1.884860       0.246001       2.331525           0.000000
           74              H       7.793775       1.406662      10.091769       0.130337       1.093571 0.88784513E+01  0.89406574E+02                                 1.762901                            1.750122      -0.892029       2.457611                    0.997304       3.505837       9.920231       0.470157       1.293691      -0.707445       0.028150      -0.008583       0.000085       0.029429      -0.003196       0.001117      -0.000838       0.005194      -0.019993      -0.006808      -0.000773       0.007581              1.764826       2.105453      -0.238430      -0.157434       1.622225       0.054171       1.566799           0.000000
           75              H       4.766012       3.099053      13.465380       0.119308       1.180518 0.96217414E+01  0.97397540E+02                                 1.752626                            1.740227      -0.866505       2.458915                    0.998049       3.399434       9.186357       0.512652       1.180291      -0.734717      -0.010021      -0.014841       0.020823       0.027464       0.003170      -0.004062      -0.001898       0.005123       0.007042      -0.005250      -0.001867       0.007116              1.748683       1.724151       0.085175      -0.246123       1.509407      -0.163915       2.012491           0.000001
           76              H       5.134444       4.466829      12.716900       0.123020       1.201422 0.98592323E+01  0.10050564E+03                                 1.776729                            1.763668      -0.965209       2.411364                    0.997426       3.450257       9.385119       0.507852       1.183101      -0.733595       0.000329       0.029264      -0.002965       0.029415       0.001839      -0.000330       0.003007      -0.017788      -0.007001      -0.007993      -0.002918       0.010911              1.772242       1.616657      -0.130642       0.039536       2.164634       0.092448       1.535434           0.000001
           77              H      15.263203      13.444446       2.388961       0.123693       1.151232 0.93656694E+01  0.94308981E+02                                 1.734502                            1.726688      -0.798898       2.493719                    0.998580       3.371672       9.131891       0.509532       1.193769      -0.731541      -0.025676       0.010488      -0.000014       0.027736      -0.003319       0.001898       0.001763       0.014211      -0.007399      -0.007531      -0.001733       0.009265              1.727099       2.135315      -0.112192      -0.009296       1.478838      -0.022518       1.567143           0.000000
           78              H       0.525883      12.196710       2.445278       0.121011       1.313023 0.11036860E+02  0.11608062E+03                                 1.898296                            1.874831      -1.247085       2.276195                    0.994325       3.677184      10.260926       0.487621       1.194290      -0.729656       0.005110      -0.028889       0.003345       0.029527      -0.001155       0.002820      -0.002641      -0.012688      -0.026770      -0.010130      -0.001201       0.011331              1.898663       1.584403       0.035417      -0.018421       2.332913      -0.065632       1.778673           0.000000
           79              H       1.495775      15.753943       4.329196       0.116186       1.468059 0.12781512E+02  0.13972109E+03                                 2.062343                            2.031513      -1.408637       2.197845                    0.992253       3.872989      11.087047       0.462741       1.210844      -0.725758       0.016636       0.011793       0.019940       0.028521       0.004547       0.006571       0.007311       0.004832       0.006618      -0.008508      -0.004261       0.012769              2.064914       1.809440       0.154793       0.207051       2.008332       0.197163       2.376970           0.000001
           80              H       0.110215      15.611924       3.535298       0.116273       1.334568 0.11358947E+02  0.12052031E+03                                 1.942880                            1.923629      -1.040770       2.372285                    0.996091       3.660433      10.312043       0.472550       1.221619      -0.724397      -0.025755       0.008591      -0.005679       0.027738      -0.002482      -0.000517      -0.002431       0.017848      -0.014551      -0.008514      -0.003176       0.011690              1.939762       2.341405      -0.218056      -0.085181       1.799126      -0.050731       1.678756           0.000000
           81              H       3.663861      15.843550       3.028439       0.115826       1.258503 0.10461764E+02  0.10838721E+03                                 1.851468                            1.833161      -0.869914       2.455206                    0.997733       3.489771       9.611921       0.490801       1.204557      -0.729322       0.008216       0.011597       0.023383       0.027364       0.001048       0.005436       0.005177      -0.006689       0.004898      -0.007796      -0.001107       0.008904              1.849670       1.839685       0.132517       0.305394       1.769840       0.249846       1.939486           0.000000
           82              H       3.654415      15.760705       1.431560       0.116347       1.458355 0.12754478E+02  0.13937761E+03                                 2.053977                            2.029631      -1.415759       2.194635                    0.992022       3.877067      11.103532       0.462779       1.211163      -0.725576       0.007522       0.006668      -0.024061       0.026077       0.004482      -0.006813       0.000979       0.001166       0.020212      -0.009755      -0.000642       0.010398              2.050461       2.049430       0.056516      -0.310786       1.941544      -0.268374       2.160410           0.000000
           83              H       2.722311      12.303224       1.184488       0.124182       1.211419 0.10026988E+02  0.10341255E+03                                 1.834889                            1.816393      -1.063107       2.369153                    0.996022       3.590487      10.064661       0.481308       1.233902      -0.720556       0.000643      -0.028507       0.006684       0.029287      -0.002010      -0.002155      -0.000831      -0.013325      -0.008918      -0.006804      -0.001665       0.008469              1.836072       1.674854      -0.156746       0.061303       2.269062       0.018844       1.564301           0.000000
           84              H       3.086020      13.583084       0.292489       0.118513       1.160845 0.95050517E+01  0.95916503E+02                                 1.738843                            1.735931      -0.691318       2.539627                    0.999526       3.342053       9.015134       0.510535       1.188890      -0.733437       0.010733       0.013412      -0.022102       0.027992       0.001174      -0.002678      -0.002325       0.003190       0.012899      -0.004434      -0.001736       0.006170              1.727187       1.692211       0.038330      -0.238643       1.480183      -0.105561       2.009166           0.000001
           85              H       1.446966      15.569656       0.172587       0.125604       1.342176 0.11629949E+02  0.12472979E+03                                 1.989769                            1.978538      -1.158602       2.323354                    0.995207       3.712291      10.682738       0.452451       1.262241      -0.715014       0.011801       0.009314      -0.024296       0.028571      -0.003320      -0.005368      -0.004241       0.004176       0.025121      -0.010320      -0.000748       0.011068              1.985904       1.741331       0.079268      -0.112137       1.884859      -0.246000       2.331522           0.000000
           86              H       0.078725      15.500338       1.008269       0.130337       1.093570 0.88784462E+01  0.89406513E+02                                 1.762901                            1.750122      -0.892030       2.457611                    0.997304       3.505837       9.920232       0.470157       1.293692      -0.707445      -0.028150       0.008583       0.000085       0.029429      -0.003196      -0.001117       0.000838       0.005194      -0.019993      -0.006808      -0.000773       0.007581              1.764826       2.105453      -0.238430       0.157434       1.622225      -0.054171       1.566799           0.000000
           87              H       3.106488      13.807947       4.381880       0.119308       1.180518 0.96217408E+01  0.97397530E+02                                 1.752626                            1.740226      -0.866505       2.458915                    0.998049       3.399434       9.186356       0.512652       1.180291      -0.734717       0.010021       0.014841       0.020823       0.027464       0.003170       0.004062       0.001898       0.005123       0.007042      -0.005250      -0.001867       0.007116              1.748683       1.724151       0.085175       0.246123       1.509407       0.163915       2.012491           0.000001
           88              H       2.738056      12.440171       3.633400       0.123020       1.201421 0.98592241E+01  0.10050553E+03                                 1.776728                            1.763667      -0.965209       2.411364                    0.997426       3.450256       9.385114       0.507852       1.183100      -0.733595      -0.000329      -0.029264      -0.002965       0.029415       0.001839       0.000330      -0.003007      -0.017788      -0.007001      -0.007993      -0.002918       0.010911              1.772240       1.616656      -0.130642      -0.039536       2.164632      -0.092447       1.535434           0.000001
           89              H       7.390703      11.916054      15.778040       0.123693       1.151231 0.93656653E+01  0.94308937E+02                                 1.734503                            1.726688      -0.798897       2.493720                    0.998580       3.371671       9.131891       0.509532       1.193770      -0.731541      -0.025676      -0.010488       0.000014       0.027736       0.003319      -0.001898       0.001763       0.014211      -0.007399      -0.007531      -0.001733       0.009265              1.727099       2.135316       0.112192       0.009295       1.478839      -0.022518       1.567143           0.000000
           90              H       8.398383      13.163790      15.721722       0.121011       1.313023 0.11036863E+02  0.11608066E+03                                 1.898297                            1.874832      -1.247085       2.276195                    0.994325       3.677184      10.260929       0.487620       1.194291      -0.729656       0.005110       0.028889      -0.003345       0.029527       0.001155      -0.002820      -0.002641      -0.012688      -0.026770      -0.010130      -0.001201       0.011331              1.898664       1.584403      -0.035417       0.018421       2.332914      -0.065633       1.778673           0.000000
           91              H       9.368275       9.606557      13.837804       0.116186       1.468060 0.12781521E+02  0.13972121E+03                                 2.062344                            2.031514      -1.408637       2.197845                    0.992253       3.872990      11.087051       0.462741       1.210844      -0.725758       0.016636      -0.011792      -0.019940       0.028521      -0.004547      -0.006571       0.007311       0.004832       0.006618      -0.008508      -0.004261       0.012769              2.064915       1.809441      -0.154793      -0.207051       2.008333       0.197163       2.376971           0.000001
           92              H       7.982715       9.748576      14.631702       0.116273       1.334567 0.11358946E+02  0.12052030E+03                                 1.942880                            1.923629      -1.040770       2.372285                    0.996091       3.660433      10.312045       0.472550       1.221619      -0.724397      -0.025755      -0.008591       0.005679       0.027738       0.002482       0.000517      -0.002431       0.017848      -0.014551      -0.008514      -0.003176       0.011690              1.939762       2.341406       0.218056       0.085181       1.799126      -0.050731       1.678756           0.000000
           93              H      11.536361       9.516950      15.138561       0.115826       1.258503 0.10461761E+02  0.10838717E+03                                 1.851468                            1.833161      -0.869914       2.455206                    0.997733       3.489771       9.611921       0.490801       1.204557      -0.729322       0.008216      -0.011597      -0.023383       0.027364      -0.001048      -0.005436       0.005177      -0.006689       0.004898      -0.007796      -0.001107       0.008904              1.849670       1.839684      -0.132516      -0.305394       1.769840       0.249846       1.939486           0.000000
           94              H      11.526914       9.599795      16.735440       0.116347       1.458355 0.12754478E+02  0.13937762E+03                                 2.053977                            2.029631      -1.415759       2.194635                    0.992022       3.877068      11.103536       0.462778       1.211163      -0.725576       0.007522      -0.006668       0.024061       0.026077      -0.004482       0.006813       0.000979       0.001166       0.020212      -0.009755      -0.000642       0.010398              2.050461       2.049429      -0.056516       0.310785       1.941544      -0.268374       2.160411           0.000000
           95              H      10.594810      13.057276      16.982512       0.124182       1.211419 0.10026987E+02  0.10341253E+03                                 1.834888                            1.816393      -1.063107       2.369153                    0.996022       3.590487      10.064658       0.481308       1.233901      -0.720557       0.000643       0.028507      -0.006684       0.029287       0.002010       0.002155      -0.000831      -0.013325      -0.008918      -0.006804      -0.001665       0.008469              1.836071       1.674853       0.156745      -0.061303       2.269061       0.018844       1.564300           0.000000
           96              H      10.958520      11.777416      17.874511       0.118513       1.160845 0.95050428E+01  0.95916385E+02                                 1.738841                            1.735929      -0.691317       2.539628                    0.999526       3.342052       9.015128       0.510536       1.188889      -0.733437       0.010733      -0.013412       0.022102       0.027992      -0.001174       0.002678      -0.002325       0.003190       0.012899      -0.004434      -0.001736       0.006170              1.727185       1.692210      -0.038330       0.238643       1.480182      -0.105560       2.009164           0.000001
           97              H       9.319465       9.790844      17.994414       0.125604       1.342176 0.11629948E+02  0.12472977E+03                                 1.989769                            1.978538      -1.158603       2.323353                    0.995207       3.712291      10.682736       0.452451       1.262241      -0.715014       0.011801      -0.009314       0.024296       0.028571       0.003320       0.005368      -0.004241       0.004176       0.025121      -0.010320      -0.000748       0.011068              1.985904       1.741330      -0.079267       0.112136       1.884858      -0.246000       2.331523           0.000000
           98              H       7.951225       9.860162      17.158732       0.130337       1.093571 0.88784500E+01  0.89406555E+02                                 1.762901                            1.750122      -0.892029       2.457611                    0.997304       3.505837       9.920230       0.470157       1.293691      -0.707445      -0.028150      -0.008583      -0.000085       0.029429       0.003196       0.001117       0.000838       0.005194      -0.019993      -0.006808      -0.000773       0.007581              1.764826       2.105453       0.238430      -0.157434       1.622225      -0.054171       1.566799           0.000000
           99              H      10.978989      11.552553      13.785120       0.119308       1.180518 0.96217474E+01  0.97397607E+02                                 1.752626                            1.740226      -0.866505       2.458915                    0.998049       3.399435       9.186357       0.512652       1.180290      -0.734717       0.010021      -0.014841      -0.020823       0.027463      -0.003170      -0.004062       0.001898       0.005123       0.007042      -0.005250      -0.001867       0.007116              1.748683       1.724151      -0.085175      -0.246123       1.509407       0.163914       2.012491           0.000001
          100              H      10.610556      12.920329      14.533600       0.123020       1.201421 0.98592267E+01  0.10050557E+03                                 1.776728                            1.763668      -0.965209       2.411364                    0.997426       3.450256       9.385117       0.507852       1.183101      -0.733595      -0.000329       0.029264       0.002965       0.029415      -0.001839      -0.000330      -0.003007      -0.017788      -0.007001      -0.007993      -0.002918       0.010911              1.772241       1.616657       0.130642       0.039536       2.164633      -0.092448       1.535434           0.000001
          101              H       0.481797       4.990946       6.694539       0.123694       1.151231 0.93656680E+01  0.94308963E+02                                 1.734502                            1.726688      -0.798898       2.493720                    0.998580       3.371672       9.131891       0.509532       1.193768      -0.731541       0.025676       0.010488       0.000014       0.027736       0.003319       0.001898      -0.001763       0.014211      -0.007399      -0.007531      -0.001733       0.009265              1.727098       2.135315       0.112192      -0.009296       1.478838       0.022518       1.567142           0.000000
          102              H      15.219117       3.743210       6.638222       0.121011       1.313023 0.11036859E+02  0.11608061E+03                                 1.898296                            1.874831      -1.247084       2.276195                    0.994325       3.677184      10.260927       0.487620       1.194291      -0.729656      -0.005110      -0.028889      -0.003345       0.029527       0.001155       0.002820       0.002641      -0.012688      -0.026770      -0.010130      -0.001201       0.011331              1.898663       1.584403      -0.035417      -0.018421       2.332913       0.065632       1.778673           0.000000
          103              H      14.249225       7.300443       4.754304       0.116186       1.468060 0.12781521E+02  0.13972122E+03                                 2.062344                            2.031514      -1.408637       2.197845                    0.992253       3.872990      11.087052       0.462741       1.210845      -0.725758      -0.016636       0.011792      -0.019940       0.028521      -0.004547       0.006571      -0.007311       0.004832       0.006618      -0.008508      -0.004261       0.012769              2.064915       1.809441      -0.154793       0.207052       2.008333      -0.197163       2.376971           0.000001
          104              H      15.634785       7.158424       5.548202       0.116273       1.334568 0.11358948E+02  0.12052032E+03                                 1.942879                            1.923628      -1.040771       2.372285                    0.996091       3.660434      10.312043       0.472551       1.221618      -0.724397       0.025755       0.008591       0.005679       0.027738       0.002482      -0.000517       0.002431       0.017848      -0.014551      -0.008514      -0.003176       0.011690              1.939761       2.341404       0.218055      -0.085181       1.799125       0.050731       1.678755           0.000000
          105              H      12.081138       7.390050       6.055061       0.115826       1.258505 0.10461776E+02  0.10838738E+03                                 1.851469                            1.833162      -0.869915       2.455206                    0.997733       3.489773       9.611928       0.490801       1.204557      -0.729322      -0.008216       0.011597      -0.023383       0.027364      -0.001048       0.005436      -0.005177      -0.006689       0.004898      -0.007796      -0.001107       0.008903              1.849671       1.839686      -0.132517       0.305395       1.769841      -0.249846       1.939487           0.000000
          106              H      12.090585       7.307205       7.651940       0.116347       1.458355 0.12754474E+02  0.13937756E+03                                 2.053977                            2.029630      -1.415759       2.194635                    0.992022       3.877067      11.103532       0.462779       1.211163      -0.725576      -0.007522       0.006668       0.024061       0.026077      -0.004482      -0.006813      -0.000979       0.001166       0.020212      -0.009755      -0.000642       0.010398              2.050461       2.049429      -0.056516      -0.310786       1.941544       0.268374       2.160410           0.000000
          107              H      13.022689       3.849724       7.899012       0.124182       1.211419 0.10026988E+02  0.10341254E+03                                 1.834888                            1.816393      -1.063107       2.369153                    0.996022       3.590487      10.064658       0.481308       1.233901      -0.720557      -0.000643      -0.028507      -0.006684       0.029287       0.002010      -0.002155       0.000831      -0.013325      -0.008918      -0.006804      -0.001665       0.008469              1.836072       1.674853       0.156746       0.061303       2.269061      -0.018844       1.564300           0.000000
          108              H      12.658980       5.129584       8.791011       0.118513       1.160845 0.95050422E+01  0.95916375E+02                                 1.738841                            1.735929      -0.691317       2.539628                    0.999526       3.342052       9.015127       0.510536       1.188889      -0.733437      -0.010733       0.013412       0.022102       0.027992      -0.001174      -0.002678       0.002325       0.003190       0.012899      -0.004434      -0.001736       0.006170              1.727185       1.692210      -0.038330      -0.238643       1.480182       0.105560       2.009164           0.000001
          109              H      14.298035       7.116156       8.910914       0.125604       1.342177 0.11629954E+02  0.12472986E+03                                 1.989770                            1.978538      -1.158603       2.323353                    0.995207       3.712291      10.682737       0.452451       1.262241      -0.715014      -0.011801       0.009314       0.024296       0.028571       0.003320      -0.005368       0.004241       0.004176       0.025121      -0.010320      -0.000748       0.011068              1.985904       1.741331      -0.079267      -0.112136       1.884859       0.246000       2.331523           0.000000
          110              H      15.666275       7.046838       8.075232       0.130337       1.093571 0.88784506E+01  0.89406566E+02                                 1.762901                            1.750122      -0.892030       2.457611                    0.997304       3.505838       9.920234       0.470157       1.293691      -0.707445       0.028150       0.008583      -0.000085       0.029429       0.003196      -0.001117      -0.000838       0.005194      -0.019993      -0.006808      -0.000773       0.007581              1.764826       2.105454       0.238430       0.157434       1.622225       0.054171       1.566799           0.000000
          111              H      12.638511       5.354447       4.701620       0.119308       1.180519 0.96217495E+01  0.97397635E+02                                 1.752626                            1.740227      -0.866505       2.458915                    0.998049       3.399435       9.186358       0.512652       1.180290      -0.734717      -0.010021       0.014841      -0.020823       0.027464      -0.003170       0.004062      -0.001898       0.005123       0.007042      -0.005250      -0.001867       0.007116              1.748683       1.724152      -0.085175       0.246123       1.509407      -0.163915       2.012491           0.000001
          112              H      13.006945       3.986671       5.450100       0.123020       1.201421 0.98592310E+01  0.10050562E+03                                 1.776728                            1.763667      -0.965209       2.411364                    0.997426       3.450257       9.385118       0.507852       1.183100      -0.733595       0.000329      -0.029264       0.002965       0.029415      -0.001839       0.000330       0.003007      -0.017788      -0.007001      -0.007993      -0.002918       0.010911              1.772241       1.616656       0.130641      -0.039536       2.164633       0.092448       1.535434           0.000000
          113              C       8.349573      13.020081       9.190685       0.644875      21.782220 0.23501390E+03  0.47861013E+04                                 7.268251                            5.486922      -0.122234       2.041658                    0.998887      21.257913      58.803178       0.626069       0.480392      -1.016446      -0.033203      -0.035148       0.044827       0.065934      -0.031941       0.098287       0.015755       0.132476      -0.145123      -0.111455      -0.032332       0.143787              8.606746       6.124802       1.104195      -4.101350       8.247632      -1.289090      11.447803           0.000002
          114              C       9.031332      13.681144       7.998930       0.063810      30.532149 0.44091501E+03  0.10354311E+05                                 8.797036                            7.211212      -0.389860       1.912896                    0.996723      26.209147      74.172796       0.589721       0.442276      -1.053167       0.047180       0.039183      -0.077804       0.099070      -0.006124       0.007346       0.016351      -0.002022      -0.028187      -0.023206       0.006896       0.016309             10.496650       9.702346       0.835888      -2.924644       8.896271      -1.619772      12.891332           0.000000
          115              C       8.344850      13.184079       6.692723      -0.287233      27.800174 0.47984476E+03  0.11622945E+05                                 8.050067                            7.303825      -0.381491       1.849950                    0.997463      31.473551      93.408382       0.606540       0.416899      -1.058401       0.061035       0.052634       0.003597       0.080676       0.010387      -0.004329       0.002069       0.021999      -0.034722      -0.014351      -0.006892       0.021244              8.724394       7.365759       0.970845       0.168709       7.016981       0.165548      11.790442          -0.000000
          116              C       9.054949      13.811328       5.477351       0.065122      30.389978 0.42579777E+03  0.99260172E+04                                 8.822213                            7.120443      -0.413977       1.902837                    0.997051      26.242738      74.326077       0.588427       0.446521      -1.049221       0.052606       0.027562       0.081371       0.100739       0.001189      -0.016803      -0.011175      -0.008092      -0.022057      -0.023174       0.003663       0.019511             10.751314       9.815872       1.047551       3.026658       8.820033       1.981442      13.618038           0.000000
          117              C       8.936862      15.349865       5.548202      -0.297178      28.405956 0.48567371E+03  0.11836591E+05                                 8.190326                            7.344195      -0.443632       1.823948                    0.997566      32.204584      96.854397       0.603461       0.416462      -1.055379       0.036681      -0.037926       0.058827       0.079022      -0.007172      -0.000353      -0.004584       0.002586      -0.028259      -0.011327      -0.001013       0.012340              8.948029       6.981996       0.339657       1.337567      10.637053       1.767227       9.225039           0.000000
          118              C       9.626493      15.875673       6.845326       0.074236      30.766663 0.43738438E+03  0.10279071E+05                                 8.890000                            7.211889      -0.444481       1.896719                    0.996602      26.312092      75.165730       0.584453       0.445929      -1.048110       0.007931      -0.089485       0.001647       0.089851       0.001163       0.002506      -0.004413       0.042860       0.055339      -0.031091       0.011475       0.019616             10.693720       8.583191      -1.022074      -0.162316      15.120350       0.707567       8.377618           0.000000
          119              C      11.079757      15.434400       6.830792      -0.288516      27.564948 0.46050740E+03  0.11084801E+05                                 8.046235                            7.160572      -0.443481       1.829860                    0.997621      31.722910      95.091336       0.609431       0.417532      -1.053765      -0.066719      -0.046617      -0.009265       0.081917       0.015778      -0.004816      -0.010993      -0.011744      -0.001998      -0.016942      -0.006107       0.023049              8.853633      10.198998      -2.042762      -0.131993      10.216712       0.272325       6.145191           0.000000
          120              C      11.223036      13.924605       6.754491       0.073820      29.881762 0.41845385E+03  0.97141782E+04                                 8.707234                            7.039655      -0.410361       1.906077                    0.997259      26.039895      73.639759       0.594102       0.444106      -1.050461      -0.096587       0.018886      -0.000693       0.098419       0.012668      -0.000976       0.001843      -0.025251       0.026592      -0.022400       0.008585       0.013815             10.594391      15.022053      -2.425704       0.267822       9.000227       0.055522       7.760892           0.000000
          121              C      10.516085      13.288902       7.955329      -0.271265      26.502919 0.45649856E+03  0.10917035E+05                                 7.781392                            7.111118      -0.234549       1.906292                    0.996861      30.742080      90.564506       0.616557       0.415401      -1.059683      -0.040448       0.056804      -0.057105       0.090132      -0.007936       0.014818      -0.007970      -0.010345       0.027629      -0.018505      -0.004150       0.022655              8.403560      10.447640      -0.598072      -1.654753       6.719341      -0.801563       8.043700          -0.000000
          122              C       8.906947      15.239970       8.073415      -0.282177      27.657327 0.48561278E+03  0.11806111E+05                                 8.023784                            7.341183      -0.347469       1.866926                    0.996967      31.374676      93.500301       0.605363       0.416172      -1.058122       0.032372      -0.037689      -0.053216       0.072804      -0.015061      -0.013799       0.008522      -0.012920      -0.006779      -0.019397      -0.006216       0.025613              8.607701       7.052836       0.126891      -1.830131       9.872867      -0.589321       8.897400          -0.000000
          123              C      10.530256      13.425849       5.497334      -0.270595      26.681374 0.45256773E+03  0.10803145E+05                                 7.831230                            7.092875      -0.307503       1.881929                    0.997250      30.763893      90.641048       0.615527       0.416862      -1.058411      -0.043298       0.047633       0.060523       0.088355      -0.002202      -0.016375       0.010004      -0.012708       0.030652      -0.020662      -0.002767       0.023429              8.493608      10.493796      -0.608051       1.677573       6.507927       0.706759       8.479101          -0.000000
          124              C       8.388936      13.354839       4.189310       0.636208      22.617995 0.24477307E+03  0.50316427E+04                                 7.472230                            5.588727      -0.171285       2.018702                    0.999047      21.518116      59.640102       0.622682       0.478513      -1.018286      -0.013738      -0.016516      -0.068254       0.071555      -0.083457      -0.070374       0.008926       0.058664      -0.220448      -0.109485      -0.034237       0.143721              9.120388       7.024687       3.001020       3.708406       7.687581       2.149133      12.648896           0.000002
          125              C       9.547768       0.488612       6.936161       0.594155      22.793530 0.25439692E+03  0.52811493E+04                                 7.514723                            5.694391      -0.123506       2.031334                    0.998418      21.962964      61.211450       0.617270       0.477985      -1.018371      -0.016413       0.057886      -0.012268       0.061405       0.009930      -0.077923      -0.012967       0.164720      -0.017464      -0.081793      -0.049269       0.131062              9.094802       4.993588      -1.275708       1.187820      15.821275       0.424675       6.469544           0.000001
          126              C      12.692044      13.513765       6.796275       0.645579      22.001554 0.23494002E+03  0.47846520E+04                                 7.339982                            5.488815      -0.134098       2.037805                    0.998929      21.258886      58.823532       0.625434       0.480874      -1.016100       0.070579      -0.004502       0.008277       0.071205       0.024327      -0.020904      -0.045518      -0.071128       0.375088      -0.105813      -0.034800       0.140613              8.876113      14.169670      -2.387696       0.319808       8.305364       0.823847       4.153304           0.000001
          127              C      15.267926       3.886919       0.107185       0.644875      21.782220 0.23501387E+03  0.47861005E+04                                 7.268251                            5.486922      -0.122234       2.041658                    0.998887      21.257912      58.803173       0.626069       0.480391      -1.016446       0.033203       0.035148       0.044827       0.065934      -0.031941      -0.098287      -0.015755       0.132476      -0.145123      -0.111455      -0.032332       0.143787              8.606746       6.124800       1.104197       4.101350       8.247632       1.289094      11.447804           0.000001
          128              C      14.586168       3.225856      17.082430       0.063810      30.532148 0.44091493E+03  0.10354309E+05                                 8.797036                            7.211212      -0.389860       1.912896                    0.996723      26.209146      74.172794       0.589721       0.442276      -1.053167      -0.047180      -0.039183      -0.077804       0.099070      -0.006124      -0.007346      -0.016351      -0.002022      -0.028187      -0.023206       0.006896       0.016309             10.496650       9.702343       0.835886       2.924643       8.896270       1.619774      12.891336           0.000000
          129              C      15.272650       3.722921      15.776223      -0.287233      27.800175 0.47984479E+03  0.11622946E+05                                 8.050067                            7.303825      -0.381491       1.849950                    0.997463      31.473550      93.408375       0.606540       0.416899      -1.058401      -0.061035      -0.052634       0.003597       0.080676       0.010387       0.004329      -0.002069       0.021999      -0.034722      -0.014351      -0.006892       0.021244              8.724394       7.365757       0.970845      -0.168705       7.016982      -0.165549      11.790443          -0.000000
          130              C      14.562551       3.095672      14.560851       0.065122      30.389975 0.42579774E+03  0.99260161E+04                                 8.822213                            7.120443      -0.413977       1.902837                    0.997051      26.242737      74.326073       0.588427       0.446521      -1.049221      -0.052606      -0.027562       0.081371       0.100739       0.001189       0.016803       0.011175      -0.008092      -0.022057      -0.023174       0.003663       0.019511             10.751314       9.815869       1.047551      -3.026656       8.820034      -1.981442      13.618038           0.000000
          131              C      14.680638       1.557135      14.631702      -0.297178      28.405956 0.48567370E+03  0.11836591E+05                                 8.190326                            7.344194      -0.443632       1.823948                    0.997566      32.204584      96.854399       0.603461       0.416462      -1.055379      -0.036681       0.037926       0.058827       0.079022      -0.007172       0.000353       0.004584       0.002586      -0.028259      -0.011327      -0.001013       0.012340              8.948029       6.981995       0.339657      -1.337566      10.637054      -1.767227       9.225040           0.000000
          132              C      13.991007       1.031327      15.928826       0.074236      30.766666 0.43738443E+03  0.10279073E+05                                 8.890001                            7.211890      -0.444481       1.896719                    0.996602      26.312092      75.165731       0.584453       0.445929      -1.048110      -0.007931       0.089485       0.001647       0.089851       0.001163      -0.002506       0.004413       0.042860       0.055339      -0.031091       0.011475       0.019616             10.693721       8.583192      -1.022074       0.162317      15.120352      -0.707569       8.377618           0.000000
          133              C      12.537743       1.472600      15.914292      -0.288517      27.564967 0.46050779E+03  0.11084813E+05                                 8.046240                            7.160576      -0.443481       1.829860                    0.997621      31.722912      95.091346       0.609431       0.417532      -1.053765       0.066719       0.046617      -0.009265       0.081917       0.015778       0.004816       0.010993      -0.011744      -0.001998      -0.016942      -0.006107       0.023049              8.853638      10.199008      -2.042762       0.131992      10.216716      -0.272325       6.145191           0.000000
          134              C      12.394464       2.982395      15.837991       0.073820      29.881752 0.41845395E+03  0.97141808E+04                                 8.707232                            7.039657      -0.410362       1.906077                    0.997259      26.039894      73.639757       0.594102       0.444106      -1.050461       0.096587      -0.018886      -0.000693       0.098419       0.012668       0.000976      -0.001843      -0.025251       0.026592      -0.022400       0.008585       0.013815             10.594387      15.022041      -2.425698      -0.267822       9.000225      -0.055520       7.760894           0.000000
          135              C      13.101415       3.618098      17.038829      -0.271265      26.502925 0.45649865E+03  0.10917038E+05                                 7.781392                            7.111118      -0.234549       1.906292                    0.996861      30.742082      90.564510       0.616557       0.415401      -1.059683       0.040448      -0.056804      -0.057105       0.090132      -0.007936      -0.014818       0.007970      -0.010345       0.027630      -0.018505      -0.004150       0.022655              8.403561      10.447640      -0.598075       1.654753       6.719341       0.801563       8.043702          -0.000000
          136              C      14.710554       1.667030      17.156915      -0.282178      27.657322 0.48561275E+03  0.11806110E+05                                 8.023783                            7.341183      -0.347470       1.866926                    0.996967      31.374677      93.500302       0.605363       0.416172      -1.058122      -0.032372       0.037689      -0.053216       0.072804      -0.015061       0.013799      -0.008522      -0.012920      -0.006779      -0.019397      -0.006216       0.025613              8.607700       7.052836       0.126889       1.830129       9.872866       0.589321       8.897397          -0.000000
          137              C      13.087244       3.481151      14.580834      -0.270595      26.681373 0.45256776E+03  0.10803146E+05                                 7.831230                            7.092875      -0.307503       1.881929                    0.997250      30.763895      90.641057       0.615527       0.416862      -1.058411       0.043298      -0.047633       0.060523       0.088355      -0.002202       0.016375      -0.010004      -0.012708       0.030652      -0.020662      -0.002767       0.023429              8.493607      10.493793      -0.608048      -1.677572       6.507927      -0.706760       8.479103           0.000000
          138              C      15.228564       3.552161      13.272810       0.636208      22.617996 0.24477311E+03  0.50316436E+04                                 7.472230                            5.588728      -0.171285       2.018702                    0.999047      21.518116      59.640101       0.622682       0.478513      -1.018286       0.013738       0.016516      -0.068254       0.071555      -0.083457       0.070374      -0.008926       0.058664      -0.220448      -0.109485      -0.034237       0.143721              9.120388       7.024687       3.001021      -3.708404       7.687583      -2.149134      12.648893           0.000002
          139              C      14.069732      16.418388      16.019661       0.594155      22.793533 0.25439697E+03  0.52811505E+04                                 7.514724                            5.694392      -0.123506       2.031334                    0.998418      21.962966      61.211458       0.617270       0.477985      -1.018371       0.016413      -0.057885      -0.012268       0.061405       0.009930       0.077923       0.012967       0.164720      -0.017464      -0.081793      -0.049269       0.131062              9.094803       4.993588      -1.275708      -1.187820      15.821276      -0.424676       6.469545           0.000001
          140              C      10.925455       3.393235      15.879775       0.645579      22.001547 0.23494013E+03  0.47846547E+04                                 7.339981                            5.488816      -0.134098       2.037805                    0.998929      21.258886      58.823532       0.625434       0.480874      -1.016100      -0.070579       0.004502       0.008277       0.071205       0.024327       0.020904       0.045518      -0.071128       0.375088      -0.105813      -0.034800       0.140613              8.876108      14.169654      -2.387687      -0.319809       8.305366      -0.823848       4.153304           0.000001
          141              C       7.395427       4.566581      18.059815       0.644875      21.782221 0.23501391E+03  0.47861014E+04                                 7.268251                            5.486922      -0.122234       2.041658                    0.998887      21.257913      58.803176       0.626069       0.480391      -1.016446       0.033203      -0.035148      -0.044827       0.065934       0.031941       0.098287      -0.015755       0.132476      -0.145123      -0.111455      -0.032332       0.143787              8.606746       6.124800      -1.104194      -4.101349       8.247632       1.289090      11.447804           0.000001
          142              C       6.713668       5.227644       1.084570       0.063810      30.532154 0.44091516E+03  0.10354315E+05                                 8.797038                            7.211214      -0.389860       1.912896                    0.996723      26.209145      74.172788       0.589721       0.442276      -1.053167      -0.047180       0.039183       0.077804       0.099070       0.006124       0.007346      -0.016351      -0.002022      -0.028187      -0.023206       0.006896       0.016309             10.496651       9.702345      -0.835891      -2.924644       8.896273       1.619774      12.891336           0.000000
          143              C       7.400150       4.730579       2.390777      -0.287233      27.800183 0.47984505E+03  0.11622954E+05                                 8.050068                            7.303827      -0.381491       1.849950                    0.997463      31.473553      93.408386       0.606540       0.416899      -1.058401      -0.061035       0.052634      -0.003597       0.080676      -0.010387      -0.004329      -0.002069       0.021999      -0.034723      -0.014351      -0.006892       0.021244              8.724396       7.365758      -0.970844       0.168709       7.016982      -0.165550      11.790448          -0.000000
          144              C       6.690051       5.357828       3.606150       0.065122      30.389991 0.42579773E+03  0.99260161E+04                                 8.822216                            7.120443      -0.413977       1.902837                    0.997051      26.242737      74.326076       0.588427       0.446521      -1.049221      -0.052606       0.027562      -0.081371       0.100739      -0.001189      -0.016803       0.011175      -0.008092      -0.022057      -0.023174       0.003663       0.019511             10.751321       9.815877      -1.047553       3.026669       8.820036      -1.981451      13.618051           0.000000
          145              C       6.808138       6.896365       3.535298      -0.297178      28.405960 0.48567374E+03  0.11836592E+05                                 8.190326                            7.344195      -0.443632       1.823948                    0.997566      32.204584      96.854398       0.603461       0.416462      -1.055379      -0.036681      -0.037926      -0.058827       0.079022       0.007172      -0.000353       0.004584       0.002585      -0.028259      -0.011327      -0.001013       0.012340              8.948031       6.981996      -0.339658       1.337567      10.637055      -1.767232       9.225042           0.000001
          146              C       6.118507       7.422173       2.238174       0.074236      30.766665 0.43738437E+03  0.10279071E+05                                 8.890001                            7.211889      -0.444481       1.896719                    0.996602      26.312092      75.165730       0.584453       0.445929      -1.048110      -0.007931      -0.089485      -0.001647       0.089851      -0.001163       0.002506       0.004413       0.042860       0.055339      -0.031091       0.011475       0.019616             10.693720       8.583191       1.022073      -0.162316      15.120350      -0.707568       8.377619           0.000000
          147              C       4.665243       6.980900       2.252708      -0.288516      27.564966 0.46050773E+03  0.11084811E+05                                 8.046239                            7.160575      -0.443481       1.829860                    0.997621      31.722911      95.091341       0.609431       0.417532      -1.053765       0.066719      -0.046617       0.009265       0.081917      -0.015778      -0.004816       0.010993      -0.011744      -0.001998      -0.016942      -0.006107       0.023049              8.853637      10.199006       2.042761      -0.131992      10.216715      -0.272325       6.145191           0.000000
          148              C       4.521964       5.471105       2.329009       0.073820      29.881754 0.41845393E+03  0.97141804E+04                                 8.707233                            7.039656      -0.410362       1.906076                    0.997259      26.039896      73.639764       0.594102       0.444106      -1.050461       0.096587       0.018886       0.000693       0.098419      -0.012668      -0.000976      -0.001843      -0.025251       0.026592      -0.022400       0.008585       0.013815             10.594387      15.022038       2.425701       0.267823       9.000227      -0.055520       7.760896           0.000000
          149              C       5.228914       4.835402       1.128171      -0.271265      26.502915 0.45649854E+03  0.10917035E+05                                 7.781391                            7.111118      -0.234549       1.906292                    0.996861      30.742081      90.564508       0.616557       0.415401      -1.059683       0.040448       0.056804       0.057105       0.090132       0.007936       0.014818       0.007970      -0.010345       0.027629      -0.018505      -0.004150       0.022655              8.403558      10.447630       0.598072      -1.654752       6.719341       0.801564       8.043703          -0.000000
          150              C       6.838053       6.786470       1.010085      -0.282178      27.657310 0.48561245E+03  0.11806101E+05                                 8.023780                            7.341180      -0.347469       1.866927                    0.996967      31.374675      93.500294       0.605363       0.416172      -1.058122      -0.032372      -0.037689       0.053216       0.072804       0.015061      -0.013799      -0.008522      -0.012920      -0.006779      -0.019397      -0.006216       0.025613              8.607697       7.052834      -0.126892      -1.830126       9.872863       0.589322       8.897394           0.000000
          151              C       5.214744       4.972349       3.586166      -0.270595      26.681370 0.45256760E+03  0.10803141E+05                                 7.831229                            7.092874      -0.307503       1.881929                    0.997250      30.763895      90.641057       0.615527       0.416862      -1.058411       0.043298       0.047633      -0.060523       0.088355       0.002202      -0.016375      -0.010004      -0.012708       0.030652      -0.020662      -0.002767       0.023429              8.493608      10.493793       0.608052       1.677578       6.507926      -0.706757       8.479105           0.000000
          152              C       7.356064       4.901339       4.894190       0.636208      22.618005 0.24477301E+03  0.50316412E+04                                 7.472232                            5.588726      -0.171285       2.018702                    0.999047      21.518117      59.640105       0.622682       0.478513      -1.018286       0.013738      -0.016516       0.068254       0.071555       0.083457      -0.070374      -0.008926       0.058664      -0.220448      -0.109485      -0.034237       0.143721              9.120394       7.024692      -3.001024       3.708414       7.687586      -2.149142      12.648904           0.000002
          153              C       6.197232       8.942112       2.147339       0.594155      22.793532 0.25439694E+03  0.52811498E+04                                 7.514723                            5.694391      -0.123506       2.031334                    0.998418      21.962966      61.211456       0.617270       0.477985      -1.018371       0.016413       0.057886       0.012268       0.061405      -0.009930      -0.077923       0.012967       0.164720      -0.017464      -0.081793      -0.049269       0.131062              9.094802       4.993587       1.275707       1.187820      15.821275      -0.424676       6.469545           0.000001
          154              C       3.052955       5.060265       2.287225       0.645579      22.001548 0.23494007E+03  0.47846533E+04                                 7.339981                            5.488816      -0.134099       2.037805                    0.998929      21.258886      58.823534       0.625434       0.480874      -1.016100      -0.070579      -0.004502      -0.008277       0.071205      -0.024327      -0.020904       0.045518      -0.071128       0.375088      -0.105813      -0.034800       0.140613              8.876109      14.169659       2.387690       0.319808       8.305365      -0.823848       4.153304           0.000001
          155              C       0.477073      12.340419       8.976315       0.644874      21.782221 0.23501390E+03  0.47861012E+04                                 7.268252                            5.486922      -0.122234       2.041658                    0.998887      21.257913      58.803178       0.626069       0.480392      -1.016446      -0.033203       0.035148      -0.044827       0.065934       0.031941      -0.098287       0.015755       0.132476      -0.145123      -0.111455      -0.032332       0.143787              8.606746       6.124801      -1.104195       4.101350       8.247632      -1.289090      11.447805           0.000002
          156              C       1.158832      11.679356      10.168070       0.063810      30.532149 0.44091500E+03  0.10354311E+05                                 8.797036                            7.211212      -0.389860       1.912896                    0.996723      26.209146      74.172792       0.589721       0.442276      -1.053167       0.047180      -0.039183       0.077804       0.099070       0.006124      -0.007346       0.016351      -0.002022      -0.028187      -0.023206       0.006896       0.016309             10.496649       9.702346      -0.835887       2.924644       8.896270      -1.619773      12.891333           0.000000
          157              C       0.472350      12.176421      11.474277      -0.287233      27.800180 0.47984499E+03  0.11622952E+05                                 8.050068                            7.303827      -0.381491       1.849950                    0.997463      31.473551      93.408381       0.606540       0.416899      -1.058401       0.061035      -0.052634      -0.003597       0.080676      -0.010387       0.004329       0.002069       0.021999      -0.034723      -0.014351      -0.006892       0.021244              8.724395       7.365757      -0.970844      -0.168710       7.016982       0.165549      11.790447          -0.000000
          158              C       1.182449      11.549172      12.689650       0.065122      30.389991 0.42579777E+03  0.99260169E+04                                 8.822215                            7.120443      -0.413977       1.902837                    0.997051      26.242737      74.326071       0.588427       0.446521      -1.049221       0.052606      -0.027562      -0.081371       0.100739      -0.001189       0.016803      -0.011175      -0.008092      -0.022057      -0.023174       0.003663       0.019511             10.751320       9.815874      -1.047554      -3.026668       8.820036       1.981450      13.618049           0.000000
          159              C       1.064362      10.010635      12.618798      -0.297178      28.405959 0.48567374E+03  0.11836592E+05                                 8.190326                            7.344195      -0.443632       1.823948                    0.997566      32.204584      96.854399       0.603461       0.416462      -1.055379       0.036681       0.037926      -0.058827       0.079022       0.007172       0.000353      -0.004584       0.002586      -0.028259      -0.011327      -0.001013       0.012340              8.948031       6.981996      -0.339658      -1.337567      10.637054       1.767231       9.225041           0.000000
          160              C       1.753993       9.484827      11.321674       0.074236      30.766659 0.43738422E+03  0.10279067E+05                                 8.890000                            7.211888      -0.444481       1.896719                    0.996602      26.312091      75.165727       0.584453       0.445929      -1.048110       0.007931       0.089485      -0.001647       0.089851      -0.001163      -0.002506      -0.004413       0.042860       0.055339      -0.031091       0.011475       0.019616             10.693719       8.583194       1.022075       0.162317      15.120347       0.707570       8.377616           0.000001
          161              C       3.207256       9.926100      11.336208      -0.288516      27.564969 0.46050767E+03  0.11084809E+05                                 8.046239                            7.160574      -0.443481       1.829860                    0.997621      31.722909      95.091336       0.609431       0.417532      -1.053765      -0.066719       0.046617       0.009265       0.081917      -0.015778       0.004816      -0.010993      -0.011744      -0.001998      -0.016942      -0.006107       0.023049              8.853639      10.199012       2.042765       0.131991      10.216715       0.272324       6.145190          -0.000000
          162              C       3.350536      11.435895      11.412509       0.073820      29.881758 0.41845396E+03  0.97141811E+04                                 8.707233                            7.039657      -0.410361       1.906077                    0.997259      26.039893      73.639751       0.594102       0.444106      -1.050461      -0.096587      -0.018886       0.000693       0.098419      -0.012668       0.000976       0.001843      -0.025251       0.026592      -0.022400       0.008585       0.013815             10.594389      15.022046       2.425704      -0.267823       9.000227       0.055521       7.760895           0.000000
          163              C       2.643585      12.071598      10.211671      -0.271266      26.502924 0.45649864E+03  0.10917038E+05                                 7.781392                            7.111118      -0.234549       1.906292                    0.996861      30.742082      90.564510       0.616557       0.415401      -1.059683      -0.040448      -0.056804       0.057105       0.090132       0.007936      -0.014818      -0.007970      -0.010345       0.027629      -0.018505      -0.004150       0.022654              8.403561      10.447639       0.598075       1.654752       6.719341      -0.801563       8.043701          -0.000000
          164              C       1.034446      10.120530      10.093585      -0.282178      27.657328 0.48561297E+03  0.11806117E+05                                 8.023784                            7.341184      -0.347469       1.866926                    0.996967      31.374677      93.500300       0.605363       0.416172      -1.058122       0.032372       0.037689       0.053216       0.072804       0.015061       0.013799       0.008522      -0.012920      -0.006779      -0.019397      -0.006216       0.025613              8.607700       7.052839      -0.126891       1.830127       9.872867      -0.589323       8.897396          -0.000000
          165              C       2.657756      11.934651      12.669666      -0.270595      26.681370 0.45256766E+03  0.10803143E+05                                 7.831229                            7.092874      -0.307503       1.881929                    0.997250      30.763895      90.641055       0.615527       0.416862      -1.058411      -0.043298      -0.047633      -0.060523       0.088355       0.002202       0.016375       0.010004      -0.012708       0.030652      -0.020662      -0.002767       0.023429              8.493607      10.493791       0.608052      -1.677577       6.507926       0.706757       8.479104           0.000000
          166              C       0.516436      12.005661      13.977690       0.636208      22.618001 0.24477300E+03  0.50316410E+04                                 7.472231                            5.588726      -0.171285       2.018702                    0.999047      21.518115      59.640100       0.622682       0.478513      -1.018286      -0.013738       0.016516       0.068254       0.071555       0.083457       0.070374       0.008926       0.058664      -0.220448      -0.109485      -0.034237       0.143721              9.120393       7.024692      -3.001025      -3.708411       7.687586       2.149142      12.648899           0.000001
          167              C       1.675268       7.964888      11.230839       0.594155      22.793532 0.25439694E+03  0.52811498E+04                                 7.514723                            5.694391      -0.123506       2.031334                    0.998418      21.962965      61.211454       0.617270       0.477985      -1.018371      -0.016413      -0.057886       0.012268       0.061405      -0.009930       0.077923      -0.012967       0.164720      -0.017464      -0.081793      -0.049269       0.131062              9.094803       4.993587       1.275708      -1.187819      15.821277       0.424677       6.469545           0.000001
          168              C       4.819545      11.846735      11.370725       0.645579      22.001537 0.23493993E+03  0.47846498E+04                                 7.339978                            5.488814      -0.134098       2.037805                    0.998929      21.258886      58.823531       0.625434       0.480874      -1.016100       0.070579       0.004502      -0.008277       0.071205      -0.024327       0.020904      -0.045518      -0.071128       0.375088      -0.105813      -0.034800       0.140613              8.876105      14.169649       2.387688      -0.319809       8.305364       0.823848       4.153302           0.000001
          169              C       7.395427       3.886919       8.976315       0.644875      21.782221 0.23501390E+03  0.47861013E+04                                 7.268251                            5.486922      -0.122234       2.041658                    0.998887      21.257913      58.803177       0.626069       0.480391      -1.016446       0.033203       0.035148      -0.044827       0.065934      -0.031941       0.098287       0.015755       0.132476      -0.145123      -0.111455      -0.032332       0.143787              8.606745       6.124800       1.104195      -4.101349       8.247632      -1.289090      11.447804           0.000001
          170              C       6.713668       3.225856      10.168070       0.063810      30.532153 0.44091514E+03  0.10354315E+05                                 8.797038                            7.211214      -0.389860       1.912896                    0.996723      26.209145      74.172789       0.589721       0.442276      -1.053167      -0.047180      -0.039183       0.077804       0.099070      -0.006124       0.007346       0.016351      -0.002022      -0.028187      -0.023206       0.006896       0.016309             10.496651       9.702345       0.835891      -2.924644       8.896273      -1.619774      12.891336           0.000000
          171              C       7.400150       3.722921      11.474277      -0.287233      27.800180 0.47984499E+03  0.11622952E+05                                 8.050068                            7.303827      -0.381490       1.849950                    0.997463      31.473551      93.408381       0.606540       0.416899      -1.058401      -0.061035      -0.052634      -0.003597       0.080676       0.010387      -0.004329       0.002069       0.021999      -0.034723      -0.014351      -0.006892       0.021244              8.724396       7.365757       0.970844       0.168709       7.016983       0.165550      11.790447          -0.000000
          172              C       6.690051       3.095672      12.689650       0.065122      30.389991 0.42579772E+03  0.99260158E+04                                 8.822216                            7.120443      -0.413977       1.902837                    0.997051      26.242736      74.326070       0.588427       0.446521      -1.049221      -0.052606      -0.027562      -0.081371       0.100739       0.001189      -0.016803      -0.011175      -0.008092      -0.022057      -0.023174       0.003663       0.019511             10.751321       9.815876       1.047554       3.026669       8.820036       1.981450      13.618050           0.000000
          173              C       6.808138       1.557135      12.618798      -0.297178      28.405961 0.48567376E+03  0.11836593E+05                                 8.190327                            7.344195      -0.443632       1.823948                    0.997566      32.204586      96.854409       0.603461       0.416462      -1.055379      -0.036681       0.037926      -0.058827       0.079022      -0.007172      -0.000353      -0.004584       0.002586      -0.028259      -0.011327      -0.001013       0.012340              8.948032       6.981996       0.339659       1.337567      10.637056       1.767232       9.225043           0.000000
          174              C       6.118507       1.031327      11.321674       0.074236      30.766666 0.43738437E+03  0.10279071E+05                                 8.890001                            7.211889      -0.444481       1.896719                    0.996602      26.312092      75.165728       0.584453       0.445929      -1.048110      -0.007931       0.089485      -0.001647       0.089851       0.001163       0.002506      -0.004413       0.042860       0.055338      -0.031091       0.011475       0.019616             10.693720       8.583191      -1.022073      -0.162317      15.120350       0.707568       8.377620           0.000000
          175              C       4.665243       1.472600      11.336208      -0.288517      27.564969 0.46050781E+03  0.11084814E+05                                 8.046240                            7.160576      -0.443481       1.829860                    0.997621      31.722913      95.091354       0.609431       0.417532      -1.053765       0.066719       0.046617       0.009265       0.081917       0.015778      -0.004816      -0.010993      -0.011744      -0.001998      -0.016942      -0.006107       0.023049              8.853639      10.199008      -2.042761      -0.131992      10.216716       0.272325       6.145191          -0.000000
          176              C       4.521964       2.982395      11.412509       0.073820      29.881748 0.41845384E+03  0.97141778E+04                                 8.707231                            7.039656      -0.410362       1.906077                    0.997259      26.039893      73.639753       0.594102       0.444106      -1.050461       0.096587      -0.018886       0.000693       0.098419       0.012668      -0.000976       0.001843      -0.025251       0.026592      -0.022400       0.008585       0.013815             10.594385      15.022035      -2.425699       0.267824       9.000226       0.055520       7.760895           0.000000
          177              C       5.228914       3.618098      10.211671      -0.271266      26.502917 0.45649858E+03  0.10917036E+05                                 7.781391                            7.111118      -0.234549       1.906292                    0.996861      30.742082      90.564510       0.616557       0.415401      -1.059683       0.040448      -0.056804       0.057105       0.090132      -0.007936       0.014818      -0.007970      -0.010345       0.027629      -0.018505      -0.004150       0.022654              8.403559      10.447631      -0.598072      -1.654752       6.719342      -0.801564       8.043703          -0.000000
          178              C       6.838053       1.667030      10.093585      -0.282177      27.657324 0.48561274E+03  0.11806110E+05                                 8.023783                            7.341182      -0.347469       1.866927                    0.996967      31.374674      93.500290       0.605363       0.416172      -1.058122      -0.032372       0.037689       0.053216       0.072804      -0.015061      -0.013799       0.008522      -0.012920      -0.006779      -0.019397      -0.006216       0.025613              8.607700       7.052834       0.126892      -1.830128       9.872865      -0.589323       8.897399          -0.000000
          179              C       5.214744       3.481151      12.669666      -0.270595      26.681373 0.45256767E+03  0.10803143E+05                                 7.831230                            7.092875      -0.307503       1.881929                    0.997250      30.763896      90.641061       0.615527       0.416862      -1.058411       0.043298      -0.047633      -0.060523       0.088355      -0.002202      -0.016375       0.010004      -0.012708       0.030652      -0.020662      -0.002767       0.023429              8.493608      10.493793      -0.608052       1.677578       6.507927       0.706757       8.479105           0.000000
          180              C       7.356064       3.552161      13.977690       0.636208      22.618002 0.24477296E+03  0.50316399E+04                                 7.472231                            5.588726      -0.171285       2.018702                    0.999047      21.518115      59.640099       0.622682       0.478513      -1.018286       0.013738       0.016516       0.068254       0.071555      -0.083457      -0.070374       0.008926       0.058664      -0.220448      -0.109485      -0.034237       0.143721              9.120393       7.024691       3.001024       3.708413       7.687585       2.149141      12.648902           0.000002
          181              C       6.197232      16.418388      11.230839       0.594155      22.793530 0.25439692E+03  0.52811493E+04                                 7.514723                            5.694392      -0.123506       2.031334                    0.998418      21.962965      61.211457       0.617270       0.477985      -1.018371       0.016413      -0.057885       0.012268       0.061405       0.009929      -0.077923      -0.012967       0.164720      -0.017464      -0.081793      -0.049269       0.131062              9.094803       4.993588      -1.275707       1.187820      15.821276       0.424676       6.469545           0.000001
          182              C       3.052955       3.393235      11.370725       0.645579      22.001559 0.23494025E+03  0.47846578E+04                                 7.339983                            5.488818      -0.134098       2.037805                    0.998929      21.258885      58.823529       0.625434       0.480874      -1.016100      -0.070579       0.004502      -0.008277       0.071205       0.024327      -0.020904      -0.045518      -0.071128       0.375088      -0.105813      -0.034800       0.140613              8.876113      14.169665      -2.387690       0.319809       8.305368       0.823847       4.153305           0.000002
          183              C       0.477073      13.020081      18.059815       0.644875      21.782222 0.23501391E+03  0.47861015E+04                                 7.268251                            5.486922      -0.122234       2.041658                    0.998887      21.257913      58.803176       0.626069       0.480391      -1.016446      -0.033203      -0.035148      -0.044827       0.065934      -0.031941      -0.098287      -0.015755       0.132476      -0.145123      -0.111455      -0.032332       0.143787              8.606746       6.124801       1.104195       4.101350       8.247632       1.289090      11.447805           0.000001
          184              C       1.158832      13.681144       1.084570       0.063810      30.532149 0.44091501E+03  0.10354311E+05                                 8.797036                            7.211212      -0.389860       1.912896                    0.996723      26.209146      74.172791       0.589721       0.442276      -1.053167       0.047180       0.039183       0.077804       0.099070      -0.006124      -0.007346      -0.016351      -0.002022      -0.028187      -0.023206       0.006896       0.016309             10.496649       9.702346       0.835887       2.924643       8.896270       1.619772      12.891332           0.000000
          185              C       0.472350      13.184079       2.390777      -0.287234      27.800182 0.47984503E+03  0.11622953E+05                                 8.050069                            7.303827      -0.381491       1.849950                    0.997463      31.473553      93.408387       0.606540       0.416899      -1.058401       0.061035       0.052634      -0.003597       0.080676       0.010387       0.004329      -0.002069       0.021999      -0.034723      -0.014351      -0.006892       0.021244              8.724396       7.365758       0.970844      -0.168710       7.016982      -0.165549      11.790448           0.000000
          186              C       1.182449      13.811328       3.606150       0.065122      30.389989 0.42579774E+03  0.99260161E+04                                 8.822215                            7.120443      -0.413977       1.902837                    0.997051      26.242736      74.326069       0.588427       0.446521      -1.049221       0.052606       0.027562      -0.081371       0.100739       0.001189       0.016803       0.011175      -0.008092      -0.022057      -0.023174       0.003663       0.019511             10.751319       9.815874       1.047554      -3.026668       8.820035      -1.981450      13.618049          -0.000000
          187              C       1.064362      15.349865       3.535298      -0.297178      28.405959 0.48567375E+03  0.11836592E+05                                 8.190326                            7.344195      -0.443631       1.823948                    0.997566      32.204583      96.854394       0.603461       0.416462      -1.055379       0.036681      -0.037926      -0.058827       0.079022      -0.007172       0.000353       0.004584       0.002586      -0.028259      -0.011327      -0.001013       0.012339              8.948031       6.981996       0.339659      -1.337567      10.637054      -1.767231       9.225041           0.000001
          188              C       1.753993      15.875673       2.238174       0.074236      30.766658 0.43738423E+03  0.10279067E+05                                 8.889999                            7.211888      -0.444481       1.896719                    0.996602      26.312090      75.165721       0.584453       0.445929      -1.048110       0.007931      -0.089485      -0.001647       0.089851       0.001163      -0.002506       0.004413       0.042860       0.055339      -0.031091       0.011475       0.019616             10.693718       8.583193      -1.022075       0.162317      15.120346      -0.707570       8.377616           0.000000
          189              C       3.207256      15.434400       2.252708      -0.288517      27.564974 0.46050778E+03  0.11084813E+05                                 8.046240                            7.160575      -0.443481       1.829860                    0.997621      31.722912      95.091345       0.609431       0.417532      -1.053765      -0.066719      -0.046617       0.009265       0.081917       0.015778       0.004816       0.010993      -0.011744      -0.001998      -0.016942      -0.006107       0.023049              8.853640      10.199013      -2.042765       0.131991      10.216717      -0.272325       6.145191          -0.000000
          190              C       3.350536      13.924605       2.329009       0.073820      29.881760 0.41845400E+03  0.97141824E+04                                 8.707234                            7.039657      -0.410362       1.906076                    0.997259      26.039895      73.639760       0.594102       0.444106      -1.050461      -0.096587       0.018886       0.000693       0.098419       0.012668       0.000976      -0.001843      -0.025251       0.026592      -0.022400       0.008585       0.013815             10.594390      15.022047      -2.425704      -0.267823       9.000228      -0.055520       7.760896           0.000000
          191              C       2.643585      13.288902       1.128171      -0.271265      26.502922 0.45649861E+03  0.10917037E+05                                 7.781392                            7.111118      -0.234549       1.906292                    0.996861      30.742082      90.564514       0.616557       0.415401      -1.059683      -0.040448       0.056804       0.057105       0.090132      -0.007936      -0.014818       0.007970      -0.010345       0.027629      -0.018505      -0.004150       0.022654              8.403560      10.447638      -0.598075       1.654751       6.719341       0.801563       8.043701          -0.000000
          192              C       1.034446      15.239970       1.010085      -0.282178      27.657306 0.48561252E+03  0.11806103E+05                                 8.023780                            7.341181      -0.347469       1.866927                    0.996967      31.374674      93.500292       0.605363       0.416172      -1.058122       0.032372      -0.037689       0.053216       0.072804      -0.015061       0.013799      -0.008522      -0.012920      -0.006779      -0.019397      -0.006216       0.025613              8.607696       7.052837       0.126891       1.830125       9.872862       0.589321       8.897389          -0.000000
          193              C       2.657756      13.425849       3.586166      -0.270595      26.681373 0.45256773E+03  0.10803145E+05                                 7.831229                            7.092875      -0.307503       1.881929                    0.997250      30.763897      90.641061       0.615527       0.416862      -1.058411      -0.043298       0.047633      -0.060523       0.088355      -0.002202       0.016375      -0.010004      -0.012708       0.030652      -0.020662      -0.002767       0.023429              8.493608      10.493792      -0.608051      -1.677577       6.507926      -0.706757       8.479105           0.000000
          194              C       0.516436      13.354839       4.894190       0.636208      22.618003 0.24477303E+03  0.50316415E+04                                 7.472231                            5.588726      -0.171285       2.018702                    0.999047      21.518116      59.640101       0.622682       0.478513      -1.018286      -0.013738      -0.016516       0.068254       0.071555      -0.083457       0.070374      -0.008926       0.058664      -0.220448      -0.109485      -0.034237       0.143721              9.120393       7.024692       3.001025      -3.708411       7.687586      -2.149142      12.648900           0.000002
          195              C       1.675268       0.488612       2.147339       0.594155      22.793531 0.25439692E+03  0.52811492E+04                                 7.514723                            5.694391      -0.123505       2.031335                    0.998418      21.962964      61.211449       0.617270       0.477985      -1.018371      -0.016413       0.057886       0.012268       0.061405       0.009929       0.077923       0.012967       0.164720      -0.017463      -0.081793      -0.049269       0.131062              9.094802       4.993587      -1.275708      -1.187819      15.821275      -0.424677       6.469545           0.000001
          196              C       4.819545      13.513765       2.287225       0.645579      22.001538 0.23493993E+03  0.47846499E+04                                 7.339978                            5.488814      -0.134099       2.037805                    0.998929      21.258886      58.823533       0.625434       0.480874      -1.016100       0.070579      -0.004502      -0.008277       0.071205       0.024327       0.020904       0.045518      -0.071128       0.375088      -0.105813      -0.034800       0.140613              8.876106      14.169650      -2.387688      -0.319809       8.305365      -0.823848       4.153303           0.000002
          197              C       8.349573      12.340419       0.107185       0.644874      21.782219 0.23501389E+03  0.47861010E+04                                 7.268251                            5.486922      -0.122234       2.041658                    0.998887      21.257912      58.803173       0.626069       0.480392      -1.016446      -0.033203       0.035148       0.044827       0.065934       0.031941       0.098287      -0.015755       0.132476      -0.145123      -0.111455      -0.032332       0.143787              8.606745       6.124801      -1.104195      -4.101350       8.247632       1.289090      11.447803           0.000001
          198              C       9.031332      11.679356      17.082430       0.063810      30.532146 0.44091498E+03  0.10354310E+05                                 8.797035                            7.211212      -0.389860       1.912896                    0.996723      26.209145      74.172788       0.589721       0.442276      -1.053167       0.047180      -0.039183      -0.077804       0.099070       0.006124       0.007346      -0.016351      -0.002022      -0.028188      -0.023206       0.006897       0.016309             10.496648       9.702346      -0.835888      -2.924643       8.896270       1.619772      12.891330           0.000000
          199              C       8.344850      12.176421      15.776223      -0.287233      27.800173 0.47984475E+03  0.11622945E+05                                 8.050066                            7.303824      -0.381490       1.849950                    0.997463      31.473549      93.408372       0.606540       0.416899      -1.058401       0.061035      -0.052634       0.003597       0.080676      -0.010387      -0.004329      -0.002069       0.021999      -0.034722      -0.014351      -0.006892       0.021244              8.724393       7.365758      -0.970845       0.168705       7.016981      -0.165549      11.790440          -0.000000
          200              C       9.054949      11.549172      14.560851       0.065122      30.389976 0.42579770E+03  0.99260152E+04                                 8.822213                            7.120443      -0.413977       1.902837                    0.997051      26.242736      74.326071       0.588427       0.446521      -1.049221       0.052606      -0.027562       0.081371       0.100739      -0.001189      -0.016803       0.011175      -0.008092      -0.022057      -0.023174       0.003663       0.019511             10.751314       9.815872      -1.047551       3.026658       8.820033      -1.981441      13.618038           0.000000
          201              C       8.936862      10.010635      14.631702      -0.297178      28.405960 0.48567378E+03  0.11836593E+05                                 8.190326                            7.344195      -0.443632       1.823948                    0.997566      32.204586      96.854407       0.603461       0.416462      -1.055379       0.036681       0.037926       0.058827       0.079022       0.007172      -0.000353       0.004584       0.002586      -0.028259      -0.011327      -0.001013       0.012340              8.948030       6.981996      -0.339657       1.337567      10.637054      -1.767227       9.225040           0.000000
          202              C       9.626493       9.484827      15.928826       0.074236      30.766664 0.43738439E+03  0.10279071E+05                                 8.890000                            7.211889      -0.444481       1.896719                    0.996602      26.312092      75.165727       0.584453       0.445929      -1.048110       0.007931       0.089485       0.001647       0.089851      -0.001163       0.002506       0.004413       0.042860       0.055339      -0.031091       0.011475       0.019616             10.693719       8.583191       1.022074      -0.162316      15.120349      -0.707567       8.377618           0.000001
          203              C      11.079757       9.926100      15.914292      -0.288516      27.564951 0.46050746E+03  0.11084803E+05                                 8.046236                            7.160573      -0.443481       1.829860                    0.997621      31.722913      95.091352       0.609431       0.417532      -1.053765      -0.066719       0.046617      -0.009265       0.081917      -0.015778      -0.004816       0.010993      -0.011744      -0.001998      -0.016942      -0.006107       0.023049              8.853635      10.198999       2.042763      -0.131992      10.216714      -0.272325       6.145192          -0.000000
          204              C      11.223036      11.435895      15.837991       0.073820      29.881762 0.41845386E+03  0.97141785E+04                                 8.707234                            7.039656      -0.410362       1.906076                    0.997259      26.039896      73.639764       0.594102       0.444106      -1.050461      -0.096587      -0.018886      -0.000693       0.098419      -0.012668      -0.000976      -0.001843      -0.025251       0.026592      -0.022400       0.008585       0.013815             10.594391      15.022053       2.425705       0.267822       9.000228      -0.055522       7.760893           0.000000
          205              C      10.516085      12.071598      17.038829      -0.271265      26.502920 0.45649858E+03  0.10917036E+05                                 7.781392                            7.111118      -0.234549       1.906292                    0.996861      30.742080      90.564504       0.616557       0.415401      -1.059683      -0.040448      -0.056804      -0.057105       0.090132       0.007936       0.014818       0.007970      -0.010345       0.027629      -0.018505      -0.004150       0.022655              8.403560      10.447640       0.598072      -1.654753       6.719341       0.801563       8.043700          -0.000000
          206              C       8.906947      10.120530      17.156915      -0.282178      27.657327 0.48561279E+03  0.11806111E+05                                 8.023784                            7.341183      -0.347469       1.866927                    0.996967      31.374674      93.500290       0.605363       0.416172      -1.058122       0.032372       0.037689      -0.053216       0.072804       0.015061      -0.013799      -0.008522      -0.012920      -0.006779      -0.019397      -0.006216       0.025613              8.607701       7.052836      -0.126891      -1.830131       9.872868       0.589322       8.897400          -0.000000
          207              C      10.530256      11.934651      14.580834      -0.270595      26.681383 0.45256792E+03  0.10803151E+05                                 7.831232                            7.092877      -0.307503       1.881929                    0.997250      30.763899      90.641073       0.615527       0.416862      -1.058411      -0.043298      -0.047633       0.060523       0.088355       0.002202      -0.016375      -0.010004      -0.012708       0.030652      -0.020662      -0.002767       0.023429              8.493610      10.493799       0.608052       1.677574       6.507928      -0.706759       8.479104           0.000000
          208              C       8.388936      12.005661      13.272810       0.636208      22.617995 0.24477306E+03  0.50316425E+04                                 7.472229                            5.588727      -0.171285       2.018702                    0.999047      21.518116      59.640101       0.622682       0.478513      -1.018286      -0.013738       0.016516      -0.068254       0.071555       0.083457      -0.070374      -0.008926       0.058664      -0.220448      -0.109485      -0.034237       0.143721              9.120388       7.024687      -3.001020       3.708406       7.687581      -2.149133      12.648895           0.000002
          209              C       9.547768       7.964888      16.019661       0.594155      22.793532 0.25439694E+03  0.52811497E+04                                 7.514724                            5.694392      -0.123506       2.031334                    0.998418      21.962965      61.211455       0.617270       0.477985      -1.018371      -0.016413      -0.057885      -0.012268       0.061405      -0.009930      -0.077923       0.012967       0.164720      -0.017464      -0.081793      -0.049269       0.131062              9.094803       4.993588       1.275708       1.187820      15.821276      -0.424675       6.469545           0.000001
          210              C      12.692044      11.846735      15.879775       0.645579      22.001555 0.23494003E+03  0.47846522E+04                                 7.339982                            5.488815      -0.134098       2.037805                    0.998929      21.258886      58.823532       0.625434       0.480874      -1.016100       0.070579       0.004502       0.008277       0.071205      -0.024327      -0.020904       0.045518      -0.071128       0.375088      -0.105813      -0.034800       0.140613              8.876113      14.169671       2.387696       0.319808       8.305364      -0.823847       4.153304           0.000001
          211              C      15.267926       4.566581       9.190685       0.644875      21.782219 0.23501386E+03  0.47861003E+04                                 7.268251                            5.486922      -0.122234       2.041658                    0.998887      21.257912      58.803175       0.626069       0.480392      -1.016446       0.033203      -0.035148       0.044827       0.065934       0.031941      -0.098287       0.015755       0.132476      -0.145123      -0.111455      -0.032332       0.143787              8.606746       6.124801      -1.104197       4.101350       8.247632      -1.289094      11.447805           0.000001
          212              C      14.586168       5.227644       7.998930       0.063810      30.532149 0.44091493E+03  0.10354309E+05                                 8.797036                            7.211212      -0.389860       1.912896                    0.996723      26.209146      74.172794       0.589721       0.442276      -1.053167      -0.047180       0.039183      -0.077804       0.099070       0.006124      -0.007346       0.016351      -0.002022      -0.028187      -0.023206       0.006896       0.016309             10.496650       9.702343      -0.835886       2.924644       8.896271      -1.619774      12.891338           0.000000
          213              C      15.272650       4.730579       6.692723      -0.287233      27.800176 0.47984482E+03  0.11622947E+05                                 8.050067                            7.303825      -0.381490       1.849950                    0.997463      31.473551      93.408382       0.606540       0.416899      -1.058401      -0.061035       0.052634       0.003597       0.080676      -0.010387       0.004329       0.002069       0.021999      -0.034722      -0.014351      -0.006892       0.021244              8.724395       7.365758      -0.970845      -0.168708       7.016982       0.165548      11.790445          -0.000000
          214              C      14.562551       5.357828       5.477351       0.065122      30.389976 0.42579777E+03  0.99260170E+04                                 8.822213                            7.120443      -0.413978       1.902837                    0.997051      26.242738      74.326077       0.588427       0.446521      -1.049221      -0.052606       0.027562       0.081371       0.100739      -0.001189       0.016803      -0.011175      -0.008092      -0.022057      -0.023174       0.003663       0.019511             10.751314       9.815869      -1.047551      -3.026656       8.820034       1.981442      13.618038           0.000000
          215              C      14.680638       6.896365       5.548202      -0.297178      28.405959 0.48567377E+03  0.11836593E+05                                 8.190326                            7.344195      -0.443632       1.823948                    0.997566      32.204586      96.854408       0.603461       0.416462      -1.055379      -0.036681      -0.037926       0.058827       0.079022       0.007172       0.000353      -0.004584       0.002586      -0.028259      -0.011327      -0.001013       0.012339              8.948030       6.981995      -0.339658      -1.337567      10.637055       1.767228       9.225041           0.000000
          216              C      13.991007       7.422173       6.845326       0.074236      30.766667 0.43738444E+03  0.10279073E+05                                 8.890001                            7.211890      -0.444481       1.896719                    0.996602      26.312092      75.165730       0.584453       0.445929      -1.048110      -0.007931      -0.089485       0.001647       0.089851      -0.001163      -0.002506      -0.004413       0.042860       0.055339      -0.031091       0.011475       0.019616             10.693721       8.583192       1.022074       0.162317      15.120352       0.707569       8.377618           0.000000
          217              C      12.537743       6.980900       6.830792      -0.288516      27.564964 0.46050773E+03  0.11084811E+05                                 8.046239                            7.160575      -0.443481       1.829860                    0.997621      31.722911      95.091346       0.609431       0.417532      -1.053765       0.066719      -0.046617      -0.009265       0.081917      -0.015778       0.004816      -0.010993      -0.011744      -0.001998      -0.016942      -0.006107       0.023049              8.853637      10.199006       2.042761       0.131992      10.216715       0.272325       6.145191          -0.000000
          218              C      12.394464       5.471105       6.754491       0.073819      29.881755 0.41845398E+03  0.97141819E+04                                 8.707234                            7.039657      -0.410362       1.906076                    0.997259      26.039896      73.639766       0.594102       0.444106      -1.050461       0.096587       0.018886      -0.000693       0.098419      -0.012668       0.000976       0.001843      -0.025251       0.026592      -0.022400       0.008585       0.013815             10.594388      15.022044       2.425699      -0.267822       9.000226       0.055521       7.760894           0.000000
          219              C      13.101415       4.835402       7.955329      -0.271265      26.502924 0.45649864E+03  0.10917038E+05                                 7.781393                            7.111119      -0.234549       1.906292                    0.996861      30.742081      90.564508       0.616557       0.415401      -1.059683       0.040448       0.056804      -0.057105       0.090132       0.007936      -0.014818      -0.007970      -0.010345       0.027630      -0.018505      -0.004150       0.022655              8.403561      10.447641       0.598075       1.654754       6.719341      -0.801564       8.043702          -0.000000
          220              C      14.710554       6.786470       8.073415      -0.282177      27.657320 0.48561271E+03  0.11806109E+05                                 8.023782                            7.341182      -0.347469       1.866927                    0.996967      31.374675      93.500293       0.605363       0.416172      -1.058122      -0.032372      -0.037689      -0.053216       0.072804       0.015061       0.013799       0.008522      -0.012920      -0.006779      -0.019397      -0.006216       0.025613              8.607699       7.052836      -0.126889       1.830129       9.872865      -0.589321       8.897396          -0.000000
          221              C      13.087244       4.972349       5.497334      -0.270595      26.681371 0.45256773E+03  0.10803145E+05                                 7.831229                            7.092875      -0.307503       1.881929                    0.997250      30.763894      90.641053       0.615527       0.416862      -1.058411       0.043298       0.047633       0.060523       0.088355       0.002202       0.016375       0.010004      -0.012708       0.030652      -0.020662      -0.002767       0.023429              8.493607      10.493792       0.608048      -1.677572       6.507927       0.706760       8.479102           0.000000
          222              C      15.228564       4.901339       4.189310       0.636208      22.617995 0.24477311E+03  0.50316436E+04                                 7.472229                            5.588728      -0.171285       2.018702                    0.999047      21.518116      59.640101       0.622682       0.478513      -1.018286       0.013738      -0.016516      -0.068254       0.071555       0.083457       0.070374       0.008926       0.058664      -0.220448      -0.109485      -0.034237       0.143721              9.120388       7.024687      -3.001021      -3.708403       7.687582       2.149134      12.648894           0.000002
          223              C      14.069732       8.942112       6.936161       0.594155      22.793529 0.25439691E+03  0.52811491E+04                                 7.514723                            5.694391      -0.123506       2.031334                    0.998418      21.962964      61.211453       0.617270       0.477985      -1.018371       0.016413       0.057886      -0.012268       0.061405      -0.009930       0.077923      -0.012967       0.164720      -0.017463      -0.081793      -0.049269       0.131062              9.094802       4.993588       1.275708      -1.187820      15.821274       0.424676       6.469545           0.000001
          224              C      10.925455       5.060265       6.796275       0.645579      22.001535 0.23493993E+03  0.47846498E+04                                 7.339978                            5.488814      -0.134099       2.037805                    0.998929      21.258886      58.823534       0.625434       0.480874      -1.016100      -0.070579      -0.004502       0.008277       0.071205      -0.024327       0.020904      -0.045518      -0.071128       0.375088      -0.105813      -0.034800       0.140613              8.876105      14.169648       2.387687      -0.319808       8.305363       0.823848       4.153302           0.000001
          225              O       8.000034      13.758917      10.135369      -0.556970      35.848589 0.51457685E+03  0.12226840E+05                                 8.571028                            6.962098       0.382142       2.175418                    0.997440      27.312542      71.213583       0.729761       0.353233      -1.144410       0.017188       0.023663      -0.025190       0.038599      -0.039210       0.038547       0.059745       0.079616       0.045359      -0.104621       0.040490       0.064131              9.838242       7.753088      -1.203499      -5.347937       7.217815       1.931947      14.543824           0.000000
          226              O       8.199996      11.794323       9.156168      -0.566753      28.119245 0.41609615E+03  0.93427276E+04                                 7.100392                            6.105896       0.696470       2.278120                    0.999171      26.466585      66.319621       0.811876       0.335998      -1.162874       0.008669       0.046674      -0.017328       0.050536       0.009907       0.038244      -0.033146      -0.015497      -0.108104      -0.069598       0.027030       0.042568              7.721157       5.329583       1.793837      -1.812512      10.064361      -2.458349       7.769526           0.000000
          227              O       7.711901      12.313368       4.187494      -0.515449      31.647084 0.44268678E+03  0.10106447E+05                                 7.864438                            6.395314       0.570751       2.258973                    0.997558      26.037398      66.034920       0.774365       0.346464      -1.152672       0.016367      -0.006956       0.010379       0.020591       0.003886      -0.024282       0.033331       0.003817      -0.250342      -0.096175       0.045924       0.050251              9.215264       8.264703       4.400497       3.357625      10.262763       3.746799       9.118327           0.000000
          228              O       8.655026      14.039573       3.159241      -0.608862      31.295356 0.48237045E+03  0.11248617E+05                                 7.697170                            6.626876       0.559468       2.215072                    0.998955      27.648427      70.813049       0.769342       0.341404      -1.157199       0.041427      -0.035192       0.040498       0.067785      -0.053064      -0.032059      -0.049860       0.014586       0.057046      -0.093727       0.038773       0.054954              8.474223       5.833968       0.391358       2.091679       5.758421      -1.130168      13.830279           0.000000
          229              O       8.921117       1.115862       5.996927      -0.585952      31.903943 0.46563273E+03  0.10762921E+05                                 7.838303                            6.498496       0.719859       2.279859                    0.998595      27.198302      69.354861       0.779123       0.340105      -1.158295       0.015404      -0.015985       0.035485       0.041857      -0.039088       0.008318      -0.056302      -0.024562      -0.037864      -0.061852      -0.015635       0.077487              9.014177       5.696581      -2.414092       1.507672      14.345312      -2.098870       7.000639           0.000000
          230              O      10.026416       1.087120       7.880845      -0.566949      26.618851 0.42742908E+03  0.96993715E+04                                 6.905186                            6.286323       0.791700       2.293196                    0.998967      27.288409      69.617135       0.778513       0.346705      -1.149330      -0.019684      -0.003516      -0.019674       0.028051       0.041502      -0.050453       0.051732       0.094981       0.024152      -0.106930       0.027529       0.079401              7.293631       5.394057       0.742912       0.879865       9.473100       2.283413       7.013736           0.000000
          231              O      13.529678      14.374331       7.121464      -0.597551      32.619794 0.47879516E+03  0.11127084E+05                                 7.878707                            6.576931       0.646050       2.250489                    0.999038      27.200541      69.192468       0.777941       0.338788      -1.161240      -0.048700      -0.017888      -0.014374       0.053835       0.060635       0.009464      -0.013341       0.018481       0.104227      -0.080998       0.036723       0.044275              8.791106      14.856904       1.638950       1.530846       6.644629       0.594963       4.871786          -0.000000
          232              O      12.953411      12.333657       6.507419      -0.528294      32.876141 0.47223372E+03  0.10965527E+05                                 8.066420                            6.627203       0.411945       2.197433                    0.997611      26.534773      68.051519       0.756308       0.348767      -1.149824      -0.017020       0.002082       0.002478       0.017326      -0.034932      -0.024561       0.000456      -0.108268       0.138302      -0.091479       0.037263       0.054216              9.315415      11.082402      -5.477958      -0.500521      11.983216       0.876414       4.880626           0.000000
          233              O      15.617465       3.148083       1.051869      -0.556970      35.848587 0.51457693E+03  0.12226842E+05                                 8.571028                            6.962099       0.382142       2.175418                    0.997440      27.312543      71.213587       0.729761       0.353233      -1.144410      -0.017188      -0.023663      -0.025190       0.038599      -0.039210      -0.038547      -0.059745       0.079616       0.045359      -0.104621       0.040490       0.064131              9.838242       7.753087      -1.203498       5.347936       7.217814      -1.931945      14.543825           0.000000
          234              O      15.417504       5.112677       0.072668      -0.566753      28.119241 0.41609606E+03  0.93427248E+04                                 7.100392                            6.105895       0.696470       2.278120                    0.999171      26.466583      66.319612       0.811876       0.335998      -1.162874      -0.008669      -0.046674      -0.017328       0.050536       0.009908      -0.038244       0.033146      -0.015497      -0.108104      -0.069598       0.027030       0.042568              7.721156       5.329582       1.793839       1.812512      10.064361       2.458350       7.769526           0.000000
          235              O       0.160599       4.593632      13.270994      -0.515449      31.647087 0.44268680E+03  0.10106447E+05                                 7.864439                            6.395315       0.570750       2.258973                    0.997558      26.037398      66.034922       0.774365       0.346464      -1.152672      -0.016367       0.006956       0.010379       0.020591       0.003886       0.024282      -0.033331       0.003817      -0.250342      -0.096175       0.045924       0.050251              9.215266       8.264705       4.400498      -3.357626      10.262764      -3.746799       9.118328           0.000000
          236              O      14.962473       2.867427      12.242741      -0.608862      31.295358 0.48237055E+03  0.11248620E+05                                 7.697171                            6.626877       0.559469       2.215072                    0.998955      27.648425      70.813046       0.769342       0.341404      -1.157199      -0.041427       0.035192       0.040498       0.067785      -0.053064       0.032059       0.049860       0.014586       0.057046      -0.093727       0.038773       0.054954              8.474223       5.833968       0.391360      -2.091676       5.758421       1.130167      13.830280           0.000000
          237              O      14.696383      15.791138      15.080427      -0.585952      31.903962 0.46563307E+03  0.10762931E+05                                 7.838307                            6.498499       0.719858       2.279859                    0.998595      27.198306      69.354884       0.779123       0.340105      -1.158295      -0.015404       0.015985       0.035485       0.041857      -0.039088      -0.008318       0.056302      -0.024562      -0.037865      -0.061852      -0.015635       0.077487              9.014183       5.696583      -2.414093      -1.507672      14.345322       2.098871       7.000642           0.000000
          238              O      13.591084      15.819880      16.964345      -0.566948      26.618833 0.42742871E+03  0.96993606E+04                                 6.905182                            6.286319       0.791701       2.293196                    0.998967      27.288406      69.617113       0.778514       0.346705      -1.149330       0.019684       0.003516      -0.019674       0.028051       0.041502       0.050453      -0.051732       0.094981       0.024152      -0.106930       0.027529       0.079401              7.293626       5.394054       0.742912      -0.879864       9.473092      -2.283412       7.013732           0.000000
          239              O      10.087822       2.532669      16.204964      -0.597551      32.619776 0.47879482E+03  0.11127075E+05                                 7.878704                            6.576928       0.646050       2.250489                    0.999038      27.200540      69.192464       0.777941       0.338788      -1.161240       0.048700       0.017888      -0.014374       0.053835       0.060635      -0.009464       0.013341       0.018481       0.104227      -0.080998       0.036723       0.044275              8.791102      14.856893       1.638949      -1.530845       6.644629      -0.594964       4.871784          -0.000000
          240              O      10.664089       4.573344      15.590919      -0.528294      32.876141 0.47223396E+03  0.10965534E+05                                 8.066419                            6.627205       0.411945       2.197433                    0.997611      26.534774      68.051519       0.756308       0.348767      -1.149824       0.017020      -0.002082       0.002478       0.017326      -0.034932       0.024561      -0.000456      -0.108268       0.138303      -0.091479       0.037263       0.054216              9.315412      11.082395      -5.477952       0.500520      11.983216      -0.876413       4.880626           0.000000
          241              O       7.744966       5.305417      17.115131      -0.556970      35.848591 0.51457679E+03  0.12226838E+05                                 8.571028                            6.962098       0.382142       2.175418                    0.997440      27.312542      71.213582       0.729761       0.353233      -1.144410      -0.017189       0.023663       0.025190       0.038599       0.039210       0.038547      -0.059745       0.079616       0.045359      -0.104621       0.040490       0.064131              9.838243       7.753086       1.203499      -5.347937       7.217814      -1.931948      14.543828           0.000000
          242              O       7.545004       3.340823      18.094332      -0.566753      28.119241 0.41609609E+03  0.93427259E+04                                 7.100392                            6.105896       0.696470       2.278120                    0.999171      26.466584      66.319617       0.811876       0.335998      -1.162874      -0.008669       0.046674       0.017328       0.050536      -0.009907       0.038244       0.033146      -0.015497      -0.108104      -0.069598       0.027030       0.042568              7.721156       5.329582      -1.793836      -1.812511      10.064360       2.458348       7.769525           0.000000
          243              O       8.033099       3.859868       4.896007      -0.515449      31.647098 0.44268672E+03  0.10106445E+05                                 7.864440                            6.395313       0.570750       2.258973                    0.997558      26.037399      66.034922       0.774365       0.346464      -1.152672      -0.016367      -0.006956      -0.010379       0.020591      -0.003886      -0.024282      -0.033331       0.003817      -0.250342      -0.096175       0.045924       0.050251              9.215270       8.264707      -4.400501       3.357630      10.262770      -3.746807       9.118334           0.000000
          244              O       7.089974       5.586073       5.924259      -0.608862      31.295354 0.48237042E+03  0.11248616E+05                                 7.697170                            6.626876       0.559469       2.215072                    0.998955      27.648426      70.813045       0.769342       0.341404      -1.157199      -0.041427      -0.035192      -0.040498       0.067785       0.053064      -0.032059       0.049860       0.014586       0.057046      -0.093727       0.038773       0.054954              8.474223       5.833968      -0.391358       2.091680       5.758421       1.130167      13.830278           0.000000
          245              O       6.823883       9.569362       3.086573      -0.585952      31.903944 0.46563279E+03  0.10762922E+05                                 7.838303                            6.498497       0.719859       2.279859                    0.998595      27.198302      69.354864       0.779123       0.340105      -1.158295      -0.015404      -0.015985      -0.035485       0.041857       0.039088       0.008318       0.056302      -0.024562      -0.037864      -0.061852      -0.015635       0.077487              9.014177       5.696580       2.414089       1.507672      14.345312       2.098869       7.000640           0.000001
          246              O       5.718584       9.540620       1.202655      -0.566949      26.618863 0.42742933E+03  0.96993786E+04                                 6.905189                            6.286326       0.791700       2.293195                    0.998967      27.288413      69.617154       0.778513       0.346705      -1.149330       0.019684      -0.003516       0.019674       0.028051      -0.041502      -0.050454      -0.051732       0.094981       0.024152      -0.106930       0.027529       0.079401              7.293634       5.394059      -0.742913       0.879865       9.473105      -2.283415       7.013739           0.000000
          247              O       2.215321       5.920831       1.962036      -0.597551      32.619790 0.47879513E+03  0.11127084E+05                                 7.878706                            6.576931       0.646050       2.250489                    0.999038      27.200541      69.192467       0.777941       0.338788      -1.161240       0.048700      -0.017888       0.014374       0.053835      -0.060635       0.009464       0.013341       0.018481       0.104227      -0.080998       0.036723       0.044275              8.791105      14.856897      -1.638950       1.530846       6.644630      -0.594964       4.871786          -0.000000
          248              O       2.791589       3.880157       2.576081      -0.528294      32.876131 0.47223358E+03  0.10965523E+05                                 8.066417                            6.627202       0.411945       2.197433                    0.997611      26.534774      68.051520       0.756308       0.348767      -1.149824       0.017020       0.002082      -0.002479       0.017326       0.034932      -0.024561      -0.000456      -0.108268       0.138303      -0.091479       0.037263       0.054216              9.315411      11.082394       5.477953      -0.500520      11.983214      -0.876414       4.880624           0.000000
          249              O       0.127534      11.601583       8.031631      -0.556970      35.848596 0.51457687E+03  0.12226841E+05                                 8.571029                            6.962098       0.382142       2.175417                    0.997440      27.312544      71.213590       0.729761       0.353233      -1.144410       0.017188      -0.023663       0.025190       0.038599       0.039210      -0.038547       0.059745       0.079616       0.045360      -0.104621       0.040490       0.064131              9.838244       7.753087       1.203499       5.347938       7.217815       1.931948      14.543830           0.000000
          250              O       0.327496      13.566177       9.010832      -0.566753      28.119243 0.41609613E+03  0.93427269E+04                                 7.100392                            6.105896       0.696470       2.278120                    0.999171      26.466584      66.319618       0.811876       0.335998      -1.162874       0.008669      -0.046674       0.017328       0.050536      -0.009907      -0.038244      -0.033146      -0.015497      -0.108104      -0.069598       0.027030       0.042568              7.721156       5.329582      -1.793837       1.812511      10.064361      -2.458348       7.769525           0.000000
          251              O      15.584401      13.047132      13.979507      -0.515449      31.647104 0.44268676E+03  0.10106446E+05                                 7.864442                            6.395314       0.570750       2.258973                    0.997558      26.037398      66.034923       0.774365       0.346464      -1.152672       0.016367       0.006956      -0.010379       0.020591      -0.003886       0.024282       0.033331       0.003817      -0.250342      -0.096175       0.045924       0.050251              9.215272       8.264710      -4.400502      -3.357632      10.262771       3.746809       9.118336           0.000000
          252              O       0.782527      11.320927      15.007759      -0.608862      31.295356 0.48237063E+03  0.11248622E+05                                 7.697171                            6.626878       0.559469       2.215072                    0.998955      27.648427      70.813051       0.769342       0.341404      -1.157199       0.041427       0.035192      -0.040498       0.067785       0.053064       0.032059      -0.049860       0.014586       0.057046      -0.093727       0.038773       0.054954              8.474222       5.833969      -0.391360      -2.091677       5.758422      -1.130166      13.830276           0.000000
          253              O       1.048617       7.337638      12.170073      -0.585952      31.903956 0.46563299E+03  0.10762928E+05                                 7.838305                            6.498498       0.719858       2.279859                    0.998595      27.198307      69.354882       0.779123       0.340105      -1.158295       0.015404       0.015985      -0.035485       0.041857       0.039088      -0.008318      -0.056302      -0.024562      -0.037865      -0.061852      -0.015635       0.077487              9.014180       5.696582       2.414090      -1.507672      14.345317      -2.098870       7.000641           0.000000
          254              O       2.153916       7.366380      10.286155      -0.566949      26.618845 0.42742897E+03  0.96993682E+04                                 6.905185                            6.286322       0.791701       2.293196                    0.998967      27.288408      69.617128       0.778513       0.346705      -1.149330      -0.019684       0.003516       0.019674       0.028051      -0.041502       0.050453       0.051732       0.094981       0.024152      -0.106930       0.027529       0.079401              7.293629       5.394055      -0.742912      -0.879864       9.473098       2.283413       7.013735           0.000001
          255              O       5.657178      10.986169      11.045536      -0.597551      32.619784 0.47879494E+03  0.11127078E+05                                 7.878705                            6.576929       0.646050       2.250489                    0.999038      27.200541      69.192471       0.777941       0.338788      -1.161240      -0.048700       0.017888       0.014374       0.053835      -0.060635      -0.009464      -0.013341       0.018481       0.104227      -0.080998       0.036723       0.044275              8.791104      14.856894      -1.638951      -1.530846       6.644632       0.594964       4.871785          -0.000000
          256              O       5.080911      13.026843      11.659581      -0.528294      32.876134 0.47223356E+03  0.10965522E+05                                 8.066418                            6.627202       0.411945       2.197433                    0.997611      26.534772      68.051516       0.756308       0.348767      -1.149824      -0.017020      -0.002082      -0.002478       0.017326       0.034932       0.024561       0.000456      -0.108268       0.138303      -0.091479       0.037263       0.054216              9.315412      11.082395       5.477954       0.500520      11.983217       0.876414       4.880625           0.000000
          257              O       7.744966       3.148083       8.031631      -0.556970      35.848595 0.51457687E+03  0.12226841E+05                                 8.571029                            6.962098       0.382142       2.175418                    0.997440      27.312544      71.213590       0.729761       0.353233      -1.144410      -0.017188      -0.023663       0.025190       0.038599      -0.039210       0.038547       0.059745       0.079616       0.045359      -0.104621       0.040490       0.064131              9.838244       7.753087      -1.203498      -5.347937       7.217815       1.931947      14.543829           0.000000
          258              O       7.545004       5.112677       9.010832      -0.566753      28.119241 0.41609609E+03  0.93427259E+04                                 7.100391                            6.105896       0.696470       2.278120                    0.999171      26.466584      66.319616       0.811876       0.335998      -1.162874      -0.008669      -0.046674       0.017328       0.050536       0.009907       0.038244      -0.033146      -0.015497      -0.108104      -0.069598       0.027030       0.042568              7.721156       5.329582       1.793836      -1.812511      10.064360      -2.458348       7.769525           0.000000
          259              O       8.033099       4.593632      13.979507      -0.515449      31.647098 0.44268670E+03  0.10106445E+05                                 7.864440                            6.395314       0.570751       2.258973                    0.997558      26.037397      66.034918       0.774365       0.346464      -1.152672      -0.016367       0.006956      -0.010379       0.020591       0.003886      -0.024282       0.033331       0.003817      -0.250342      -0.096175       0.045924       0.050251              9.215271       8.264707       4.400501       3.357631      10.262770       3.746807       9.118334           0.000000
          260              O       7.089974       2.867427      15.007759      -0.608862      31.295365 0.48237063E+03  0.11248623E+05                                 7.697173                            6.626878       0.559469       2.215072                    0.998955      27.648428      70.813058       0.769342       0.341404      -1.157199      -0.041427       0.035192      -0.040498       0.067785      -0.053064      -0.032059      -0.049860       0.014586       0.057046      -0.093727       0.038773       0.054954              8.474226       5.833970       0.391359       2.091681       5.758423      -1.130167      13.830284           0.000000
          261              O       6.823883      15.791138      12.170073      -0.585952      31.903963 0.46563311E+03  0.10762932E+05                                 7.838307                            6.498499       0.719858       2.279859                    0.998595      27.198307      69.354887       0.779123       0.340105      -1.158295      -0.015404       0.015985      -0.035485       0.041857      -0.039088       0.008318      -0.056302      -0.024562      -0.037865      -0.061852      -0.015635       0.077487              9.014182       5.696583      -2.414091       1.507672      14.345321      -2.098870       7.000643           0.000000
          262              O       5.718584      15.819880      10.286155      -0.566949      26.618852 0.42742910E+03  0.96993719E+04                                 6.905186                            6.286323       0.791701       2.293196                    0.998967      27.288410      69.617137       0.778513       0.346705      -1.149330       0.019684       0.003516       0.019674       0.028051       0.041502      -0.050453       0.051732       0.094981       0.024152      -0.106930       0.027529       0.079401              7.293631       5.394057       0.742912       0.879864       9.473100       2.283413       7.013736           0.000001
          263              O       2.215321       2.532669      11.045536      -0.597551      32.619785 0.47879504E+03  0.11127081E+05                                 7.878705                            6.576930       0.646051       2.250490                    0.999038      27.200539      69.192459       0.777941       0.338788      -1.161240       0.048700       0.017888       0.014374       0.053835       0.060635       0.009464      -0.013341       0.018481       0.104227      -0.080998       0.036723       0.044275              8.791104      14.856897       1.638949       1.530845       6.644629       0.594963       4.871785          -0.000000
          264              O       2.791589       4.573344      11.659581      -0.528294      32.876140 0.47223386E+03  0.10965531E+05                                 8.066419                            6.627204       0.411945       2.197433                    0.997611      26.534772      68.051515       0.756308       0.348767      -1.149824       0.017021      -0.002082      -0.002478       0.017326      -0.034932      -0.024561       0.000456      -0.108268       0.138302      -0.091479       0.037263       0.054216              9.315413      11.082397      -5.477954      -0.500519      11.983217       0.876413       4.880625           0.000000
          265              O       0.127534      13.758917      17.115131      -0.556970      35.848598 0.51457689E+03  0.12226841E+05                                 8.571029                            6.962099       0.382142       2.175418                    0.997440      27.312544      71.213591       0.729761       0.353233      -1.144410       0.017188       0.023663       0.025190       0.038599      -0.039210      -0.038547      -0.059745       0.079616       0.045359      -0.104621       0.040490       0.064131              9.838245       7.753088      -1.203499       5.347938       7.217815      -1.931948      14.543831           0.000000
          266              O       0.327496      11.794323      18.094332      -0.566753      28.119234 0.41609598E+03  0.93427226E+04                                 7.100390                            6.105895       0.696471       2.278121                    0.999171      26.466581      66.319606       0.811876       0.335998      -1.162874       0.008669       0.046674       0.017328       0.050536       0.009907      -0.038244       0.033146      -0.015497      -0.108104      -0.069598       0.027030       0.042568              7.721154       5.329581       1.793836       1.812510      10.064359       2.458347       7.769523           0.000000
          267              O      15.584401      12.313368       4.896007      -0.515449      31.647103 0.44268674E+03  0.10106446E+05                                 7.864441                            6.395314       0.570750       2.258973                    0.997558      26.037398      66.034922       0.774365       0.346464      -1.152672       0.016367      -0.006956      -0.010379       0.020591       0.003886       0.024282      -0.033331       0.003817      -0.250342      -0.096175       0.045924       0.050251              9.215272       8.264709       4.400502      -3.357632      10.262771      -3.746808       9.118336           0.000000
          268              O       0.782527      14.039573       5.924259      -0.608862      31.295357 0.48237064E+03  0.11248623E+05                                 7.697171                            6.626878       0.559469       2.215072                    0.998955      27.648427      70.813052       0.769342       0.341404      -1.157199       0.041427      -0.035192      -0.040498       0.067785      -0.053064       0.032059       0.049860       0.014586       0.057046      -0.093727       0.038773       0.054954              8.474223       5.833969       0.391360      -2.091677       5.758422       1.130166      13.830277           0.000000
          269              O       1.048617       1.115862       3.086573      -0.585952      31.903943 0.46563276E+03  0.10762922E+05                                 7.838303                            6.498496       0.719859       2.279859                    0.998595      27.198301      69.354861       0.779123       0.340105      -1.158295       0.015404      -0.015985      -0.035485       0.041857      -0.039088      -0.008318       0.056302      -0.024562      -0.037864      -0.061852      -0.015635       0.077487              9.014177       5.696580      -2.414089      -1.507672      14.345312       2.098869       7.000640           0.000001
          270              O       2.153916       1.087120       1.202655      -0.566949      26.618853 0.42742913E+03  0.96993728E+04                                 6.905186                            6.286323       0.791701       2.293196                    0.998967      27.288411      69.617140       0.778513       0.346705      -1.149330      -0.019684      -0.003516       0.019674       0.028051       0.041502       0.050453      -0.051732       0.094981       0.024152      -0.106930       0.027529       0.079401              7.293631       5.394057       0.742912      -0.879864       9.473100      -2.283414       7.013737           0.000000
          271              O       5.657178      14.374331       1.962036      -0.597551      32.619779 0.47879486E+03  0.11127076E+05                                 7.878704                            6.576929       0.646050       2.250489                    0.999038      27.200540      69.192464       0.777941       0.338788      -1.161240      -0.048700      -0.017888       0.014374       0.053835       0.060635      -0.009464       0.013341       0.018481       0.104227      -0.080998       0.036723       0.044275              8.791102      14.856891       1.638951      -1.530845       6.644631      -0.594964       4.871784          -0.000000
          272              O       5.080911      12.333657       2.576081      -0.528294      32.876134 0.47223357E+03  0.10965522E+05                                 8.066418                            6.627202       0.411945       2.197433                    0.997611      26.534773      68.051518       0.756308       0.348767      -1.149824      -0.017020       0.002082      -0.002479       0.017326      -0.034932       0.024561      -0.000456      -0.108268       0.138303      -0.091479       0.037263       0.054216              9.315412      11.082395      -5.477954       0.500520      11.983216      -0.876414       4.880625           0.000000
          273              O       8.000034      11.601583       1.051869      -0.556970      35.848583 0.51457675E+03  0.12226837E+05                                 8.571027                            6.962097       0.382143       2.175418                    0.997440      27.312541      71.213576       0.729761       0.353233      -1.144410       0.017188      -0.023663      -0.025190       0.038599       0.039210       0.038547      -0.059745       0.079616       0.045359      -0.104621       0.040490       0.064131              9.838241       7.753087       1.203499      -5.347936       7.217814      -1.931947      14.543822           0.000000
          274              O       8.199996      13.566177       0.072668      -0.566753      28.119237 0.41609602E+03  0.93427237E+04                                 7.100391                            6.105895       0.696471       2.278120                    0.999171      26.466582      66.319609       0.811876       0.335998      -1.162874       0.008669      -0.046674      -0.017328       0.050536      -0.009907       0.038244       0.033146      -0.015497      -0.108104      -0.069598       0.027030       0.042568              7.721155       5.329582      -1.793836      -1.812511      10.064359       2.458348       7.769524           0.000000
          275              O       7.711901      13.047132      13.270994      -0.515449      31.647083 0.44268677E+03  0.10106447E+05                                 7.864438                            6.395314       0.570751       2.258973                    0.997558      26.037397      66.034918       0.774365       0.346464      -1.152672       0.016367       0.006956       0.010379       0.020591      -0.003886      -0.024282      -0.033331       0.003817      -0.250342      -0.096175       0.045924       0.050251              9.215265       8.264703      -4.400497       3.357625      10.262763      -3.746799       9.118327           0.000000
          276              O       8.655026      11.320927      12.242741      -0.608862      31.295366 0.48237062E+03  0.11248622E+05                                 7.697173                            6.626878       0.559468       2.215072                    0.998955      27.648429      70.813060       0.769342       0.341404      -1.157199       0.041427       0.035192       0.040498       0.067785       0.053064      -0.032059       0.049860       0.014586       0.057046      -0.093727       0.038773       0.054954              8.474225       5.833970      -0.391359       2.091680       5.758423       1.130168      13.830283           0.000000
          277              O       8.921117       7.337638      15.080427      -0.585952      31.903952 0.46563290E+03  0.10762926E+05                                 7.838305                            6.498498       0.719859       2.279859                    0.998595      27.198303      69.354871       0.779123       0.340105      -1.158295       0.015404       0.015985       0.035485       0.041857       0.039088       0.008318       0.056302      -0.024562      -0.037864      -0.061852      -0.015635       0.077487              9.014180       5.696582       2.414092       1.507672      14.345317       2.098870       7.000641           0.000000
          278              O      10.026416       7.366380      16.964345      -0.566948      26.618846 0.42742899E+03  0.96993688E+04                                 6.905185                            6.286322       0.791701       2.293196                    0.998967      27.288408      69.617129       0.778513       0.346705      -1.149330      -0.019684       0.003516      -0.019674       0.028051      -0.041502      -0.050453      -0.051732       0.094981       0.024152      -0.106930       0.027529       0.079401              7.293630       5.394056      -0.742912       0.879864       9.473098      -2.283413       7.013735           0.000000
          279              O      13.529678      10.986169      16.204964      -0.597551      32.619788 0.47879506E+03  0.11127082E+05                                 7.878706                            6.576930       0.646050       2.250489                    0.999038      27.200540      69.192462       0.777941       0.338788      -1.161240      -0.048700       0.017888      -0.014374       0.053835      -0.060635       0.009464       0.013341       0.018481       0.104227      -0.080998       0.036723       0.044275              8.791105      14.856901      -1.638950       1.530846       6.644629      -0.594963       4.871785          -0.000000
          280              O      12.953411      13.026843      15.590919      -0.528294      32.876139 0.47223368E+03  0.10965526E+05                                 8.066419                            6.627203       0.411945       2.197433                    0.997611      26.534773      68.051516       0.756308       0.348767      -1.149824      -0.017021      -0.002082       0.002479       0.017326       0.034932      -0.024561      -0.000456      -0.108268       0.138303      -0.091479       0.037263       0.054216              9.315414      11.082401       5.477958      -0.500521      11.983215      -0.876414       4.880625           0.000000
          281              O      15.617465       5.305417      10.135369      -0.556970      35.848591 0.51457699E+03  0.12226844E+05                                 8.571029                            6.962099       0.382142       2.175417                    0.997440      27.312545      71.213593       0.729761       0.353233      -1.144410      -0.017188       0.023663      -0.025190       0.038599       0.039210      -0.038547       0.059745       0.079616       0.045359      -0.104621       0.040490       0.064131              9.838243       7.753088       1.203498       5.347936       7.217815       1.931946      14.543826           0.000000
          282              O      15.417504       3.340823       9.156168      -0.566753      28.119245 0.41609611E+03  0.93427262E+04                                 7.100392                            6.105896       0.696471       2.278120                    0.999171      26.466582      66.319612       0.811876       0.335998      -1.162874      -0.008669       0.046674      -0.017328       0.050536      -0.009907      -0.038244      -0.033146      -0.015497      -0.108104      -0.069598       0.027030       0.042568              7.721157       5.329583      -1.793839       1.812512      10.064362      -2.458351       7.769527           0.000000
          283              O       0.160599       3.859868       4.187494      -0.515449      31.647086 0.44268677E+03  0.10106447E+05                                 7.864438                            6.395314       0.570751       2.258973                    0.997558      26.037397      66.034919       0.774365       0.346464      -1.152672      -0.016367      -0.006956       0.010379       0.020591      -0.003886       0.024282       0.033331       0.003817      -0.250342      -0.096175       0.045924       0.050251              9.215265       8.264705      -4.400498      -3.357625      10.262764       3.746799       9.118328           0.000000
          284              O      14.962473       5.586073       3.159241      -0.608862      31.295362 0.48237063E+03  0.11248622E+05                                 7.697172                            6.626878       0.559469       2.215072                    0.998955      27.648428      70.813055       0.769342       0.341404      -1.157199      -0.041427      -0.035192       0.040498       0.067785       0.053064       0.032059      -0.049860       0.014586       0.057046      -0.093727       0.038773       0.054954              8.474224       5.833969      -0.391360      -2.091676       5.758422      -1.130167      13.830281           0.000000
          285              O      14.696383       9.569362       5.996927      -0.585952      31.903955 0.46563295E+03  0.10762927E+05                                 7.838305                            6.498498       0.719858       2.279859                    0.998595      27.198306      69.354878       0.779123       0.340105      -1.158295      -0.015404      -0.015985       0.035485       0.041857       0.039088      -0.008318      -0.056302      -0.024562      -0.037865      -0.061852      -0.015635       0.077487              9.014180       5.696582       2.414092      -1.507672      14.345317      -2.098870       7.000641           0.000001
          286              O      13.591084       9.540620       7.880845      -0.566949      26.618848 0.42742903E+03  0.96993698E+04                                 6.905185                            6.286323       0.791701       2.293196                    0.998967      27.288409      69.617132       0.778513       0.346705      -1.149330       0.019684      -0.003516      -0.019674       0.028051      -0.041502       0.050453       0.051732       0.094981       0.024152      -0.106930       0.027529       0.079401              7.293630       5.394057      -0.742912      -0.879864       9.473098       2.283413       7.013735           0.000000
          287              O      10.087822       5.920831       7.121464      -0.597551      32.619780 0.47879488E+03  0.11127077E+05                                 7.878704                            6.576929       0.646050       2.250489                    0.999038      27.200541      69.192467       0.777941       0.338788      -1.161240       0.048700      -0.017888      -0.014374       0.053835      -0.060635      -0.009464      -0.013341       0.018481       0.104227      -0.080998       0.036723       0.044275              8.791102      14.856893      -1.638950      -1.530845       6.644630       0.594964       4.871784          -0.000000
          288              O      10.664089       3.880157       6.507419      -0.528294      32.876128 0.47223360E+03  0.10965523E+05                                 8.066417                            6.627202       0.411945       2.197433                    0.997611      26.534773      68.051516       0.756308       0.348767      -1.149824       0.017020       0.002082       0.002478       0.017326       0.034932       0.024561       0.000456      -0.108268       0.138303      -0.091479       0.037263       0.054216              9.315409      11.082391       5.477950       0.500520      11.983213       0.876415       4.880624           0.000000

******************************************************
Auxiliary information for the entire system
The total spin magnetic moment of the unit cell is   0.000122
The total net atomic charge of the unit cell is   0.000001
Accuracy of reproducing the electrostatic potential in the unit cell:
  The inner radius (bohr) =    5.0000
  The outer radius (bohr) =   12.0000
  Valid grid points have density less than (e/(bohr^3)) =    0.0001
  The number of valid grid points were=       194500
  The rms potential error without charges in kcal/mol is=     10.50766
  The rms potential error with partial charges in kcal/mol is=      0.75822
  The RRMSE value at monopole order=      0.07216
  The rms potential error with partial charges and cloud penetration in kcal/mol is=      0.75185
  The RRMSE value at monopole order with cloud penetration is=      0.07155
  The rms potential error with partial charges and atomic dipoles in kcal/mol is=      0.52981
  The RRMSE value at dipole order=      0.05042
  The rms potential error with partial charges, atomic dipoles and cloud penetration in kcal/mol is=      0.52323
  The RRMSE value at dipole order with cloud penetration=      0.04979

******************************************************
The electron densities and ab initio electrostatic potential were computed in VASP using the PBE functional and
projector augmented wave method. See the main text of the journal article for a description of computational details.
The atomic charges, dipoles, and quadrupoles were computed with the DDEC6 method as described in
(a) T. A. Manz and N. Gabaldon Limas, RSC Adv. 6 (2016) 47771-47801 DOI: 10.1039/c6ra04656h
(b) N. Gabaldon Limas and T. A. Manz, RSC Adv. 8 (2018) 2678-2707 DOI: 10.1039/c7ra11829e.
For each atom in the material, the electron cloud parameters were fit to the spherically averaged atom-in-material
electron density using radial positions for which this density was between 10^-4 and 10^-2 electrons per cubic bohr.
The polarizabilities, dispersion coefficients, and quantum Drude oscillator (QDO) parameters were fit using the MCLF method.
The magnetic structure of the system was optimized in VASP from the default ferromagnetic initial guess using spin polarization.
The atomic spin moments (ASMs) were computed on this optimized magnetic structure using the DDEC6 partition as inputs
to the method of T. A. Manz and D. S. Sholl, J. Chem. Theory Comput. 7 (2011) 4146-4164 DOI: 10.1021/ct200539n.
The RMSE and RRMSE were computed using a uniform grid with Ewald summation.
