# Supplementary material for: A collection of forcefield precursors for metal–organic frameworks
Source: RSC Adv. 2019 Nov 13;9(63):36492–507. doi: 10.1039/c9ra07327b (PMC9075174; doi:10.1039/c9ra07327b)
Supplement: RA-009-C9RA07327B-s5338 [file RA-009-C9RA07327B-s5338.xyz]

  114
jmolscript: load "" {1 1 1} spacegroup "x,y,z" unitcell [{      9.951800     0.000000     0.000000 }, {      1.144508    11.519383     0.000000 }, {      1.851351     4.548926    14.760594 }]
Zn     7.071917    10.961926     1.656139     0.945958
Zn     5.875742     5.106383    13.104455     0.945954
H      8.300892     7.186500     0.342446     0.117609
H      9.936728     9.257002    14.618892     0.101116
H      2.026083     8.825009     0.575663     0.109388
H      5.700180     3.847098     1.886404     0.129034
H      5.496930     6.189562     2.609673     0.123474
H      7.590045     7.602762    12.667542     0.109712
H      9.071424    10.088913     6.414954     0.105890
H      8.787142     8.894380     8.373685     0.111937
H      5.533987     8.724964     4.983177     0.118823
H      4.646767     8.881809    14.418148     0.117609
H      3.010931     6.811307     0.141702     0.101115
H     10.921576     7.243300    14.184931     0.109387
H      7.247479    12.221211    12.874190     0.129034
H      7.450729     9.878747    12.150921     0.123474
H      5.357614     8.465547     2.093052     0.109712
H      3.876235     5.979396     8.345640     0.105890
H      4.160517     7.173929     6.386909     0.111937
H      7.413672     7.343345     9.777417     0.118823
H     10.868091    11.355738     2.907837     0.287156
H      8.548253     3.095712     3.470216     0.165508
H      9.595673     2.668478     2.338078     0.143139
H      8.245622     1.831376     2.537346     0.164073
H     10.325229     1.980392     4.456223     0.083207
H     10.127029    12.651910     4.639255     0.106288
H      3.187854     1.583141     2.101909     0.177808
H      2.247357     2.237821     3.220762     0.141362
H      4.159924    12.385888     3.521878     0.149450
H      0.948888     1.152284     1.589716     0.107983
H      2.864898    11.303382     1.881976     0.111891
H      2.678883    11.372632     4.969892     0.092736
H     11.228083    10.603687     5.005317     0.101861
H      3.019695     9.083961     4.623018     0.162023
H      2.046399     9.113211     3.353607     0.161135
H      3.446329     9.886580     3.306373     0.156452
H      2.079568     4.712571    11.852757     0.287156
H      4.399406    12.972597    11.290378     0.165508
H      3.351986    13.399831    12.422516     0.143138
H      4.702037    14.236933    12.223248     0.164072
H      2.622430    14.087917    10.304371     0.083208
H      2.820630     3.416399    10.121339     0.106288
H      9.759805    14.485168    12.658685     0.177808
H     10.700302    13.830488    11.539832     0.141363
H      8.787735     3.682421    11.238716     0.149450
H     11.998771    14.916025    13.170878     0.107983
H     10.082761     4.764927    12.878618     0.111891
H     10.268776     4.695677     9.790702     0.092736
H      1.719576     5.464622     9.755277     0.101861
H      9.927964     6.984348    10.137576     0.162023
H     10.901260     6.955098    11.406987     0.161135
H      9.501330     6.181729    11.454221     0.156452
C      9.420769     9.523367     0.909253     0.581114
C     10.018977     8.196286     0.516621    -0.032325
C      9.246073     7.099100     0.305544    -0.160513
C      9.815876     5.814170     0.030997     0.075084
C     10.884514     9.198642    14.579039    -0.146746
C      1.479578     8.060196     0.441342    -0.126360
C      5.862367     1.758311     0.233217     0.595714
C      5.747235     3.248371    -0.033949    -0.023286
C      5.675024     4.143976     0.984532    -0.165006
C      5.556022     5.584437     0.676035     0.080977
C      5.484068     6.481377     1.706325    -0.145219
C      7.554902     8.242749    13.368670    -0.100542
C      7.538297    10.267468     4.217102     0.566458
C      7.328105     9.517956     5.504226    -0.013148
C      8.291360     9.559945     6.530087    -0.122774
C      8.125149     8.850553     7.693222    -0.160347
C      6.964391     8.052647     7.885109     0.081320
C      6.186533     8.755393     5.672496    -0.177361
C      3.526890     6.544942    13.851341     0.581113
C      2.928682     7.872023    14.243973    -0.032326
C      3.701586     8.969209    14.455050    -0.160513
C      1.280432     5.705213    -0.030997     0.075083
C      2.063145     6.869667     0.181555    -0.146731
C     11.468081     8.008113    14.319252    -0.126345
C      7.085292    14.309998    14.527377     0.595714
C      5.349073     8.271012     0.033949    -0.023286
C      7.272635    11.924333    13.776062    -0.165007
C      7.391637    10.483872    14.084559     0.080978
C      7.463591     9.586932    13.054269    -0.145219
C      5.392757     7.825560     1.391924    -0.100542
C      5.409362     5.800841    10.543492     0.566458
C      5.619554     6.550353     9.256368    -0.013148
C      4.656299     6.508364     8.230507    -0.122775
C      4.822510     7.217756     7.067372    -0.160346
C      5.983268     8.015662     6.875485     0.081320
C      6.761126     7.312916     9.088098    -0.177362
C      8.948530     2.338012     2.996401    -0.454067
C      9.642636     1.450351     3.973552    -0.017433
C      2.562566     1.393615     2.832558    -0.462374
C      2.532467    12.137800     2.298224    -0.020720
C      2.025580    10.873048     4.417846    -0.015885
C      2.692846     9.630647     3.877608    -0.459984
C      3.999129    13.730297    11.764193    -0.454067
C      3.305023    14.617958    10.787042    -0.017433
C     10.385093    14.674694    11.928036    -0.462375
C     10.415192     3.930509    12.462370    -0.020720
C     10.922079     5.195261    10.342748    -0.015885
C     10.254813     6.437662    10.882986    -0.459984
O      8.128845     9.578983     0.828069    -0.594519
O     10.142955    10.445963     1.282696    -0.563729
O      6.035762     1.381198     1.439158    -0.546676
O      7.654057     5.530318    14.024040    -0.563318
O      6.546334    10.348008     3.431838    -0.568541
O      8.669699    10.749406     3.994217    -0.579269
O      4.818814     6.489326    13.932525    -0.594518
O      2.804704     5.622346    13.477898    -0.563729
O      6.911897    14.687111    13.321436    -0.546675
O      5.293602    10.537991     0.736554    -0.563319
O      6.401325     5.720301    11.328756    -0.568541
O      4.277960     5.318903    10.766377    -0.579269
N      1.500835    11.779736     3.349179    -0.045550
N      1.495024     4.288573    11.411415    -0.045549

The following XYZ coordinates are in angstroms. Other properties are in atomic units.
The sperically averaged electron density of each atom fit to a function of the form exp(a - br)
eigen_1, eigen_2 and eigen_3 are the three eigenvalues of traceless quadrupole moment tensor
  atom number  atomic symbol              X              Y              Z     net charge C6 coefficient C8 coefficient C10 coefficient fluctuating dipole atomic polarizability isotropic forcefield polarizability              a              b squared Pearson coefficient          <r^3>          <r^4>         wp_QDO          m_QDO          q_QDO       dipole_x       dipole_y       dipole_z         dipole            Qxy            Qxz            Qyz     Q(x^2-y^2)  Q(3z^2 - R^2)        eigen_1        eigen_2        eigen_3 static polarizability      alpha(xx)      alpha(xy)      alpha(xz)      alpha(yy)      alpha(yz)      alpha(zz) atomic spin moment
            1             Zn       7.071917      10.961926       1.656139       0.945958      89.643215 0.18651821E+04  0.59535642E+05                                16.803874                           14.421193      -0.034317       1.863818                    0.998742      45.773797     126.747028       0.458921       0.418131      -1.126924      -0.040370      -0.008311       0.005244       0.041549      -0.002752       0.006985       0.021606      -0.010424      -0.058629      -0.031491       0.006100       0.025391             20.332736      17.764997      -3.621206       1.745872      23.299230      -5.144874      19.933980           0.000002
            2             Zn       5.875742       5.106383      13.104455       0.945954      89.643240 0.18651832E+04  0.59535693E+05                                16.803892                           14.421209      -0.034325       1.863816                    0.998742      45.773794     126.747110       0.458920       0.418132      -1.126924       0.040370       0.008310      -0.005244       0.041549      -0.002752       0.006985       0.021606      -0.010424      -0.058628      -0.031491       0.006100       0.025391             20.332755      17.765016      -3.621208       1.745877      23.299248      -5.144880      19.934002           0.000002
            3              H       8.300892       7.186500       0.342446       0.117609       1.074075 0.79714907E+01  0.79620439E+02                                 1.838304                            1.728751      -1.512569       2.161439                    0.990795       3.995848      11.972762       0.436179       1.405907      -0.680000      -0.035544       0.004584       0.002090       0.035899       0.002544       0.000190       0.002585       0.008237      -0.026556      -0.009544       0.000232       0.009312              1.901780       2.603646      -0.095711      -0.047711       1.752760       0.054011       1.348935          -0.000002
            4              H       9.936728       9.257002      14.618892       0.101116       1.132020 0.81133799E+01  0.81223921E+02                                 1.878043                            1.721425      -1.569900       2.113115                    0.991618       4.152669      12.371182       0.446703       1.369637      -0.685907      -0.031484       0.002137       0.001348       0.031585      -0.001645       0.000200       0.003855      -0.003292      -0.043310      -0.015068       0.005016       0.010053              1.982005       2.922086      -0.069587      -0.032832       1.663367       0.033903       1.360564          -0.000002
            5              H       2.026083       8.825009       0.575663       0.109388       1.019770 0.74105530E+01  0.72172818E+02                                 1.737703                            1.639230      -1.048274       2.374103                    0.996604       3.724397      10.770383       0.462511       1.359755      -0.690514       0.025851       0.030491       0.002218       0.040036       0.010754       0.000171       0.000173       0.005883      -0.045260      -0.015089      -0.003606       0.018694              1.807006       1.803940       0.357819       0.080490       2.171594       0.175494       1.445483          -0.000001
            6              H       5.700180       3.847098       1.886404       0.129034       1.143934 0.87914871E+01  0.87521073E+02                                 1.749668                            1.691445      -1.079252       2.372584                    0.997655       3.365912       9.195163       0.504163       1.220351      -0.724340       0.000539      -0.013757       0.034788       0.037413       0.000169      -0.001380      -0.001279      -0.007393       0.041420      -0.010679      -0.003302       0.013981              1.758298       1.490801      -0.036987       0.028110       1.797148      -0.243088       1.986945          -0.000002
            7              H       5.496930       6.189562       2.609673       0.123474       1.078431 0.78710507E+01  0.75729795E+02                                 1.640749                            1.568482      -0.838365       2.484397                    0.999304       3.187596       8.381793       0.543144       1.172080      -0.736433       0.001533      -0.009705       0.034949       0.036304      -0.001282      -0.000708       0.000289      -0.024772       0.032651      -0.017910       0.006983       0.010927              1.648418       1.325303      -0.024610       0.011819       1.535953      -0.138035       2.083998          -0.000002
            8              H       7.590045       7.602762      12.667542       0.109712       1.059915 0.75520581E+01  0.74127805E+02                                 1.795999                            1.662285      -1.321092       2.241768                    0.994464       3.888352      11.402793       0.454793       1.372071      -0.686838      -0.002261      -0.023590      -0.030646       0.038740      -0.002741      -0.001069       0.000567      -0.011833       0.036434      -0.012627       0.000396       0.012231              1.889539       1.519905      -0.019085      -0.014759       2.121766       0.533444       2.026947          -0.000002
            9              H       9.071424      10.088913       6.414954       0.105890       1.281192 0.93785935E+01  0.94491824E+02                                 1.841745                            1.707084      -1.130746       2.325083                    0.996942       3.550227       9.624874       0.521731       1.165208      -0.735826       0.031200       0.019701      -0.000869       0.036910       0.010520       0.011278      -0.001322       0.017627      -0.010430      -0.015800      -0.003895       0.019695              1.893873       2.190224       0.526034      -0.231140       1.747415      -0.243230       1.743979          -0.000001
           10              H       8.787142       8.894380       8.373685       0.111937       1.220329 0.88218952E+01  0.87076878E+02                                 1.757574                            1.639115      -0.954089       2.418657                    0.998130       3.331361       8.787851       0.543347       1.142058      -0.743405       0.025697       0.005157       0.024760       0.036056       0.015154       0.005628      -0.007385       0.016124       0.010836      -0.022266       0.006796       0.015470              1.811657       1.856303       0.039454       0.482474       1.425643      -0.109848       2.153025          -0.000002
           11              H       5.533987       8.724964       4.983177       0.118823       1.054108 0.75237812E+01  0.73194196E+02                                 1.740514                            1.622384      -1.217725       2.298491                    0.995552       3.669049      10.435981       0.479914       1.311905      -0.700150      -0.022431      -0.001841      -0.028860       0.036598       0.007406       0.006564       0.001869       0.007391       0.012031      -0.010571      -0.001298       0.011868              1.817429       1.861995       0.011121       0.446422       1.410935      -0.142414       2.179356          -0.000002
           12              H       4.646767       8.881809      14.418148       0.117609       1.074076 0.79714997E+01  0.79620553E+02                                 1.838305                            1.728752      -1.512570       2.161439                    0.990795       3.995851      11.972774       0.436179       1.405907      -0.680000       0.035544      -0.004584      -0.002090       0.035899       0.002544       0.000190       0.002585       0.008237      -0.026556      -0.009543       0.000232       0.009312              1.901781       2.603648      -0.095711      -0.047711       1.752761       0.054011       1.348935          -0.000002
           13              H       3.010931       6.811307       0.141702       0.101115       1.132028 0.81134434E+01  0.81224724E+02                                 1.878053                            1.721431      -1.569901       2.113114                    0.991618       4.152685      12.371246       0.446702       1.369637      -0.685907       0.031484      -0.002137      -0.001348       0.031585      -0.001645       0.000200       0.003855      -0.003292      -0.043311      -0.015069       0.005016       0.010053              1.982016       2.922108      -0.069588      -0.032833       1.663373       0.033903       1.360568          -0.000002
           14              H      10.921576       7.243300      14.184931       0.109387       1.019777 0.74106122E+01  0.72173530E+02                                 1.737710                            1.639236      -1.048278       2.374099                    0.996604       3.724410      10.770426       0.462511       1.359753      -0.690515      -0.025851      -0.030491      -0.002218       0.040036       0.010754       0.000171       0.000173       0.005883      -0.045261      -0.015089      -0.003605       0.018694              1.807014       1.803948       0.357824       0.080491       2.171606       0.175495       1.445487          -0.000002
           15              H       7.247479      12.221211      12.874190       0.129034       1.143934 0.87914888E+01  0.87521099E+02                                 1.749668                            1.691446      -1.079253       2.372583                    0.997655       3.365912       9.195165       0.504163       1.220351      -0.724340      -0.000539       0.013757      -0.034788       0.037414       0.000169      -0.001380      -0.001279      -0.007393       0.041420      -0.010679      -0.003302       0.013981              1.758299       1.490802      -0.036987       0.028110       1.797149      -0.243088       1.986945          -0.000002
           16              H       7.450729       9.878747      12.150921       0.123474       1.078430 0.78710407E+01  0.75729672E+02                                 1.640748                            1.568480      -0.838365       2.484397                    0.999304       3.187594       8.381785       0.543144       1.172080      -0.736433      -0.001533       0.009705      -0.034949       0.036304      -0.001282      -0.000708       0.000289      -0.024771       0.032651      -0.017910       0.006983       0.010927              1.648417       1.325302      -0.024610       0.011818       1.535952      -0.138035       2.083996          -0.000002
           17              H       5.357614       8.465547       2.093052       0.109712       1.059915 0.75520615E+01  0.74127846E+02                                 1.795999                            1.662285      -1.321092       2.241768                    0.994464       3.888353      11.402796       0.454793       1.372071      -0.686839       0.002261       0.023590       0.030646       0.038740      -0.002741      -0.001069       0.000567      -0.011833       0.036434      -0.012627       0.000396       0.012231              1.889540       1.519905      -0.019084      -0.014759       2.121766       0.533444       2.026947          -0.000002
           18              H       3.876235       5.979396       8.345640       0.105890       1.281192 0.93785988E+01  0.94491902E+02                                 1.841746                            1.707085      -1.130746       2.325083                    0.996942       3.550228       9.624882       0.521730       1.165209      -0.735826      -0.031200      -0.019701       0.000869       0.036910       0.010520       0.011278      -0.001322       0.017627      -0.010430      -0.015800      -0.003895       0.019695              1.893875       2.190226       0.526035      -0.231140       1.747416      -0.243230       1.743981          -0.000002
           19              H       4.160517       7.173929       6.386909       0.111937       1.220330 0.88219024E+01  0.87076972E+02                                 1.757576                            1.639116      -0.954089       2.418657                    0.998130       3.331362       8.787857       0.543346       1.142059      -0.743405      -0.025697      -0.005157      -0.024760       0.036055       0.015154       0.005628      -0.007386       0.016124       0.010835      -0.022266       0.006796       0.015470              1.811658       1.856304       0.039454       0.482475       1.425644      -0.109848       2.153027          -0.000002
           20              H       7.413672       7.343345       9.777417       0.118823       1.054108 0.75237824E+01  0.73194210E+02                                 1.740514                            1.622384      -1.217726       2.298491                    0.995552       3.669049      10.435981       0.479914       1.311905      -0.700150       0.022431       0.001841       0.028860       0.036598       0.007406       0.006564       0.001869       0.007391       0.012031      -0.010571      -0.001298       0.011869              1.817429       1.861995       0.011121       0.446422       1.410935      -0.142414       2.179356          -0.000002
           21              H      10.868091      11.355738       2.907837       0.287156       0.468636 0.29109937E+01  0.22940560E+02                                 1.134879                            1.107982      -1.139243       2.440535                    0.999864       2.743016       7.663530       0.491459       1.581451      -0.650552      -0.022227      -0.013572      -0.014355       0.029737      -0.002496      -0.001782      -0.005714      -0.004673      -0.015224      -0.008500       0.000696       0.007804              1.158526       1.236539       0.151438       0.135795       1.124377       0.113165       1.114662          -0.000003
           22              H       8.548253       3.095712       3.470216       0.165508       0.918778 0.64731536E+01  0.58630249E+02                                 1.415289                            1.370933      -0.692771       2.560601                    0.999986       2.846282       6.993720       0.621087       1.088799      -0.758812      -0.007518       0.009107       0.007714       0.014105      -0.004824       0.000264       0.000317      -0.003937       0.008307      -0.006611       0.002773       0.003838              1.426502       1.309454      -0.288808      -0.116931       1.662464       0.231972       1.307587           0.000000
           23              H       9.595673       2.668478       2.338078       0.143139       1.033895 0.79753502E+01  0.78320094E+02                                 1.695484                            1.652221      -1.066090       2.367569                    0.998001       3.529131       9.916407       0.485920       1.283564      -0.707633       0.013493       0.002685      -0.010355       0.017219       0.003286      -0.002044      -0.002182       0.008105      -0.003551      -0.005187      -0.001534       0.006721              1.704711       1.768363       0.130546      -0.377277       1.587484      -0.309836       1.758288           0.000001
           24              H       8.245622       1.831376       2.537346       0.164073       0.948594 0.71048496E+01  0.68618974E+02                                 1.674815                            1.616669      -1.274053       2.289203                    0.994872       3.612139      10.475963       0.459725       1.379490      -0.686543      -0.012336      -0.013997      -0.005733       0.019519       0.000427       0.001956      -0.001182       0.000425       0.008804      -0.002759      -0.001110       0.003870              1.699688       1.978566       0.279897       0.371706       1.593194       0.120363       1.527304          -0.000000
           25              H      10.325229       1.980392       4.456223       0.083207       1.186298 0.93302313E+01  0.92359937E+02                                 1.648206                            1.622284      -0.690866       2.518129                    0.999472       3.352843       8.541115       0.584955       1.057773      -0.766270       0.017731       0.032262       0.012371       0.038836      -0.000422       0.005731       0.012342      -0.008872      -0.018775      -0.015408       0.000197       0.015211              1.642558       1.757949       0.244168       0.222641       1.605200       0.219619       1.564526           0.000004
           26              H      10.127029      12.651910       4.639255       0.106288       1.259683 0.97805793E+01  0.98910885E+02                                 1.788321                            1.717121      -0.956251       2.409544                    0.997407       3.433845       9.123221       0.535745       1.130495      -0.746436      -0.038831      -0.003458       0.018696       0.043236      -0.006808      -0.013803       0.001976       0.001416       0.006290      -0.014195      -0.002569       0.016764              1.814328       1.934457       0.208972      -0.443263       1.630055      -0.217139       1.878473           0.000002
           27              H       3.187854       1.583141       2.101909       0.177808       0.911549 0.64908564E+01  0.61456668E+02                                 1.659657                            1.568409      -1.138808       2.369800                    0.995900       3.444665       9.980571       0.455189       1.421175      -0.679587       0.012523       0.000700      -0.017990       0.021931       0.004664      -0.002594       0.000460       0.004248       0.002964      -0.006095       0.000582       0.005512              1.713028       1.907736       0.181666      -0.513433       1.422197      -0.201825       1.809150          -0.000001
           28              H       2.247357       2.237821       3.220762       0.141362       1.076763 0.82729900E+01  0.80274388E+02                                 1.616414                            1.586007      -0.834415       2.472683                    0.999632       3.197769       8.335271       0.553621       1.140195      -0.744483      -0.007899       0.012741      -0.000156       0.014992      -0.003320       0.001442       0.004982      -0.001652      -0.022807      -0.009867       0.001945       0.007922              1.613517       1.511348      -0.176351      -0.127112       1.929736       0.239698       1.399467           0.000001
           29              H       4.159924      12.385888       3.521878       0.149450       1.124235 0.87319841E+01  0.86909985E+02                                 1.743884                            1.692913      -0.970646       2.421847                    0.998328       3.366138       9.239421       0.499991       1.230800      -0.721727       0.009260      -0.014136       0.006050       0.017949       0.001965       0.006386      -0.003638      -0.002887      -0.003117      -0.008838       0.002939       0.005898              1.757926       1.762127      -0.206861       0.272684       1.713948      -0.370896       1.797704           0.000001
           30              H       0.948888       1.152284       1.589716       0.107983       0.947593 0.72011110E+01  0.69716541E+02                                 1.665898                            1.622514      -1.085376       2.357626                    0.994301       3.744004      10.837684       0.461488       1.370910      -0.688271      -0.009047       0.021508      -0.031349       0.039079      -0.000442       0.002638      -0.009821       0.016085       0.007323      -0.014882       0.004865       0.010018              1.694102       1.565882      -0.222529       0.190447       1.706047      -0.383573       1.810377           0.000005
           31              H       2.864898      11.303382       1.881976       0.111891       0.973675 0.74743617E+01  0.72922075E+02                                 1.688060                            1.647122      -1.007729       2.395237                    0.995719       3.709928      10.724314       0.461224       1.361159      -0.690605       0.022770      -0.027171      -0.021272       0.041343      -0.000817      -0.009490       0.007603      -0.010869      -0.002541      -0.013621       0.000530       0.013091              1.720488       1.568416      -0.245381      -0.135953       2.046825       0.210610       1.546222           0.000004
           32              H       2.678883      11.372632       4.969892       0.092736       1.212963 0.97386017E+01  0.98033845E+02                                 1.723689                            1.700768      -0.688758       2.529177                    0.999590       3.369364       8.828921       0.546263       1.113846      -0.751860       0.031922       0.006744       0.020293       0.038423       0.001950       0.014689      -0.000212      -0.002179       0.005094      -0.015089       0.000319       0.014770              1.717206       1.811681       0.215584       0.295976       1.616283       0.156967       1.723653           0.000004
           33              H      11.228083      10.603687       5.005317       0.101861       1.147488 0.86205507E+01  0.84975184E+02                                 1.711828                            1.634402      -0.905505       2.434174                    0.997990       3.451750       9.231864       0.534731       1.162021      -0.736922      -0.025776      -0.024192       0.020843       0.041038       0.000099      -0.006422      -0.010861      -0.001236       0.017730      -0.011660      -0.003325       0.014985              1.747633       2.031860       0.176717      -0.464435       1.466094      -0.202686       1.744945           0.000003
           34              H       3.019695       9.083961       4.623018       0.162023       0.933231 0.64419256E+01  0.59108027E+02                                 1.510942                            1.427727      -0.720431       2.548323                    0.999964       3.016278       7.812731       0.562560       1.186605      -0.732226       0.005082      -0.005972       0.012153       0.014463      -0.005691       0.001004      -0.000173      -0.004088       0.008005      -0.007432       0.002488       0.004944              1.553161       1.423760      -0.252403       0.292545       1.493527      -0.393829       1.742196           0.000001
           35              H       2.046399       9.113211       3.353607       0.161135       1.063219 0.81585893E+01  0.80140920E+02                                 1.709969                            1.660219      -0.891616       2.469538                    0.999007       3.292537       9.090698       0.492176       1.266913      -0.713799      -0.016787      -0.005170      -0.009315       0.019882       0.001413       0.001490       0.003818       0.005988      -0.014297      -0.007061       0.000810       0.006251              1.723987       1.805723       0.280882       0.352024       1.676224       0.292980       1.690014           0.000001
           36              H       3.446329       9.886580       3.306373       0.156452       0.885034 0.64986774E+01  0.61534142E+02                                 1.617899                            1.561821      -1.107339       2.367055                    0.996090       3.562304      10.313434       0.459564       1.407566      -0.681391       0.015270       0.008716      -0.011982       0.021277       0.002238      -0.008303      -0.000300      -0.000292      -0.002408      -0.008783       0.000305       0.008478              1.645306       1.903076       0.039948      -0.350911       1.445685      -0.122686       1.587158           0.000001
           37              H       2.079568       4.712571      11.852757       0.287156       0.468637 0.29109957E+01  0.22940580E+02                                 1.134880                            1.107983      -1.139243       2.440535                    0.999864       2.743017       7.663533       0.491459       1.581451      -0.650552       0.022227       0.013572       0.014355       0.029737      -0.002496      -0.001782      -0.005714      -0.004673      -0.015224      -0.008500       0.000696       0.007804              1.158526       1.236540       0.151438       0.135795       1.124377       0.113165       1.114662          -0.000004
           38              H       4.399406      12.972597      11.290378       0.165508       0.918778 0.64731554E+01  0.58630272E+02                                 1.415290                            1.370933      -0.692772       2.560601                    0.999986       2.846282       6.993721       0.621087       1.088800      -0.758812       0.007518      -0.009107      -0.007714       0.014106      -0.004824       0.000264       0.000317      -0.003937       0.008307      -0.006611       0.002773       0.003838              1.426502       1.309454      -0.288808      -0.116931       1.662464       0.231972       1.307588           0.000001
           39              H       3.351986      13.399831      12.422516       0.143138       1.033895 0.79753460E+01  0.78320040E+02                                 1.695484                            1.652220      -1.066088       2.367570                    0.998001       3.529130       9.916402       0.485920       1.283564      -0.707633      -0.013493      -0.002685       0.010355       0.017219       0.003286      -0.002044      -0.002182       0.008105      -0.003551      -0.005187      -0.001534       0.006721              1.704711       1.768362       0.130546      -0.377277       1.587483      -0.309836       1.758287           0.000001
           40              H       4.702037      14.236933      12.223248       0.164072       0.948595 0.71048587E+01  0.68619081E+02                                 1.674816                            1.616670      -1.274053       2.289203                    0.994872       3.612141      10.475969       0.459725       1.379490      -0.686544       0.012336       0.013997       0.005733       0.019519       0.000427       0.001956      -0.001182       0.000425       0.008804      -0.002759      -0.001110       0.003870              1.699689       1.978567       0.279897       0.371707       1.593195       0.120364       1.527305          -0.000000
           41              H       2.622430      14.087917      10.304371       0.083208       1.186294 0.93301864E+01  0.92359375E+02                                 1.648202                            1.622279      -0.690862       2.518131                    0.999472       3.352836       8.541090       0.584956       1.057772      -0.766271      -0.017731      -0.032262      -0.012371       0.038836      -0.000422       0.005731       0.012342      -0.008872      -0.018775      -0.015408       0.000197       0.015211              1.642554       1.757944       0.244167       0.222640       1.605196       0.219618       1.564521           0.000004
           42              H       2.820630       3.416399      10.121339       0.106288       1.259682 0.97805716E+01  0.98910795E+02                                 1.788321                            1.717121      -0.956251       2.409545                    0.997407       3.433843       9.123217       0.535744       1.130496      -0.746436       0.038831       0.003458      -0.018696       0.043236      -0.006808      -0.013803       0.001976       0.001416       0.006290      -0.014195      -0.002569       0.016764              1.814328       1.934457       0.208971      -0.443263       1.630055      -0.217139       1.878473           0.000002
           43              H       9.759805      14.485168      12.658685       0.177808       0.911549 0.64908567E+01  0.61456674E+02                                 1.659657                            1.568409      -1.138808       2.369800                    0.995900       3.444665       9.980572       0.455189       1.421176      -0.679587      -0.012523      -0.000700       0.017990       0.021931       0.004664      -0.002594       0.000460       0.004248       0.002964      -0.006095       0.000582       0.005512              1.713028       1.907736       0.181666      -0.513433       1.422197      -0.201825       1.809150          -0.000001
           44              H      10.700302      13.830488      11.539832       0.141363       1.076760 0.82729605E+01  0.80274024E+02                                 1.616411                            1.586004      -0.834413       2.472684                    0.999632       3.197764       8.335252       0.553622       1.140194      -0.744483       0.007899      -0.012741       0.000156       0.014992      -0.003320       0.001442       0.004982      -0.001652      -0.022807      -0.009867       0.001945       0.007922              1.613514       1.511345      -0.176350      -0.127111       1.929732       0.239697       1.399464           0.000001
           45              H       8.787735       3.682421      11.238716       0.149450       1.124234 0.87319795E+01  0.86909921E+02                                 1.743883                            1.692912      -0.970646       2.421848                    0.998328       3.366137       9.239415       0.499991       1.230799      -0.721727      -0.009260       0.014136      -0.006050       0.017949       0.001965       0.006386      -0.003638      -0.002887      -0.003117      -0.008838       0.002939       0.005898              1.757925       1.762126      -0.206861       0.272683       1.713947      -0.370895       1.797703           0.000001
           46              H      11.998771      14.916025      13.170878       0.107983       0.947592 0.72011064E+01  0.69716487E+02                                 1.665898                            1.622514      -1.085376       2.357627                    0.994301       3.744003      10.837681       0.461488       1.370910      -0.688271       0.009047      -0.021508       0.031349       0.039079      -0.000442       0.002638      -0.009821       0.016085       0.007323      -0.014882       0.004865       0.010018              1.694102       1.565882      -0.222529       0.190447       1.706047      -0.383573       1.810377           0.000004
           47              H      10.082761       4.764927      12.878618       0.111891       0.973676 0.74743684E+01  0.72922161E+02                                 1.688061                            1.647123      -1.007730       2.395236                    0.995719       3.709930      10.724323       0.461224       1.361160      -0.690605      -0.022770       0.027171       0.021272       0.041343      -0.000817      -0.009490       0.007603      -0.010869      -0.002540      -0.013621       0.000530       0.013091              1.720489       1.568417      -0.245381      -0.135953       2.046826       0.210611       1.546223           0.000004
           48              H      10.268776       4.695677       9.790702       0.092736       1.212963 0.97385984E+01  0.98033799E+02                                 1.723688                            1.700768      -0.688758       2.529177                    0.999590       3.369364       8.828919       0.546263       1.113845      -0.751860      -0.031922      -0.006744      -0.020293       0.038423       0.001950       0.014689      -0.000212      -0.002179       0.005094      -0.015089       0.000319       0.014770              1.717205       1.811681       0.215584       0.295976       1.616282       0.156967       1.723652           0.000004
           49              H       1.719576       5.464622       9.755277       0.101861       1.147488 0.86205539E+01  0.84975223E+02                                 1.711829                            1.634402      -0.905506       2.434174                    0.997990       3.451751       9.231867       0.534731       1.162021      -0.736922       0.025776       0.024192      -0.020843       0.041038       0.000099      -0.006422      -0.010861      -0.001236       0.017730      -0.011660      -0.003325       0.014985              1.747633       2.031860       0.176717      -0.464435       1.466094      -0.202686       1.744945           0.000003
           50              H       9.927964       6.984348      10.137576       0.162023       0.933232 0.64419335E+01  0.59108117E+02                                 1.510943                            1.427728      -0.720433       2.548322                    0.999964       3.016280       7.812737       0.562560       1.186605      -0.732226      -0.005082       0.005972      -0.012152       0.014463      -0.005691       0.001004      -0.000173      -0.004088       0.008005      -0.007432       0.002488       0.004944              1.553162       1.423761      -0.252404       0.292545       1.493527      -0.393829       1.742197           0.000001
           51              H      10.901260       6.955098      11.406987       0.161135       1.063220 0.81586017E+01  0.80141076E+02                                 1.709971                            1.660220      -0.891619       2.469537                    0.999007       3.292539       9.090707       0.492175       1.266913      -0.713799       0.016787       0.005170       0.009315       0.019882       0.001413       0.001490       0.003818       0.005988      -0.014297      -0.007061       0.000810       0.006251              1.723989       1.805725       0.280883       0.352024       1.676226       0.292980       1.690016           0.000001
           52              H       9.501330       6.181729      11.454221       0.156452       0.885034 0.64986792E+01  0.61534168E+02                                 1.617899                            1.561822      -1.107340       2.367054                    0.996090       3.562305      10.313440       0.459564       1.407567      -0.681390      -0.015270      -0.008716       0.011982       0.021277       0.002238      -0.008303      -0.000300      -0.000292      -0.002408      -0.008783       0.000305       0.008478              1.645307       1.903077       0.039948      -0.350911       1.445685      -0.122686       1.587159           0.000001
           53              C       9.420769       9.523367       0.909253       0.581114      24.654300 0.26112394E+03  0.54697180E+04                                 7.786282                            5.725463      -0.065049       2.024846                    0.999474      22.879907      64.570662       0.621129       0.470767      -1.019742      -0.046986       0.043116       0.017478       0.066122       0.015673      -0.007254      -0.057308       0.010823       0.229889      -0.070485      -0.030254       0.100739              9.501572      11.102154      -1.340993       0.022444      12.056331       2.463568       5.346231          -0.000054
           54              C      10.018977       8.196286       0.516621      -0.032325      39.252811 0.45121229E+03  0.10643308E+05                                 9.999653                            7.049640       0.039254       2.010107                    0.999422      27.705592      78.241778       0.628675       0.413033      -1.072758       0.026291      -0.037533      -0.002059       0.045872      -0.001791       0.003092      -0.006006       0.032080       0.009337      -0.019237       0.003634       0.015603             12.774017      13.304236      -2.486648      -0.993367      19.237409       3.166135       5.780408          -0.000014
           55              C       9.246073       7.099100       0.305544      -0.160513      40.026917 0.48226350E+03  0.11688594E+05                                10.277806                            7.409068      -0.060715       1.941591                    0.999525      30.850335      91.391385       0.592044       0.426849      -1.052866       0.016189      -0.009188       0.003090       0.018870      -0.004659       0.001311      -0.008330       0.046581       0.072663      -0.036953       0.011326       0.025627             12.779485      11.727812      -0.727562      -0.311667      21.156697       2.890291       5.453947           0.000041
           56              C       9.815876       5.814170       0.030997       0.075084      36.952983 0.41274503E+03  0.95349391E+04                                 9.688983                            6.794746      -0.085803       1.983142                    0.999180      26.525290      74.475070       0.632083       0.419465      -1.067109      -0.015456       0.001325       0.002365       0.015692       0.001549      -0.001942       0.010732      -0.033685      -0.045442      -0.018432      -0.008737       0.027168             12.287453      11.414737       0.022897      -0.218193      20.442655       2.694606       5.004966          -0.000002
           57              C      10.884514       9.198642      14.579039      -0.146746      38.805864 0.46785970E+03  0.11262634E+05                                10.078387                            7.300182      -0.124189       1.926067                    0.998873      30.585205      90.528694       0.595660       0.427153      -1.051858       0.022319       0.005438       0.002317       0.023088      -0.005304      -0.008867      -0.005564       0.023394       0.009850      -0.017349       0.001133       0.016217             12.278679      13.389013      -0.185775      -0.231235      18.217037       2.218056       5.229989          -0.000037
           58              C       1.479578       8.060196       0.441342      -0.126360      36.547500 0.47289335E+03  0.11409878E+05                                 9.697160                            7.352000      -0.051203       1.946013                    0.999674      30.516838      90.315218       0.592256       0.428627      -1.051360      -0.026369      -0.015425      -0.003406       0.030738       0.029465      -0.004574      -0.006117       0.008068      -0.011529      -0.027929      -0.005241       0.033169             11.535711      13.675055      -2.641820      -0.786080      15.463630       2.019264       5.468448           0.000036
           59              C       5.862367       1.758311       0.233217       0.595714      23.504017 0.26139555E+03  0.54890172E+04                                 7.700035                            5.795638      -0.079691       2.027255                    0.999514      22.797644      64.887801       0.605305       0.481876      -1.011562       0.012833      -0.061998       0.014810       0.065022       0.001848      -0.023056       0.007546       0.181738      -0.083942      -0.078177      -0.030572       0.108749              9.501694       5.282232      -0.516842       1.059393      14.844863      -1.320355       8.377987          -0.000053
           60              C       5.747235       3.248371      -0.033949      -0.023286      37.816715 0.47150675E+03  0.11263816E+05                                 9.866444                            7.277563      -0.073187       1.982181                    0.998969      27.801421      79.443437       0.608686       0.421226      -1.065722      -0.012366       0.040370      -0.022157       0.047682       0.001024       0.006258      -0.001702       0.043057       0.011069      -0.023528       0.001683       0.021845             12.579344       6.411367      -0.465261       0.267127      21.810412      -0.181819       9.516254          -0.000008
           61              C       5.675024       4.143976       0.984532      -0.165006      36.653017 0.47625548E+03  0.11463523E+05                                 9.657174                            7.316897       0.144510       2.009919                    0.999710      30.307462      88.377649       0.603647       0.421546      -1.060154      -0.004314       0.010534      -0.006382       0.013050       0.005785       0.003026      -0.011981       0.064499       0.014947      -0.038670       0.008233       0.030437             11.928283       6.282229      -0.960579       0.019608      20.854680       1.174110       8.647940           0.000032
           62              C       5.556022       5.584437       0.676035       0.080977      34.755782 0.41643168E+03  0.96684460E+04                                 9.427066                            6.908003      -0.142887       1.970738                    0.999354      26.568424      75.467836       0.613904       0.429727      -1.057726       0.000642      -0.001152       0.010154       0.010239       0.000270       0.002953       0.001642      -0.036607      -0.054197      -0.019013      -0.008386       0.027400             11.839192       5.999146      -1.272344      -0.129666      20.171073       2.440976       9.347357          -0.000001
           63              C       5.484068       6.481377       1.706325      -0.145219      33.153795 0.41710867E+03  0.96919254E+04                                 8.871030                            6.746729       0.311577       2.070403                    0.999812      29.085714      82.758047       0.644135       0.409231      -1.070305       0.008086       0.004141      -0.004869       0.010307       0.007273       0.002230      -0.011055       0.008695       0.032270      -0.017937       0.002301       0.015636             10.420230       5.394232      -0.735369      -0.064261      16.419874       1.945639       9.446585          -0.000019
           64              C       7.554902       8.242749      13.368670      -0.100542      34.996514 0.48248843E+03  0.11703915E+05                                 9.521971                            7.497942      -0.121802       1.933000                    0.999155      30.220393      89.775974       0.577874       0.436947      -1.045969      -0.017934       0.009968       0.031653       0.037721       0.000167       0.004742       0.012857       0.044763       0.021978      -0.030462       0.009482       0.020980             11.072806       6.191377      -0.278204       0.211840      17.064937       0.240880       9.962105           0.000010
           65              C       7.538297      10.267468       4.217102       0.566458      26.319324 0.26012294E+03  0.54237142E+04                                 8.070583                            5.644688      -0.052945       2.024149                    0.999449      22.781567      63.386003       0.639522       0.459338      -1.029773      -0.008636       0.022339      -0.056111       0.061009      -0.036615      -0.011528       0.070213      -0.103631      -0.095144      -0.069738      -0.043839       0.113578             10.229411       9.883724       1.896492      -0.172566       6.774185      -4.315056      14.030323          -0.000049
           66              C       7.328105       9.517956       5.504226      -0.013148      40.304257 0.44442172E+03  0.10433125E+05                                10.194725                            6.989860      -0.105604       1.965186                    0.999287      27.509272      77.251517       0.632869       0.412262      -1.074323       0.008418      -0.022318       0.039593       0.046223      -0.007952       0.001520       0.010018       0.004166      -0.018254      -0.014999       0.002086       0.012912             13.372948      10.328939       3.119576      -0.877740       9.384369      -6.700858      20.405536          -0.000005
           67              C       8.291360       9.559945       6.530087      -0.122774      37.520441 0.45240730E+03  0.10771732E+05                                 9.783196                            7.134971      -0.070770       1.932465                    0.999649      30.409711      88.764298       0.609627       0.421974      -1.057799      -0.026356      -0.013150      -0.009427       0.030926       0.017206       0.003203       0.010604       0.023969      -0.058549      -0.025104      -0.006824       0.031927             11.806313       9.506360       2.399233       0.200650       8.297536      -5.118684      17.615043           0.000012
           68              C       8.125149       8.850553       7.693222      -0.160347      37.837615 0.45294383E+03  0.10751843E+05                                 9.731918                            7.065487       0.099842       1.987899                    0.999740      30.229912      87.152661       0.624305       0.413305      -1.066849      -0.015347      -0.000182      -0.009970       0.018302       0.014989       0.026793       0.000681       0.036248       0.032535      -0.031382      -0.009231       0.040612             11.644179      10.037768       3.183085      -0.906030       8.889703      -5.255114      16.005068          -0.000020
           69              C       6.964391       8.052647       7.885109       0.081320      37.470563 0.41171659E+03  0.95203829E+04                                 9.841832                            6.823547      -0.183063       1.952384                    0.999238      26.654088      75.262950       0.624592       0.424085      -1.062499       0.004612       0.001572       0.005454       0.007314       0.017809      -0.013563      -0.016482      -0.004134       0.011819      -0.019961      -0.012153       0.032113             12.591241      10.337054       3.692438      -1.589676       9.627936      -6.495364      17.808732          -0.000003
           70              C       6.186533       8.755393       5.672496      -0.177361      41.906423 0.49401558E+03  0.12015596E+05                                10.580915                            7.474896       0.021176       1.960977                    0.999671      30.990940      91.220405       0.593746       0.424132      -1.057191       0.009607      -0.005867       0.008881       0.014338      -0.013216       0.018351       0.019638       0.007667       0.022565      -0.034564       0.009656       0.024908             13.453953      10.897307       3.667755      -1.946653      10.208610      -6.929592      19.255943           0.000029
           71              C       3.526890       6.544942      13.851341       0.581113      24.654306 0.26112404E+03  0.54697209E+04                                 7.786283                            5.725465      -0.065049       2.024845                    0.999474      22.879914      64.570690       0.621129       0.470767      -1.019742       0.046986      -0.043116      -0.017478       0.066122       0.015673      -0.007254      -0.057308       0.010823       0.229889      -0.070485      -0.030254       0.100739              9.501573      11.102153      -1.340990       0.022445      12.056333       2.463569       5.346232          -0.000053
           72              C       2.928682       7.872023      14.243973      -0.032326      39.252918 0.45121379E+03  0.10643352E+05                                 9.999671                            7.049653       0.039252       2.010105                    0.999422      27.705635      78.241937       0.628674       0.413033      -1.072758      -0.026291       0.037533       0.002059       0.045871      -0.001791       0.003092      -0.006005       0.032079       0.009337      -0.019237       0.003634       0.015603             12.774042      13.304257      -2.486657      -0.993370      19.237450       3.166143       5.780418          -0.000007
           73              C       3.701586       8.969209      14.455050      -0.160513      40.026942 0.48226396E+03  0.11688609E+05                                10.277811                            7.409073      -0.060718       1.941590                    0.999525      30.850357      91.391491       0.592044       0.426849      -1.052866      -0.016190       0.009188      -0.003090       0.018870      -0.004659       0.001311      -0.008330       0.046582       0.072663      -0.036953       0.011326       0.025627             12.779490      11.727818      -0.727569      -0.311668      21.156703       2.890292       5.453950           0.000032
           74              C       1.280432       5.705213      -0.030997       0.075083      36.953076 0.41274622E+03  0.95349731E+04                                 9.688998                            6.794755      -0.085804       1.983141                    0.999180      26.525324      74.475179       0.632083       0.419465      -1.067109       0.015456      -0.001325      -0.002365       0.015692       0.001549      -0.001942       0.010732      -0.033685      -0.045443      -0.018432      -0.008737       0.027169             12.287474      11.414756       0.022899      -0.218193      20.442694       2.694612       5.004973           0.000005
           75              C       2.063145       6.869667       0.181555      -0.146731      38.805408 0.46785292E+03  0.11262426E+05                                10.078293                            7.300115      -0.124171       1.926075                    0.998873      30.584991      90.527782       0.595665       0.427151      -1.051859      -0.022319      -0.005437      -0.002317       0.023088      -0.005304      -0.008867      -0.005564       0.023394       0.009848      -0.017349       0.001132       0.016217             12.278562      13.388904      -0.185778      -0.231234      18.216838       2.218030       5.229943          -0.000043
           76              C      11.468081       8.008113      14.319252      -0.126345      36.547039 0.47288609E+03  0.11409655E+05                                 9.697062                            7.351929      -0.051181       1.946022                    0.999674      30.516600      90.314207       0.592261       0.428625      -1.051362       0.026368       0.015426       0.003406       0.030738       0.029464      -0.004574      -0.006116       0.008068      -0.011530      -0.027928      -0.005241       0.033169             11.535588      13.674901      -2.641768      -0.786066      15.463468       2.019241       5.468397           0.000030
           77              C       7.085292      14.309998      14.527377       0.595714      23.504011 0.26139547E+03  0.54890150E+04                                 7.700034                            5.795637      -0.079690       2.027255                    0.999514      22.797638      64.887778       0.605305       0.481876      -1.011562      -0.012833       0.061998      -0.014810       0.065021       0.001848      -0.023056       0.007546       0.181738      -0.083942      -0.078177      -0.030572       0.108749              9.501692       5.282231      -0.516842       1.059392      14.844860      -1.320355       8.377986          -0.000057
           78              C       5.349073       8.271012       0.033949      -0.023286      37.816719 0.47150681E+03  0.11263818E+05                                 9.866445                            7.277563      -0.073188       1.982180                    0.998969      27.801424      79.443452       0.608686       0.421226      -1.065722       0.012366      -0.040370       0.022157       0.047682       0.001024       0.006258      -0.001702       0.043058       0.011069      -0.023528       0.001683       0.021845             12.579346       6.411368      -0.465260       0.267127      21.810414      -0.181818       9.516255          -0.000007
           79              C       7.272635      11.924333      13.776062      -0.165007      36.653043 0.47625589E+03  0.11463535E+05                                 9.657179                            7.316900       0.144509       2.009919                    0.999710      30.307477      88.377708       0.603647       0.421546      -1.060154       0.004314      -0.010534       0.006382       0.013050       0.005785       0.003026      -0.011981       0.064498       0.014947      -0.038670       0.008233       0.030437             11.928289       6.282233      -0.960579       0.019607      20.854691       1.174111       8.647944           0.000031
           80              C       7.391637      10.483872      14.084559       0.080978      34.755768 0.41643149E+03  0.96684403E+04                                 9.427063                            6.908000      -0.142886       1.970738                    0.999354      26.568417      75.467805       0.613905       0.429727      -1.057726      -0.000642       0.001152      -0.010153       0.010239       0.000269       0.002953       0.001642      -0.036607      -0.054197      -0.019013      -0.008386       0.027400             11.839187       5.999144      -1.272344      -0.129667      20.171064       2.440974       9.347354           0.000000
           81              C       7.463591       9.586932      13.054269      -0.145219      33.153791 0.41710863E+03  0.96919238E+04                                 8.871028                            6.746728       0.311579       2.070404                    0.999812      29.085711      82.758025       0.644135       0.409231      -1.070305      -0.008086      -0.004141       0.004869       0.010307       0.007273       0.002230      -0.011055       0.008696       0.032269      -0.017937       0.002301       0.015636             10.420228       5.394231      -0.735369      -0.064262      16.419870       1.945639       9.446583          -0.000018
           82              C       5.392757       7.825560       1.391924      -0.100542      34.996515 0.48248842E+03  0.11703915E+05                                 9.521971                            7.497942      -0.121802       1.933000                    0.999155      30.220394      89.775980       0.577874       0.436947      -1.045969       0.017934      -0.009968      -0.031653       0.037721       0.000167       0.004743       0.012857       0.044763       0.021978      -0.030462       0.009482       0.020980             11.072807       6.191378      -0.278204       0.211841      17.064939       0.240880       9.962105           0.000011
           83              C       5.409362       5.800841      10.543492       0.566458      26.319320 0.26012290E+03  0.54237131E+04                                 8.070582                            5.644687      -0.052944       2.024150                    0.999449      22.781563      63.385986       0.639522       0.459338      -1.029773       0.008636      -0.022339       0.056111       0.061008      -0.036614      -0.011528       0.070213      -0.103631      -0.095143      -0.069738      -0.043839       0.113578             10.229409       9.883722       1.896491      -0.172565       6.774184      -4.315055      14.030322          -0.000050
           84              C       5.619554       6.550353       9.256368      -0.013148      40.304247 0.44442162E+03  0.10433122E+05                                10.194725                            6.989860      -0.105604       1.965186                    0.999287      27.509268      77.251507       0.632869       0.412262      -1.074323      -0.008418       0.022318      -0.039593       0.046223      -0.007952       0.001520       0.010019       0.004166      -0.018254      -0.014999       0.002086       0.012912             13.372946      10.328938       3.119575      -0.877739       9.384368      -6.700856      20.405533          -0.000008
           85              C       4.656299       6.508364       8.230507      -0.122775      37.520458 0.45240751E+03  0.10771739E+05                                 9.783200                            7.134973      -0.070770       1.932465                    0.999649      30.409719      88.764337       0.609627       0.421974      -1.057799       0.026356       0.013150       0.009427       0.030926       0.017206       0.003204       0.010604       0.023969      -0.058549      -0.025103      -0.006824       0.031927             11.806318       9.506364       2.399235       0.200649       8.297539      -5.118687      17.615051           0.000022
           86              C       4.822510       7.217756       7.067372      -0.160346      37.837619 0.45294385E+03  0.10751844E+05                                 9.731920                            7.065487       0.099841       1.987899                    0.999740      30.229913      87.152676       0.624304       0.413305      -1.066849       0.015347       0.000182       0.009970       0.018302       0.014989       0.026793       0.000681       0.036248       0.032535      -0.031381      -0.009231       0.040612             11.644182      10.037769       3.183086      -0.906030       8.889705      -5.255116      16.005072          -0.000029
           87              C       5.983268       8.015662       6.875485       0.081320      37.470568 0.41171664E+03  0.95203844E+04                                 9.841833                            6.823548      -0.183063       1.952384                    0.999238      26.654090      75.262958       0.624592       0.424085      -1.062499      -0.004612      -0.001572      -0.005454       0.007314       0.017809      -0.013562      -0.016483      -0.004134       0.011819      -0.019961      -0.012153       0.032114             12.591243      10.337056       3.692439      -1.589677       9.627938      -6.495365      17.808735           0.000002
           88              C       6.761126       7.312916       9.088098      -0.177362      41.906415 0.49401549E+03  0.12015593E+05                                10.580913                            7.474895       0.021177       1.960978                    0.999671      30.990938      91.220390       0.593746       0.424132      -1.057191      -0.009607       0.005867      -0.008881       0.014338      -0.013216       0.018351       0.019638       0.007667       0.022565      -0.034564       0.009656       0.024908             13.453950      10.897305       3.667753      -1.946651      10.208607      -6.929588      19.255937           0.000033
           89              C       8.948530       2.338012       2.996401      -0.454067      25.560087 0.42643325E+03  0.99575664E+04                                 7.303462                            6.646316       0.323069       2.076947                    0.997580      30.937518      88.072453       0.675246       0.388456      -1.084984       0.033927      -0.053743       0.058214       0.086188      -0.025963       0.015290      -0.030406      -0.013466       0.056657      -0.037444      -0.014348       0.051793              7.593585       7.578183      -1.147332       0.736601       8.273297      -1.394661       6.929274          -0.000012
           90              C       9.642636       1.450351       3.973552      -0.017433      22.410726 0.34896371E+03  0.77808333E+04                                 6.981550                            6.258933      -0.140420       1.977031                    0.998999      26.589298      74.924449       0.652542       0.420971      -1.059216      -0.017530      -0.009505      -0.119244       0.120900      -0.044597      -0.017618       0.050477      -0.052962      -0.082402      -0.055615      -0.033792       0.089408              7.329701       7.350903      -1.447745      -0.011273       8.076162      -0.539975       6.562038          -0.000022
           91              C       2.562566       1.393615       2.832558      -0.462374      25.116662 0.42703604E+03  0.99973211E+04                                 7.223278                            6.644039       0.242752       2.045335                    0.997282      31.464501      90.340299       0.674926       0.387642      -1.083147      -0.058319      -0.050442      -0.046448       0.090016       0.030730       0.031113       0.020643       0.026468      -0.099288      -0.047408      -0.016910       0.064318              7.515756       9.132523       0.980135      -0.396011       7.097244      -0.368325       6.317501          -0.000009
           92              C       2.532467      12.137800       2.298224      -0.020720      23.321432 0.38467731E+03  0.88443306E+04                                 7.380566                            6.735706      -0.397259       1.909220                    0.995809      27.192662      79.431208       0.602333       0.442284      -1.039630       0.018344       0.031536       0.093983       0.100815       0.039168      -0.058072      -0.017502       0.089257       0.027215      -0.064307      -0.032382       0.096688              7.869747       9.261898       1.075028      -0.948031       7.349723      -0.670675       6.997621          -0.000036
           93              C       2.025580      10.873048       4.417846      -0.015885      22.379850 0.35245176E+03  0.78845776E+04                                 7.011216                            6.322020      -0.099210       1.994675                    0.998913      26.539398      75.106487       0.643849       0.425249      -1.055683       0.013287      -0.039295      -0.111458       0.118926      -0.025531       0.037492      -0.049919      -0.035539       0.044905      -0.048316      -0.033134       0.081450              7.331874       7.274425      -1.355880      -0.040578       7.882616      -0.822585       6.838581          -0.000024
           94              C       2.692846       9.630647       3.877608      -0.459984      25.771211 0.42714796E+03  0.99633855E+04                                 7.284833                            6.595956       0.516199       2.135530                    0.998480      30.871275      87.404072       0.687494       0.381952      -1.091220      -0.040543       0.073833       0.033175       0.090530      -0.034188      -0.014611       0.023616      -0.025512      -0.044376      -0.029589      -0.025332       0.054922              7.586894       7.888883      -1.506948       0.190594       8.038018       0.054952       6.833781          -0.000015
           95              C       3.999129      13.730297      11.764193      -0.454067      25.560080 0.42643308E+03  0.99575615E+04                                 7.303461                            6.646315       0.323068       2.076947                    0.997580      30.937513      88.072434       0.675246       0.388456      -1.084984      -0.033927       0.053743      -0.058214       0.086188      -0.025963       0.015290      -0.030406      -0.013466       0.056658      -0.037444      -0.014348       0.051792              7.593583       7.578181      -1.147331       0.736600       8.273296      -1.394660       6.929272          -0.000012
           96              C       3.305023      14.617958      10.787042      -0.017433      22.410725 0.34896371E+03  0.77808330E+04                                 6.981549                            6.258933      -0.140418       1.977032                    0.998999      26.589291      74.924414       0.652542       0.420970      -1.059216       0.017530       0.009505       0.119244       0.120900      -0.044597      -0.017618       0.050477      -0.052962      -0.082402      -0.055616      -0.033792       0.089408              7.329700       7.350901      -1.447746      -0.011274       8.076162      -0.539975       6.562037          -0.000021
           97              C      10.385093      14.674694      11.928036      -0.462375      25.116663 0.42703606E+03  0.99973213E+04                                 7.223277                            6.644039       0.242753       2.045335                    0.997282      31.464498      90.340273       0.674926       0.387642      -1.083147       0.058319       0.050442       0.046448       0.090016       0.030730       0.031113       0.020643       0.026468      -0.099288      -0.047408      -0.016910       0.064318              7.515755       9.132523       0.980137      -0.396010       7.097242      -0.368325       6.317501          -0.000009
           98              C      10.415192       3.930509      12.462370      -0.020720      23.321431 0.38467727E+03  0.88443295E+04                                 7.380566                            6.735706      -0.397260       1.909220                    0.995809      27.192661      79.431207       0.602333       0.442284      -1.039630      -0.018343      -0.031536      -0.093983       0.100815       0.039168      -0.058072      -0.017502       0.089257       0.027215      -0.064307      -0.032382       0.096688              7.869748       9.261898       1.075028      -0.948031       7.349724      -0.670675       6.997621          -0.000036
           99              C      10.922079       5.195261      10.342748      -0.015885      22.379857 0.35245189E+03  0.78845815E+04                                 7.011218                            6.322021      -0.099210       1.994675                    0.998913      26.539404      75.106511       0.643849       0.425249      -1.055683      -0.013287       0.039295       0.111458       0.118926      -0.025531       0.037492      -0.049919      -0.035539       0.044905      -0.048316      -0.033134       0.081450              7.331876       7.274427      -1.355881      -0.040578       7.882619      -0.822585       6.838583          -0.000024
          100              C      10.254813       6.437662      10.882986      -0.459984      25.771220 0.42714814E+03  0.99633914E+04                                 7.284836                            6.595958       0.516197       2.135529                    0.998480      30.871285      87.404122       0.687494       0.381952      -1.091219       0.040543      -0.073833      -0.033175       0.090530      -0.034188      -0.014611       0.023616      -0.025512      -0.044377      -0.029589      -0.025332       0.054922              7.586897       7.888887      -1.506948       0.190594       8.038021       0.054952       6.833784          -0.000015
          101              O       8.128845       9.578983       0.828069      -0.594519      43.021500 0.64160126E+03  0.16117596E+05                                 9.761220                            7.844736       0.175893       2.098248                    0.995037      28.560353      76.693713       0.677873       0.359685      -1.138673       0.038398      -0.010729       0.003581       0.040029      -0.021015      -0.009215      -0.023130       0.108217      -0.003431      -0.066617       0.007581       0.059036             11.661493      19.009585      -3.856115      -0.805274       9.602871       0.984553       6.372025           0.000022
          102              O      10.142955      10.445963       1.282696      -0.563729      37.481886 0.55938112E+03  0.13539448E+05                                 8.844819                            7.319997       0.631190       2.255955                    0.996796      27.469309      71.726811       0.704478       0.359207      -1.142341      -0.016893      -0.011694      -0.005368       0.021235       0.079378       0.027033      -0.009073      -0.045653       0.213601      -0.121993       0.044400       0.077593             10.082610      10.067018       4.072602       2.197955      12.412260       3.316324       7.768552           0.000030
          103              O       6.035762       1.381198       1.439158      -0.546676      34.243690 0.51685656E+03  0.12293183E+05                                 8.351848                            6.978988       0.439040       2.202231                    0.996304      27.182237      70.882499       0.728728       0.353383      -1.144419      -0.000350       0.010840      -0.022268       0.024769       0.003797      -0.002578      -0.049500       0.051840       0.081907      -0.065928       0.011933       0.053995              9.724605       6.549480      -0.831550       1.479639      12.546384      -4.358155      10.077951           0.000037
          104              O       7.654057       5.530318      14.024040      -0.563318      36.904830 0.59770973E+03  0.14750680E+05                                 8.804502                            7.593246       0.186253       2.119705                    0.993961      27.664820      73.621261       0.686102       0.361739      -1.137104       0.023056       0.017515       0.004805       0.029351       0.006418      -0.001711       0.069420       0.092470       0.016329      -0.096596       0.043285       0.053311              9.946965       8.699242       0.381215       1.335253      11.511492       2.626776       9.630163           0.000014
          105              O       6.546334      10.348008       3.431838      -0.568541      38.190993 0.54048836E+03  0.12991576E+05                                 8.973743                            7.135866       0.476762       2.206428                    0.997286      27.495906      71.931826       0.721261       0.353296      -1.145209       0.030260      -0.005700       0.019862       0.036642      -0.024221       0.051949       0.010936      -0.021892       0.054816      -0.066326       0.011351       0.054975             10.628736      10.230646      -0.336990       3.828993       6.349683      -2.498011      15.305881           0.000016
          106              O       8.669699      10.749406       3.994217      -0.579269      37.974271 0.54926561E+03  0.13228641E+05                                 8.922743                            7.220028       0.740111       2.280951                    0.997184      27.785842      72.275744       0.714573       0.355899      -1.145459      -0.021157      -0.013133      -0.004694       0.025340       0.019500      -0.056885       0.052097       0.003104      -0.247285      -0.123390       0.058587       0.064804             10.303890      14.798421       4.378111      -2.864422       7.574222      -2.067884       8.539027           0.000032
          107              O       4.818814       6.489326      13.932525      -0.594518      43.021424 0.64159994E+03  0.16117554E+05                                 9.761208                            7.844727       0.175893       2.098249                    0.995037      28.560325      76.693608       0.677874       0.359685      -1.138673      -0.038398       0.010729      -0.003581       0.040029      -0.021015      -0.009215      -0.023130       0.108216      -0.003431      -0.066616       0.007581       0.059036             11.661477      19.009556      -3.856107      -0.805272       9.602856       0.984551       6.372017           0.000020
          108              O       2.804704       5.622346      13.477898      -0.563729      37.481911 0.55938159E+03  0.13539462E+05                                 8.844823                            7.320000       0.631190       2.255954                    0.996796      27.469319      71.726849       0.704478       0.359207      -1.142341       0.016893       0.011694       0.005368       0.021235       0.079378       0.027033      -0.009073      -0.045653       0.213602      -0.121993       0.044400       0.077593             10.082615      10.067022       4.072606       2.197957      12.412265       3.316326       7.768556           0.000032
          109              O       6.911897      14.687111      13.321436      -0.546675      34.243628 0.51685546E+03  0.12293150E+05                                 8.351837                            6.978980       0.439042       2.202232                    0.996304      27.182211      70.882402       0.728729       0.353383      -1.144419       0.000350      -0.010840       0.022268       0.024769       0.003797      -0.002578      -0.049500       0.051839       0.081906      -0.065928       0.011932       0.053995              9.724591       6.549472      -0.831548       1.479636      12.546363      -4.358148      10.077938           0.000040
          110              O       5.293602      10.537991       0.736554      -0.563319      36.904849 0.59771011E+03  0.14750692E+05                                 8.804505                            7.593248       0.186254       2.119705                    0.993962      27.664828      73.621291       0.686102       0.361739      -1.137104      -0.023056      -0.017515      -0.004805       0.029351       0.006418      -0.001711       0.069420       0.092470       0.016329      -0.096596       0.043285       0.053311              9.946970       8.699246       0.381215       1.335253      11.511497       2.626777       9.630166           0.000015
          111              O       6.401325       5.720301      11.328756      -0.568541      38.190940 0.54048748E+03  0.12991550E+05                                 8.973736                            7.135860       0.476760       2.206428                    0.997286      27.495883      71.931749       0.721261       0.353296      -1.145209      -0.030260       0.005700      -0.019862       0.036642      -0.024221       0.051948       0.010936      -0.021892       0.054816      -0.066326       0.011351       0.054975             10.628727      10.230638      -0.336990       3.828991       6.349677      -2.498007      15.305865           0.000017
          112              O       4.277960       5.318903      10.766377      -0.579269      37.974261 0.54926546E+03  0.13228636E+05                                 8.922740                            7.220026       0.740112       2.280952                    0.997184      27.785840      72.275732       0.714573       0.355899      -1.145459       0.021157       0.013133       0.004694       0.025340       0.019500      -0.056885       0.052097       0.003104      -0.247285      -0.123390       0.058587       0.064804             10.303887      14.798415       4.378109      -2.864421       7.574220      -2.067884       8.539025           0.000031
          113              N       1.500835      11.779736       3.349179      -0.045550      23.088439 0.35893098E+03  0.80088171E+04                                 7.136471                            6.364083      -0.674047       1.869709                    0.994320      24.558671      67.812126       0.648719       0.423148      -1.064561       0.058025       0.042360       0.039157       0.081820      -0.037896      -0.026096      -0.034104      -0.024402      -0.048956      -0.066403       0.015266       0.051138              7.702680       7.991013      -0.932186      -0.870370       7.974727      -0.806714       7.142300           0.000061
          114              N       1.495024       4.288573      11.411415      -0.045549      23.088438 0.35893093E+03  0.80088159E+04                                 7.136471                            6.364082      -0.674047       1.869709                    0.994320      24.558670      67.812124       0.648719       0.423148      -1.064561      -0.058025      -0.042360      -0.039157       0.081819      -0.037896      -0.026095      -0.034104      -0.024402      -0.048956      -0.066403       0.015266       0.051138              7.702680       7.991014      -0.932186      -0.870369       7.974726      -0.806715       7.142300           0.000060

******************************************************
Auxiliary information for the entire system
The total spin magnetic moment of the unit cell is   0.000000
The total net atomic charge of the unit cell is   -0.000003
Accuracy of reproducing the electrostatic potential in the unit cell:
  The inner radius (bohr) =    5.0000
  The outer radius (bohr) =   12.0000
  Valid grid points have density less than (e/(bohr^3)) =    0.0001
  The number of valid grid points were=        83083
  The rms potential error without charges in kcal/mol is=      5.60582
  The rms potential error with partial charges in kcal/mol is=      0.73057
  The RRMSE value at monopole order=      0.13032
  The rms potential error with partial charges and cloud penetration in kcal/mol is=      0.71723
  The RRMSE value at monopole order with cloud penetration is=      0.12794
  The rms potential error with partial charges and atomic dipoles in kcal/mol is=      0.37480
  The RRMSE value at dipole order=      0.06686
  The rms potential error with partial charges, atomic dipoles and cloud penetration in kcal/mol is=      0.36573
  The RRMSE value at dipole order with cloud penetration=      0.06524

******************************************************
The electron densities and ab initio electrostatic potential were computed in VASP using the PBE functional and
projector augmented wave method. See the main text of the journal article for a description of computational details.
The atomic charges, dipoles, and quadrupoles were computed with the DDEC6 method as described in
(a) T. A. Manz and N. Gabaldon Limas, RSC Adv. 6 (2016) 47771-47801 DOI: 10.1039/c6ra04656h
(b) N. Gabaldon Limas and T. A. Manz, RSC Adv. 8 (2018) 2678-2707 DOI: 10.1039/c7ra11829e.
For each atom in the material, the electron cloud parameters were fit to the spherically averaged atom-in-material
electron density using radial positions for which this density was between 10^-4 and 10^-2 electrons per cubic bohr.
The polarizabilities, dispersion coefficients, and quantum Drude oscillator (QDO) parameters were fit using the MCLF method.
The magnetic structure of the system was optimized in VASP from the default ferromagnetic initial guess using spin polarization.
The atomic spin moments (ASMs) were computed on this optimized magnetic structure using the DDEC6 partition as inputs
to the method of T. A. Manz and D. S. Sholl, J. Chem. Theory Comput. 7 (2011) 4146-4164 DOI: 10.1021/ct200539n.
The RMSE and RRMSE were computed using a uniform grid with Ewald summation.
