# Supplementary material for: A collection of forcefield precursors for metal–organic frameworks
Source: RSC Adv. 2019 Nov 13;9(63):36492–507. doi: 10.1039/c9ra07327b (PMC9075174; doi:10.1039/c9ra07327b)
Supplement: RA-009-C9RA07327B-s5339 [file RA-009-C9RA07327B-s5339.xyz]

  408
jmolscript: load "" {1 1 1} spacegroup "x,y,z" unitcell [{     17.158000     0.000000     0.000000 }, {      0.000000    21.591000     0.000000 }, {      0.000000     0.000000    25.308000 }]
Zn     8.493210    14.358015    15.516335     0.914885
Zn     0.085790     7.232985     2.862335     0.914886
Zn     8.493210    18.028485    15.516335     0.914886
Zn     0.085790     3.562515     2.862335     0.914886
Zn     6.574946    16.193250    17.282833     1.086703
Zn     2.004054     5.397750     4.628833     1.086703
Zn     8.664790     3.562515     9.791665     0.914885
Zn    17.072210    18.028485    22.445665     0.914886
Zn     8.664790     7.232985     9.791665     0.914886
Zn    17.072210    14.358015    22.445665     0.914886
Zn    10.583054     5.397750     8.025167     1.086703
Zn    15.153946    16.193250    20.679167     1.086703
H     16.571196     9.389926     0.842756     0.453441
H      6.700199    13.572103    20.555158     0.116288
H      6.885505    12.140619    22.364680     0.104477
H      9.814376    10.106747    20.461518     0.113577
H      9.539848    11.490730    18.614034     0.112790
H      6.561219     9.914587    23.230213     0.115660
H      8.930739     8.077193     0.635231     0.115309
H     10.576191    10.018224    22.805039     0.118887
H      5.085631     8.493899    23.913529     0.106358
H      3.167367     7.841851    25.027081     0.109401
H      5.264074     7.811624     3.173623     0.121386
H      7.166897     8.517650     2.017048     0.110806
H     11.013720     7.053780     0.559307     0.120396
H     13.282008     6.811961     1.536196     0.124688
H     14.172508    10.439249     0.202464     0.104178
H     12.082664    10.665954    24.569006     0.106013
H      9.165804    12.201074    13.496756     0.453441
H      1.878801     8.018897     7.901158     0.116288
H      1.693495     9.450381     9.710680     0.104477
H     15.922624    11.484253     7.807518     0.113577
H     16.197152    10.100270     5.960034     0.112790
H      2.017781    11.676413    10.576213     0.115660
H     16.806261    13.513807    13.289231     0.115309
H     15.160809    11.572776    10.151039     0.118887
H      3.493369    13.097101    11.259529     0.106358
H      5.411633    13.749149    12.373081     0.109401
H      3.314926    13.779376    15.827623     0.121386
H      1.412103    13.073351    14.671048     0.110806
H     14.723280    14.537220    13.213307     0.120396
H     12.454992    14.779040    14.190196     0.124688
H     11.564492    11.151752    12.856464     0.104178
H     13.654336    10.925046    11.915006     0.106013
H     16.571196     1.405574     0.842756     0.453441
H      6.700199    18.814397    20.555158     0.116288
H      6.885505    20.245881    22.364680     0.104477
H      9.814376     0.688753    20.461518     0.113577
H      9.539848    20.895770    18.614034     0.112790
H      6.561219     0.880913    23.230213     0.115660
H      8.930739     2.718307     0.635231     0.115309
H     10.576191     0.777276    22.805039     0.118887
H      5.085631     2.301601    23.913529     0.106358
H      3.167367     2.953649    25.027081     0.109401
H      5.264074     2.983876     3.173623     0.121386
H      7.166897     2.277851     2.017048     0.110806
H     11.013720     3.741720     0.559307     0.120396
H     13.282008     3.983540     1.536196     0.124688
H     14.172508     0.356252     0.202464     0.104178
H     12.082664     0.129546    24.569006     0.106013
H      9.165804    20.185426    13.496756     0.453441
H      1.878801     2.776603     7.901158     0.116288
H      1.693495     1.345119     9.710680     0.104477
H     15.922624    20.902247     7.807518     0.113577
H     16.197152     0.695230     5.960034     0.112790
H      2.017781    20.710087    10.576213     0.115660
H     16.806261    18.872693    13.289231     0.115309
H     15.160809    20.813724    10.151039     0.118887
H      3.493369    19.289399    11.259529     0.106358
H      5.411633    18.637351    12.373081     0.109401
H      3.314926    18.607124    15.827623     0.121386
H      1.412103    19.313150    14.671048     0.110806
H     14.723280    17.849280    13.213307     0.120396
H     12.454992    17.607461    14.190196     0.124688
H     11.564492    21.234749    12.856464     0.104178
H     13.654336    21.461454    11.915006     0.106013
H      0.586804    20.185426    24.465244     0.453441
H     10.457801     2.776603     4.752842     0.116288
H     10.272495     1.345119     2.943320     0.104477
H      7.343624    20.902247     4.846482     0.113577
H      7.618152     0.695230     6.693966     0.112790
H     10.596781    20.710087     2.077787     0.115660
H      8.227261    18.872693    24.672769     0.115309
H      6.581809    20.813724     2.502961     0.118887
H     12.072369    19.289399     1.394471     0.106358
H     13.990633    18.637351     0.280919     0.109401
H     11.893926    18.607124    22.134377     0.121386
H      9.991103    19.313150    23.290952     0.110806
H      6.144280    17.849280    24.748693     0.120396
H      3.875992    17.607461    23.771804     0.124688
H      2.985492    21.234749    25.105536     0.104178
H      5.075336    21.461454     0.738994     0.106013
H      7.992196     1.405574    11.811244     0.453441
H     15.279199    18.814397    17.406842     0.116288
H     15.464505    20.245881    15.597320     0.104477
H      1.235376     0.688753    17.500482     0.113577
H      0.960848    20.895770    19.347966     0.112790
H     15.140219     0.880913    14.731787     0.115660
H      0.351739     2.718307    12.018769     0.115309
H      1.997191     0.777276    15.156961     0.118887
H     13.664631     2.301601    14.048471     0.106358
H     11.746367     2.953649    12.934919     0.109401
H     13.843074     2.983876     9.480377     0.121386
H     15.745897     2.277851    10.636952     0.110806
H      2.434720     3.741720    12.094693     0.120396
H      4.703008     3.983540    11.117804     0.124688
H      5.593508     0.356252    12.451536     0.104178
H      3.503664     0.129546    13.392994     0.106013
H      0.586804    12.201074    24.465244     0.453441
H     10.457801     8.018897     4.752842     0.116288
H     10.272495     9.450381     2.943320     0.104477
H      7.343624    11.484253     4.846482     0.113577
H      7.618152    10.100270     6.693966     0.112790
H     10.596781    11.676413     2.077787     0.115660
H      8.227261    13.513807    24.672769     0.115309
H      6.581809    11.572776     2.502961     0.118887
H     12.072369    13.097101     1.394471     0.106358
H     13.990633    13.749149     0.280919     0.109401
H     11.893926    13.779376    22.134377     0.121386
H      9.991103    13.073351    23.290952     0.110806
H      6.144280    14.537220    24.748693     0.120396
H      3.875992    14.779040    23.771804     0.124688
H      2.985492    11.151752    25.105536     0.104178
H      5.075336    10.925046     0.738994     0.106013
H      7.992196     9.389926    11.811244     0.453441
H     15.279199    13.572103    17.406842     0.116288
H     15.464505    12.140619    15.597320     0.104477
H      1.235376    10.106747    17.500482     0.113577
H      0.960848    11.490730    19.347966     0.112790
H     15.140219     9.914587    14.731787     0.115660
H      0.351739     8.077193    12.018769     0.115309
H      1.997191    10.018224    15.156961     0.118887
H     13.664631     8.493899    14.048471     0.106358
H     11.746367     7.841851    12.934919     0.109401
H     13.843074     7.811624     9.480377     0.121386
H     15.745897     8.517650    10.636952     0.110806
H      2.434720     7.053780    12.094693     0.120396
H      4.703008     6.811961    11.117804     0.124688
H      5.593508    10.439249    12.451536     0.104178
H      3.503664    10.665954    13.392994     0.106013
C      7.940722    13.636876    18.267314     0.612335
C      8.112302    12.678235    19.439075    -0.021184
C      7.331613    12.863918    20.534911    -0.099421
C      7.458583    12.019710    21.618094    -0.151886
C      8.376536    11.022206    21.650994     0.069501
C      9.177814    10.812773    20.484295    -0.155770
C      9.021676    11.635390    19.398582    -0.097013
C      8.560126    10.149929    22.858186     0.092867
C      7.424267     9.696518    23.559217    -0.207607
C      7.539225     8.936515    24.720854     0.090095
C      8.829507     8.619127    25.168806    -0.204358
C      9.961935     9.072538    24.510798     0.082888
C      9.807513     9.785041    23.313730    -0.210166
C      6.302133     8.485263     0.154379     0.074352
C      5.131958     8.334126    24.849925    -0.144801
C      3.978940     7.954124     0.202464    -0.104912
C      4.004677     7.740374     1.543788    -0.031622
C      5.224611     7.945488     2.234696    -0.097767
C      6.360471     8.342762     1.548850    -0.146252
C      2.781312     7.304235     2.318213     0.625906
C     11.351733     8.802651    25.027081     0.092320
C     11.660577     7.736055     0.430236    -0.148461
C     13.043512     7.589237     1.045220    -0.096886
C     13.911706     8.591059     0.873126    -0.084813
C     13.556536     9.718109     0.253080    -0.124713
C     12.309149     9.847655    24.996712    -0.115729
C     15.335820     8.502536     1.548850     0.668857
C      0.638278     7.954124     5.613314     0.612336
C      0.466698     8.912765     6.785075    -0.021185
C      1.247387     8.727082     7.880911    -0.099421
C      1.120417     9.571290     8.964094    -0.151886
C      0.202464    10.568795     8.996994     0.069501
C     16.559186    10.778227     7.830295    -0.155770
C     16.715324     9.955610     6.744582    -0.097013
C      0.018874    11.441071    10.204186     0.092867
C      1.154733    11.894482    10.905217    -0.207607
C      1.039775    12.654485    12.066854     0.090095
C     16.907493    12.971873    12.514806    -0.204358
C     15.775065    12.518462    11.856798     0.082888
C     15.929487    11.805959    10.659730    -0.210166
C      2.276867    13.105737    12.808379     0.074352
C      3.447042    13.256874    12.195925    -0.144801
C      4.600060    13.636876    12.856464    -0.104912
C      4.574323    13.850627    14.197788    -0.031622
C      3.354389    13.645512    14.888696    -0.097767
C      2.218529    13.248238    14.202850    -0.146252
C      5.797688    14.286765    14.972213     0.625906
C     14.385267    12.788349    12.373081     0.092320
C     14.076423    13.854945    13.084236    -0.148461
C     12.693488    14.001764    13.699220    -0.096885
C     11.825294    12.999941    13.527126    -0.084813
C     12.180464    11.872891    12.907080    -0.124713
C     13.427851    11.743345    12.342712    -0.115729
C     10.401180    13.088464    14.202850     0.668857
C      7.940722    18.749624    18.267314     0.612335
C      8.112302    19.708265    19.439075    -0.021184
C      7.331613    19.522582    20.534911    -0.099422
C      7.458583    20.366790    21.618094    -0.151886
C      8.376536    21.364295    21.650994     0.069501
C      9.177814    -0.017273    20.484295    -0.155770
C      9.021676    20.751110    19.398582    -0.097013
C      8.560126     0.645571    22.858186     0.092867
C      7.424267     1.098982    23.559217    -0.207607
C      7.539225     1.858985    24.720854     0.090095
C      8.829507     2.176373    25.168806    -0.204359
C      9.961935     1.722962    24.510798     0.082888
C      9.807513     1.010459    23.313730    -0.210166
C      6.302133     2.310237     0.154379     0.074352
C      5.131958     2.461374    24.849925    -0.144801
C      3.978940     2.841376     0.202464    -0.104912
C      4.004677     3.055127     1.543788    -0.031622
C      5.224611     2.850012     2.234696    -0.097767
C      6.360471     2.452738     1.548850    -0.146252
C      2.781312     3.491265     2.318213     0.625906
C     11.351733     1.992849    25.027081     0.092320
C     11.660577     3.059445     0.430236    -0.148461
C     13.043512     3.206264     1.045220    -0.096886
C     13.911706     2.204441     0.873126    -0.084813
C     13.556536     1.077391     0.253080    -0.124713
C     12.309149     0.947845    24.996712    -0.115729
C     15.335820     2.292964     1.548850     0.668857
C      0.638278     2.841376     5.613314     0.612336
C      0.466698     1.882735     6.785075    -0.021184
C      1.247387     2.068418     7.880911    -0.099421
C      1.120417     1.224210     8.964094    -0.151886
C      0.202464     0.226706     8.996994     0.069501
C     16.559186     0.017273     7.830295    -0.155770
C     16.715324     0.839890     6.744582    -0.097013
C      0.018874    20.945429    10.204186     0.092867
C      1.154733    20.492018    10.905217    -0.207607
C      1.039775    19.732015    12.066854     0.090095
C     16.907493    19.414627    12.514806    -0.204359
C     15.775065    19.868038    11.856798     0.082888
C     15.929487    20.580541    10.659730    -0.210166
C      2.276867    19.280763    12.808379     0.074352
C      3.447042    19.129626    12.195925    -0.144801
C      4.600060    18.749624    12.856464    -0.104912
C      4.574323    18.535874    14.197788    -0.031622
C      3.354389    18.740988    14.888696    -0.097767
C      2.218529    19.138262    14.202850    -0.146252
C      5.797688    18.099735    14.972213     0.625906
C     14.385267    19.598151    12.373081     0.092320
C     14.076423    18.531555    13.084236    -0.148461
C     12.693488    18.384737    13.699220    -0.096885
C     11.825294    19.386559    13.527126    -0.084813
C     12.180464    20.513609    12.907080    -0.124713
C     13.427851    20.643155    12.342712    -0.115729
C     10.401180    19.298036    14.202850     0.668857
C      9.217278     2.841376     7.040686     0.612335
C      9.045698     1.882735     5.868925    -0.021185
C      9.826387     2.068418     4.773089    -0.099421
C      9.699417     1.224210     3.689906    -0.151886
C      8.781464     0.226706     3.657006     0.069501
C      7.980186     0.017273     4.823705    -0.155770
C      8.136324     0.839890     5.909418    -0.097013
C      8.597874    20.945429     2.449814     0.092867
C      9.733733    20.492018     1.748783    -0.207607
C      9.618775    19.732015     0.587146     0.090095
C      8.328493    19.414627     0.139194    -0.204358
C      7.196065    19.868038     0.797202     0.082888
C      7.350487    20.580541     1.994270    -0.210166
C     10.855867    19.280763    25.153621     0.074352
C     12.026042    19.129626     0.458075    -0.144801
C     13.179060    18.749624    25.105536    -0.104912
C     13.153323    18.535874    23.764212    -0.031622
C     11.933389    18.740988    23.073304    -0.097767
C     10.797529    19.138262    23.759150    -0.146252
C     14.376688    18.099735    22.989787     0.625906
C      5.806267    19.598151     0.280919     0.092320
C      5.497423    18.531555    24.877764    -0.148461
C      4.114488    18.384737    24.262780    -0.096886
C      3.246294    19.386559    24.434874    -0.084813
C      3.601464    20.513609    25.054920    -0.124713
C      4.848851    20.643155     0.311288    -0.115729
C      1.822180    19.298036    23.759150     0.668857
C     16.519722    18.749624    19.694686     0.612336
C     16.691302    19.708265    18.522925    -0.021185
C     15.910613    19.522582    17.427089    -0.099421
C     16.037583    20.366790    16.343906    -0.151886
C     16.955536    21.364295    16.311006     0.069501
C      0.598814    -0.017273    17.477705    -0.155770
C      0.442676    20.751110    18.563418    -0.097013
C     -0.018874     0.645571    15.103814     0.092867
C     16.003267     1.098982    14.402783    -0.207607
C     16.118225     1.858985    13.241146     0.090095
C      0.250507     2.176373    12.793194    -0.204358
C      1.382935     1.722962    13.451202     0.082889
C      1.228513     1.010459    14.648270    -0.210166
C     14.881133     2.310237    12.499621     0.074352
C     13.710958     2.461374    13.112075    -0.144801
C     12.557940     2.841376    12.451536    -0.104912
C     12.583677     3.055127    11.110212    -0.031622
C     13.803611     2.850012    10.419304    -0.097767
C     14.939471     2.452738    11.105150    -0.146252
C     11.360312     3.491265    10.335787     0.625906
C      2.772733     1.992849    12.934919     0.092320
C      3.081577     3.059445    12.223764    -0.148461
C      4.464512     3.206264    11.608780    -0.096885
C      5.332706     2.204441    11.780874    -0.084813
C      4.977536     1.077391    12.400920    -0.124713
C      3.730149     0.947845    12.965288    -0.115729
C      6.756820     2.292964    11.105150     0.668857
C      9.217278     7.954124     7.040686     0.612335
C      9.045698     8.912765     5.868925    -0.021184
C      9.826387     8.727082     4.773089    -0.099421
C      9.699417     9.571290     3.689906    -0.151886
C      8.781464    10.568795     3.657006     0.069501
C      7.980186    10.778227     4.823705    -0.155770
C      8.136324     9.955610     5.909418    -0.097013
C      8.597874    11.441071     2.449814     0.092867
C      9.733733    11.894482     1.748783    -0.207607
C      9.618775    12.654485     0.587146     0.090095
C      8.328493    12.971873     0.139194    -0.204359
C      7.196065    12.518462     0.797202     0.082888
C      7.350487    11.805959     1.994270    -0.210166
C     10.855867    13.105737    25.153621     0.074352
C     12.026042    13.256874     0.458075    -0.144801
C     13.179060    13.636876    25.105536    -0.104912
C     13.153323    13.850627    23.764212    -0.031622
C     11.933389    13.645512    23.073304    -0.097767
C     10.797529    13.248238    23.759150    -0.146252
C     14.376688    14.286765    22.989787     0.625906
C      5.806267    12.788349     0.280919     0.092320
C      5.497423    13.854945    24.877764    -0.148461
C      4.114488    14.001764    24.262780    -0.096886
C      3.246294    12.999941    24.434874    -0.084813
C      3.601464    11.872891    25.054920    -0.124713
C      4.848851    11.743345     0.311288    -0.115729
C      1.822180    13.088464    23.759150     0.668857
C     16.519722    13.636876    19.694686     0.612336
C     16.691302    12.678235    18.522925    -0.021185
C     15.910613    12.863918    17.427089    -0.099421
C     16.037583    12.019710    16.343906    -0.151886
C     16.955536    11.022206    16.311006     0.069501
C      0.598814    10.812773    17.477705    -0.155770
C      0.442676    11.635390    18.563418    -0.097013
C     -0.018874    10.149929    15.103814     0.092867
C     16.003267     9.696518    14.402783    -0.207607
C     16.118225     8.936515    13.241146     0.090095
C      0.250507     8.619127    12.793194    -0.204359
C      1.382935     9.072538    13.451202     0.082888
C      1.228513     9.785041    14.648270    -0.210166
C     14.881133     8.485263    12.499621     0.074352
C     13.710958     8.334126    13.112075    -0.144801
C     12.557940     7.954124    12.451536    -0.104912
C     12.583677     7.740374    11.110212    -0.031622
C     13.803611     7.945488    10.419304    -0.097767
C     14.939471     8.342762    11.105150    -0.146252
C     11.360312     7.304235    10.335787     0.625906
C      2.772733     8.802651    12.934919     0.092320
C      3.081577     7.736055    12.223764    -0.148461
C      4.464512     7.589237    11.608780    -0.096886
C      5.332706     8.591059    11.780874    -0.084813
C      4.977536     9.718109    12.400920    -0.124713
C      3.730149     9.847655    12.965288    -0.115729
C      6.756820     8.502536    11.105150     0.668857
O      7.336761    14.707789    18.474840    -0.547823
O      8.481199    13.269829    17.161355    -0.585180
O      1.666042     7.502873     1.748783    -0.609680
O      2.932302     6.857302     3.452011    -0.568363
O     15.558874     7.435940     1.979086    -0.427961
O     16.109646     9.415835     1.543788    -0.505512
O      1.242239     6.883211     5.820840    -0.547823
O      0.097801     8.321171     4.507355    -0.585180
O      6.912958    14.088128    14.402783    -0.609680
O      5.646698    14.733698    16.106011    -0.568363
O     10.178126    14.155060    14.633086    -0.427961
O      9.627354    12.175165    14.197788    -0.505512
O      7.336761    17.678711    18.474840    -0.547823
O      8.481199    19.116671    17.161355    -0.585181
O      1.666042     3.292628     1.748783    -0.609680
O      2.932302     3.938198     3.452011    -0.568363
O     15.558874     3.359560     1.979086    -0.427961
O     16.109646     1.379665     1.543788    -0.505512
O      1.242239     3.912289     5.820840    -0.547823
O      0.097801     2.474329     4.507355    -0.585180
O      6.912958    18.298373    14.402783    -0.609680
O      5.646698    17.652802    16.106011    -0.568363
O     10.178126    18.231440    14.633086    -0.427961
O      9.627354    20.211335    14.197788    -0.505512
O      8.352514    16.193250    16.235082    -1.066271
O      0.226486     5.397750     3.581082    -1.066271
O      9.821239     3.912289     6.833160    -0.547823
O      8.676801     2.474329     8.146645    -0.585181
O     15.491958    18.298373    23.559217    -0.609680
O     14.225698    17.652802    21.855989    -0.568363
O      1.599126    18.231440    23.328914    -0.427961
O      1.048354    20.211335    23.764212    -0.505512
O     15.915761    17.678711    19.487160    -0.547823
O     17.060199    19.116671    20.800645    -0.585180
O     10.245042     3.292628    10.905217    -0.609680
O     11.511302     3.938198     9.201989    -0.568363
O      6.979874     3.359560    10.674914    -0.427961
O      7.530646     1.379665    11.110212    -0.505512
O      9.821239     6.883211     6.833160    -0.547823
O      8.676801     8.321171     8.146645    -0.585180
O     15.491958    14.088128    23.559217    -0.609680
O     14.225698    14.733698    21.855989    -0.568363
O      1.599126    14.155060    23.328914    -0.427961
O      1.048354    12.175165    23.764212    -0.505512
O     15.915761    14.707789    19.487160    -0.547823
O     17.060199    13.269829    20.800645    -0.585180
O     10.245042     7.502873    10.905217    -0.609680
O     11.511302     6.857302     9.201989    -0.568363
O      6.979874     7.435940    10.674914    -0.427961
O      7.530646     9.415835    11.110212    -0.505512
O      8.805486     5.397750     9.072918    -1.066271
O     16.931514    16.193250    21.726918    -1.066271

The following XYZ coordinates are in angstroms. Other properties are in atomic units.
The sperically averaged electron density of each atom fit to a function of the form exp(a - br)
eigen_1, eigen_2 and eigen_3 are the three eigenvalues of traceless quadrupole moment tensor
  atom number  atomic symbol              X              Y              Z     net charge C6 coefficient C8 coefficient C10 coefficient fluctuating dipole atomic polarizability isotropic forcefield polarizability              a              b squared Pearson coefficient          <r^3>          <r^4>         wp_QDO          m_QDO          q_QDO       dipole_x       dipole_y       dipole_z         dipole            Qxy            Qxz            Qyz     Q(x^2-y^2)  Q(3z^2 - R^2)        eigen_1        eigen_2        eigen_3 static polarizability      alpha(xx)      alpha(xy)      alpha(xz)      alpha(yy)      alpha(yz)      alpha(zz) atomic spin moment
            1             Zn       8.493210      14.358015      15.516335       0.914885      96.391888 0.18795241E+04  0.60235297E+05                                17.667303                           14.527082      -0.085238       1.838286                    0.998719      46.921309     131.085825       0.453903       0.421056      -1.122592       0.011550       0.026363       0.035195       0.045466       0.011792       0.002455       0.014317       0.042520       0.009115      -0.031075       0.006333       0.024742             22.237970      27.923494      -5.226680      -3.044451      18.974016       2.177744      19.816400          -0.000002
            2             Zn       0.085790       7.232985       2.862335       0.914886      96.391865 0.18795237E+04  0.60235279E+05                                17.667300                           14.527080      -0.085238       1.838286                    0.998719      46.921304     131.085801       0.453903       0.421056      -1.122592      -0.011550      -0.026363       0.035195       0.045466       0.011792      -0.002455      -0.014317       0.042519       0.009115      -0.031074       0.006333       0.024742             22.237965      27.923487      -5.226677       3.044453      18.974013      -2.177744      19.816395          -0.000002
            3             Zn       8.493210      18.028485      15.516335       0.914886      96.391881 0.18795241E+04  0.60235297E+05                                17.667302                           14.527082      -0.085238       1.838286                    0.998719      46.921309     131.085821       0.453903       0.421056      -1.122592       0.011550      -0.026363       0.035195       0.045466      -0.011792       0.002454      -0.014317       0.042520       0.009115      -0.031075       0.006333       0.024742             22.237967      27.923488       5.226677      -3.044451      18.974015      -2.177743      19.816399          -0.000002
            4             Zn       0.085790       3.562515       2.862335       0.914886      96.391863 0.18795235E+04  0.60235271E+05                                17.667300                           14.527079      -0.085238       1.838286                    0.998719      46.921302     131.085795       0.453903       0.421056      -1.122592      -0.011550       0.026363       0.035195       0.045466      -0.011792      -0.002455       0.014317       0.042519       0.009115      -0.031074       0.006333       0.024742             22.237966      27.923491       5.226680       3.044452      18.974012       2.177744      19.816395          -0.000002
            5             Zn       6.574946      16.193250      17.282833       1.086703      84.739504 0.14496164E+04  0.43497938E+05                                16.346316                           12.842544       0.075121       1.926668                    0.997754      42.388161     114.252597       0.478421       0.426658      -1.119891      -0.046820      -0.000000       0.055894       0.072913       0.000000      -0.054475      -0.000000       0.189853       0.002759      -0.095386      -0.024107       0.119494             21.648810      16.310287       0.000000       6.459591      27.472590       0.000001      21.163553          -0.000000
            6             Zn       2.004054       5.397750       4.628833       1.086703      84.739501 0.14496163E+04  0.43497934E+05                                16.346315                           12.842543       0.075121       1.926668                    0.997754      42.388160     114.252594       0.478421       0.426658      -1.119891       0.046820       0.000000       0.055894       0.072913      -0.000000       0.054475      -0.000000       0.189853       0.002759      -0.095386      -0.024107       0.119494             21.648809      16.310287      -0.000000      -6.459590      27.472588       0.000001      21.163552          -0.000001
            7             Zn       8.664790       3.562515       9.791665       0.914885      96.391897 0.18795243E+04  0.60235306E+05                                17.667305                           14.527084      -0.085238       1.838286                    0.998719      46.921311     131.085836       0.453903       0.421056      -1.122592      -0.011550       0.026363      -0.035195       0.045466      -0.011792       0.002454      -0.014317       0.042520       0.009115      -0.031075       0.006333       0.024742             22.237972      27.923497       5.226681      -3.044452      18.974018      -2.177744      19.816402          -0.000001
            8             Zn      17.072210      18.028485      22.445665       0.914886      96.391878 0.18795239E+04  0.60235288E+05                                17.667303                           14.527082      -0.085239       1.838286                    0.998719      46.921305     131.085818       0.453903       0.421056      -1.122592       0.011550      -0.026363      -0.035195       0.045466      -0.011792      -0.002454       0.014317       0.042519       0.009116      -0.031074       0.006333       0.024741             22.237971      27.923495       5.226680       3.044455      18.974017       2.177745      19.816399          -0.000001
            9             Zn       8.664790       7.232985       9.791665       0.914886      96.391887 0.18795242E+04  0.60235300E+05                                17.667304                           14.527083      -0.085238       1.838286                    0.998719      46.921309     131.085827       0.453903       0.421056      -1.122592      -0.011550      -0.026363      -0.035195       0.045466       0.011792       0.002454       0.014317       0.042520       0.009115      -0.031075       0.006333       0.024742             22.237970      27.923492      -5.226678      -3.044453      18.974017       2.177744      19.816401          -0.000001
           10             Zn      17.072210      14.358015      22.445665       0.914886      96.391877 0.18795237E+04  0.60235281E+05                                17.667303                           14.527082      -0.085239       1.838286                    0.998719      46.921303     131.085812       0.453903       0.421056      -1.122592       0.011550       0.026363      -0.035195       0.045466       0.011792      -0.002454      -0.014317       0.042519       0.009116      -0.031074       0.006333       0.024741             22.237971      27.923499      -5.226682       3.044454      18.974016      -2.177745      19.816399          -0.000001
           11             Zn      10.583054       5.397750       8.025167       1.086703      84.739508 0.14496165E+04  0.43497940E+05                                16.346316                           12.842544       0.075121       1.926668                    0.997754      42.388161     114.252599       0.478421       0.426658      -1.119891       0.046820       0.000000      -0.055894       0.072913       0.000000      -0.054475      -0.000000       0.189853       0.002759      -0.095386      -0.024107       0.119494             21.648811      16.310288      -0.000000       6.459591      27.472591      -0.000000      21.163554          -0.000000
           12             Zn      15.153946      16.193250      20.679167       1.086703      84.739513 0.14496166E+04  0.43497943E+05                                16.346318                           12.842545       0.075121       1.926668                    0.997754      42.388161     114.252603       0.478421       0.426658      -1.119891      -0.046820       0.000000      -0.055894       0.072913      -0.000000       0.054475      -0.000000       0.189853       0.002759      -0.095386      -0.024107       0.119494             21.648813      16.310290       0.000000      -6.459591      27.472593      -0.000000      21.163556          -0.000000
           13              H      16.571196       9.389926       0.842756       0.453441       0.430423 0.24962762E+01  0.18503129E+02                                 1.003420                            0.974764      -1.237692       2.521706                    0.999744       1.836761       4.618859       0.578917       1.427372      -0.682865       0.021177       0.000362      -0.027342       0.034586       0.009696      -0.014687       0.003556       0.002248       0.028535      -0.020266       0.000998       0.019269              1.018594       1.129758       0.069131      -0.195533       0.881404      -0.090427       1.044622          -0.000001
           14              H       6.700199      13.572103      20.555158       0.116288       1.233164 0.91173954E+01  0.90918722E+02                                 1.781824                            1.676310      -1.075951       2.363900                    0.997558       3.381284       9.023745       0.531440       1.155764      -0.739718      -0.026561       0.029745       0.002331       0.039946      -0.013910      -0.007161       0.002655       0.005606      -0.005483      -0.013877      -0.003913       0.017790              1.830577       1.805759      -0.479130       0.031674       2.013291      -0.189663       1.672682          -0.000001
           15              H       6.885505      12.140619      22.364680       0.104477       1.161843 0.85556244E+01  0.85553295E+02                                 1.828301                            1.710004      -1.138627       2.328015                    0.995978       3.700235      10.510367       0.477911       1.281663      -0.707510      -0.022819       0.004526       0.024206       0.033573      -0.009622      -0.007320      -0.005773       0.002168       0.010222      -0.015801       0.006444       0.009357              1.891916       1.781125      -0.083627      -0.474395       1.543704      -0.080716       2.350917           0.000000
           16              H       9.814376      10.106747      20.461518       0.113577       1.235891 0.92514968E+01  0.92179173E+02                                 1.762017                            1.673276      -0.959945       2.416920                    0.998259       3.296276       8.665387       0.541665       1.134891      -0.746435       0.026459      -0.027871      -0.004737       0.038721      -0.015138      -0.009561      -0.003588      -0.001324       0.011379      -0.020717       0.005582       0.015134              1.778217       1.744227      -0.451738       0.012396       1.931555      -0.097514       1.658869           0.000002
           17              H       9.539848      11.490730      18.614034       0.112790       1.304226 0.95295267E+01  0.95763465E+02                                 1.829212                            1.697200      -1.074172       2.361154                    0.997342       3.385856       8.972154       0.537714       1.133512      -0.745815       0.022939      -0.007886      -0.031782       0.039981      -0.012856      -0.012950       0.002323       0.001344       0.000903      -0.016979      -0.002585       0.019564              1.904373       1.719462      -0.108687      -0.465315       1.520339      -0.023291       2.473317          -0.000001
           18              H       6.561219       9.914587      23.230213       0.115660       1.264025 0.99597264E+01  0.10290719E+03                                 1.902136                            1.822959      -1.265198       2.274070                    0.994992       3.691104      10.475761       0.473773       1.251232      -0.715529      -0.031402       0.006898      -0.013921       0.035035      -0.001316       0.006660      -0.006240       0.018918       0.001037      -0.012781      -0.000825       0.013606              1.937258       2.327752      -0.049851       0.108316       1.703715      -0.275347       1.780307           0.000000
           19              H       8.930739       8.077193       0.635231       0.115309       1.226771 0.95388308E+01  0.97657216E+02                                 1.874866                            1.791835      -1.230086       2.291492                    0.995274       3.679014      10.448386       0.473985       1.262212      -0.712820       0.002080      -0.021846       0.027408       0.035111       0.000603       0.000926      -0.013719       0.001416       0.000541      -0.014115       0.000692       0.013424              1.924454       1.864132      -0.085294       0.011674       1.832165      -0.444538       2.077066           0.000000
           20              H      10.576191      10.018224      22.805039       0.118887       1.333385 0.10594833E+02  0.11101575E+03                                 1.967838                            1.879588      -1.260680       2.280081                    0.994570       3.675044      10.454763       0.467469       1.250439      -0.716664       0.028679       0.006230      -0.021085       0.036136      -0.001972      -0.008310      -0.006542       0.021768       0.001721      -0.015240      -0.000142       0.015382              2.003426       2.279823       0.149516      -0.232474       1.654022      -0.254790       2.076432           0.000000
           21              H       5.085631       8.493899      23.913529       0.106358       1.215434 0.91024210E+01  0.90495377E+02                                 1.751665                            1.665020      -0.929172       2.425344                    0.998594       3.342287       8.830520       0.539415       1.142124      -0.743857      -0.003605       0.005577      -0.035426       0.036043       0.003707       0.004963      -0.003802       0.021946       0.038224      -0.018632       0.003430       0.015202              1.780551       1.596969       0.124495      -0.090648       1.511684      -0.220514       2.233000           0.000001
           22              H       3.167367       7.841851      25.027081       0.109401       1.336883 0.10086841E+02  0.10280391E+03                                 1.861793                            1.749779      -1.087522       2.350928                    0.997316       3.425144       9.137410       0.527970       1.138263      -0.745113      -0.031419      -0.007276      -0.020742       0.038345       0.007062       0.009496      -0.003455       0.014928       0.036432      -0.017987       0.000295       0.017692              1.904148       2.421819       0.203679       0.284960       1.566004      -0.000725       1.724621          -0.000001
           23              H       5.264074       7.811624       3.173623       0.121386       1.176400 0.88238043E+01  0.87546482E+02                                 1.752499                            1.670890      -1.018498       2.398706                    0.997907       3.334591       8.967488       0.520298       1.186509      -0.732591       0.005552      -0.008378       0.041505       0.042704       0.000559       0.006856      -0.003386       0.017332       0.041701      -0.016107      -0.001123       0.017230              1.783460       1.591236       0.111976      -0.089437       1.468041      -0.214223       2.291104          -0.000001
           24              H       7.166897       8.517650       2.017048       0.110806       1.163576 0.86742804E+01  0.87294529E+02                                 1.848199                            1.736867      -1.234264       2.286735                    0.994447       3.755611      10.804682       0.466683       1.304160      -0.702377       0.028889       0.006422       0.021635       0.036659       0.004265       0.001496      -0.004114       0.016782       0.030631      -0.015261       0.004272       0.010989              1.903325       2.402095       0.275212       0.322234       1.543702       0.058193       1.764177          -0.000000
           25              H      11.013720       7.053780       0.559307       0.120396       1.096324 0.79162932E+01  0.76594062E+02                                 1.680094                            1.587127      -0.886365       2.456593                    0.999063       3.295051       8.808260       0.530518       1.193254      -0.730083      -0.028699      -0.024541       0.005043       0.038096       0.008798       0.005393      -0.010829      -0.000608      -0.024233      -0.018247       0.004319       0.013927              1.726496       1.836189       0.312389      -0.016945       2.006925      -0.125179       1.336375           0.000000
           26              H      13.282008       6.811961       1.536196       0.124688       1.148706 0.80310338E+01  0.77981775E+02                                 1.735433                            1.598856      -0.896510       2.454431                    0.999074       3.295178       8.823390       0.528453       1.193654      -0.730045       0.011066      -0.034865       0.024772       0.044178       0.002747       0.002866      -0.014336      -0.013263      -0.017699      -0.015699      -0.002471       0.018170              1.830275       1.656188      -0.216153       0.203774       2.257625      -0.417549       1.577013          -0.000001
           27              H      14.172508      10.439249       0.202464       0.104178       1.236733 0.91836865E+01  0.92341074E+02                                 1.816487                            1.704251      -1.190199       2.298805                    0.996055       3.594810       9.839059       0.513626       1.185990      -0.730221       0.016586       0.031142      -0.003756       0.035483       0.008045       0.001548      -0.007448      -0.010418      -0.023132      -0.012552      -0.002451       0.015002              1.866655       2.079116       0.411191       0.031557       2.097076      -0.183462       1.423774          -0.000001
           28              H      12.082664      10.665954      24.569006       0.106013       1.243255 0.92993735E+01  0.95795392E+02                                 1.968354                            1.823588      -1.466088       2.173523                    0.991956       4.021527      11.935100       0.443388       1.341007      -0.693367      -0.006365       0.032229      -0.015863       0.036481       0.004671       0.003886      -0.009259      -0.001780      -0.020770      -0.014084       0.003782       0.010302              2.075245       1.855839      -0.298463       0.247343       2.615533      -0.521744       1.754363          -0.000000
           29              H       9.165804      12.201074      13.496756       0.453441       0.430423 0.24962760E+01  0.18503126E+02                                 1.003420                            0.974763      -1.237692       2.521706                    0.999744       1.836761       4.618857       0.578918       1.427371      -0.682865      -0.021177      -0.000362      -0.027342       0.034586       0.009696       0.014687      -0.003556       0.002248       0.028535      -0.020266       0.000998       0.019269              1.018594       1.129757       0.069131       0.195533       0.881404       0.090427       1.044621          -0.000000
           30              H       1.878801       8.018897       7.901158       0.116288       1.233164 0.91173938E+01  0.90918694E+02                                 1.781823                            1.676310      -1.075951       2.363900                    0.997558       3.381284       9.023742       0.531440       1.155764      -0.739718       0.026561      -0.029745       0.002331       0.039946      -0.013910       0.007161      -0.002655       0.005606      -0.005483      -0.013877      -0.003913       0.017790              1.830576       1.805758      -0.479130      -0.031674       2.013290       0.189663       1.672681          -0.000000
           31              H       1.693495       9.450381       9.710680       0.104477       1.161843 0.85556254E+01  0.85553307E+02                                 1.828301                            1.710004      -1.138627       2.328015                    0.995978       3.700235      10.510367       0.477911       1.281663      -0.707510       0.022819      -0.004526       0.024206       0.033572      -0.009622       0.007320       0.005773       0.002168       0.010222      -0.015801       0.006444       0.009357              1.891916       1.781125      -0.083627       0.474395       1.543704       0.080716       2.350917           0.000000
           32              H      15.922624      11.484253       7.807518       0.113577       1.235889 0.92514780E+01  0.92178933E+02                                 1.762015                            1.673274      -0.959944       2.416920                    0.998259       3.296273       8.665375       0.541666       1.134891      -0.746435      -0.026459       0.027871      -0.004737       0.038721      -0.015138       0.009561       0.003588      -0.001324       0.011379      -0.020717       0.005582       0.015134              1.778215       1.744225      -0.451737      -0.012396       1.931552       0.097513       1.658867           0.000002
           33              H      16.197152      10.100270       5.960034       0.112790       1.304224 0.95295092E+01  0.95763240E+02                                 1.829210                            1.697198      -1.074171       2.361155                    0.997342       3.385853       8.972142       0.537715       1.133511      -0.745815      -0.022939       0.007886      -0.031782       0.039981      -0.012856       0.012950      -0.002323       0.001344       0.000903      -0.016979      -0.002585       0.019564              1.904371       1.719461      -0.108687       0.465315       1.520338       0.023290       2.473314          -0.000001
           34              H       2.017781      11.676413      10.576213       0.115660       1.264024 0.99597195E+01  0.10290709E+03                                 1.902135                            1.822958      -1.265198       2.274070                    0.994992       3.691103      10.475753       0.473773       1.251231      -0.715529       0.031402      -0.006898      -0.013921       0.035035      -0.001316      -0.006660       0.006240       0.018918       0.001037      -0.012781      -0.000825       0.013606              1.937256       2.327750      -0.049851      -0.108316       1.703714       0.275347       1.780305           0.000000
           35              H      16.806261      13.513807      13.289231       0.115309       1.226771 0.95388318E+01  0.97657234E+02                                 1.874867                            1.791836      -1.230086       2.291492                    0.995274       3.679014      10.448388       0.473985       1.262212      -0.712820      -0.002080       0.021846       0.027408       0.035111       0.000603      -0.000926       0.013719       0.001416       0.000541      -0.014115       0.000692       0.013424              1.924455       1.864132      -0.085294      -0.011674       1.832166       0.444538       2.077067           0.000001
           36              H      15.160809      11.572776      10.151039       0.118887       1.333385 0.10594834E+02  0.11101576E+03                                 1.967838                            1.879588      -1.260680       2.280081                    0.994570       3.675044      10.454761       0.467469       1.250439      -0.716664      -0.028679      -0.006230      -0.021085       0.036136      -0.001972       0.008310       0.006542       0.021768       0.001721      -0.015240      -0.000142       0.015383              2.003425       2.279823       0.149516       0.232474       1.654021       0.254790       2.076431           0.000001
           37              H       3.493369      13.097101      11.259529       0.106358       1.215434 0.91024191E+01  0.90495351E+02                                 1.751665                            1.665020      -0.929171       2.425344                    0.998594       3.342287       8.830519       0.539415       1.142124      -0.743857       0.003605      -0.005577      -0.035426       0.036043       0.003707      -0.004963       0.003802       0.021946       0.038224      -0.018632       0.003430       0.015202              1.780551       1.596969       0.124494       0.090648       1.511684       0.220514       2.232999           0.000001
           38              H       5.411633      13.749149      12.373081       0.109401       1.336883 0.10086844E+02  0.10280395E+03                                 1.861793                            1.749779      -1.087522       2.350929                    0.997316       3.425145       9.137412       0.527970       1.138263      -0.745113       0.031419       0.007276      -0.020742       0.038345       0.007062      -0.009496       0.003455       0.014928       0.036432      -0.017987       0.000295       0.017692              1.904148       2.421818       0.203679      -0.284960       1.566004       0.000725       1.724621          -0.000000
           39              H       3.314926      13.779376      15.827623       0.121386       1.176398 0.88237935E+01  0.87546343E+02                                 1.752498                            1.670889      -1.018497       2.398706                    0.997907       3.334589       8.967479       0.520298       1.186509      -0.732591      -0.005552       0.008378       0.041505       0.042704       0.000559      -0.006856       0.003386       0.017332       0.041701      -0.016107      -0.001123       0.017230              1.783458       1.591234       0.111976       0.089437       1.468040       0.214223       2.291101          -0.000001
           40              H       1.412103      13.073351      14.671048       0.110806       1.163576 0.86742785E+01  0.87294508E+02                                 1.848199                            1.736867      -1.234264       2.286734                    0.994447       3.755611      10.804683       0.466682       1.304160      -0.702377      -0.028889      -0.006422       0.021635       0.036659       0.004265      -0.001496       0.004114       0.016782       0.030631      -0.015261       0.004272       0.010989              1.903325       2.402095       0.275211      -0.322234       1.543702      -0.058193       1.764177           0.000000
           41              H      14.723280      14.537220      13.213307       0.120396       1.096324 0.79162944E+01  0.76594076E+02                                 1.680094                            1.587127      -0.886365       2.456592                    0.999063       3.295051       8.808260       0.530518       1.193254      -0.730083       0.028699       0.024541       0.005043       0.038096       0.008798      -0.005393       0.010829      -0.000608      -0.024233      -0.018247       0.004319       0.013927              1.726496       1.836189       0.312389       0.016945       2.006925       0.125179       1.336375           0.000001
           42              H      12.454992      14.779040      14.190196       0.124688       1.148706 0.80310331E+01  0.77981760E+02                                 1.735433                            1.598855      -0.896510       2.454431                    0.999074       3.295178       8.823387       0.528453       1.193653      -0.730046      -0.011066       0.034865       0.024772       0.044178       0.002747      -0.002866       0.014336      -0.013263      -0.017698      -0.015699      -0.002471       0.018170              1.830275       1.656188      -0.216153      -0.203774       2.257624       0.417549       1.577013          -0.000000
           43              H      11.564492      11.151752      12.856464       0.104178       1.236733 0.91836821E+01  0.92341012E+02                                 1.816486                            1.704250      -1.190199       2.298805                    0.996055       3.594810       9.839056       0.513627       1.185989      -0.730221      -0.016586      -0.031142      -0.003756       0.035483       0.008045      -0.001548       0.007448      -0.010418      -0.023132      -0.012552      -0.002451       0.015002              1.866654       2.079116       0.411191      -0.031557       2.097074       0.183462       1.423773          -0.000000
           44              H      13.654336      10.925046      11.915006       0.106013       1.243254 0.92993700E+01  0.95795348E+02                                 1.968353                            1.823588      -1.466088       2.173523                    0.991956       4.021526      11.935097       0.443388       1.341007      -0.693367       0.006365      -0.032229      -0.015863       0.036481       0.004671      -0.003886       0.009259      -0.001780      -0.020770      -0.014084       0.003782       0.010302              2.075245       1.855839      -0.298463      -0.247343       2.615533       0.521744       1.754363           0.000000
           45              H      16.571196       1.405574       0.842756       0.453441       0.430423 0.24962762E+01  0.18503131E+02                                 1.003421                            0.974764      -1.237692       2.521706                    0.999744       1.836761       4.618860       0.578917       1.427373      -0.682864       0.021177      -0.000362      -0.027342       0.034586      -0.009696      -0.014687      -0.003556       0.002248       0.028535      -0.020266       0.000998       0.019269              1.018595       1.129758      -0.069131      -0.195533       0.881404       0.090428       1.044622          -0.000001
           46              H       6.700199      18.814397      20.555158       0.116288       1.233164 0.91173972E+01  0.90918739E+02                                 1.781823                            1.676310      -1.075951       2.363900                    0.997558       3.381285       9.023746       0.531440       1.155764      -0.739718      -0.026561      -0.029745       0.002331       0.039946       0.013910      -0.007161      -0.002655       0.005606      -0.005483      -0.013877      -0.003913       0.017790              1.830577       1.805759       0.479130       0.031674       2.013291       0.189663       1.672681          -0.000001
           47              H       6.885505      20.245881      22.364680       0.104477       1.161843 0.85556236E+01  0.85553287E+02                                 1.828301                            1.710004      -1.138627       2.328015                    0.995978       3.700235      10.510368       0.477911       1.281663      -0.707510      -0.022819      -0.004526       0.024206       0.033573       0.009622      -0.007320       0.005773       0.002168       0.010222      -0.015801       0.006444       0.009357              1.891916       1.781125       0.083627      -0.474395       1.543704       0.080716       2.350918           0.000000
           48              H       9.814376       0.688753      20.461518       0.113577       1.235892 0.92515022E+01  0.92179239E+02                                 1.762017                            1.673276      -0.959945       2.416919                    0.998259       3.296277       8.665390       0.541665       1.134891      -0.746435       0.026459       0.027871      -0.004737       0.038721       0.015138      -0.009561       0.003588      -0.001324       0.011379      -0.020717       0.005582       0.015134              1.778217       1.744227       0.451738       0.012396       1.931555       0.097514       1.658870           0.000002
           49              H       9.539848      20.895770      18.614034       0.112790       1.304226 0.95295259E+01  0.95763452E+02                                 1.829212                            1.697200      -1.074172       2.361154                    0.997342       3.385856       8.972153       0.537715       1.133511      -0.745815       0.022939       0.007886      -0.031782       0.039981       0.012856      -0.012950      -0.002323       0.001344       0.000903      -0.016979      -0.002585       0.019564              1.904373       1.719462       0.108687      -0.465315       1.520339       0.023291       2.473317          -0.000001
           50              H       6.561219       0.880913      23.230213       0.115660       1.264025 0.99597264E+01  0.10290719E+03                                 1.902136                            1.822959      -1.265198       2.274070                    0.994992       3.691104      10.475761       0.473773       1.251232      -0.715529      -0.031402      -0.006898      -0.013921       0.035035       0.001316       0.006660       0.006240       0.018918       0.001037      -0.012781      -0.000825       0.013606              1.937258       2.327752       0.049851       0.108316       1.703715       0.275347       1.780307           0.000000
           51              H       8.930739       2.718307       0.635231       0.115309       1.226771 0.95388293E+01  0.97657198E+02                                 1.874866                            1.791835      -1.230086       2.291492                    0.995274       3.679014      10.448386       0.473985       1.262212      -0.712820       0.002080       0.021846       0.027408       0.035111      -0.000603       0.000926       0.013719       0.001416       0.000541      -0.014115       0.000692       0.013424              1.924454       1.864132       0.085294       0.011674       1.832165       0.444538       2.077066           0.000000
           52              H      10.576191       0.777276      22.805039       0.118887       1.333385 0.10594833E+02  0.11101575E+03                                 1.967838                            1.879588      -1.260680       2.280081                    0.994570       3.675044      10.454763       0.467469       1.250439      -0.716664       0.028679      -0.006230      -0.021085       0.036136       0.001972      -0.008310       0.006542       0.021768       0.001721      -0.015240      -0.000142       0.015382              2.003426       2.279823      -0.149516      -0.232474       1.654022       0.254790       2.076432           0.000000
           53              H       5.085631       2.301601      23.913529       0.106358       1.215434 0.91024237E+01  0.90495414E+02                                 1.751666                            1.665021      -0.929172       2.425344                    0.998594       3.342287       8.830522       0.539415       1.142125      -0.743857      -0.003605      -0.005577      -0.035426       0.036043      -0.003707       0.004963       0.003802       0.021946       0.038224      -0.018632       0.003430       0.015202              1.780552       1.596970      -0.124495      -0.090648       1.511685       0.220514       2.233001           0.000001
           54              H       3.167367       2.953649      25.027081       0.109401       1.336883 0.10086841E+02  0.10280391E+03                                 1.861793                            1.749779      -1.087522       2.350928                    0.997316       3.425144       9.137410       0.527970       1.138263      -0.745113      -0.031419       0.007276      -0.020742       0.038345      -0.007062       0.009496       0.003455       0.014928       0.036432      -0.017987       0.000295       0.017692              1.904148       2.421818      -0.203679       0.284960       1.566004       0.000725       1.724621          -0.000001
           55              H       5.264074       2.983876       3.173623       0.121386       1.176399 0.88238006E+01  0.87546439E+02                                 1.752499                            1.670890      -1.018498       2.398706                    0.997907       3.334590       8.967486       0.520298       1.186510      -0.732591       0.005552       0.008378       0.041505       0.042704      -0.000559       0.006856       0.003386       0.017332       0.041701      -0.016107      -0.001123       0.017230              1.783460       1.591236      -0.111976      -0.089437       1.468041       0.214223       2.291103          -0.000001
           56              H       7.166897       2.277851       2.017048       0.110806       1.163576 0.86742777E+01  0.87294496E+02                                 1.848198                            1.736867      -1.234264       2.286735                    0.994447       3.755611      10.804682       0.466683       1.304160      -0.702377       0.028889      -0.006422       0.021635       0.036659      -0.004265       0.001496       0.004114       0.016782       0.030631      -0.015261       0.004272       0.010989              1.903324       2.402095      -0.275211       0.322234       1.543702      -0.058193       1.764177          -0.000000
           57              H      11.013720       3.741720       0.559307       0.120396       1.096324 0.79162932E+01  0.76594062E+02                                 1.680094                            1.587127      -0.886365       2.456593                    0.999063       3.295051       8.808260       0.530518       1.193254      -0.730083      -0.028699       0.024541       0.005043       0.038096      -0.008798       0.005393       0.010829      -0.000608      -0.024233      -0.018247       0.004319       0.013927              1.726496       1.836189      -0.312389      -0.016945       2.006925       0.125179       1.336375           0.000000
           58              H      13.282008       3.983540       1.536196       0.124688       1.148706 0.80310336E+01  0.77981773E+02                                 1.735433                            1.598856      -0.896510       2.454431                    0.999074       3.295178       8.823390       0.528453       1.193654      -0.730045       0.011066       0.034865       0.024772       0.044178      -0.002747       0.002866       0.014336      -0.013263      -0.017699      -0.015699      -0.002471       0.018170              1.830275       1.656188       0.216153       0.203774       2.257625       0.417549       1.577013          -0.000001
           59              H      14.172508       0.356252       0.202464       0.104178       1.236732 0.91836807E+01  0.92341001E+02                                 1.816486                            1.704250      -1.190199       2.298805                    0.996055       3.594810       9.839058       0.513626       1.185990      -0.730221       0.016586      -0.031142      -0.003756       0.035483      -0.008045       0.001548       0.007448      -0.010418      -0.023132      -0.012552      -0.002451       0.015002              1.866655       2.079116      -0.411191       0.031557       2.097075       0.183462       1.423773          -0.000001
           60              H      12.082664       0.129546      24.569006       0.106013       1.243255 0.92993742E+01  0.95795399E+02                                 1.968353                            1.823588      -1.466088       2.173523                    0.991956       4.021527      11.935099       0.443388       1.341006      -0.693367      -0.006365      -0.032229      -0.015863       0.036481      -0.004671       0.003886       0.009259      -0.001780      -0.020770      -0.014084       0.003782       0.010302              2.075245       1.855839       0.298463       0.247343       2.615533       0.521744       1.754363          -0.000000
           61              H       9.165804      20.185426      13.496756       0.453441       0.430423 0.24962759E+01  0.18503122E+02                                 1.003419                            0.974763      -1.237692       2.521706                    0.999744       1.836761       4.618855       0.578918       1.427369      -0.682865      -0.021177       0.000362      -0.027342       0.034586      -0.009696       0.014687       0.003556       0.002248       0.028535      -0.020266       0.000998       0.019269              1.018593       1.129756      -0.069131       0.195533       0.881403      -0.090427       1.044621          -0.000000
           62              H       1.878801       2.776603       7.901158       0.116288       1.233164 0.91173933E+01  0.90918685E+02                                 1.781822                            1.676309      -1.075952       2.363900                    0.997558       3.381284       9.023741       0.531441       1.155763      -0.739718       0.026561       0.029745       0.002331       0.039946       0.013910       0.007161       0.002655       0.005606      -0.005483      -0.013877      -0.003913       0.017790              1.830576       1.805758       0.479130      -0.031674       2.013290      -0.189663       1.672681          -0.000000
           63              H       1.693495       1.345119       9.710680       0.104477       1.161843 0.85556270E+01  0.85553326E+02                                 1.828302                            1.710004      -1.138627       2.328015                    0.995978       3.700235      10.510367       0.477911       1.281662      -0.707510       0.022819       0.004526       0.024206       0.033572       0.009622       0.007320      -0.005773       0.002168       0.010222      -0.015801       0.006444       0.009357              1.891916       1.781126       0.083627       0.474396       1.543704      -0.080716       2.350918           0.000000
           64              H      15.922624      20.902247       7.807518       0.113577       1.235890 0.92514800E+01  0.92178953E+02                                 1.762014                            1.673273      -0.959944       2.416920                    0.998259       3.296274       8.665376       0.541666       1.134890      -0.746435      -0.026459      -0.027871      -0.004737       0.038721       0.015138       0.009561      -0.003588      -0.001324       0.011379      -0.020717       0.005582       0.015134              1.778214       1.744224       0.451737      -0.012396       1.931552      -0.097513       1.658867           0.000002
           65              H      16.197152       0.695230       5.960034       0.112790       1.304225 0.95295121E+01  0.95763281E+02                                 1.829211                            1.697199      -1.074171       2.361154                    0.997342       3.385853       8.972144       0.537714       1.133512      -0.745815      -0.022939      -0.007886      -0.031782       0.039981       0.012856       0.012950       0.002323       0.001344       0.000903      -0.016979      -0.002585       0.019564              1.904371       1.719461       0.108687       0.465315       1.520338      -0.023290       2.473315          -0.000001
           66              H       2.017781      20.710087      10.576213       0.115660       1.264024 0.99597197E+01  0.10290709E+03                                 1.902134                            1.822958      -1.265198       2.274070                    0.994992       3.691103      10.475751       0.473773       1.251230      -0.715530       0.031402       0.006898      -0.013921       0.035035       0.001316      -0.006660      -0.006240       0.018918       0.001037      -0.012781      -0.000825       0.013606              1.937256       2.327750       0.049851      -0.108316       1.703713      -0.275347       1.780305           0.000000
           67              H      16.806261      18.872693      13.289231       0.115309       1.226771 0.95388306E+01  0.97657216E+02                                 1.874866                            1.791835      -1.230086       2.291492                    0.995274       3.679014      10.448387       0.473985       1.262212      -0.712820      -0.002080      -0.021846       0.027408       0.035111      -0.000603      -0.000926      -0.013719       0.001416       0.000541      -0.014115       0.000692       0.013424              1.924455       1.864132       0.085294      -0.011674       1.832165      -0.444538       2.077066           0.000001
           68              H      15.160809      20.813724      10.151039       0.118887       1.333385 0.10594830E+02  0.11101570E+03                                 1.967838                            1.879588      -1.260680       2.280081                    0.994570       3.675043      10.454758       0.467469       1.250439      -0.716664      -0.028679       0.006230      -0.021085       0.036136       0.001972       0.008310      -0.006542       0.021768       0.001721      -0.015240      -0.000142       0.015383              2.003425       2.279823      -0.149516       0.232474       1.654021      -0.254790       2.076431           0.000001
           69              H       3.493369      19.289399      11.259529       0.106358       1.215433 0.91024156E+01  0.90495311E+02                                 1.751665                            1.665020      -0.929171       2.425344                    0.998594       3.342286       8.830517       0.539415       1.142125      -0.743857       0.003605       0.005577      -0.035426       0.036043      -0.003707      -0.004963      -0.003802       0.021946       0.038224      -0.018632       0.003430       0.015202              1.780551       1.596969      -0.124494       0.090648       1.511684      -0.220514       2.232999           0.000001
           70              H       5.411633      18.637351      12.373081       0.109401       1.336883 0.10086835E+02  0.10280384E+03                                 1.861792                            1.749778      -1.087522       2.350929                    0.997316       3.425144       9.137407       0.527970       1.138263      -0.745113       0.031419      -0.007276      -0.020742       0.038345      -0.007062      -0.009496      -0.003455       0.014928       0.036432      -0.017987       0.000295       0.017692              1.904147       2.421817      -0.203679      -0.284959       1.566003      -0.000725       1.724620          -0.000000
           71              H       3.314926      18.607124      15.827623       0.121386       1.176398 0.88237932E+01  0.87546336E+02                                 1.752497                            1.670888      -1.018497       2.398706                    0.997907       3.334589       8.967478       0.520299       1.186508      -0.732591      -0.005552      -0.008378       0.041505       0.042704      -0.000559      -0.006856      -0.003386       0.017332       0.041701      -0.016107      -0.001123       0.017230              1.783458       1.591234      -0.111976       0.089437       1.468040      -0.214223       2.291101          -0.000001
           72              H       1.412103      19.313150      14.671048       0.110806       1.163576 0.86742812E+01  0.87294541E+02                                 1.848199                            1.736867      -1.234264       2.286734                    0.994447       3.755611      10.804683       0.466682       1.304160      -0.702377      -0.028889       0.006422       0.021635       0.036659      -0.004265      -0.001496      -0.004114       0.016782       0.030631      -0.015261       0.004272       0.010989              1.903325       2.402095      -0.275212      -0.322234       1.543703       0.058193       1.764177           0.000000
           73              H      14.723280      17.849280      13.213307       0.120396       1.096324 0.79162944E+01  0.76594076E+02                                 1.680094                            1.587127      -0.886365       2.456592                    0.999063       3.295051       8.808260       0.530518       1.193254      -0.730083       0.028699      -0.024541       0.005043       0.038096      -0.008798      -0.005393      -0.010829      -0.000608      -0.024233      -0.018247       0.004319       0.013927              1.726496       1.836189      -0.312389       0.016945       2.006926      -0.125179       1.336375           0.000001
           74              H      12.454992      17.607461      14.190196       0.124688       1.148706 0.80310332E+01  0.77981759E+02                                 1.735432                            1.598855      -0.896510       2.454431                    0.999074       3.295178       8.823386       0.528453       1.193653      -0.730046      -0.011066      -0.034865       0.024772       0.044178      -0.002747      -0.002866      -0.014336      -0.013263      -0.017698      -0.015699      -0.002471       0.018170              1.830274       1.656187       0.216153      -0.203773       2.257623      -0.417549       1.577012          -0.000000
           75              H      11.564492      21.234749      12.856464       0.104178       1.236733 0.91836892E+01  0.92341099E+02                                 1.816487                            1.704250      -1.190199       2.298805                    0.996055       3.594810       9.839056       0.513627       1.185989      -0.730221      -0.016586       0.031142      -0.003756       0.035483      -0.008045      -0.001548      -0.007448      -0.010418      -0.023132      -0.012552      -0.002451       0.015002              1.866655       2.079116      -0.411191      -0.031557       2.097076      -0.183462       1.423774          -0.000000
           76              H      13.654336      21.461454      11.915006       0.106013       1.243255 0.92993714E+01  0.95795365E+02                                 1.968353                            1.823588      -1.466088       2.173523                    0.991956       4.021526      11.935097       0.443388       1.341007      -0.693367       0.006365       0.032229      -0.015863       0.036481      -0.004671      -0.003886      -0.009259      -0.001780      -0.020770      -0.014084       0.003782       0.010302              2.075245       1.855839       0.298463      -0.247343       2.615533      -0.521744       1.754363           0.000000
           77              H       0.586804      20.185426      24.465244       0.453441       0.430423 0.24962782E+01  0.18503146E+02                                 1.003420                            0.974763      -1.237692       2.521706                    0.999744       1.836762       4.618860       0.578918       1.427371      -0.682865      -0.021177       0.000362       0.027342       0.034586      -0.009696      -0.014687      -0.003556       0.002248       0.028535      -0.020266       0.000998       0.019269              1.018594       1.129757      -0.069131      -0.195533       0.881404       0.090427       1.044621          -0.000001
           78              H      10.457801       2.776603       4.752842       0.116288       1.233165 0.91173991E+01  0.90918764E+02                                 1.781824                            1.676310      -1.075951       2.363900                    0.997558       3.381285       9.023747       0.531440       1.155764      -0.739718       0.026561       0.029745      -0.002331       0.039946       0.013910      -0.007161      -0.002655       0.005606      -0.005483      -0.013877      -0.003913       0.017790              1.830577       1.805759       0.479130       0.031674       2.013291       0.189663       1.672682          -0.000001
           79              H      10.272495       1.345119       2.943320       0.104477       1.161843 0.85556239E+01  0.85553291E+02                                 1.828302                            1.710004      -1.138627       2.328015                    0.995978       3.700235      10.510368       0.477911       1.281663      -0.707510       0.022819       0.004526      -0.024206       0.033573       0.009622      -0.007320       0.005773       0.002168       0.010222      -0.015801       0.006444       0.009357              1.891916       1.781126       0.083627      -0.474396       1.543704       0.080716       2.350918           0.000000
           80              H       7.343624      20.902247       4.846482       0.113577       1.235891 0.92514904E+01  0.92179084E+02                                 1.762015                            1.673274      -0.959945       2.416919                    0.998259       3.296276       8.665383       0.541666       1.134890      -0.746435      -0.026459      -0.027871       0.004737       0.038721       0.015138      -0.009561       0.003588      -0.001324       0.011379      -0.020717       0.005582       0.015134              1.778216       1.744225       0.451737       0.012396       1.931553       0.097513       1.658868           0.000002
           81              H       7.618152       0.695230       6.693966       0.112790       1.304225 0.95295188E+01  0.95763359E+02                                 1.829211                            1.697199      -1.074172       2.361154                    0.997342       3.385855       8.972148       0.537715       1.133511      -0.745815      -0.022939      -0.007886       0.031782       0.039981       0.012856      -0.012950      -0.002323       0.001344       0.000903      -0.016979      -0.002585       0.019564              1.904371       1.719461       0.108687      -0.465315       1.520338       0.023290       2.473315          -0.000001
           82              H      10.596781      20.710087       2.077787       0.115660       1.264025 0.99597263E+01  0.10290720E+03                                 1.902137                            1.822960      -1.265198       2.274070                    0.994992       3.691104      10.475763       0.473772       1.251233      -0.715529       0.031402       0.006898       0.013921       0.035035       0.001316       0.006660       0.006240       0.018918       0.001037      -0.012781      -0.000825       0.013606              1.937258       2.327753       0.049851       0.108316       1.703715       0.275347       1.780307           0.000000
           83              H       8.227261      18.872693      24.672769       0.115309       1.226771 0.95388308E+01  0.97657216E+02                                 1.874866                            1.791835      -1.230086       2.291492                    0.995274       3.679014      10.448386       0.473985       1.262212      -0.712820      -0.002080      -0.021846      -0.027408       0.035111      -0.000603       0.000926       0.013719       0.001416       0.000541      -0.014115       0.000692       0.013424              1.924454       1.864132       0.085294       0.011674       1.832165       0.444538       2.077066           0.000000
           84              H       6.581809      20.813724       2.502961       0.118887       1.333386 0.10594839E+02  0.11101583E+03                                 1.967839                            1.879589      -1.260680       2.280081                    0.994570       3.675045      10.454767       0.467469       1.250439      -0.716664      -0.028679       0.006230       0.021085       0.036136       0.001972      -0.008310       0.006542       0.021768       0.001721      -0.015240      -0.000142       0.015382              2.003426       2.279824      -0.149516      -0.232474       1.654022       0.254791       2.076432           0.000000
           85              H      12.072369      19.289399       1.394471       0.106358       1.215434 0.91024237E+01  0.90495414E+02                                 1.751666                            1.665021      -0.929171       2.425344                    0.998594       3.342287       8.830522       0.539415       1.142125      -0.743857       0.003605       0.005577       0.035426       0.036043      -0.003707       0.004963       0.003802       0.021946       0.038224      -0.018632       0.003430       0.015202              1.780552       1.596970      -0.124495      -0.090648       1.511685       0.220514       2.233001           0.000001
           86              H      13.990633      18.637351       0.280919       0.109401       1.336883 0.10086840E+02  0.10280390E+03                                 1.861793                            1.749779      -1.087523       2.350928                    0.997316       3.425144       9.137409       0.527970       1.138263      -0.745113       0.031419      -0.007276       0.020742       0.038345      -0.007062       0.009496       0.003455       0.014928       0.036432      -0.017987       0.000295       0.017692              1.904148       2.421818      -0.203679       0.284960       1.566004       0.000725       1.724621          -0.000001
           87              H      11.893926      18.607124      22.134377       0.121386       1.176399 0.88238010E+01  0.87546447E+02                                 1.752499                            1.670890      -1.018498       2.398706                    0.997907       3.334590       8.967487       0.520298       1.186510      -0.732591      -0.005552      -0.008378      -0.041505       0.042704      -0.000559       0.006856       0.003386       0.017332       0.041701      -0.016107      -0.001123       0.017230              1.783460       1.591236      -0.111976      -0.089437       1.468041       0.214223       2.291104          -0.000001
           88              H       9.991103      19.313150      23.290952       0.110806       1.163576 0.86742791E+01  0.87294512E+02                                 1.848198                            1.736867      -1.234264       2.286735                    0.994447       3.755611      10.804682       0.466683       1.304160      -0.702377      -0.028889       0.006422      -0.021635       0.036659      -0.004265       0.001496       0.004114       0.016782       0.030631      -0.015261       0.004272       0.010989              1.903325       2.402095      -0.275212       0.322234       1.543702      -0.058193       1.764177          -0.000000
           89              H       6.144280      17.849280      24.748693       0.120396       1.096324 0.79162933E+01  0.76594066E+02                                 1.680094                            1.587127      -0.886365       2.456593                    0.999063       3.295051       8.808261       0.530518       1.193254      -0.730083       0.028699      -0.024541      -0.005043       0.038096      -0.008798       0.005393       0.010829      -0.000608      -0.024233      -0.018247       0.004319       0.013927              1.726497       1.836189      -0.312389      -0.016945       2.006926       0.125179       1.336375           0.000000
           90              H       3.875992      17.607461      23.771804       0.124688       1.148706 0.80310354E+01  0.77981795E+02                                 1.735434                            1.598856      -0.896510       2.454431                    0.999074       3.295179       8.823393       0.528453       1.193654      -0.730045      -0.011066      -0.034865      -0.024772       0.044178      -0.002747       0.002866       0.014336      -0.013263      -0.017699      -0.015699      -0.002471       0.018170              1.830276       1.656189       0.216153       0.203774       2.257625       0.417549       1.577013          -0.000001
           91              H       2.985492      21.234749      25.105536       0.104178       1.236733 0.91836864E+01  0.92341078E+02                                 1.816487                            1.704251      -1.190199       2.298805                    0.996055       3.594810       9.839061       0.513626       1.185991      -0.730221      -0.016586       0.031142       0.003756       0.035483      -0.008045       0.001548       0.007448      -0.010418      -0.023132      -0.012552      -0.002451       0.015002              1.866656       2.079117      -0.411191       0.031557       2.097077       0.183462       1.423774          -0.000001
           92              H       5.075336      21.461454       0.738994       0.106013       1.243255 0.92993728E+01  0.95795385E+02                                 1.968354                            1.823588      -1.466088       2.173523                    0.991956       4.021527      11.935101       0.443388       1.341007      -0.693367       0.006365       0.032229       0.015863       0.036481      -0.004671       0.003886       0.009259      -0.001780      -0.020770      -0.014084       0.003782       0.010302              2.075245       1.855839       0.298463       0.247343       2.615533       0.521745       1.754363          -0.000000
           93              H       7.992196       1.405574      11.811244       0.453441       0.430423 0.24962759E+01  0.18503122E+02                                 1.003419                            0.974763      -1.237692       2.521706                    0.999744       1.836761       4.618855       0.578918       1.427369      -0.682865       0.021177      -0.000362       0.027342       0.034586      -0.009696       0.014687       0.003556       0.002248       0.028535      -0.020266       0.000998       0.019269              1.018593       1.129756      -0.069131       0.195533       0.881403      -0.090427       1.044621          -0.000000
           94              H      15.279199      18.814397      17.406842       0.116288       1.233164 0.91173938E+01  0.90918694E+02                                 1.781823                            1.676310      -1.075952       2.363900                    0.997558       3.381284       9.023742       0.531440       1.155764      -0.739718      -0.026561      -0.029745      -0.002331       0.039946       0.013910       0.007161       0.002655       0.005606      -0.005483      -0.013877      -0.003913       0.017790              1.830576       1.805758       0.479130      -0.031674       2.013290      -0.189663       1.672681          -0.000000
           95              H      15.464505      20.245881      15.597320       0.104477       1.161843 0.85556254E+01  0.85553307E+02                                 1.828301                            1.710004      -1.138627       2.328015                    0.995978       3.700235      10.510367       0.477911       1.281663      -0.707510      -0.022819      -0.004526      -0.024206       0.033572       0.009622       0.007320      -0.005773       0.002168       0.010222      -0.015801       0.006444       0.009357              1.891916       1.781125       0.083627       0.474395       1.543704      -0.080716       2.350917           0.000000
           96              H       1.235376       0.688753      17.500482       0.113577       1.235889 0.92514757E+01  0.92178903E+02                                 1.762014                            1.673273      -0.959944       2.416920                    0.998259       3.296273       8.665374       0.541666       1.134891      -0.746435       0.026459       0.027871       0.004737       0.038721       0.015138       0.009561      -0.003588      -0.001324       0.011379      -0.020717       0.005582       0.015134              1.778214       1.744224       0.451737      -0.012396       1.931552      -0.097513       1.658867           0.000002
           97              H       0.960848      20.895770      19.347966       0.112790       1.304225 0.95295134E+01  0.95763291E+02                                 1.829210                            1.697198      -1.074171       2.361154                    0.997342       3.385854       8.972145       0.537715       1.133511      -0.745815       0.022939       0.007886       0.031782       0.039981       0.012856       0.012950       0.002323       0.001344       0.000903      -0.016979      -0.002585       0.019564              1.904371       1.719461       0.108687       0.465315       1.520338      -0.023290       2.473314          -0.000001
           98              H      15.140219       0.880913      14.731787       0.115660       1.264024 0.99597210E+01  0.10290711E+03                                 1.902135                            1.822958      -1.265198       2.274070                    0.994992       3.691103      10.475753       0.473773       1.251231      -0.715529      -0.031402      -0.006898       0.013921       0.035035       0.001316      -0.006660      -0.006240       0.018918       0.001037      -0.012781      -0.000825       0.013606              1.937257       2.327750       0.049851      -0.108316       1.703714      -0.275347       1.780305           0.000000
           99              H       0.351739       2.718307      12.018769       0.115309       1.226771 0.95388306E+01  0.97657216E+02                                 1.874866                            1.791835      -1.230086       2.291492                    0.995274       3.679014      10.448387       0.473985       1.262212      -0.712820       0.002080       0.021846      -0.027408       0.035111      -0.000603      -0.000926      -0.013719       0.001416       0.000541      -0.014115       0.000692       0.013424              1.924455       1.864132       0.085294      -0.011674       1.832165      -0.444538       2.077066           0.000000
          100              H       1.997191       0.777276      15.156961       0.118887       1.333385 0.10594830E+02  0.11101570E+03                                 1.967838                            1.879588      -1.260680       2.280081                    0.994570       3.675043      10.454759       0.467469       1.250439      -0.716664       0.028679      -0.006230       0.021085       0.036136       0.001972       0.008310      -0.006542       0.021768       0.001721      -0.015240      -0.000142       0.015383              2.003425       2.279823      -0.149516       0.232474       1.654021      -0.254790       2.076431           0.000001
          101              H      13.664631       2.301601      14.048471       0.106358       1.215433 0.91024150E+01  0.90495300E+02                                 1.751665                            1.665020      -0.929171       2.425344                    0.998594       3.342286       8.830516       0.539415       1.142124      -0.743857      -0.003605      -0.005577       0.035426       0.036043      -0.003707      -0.004963      -0.003802       0.021946       0.038224      -0.018632       0.003430       0.015202              1.780550       1.596969      -0.124494       0.090648       1.511684      -0.220514       2.232999           0.000001
          102              H      11.746367       2.953649      12.934919       0.109401       1.336882 0.10086826E+02  0.10280372E+03                                 1.861791                            1.749777      -1.087522       2.350929                    0.997316       3.425143       9.137402       0.527970       1.138262      -0.745113      -0.031419       0.007276       0.020742       0.038345      -0.007062      -0.009496      -0.003455       0.014928       0.036432      -0.017987       0.000295       0.017692              1.904145       2.421815      -0.203678      -0.284959       1.566002      -0.000725       1.724619          -0.000000
          103              H      13.843074       2.983876       9.480377       0.121386       1.176398 0.88237939E+01  0.87546350E+02                                 1.752498                            1.670889      -1.018497       2.398706                    0.997907       3.334589       8.967480       0.520298       1.186509      -0.732591       0.005552       0.008378      -0.041505       0.042704      -0.000559      -0.006856      -0.003386       0.017332       0.041701      -0.016107      -0.001123       0.017230              1.783459       1.591235      -0.111976       0.089437       1.468040      -0.214223       2.291102          -0.000001
          104              H      15.745897       2.277851      10.636952       0.110806       1.163576 0.86742785E+01  0.87294508E+02                                 1.848199                            1.736867      -1.234264       2.286734                    0.994447       3.755611      10.804683       0.466682       1.304160      -0.702377       0.028889      -0.006422      -0.021635       0.036659      -0.004265      -0.001496      -0.004114       0.016782       0.030631      -0.015261       0.004272       0.010989              1.903325       2.402095      -0.275211      -0.322234       1.543702       0.058193       1.764177           0.000000
          105              H       2.434720       3.741720      12.094693       0.120396       1.096324 0.79162944E+01  0.76594076E+02                                 1.680094                            1.587127      -0.886365       2.456593                    0.999063       3.295051       8.808260       0.530518       1.193254      -0.730083      -0.028699       0.024541      -0.005043       0.038096      -0.008798      -0.005393      -0.010829      -0.000608      -0.024233      -0.018247       0.004319       0.013927              1.726496       1.836189      -0.312389       0.016945       2.006925      -0.125179       1.336375           0.000001
          106              H       4.703008       3.983540      11.117804       0.124688       1.148706 0.80310331E+01  0.77981760E+02                                 1.735433                            1.598855      -0.896510       2.454431                    0.999074       3.295178       8.823387       0.528453       1.193653      -0.730046       0.011066       0.034865      -0.024772       0.044178      -0.002747      -0.002866      -0.014336      -0.013263      -0.017699      -0.015699      -0.002471       0.018170              1.830275       1.656188       0.216153      -0.203774       2.257624      -0.417549       1.577013          -0.000000
          107              H       5.593508       0.356252      12.451536       0.104178       1.236733 0.91836833E+01  0.92341028E+02                                 1.816486                            1.704250      -1.190199       2.298805                    0.996055       3.594810       9.839056       0.513627       1.185989      -0.730221       0.016586      -0.031142       0.003756       0.035483      -0.008045      -0.001548      -0.007448      -0.010418      -0.023132      -0.012552      -0.002451       0.015002              1.866654       2.079116      -0.411191      -0.031557       2.097074      -0.183462       1.423773          -0.000000
          108              H       3.503664       0.129546      13.392994       0.106013       1.243254 0.92993707E+01  0.95795358E+02                                 1.968354                            1.823588      -1.466088       2.173523                    0.991956       4.021526      11.935098       0.443388       1.341007      -0.693367      -0.006365      -0.032229       0.015863       0.036481      -0.004671      -0.003886      -0.009259      -0.001780      -0.020770      -0.014084       0.003782       0.010302              2.075245       1.855839       0.298463      -0.247343       2.615533      -0.521745       1.754363           0.000000
          109              H       0.586804      12.201074      24.465244       0.453441       0.430423 0.24962782E+01  0.18503146E+02                                 1.003420                            0.974763      -1.237692       2.521706                    0.999744       1.836762       4.618860       0.578918       1.427371      -0.682865      -0.021177      -0.000362       0.027342       0.034586       0.009696      -0.014687       0.003556       0.002248       0.028535      -0.020266       0.000998       0.019269              1.018594       1.129757       0.069131      -0.195533       0.881404      -0.090427       1.044621          -0.000001
          110              H      10.457801       8.018897       4.752842       0.116288       1.233164 0.91173967E+01  0.90918730E+02                                 1.781823                            1.676310      -1.075951       2.363900                    0.997558       3.381285       9.023745       0.531440       1.155763      -0.739718       0.026561      -0.029745      -0.002331       0.039946      -0.013910      -0.007161       0.002655       0.005606      -0.005483      -0.013877      -0.003913       0.017790              1.830577       1.805758      -0.479130       0.031674       2.013290      -0.189663       1.672681          -0.000001
          111              H      10.272495       9.450381       2.943320       0.104477       1.161843 0.85556236E+01  0.85553287E+02                                 1.828301                            1.710004      -1.138627       2.328015                    0.995978       3.700235      10.510368       0.477911       1.281663      -0.707510       0.022819      -0.004526      -0.024206       0.033573      -0.009622      -0.007320      -0.005773       0.002168       0.010222      -0.015801       0.006444       0.009357              1.891916       1.781125      -0.083627      -0.474395       1.543704      -0.080716       2.350918           0.000000
          112              H       7.343624      11.484253       4.846482       0.113577       1.235890 0.92514829E+01  0.92178989E+02                                 1.762015                            1.673273      -0.959945       2.416920                    0.998259       3.296275       8.665379       0.541666       1.134890      -0.746435      -0.026459       0.027871       0.004737       0.038721      -0.015138      -0.009561      -0.003588      -0.001324       0.011379      -0.020717       0.005582       0.015134              1.778215       1.744225      -0.451737       0.012396       1.931552      -0.097513       1.658867           0.000002
          113              H       7.618152      10.100270       6.693966       0.112790       1.304226 0.95295196E+01  0.95763371E+02                                 1.829211                            1.697199      -1.074172       2.361154                    0.997342       3.385855       8.972149       0.537715       1.133511      -0.745815      -0.022939       0.007886       0.031782       0.039981      -0.012856      -0.012950       0.002323       0.001344       0.000903      -0.016979      -0.002585       0.019564              1.904372       1.719462      -0.108687      -0.465315       1.520339      -0.023291       2.473315          -0.000000
          114              H      10.596781      11.676413       2.077787       0.115660       1.264025 0.99597264E+01  0.10290719E+03                                 1.902136                            1.822959      -1.265198       2.274070                    0.994992       3.691104      10.475761       0.473773       1.251232      -0.715529       0.031402      -0.006898       0.013921       0.035035      -0.001316       0.006660      -0.006240       0.018918       0.001037      -0.012781      -0.000825       0.013606              1.937258       2.327752      -0.049851       0.108316       1.703715      -0.275347       1.780307           0.000000
          115              H       8.227261      13.513807      24.672769       0.115309       1.226771 0.95388293E+01  0.97657198E+02                                 1.874866                            1.791835      -1.230086       2.291492                    0.995274       3.679014      10.448386       0.473985       1.262212      -0.712820      -0.002080       0.021846      -0.027408       0.035111       0.000603       0.000926      -0.013719       0.001416       0.000541      -0.014115       0.000692       0.013424              1.924454       1.864132      -0.085294       0.011674       1.832165      -0.444538       2.077066           0.000000
          116              H       6.581809      11.572776       2.502961       0.118887       1.333385 0.10594833E+02  0.11101575E+03                                 1.967838                            1.879588      -1.260680       2.280081                    0.994570       3.675044      10.454763       0.467469       1.250439      -0.716664      -0.028679      -0.006230       0.021085       0.036136      -0.001972      -0.008310      -0.006542       0.021768       0.001721      -0.015240      -0.000142       0.015382              2.003426       2.279823       0.149516      -0.232474       1.654022      -0.254790       2.076432           0.000000
          117              H      12.072369      13.097101       1.394471       0.106358       1.215434 0.91024210E+01  0.90495377E+02                                 1.751665                            1.665020      -0.929172       2.425344                    0.998594       3.342287       8.830520       0.539415       1.142124      -0.743857       0.003605      -0.005577       0.035426       0.036043       0.003707       0.004963      -0.003802       0.021946       0.038224      -0.018632       0.003430       0.015202              1.780551       1.596969       0.124495      -0.090648       1.511684      -0.220514       2.233000           0.000001
          118              H      13.990633      13.749149       0.280919       0.109401       1.336883 0.10086837E+02  0.10280387E+03                                 1.861792                            1.749779      -1.087522       2.350928                    0.997316       3.425144       9.137408       0.527970       1.138263      -0.745113       0.031419       0.007276       0.020742       0.038345       0.007062       0.009496      -0.003455       0.014928       0.036432      -0.017987       0.000295       0.017692              1.904147       2.421817       0.203679       0.284960       1.566003      -0.000725       1.724620          -0.000001
          119              H      11.893926      13.779376      22.134377       0.121386       1.176399 0.88238010E+01  0.87546447E+02                                 1.752499                            1.670890      -1.018498       2.398706                    0.997907       3.334590       8.967487       0.520298       1.186510      -0.732591      -0.005552       0.008378      -0.041505       0.042704       0.000559       0.006856      -0.003386       0.017332       0.041701      -0.016107      -0.001123       0.017230              1.783460       1.591236       0.111976      -0.089437       1.468041      -0.214223       2.291104          -0.000001
          120              H       9.991103      13.073351      23.290952       0.110806       1.163576 0.86742783E+01  0.87294501E+02                                 1.848198                            1.736867      -1.234264       2.286735                    0.994447       3.755611      10.804681       0.466683       1.304160      -0.702377      -0.028889      -0.006422      -0.021635       0.036659       0.004265       0.001496      -0.004114       0.016782       0.030631      -0.015261       0.004272       0.010989              1.903324       2.402095       0.275211       0.322234       1.543702       0.058193       1.764177          -0.000000
          121              H       6.144280      14.537220      24.748693       0.120396       1.096324 0.79162932E+01  0.76594062E+02                                 1.680094                            1.587127      -0.886365       2.456593                    0.999063       3.295051       8.808260       0.530518       1.193254      -0.730083       0.028699       0.024541      -0.005043       0.038096       0.008798       0.005393      -0.010829      -0.000608      -0.024233      -0.018247       0.004319       0.013927              1.726496       1.836189       0.312389      -0.016945       2.006925      -0.125179       1.336375           0.000000
          122              H       3.875992      14.779040      23.771804       0.124688       1.148706 0.80310350E+01  0.77981788E+02                                 1.735433                            1.598856      -0.896510       2.454431                    0.999074       3.295179       8.823392       0.528453       1.193654      -0.730045      -0.011066       0.034865      -0.024772       0.044178       0.002747       0.002866      -0.014336      -0.013263      -0.017699      -0.015699      -0.002471       0.018170              1.830275       1.656188      -0.216153       0.203774       2.257624      -0.417549       1.577013          -0.000001
          123              H       2.985492      11.151752      25.105536       0.104178       1.236732 0.91836806E+01  0.92341005E+02                                 1.816487                            1.704250      -1.190199       2.298805                    0.996055       3.594810       9.839060       0.513626       1.185991      -0.730221      -0.016586      -0.031142       0.003756       0.035483       0.008045       0.001548      -0.007448      -0.010418      -0.023132      -0.012552      -0.002451       0.015002              1.866655       2.079117       0.411191       0.031557       2.097075      -0.183462       1.423774          -0.000001
          124              H       5.075336      10.925046       0.738994       0.106013       1.243255 0.92993735E+01  0.95795392E+02                                 1.968354                            1.823588      -1.466088       2.173523                    0.991956       4.021527      11.935100       0.443388       1.341007      -0.693367       0.006365      -0.032229       0.015863       0.036481       0.004671       0.003886      -0.009259      -0.001780      -0.020770      -0.014084       0.003782       0.010302              2.075245       1.855839      -0.298463       0.247343       2.615533      -0.521744       1.754363          -0.000000
          125              H       7.992196       9.389926      11.811244       0.453441       0.430423 0.24962760E+01  0.18503126E+02                                 1.003420                            0.974763      -1.237692       2.521706                    0.999744       1.836761       4.618857       0.578918       1.427371      -0.682865       0.021177       0.000362       0.027342       0.034586       0.009696       0.014687      -0.003556       0.002248       0.028535      -0.020266       0.000998       0.019269              1.018594       1.129757       0.069131       0.195533       0.881404       0.090427       1.044621          -0.000000
          126              H      15.279199      13.572103      17.406842       0.116288       1.233164 0.91173956E+01  0.90918719E+02                                 1.781823                            1.676310      -1.075952       2.363900                    0.997558       3.381284       9.023743       0.531440       1.155764      -0.739718      -0.026561       0.029745      -0.002331       0.039946      -0.013910       0.007161      -0.002655       0.005606      -0.005483      -0.013877      -0.003913       0.017790              1.830577       1.805759      -0.479130      -0.031674       2.013291       0.189663       1.672681          -0.000000
          127              H      15.464505      12.140619      15.597320       0.104477       1.161843 0.85556256E+01  0.85553310E+02                                 1.828302                            1.710004      -1.138627       2.328015                    0.995978       3.700235      10.510367       0.477911       1.281663      -0.707510      -0.022819       0.004526      -0.024206       0.033572      -0.009622       0.007320       0.005773       0.002168       0.010222      -0.015801       0.006444       0.009357              1.891916       1.781126      -0.083627       0.474396       1.543704       0.080716       2.350918           0.000000
          128              H       1.235376      10.106747      17.500482       0.113577       1.235890 0.92514788E+01  0.92178938E+02                                 1.762014                            1.673273      -0.959944       2.416920                    0.998259       3.296274       8.665376       0.541666       1.134890      -0.746435       0.026459      -0.027871       0.004737       0.038721      -0.015138       0.009561       0.003588      -0.001324       0.011379      -0.020717       0.005582       0.015134              1.778214       1.744224      -0.451737      -0.012396       1.931552       0.097513       1.658867           0.000002
          129              H       0.960848      11.490730      19.347966       0.112790       1.304225 0.95295126E+01  0.95763278E+02                                 1.829210                            1.697198      -1.074171       2.361154                    0.997342       3.385854       8.972144       0.537715       1.133511      -0.745815       0.022939      -0.007886       0.031782       0.039981      -0.012856       0.012950      -0.002323       0.001344       0.000903      -0.016979      -0.002585       0.019564              1.904371       1.719461      -0.108687       0.465315       1.520338       0.023290       2.473314          -0.000001
          130              H      15.140219       9.914587      14.731787       0.115660       1.264024 0.99597208E+01  0.10290712E+03                                 1.902135                            1.822958      -1.265198       2.274070                    0.994992       3.691103      10.475755       0.473773       1.251231      -0.715529      -0.031402       0.006898       0.013921       0.035035      -0.001316      -0.006660       0.006240       0.018918       0.001037      -0.012781      -0.000825       0.013606              1.937257       2.327751      -0.049851      -0.108316       1.703714       0.275347       1.780306           0.000000
          131              H       0.351739       8.077193      12.018769       0.115309       1.226771 0.95388306E+01  0.97657216E+02                                 1.874866                            1.791835      -1.230086       2.291492                    0.995274       3.679014      10.448387       0.473985       1.262212      -0.712820       0.002080      -0.021846      -0.027408       0.035111       0.000603      -0.000926       0.013719       0.001416       0.000541      -0.014115       0.000692       0.013424              1.924455       1.864132      -0.085294      -0.011674       1.832165       0.444538       2.077066           0.000000
          132              H       1.997191      10.018224      15.156961       0.118887       1.333385 0.10594834E+02  0.11101576E+03                                 1.967838                            1.879588      -1.260680       2.280081                    0.994570       3.675044      10.454761       0.467469       1.250439      -0.716664       0.028679       0.006230       0.021085       0.036136      -0.001972       0.008310       0.006542       0.021768       0.001721      -0.015240      -0.000142       0.015383              2.003425       2.279823       0.149516       0.232474       1.654021       0.254790       2.076431           0.000001
          133              H      13.664631       8.493899      14.048471       0.106358       1.215434 0.91024198E+01  0.90495362E+02                                 1.751665                            1.665020      -0.929171       2.425344                    0.998594       3.342287       8.830520       0.539415       1.142124      -0.743857      -0.003605       0.005577       0.035426       0.036043       0.003707      -0.004963       0.003802       0.021946       0.038224      -0.018632       0.003430       0.015202              1.780551       1.596969       0.124494       0.090648       1.511684       0.220514       2.233000           0.000001
          134              H      11.746367       7.841851      12.934919       0.109401       1.336883 0.10086834E+02  0.10280382E+03                                 1.861792                            1.749778      -1.087522       2.350929                    0.997316       3.425144       9.137406       0.527970       1.138262      -0.745113      -0.031419      -0.007276       0.020742       0.038345       0.007062      -0.009496       0.003455       0.014928       0.036432      -0.017987       0.000295       0.017692              1.904146       2.421816       0.203678      -0.284959       1.566003       0.000725       1.724620          -0.000000
          135              H      13.843074       7.811624       9.480377       0.121386       1.176399 0.88237940E+01  0.87546351E+02                                 1.752498                            1.670889      -1.018497       2.398706                    0.997907       3.334589       8.967480       0.520298       1.186509      -0.732591       0.005552      -0.008378      -0.041505       0.042704       0.000559      -0.006856       0.003386       0.017332       0.041701      -0.016107      -0.001123       0.017230              1.783459       1.591235       0.111976       0.089437       1.468040       0.214223       2.291102          -0.000001
          136              H      15.745897       8.517650      10.636952       0.110806       1.163576 0.86742798E+01  0.87294524E+02                                 1.848199                            1.736867      -1.234264       2.286734                    0.994447       3.755611      10.804683       0.466682       1.304160      -0.702377       0.028889       0.006422      -0.021635       0.036659       0.004265      -0.001496       0.004114       0.016782       0.030631      -0.015261       0.004272       0.010989              1.903325       2.402095       0.275212      -0.322234       1.543703      -0.058193       1.764177           0.000000
          137              H       2.434720       7.053780      12.094693       0.120396       1.096325 0.79162971E+01  0.76594104E+02                                 1.680094                            1.587127      -0.886365       2.456592                    0.999063       3.295052       8.808261       0.530518       1.193253      -0.730083      -0.028699      -0.024541      -0.005043       0.038096       0.008798      -0.005393       0.010829      -0.000608      -0.024233      -0.018247       0.004319       0.013927              1.726496       1.836188       0.312389       0.016945       2.006925       0.125179       1.336375           0.000001
          138              H       4.703008       6.811961      11.117804       0.124688       1.148706 0.80310335E+01  0.77981767E+02                                 1.735433                            1.598855      -0.896510       2.454431                    0.999074       3.295178       8.823388       0.528453       1.193653      -0.730046       0.011066      -0.034865      -0.024772       0.044178       0.002747      -0.002866       0.014336      -0.013263      -0.017699      -0.015699      -0.002471       0.018170              1.830275       1.656188      -0.216153      -0.203774       2.257624       0.417549       1.577013          -0.000000
          139              H       5.593508      10.439249      12.451536       0.104178       1.236733 0.91836878E+01  0.92341086E+02                                 1.816487                            1.704250      -1.190199       2.298805                    0.996055       3.594810       9.839057       0.513626       1.185990      -0.730221       0.016586       0.031142       0.003756       0.035483       0.008045      -0.001548       0.007448      -0.010418      -0.023132      -0.012552      -0.002451       0.015002              1.866655       2.079116       0.411191      -0.031557       2.097076       0.183462       1.423774          -0.000000
          140              H       3.503664      10.665954      13.392994       0.106013       1.243254 0.92993700E+01  0.95795348E+02                                 1.968353                            1.823588      -1.466088       2.173523                    0.991956       4.021526      11.935097       0.443388       1.341007      -0.693367      -0.006365       0.032229       0.015863       0.036481       0.004671      -0.003886       0.009259      -0.001780      -0.020770      -0.014084       0.003782       0.010302              2.075245       1.855839      -0.298463      -0.247343       2.615533       0.521744       1.754363           0.000000
          141              C       7.940722      13.636876      18.267314       0.612335      26.118456 0.26040117E+03  0.54382184E+04                                 8.216536                            5.749154      -0.108220       2.023804                    0.999237      22.269358      62.281371       0.616164       0.475988      -1.019286       0.005897       0.051305      -0.059031       0.078432       0.063515       0.025825       0.024135       0.087255      -0.140300      -0.063103      -0.044873       0.107977             10.952014       5.805017      -2.370105       0.092671      11.358589      -5.210775      15.692437          -0.000000
          142              C       8.112302      12.678235      19.439075      -0.021184      39.673084 0.42746013E+03  0.99257186E+04                                10.124175                            6.837189      -0.029677       1.995756                    0.999327      27.066755      75.294529       0.643204       0.410101      -1.077043       0.015200      -0.029566       0.036497       0.049368       0.010910       0.004223       0.009763      -0.009368       0.000066      -0.012321      -0.005684       0.018004             14.191110       7.909173      -3.075538       0.129663      13.758967      -8.852999      20.905191          -0.000000
          143              C       7.331613      12.863918      20.534911      -0.099421      35.274483 0.40863106E+03  0.94775480E+04                                 9.413475                            6.760938       0.010081       1.973983                    0.999634      29.102961      83.627900       0.629546       0.419482      -1.060201       0.016431      -0.018699       0.015115       0.029122      -0.005793       0.007144       0.015078       0.004547      -0.084923      -0.034789       0.014168       0.020621             12.198931       7.301011      -2.109440      -0.614267      10.993327      -6.714548      18.302455          -0.000000
          144              C       7.458583      12.019710      21.618094      -0.151886      36.329215 0.43391996E+03  0.10226976E+05                                 9.598149                            6.963853       0.158493       2.018122                    0.999762      29.844247      86.744555       0.620080       0.419103      -1.059334       0.003558       0.013830      -0.034814       0.037629       0.006836      -0.022823       0.007637       0.016181       0.023231      -0.024943      -0.003953       0.028897             12.348780       7.897123      -2.840080       0.221119      11.928390      -7.047723      17.220825           0.000000
          145              C       8.376536      11.022206      21.650994       0.069501      39.391099 0.42626573E+03  0.99303272E+04                                10.225288                            6.939286      -0.128950       1.967185                    0.999293      26.814034      75.686433       0.620644       0.423624      -1.064119       0.004190      -0.000330      -0.005753       0.007125       0.011741       0.003362      -0.026003       0.014637       0.021758      -0.033037       0.006530       0.026507             14.532293       8.127885      -2.766181       0.327185      13.381955      -9.235182      22.087038           0.000000
          146              C       9.177814      10.812773      20.484295      -0.155770      36.192543 0.44521642E+03  0.10521066E+05                                 9.497830                            7.012499       0.174121       2.016889                    0.999782      29.914833      85.998043       0.625766       0.414196      -1.066476      -0.010644       0.019189      -0.008430       0.023507      -0.035586      -0.007975       0.007687       0.005154      -0.048376      -0.027620      -0.018105       0.045725             11.869383       7.182821      -1.995718      -0.901262      10.343726      -5.722289      18.081603           0.000002
          147              C       9.021676      11.635390      19.398582      -0.097013      34.559703 0.41653333E+03  0.97037497E+04                                 9.257831                            6.827779      -0.046492       1.953635                    0.999633      29.292627      84.261779       0.626435       0.419701      -1.060439      -0.014027       0.004098       0.021538       0.026028      -0.000634      -0.022175       0.017959       0.020521       0.000664      -0.028988      -0.002526       0.031514             11.427323       7.370975      -2.802986      -0.154055      10.969905      -5.556773      15.941088          -0.000000
          148              C       8.560126      10.149929      22.858186       0.092867      40.743274 0.42391162E+03  0.98859287E+04                                10.486757                            6.954939      -0.205412       1.942484                    0.999244      26.893701      76.559554       0.613792       0.427900      -1.058862       0.000166      -0.001752       0.007948       0.008140      -0.012354      -0.008701      -0.001443      -0.010241       0.037660      -0.021568       0.005694       0.015875             14.876855      12.701137      -0.642539       0.887409      12.224941      -9.713038      19.704487           0.000001
          149              C       7.424267       9.696518      23.559217      -0.207607      38.316455 0.49400010E+03  0.12054332E+05                                10.051121                            7.507015      -0.083178       1.931056                    0.998759      31.533557      93.963141       0.586747       0.427798      -1.051488       0.014174      -0.000545       0.002280       0.014366      -0.008377       0.025521       0.023546       0.011837      -0.053647      -0.044661       0.014928       0.029733             12.806675      12.853887       2.593042      -3.766218      10.290845      -6.996389      15.275295           0.000002
          150              C       7.539225       8.936515      24.720854       0.090095      39.628150 0.42869500E+03  0.10019640E+05                                10.289581                            6.990722      -0.173515       1.952964                    0.999342      26.920215      76.571910       0.613021       0.427491      -1.059742       0.010183       0.005853       0.002722       0.012057       0.011160       0.000540       0.002607       0.020184       0.022549      -0.018982       0.007119       0.011863             14.127216      20.285521       3.179012      -4.725427       9.270708      -5.312192      12.825419           0.000001
          151              C       8.829507       8.619127      25.168806      -0.204358      37.489502 0.48723515E+03  0.11843908E+05                                 9.865332                            7.443564      -0.049471       1.943281                    0.998769      31.349022      93.120989       0.590874       0.426437      -1.052720      -0.008387       0.013967      -0.011029       0.019674      -0.002316       0.001787      -0.009907      -0.070072       0.059585      -0.045077       0.012236       0.032841             12.026421      19.458302       0.538060      -0.901784       7.535459      -2.918426       9.085503           0.000001
          152              C       9.961935       9.072538      24.510798       0.082888      39.371425 0.42696104E+03  0.99675341E+04                                10.218276                            6.969304      -0.175912       1.951681                    0.999190      26.910214      76.462126       0.615014       0.426601      -1.060451      -0.006111       0.011050       0.001582       0.012726      -0.005705       0.015001      -0.010162       0.006563      -0.050244      -0.024988       0.001831       0.023157             13.702485      20.674936      -1.835925       3.386663       8.410286      -4.508103      12.022232           0.000001
          153              C       9.807513       9.785041      23.313730      -0.210166      37.621400 0.48221340E+03  0.11703387E+05                                 9.899231                            7.404697      -0.089443       1.929625                    0.998693      31.476183      93.735287       0.591871       0.426390      -1.051681      -0.009698      -0.006322       0.010009       0.015304       0.017100      -0.030364       0.020137      -0.002184      -0.004577      -0.045863       0.016204       0.029659             12.328858      13.503381      -2.465196       3.604734       9.167265      -5.899189      14.315928           0.000002
          154              C       6.302133       8.485263       0.154379       0.074352      35.711803 0.40776276E+03  0.94161850E+04                                 9.605771                            6.811245      -0.176344       1.955810                    0.999294      26.686181      75.562984       0.621673       0.426655      -1.059775       0.002002      -0.006838       0.006648       0.009745      -0.001021      -0.015219      -0.014275       0.002122      -0.024936      -0.024216       0.005066       0.019150             12.783160      18.930417       4.809880      -4.895202       7.440844      -2.980373      11.978218           0.000000
          155              C       5.131958       8.334126      24.849925      -0.144801      34.121033 0.41600936E+03  0.97058849E+04                                 9.225810                            6.844899       0.063443       1.991660                    0.999686      29.538684      85.532016       0.621601       0.422340      -1.056882      -0.022998      -0.010582       0.022479       0.033855      -0.005377       0.001280      -0.007146      -0.031067       0.096735      -0.032560      -0.001257       0.033818             11.400581      16.906251       4.317430      -3.413553       7.203406      -2.285133      10.092085           0.000001
          156              C       3.978940       7.954124       0.202464      -0.104912      33.538977 0.41421030E+03  0.96448006E+04                                 9.096474                            6.815388       0.085823       1.997882                    0.999757      29.268144      84.417371       0.625521       0.420525      -1.058969       0.033806      -0.003563      -0.001616       0.034031       0.003144       0.023268       0.004230      -0.003323      -0.029116      -0.027467       0.004970       0.022497             11.146290      14.968246       3.942149      -3.994017       7.156701      -2.871435      11.313922          -0.000000
          157              C       4.004677       7.740374       1.543788      -0.031622      39.558694 0.44506344E+03  0.10437904E+05                                10.120986                            6.985890       0.047646       2.018076                    0.999310      27.283625      76.244255       0.635129       0.411200      -1.076463       0.041340       0.003590      -0.018228       0.045323      -0.008349       0.003987      -0.001537      -0.002551      -0.024703      -0.009642      -0.003588       0.013231             14.043115      20.292402       5.941312      -6.666339       8.342056      -4.068199      13.494887          -0.000000
          158              C       5.224611       7.945488       2.234696      -0.097767      33.632046 0.43174160E+03  0.10135910E+05                                 9.093404                            6.940687       0.082779       1.996026                    0.999655      29.249929      84.118771       0.623527       0.418420      -1.062582       0.001940      -0.008093      -0.026896       0.028154      -0.005983       0.014860      -0.004280      -0.018677       0.074233      -0.026942      -0.003171       0.030113             11.093505      15.981090       4.384393      -3.190162       7.034694      -2.393373      10.264732           0.000000
          159              C       6.360471       8.342762       1.548850      -0.146252      35.039717 0.45990858E+03  0.11003478E+05                                 9.421558                            7.222404       0.036213       1.981991                    0.999218      30.134068      88.383392       0.601900       0.425327      -1.054938      -0.018955      -0.010104       0.000593       0.021488      -0.003631       0.023943       0.001775       0.016200       0.001303      -0.021149      -0.007311       0.028460             11.431941      15.142672       4.140056      -3.353665       7.272736      -2.627629      11.880416           0.000000
          160              C       2.781312       7.304235       2.318213       0.625906      24.021602 0.24713474E+03  0.51151847E+04                                 7.869190                            5.655388      -0.147749       2.017826                    0.999177      22.160077      62.535876       0.609756       0.485313      -1.010180      -0.060658      -0.023510       0.028323       0.070953      -0.002880       0.012600       0.076405      -0.137953      -0.054877      -0.072588      -0.047740       0.120328             10.376118      14.736407       2.648768      -4.093662       6.613241      -3.308356       9.778707          -0.000000
          161              C      11.351733       8.802651      25.027081       0.092320      35.853442 0.39505605E+03  0.90514100E+04                                 9.611132                            6.710903      -0.148351       1.969282                    0.999355      26.332704      74.285214       0.625337       0.427498      -1.059185      -0.000729       0.009641      -0.010776       0.014477       0.004640      -0.003212       0.003856       0.035415       0.061451      -0.028912       0.007525       0.021387             12.586867      18.717977      -2.196379       5.255721      10.922417      -3.335063       8.120208           0.000001
          162              C      11.660577       7.736055       0.430236      -0.148461      35.591129 0.45093465E+03  0.10686127E+05                                 9.412857                            7.091632       0.181485       2.025992                    0.999701      29.671004      85.309283       0.618001       0.418225      -1.064308       0.033470       0.003640       0.023245       0.040912       0.030901      -0.001480       0.004000       0.036605      -0.046298      -0.029461      -0.014178       0.043639             11.477796      15.052860      -2.161568       4.021155      11.729330      -3.360615       7.651198           0.000001
          163              C      13.043512       7.589237       1.045220      -0.096886      34.778177 0.44481193E+03  0.10499257E+05                                 9.266181                            7.048548       0.047061       1.981757                    0.999536      29.331299      84.013327       0.619541       0.418846      -1.064503      -0.029234       0.024365      -0.018291       0.042224      -0.019365      -0.000898      -0.024379      -0.029608       0.025798      -0.032796      -0.004532       0.037328             11.124120      15.340524      -0.421926       3.602336      10.973773      -2.553335       7.058062          -0.000000
          164              C      13.911706       8.591059       0.873126      -0.084813      38.447503 0.42860361E+03  0.99412470E+04                                 9.724976                            6.759744       0.142350       2.035187                    0.999604      27.733364      76.660124       0.660519       0.399794      -1.085846      -0.069097      -0.002253      -0.024925       0.073489      -0.018937       0.010102       0.002002      -0.013901       0.019642      -0.026195       0.007574       0.018621             12.984009      18.924458      -2.428488       5.733683      11.572039      -3.762833       8.455531          -0.000001
          165              C      13.556536       9.718109       0.253080      -0.124713      35.485377 0.41735747E+03  0.97518770E+04                                 9.416652                            6.840813       0.011577       1.966064                    0.999704      29.813200      86.584343       0.623430       0.420473      -1.057330      -0.038133      -0.018198       0.006032       0.042681       0.026141      -0.022557       0.007911      -0.046478       0.013759      -0.048057       0.015170       0.032887             11.621136      15.756527      -2.370942       4.490363      11.371008      -3.706615       7.735874          -0.000001
          166              C      12.309149       9.847655      24.996712      -0.115729      36.226782 0.45456168E+03  0.10869423E+05                                 9.717050                            7.239339      -0.100461       1.946963                    0.998467      29.903963      88.362290       0.592456       0.432351      -1.048151       0.010992      -0.023260       0.022225       0.033997      -0.011445      -0.006006      -0.008739      -0.027583       0.058697      -0.029258       0.005755       0.023503             11.839070      17.152762      -0.653046       4.101414      11.079912      -2.696760       7.284535          -0.000000
          167              C      15.335820       8.502536       1.548850       0.668857      20.645751 0.20339824E+03  0.39753942E+04                                 6.972840                            5.060947       0.255502       2.182187                    0.999821      19.887100      53.020017       0.663629       0.472224      -1.025924       0.076718       0.041409       0.073517       0.114040       0.008865      -0.067922       0.063673      -0.063829       0.214616      -0.107093      -0.017174       0.124267              8.875273      12.773207      -0.811159       3.440266       7.987103      -2.133444       5.865510          -0.000000
          168              C       0.638278       7.954124       5.613314       0.612336      26.118455 0.26040116E+03  0.54382180E+04                                 8.216535                            5.749154      -0.108220       2.023804                    0.999237      22.269357      62.281369       0.616164       0.475988      -1.019286      -0.005897      -0.051305      -0.059031       0.078432       0.063515      -0.025826      -0.024135       0.087255      -0.140300      -0.063103      -0.044873       0.107977             10.952014       5.805017      -2.370104      -0.092670      11.358588       5.210774      15.692437          -0.000000
          169              C       0.466698       8.912765       6.785075      -0.021185      39.673085 0.42746015E+03  0.99257190E+04                                10.124175                            6.837189      -0.029677       1.995756                    0.999327      27.066756      75.294527       0.643204       0.410101      -1.077043      -0.015200       0.029566       0.036497       0.049368       0.010910      -0.004223      -0.009763      -0.009368       0.000066      -0.012321      -0.005684       0.018004             14.191110       7.909173      -3.075537      -0.129662      13.758966       8.852999      20.905192          -0.000000
          170              C       1.247387       8.727082       7.880911      -0.099421      35.274482 0.40863105E+03  0.94775477E+04                                 9.413474                            6.760938       0.010081       1.973983                    0.999634      29.102962      83.627895       0.629546       0.419482      -1.060201      -0.016431       0.018699       0.015114       0.029122      -0.005793      -0.007144      -0.015078       0.004547      -0.084923      -0.034789       0.014168       0.020621             12.198929       7.301010      -2.109438       0.614269      10.993324       6.714547      18.302454           0.000000
          171              C       1.120417       9.571290       8.964094      -0.151886      36.329227 0.43392020E+03  0.10226983E+05                                 9.598150                            6.963855       0.158493       2.018122                    0.999762      29.844248      86.744551       0.620080       0.419103      -1.059334      -0.003558      -0.013830      -0.034814       0.037629       0.006836       0.022823      -0.007637       0.016181       0.023232      -0.024943      -0.003953       0.028897             12.348782       7.897122      -2.840078      -0.221120      11.928393       7.047726      17.220831           0.000001
          172              C       0.202464      10.568795       8.996994       0.069501      39.391114 0.42626578E+03  0.99303282E+04                                10.225289                            6.939285      -0.128950       1.967185                    0.999293      26.814033      75.686420       0.620644       0.423624      -1.064119      -0.004190       0.000330      -0.005753       0.007125       0.011741      -0.003362       0.026003       0.014637       0.021758      -0.033037       0.006530       0.026507             14.532297       8.127883      -2.766177      -0.327184      13.381956       9.235190      22.087052           0.000000
          173              C      16.559186      10.778227       7.830295      -0.155770      36.192528 0.44521615E+03  0.10521057E+05                                 9.497825                            7.012495       0.174122       2.016890                    0.999782      29.914825      85.997987       0.625766       0.414196      -1.066476       0.010644      -0.019189      -0.008430       0.023507      -0.035586       0.007975      -0.007687       0.005154      -0.048376      -0.027620      -0.018105       0.045725             11.869377       7.182816      -1.995714       0.901262      10.343720       5.722288      18.081596           0.000002
          174              C      16.715324       9.955610       6.744582      -0.097013      34.559689 0.41653312E+03  0.97037430E+04                                 9.257826                            6.827776      -0.046491       1.953635                    0.999633      29.292618      84.261727       0.626435       0.419701      -1.060439       0.014027      -0.004097       0.021538       0.026028      -0.000634       0.022175      -0.017959       0.020521       0.000663      -0.028988      -0.002526       0.031514             11.427317       7.370971      -2.802984       0.154055      10.969901       5.556771      15.941080          -0.000000
          175              C       0.018874      11.441071      10.204186       0.092867      40.743275 0.42391149E+03  0.98859252E+04                                10.486757                            6.954938      -0.205412       1.942484                    0.999244      26.893701      76.559554       0.613792       0.427900      -1.058862      -0.000166       0.001752       0.007948       0.008140      -0.012354       0.008701       0.001443      -0.010241       0.037660      -0.021568       0.005694       0.015875             14.876856      12.701134      -0.642538      -0.887409      12.224940       9.713040      19.704492           0.000001
          176              C       1.154733      11.894482      10.905217      -0.207607      38.316461 0.49400012E+03  0.12054333E+05                                10.051122                            7.507015      -0.083178       1.931056                    0.998759      31.533556      93.963136       0.586747       0.427798      -1.051488      -0.014174       0.000545       0.002280       0.014366      -0.008377      -0.025521      -0.023546       0.011837      -0.053647      -0.044661       0.014928       0.029733             12.806679      12.853888       2.593044       3.766221      10.290848       6.996392      15.275301           0.000002
          177              C       1.039775      12.654485      12.066854       0.090095      39.628156 0.42869502E+03  0.10019641E+05                                10.289582                            6.990723      -0.173515       1.952964                    0.999342      26.920216      76.571918       0.613021       0.427491      -1.059741      -0.010183      -0.005853       0.002722       0.012057       0.011160      -0.000540      -0.002607       0.020184       0.022549      -0.018982       0.007119       0.011863             14.127219      20.285525       3.179014       4.725429       9.270710       5.312193      12.825422           0.000001
          178              C      16.907493      12.971873      12.514806      -0.204358      37.489506 0.48723522E+03  0.11843910E+05                                 9.865333                            7.443564      -0.049471       1.943281                    0.998769      31.349025      93.121002       0.590874       0.426437      -1.052720       0.008387      -0.013967      -0.011029       0.019674      -0.002316      -0.001787       0.009907      -0.070072       0.059585      -0.045077       0.012236       0.032841             12.026422      19.458302       0.538061       0.901785       7.535460       2.918427       9.085504           0.000002
          179              C      15.775065      12.518462      11.856798       0.082888      39.371426 0.42696104E+03  0.99675342E+04                                10.218276                            6.969304      -0.175913       1.951681                    0.999190      26.910214      76.462131       0.615014       0.426601      -1.060450       0.006111      -0.011050       0.001582       0.012726      -0.005705      -0.015001       0.010162       0.006563      -0.050244      -0.024988       0.001831       0.023157             13.702486      20.674937      -1.835926      -3.386664       8.410287       4.508104      12.022234           0.000001
          180              C      15.929487      11.805959      10.659730      -0.210166      37.621405 0.48221345E+03  0.11703388E+05                                 9.899232                            7.404697      -0.089443       1.929625                    0.998693      31.476185      93.735296       0.591871       0.426390      -1.051681       0.009698       0.006322       0.010009       0.015304       0.017100       0.030364      -0.020137      -0.002184      -0.004577      -0.045863       0.016204       0.029659             12.328859      13.503381      -2.465197      -3.604735       9.167266       5.899191      14.315931           0.000002
          181              C       2.276867      13.105737      12.808379       0.074352      35.711808 0.40776278E+03  0.94161859E+04                                 9.605772                            6.811246      -0.176344       1.955810                    0.999294      26.686182      75.562993       0.621673       0.426655      -1.059775      -0.002002       0.006838       0.006648       0.009745      -0.001021       0.015219       0.014275       0.002122      -0.024936      -0.024216       0.005066       0.019150             12.783163      18.930422       4.809882       4.895205       7.440846       2.980375      11.978221           0.000001
          182              C       3.447042      13.256874      12.195925      -0.144801      34.121042 0.41600945E+03  0.97058878E+04                                 9.225812                            6.844900       0.063443       1.991660                    0.999686      29.538687      85.532032       0.621601       0.422340      -1.056882       0.022998       0.010582       0.022479       0.033855      -0.005377      -0.001280       0.007146      -0.031067       0.096735      -0.032560      -0.001258       0.033818             11.400585      16.906257       4.317433       3.413555       7.203409       2.285134      10.092087           0.000002
          183              C       4.600060      13.636876      12.856464      -0.104912      33.538985 0.41421037E+03  0.96448026E+04                                 9.096476                            6.815389       0.085823       1.997882                    0.999757      29.268145      84.417379       0.625521       0.420525      -1.058969      -0.033806       0.003563      -0.001616       0.034031       0.003144      -0.023268      -0.004230      -0.003323      -0.029116      -0.027467       0.004970       0.022497             11.146293      14.968251       3.942151       3.994020       7.156704       2.871438      11.313925           0.000000
          184              C       4.574323      13.850627      14.197788      -0.031622      39.558708 0.44506350E+03  0.10437906E+05                                10.120989                            6.985891       0.047645       2.018076                    0.999310      27.283626      76.244260       0.635129       0.411200      -1.076463      -0.041340      -0.003590      -0.018228       0.045323      -0.008349      -0.003987       0.001537      -0.002551      -0.024703      -0.009642      -0.003588       0.013231             14.043121      20.292412       5.941317       6.666347       8.342060       4.068202      13.494891          -0.000000
          185              C       3.354389      13.645512      14.888696      -0.097767      33.632053 0.43174171E+03  0.10135912E+05                                 9.093405                            6.940687       0.082779       1.996026                    0.999655      29.249931      84.118771       0.623527       0.418420      -1.062582      -0.001940       0.008093      -0.026895       0.028154      -0.005983      -0.014860       0.004280      -0.018677       0.074233      -0.026942      -0.003171       0.030113             11.093507      15.981094       4.384396       3.190164       7.034695       2.393373      10.264732           0.000001
          186              C       2.218529      13.248238      14.202850      -0.146252      35.039716 0.45990858E+03  0.11003478E+05                                 9.421558                            7.222404       0.036213       1.981991                    0.999218      30.134071      88.383402       0.601900       0.425327      -1.054938       0.018955       0.010104       0.000593       0.021488      -0.003630      -0.023943      -0.001775       0.016200       0.001303      -0.021149      -0.007311       0.028460             11.431941      15.142671       4.140054       3.353665       7.272735       2.627630      11.880417           0.000001
          187              C       5.797688      14.286765      14.972213       0.625906      24.021602 0.24713467E+03  0.51151832E+04                                 7.869190                            5.655387      -0.147749       2.017826                    0.999177      22.160077      62.535876       0.609756       0.485313      -1.010180       0.060658       0.023510       0.028323       0.070953      -0.002880      -0.012600      -0.076405      -0.137953      -0.054877      -0.072588      -0.047740       0.120328             10.376120      14.736412       2.648770       4.093664       6.613239       3.308354       9.778708          -0.000000
          188              C      14.385267      12.788349      12.373081       0.092320      35.853442 0.39505603E+03  0.90514093E+04                                 9.611132                            6.710903      -0.148351       1.969282                    0.999355      26.332703      74.285209       0.625337       0.427498      -1.059185       0.000729      -0.009641      -0.010776       0.014477       0.004640       0.003212      -0.003856       0.035415       0.061451      -0.028912       0.007524       0.021387             12.586867      18.717974      -2.196378      -5.255720      10.922418       3.335064       8.120208           0.000001
          189              C      14.076423      13.854945      13.084236      -0.148461      35.591128 0.45093462E+03  0.10686126E+05                                 9.412857                            7.091631       0.181485       2.025992                    0.999701      29.671003      85.309278       0.618001       0.418225      -1.064308      -0.033470      -0.003640       0.023245       0.040912       0.030901       0.001480      -0.004000       0.036605      -0.046298      -0.029461      -0.014178       0.043639             11.477795      15.052856      -2.161573      -4.021155      11.729331       3.360618       7.651198           0.000001
          190              C      12.693488      14.001764      13.699220      -0.096885      34.778185 0.44481220E+03  0.10499265E+05                                 9.266181                            7.048549       0.047061       1.981757                    0.999536      29.331300      84.013320       0.619541       0.418846      -1.064503       0.029234      -0.024365      -0.018291       0.042224      -0.019365       0.000898       0.024379      -0.029608       0.025798      -0.032796      -0.004532       0.037328             11.124119      15.340519      -0.421931      -3.602336      10.973776       2.553336       7.058062           0.000001
          191              C      11.825294      12.999941      13.527126      -0.084813      38.447503 0.42860375E+03  0.99412506E+04                                 9.724976                            6.759744       0.142350       2.035187                    0.999604      27.733361      76.660105       0.660519       0.399794      -1.085846       0.069097       0.002253      -0.024925       0.073489      -0.018937      -0.010102      -0.002002      -0.013901       0.019642      -0.026195       0.007574       0.018621             12.984007      18.924451      -2.428490      -5.733682      11.572040       3.762834       8.455532          -0.000001
          192              C      12.180464      11.872891      12.907080      -0.124713      35.485348 0.41735705E+03  0.97518645E+04                                 9.416645                            6.840808       0.011578       1.966065                    0.999704      29.813196      86.584312       0.623430       0.420473      -1.057330       0.038133       0.018198       0.006032       0.042681       0.026141       0.022557      -0.007911      -0.046478       0.013759      -0.048057       0.015171       0.032887             11.621127      15.756519      -2.370940      -4.490360      11.370995       3.706610       7.735869          -0.000000
          193              C      13.427851      11.743345      12.342712      -0.115729      36.226780 0.45456162E+03  0.10869421E+05                                 9.717049                            7.239338      -0.100461       1.946963                    0.998467      29.903960      88.362269       0.592456       0.432351      -1.048151      -0.010992       0.023260       0.022225       0.033997      -0.011445       0.006006       0.008739      -0.027583       0.058697      -0.029258       0.005755       0.023503             11.839068      17.152760      -0.653045      -4.101414      11.079910       2.696759       7.284534           0.000000
          194              C      10.401180      13.088464      14.202850       0.668857      20.645748 0.20339823E+03  0.39753939E+04                                 6.972839                            5.060947       0.255502       2.182187                    0.999821      19.887099      53.020011       0.663629       0.472224      -1.025924      -0.076718      -0.041409       0.073517       0.114040       0.008865       0.067922      -0.063673      -0.063829       0.214616      -0.107093      -0.017174       0.124267              8.875271      12.773202      -0.811159      -3.440265       7.987102       2.133444       5.865509           0.000000
          195              C       7.940722      18.749624      18.267314       0.612335      26.118457 0.26040117E+03  0.54382183E+04                                 8.216536                            5.749154      -0.108220       2.023804                    0.999237      22.269358      62.281371       0.616164       0.475988      -1.019286       0.005897      -0.051305      -0.059031       0.078432      -0.063515       0.025825      -0.024135       0.087255      -0.140300      -0.063103      -0.044873       0.107977             10.952015       5.805017       2.370105       0.092671      11.358590       5.210775      15.692438          -0.000000
          196              C       8.112302      19.708265      19.439075      -0.021184      39.673086 0.42746013E+03  0.99257187E+04                                10.124176                            6.837189      -0.029677       1.995756                    0.999327      27.066755      75.294531       0.643204       0.410101      -1.077043       0.015200       0.029566       0.036497       0.049368      -0.010910       0.004223      -0.009763      -0.009368       0.000066      -0.012321      -0.005684       0.018004             14.191112       7.909174       3.075538       0.129663      13.758969       8.853000      20.905194          -0.000000
          197              C       7.331613      19.522582      20.534911      -0.099422      35.274484 0.40863107E+03  0.94775485E+04                                 9.413475                            6.760939       0.010081       1.973983                    0.999634      29.102962      83.627905       0.629546       0.419483      -1.060201       0.016431       0.018699       0.015115       0.029122       0.005793       0.007144      -0.015078       0.004547      -0.084923      -0.034789       0.014168       0.020621             12.198932       7.301012       2.109439      -0.614269      10.993327       6.714548      18.302457          -0.000000
          198              C       7.458583      20.366790      21.618094      -0.151886      36.329228 0.43392021E+03  0.10226983E+05                                 9.598152                            6.963856       0.158493       2.018122                    0.999762      29.844247      86.744559       0.620080       0.419103      -1.059334       0.003558      -0.013830      -0.034814       0.037629      -0.006836      -0.022823      -0.007637       0.016181       0.023231      -0.024943      -0.003953       0.028897             12.348784       7.897123       2.840079       0.221119      11.928395       7.047727      17.220833           0.000000
          199              C       8.376536      21.364295      21.650994       0.069501      39.391116 0.42626577E+03  0.99303284E+04                                10.225291                            6.939286      -0.128950       1.967185                    0.999293      26.814033      75.686431       0.620644       0.423624      -1.064119       0.004190       0.000330      -0.005753       0.007125      -0.011741       0.003362       0.026003       0.014637       0.021758      -0.033037       0.006530       0.026507             14.532300       8.127885       2.766177       0.327184      13.381958       9.235191      22.087058           0.000000
          200              C       9.177814      -0.017273      20.484295      -0.155770      36.192547 0.44521634E+03  0.10521064E+05                                 9.497831                            7.012499       0.174121       2.016889                    0.999782      29.914832      85.998042       0.625766       0.414196      -1.066476      -0.010644      -0.019189      -0.008430       0.023507       0.035586      -0.007975      -0.007687       0.005154      -0.048376      -0.027620      -0.018105       0.045725             11.869387       7.182821       1.995716      -0.901262      10.343728       5.722294      18.081611           0.000002
          201              C       9.021676      20.751110      19.398582      -0.097013      34.559709 0.41653334E+03  0.97037500E+04                                 9.257832                            6.827779      -0.046492       1.953635                    0.999633      29.292627      84.261779       0.626435       0.419701      -1.060439      -0.014027      -0.004098       0.021538       0.026028       0.000634      -0.022175      -0.017959       0.020521       0.000663      -0.028988      -0.002526       0.031514             11.427325       7.370975       2.802986      -0.154054      10.969908       5.556776      15.941092          -0.000000
          202              C       8.560126       0.645571      22.858186       0.092867      40.743276 0.42391149E+03  0.98859252E+04                                10.486757                            6.954938      -0.205411       1.942484                    0.999244      26.893701      76.559553       0.613792       0.427900      -1.058862       0.000166       0.001752       0.007948       0.008140       0.012354      -0.008701       0.001443      -0.010241       0.037660      -0.021568       0.005694       0.015875             14.876856      12.701135       0.642538       0.887408      12.224940       9.713040      19.704493           0.000001
          203              C       7.424267       1.098982      23.559217      -0.207607      38.316460 0.49400010E+03  0.12054332E+05                                10.051121                            7.507015      -0.083178       1.931056                    0.998759      31.533557      93.963139       0.586747       0.427798      -1.051488       0.014174       0.000545       0.002280       0.014366       0.008377       0.025521      -0.023546       0.011837      -0.053647      -0.044661       0.014928       0.029733             12.806678      12.853888      -2.593043      -3.766220      10.290847       6.996392      15.275299           0.000002
          204              C       7.539225       1.858985      24.720854       0.090095      39.628154 0.42869502E+03  0.10019640E+05                                10.289581                            6.990722      -0.173515       1.952964                    0.999342      26.920216      76.571912       0.613021       0.427491      -1.059742       0.010183      -0.005853       0.002722       0.012057      -0.011160       0.000540      -0.002607       0.020184       0.022549      -0.018982       0.007119       0.011863             14.127217      20.285522      -3.179013      -4.725428       9.270709       5.312193      12.825421           0.000001
          205              C       8.829507       2.176373      25.168806      -0.204359      37.489506 0.48723521E+03  0.11843910E+05                                 9.865333                            7.443564      -0.049472       1.943281                    0.998769      31.349024      93.120997       0.590874       0.426437      -1.052720      -0.008387      -0.013967      -0.011029       0.019674       0.002316       0.001787       0.009907      -0.070072       0.059585      -0.045077       0.012236       0.032841             12.026423      19.458304      -0.538060      -0.901785       7.535460       2.918426       9.085504           0.000001
          206              C       9.961935       1.722962      24.510798       0.082888      39.371427 0.42696104E+03  0.99675340E+04                                10.218276                            6.969304      -0.175913       1.951681                    0.999190      26.910214      76.462128       0.615014       0.426601      -1.060451      -0.006111      -0.011050       0.001582       0.012726       0.005705       0.015001       0.010162       0.006563      -0.050244      -0.024988       0.001831       0.023157             13.702486      20.674937       1.835926       3.386664       8.410287       4.508104      12.022234           0.000001
          207              C       9.807513       1.010459      23.313730      -0.210166      37.621404 0.48221343E+03  0.11703388E+05                                 9.899232                            7.404697      -0.089443       1.929625                    0.998693      31.476184      93.735290       0.591871       0.426390      -1.051681      -0.009698       0.006322       0.010009       0.015304      -0.017100      -0.030364      -0.020137      -0.002183      -0.004577      -0.045863       0.016204       0.029659             12.328859      13.503381       2.465197       3.604736       9.167266       5.899191      14.315931           0.000002
          208              C       6.302133       2.310237       0.154379       0.074352      35.711806 0.40776276E+03  0.94161852E+04                                 9.605771                            6.811245      -0.176344       1.955810                    0.999294      26.686181      75.562985       0.621673       0.426655      -1.059775       0.002002       0.006838       0.006648       0.009745       0.001021      -0.015219       0.014275       0.002122      -0.024936      -0.024216       0.005066       0.019150             12.783161      18.930418      -4.809881      -4.895203       7.440845       2.980374      11.978220           0.000000
          209              C       5.131958       2.461374      24.849925      -0.144801      34.121036 0.41600937E+03  0.97058852E+04                                 9.225810                            6.844899       0.063443       1.991660                    0.999686      29.538685      85.532021       0.621601       0.422340      -1.056882      -0.022998       0.010582       0.022479       0.033855       0.005377       0.001280       0.007146      -0.031067       0.096735      -0.032560      -0.001257       0.033818             11.400582      16.906252      -4.317431      -3.413554       7.203407       2.285134      10.092086           0.000001
          210              C       3.978940       2.841376       0.202464      -0.104912      33.538983 0.41421036E+03  0.96448021E+04                                 9.096475                            6.815389       0.085823       1.997882                    0.999757      29.268144      84.417373       0.625521       0.420525      -1.058969       0.033806       0.003563      -0.001616       0.034031      -0.003144       0.023268      -0.004230      -0.003323      -0.029116      -0.027467       0.004970       0.022497             11.146292      14.968249      -3.942151      -3.994020       7.156704       2.871438      11.313924          -0.000000
          211              C       4.004677       3.055127       1.543788      -0.031622      39.558705 0.44506347E+03  0.10437905E+05                                10.120988                            6.985891       0.047646       2.018076                    0.999310      27.283625      76.244254       0.635129       0.411200      -1.076463       0.041340      -0.003590      -0.018228       0.045323       0.008349       0.003987       0.001537      -0.002551      -0.024703      -0.009642      -0.003588       0.013231             14.043120      20.292409      -5.941317      -6.666345       8.342060       4.068202      13.494890          -0.000000
          212              C       5.224611       2.850012       2.234696      -0.097767      33.632050 0.43174165E+03  0.10135911E+05                                 9.093405                            6.940687       0.082779       1.996026                    0.999655      29.249929      84.118771       0.623527       0.418420      -1.062582       0.001940       0.008093      -0.026896       0.028154       0.005983       0.014860       0.004280      -0.018677       0.074233      -0.026942      -0.003171       0.030113             11.093507      15.981093      -4.384396      -3.190164       7.034695       2.393373      10.264733           0.000000
          213              C       6.360471       2.452738       1.548850      -0.146252      35.039712 0.45990850E+03  0.11003476E+05                                 9.421558                            7.222404       0.036213       1.981991                    0.999218      30.134067      88.383392       0.601900       0.425327      -1.054938      -0.018955       0.010104       0.000593       0.021488       0.003631       0.023943      -0.001775       0.016200       0.001303      -0.021149      -0.007311       0.028460             11.431941      15.142671      -4.140054      -3.353665       7.272735       2.627631      11.880417           0.000000
          214              C       2.781312       3.491265       2.318213       0.625906      24.021600 0.24713465E+03  0.51151827E+04                                 7.869190                            5.655387      -0.147749       2.017826                    0.999177      22.160076      62.535875       0.609756       0.485313      -1.010180      -0.060658       0.023510       0.028323       0.070953       0.002880       0.012600      -0.076405      -0.137953      -0.054877      -0.072588      -0.047740       0.120328             10.376119      14.736412      -2.648770      -4.093663       6.613239       3.308354       9.778707          -0.000000
          215              C      11.351733       1.992849      25.027081       0.092320      35.853443 0.39505603E+03  0.90514095E+04                                 9.611133                            6.710903      -0.148351       1.969282                    0.999355      26.332703      74.285214       0.625337       0.427498      -1.059185      -0.000729      -0.009641      -0.010776       0.014477      -0.004640      -0.003212      -0.003856       0.035415       0.061451      -0.028912       0.007525       0.021387             12.586868      18.717978       2.196379       5.255721      10.922419       3.335064       8.120209           0.000001
          216              C      11.660577       3.059445       0.430236      -0.148461      35.591133 0.45093469E+03  0.10686128E+05                                 9.412858                            7.091632       0.181485       2.025992                    0.999701      29.671005      85.309289       0.618001       0.418225      -1.064308       0.033470      -0.003640       0.023245       0.040912      -0.030901      -0.001480      -0.004000       0.036605      -0.046298      -0.029461      -0.014178       0.043639             11.477797      15.052859       2.161573       4.021156      11.729333       3.360618       7.651199           0.000001
          217              C      13.043512       3.206264       1.045220      -0.096886      34.778187 0.44481221E+03  0.10499265E+05                                 9.266183                            7.048550       0.047061       1.981757                    0.999536      29.331299      84.013328       0.619541       0.418846      -1.064503      -0.029234      -0.024365      -0.018291       0.042224       0.019365      -0.000898       0.024379      -0.029608       0.025798      -0.032796      -0.004532       0.037328             11.124122      15.340522       0.421932       3.602337      10.973779       2.553337       7.058063          -0.000000
          218              C      13.911706       2.204441       0.873126      -0.084813      38.447514 0.42860385E+03  0.99412538E+04                                 9.724978                            6.759746       0.142350       2.035187                    0.999604      27.733364      76.660124       0.660519       0.399794      -1.085846      -0.069097       0.002253      -0.024925       0.073489       0.018937       0.010102      -0.002002      -0.013901       0.019642      -0.026195       0.007574       0.018621             12.984012      18.924458       2.428492       5.733685      11.572043       3.762835       8.455534          -0.000001
          219              C      13.556536       1.077391       0.253080      -0.124713      35.485359 0.41735719E+03  0.97518689E+04                                 9.416649                            6.840810       0.011577       1.966065                    0.999704      29.813200      86.584342       0.623430       0.420473      -1.057330      -0.038133       0.018198       0.006032       0.042681      -0.026141      -0.022557      -0.007911      -0.046478       0.013759      -0.048057       0.015170       0.032887             11.621132      15.756526       2.370941       4.490363      11.371000       3.706612       7.735872          -0.000001
          220              C      12.309149       0.947845      24.996712      -0.115729      36.226785 0.45456167E+03  0.10869422E+05                                 9.717051                            7.239339      -0.100461       1.946963                    0.998467      29.903962      88.362286       0.592456       0.432351      -1.048151       0.010992       0.023260       0.022225       0.033997       0.011445      -0.006006       0.008739      -0.027583       0.058697      -0.029258       0.005755       0.023503             11.839071      17.152765       0.653046       4.101415      11.079912       2.696760       7.284535          -0.000000
          221              C      15.335820       2.292964       1.548850       0.668857      20.645750 0.20339824E+03  0.39753941E+04                                 6.972840                            5.060947       0.255502       2.182187                    0.999821      19.887100      53.020018       0.663629       0.472224      -1.025924       0.076718      -0.041409       0.073517       0.114040      -0.008865      -0.067922      -0.063673      -0.063829       0.214616      -0.107093      -0.017174       0.124267              8.875273      12.773205       0.811159       3.440266       7.987103       2.133444       5.865510          -0.000000
          222              C       0.638278       2.841376       5.613314       0.612336      26.118454 0.26040116E+03  0.54382179E+04                                 8.216535                            5.749154      -0.108220       2.023804                    0.999237      22.269357      62.281366       0.616164       0.475988      -1.019286      -0.005897       0.051305      -0.059031       0.078432      -0.063515      -0.025826       0.024135       0.087255      -0.140300      -0.063103      -0.044873       0.107977             10.952013       5.805016       2.370104      -0.092670      11.358587      -5.210773      15.692434          -0.000000
          223              C       0.466698       1.882735       6.785075      -0.021184      39.673082 0.42746013E+03  0.99257185E+04                                10.124174                            6.837188      -0.029677       1.995756                    0.999327      27.066755      75.294525       0.643204       0.410101      -1.077043      -0.015200      -0.029566       0.036497       0.049368      -0.010910      -0.004223       0.009763      -0.009368       0.000066      -0.012321      -0.005684       0.018004             14.191109       7.909172       3.075537      -0.129662      13.758965      -8.852997      20.905190          -0.000000
          224              C       1.247387       2.068418       7.880911      -0.099421      35.274481 0.40863104E+03  0.94775473E+04                                 9.413474                            6.760938       0.010081       1.973983                    0.999634      29.102961      83.627890       0.629546       0.419482      -1.060201      -0.016431      -0.018699       0.015114       0.029122       0.005793      -0.007144       0.015078       0.004547      -0.084923      -0.034789       0.014168       0.020621             12.198929       7.301010       2.109439       0.614268      10.993325      -6.714547      18.302454           0.000000
          225              C       1.120417       1.224210       8.964094      -0.151886      36.329214 0.43391995E+03  0.10226976E+05                                 9.598148                            6.963852       0.158493       2.018122                    0.999762      29.844248      86.744550       0.620080       0.419103      -1.059334      -0.003558       0.013830      -0.034814       0.037629      -0.006836       0.022823       0.007637       0.016181       0.023232      -0.024943      -0.003953       0.028897             12.348778       7.897122       2.840079      -0.221119      11.928388      -7.047721      17.220824           0.000001
          226              C       0.202464       0.226706       8.996994       0.069501      39.391092 0.42626568E+03  0.99303253E+04                                10.225285                            6.939284      -0.128950       1.967185                    0.999293      26.814032      75.686414       0.620644       0.423624      -1.064119      -0.004190      -0.000330      -0.005753       0.007125      -0.011741      -0.003362      -0.026003       0.014637       0.021758      -0.033037       0.006530       0.026507             14.532288       8.127883       2.766181      -0.327186      13.381951      -9.235179      22.087030           0.000000
          227              C      16.559186       0.017273       7.830295      -0.155770      36.192523 0.44521620E+03  0.10521059E+05                                 9.497824                            7.012496       0.174122       2.016890                    0.999782      29.914825      85.997989       0.625766       0.414196      -1.066476       0.010644       0.019189      -0.008430       0.023507       0.035586       0.007975       0.007687       0.005154      -0.048376      -0.027620      -0.018105       0.045725             11.869375       7.182817       1.995716       0.901262      10.343719      -5.722284      18.081590           0.000002
          228              C      16.715324       0.839890       6.744582      -0.097013      34.559686 0.41653315E+03  0.97037440E+04                                 9.257825                            6.827776      -0.046491       1.953635                    0.999633      29.292620      84.261735       0.626435       0.419701      -1.060439       0.014027       0.004097       0.021538       0.026028       0.000634       0.022175       0.017958       0.020521       0.000663      -0.028988      -0.002526       0.031514             11.427315       7.370971       2.802984       0.154055      10.969898      -5.556768      15.941077          -0.000000
          229              C       0.018874      20.945429      10.204186       0.092867      40.743272 0.42391162E+03  0.98859286E+04                                10.486756                            6.954939      -0.205412       1.942484                    0.999244      26.893701      76.559550       0.613792       0.427900      -1.058862      -0.000166      -0.001752       0.007948       0.008140       0.012354       0.008701      -0.001443      -0.010241       0.037660      -0.021568       0.005693       0.015875             14.876853      12.701134       0.642539      -0.887409      12.224940      -9.713037      19.704483           0.000001
          230              C       1.154733      20.492018      10.905217      -0.207607      38.316453 0.49400008E+03  0.12054331E+05                                10.051121                            7.507015      -0.083178       1.931056                    0.998759      31.533555      93.963130       0.586747       0.427798      -1.051488      -0.014174      -0.000545       0.002280       0.014366       0.008377      -0.025521       0.023546       0.011837      -0.053647      -0.044661       0.014928       0.029733             12.806675      12.853885      -2.593042       3.766219      10.290845      -6.996389      15.275295           0.000002
          231              C       1.039775      19.732015      12.066854       0.090095      39.628153 0.42869502E+03  0.10019641E+05                                10.289582                            6.990723      -0.173515       1.952964                    0.999342      26.920216      76.571916       0.613021       0.427491      -1.059742      -0.010183       0.005853       0.002722       0.012057      -0.011160      -0.000540       0.002607       0.020184       0.022549      -0.018982       0.007119       0.011863             14.127217      20.285523      -3.179013       4.725428       9.270708      -5.312192      12.825419           0.000001
          232              C      16.907493      19.414627      12.514806      -0.204359      37.489507 0.48723523E+03  0.11843910E+05                                 9.865333                            7.443565      -0.049472       1.943281                    0.998769      31.349025      93.121002       0.590874       0.426437      -1.052720       0.008387       0.013967      -0.011029       0.019674       0.002316      -0.001787      -0.009907      -0.070072       0.059585      -0.045077       0.012236       0.032841             12.026422      19.458303      -0.538061       0.901785       7.535460      -2.918426       9.085504           0.000002
          233              C      15.775065      19.868038      11.856798       0.082888      39.371422 0.42696102E+03  0.99675333E+04                                10.218275                            6.969304      -0.175913       1.951681                    0.999190      26.910213      76.462126       0.615014       0.426601      -1.060450       0.006111       0.011050       0.001582       0.012726       0.005705      -0.015001      -0.010162       0.006563      -0.050244      -0.024988       0.001831       0.023157             13.702484      20.674935       1.835925      -3.386662       8.410285      -4.508103      12.022231           0.000001
          234              C      15.929487      20.580541      10.659730      -0.210166      37.621402 0.48221345E+03  0.11703388E+05                                 9.899231                            7.404697      -0.089443       1.929625                    0.998693      31.476185      93.735292       0.591871       0.426390      -1.051681       0.009698      -0.006322       0.010009       0.015304      -0.017100       0.030364       0.020137      -0.002183      -0.004577      -0.045863       0.016204       0.029659             12.328857      13.503380       2.465196      -3.604733       9.167264      -5.899189      14.315927           0.000002
          235              C       2.276867      19.280763      12.808379       0.074352      35.711805 0.40776278E+03  0.94161857E+04                                 9.605771                            6.811246      -0.176344       1.955810                    0.999294      26.686182      75.562990       0.621673       0.426655      -1.059775      -0.002002      -0.006838       0.006648       0.009745       0.001021       0.015219      -0.014275       0.002122      -0.024936      -0.024216       0.005066       0.019150             12.783161      18.930419      -4.809880       4.895203       7.440845      -2.980373      11.978218           0.000001
          236              C       3.447042      19.129626      12.195925      -0.144801      34.121040 0.41600946E+03  0.97058878E+04                                 9.225811                            6.844900       0.063443       1.991660                    0.999686      29.538687      85.532030       0.621601       0.422340      -1.056882       0.022998      -0.010582       0.022479       0.033855       0.005377      -0.001280      -0.007146      -0.031067       0.096735      -0.032560      -0.001257       0.033818             11.400583      16.906254      -4.317431       3.413554       7.203407      -2.285133      10.092087           0.000002
          237              C       4.600060      18.749624      12.856464      -0.104912      33.538981 0.41421036E+03  0.96448022E+04                                 9.096475                            6.815389       0.085823       1.997882                    0.999757      29.268145      84.417377       0.625521       0.420525      -1.058969      -0.033806      -0.003563      -0.001616       0.034031      -0.003144      -0.023268       0.004230      -0.003323      -0.029116      -0.027467       0.004970       0.022497             11.146291      14.968248      -3.942150       3.994019       7.156702      -2.871436      11.313924           0.000000
          238              C       4.574323      18.535874      14.197788      -0.031622      39.558696 0.44506346E+03  0.10437905E+05                                10.120987                            6.985891       0.047645       2.018076                    0.999310      27.283626      76.244260       0.635129       0.411200      -1.076463      -0.041340       0.003590      -0.018228       0.045323       0.008349      -0.003987      -0.001537      -0.002551      -0.024703      -0.009642      -0.003588       0.013231             14.043116      20.292404      -5.941313       6.666341       8.342057      -4.068200      13.494888          -0.000000
          239              C       3.354389      18.740988      14.888696      -0.097767      33.632050 0.43174167E+03  0.10135911E+05                                 9.093404                            6.940687       0.082779       1.996026                    0.999655      29.249931      84.118772       0.623527       0.418420      -1.062582      -0.001940      -0.008093      -0.026895       0.028154       0.005983      -0.014860      -0.004280      -0.018677       0.074233      -0.026942      -0.003171       0.030113             11.093505      15.981091      -4.384394       3.190162       7.034694      -2.393373      10.264731           0.000001
          240              C       2.218529      19.138262      14.202850      -0.146252      35.039720 0.45990864E+03  0.11003480E+05                                 9.421558                            7.222405       0.036213       1.981991                    0.999218      30.134071      88.383402       0.601900       0.425327      -1.054938       0.018955      -0.010104       0.000593       0.021488       0.003630      -0.023943       0.001775       0.016200       0.001303      -0.021149      -0.007311       0.028460             11.431941      15.142672      -4.140056       3.353665       7.272736      -2.627629      11.880416           0.000001
          241              C       5.797688      18.099735      14.972213       0.625906      24.021602 0.24713474E+03  0.51151848E+04                                 7.869190                            5.655388      -0.147749       2.017826                    0.999177      22.160077      62.535875       0.609756       0.485313      -1.010180       0.060658      -0.023510       0.028323       0.070953       0.002880      -0.012600       0.076405      -0.137953      -0.054877      -0.072588      -0.047740       0.120328             10.376119      14.736407      -2.648768       4.093662       6.613241      -3.308356       9.778708          -0.000000
          242              C      14.385267      19.598151      12.373081       0.092320      35.853436 0.39505600E+03  0.90514084E+04                                 9.611130                            6.710903      -0.148351       1.969282                    0.999355      26.332702      74.285202       0.625337       0.427498      -1.059185       0.000729       0.009641      -0.010776       0.014477      -0.004640       0.003212       0.003856       0.035415       0.061451      -0.028912       0.007524       0.021387             12.586864      18.717972       2.196378      -5.255719      10.922415      -3.335063       8.120206           0.000001
          243              C      14.076423      18.531555      13.084236      -0.148461      35.591125 0.45093460E+03  0.10686125E+05                                 9.412856                            7.091631       0.181485       2.025992                    0.999701      29.671003      85.309274       0.618001       0.418225      -1.064308      -0.033470       0.003640       0.023245       0.040912      -0.030901       0.001480       0.004000       0.036605      -0.046298      -0.029461      -0.014178       0.043639             11.477794      15.052856       2.161567      -4.021154      11.729328      -3.360615       7.651196           0.000001
          244              C      12.693488      18.384737      13.699220      -0.096885      34.778173 0.44481189E+03  0.10499256E+05                                 9.266179                            7.048547       0.047061       1.981757                    0.999536      29.331299      84.013315       0.619541       0.418846      -1.064503       0.029234       0.024365      -0.018291       0.042224       0.019365       0.000898      -0.024379      -0.029608       0.025798      -0.032796      -0.004532       0.037328             11.124117      15.340521       0.421926      -3.602335      10.973770      -2.553334       7.058060           0.000001
          245              C      11.825294      19.386559      13.527126      -0.084813      38.447491 0.42860350E+03  0.99412434E+04                                 9.724973                            6.759742       0.142351       2.035187                    0.999604      27.733361      76.660101       0.660519       0.399794      -1.085846       0.069097      -0.002253      -0.024925       0.073489       0.018937      -0.010102       0.002002      -0.013901       0.019642      -0.026195       0.007574       0.018621             12.984004      18.924448       2.428486      -5.733679      11.572034      -3.762831       8.455528          -0.000001
          246              C      12.180464      20.513609      12.907080      -0.124713      35.485364 0.41735732E+03  0.97518719E+04                                 9.416647                            6.840810       0.011578       1.966065                    0.999704      29.813196      86.584307       0.623430       0.420473      -1.057331       0.038133      -0.018198       0.006032       0.042681      -0.026141       0.022557       0.007911      -0.046478       0.013759      -0.048057       0.015171       0.032887             11.621130      15.756517       2.370940      -4.490360      11.371001      -3.706612       7.735870          -0.000000
          247              C      13.427851      20.643155      12.342712      -0.115729      36.226774 0.45456159E+03  0.10869420E+05                                 9.717047                            7.239337      -0.100461       1.946963                    0.998467      29.903960      88.362264       0.592456       0.432351      -1.048151      -0.010992      -0.023260       0.022225       0.033997       0.011445       0.006006      -0.008739      -0.027583       0.058697      -0.029258       0.005755       0.023503             11.839065      17.152754       0.653045      -4.101412      11.079908      -2.696759       7.284532           0.000000
          248              C      10.401180      19.298036      14.202850       0.668857      20.645750 0.20339824E+03  0.39753941E+04                                 6.972839                            5.060947       0.255502       2.182187                    0.999821      19.887099      53.020010       0.663629       0.472223      -1.025924      -0.076718       0.041409       0.073517       0.114040      -0.008865       0.067922       0.063673      -0.063829       0.214616      -0.107093      -0.017174       0.124267              8.875272      12.773204       0.811159      -3.440266       7.987102      -2.133443       5.865509           0.000000
          249              C       9.217278       2.841376       7.040686       0.612335      26.118457 0.26040117E+03  0.54382183E+04                                 8.216536                            5.749154      -0.108220       2.023804                    0.999237      22.269358      62.281373       0.616164       0.475988      -1.019286      -0.005897       0.051305       0.059031       0.078432      -0.063515       0.025825      -0.024135       0.087255      -0.140300      -0.063103      -0.044873       0.107977             10.952015       5.805017       2.370105       0.092671      11.358590       5.210775      15.692439          -0.000000
          250              C       9.045698       1.882735       5.868925      -0.021185      39.673087 0.42746016E+03  0.99257194E+04                                10.124176                            6.837189      -0.029677       1.995756                    0.999327      27.066756      75.294534       0.643204       0.410101      -1.077043      -0.015200      -0.029566      -0.036497       0.049368      -0.010910       0.004223      -0.009763      -0.009368       0.000066      -0.012321      -0.005684       0.018004             14.191113       7.909173       3.075538       0.129663      13.758969       8.853001      20.905195          -0.000000
          251              C       9.826387       2.068418       4.773089      -0.099421      35.274486 0.40863108E+03  0.94775488E+04                                 9.413476                            6.760939       0.010080       1.973983                    0.999634      29.102962      83.627907       0.629546       0.419483      -1.060201      -0.016431      -0.018699      -0.015115       0.029122       0.005793       0.007144      -0.015078       0.004547      -0.084923      -0.034789       0.014168       0.020621             12.198933       7.301012       2.109440      -0.614267      10.993328       6.714550      18.302458          -0.000000
          252              C       9.699417       1.224210       3.689906      -0.151886      36.329217 0.43391997E+03  0.10226976E+05                                 9.598149                            6.963854       0.158493       2.018122                    0.999762      29.844247      86.744559       0.620080       0.419103      -1.059334      -0.003558       0.013830       0.034814       0.037629      -0.006836      -0.022823      -0.007637       0.016181       0.023231      -0.024943      -0.003953       0.028897             12.348781       7.897123       2.840080       0.221119      11.928392       7.047724      17.220828           0.000000
          253              C       8.781464       0.226706       3.657006       0.069501      39.391101 0.42626573E+03  0.99303273E+04                                10.225289                            6.939286      -0.128950       1.967185                    0.999293      26.814034      75.686437       0.620644       0.423624      -1.064119      -0.004190      -0.000330       0.005753       0.007125      -0.011741       0.003362       0.026003       0.014637       0.021758      -0.033037       0.006530       0.026507             14.532295       8.127886       2.766182       0.327186      13.381957       9.235184      22.087041           0.000000
          254              C       7.980186       0.017273       4.823705      -0.155770      36.192543 0.44521643E+03  0.10521067E+05                                 9.497830                            7.012499       0.174121       2.016889                    0.999782      29.914832      85.998039       0.625766       0.414196      -1.066476       0.010644       0.019189       0.008430       0.023507       0.035586      -0.007975      -0.007687       0.005154      -0.048376      -0.027620      -0.018105       0.045725             11.869384       7.182821       1.995717      -0.901262      10.343727       5.722289      18.081604           0.000002
          255              C       8.136324       0.839890       5.909418      -0.097013      34.559703 0.41653334E+03  0.97037499E+04                                 9.257830                            6.827778      -0.046492       1.953635                    0.999633      29.292627      84.261774       0.626435       0.419701      -1.060439       0.014027       0.004097      -0.021538       0.026028       0.000634      -0.022175      -0.017959       0.020521       0.000663      -0.028988      -0.002526       0.031514             11.427322       7.370974       2.802986      -0.154055      10.969905       5.556773      15.941087          -0.000000
          256              C       8.597874      20.945429       2.449814       0.092867      40.743278 0.42391164E+03  0.98859295E+04                                10.486758                            6.954939      -0.205412       1.942484                    0.999244      26.893702      76.559560       0.613792       0.427900      -1.058862      -0.000166      -0.001752      -0.007948       0.008140       0.012354      -0.008701       0.001443      -0.010241       0.037660      -0.021568       0.005694       0.015875             14.876857      12.701138       0.642539       0.887409      12.224943       9.713040      19.704489           0.000001
          257              C       9.733733      20.492018       1.748783      -0.207607      38.316460 0.49400016E+03  0.12054334E+05                                10.051122                            7.507015      -0.083178       1.931056                    0.998759      31.533559      93.963152       0.586747       0.427798      -1.051488      -0.014174      -0.000545      -0.002280       0.014366       0.008377       0.025521      -0.023546       0.011837      -0.053647      -0.044661       0.014928       0.029733             12.806677      12.853888      -2.593042      -3.766219      10.290846       6.996390      15.275296           0.000002
          258              C       9.618775      19.732015       0.587146       0.090095      39.628153 0.42869502E+03  0.10019641E+05                                10.289581                            6.990722      -0.173515       1.952964                    0.999342      26.920216      76.571914       0.613021       0.427491      -1.059742      -0.010183       0.005853      -0.002722       0.012057      -0.011160       0.000540      -0.002607       0.020184       0.022549      -0.018982       0.007119       0.011863             14.127217      20.285522      -3.179012      -4.725427       9.270708       5.312192      12.825420           0.000001
          259              C       8.328493      19.414627       0.139194      -0.204358      37.489504 0.48723517E+03  0.11843909E+05                                 9.865332                            7.443564      -0.049471       1.943281                    0.998769      31.349023      93.120993       0.590874       0.426437      -1.052720       0.008387       0.013967       0.011029       0.019674       0.002316       0.001787       0.009907      -0.070072       0.059585      -0.045077       0.012236       0.032841             12.026422      19.458303      -0.538060      -0.901784       7.535460       2.918426       9.085503           0.000001
          260              C       7.196065      19.868038       0.797202       0.082888      39.371427 0.42696104E+03  0.99675342E+04                                10.218277                            6.969304      -0.175912       1.951681                    0.999190      26.910214      76.462132       0.615014       0.426601      -1.060450       0.006111       0.011050      -0.001582       0.012726       0.005705       0.015001       0.010162       0.006563      -0.050244      -0.024988       0.001831       0.023157             13.702487      20.674940       1.835926       3.386665       8.410287       4.508104      12.022234           0.000001
          261              C       7.350487      20.580541       1.994270      -0.210166      37.621403 0.48221343E+03  0.11703388E+05                                 9.899232                            7.404697      -0.089443       1.929625                    0.998693      31.476185      93.735297       0.591871       0.426390      -1.051681       0.009698      -0.006322      -0.010009       0.015304      -0.017100      -0.030364      -0.020137      -0.002184      -0.004577      -0.045863       0.016204       0.029659             12.328859      13.503383       2.465197       3.604735       9.167265       5.899190      14.315929           0.000002
          262              C      10.855867      19.280763      25.153621       0.074352      35.711804 0.40776276E+03  0.94161852E+04                                 9.605771                            6.811246      -0.176344       1.955810                    0.999294      26.686181      75.562986       0.621673       0.426655      -1.059775      -0.002002      -0.006838      -0.006648       0.009745       0.001021      -0.015219       0.014275       0.002122      -0.024936      -0.024216       0.005066       0.019150             12.783161      18.930418      -4.809880      -4.895203       7.440845       2.980373      11.978219           0.000000
          263              C      12.026042      19.129626       0.458075      -0.144801      34.121032 0.41600934E+03  0.97058842E+04                                 9.225809                            6.844898       0.063443       1.991660                    0.999686      29.538684      85.532014       0.621601       0.422340      -1.056882       0.022998      -0.010582      -0.022479       0.033855       0.005377       0.001280       0.007146      -0.031067       0.096735      -0.032560      -0.001257       0.033818             11.400580      16.906250      -4.317430      -3.413553       7.203406       2.285133      10.092085           0.000001
          264              C      13.179060      18.749624      25.105536      -0.104912      33.538977 0.41421029E+03  0.96448000E+04                                 9.096474                            6.815388       0.085823       1.997882                    0.999757      29.268143      84.417367       0.625521       0.420525      -1.058969      -0.033806      -0.003563       0.001616       0.034031      -0.003144       0.023268      -0.004230      -0.003323      -0.029116      -0.027467       0.004970       0.022497             11.146290      14.968246      -3.942149      -3.994018       7.156701       2.871435      11.313923          -0.000000
          265              C      13.153323      18.535874      23.764212      -0.031622      39.558695 0.44506344E+03  0.10437904E+05                                10.120986                            6.985891       0.047646       2.018076                    0.999310      27.283625      76.244256       0.635129       0.411200      -1.076463      -0.041340       0.003590       0.018228       0.045323       0.008349       0.003987       0.001537      -0.002551      -0.024703      -0.009642      -0.003588       0.013231             14.043116      20.292404      -5.941313      -6.666340       8.342056       4.068199      13.494888          -0.000000
          266              C      11.933389      18.740988      23.073304      -0.097767      33.632045 0.43174158E+03  0.10135909E+05                                 9.093404                            6.940687       0.082779       1.996026                    0.999655      29.249928      84.118768       0.623527       0.418420      -1.062582      -0.001940      -0.008093       0.026895       0.028154       0.005983       0.014860       0.004280      -0.018677       0.074233      -0.026942      -0.003171       0.030113             11.093505      15.981089      -4.384393      -3.190162       7.034694       2.393373      10.264732           0.000000
          267              C      10.797529      19.138262      23.759150      -0.146252      35.039716 0.45990857E+03  0.11003478E+05                                 9.421558                            7.222405       0.036213       1.981991                    0.999218      30.134067      88.383391       0.601900       0.425327      -1.054938       0.018955      -0.010104      -0.000593       0.021488       0.003631       0.023943      -0.001775       0.016200       0.001303      -0.021149      -0.007311       0.028460             11.431942      15.142672      -4.140057      -3.353666       7.272736       2.627629      11.880417           0.000000
          268              C      14.376688      18.099735      22.989787       0.625906      24.021601 0.24713473E+03  0.51151846E+04                                 7.869190                            5.655388      -0.147749       2.017826                    0.999177      22.160077      62.535877       0.609756       0.485313      -1.010180       0.060658      -0.023510      -0.028323       0.070953       0.002880       0.012600      -0.076405      -0.137953      -0.054877      -0.072588      -0.047740       0.120328             10.376119      14.736408      -2.648768      -4.093662       6.613241       3.308356       9.778707          -0.000000
          269              C       5.806267      19.598151       0.280919       0.092320      35.853445 0.39505607E+03  0.90514109E+04                                 9.611133                            6.710904      -0.148351       1.969282                    0.999355      26.332705      74.285222       0.625337       0.427498      -1.059185       0.000729       0.009641       0.010776       0.014477      -0.004640      -0.003212      -0.003856       0.035415       0.061451      -0.028912       0.007525       0.021387             12.586869      18.717981       2.196379       5.255722      10.922418       3.335064       8.120209           0.000001
          270              C       5.497423      18.531555      24.877764      -0.148461      35.591135 0.45093472E+03  0.10686130E+05                                 9.412859                            7.091633       0.181485       2.025992                    0.999701      29.671005      85.309298       0.618001       0.418225      -1.064308      -0.033470       0.003640      -0.023245       0.040912      -0.030901      -0.001480      -0.004000       0.036605      -0.046298      -0.029461      -0.014178       0.043639             11.477799      15.052865       2.161569       4.021157      11.729333       3.360616       7.651200           0.000001
          271              C       4.114488      18.384737      24.262780      -0.096886      34.778182 0.44481199E+03  0.10499259E+05                                 9.266182                            7.048549       0.047061       1.981757                    0.999536      29.331301      84.013338       0.619541       0.418846      -1.064502       0.029234       0.024365       0.018291       0.042224       0.019365      -0.000898       0.024379      -0.029608       0.025798      -0.032796      -0.004532       0.037328             11.124122      15.340528       0.421927       3.602338      10.973775       2.553336       7.058063          -0.000000
          272              C       3.246294      19.386559      24.434874      -0.084813      38.447508 0.42860365E+03  0.99412483E+04                                 9.724978                            6.759744       0.142350       2.035187                    0.999604      27.733365      76.660133       0.660519       0.399794      -1.085846       0.069097      -0.002253       0.024925       0.073489       0.018937       0.010102      -0.002002      -0.013901       0.019642      -0.026195       0.007574       0.018621             12.984012      18.924463       2.428490       5.733685      11.572041       3.762834       8.455533          -0.000001
          273              C       3.601464      20.513609      25.054920      -0.124713      35.485380 0.41735750E+03  0.97518781E+04                                 9.416653                            6.840813       0.011577       1.966064                    0.999704      29.813201      86.584352       0.623430       0.420473      -1.057330       0.038133      -0.018198      -0.006032       0.042681      -0.026141      -0.022557      -0.007911      -0.046478       0.013759      -0.048057       0.015170       0.032887             11.621138      15.756529       2.370942       4.490364      11.371009       3.706615       7.735875          -0.000001
          274              C       4.848851      20.643155       0.311288      -0.115729      36.226783 0.45456169E+03  0.10869423E+05                                 9.717051                            7.239340      -0.100461       1.946963                    0.998467      29.903963      88.362296       0.592456       0.432351      -1.048151      -0.010992      -0.023260      -0.022225       0.033997       0.011445      -0.006006       0.008739      -0.027583       0.058697      -0.029258       0.005755       0.023503             11.839071      17.152765       0.653046       4.101415      11.079913       2.696760       7.284536          -0.000000
          275              C       1.822180      19.298036      23.759150       0.668857      20.645751 0.20339823E+03  0.39753940E+04                                 6.972840                            5.060947       0.255503       2.182188                    0.999821      19.887100      53.020019       0.663629       0.472224      -1.025924      -0.076718       0.041409      -0.073517       0.114040      -0.008865      -0.067922      -0.063673      -0.063829       0.214616      -0.107093      -0.017174       0.124267              8.875274      12.773208       0.811160       3.440267       7.987103       2.133444       5.865510          -0.000000
          276              C      16.519722      18.749624      19.694686       0.612336      26.118455 0.26040115E+03  0.54382180E+04                                 8.216536                            5.749154      -0.108220       2.023804                    0.999237      22.269357      62.281370       0.616164       0.475988      -1.019286       0.005897      -0.051305       0.059031       0.078432      -0.063515      -0.025826       0.024135       0.087255      -0.140300      -0.063103      -0.044873       0.107977             10.952014       5.805017       2.370104      -0.092670      11.358589      -5.210775      15.692437          -0.000000
          277              C      16.691302      19.708265      18.522925      -0.021185      39.673086 0.42746015E+03  0.99257192E+04                                10.124175                            6.837189      -0.029677       1.995756                    0.999327      27.066756      75.294529       0.643204       0.410101      -1.077043       0.015200       0.029566      -0.036497       0.049368      -0.010910      -0.004223       0.009763      -0.009368       0.000066      -0.012321      -0.005684       0.018004             14.191111       7.909173       3.075537      -0.129662      13.758967      -8.853000      20.905194          -0.000000
          278              C      15.910613      19.522582      17.427089      -0.099421      35.274481 0.40863105E+03  0.94775476E+04                                 9.413473                            6.760938       0.010081       1.973983                    0.999634      29.102962      83.627894       0.629546       0.419482      -1.060201       0.016431       0.018699      -0.015114       0.029122       0.005793      -0.007144       0.015078       0.004547      -0.084923      -0.034789       0.014168       0.020621             12.198929       7.301010       2.109438       0.614269      10.993324      -6.714547      18.302454           0.000000
          279              C      16.037583      20.366790      16.343906      -0.151886      36.329227 0.43392020E+03  0.10226983E+05                                 9.598150                            6.963855       0.158493       2.018122                    0.999762      29.844248      86.744552       0.620080       0.419103      -1.059334       0.003558      -0.013830       0.034814       0.037629      -0.006836       0.022823       0.007637       0.016181       0.023232      -0.024943      -0.003953       0.028897             12.348782       7.897122       2.840078      -0.221119      11.928393      -7.047726      17.220831           0.000001
          280              C      16.955536      21.364295      16.311006       0.069501      39.391115 0.42626578E+03  0.99303281E+04                                10.225289                            6.939285      -0.128950       1.967185                    0.999293      26.814033      75.686422       0.620644       0.423624      -1.064119       0.004190       0.000330       0.005753       0.007125      -0.011741      -0.003362      -0.026003       0.014637       0.021758      -0.033037       0.006530       0.026507             14.532298       8.127883       2.766177      -0.327184      13.381957      -9.235190      22.087054           0.000000
          281              C       0.598814      -0.017273      17.477705      -0.155770      36.192534 0.44521623E+03  0.10521060E+05                                 9.497826                            7.012496       0.174122       2.016890                    0.999782      29.914827      85.997999       0.625766       0.414196      -1.066476      -0.010644      -0.019189       0.008430       0.023507       0.035586       0.007975       0.007687       0.005154      -0.048376      -0.027620      -0.018105       0.045725             11.869380       7.182817       1.995714       0.901262      10.343722      -5.722290      18.081601           0.000002
          282              C       0.442676      20.751110      18.563418      -0.097013      34.559695 0.41653319E+03  0.97037453E+04                                 9.257828                            6.827777      -0.046492       1.953635                    0.999633      29.292621      84.261743       0.626435       0.419701      -1.060439      -0.014027      -0.004097      -0.021538       0.026028       0.000634       0.022175       0.017958       0.020521       0.000663      -0.028988      -0.002526       0.031514             11.427320       7.370972       2.802985       0.154055      10.969903      -5.556772      15.941084          -0.000000
          283              C      -0.018874       0.645571      15.103814       0.092867      40.743278 0.42391152E+03  0.98859259E+04                                10.486757                            6.954938      -0.205412       1.942484                    0.999244      26.893702      76.559557       0.613792       0.427900      -1.058862       0.000166       0.001752      -0.007948       0.008140       0.012354       0.008701      -0.001443      -0.010241       0.037660      -0.021568       0.005694       0.015875             14.876856      12.701135       0.642538      -0.887409      12.224941      -9.713041      19.704494           0.000001
          284              C      16.003267       1.098982      14.402783      -0.207607      38.316462 0.49400013E+03  0.12054333E+05                                10.051122                            7.507015      -0.083178       1.931056                    0.998759      31.533557      93.963139       0.586747       0.427798      -1.051488       0.014174       0.000545      -0.002280       0.014366       0.008377      -0.025521       0.023546       0.011837      -0.053647      -0.044661       0.014928       0.029733             12.806679      12.853887      -2.593043       3.766221      10.290848      -6.996393      15.275301           0.000002
          285              C      16.118225       1.858985      13.241146       0.090095      39.628158 0.42869505E+03  0.10019641E+05                                10.289582                            6.990723      -0.173516       1.952964                    0.999342      26.920217      76.571920       0.613021       0.427491      -1.059741       0.010183      -0.005853      -0.002722       0.012057      -0.011160      -0.000540       0.002607       0.020184       0.022549      -0.018982       0.007119       0.011863             14.127219      20.285524      -3.179014       4.725429       9.270710      -5.312194      12.825423           0.000001
          286              C       0.250507       2.176373      12.793194      -0.204358      37.489505 0.48723520E+03  0.11843910E+05                                 9.865333                            7.443564      -0.049471       1.943281                    0.998769      31.349024      93.120999       0.590874       0.426437      -1.052720      -0.008387      -0.013967       0.011029       0.019674       0.002316      -0.001787      -0.009907      -0.070072       0.059585      -0.045077       0.012236       0.032841             12.026422      19.458302      -0.538060       0.901785       7.535460      -2.918427       9.085504           0.000002
          287              C       1.382935       1.722962      13.451202       0.082889      39.371426 0.42696105E+03  0.99675343E+04                                10.218276                            6.969304      -0.175912       1.951681                    0.999190      26.910214      76.462129       0.615014       0.426601      -1.060451      -0.006111      -0.011050      -0.001582       0.012726       0.005705      -0.015001      -0.010162       0.006563      -0.050244      -0.024988       0.001831       0.023157             13.702485      20.674935       1.835926      -3.386663       8.410287      -4.508104      12.022233           0.000001
          288              C       1.228513       1.010459      14.648270      -0.210166      37.621405 0.48221346E+03  0.11703389E+05                                 9.899232                            7.404697      -0.089443       1.929625                    0.998693      31.476185      93.735294       0.591871       0.426390      -1.051681      -0.009698       0.006322      -0.010009       0.015304      -0.017100       0.030364       0.020137      -0.002183      -0.004577      -0.045863       0.016204       0.029659             12.328859      13.503381       2.465197      -3.604735       9.167266      -5.899191      14.315930           0.000002
          289              C      14.881133       2.310237      12.499621       0.074352      35.711808 0.40776279E+03  0.94161859E+04                                 9.605772                            6.811246      -0.176344       1.955810                    0.999294      26.686182      75.562992       0.621673       0.426655      -1.059775       0.002002       0.006838      -0.006648       0.009745       0.001021       0.015219      -0.014275       0.002122      -0.024936      -0.024216       0.005066       0.019150             12.783163      18.930421      -4.809882       4.895205       7.440846      -2.980375      11.978221           0.000001
          290              C      13.710958       2.461374      13.112075      -0.144801      34.121037 0.41600940E+03  0.97058862E+04                                 9.225810                            6.844899       0.063443       1.991660                    0.999686      29.538685      85.532020       0.621601       0.422340      -1.056882      -0.022998       0.010582      -0.022479       0.033855       0.005377      -0.001280      -0.007146      -0.031067       0.096735      -0.032560      -0.001257       0.033818             11.400582      16.906253      -4.317431       3.413554       7.203408      -2.285134      10.092086           0.000002
          291              C      12.557940       2.841376      12.451536      -0.104912      33.538987 0.41421043E+03  0.96448040E+04                                 9.096476                            6.815389       0.085823       1.997882                    0.999757      29.268145      84.417371       0.625521       0.420525      -1.058969       0.033806       0.003563       0.001616       0.034031      -0.003144      -0.023268       0.004230      -0.003323      -0.029116      -0.027467       0.004970       0.022497             11.146293      14.968249      -3.942151       3.994021       7.156704      -2.871439      11.313925           0.000001
          292              C      12.583677       3.055127      11.110212      -0.031622      39.558710 0.44506352E+03  0.10437906E+05                                10.120989                            6.985891       0.047645       2.018076                    0.999310      27.283627      76.244262       0.635129       0.411200      -1.076463       0.041340      -0.003590       0.018228       0.045323       0.008349      -0.003987      -0.001537      -0.002551      -0.024703      -0.009642      -0.003588       0.013231             14.043122      20.292413      -5.941318       6.666347       8.342061      -4.068203      13.494891          -0.000000
          293              C      13.803611       2.850012      10.419304      -0.097767      33.632053 0.43174170E+03  0.10135912E+05                                 9.093405                            6.940687       0.082779       1.996026                    0.999655      29.249931      84.118771       0.623527       0.418420      -1.062582       0.001940       0.008093       0.026895       0.028154       0.005983      -0.014860      -0.004280      -0.018677       0.074233      -0.026942      -0.003171       0.030113             11.093507      15.981094      -4.384396       3.190164       7.034695      -2.393373      10.264732           0.000001
          294              C      14.939471       2.452738      11.105150      -0.146252      35.039715 0.45990856E+03  0.11003477E+05                                 9.421558                            7.222404       0.036213       1.981991                    0.999218      30.134070      88.383400       0.601900       0.425327      -1.054938      -0.018955       0.010104      -0.000593       0.021488       0.003630      -0.023943       0.001775       0.016200       0.001303      -0.021149      -0.007311       0.028460             11.431941      15.142671      -4.140054       3.353665       7.272735      -2.627631      11.880417           0.000001
          295              C      11.360312       3.491265      10.335787       0.625906      24.021602 0.24713467E+03  0.51151832E+04                                 7.869191                            5.655387      -0.147749       2.017826                    0.999177      22.160077      62.535877       0.609756       0.485313      -1.010180      -0.060658       0.023510      -0.028323       0.070953       0.002880      -0.012600       0.076405      -0.137953      -0.054877      -0.072588      -0.047740       0.120328             10.376120      14.736413      -2.648770       4.093664       6.613239      -3.308354       9.778708          -0.000000
          296              C       2.772733       1.992849      12.934919       0.092320      35.853442 0.39505603E+03  0.90514093E+04                                 9.611131                            6.710903      -0.148351       1.969282                    0.999355      26.332703      74.285208       0.625337       0.427498      -1.059185      -0.000729      -0.009641       0.010776       0.014477      -0.004640       0.003212       0.003856       0.035415       0.061451      -0.028912       0.007524       0.021387             12.586866      18.717973       2.196378      -5.255720      10.922418      -3.335064       8.120208           0.000001
          297              C       3.081577       3.059445      12.223764      -0.148461      35.591128 0.45093462E+03  0.10686126E+05                                 9.412857                            7.091631       0.181485       2.025992                    0.999701      29.671003      85.309278       0.618001       0.418225      -1.064308       0.033470      -0.003640      -0.023245       0.040912      -0.030901       0.001480       0.004000       0.036605      -0.046298      -0.029461      -0.014178       0.043639             11.477795      15.052856       2.161573      -4.021155      11.729332      -3.360618       7.651198           0.000001
          298              C       4.464512       3.206264      11.608780      -0.096885      34.778185 0.44481219E+03  0.10499265E+05                                 9.266182                            7.048550       0.047061       1.981757                    0.999536      29.331299      84.013321       0.619541       0.418846      -1.064503      -0.029234      -0.024365       0.018291       0.042224       0.019365       0.000898      -0.024379      -0.029608       0.025798      -0.032796      -0.004532       0.037328             11.124120      15.340520       0.421931      -3.602336      10.973777      -2.553337       7.058063           0.000000
          299              C       5.332706       2.204441      11.780874      -0.084813      38.447503 0.42860375E+03  0.99412505E+04                                 9.724975                            6.759744       0.142351       2.035187                    0.999604      27.733361      76.660104       0.660519       0.399794      -1.085846      -0.069097       0.002253       0.024925       0.073489       0.018937      -0.010102       0.002002      -0.013901       0.019642      -0.026195       0.007574       0.018621             12.984007      18.924449       2.428490      -5.733682      11.572040      -3.762834       8.455531          -0.000001
          300              C       4.977536       1.077391      12.400920      -0.124713      35.485347 0.41735704E+03  0.97518643E+04                                 9.416645                            6.840808       0.011578       1.966065                    0.999704      29.813196      86.584312       0.623430       0.420473      -1.057330      -0.038133       0.018198      -0.006032       0.042681      -0.026141       0.022557       0.007911      -0.046478       0.013759      -0.048057       0.015171       0.032886             11.621127      15.756518       2.370940      -4.490360      11.370995      -3.706610       7.735869          -0.000000
          301              C       3.730149       0.947845      12.965288      -0.115729      36.226779 0.45456162E+03  0.10869421E+05                                 9.717048                            7.239338      -0.100461       1.946963                    0.998467      29.903960      88.362269       0.592456       0.432351      -1.048151       0.010992       0.023260      -0.022225       0.033997       0.011445       0.006006      -0.008739      -0.027583       0.058697      -0.029258       0.005755       0.023503             11.839067      17.152759       0.653045      -4.101413      11.079910      -2.696759       7.284534           0.000000
          302              C       6.756820       2.292964      11.105150       0.668857      20.645748 0.20339823E+03  0.39753940E+04                                 6.972839                            5.060946       0.255502       2.182187                    0.999821      19.887099      53.020009       0.663629       0.472223      -1.025924       0.076718      -0.041409      -0.073517       0.114040      -0.008865       0.067922       0.063673      -0.063829       0.214616      -0.107093      -0.017174       0.124267              8.875271      12.773201       0.811160      -3.440265       7.987102      -2.133443       5.865509           0.000000
          303              C       9.217278       7.954124       7.040686       0.612335      26.118457 0.26040117E+03  0.54382184E+04                                 8.216536                            5.749154      -0.108220       2.023804                    0.999237      22.269358      62.281374       0.616164       0.475988      -1.019286      -0.005897      -0.051305       0.059031       0.078432       0.063515       0.025825       0.024135       0.087255      -0.140300      -0.063103      -0.044873       0.107977             10.952016       5.805018      -2.370105       0.092671      11.358590      -5.210776      15.692439          -0.000000
          304              C       9.045698       8.912765       5.868925      -0.021184      39.673088 0.42746016E+03  0.99257194E+04                                10.124176                            6.837189      -0.029677       1.995756                    0.999327      27.066756      75.294533       0.643204       0.410101      -1.077043      -0.015200       0.029566      -0.036497       0.049368       0.010910       0.004223       0.009763      -0.009368       0.000066      -0.012321      -0.005684       0.018004             14.191112       7.909173      -3.075538       0.129663      13.758969      -8.853001      20.905195          -0.000000
          305              C       9.826387       8.727082       4.773089      -0.099421      35.274484 0.40863107E+03  0.94775486E+04                                 9.413475                            6.760939       0.010081       1.973983                    0.999634      29.102962      83.627904       0.629546       0.419483      -1.060201      -0.016431       0.018699      -0.015115       0.029122      -0.005793       0.007144       0.015078       0.004547      -0.084923      -0.034789       0.014168       0.020621             12.198932       7.301011      -2.109439      -0.614269      10.993326      -6.714548      18.302457          -0.000000
          306              C       9.699417       9.571290       3.689906      -0.151886      36.329228 0.43392021E+03  0.10226983E+05                                 9.598152                            6.963856       0.158493       2.018122                    0.999762      29.844247      86.744559       0.620080       0.419103      -1.059334      -0.003558      -0.013830       0.034814       0.037629       0.006836      -0.022823       0.007637       0.016181       0.023232      -0.024943      -0.003953       0.028897             12.348784       7.897123      -2.840079       0.221119      11.928395      -7.047727      17.220834           0.000000
          307              C       8.781464      10.568795       3.657006       0.069501      39.391117 0.42626577E+03  0.99303284E+04                                10.225291                            6.939286      -0.128950       1.967185                    0.999293      26.814033      75.686433       0.620644       0.423624      -1.064119      -0.004190       0.000330       0.005753       0.007125       0.011741       0.003362      -0.026003       0.014637       0.021758      -0.033037       0.006530       0.026507             14.532302       8.127885      -2.766178       0.327184      13.381960      -9.235193      22.087060           0.000000
          308              C       7.980186      10.778227       4.823705      -0.155770      36.192551 0.44521643E+03  0.10521066E+05                                 9.497831                            7.012499       0.174121       2.016889                    0.999782      29.914833      85.998038       0.625766       0.414196      -1.066476       0.010644      -0.019189       0.008430       0.023507      -0.035586      -0.007975       0.007687       0.005154      -0.048376      -0.027620      -0.018105       0.045725             11.869387       7.182820      -1.995715      -0.901263      10.343728      -5.722295      18.081613           0.000002
          309              C       8.136324       9.955610       5.909418      -0.097013      34.559710 0.41653337E+03  0.97037508E+04                                 9.257831                            6.827779      -0.046492       1.953635                    0.999633      29.292628      84.261779       0.626435       0.419701      -1.060439       0.014027      -0.004098      -0.021538       0.026028      -0.000634      -0.022175       0.017959       0.020521       0.000663      -0.028988      -0.002526       0.031514             11.427325       7.370975      -2.802986      -0.154055      10.969907      -5.556775      15.941092           0.000000
          310              C       8.597874      11.441071       2.449814       0.092867      40.743275 0.42391146E+03  0.98859245E+04                                10.486758                            6.954938      -0.205411       1.942484                    0.999244      26.893700      76.559553       0.613792       0.427900      -1.058862      -0.000166       0.001752      -0.007948       0.008140      -0.012354      -0.008701      -0.001443      -0.010241       0.037660      -0.021568       0.005694       0.015875             14.876857      12.701136      -0.642539       0.887409      12.224942      -9.713041      19.704495           0.000001
          311              C       9.733733      11.894482       1.748783      -0.207607      38.316462 0.49400013E+03  0.12054333E+05                                10.051122                            7.507015      -0.083178       1.931056                    0.998759      31.533558      93.963144       0.586747       0.427798      -1.051488      -0.014174       0.000545      -0.002280       0.014366      -0.008377       0.025521       0.023546       0.011837      -0.053647      -0.044661       0.014928       0.029733             12.806679      12.853888       2.593043      -3.766221      10.290847      -6.996392      15.275300           0.000002
          312              C       9.618775      12.654485       0.587146       0.090095      39.628155 0.42869502E+03  0.10019641E+05                                10.289582                            6.990722      -0.173515       1.952964                    0.999342      26.920216      76.571914       0.613021       0.427491      -1.059742      -0.010183      -0.005853      -0.002722       0.012057       0.011160       0.000540       0.002607       0.020184       0.022549      -0.018982       0.007119       0.011863             14.127218      20.285523       3.179013      -4.725428       9.270709      -5.312193      12.825422           0.000001
          313              C       8.328493      12.971873       0.139194      -0.204359      37.489506 0.48723520E+03  0.11843910E+05                                 9.865333                            7.443564      -0.049472       1.943281                    0.998769      31.349024      93.120996       0.590874       0.426437      -1.052720       0.008387      -0.013967       0.011029       0.019674      -0.002316       0.001787      -0.009907      -0.070072       0.059585      -0.045077       0.012236       0.032841             12.026423      19.458304       0.538060      -0.901785       7.535460      -2.918426       9.085504           0.000001
          314              C       7.196065      12.518462       0.797202       0.082888      39.371428 0.42696104E+03  0.99675341E+04                                10.218277                            6.969304      -0.175913       1.951681                    0.999190      26.910214      76.462130       0.615014       0.426601      -1.060450       0.006111      -0.011050      -0.001582       0.012726      -0.005705       0.015001      -0.010162       0.006563      -0.050244      -0.024988       0.001831       0.023157             13.702487      20.674939      -1.835927       3.386665       8.410287      -4.508105      12.022235           0.000001
          315              C       7.350487      11.805959       1.994270      -0.210166      37.621404 0.48221343E+03  0.11703387E+05                                 9.899232                            7.404697      -0.089443       1.929625                    0.998693      31.476184      93.735290       0.591871       0.426390      -1.051681       0.009698       0.006322      -0.010009       0.015304       0.017100      -0.030364       0.020137      -0.002184      -0.004577      -0.045863       0.016204       0.029659             12.328860      13.503382      -2.465197       3.604736       9.167266      -5.899191      14.315931           0.000002
          316              C      10.855867      13.105737      25.153621       0.074352      35.711806 0.40776276E+03  0.94161852E+04                                 9.605771                            6.811246      -0.176344       1.955810                    0.999294      26.686181      75.562986       0.621673       0.426655      -1.059775      -0.002002       0.006838      -0.006648       0.009745      -0.001021      -0.015219      -0.014275       0.002122      -0.024936      -0.024216       0.005066       0.019150             12.783162      18.930419       4.809881      -4.895204       7.440846      -2.980375      11.978220           0.000000
          317              C      12.026042      13.256874       0.458075      -0.144801      34.121036 0.41600938E+03  0.97058855E+04                                 9.225810                            6.844899       0.063443       1.991660                    0.999686      29.538685      85.532019       0.621601       0.422340      -1.056882       0.022998       0.010582      -0.022479       0.033855      -0.005377       0.001280      -0.007146      -0.031067       0.096735      -0.032560      -0.001257       0.033818             11.400582      16.906253       4.317431      -3.413554       7.203407      -2.285134      10.092086           0.000001
          318              C      13.179060      13.636876      25.105536      -0.104912      33.538983 0.41421036E+03  0.96448022E+04                                 9.096475                            6.815389       0.085823       1.997882                    0.999757      29.268144      84.417369       0.625521       0.420525      -1.058969      -0.033806       0.003563       0.001616       0.034031       0.003144       0.023268       0.004230      -0.003323      -0.029116      -0.027467       0.004970       0.022497             11.146292      14.968249       3.942151      -3.994020       7.156703      -2.871438      11.313924          -0.000000
          319              C      13.153323      13.850627      23.764212      -0.031622      39.558707 0.44506348E+03  0.10437905E+05                                10.120988                            6.985891       0.047646       2.018076                    0.999310      27.283625      76.244256       0.635129       0.411200      -1.076463      -0.041340      -0.003590       0.018228       0.045323      -0.008349       0.003987      -0.001537      -0.002551      -0.024703      -0.009642      -0.003588       0.013231             14.043121      20.292412       5.941317      -6.666346       8.342060      -4.068202      13.494890          -0.000000
          320              C      11.933389      13.645512      23.073304      -0.097767      33.632049 0.43174162E+03  0.10135910E+05                                 9.093405                            6.940687       0.082779       1.996026                    0.999655      29.249928      84.118768       0.623527       0.418420      -1.062582      -0.001940       0.008093       0.026895       0.028154      -0.005983       0.014860      -0.004280      -0.018677       0.074233      -0.026942      -0.003171       0.030113             11.093507      15.981093       4.384396      -3.190164       7.034695      -2.393373      10.264733           0.000000
          321              C      10.797529      13.248238      23.759150      -0.146252      35.039712 0.45990849E+03  0.11003475E+05                                 9.421558                            7.222404       0.036213       1.981991                    0.999218      30.134067      88.383391       0.601900       0.425327      -1.054938       0.018955       0.010104      -0.000593       0.021488      -0.003631       0.023943       0.001775       0.016200       0.001303      -0.021149      -0.007311       0.028460             11.431941      15.142671       4.140054      -3.353666       7.272735      -2.627631      11.880418           0.000000
          322              C      14.376688      14.286765      22.989787       0.625906      24.021601 0.24713467E+03  0.51151830E+04                                 7.869190                            5.655387      -0.147749       2.017826                    0.999177      22.160077      62.535876       0.609756       0.485313      -1.010180       0.060658       0.023510      -0.028323       0.070953      -0.002880       0.012600       0.076405      -0.137953      -0.054877      -0.072588      -0.047740       0.120328             10.376119      14.736412       2.648770      -4.093663       6.613239      -3.308354       9.778707          -0.000000
          323              C       5.806267      12.788349       0.280919       0.092320      35.853446 0.39505605E+03  0.90514102E+04                                 9.611133                            6.710904      -0.148351       1.969282                    0.999355      26.332704      74.285219       0.625337       0.427498      -1.059185       0.000729      -0.009641       0.010776       0.014477       0.004640      -0.003212       0.003856       0.035415       0.061450      -0.028912       0.007525       0.021387             12.586869      18.717980      -2.196380       5.255722      10.922419      -3.335065       8.120209           0.000001
          324              C       5.497423      13.854945      24.877764      -0.148461      35.591136 0.45093473E+03  0.10686130E+05                                 9.412859                            7.091633       0.181485       2.025992                    0.999701      29.671005      85.309297       0.618001       0.418225      -1.064308      -0.033470      -0.003640      -0.023245       0.040912       0.030901      -0.001480       0.004000       0.036605      -0.046298      -0.029461      -0.014178       0.043639             11.477799      15.052863      -2.161574       4.021157      11.729335      -3.360619       7.651201           0.000001
          325              C       4.114488      14.001764      24.262780      -0.096886      34.778191 0.44481226E+03  0.10499267E+05                                 9.266184                            7.048551       0.047061       1.981757                    0.999536      29.331300      84.013337       0.619540       0.418846      -1.064502       0.029234      -0.024365       0.018291       0.042224      -0.019365      -0.000898      -0.024379      -0.029608       0.025798      -0.032796      -0.004532       0.037328             11.124124      15.340526      -0.421932       3.602338      10.973781      -2.553338       7.058065          -0.000000
          326              C       3.246294      12.999941      24.434874      -0.084813      38.447517 0.42860386E+03  0.99412544E+04                                 9.724980                            6.759746       0.142350       2.035187                    0.999604      27.733364      76.660129       0.660519       0.399794      -1.085846       0.069097       0.002253       0.024925       0.073489      -0.018937       0.010102       0.002002      -0.013901       0.019642      -0.026195       0.007574       0.018621             12.984014      18.924462      -2.428493       5.733686      11.572045      -3.762836       8.455535          -0.000001
          327              C       3.601464      11.872891      25.054920      -0.124713      35.485360 0.41735719E+03  0.97518691E+04                                 9.416649                            6.840810       0.011577       1.966065                    0.999704      29.813200      86.584346       0.623430       0.420473      -1.057330       0.038133       0.018198      -0.006032       0.042681       0.026141      -0.022557       0.007911      -0.046478       0.013759      -0.048057       0.015170       0.032887             11.621133      15.756527      -2.370942       4.490363      11.371000      -3.706612       7.735872          -0.000001
          328              C       4.848851      11.743345       0.311288      -0.115729      36.226788 0.45456170E+03  0.10869424E+05                                 9.717052                            7.239340      -0.100461       1.946963                    0.998467      29.903963      88.362294       0.592456       0.432351      -1.048151      -0.010992       0.023260      -0.022225       0.033997      -0.011445      -0.006006      -0.008739      -0.027583       0.058697      -0.029258       0.005755       0.023503             11.839072      17.152767      -0.653046       4.101416      11.079914      -2.696760       7.284536          -0.000000
          329              C       1.822180      13.088464      23.759150       0.668857      20.645749 0.20339823E+03  0.39753940E+04                                 6.972840                            5.060947       0.255502       2.182188                    0.999821      19.887100      53.020019       0.663629       0.472224      -1.025924      -0.076718      -0.041409      -0.073517       0.114040       0.008865      -0.067922       0.063673      -0.063829       0.214616      -0.107093      -0.017174       0.124267              8.875273      12.773205      -0.811160       3.440266       7.987103      -2.133444       5.865510          -0.000000
          330              C      16.519722      13.636876      19.694686       0.612336      26.118456 0.26040117E+03  0.54382184E+04                                 8.216535                            5.749154      -0.108220       2.023804                    0.999237      22.269358      62.281370       0.616164       0.475988      -1.019286       0.005897       0.051305       0.059031       0.078432       0.063515      -0.025826      -0.024135       0.087255      -0.140301      -0.063103      -0.044873       0.107977             10.952014       5.805017      -2.370104      -0.092670      11.358588       5.210774      15.692436          -0.000000
          331              C      16.691302      12.678235      18.522925      -0.021185      39.673085 0.42746015E+03  0.99257191E+04                                10.124175                            6.837189      -0.029677       1.995756                    0.999327      27.066756      75.294528       0.643204       0.410101      -1.077043       0.015200      -0.029566      -0.036497       0.049368       0.010910      -0.004223      -0.009763      -0.009368       0.000066      -0.012321      -0.005684       0.018004             14.191110       7.909172      -3.075537      -0.129662      13.758966       8.852999      20.905192          -0.000000
          332              C      15.910613      12.863918      17.427089      -0.099421      35.274484 0.40863106E+03  0.94775481E+04                                 9.413474                            6.760938       0.010081       1.973983                    0.999634      29.102962      83.627898       0.629546       0.419482      -1.060201       0.016431      -0.018699      -0.015114       0.029122      -0.005793      -0.007144      -0.015078       0.004547      -0.084923      -0.034789       0.014168       0.020621             12.198931       7.301011      -2.109439       0.614267      10.993326       6.714548      18.302456           0.000000
          333              C      16.037583      12.019710      16.343906      -0.151886      36.329217 0.43391999E+03  0.10226977E+05                                 9.598148                            6.963853       0.158493       2.018122                    0.999762      29.844249      86.744555       0.620080       0.419103      -1.059334       0.003558       0.013830       0.034814       0.037629       0.006836       0.022823      -0.007637       0.016181       0.023232      -0.024943      -0.003953       0.028897             12.348779       7.897122      -2.840079      -0.221119      11.928390       7.047723      17.220826           0.000001
          334              C      16.955536      11.022206      16.311006       0.069501      39.391094 0.42626568E+03  0.99303256E+04                                10.225286                            6.939285      -0.128950       1.967185                    0.999293      26.814032      75.686420       0.620644       0.423624      -1.064119       0.004190      -0.000330       0.005753       0.007125       0.011741      -0.003362       0.026003       0.014637       0.021758      -0.033037       0.006530       0.026507             14.532290       8.127884      -2.766181      -0.327187      13.381953       9.235181      22.087034           0.000000
          335              C       0.598814      10.812773      17.477705      -0.155770      36.192525 0.44521623E+03  0.10521060E+05                                 9.497824                            7.012496       0.174122       2.016890                    0.999782      29.914826      85.997992       0.625766       0.414196      -1.066476      -0.010644       0.019189       0.008430       0.023507      -0.035586       0.007975      -0.007687       0.005154      -0.048376      -0.027620      -0.018105       0.045725             11.869375       7.182817      -1.995716       0.901262      10.343719       5.722284      18.081590           0.000002
          336              C       0.442676      11.635390      18.563418      -0.097013      34.559688 0.41653316E+03  0.97037444E+04                                 9.257826                            6.827776      -0.046492       1.953635                    0.999633      29.292620      84.261737       0.626435       0.419701      -1.060439      -0.014027       0.004097      -0.021538       0.026028      -0.000634       0.022175      -0.017959       0.020521       0.000663      -0.028988      -0.002526       0.031514             11.427316       7.370971      -2.802984       0.154055      10.969899       5.556769      15.941078          -0.000000
          337              C      -0.018874      10.149929      15.103814       0.092867      40.743273 0.42391161E+03  0.98859287E+04                                10.486757                            6.954939      -0.205412       1.942484                    0.999244      26.893701      76.559555       0.613792       0.427900      -1.058862       0.000166      -0.001752      -0.007948       0.008140      -0.012354       0.008701       0.001443      -0.010241       0.037660      -0.021568       0.005694       0.015875             14.876855      12.701136      -0.642539      -0.887409      12.224942       9.713038      19.704486           0.000001
          338              C      16.003267       9.696518      14.402783      -0.207607      38.316455 0.49400010E+03  0.12054332E+05                                10.051121                            7.507015      -0.083178       1.931056                    0.998759      31.533556      93.963138       0.586747       0.427798      -1.051488       0.014174      -0.000545      -0.002280       0.014366      -0.008377      -0.025521      -0.023546       0.011837      -0.053647      -0.044661       0.014928       0.029733             12.806676      12.853887       2.593042       3.766218      10.290846       6.996390      15.275295           0.000002
          339              C      16.118225       8.936515      13.241146       0.090095      39.628155 0.42869505E+03  0.10019641E+05                                10.289582                            6.990723      -0.173515       1.952964                    0.999342      26.920217      76.571919       0.613021       0.427491      -1.059742       0.010183       0.005853      -0.002722       0.012057       0.011160      -0.000540      -0.002607       0.020184       0.022549      -0.018982       0.007119       0.011863             14.127217      20.285524       3.179013       4.725428       9.270708       5.312192      12.825420           0.000001
          340              C       0.250507       8.619127      12.793194      -0.204359      37.489508 0.48723523E+03  0.11843911E+05                                 9.865333                            7.443565      -0.049472       1.943281                    0.998769      31.349025      93.121004       0.590874       0.426437      -1.052720      -0.008387       0.013967       0.011029       0.019674      -0.002316      -0.001787       0.009907      -0.070072       0.059585      -0.045077       0.012236       0.032841             12.026423      19.458305       0.538060       0.901785       7.535460       2.918426       9.085504           0.000002
          341              C       1.382935       9.072538      13.451202       0.082888      39.371425 0.42696104E+03  0.99675340E+04                                10.218276                            6.969304      -0.175912       1.951681                    0.999190      26.910214      76.462130       0.615014       0.426601      -1.060450      -0.006111       0.011050      -0.001582       0.012726      -0.005705      -0.015001       0.010162       0.006563      -0.050244      -0.024988       0.001831       0.023157             13.702485      20.674937      -1.835925      -3.386663       8.410286       4.508103      12.022232           0.000001
          342              C       1.228513       9.785041      14.648270      -0.210166      37.621403 0.48221345E+03  0.11703388E+05                                 9.899232                            7.404698      -0.089443       1.929625                    0.998693      31.476185      93.735298       0.591871       0.426390      -1.051681      -0.009698      -0.006322      -0.010009       0.015304       0.017100       0.030364      -0.020137      -0.002184      -0.004577      -0.045863       0.016204       0.029659             12.328859      13.503382      -2.465197      -3.604734       9.167266       5.899190      14.315929           0.000002
          343              C      14.881133       8.485263      12.499621       0.074352      35.711807 0.40776280E+03  0.94161864E+04                                 9.605771                            6.811246      -0.176344       1.955810                    0.999294      26.686183      75.562993       0.621673       0.426655      -1.059775       0.002002      -0.006838      -0.006648       0.009745      -0.001021       0.015219       0.014275       0.002122      -0.024936      -0.024216       0.005066       0.019150             12.783161      18.930420       4.809880       4.895203       7.440845       2.980373      11.978219           0.000001
          344              C      13.710958       8.334126      13.112075      -0.144801      34.121039 0.41600944E+03  0.97058873E+04                                 9.225811                            6.844899       0.063443       1.991660                    0.999686      29.538687      85.532030       0.621601       0.422340      -1.056882      -0.022998      -0.010582      -0.022479       0.033855      -0.005377      -0.001280       0.007146      -0.031067       0.096735      -0.032560      -0.001257       0.033818             11.400583      16.906254       4.317431       3.413554       7.203407       2.285133      10.092087           0.000002
          345              C      12.557940       7.954124      12.451536      -0.104912      33.538981 0.41421035E+03  0.96448021E+04                                 9.096475                            6.815389       0.085823       1.997882                    0.999757      29.268145      84.417375       0.625521       0.420525      -1.058969       0.033806      -0.003563       0.001616       0.034031       0.003144      -0.023268      -0.004230      -0.003323      -0.029116      -0.027467       0.004970       0.022497             11.146291      14.968248       3.942150       3.994019       7.156702       2.871436      11.313924           0.000000
          346              C      12.583677       7.740374      11.110212      -0.031622      39.558699 0.44506348E+03  0.10437905E+05                                10.120987                            6.985891       0.047645       2.018076                    0.999310      27.283627      76.244262       0.635129       0.411200      -1.076463       0.041340       0.003590       0.018228       0.045323      -0.008349      -0.003987       0.001537      -0.002551      -0.024703      -0.009642      -0.003588       0.013231             14.043117      20.292405       5.941313       6.666342       8.342057       4.068200      13.494889          -0.000000
          347              C      13.803611       7.945488      10.419304      -0.097767      33.632050 0.43174167E+03  0.10135912E+05                                 9.093405                            6.940687       0.082779       1.996026                    0.999655      29.249931      84.118774       0.623527       0.418420      -1.062582       0.001940      -0.008093       0.026895       0.028154      -0.005983      -0.014860       0.004280      -0.018677       0.074233      -0.026942      -0.003171       0.030113             11.093506      15.981091       4.384394       3.190163       7.034694       2.393373      10.264732           0.000001
          348              C      14.939471       8.342762      11.105150      -0.146252      35.039721 0.45990865E+03  0.11003480E+05                                 9.421559                            7.222405       0.036213       1.981991                    0.999218      30.134071      88.383403       0.601900       0.425327      -1.054938      -0.018955      -0.010104      -0.000593       0.021488      -0.003630      -0.023943      -0.001775       0.016200       0.001303      -0.021149      -0.007311       0.028460             11.431942      15.142673       4.140057       3.353666       7.272736       2.627629      11.880417           0.000001
          349              C      11.360312       7.304235      10.335787       0.625906      24.021603 0.24713474E+03  0.51151847E+04                                 7.869190                            5.655388      -0.147749       2.017826                    0.999177      22.160077      62.535876       0.609756       0.485313      -1.010180      -0.060658      -0.023510      -0.028323       0.070953      -0.002880      -0.012600      -0.076405      -0.137953      -0.054877      -0.072588      -0.047740       0.120328             10.376119      14.736408       2.648769       4.093662       6.613241       3.308356       9.778708          -0.000000
          350              C       2.772733       8.802651      12.934919       0.092320      35.853440 0.39505603E+03  0.90514094E+04                                 9.611132                            6.710903      -0.148351       1.969282                    0.999355      26.332703      74.285211       0.625337       0.427498      -1.059185      -0.000729       0.009641       0.010776       0.014477       0.004640       0.003212      -0.003856       0.035415       0.061451      -0.028912       0.007525       0.021387             12.586867      18.717976      -2.196379      -5.255721      10.922416       3.335063       8.120208           0.000001
          351              C       3.081577       7.736055      12.223764      -0.148461      35.591131 0.45093467E+03  0.10686128E+05                                 9.412858                            7.091632       0.181485       2.025992                    0.999701      29.671005      85.309288       0.618001       0.418225      -1.064308       0.033470       0.003640      -0.023245       0.040912       0.030901       0.001480      -0.004000       0.036605      -0.046298      -0.029461      -0.014178       0.043639             11.477797      15.052861      -2.161569      -4.021156      11.729330       3.360616       7.651198           0.000001
          352              C       4.464512       7.589237      11.608780      -0.096886      34.778177 0.44481193E+03  0.10499257E+05                                 9.266180                            7.048547       0.047061       1.981757                    0.999536      29.331300      84.013323       0.619541       0.418846      -1.064503      -0.029234       0.024365       0.018291       0.042224      -0.019365       0.000898       0.024379      -0.029608       0.025798      -0.032796      -0.004532       0.037328             11.124119      15.340523      -0.421926      -3.602336      10.973772       2.553335       7.058061           0.000001
          353              C       5.332706       8.591059      11.780874      -0.084813      38.447494 0.42860351E+03  0.99412440E+04                                 9.724974                            6.759742       0.142351       2.035187                    0.999604      27.733361      76.660107       0.660519       0.399794      -1.085846      -0.069097      -0.002253       0.024925       0.073489      -0.018937      -0.010102      -0.002002      -0.013901       0.019642      -0.026195       0.007574       0.018621             12.984006      18.924452      -2.428487      -5.733681      11.572036       3.762832       8.455529          -0.000001
          354              C       4.977536       9.718109      12.400920      -0.124713      35.485368 0.41735736E+03  0.97518734E+04                                 9.416648                            6.840810       0.011578       1.966065                    0.999704      29.813197      86.584317       0.623430       0.420473      -1.057330      -0.038133      -0.018198      -0.006032       0.042681       0.026141       0.022557      -0.007911      -0.046478       0.013759      -0.048057       0.015171       0.032887             11.621131      15.756520      -2.370940      -4.490361      11.371003       3.706613       7.735871          -0.000000
          355              C       3.730149       9.847655      12.965288      -0.115729      36.226776 0.45456161E+03  0.10869420E+05                                 9.717048                            7.239338      -0.100461       1.946963                    0.998467      29.903960      88.362272       0.592456       0.432351      -1.048151       0.010992      -0.023260      -0.022225       0.033997      -0.011445       0.006006       0.008739      -0.027583       0.058697      -0.029258       0.005755       0.023503             11.839067      17.152757      -0.653045      -4.101413      11.079910       2.696759       7.284534           0.000000
          356              C       6.756820       8.502536      11.105150       0.668857      20.645750 0.20339823E+03  0.39753940E+04                                 6.972839                            5.060947       0.255502       2.182187                    0.999821      19.887099      53.020011       0.663629       0.472224      -1.025924       0.076718       0.041409      -0.073517       0.114040       0.008865       0.067922      -0.063673      -0.063829       0.214616      -0.107093      -0.017174       0.124267              8.875272      12.773205      -0.811159      -3.440266       7.987102       2.133443       5.865510           0.000000
          357              O       7.336761      14.707789      18.474840      -0.547823      36.086964 0.49352796E+03  0.11600753E+05                                 8.683766                            6.817303       0.365801       2.171760                    0.998000      27.122292      70.254833       0.737882       0.353138      -1.144895       0.048833      -0.000944      -0.023205       0.054075       0.016103       0.015554       0.017143       0.003442      -0.232137      -0.081326       0.022543       0.058783             10.708440       6.984900      -4.006392       1.610834      15.580016      -4.172748       9.560405          -0.000001
          358              O       8.481199      13.269829      17.161355      -0.585180      35.344611 0.51504412E+03  0.12238964E+05                                 8.496889                            6.932279       0.468880       2.192250                    0.998062      27.803020      72.461497       0.736660       0.349896      -1.147293      -0.018299       0.044911       0.033024       0.058672       0.026406      -0.015612       0.015378       0.057041       0.107734      -0.060998       0.017556       0.043442             10.184560       6.272494      -0.596855      -2.129414       6.780475      -1.842490      17.500710          -0.000001
          359              O       1.666042       7.502873       1.748783      -0.609680      34.959048 0.52749338E+03  0.12627655E+05                                 8.425051                            7.004138       0.355922       2.138796                    0.998806      28.470488      74.819209       0.733629       0.348758      -1.146611       0.038031      -0.042651       0.033704       0.066343      -0.012499       0.016778       0.041945       0.041598      -0.112664      -0.069347       0.025693       0.043655             10.075482      17.565826       0.149037      -1.190246       5.839913      -0.961835       6.820707          -0.000002
          360              O       2.932302       6.857302       3.452011      -0.568363      34.963270 0.51296832E+03  0.12199823E+05                                 8.539647                            6.995499       0.380501       2.168422                    0.998141      27.617408      72.443075       0.719888       0.357749      -1.138842      -0.014373       0.023888      -0.020756       0.034757      -0.010840       0.008754       0.021189      -0.137257       0.094975      -0.086247       0.020194       0.066053             10.359456       8.793842       2.371224      -3.671998       9.277648      -4.659973      13.006879          -0.000001
          361              O      15.558874       7.435940       1.979086      -0.427961      29.069030 0.36011373E+03  0.78333500E+04                                 7.534333                            5.815334       0.533601       2.284009                    0.997317      24.331668      60.882118       0.799571       0.352161      -1.144235      -0.009018      -0.028511       0.018786       0.035315      -0.032401      -0.044381       0.024519      -0.039487       0.182177      -0.074623      -0.013676       0.088299              9.509292      11.273959      -3.760690       4.069851       9.964044      -3.343497       7.289873          -0.000002
          362              O      16.109646       9.415835       1.543788      -0.505512      18.513478 0.24908487E+03  0.49671458E+04                                 5.403881                            4.736787       0.756993       2.379944                    0.998123      23.200878      56.542970       0.909274       0.337794      -1.150172      -0.048385      -0.012844       0.084172       0.097934       0.059453      -0.070973       0.005299       0.038111       0.063824      -0.095127      -0.002592       0.097719              5.807554       7.226490       1.762554      -0.215931       5.652399      -0.659764       4.543773          -0.000003
          363              O       1.242239       6.883211       5.820840      -0.547823      36.086967 0.49352802E+03  0.11600755E+05                                 8.683766                            6.817303       0.365800       2.171760                    0.998000      27.122295      70.254841       0.737882       0.353138      -1.144895      -0.048833       0.000944      -0.023205       0.054075       0.016103      -0.015554      -0.017143       0.003442      -0.232137      -0.081326       0.022543       0.058783             10.708440       6.984900      -4.006391      -1.610834      15.580016       4.172748       9.560405          -0.000001
          364              O       0.097801       8.321171       4.507355      -0.585180      35.344605 0.51504401E+03  0.12238961E+05                                 8.496888                            6.932278       0.468880       2.192250                    0.998062      27.803017      72.461488       0.736660       0.349896      -1.147293       0.018299      -0.044911       0.033024       0.058672       0.026405       0.015612      -0.015378       0.057042       0.107734      -0.060998       0.017556       0.043442             10.184559       6.272494      -0.596855       2.129415       6.780474       1.842489      17.500708          -0.000002
          365              O       6.912958      14.088128      14.402783      -0.609680      34.959054 0.52749342E+03  0.12627656E+05                                 8.425052                            7.004138       0.355921       2.138796                    0.998806      28.470491      74.819220       0.733629       0.348758      -1.146611      -0.038031       0.042651       0.033704       0.066343      -0.012499      -0.016778      -0.041945       0.041598      -0.112664      -0.069347       0.025693       0.043655             10.075484      17.565831       0.149040       1.190247       5.839913       0.961834       6.820708          -0.000001
          366              O       5.646698      14.733698      16.106011      -0.568363      34.963262 0.51296817E+03  0.12199819E+05                                 8.539646                            6.995498       0.380500       2.168422                    0.998141      27.617406      72.443065       0.719888       0.357749      -1.138842       0.014373      -0.023888      -0.020756       0.034757      -0.010840      -0.008755      -0.021189      -0.137257       0.094976      -0.086247       0.020194       0.066053             10.359455       8.793841       2.371223       3.671998       9.277645       4.659972      13.006879          -0.000001
          367              O      10.178126      14.155060      14.633086      -0.427961      29.069023 0.36011364E+03  0.78333476E+04                                 7.534331                            5.815333       0.533600       2.284009                    0.997317      24.331668      60.882113       0.799572       0.352161      -1.144235       0.009018       0.028511       0.018786       0.035315      -0.032401       0.044381      -0.024519      -0.039487       0.182177      -0.074623      -0.013676       0.088299              9.509289      11.273955      -3.760688      -4.069849       9.964042       3.343496       7.289871          -0.000002
          368              O       9.627354      12.175165      14.197788      -0.505512      18.513472 0.24908478E+03  0.49671433E+04                                 5.403879                            4.736785       0.756993       2.379944                    0.998123      23.200877      56.542961       0.909275       0.337794      -1.150172       0.048385       0.012844       0.084173       0.097934       0.059453       0.070973      -0.005299       0.038111       0.063824      -0.095127      -0.002592       0.097719              5.807552       7.226487       1.762553       0.215931       5.652397       0.659764       4.543772          -0.000002
          369              O       7.336761      17.678711      18.474840      -0.547823      36.086964 0.49352795E+03  0.11600753E+05                                 8.683766                            6.817303       0.365801       2.171760                    0.998000      27.122292      70.254832       0.737882       0.353138      -1.144895       0.048833       0.000944      -0.023205       0.054075      -0.016103       0.015554      -0.017143       0.003442      -0.232137      -0.081326       0.022543       0.058783             10.708440       6.984900       4.006392       1.610834      15.580016       4.172748       9.560405          -0.000001
          370              O       8.481199      19.116671      17.161355      -0.585181      35.344613 0.51504415E+03  0.12238965E+05                                 8.496889                            6.932279       0.468880       2.192249                    0.998062      27.803021      72.461500       0.736660       0.349896      -1.147293      -0.018299      -0.044911       0.033024       0.058672      -0.026405      -0.015612      -0.015378       0.057042       0.107734      -0.060998       0.017556       0.043442             10.184560       6.272494       0.596855      -2.129415       6.780475       1.842491      17.500712          -0.000001
          371              O       1.666042       3.292628       1.748783      -0.609680      34.959049 0.52749334E+03  0.12627654E+05                                 8.425052                            7.004138       0.355922       2.138796                    0.998806      28.470488      74.819211       0.733629       0.348758      -1.146610       0.038031       0.042651       0.033704       0.066343       0.012499       0.016778      -0.041945       0.041598      -0.112664      -0.069347       0.025693       0.043655             10.075483      17.565830      -0.149039      -1.190246       5.839913       0.961834       6.820707          -0.000002
          372              O       2.932302       3.938198       3.452011      -0.568363      34.963268 0.51296829E+03  0.12199823E+05                                 8.539647                            6.995499       0.380501       2.168422                    0.998141      27.617408      72.443073       0.719888       0.357749      -1.138842      -0.014373      -0.023888      -0.020756       0.034757       0.010840       0.008755      -0.021189      -0.137257       0.094975      -0.086247       0.020194       0.066053             10.359456       8.793842      -2.371224      -3.671998       9.277646       4.659973      13.006880          -0.000001
          373              O      15.558874       3.359560       1.979086      -0.427961      29.069032 0.36011375E+03  0.78333508E+04                                 7.534334                            5.815335       0.533601       2.284009                    0.997317      24.331669      60.882121       0.799571       0.352161      -1.144235      -0.009018       0.028511       0.018786       0.035315       0.032401      -0.044381      -0.024519      -0.039487       0.182177      -0.074623      -0.013676       0.088299              9.509292      11.273959       3.760690       4.069851       9.964045       3.343497       7.289873          -0.000002
          374              O      16.109646       1.379665       1.543788      -0.505512      18.513478 0.24908488E+03  0.49671459E+04                                 5.403881                            4.736787       0.756993       2.379944                    0.998123      23.200878      56.542970       0.909274       0.337794      -1.150172      -0.048385       0.012844       0.084172       0.097934      -0.059453      -0.070973      -0.005299       0.038111       0.063824      -0.095127      -0.002592       0.097719              5.807553       7.226489      -1.762554      -0.215931       5.652398       0.659764       4.543773          -0.000003
          375              O       1.242239       3.912289       5.820840      -0.547823      36.086966 0.49352800E+03  0.11600754E+05                                 8.683766                            6.817303       0.365800       2.171760                    0.998000      27.122294      70.254839       0.737882       0.353138      -1.144895      -0.048833      -0.000944      -0.023205       0.054075      -0.016103      -0.015554       0.017143       0.003442      -0.232137      -0.081326       0.022543       0.058783             10.708440       6.984900       4.006392      -1.610834      15.580016      -4.172748       9.560405          -0.000001
          376              O       0.097801       2.474329       4.507355      -0.585180      35.344605 0.51504402E+03  0.12238961E+05                                 8.496888                            6.932279       0.468880       2.192250                    0.998062      27.803017      72.461488       0.736660       0.349896      -1.147293       0.018299       0.044911       0.033024       0.058672      -0.026405       0.015612       0.015378       0.057042       0.107734      -0.060998       0.017556       0.043442             10.184558       6.272494       0.596855       2.129415       6.780474      -1.842489      17.500707          -0.000002
          377              O       6.912958      18.298373      14.402783      -0.609680      34.959055 0.52749350E+03  0.12627659E+05                                 8.425052                            7.004139       0.355921       2.138796                    0.998806      28.470491      74.819221       0.733629       0.348758      -1.146610      -0.038031      -0.042651       0.033704       0.066343       0.012499      -0.016778       0.041945       0.041598      -0.112664      -0.069347       0.025693       0.043655             10.075484      17.565828      -0.149037       1.190247       5.839914      -0.961835       6.820709          -0.000001
          378              O       5.646698      17.652802      16.106011      -0.568363      34.963262 0.51296817E+03  0.12199819E+05                                 8.539646                            6.995498       0.380500       2.168422                    0.998141      27.617406      72.443065       0.719888       0.357749      -1.138842       0.014373       0.023888      -0.020756       0.034757       0.010840      -0.008755       0.021189      -0.137257       0.094976      -0.086247       0.020194       0.066053             10.359454       8.793840      -2.371223       3.671997       9.277646      -4.659972      13.006877          -0.000001
          379              O      10.178126      18.231440      14.633086      -0.427961      29.069019 0.36011359E+03  0.78333463E+04                                 7.534331                            5.815333       0.533600       2.284009                    0.997317      24.331667      60.882109       0.799572       0.352161      -1.144235       0.009018      -0.028511       0.018786       0.035315       0.032401       0.044381       0.024519      -0.039487       0.182177      -0.074623      -0.013676       0.088299              9.509288      11.273953       3.760687      -4.069848       9.964040      -3.343495       7.289870          -0.000002
          380              O       9.627354      20.211335      14.197788      -0.505512      18.513471 0.24908474E+03  0.49671424E+04                                 5.403879                            4.736785       0.756993       2.379944                    0.998123      23.200877      56.542959       0.909275       0.337794      -1.150172       0.048385      -0.012844       0.084173       0.097934      -0.059453       0.070973       0.005299       0.038111       0.063824      -0.095127      -0.002592       0.097719              5.807552       7.226487      -1.762553       0.215931       5.652397      -0.659764       4.543771          -0.000002
          381              O       8.352514      16.193250      16.235082      -1.066271      60.596909 0.12364062E+04  0.36408360E+05                                11.918397                           10.516287       0.254294       1.985379                    0.998647      38.634932     110.466371       0.620114       0.335425      -1.164662       0.048114      -0.000000       0.061061       0.077739      -0.000000      -0.010326      -0.000000      -0.092210      -0.028282      -0.044437      -0.006381       0.050819             14.006347      10.391713       0.000000      -1.052809      21.612484       0.000001      10.014845          -0.000002
          382              O       0.226486       5.397750       3.581082      -1.066271      60.596917 0.12364064E+04  0.36408367E+05                                11.918399                           10.516289       0.254294       1.985379                    0.998647      38.634932     110.466377       0.620113       0.335425      -1.164662      -0.048114       0.000000       0.061061       0.077739      -0.000000       0.010327       0.000000      -0.092210      -0.028281      -0.044437      -0.006381       0.050819             14.006349      10.391714      -0.000000       1.052810      21.612487       0.000001      10.014846          -0.000002
          383              O       9.821239       3.912289       6.833160      -0.547823      36.086967 0.49352800E+03  0.11600754E+05                                 8.683767                            6.817304       0.365800       2.171760                    0.998000      27.122292      70.254835       0.737882       0.353138      -1.144895      -0.048833      -0.000944       0.023205       0.054075      -0.016103       0.015554      -0.017143       0.003442      -0.232137      -0.081326       0.022543       0.058783             10.708441       6.984900       4.006392       1.610834      15.580018       4.172749       9.560406          -0.000001
          384              O       8.676801       2.474329       8.146645      -0.585181      35.344610 0.51504411E+03  0.12238964E+05                                 8.496889                            6.932279       0.468880       2.192249                    0.998062      27.803020      72.461497       0.736660       0.349896      -1.147293       0.018299       0.044911      -0.033024       0.058672      -0.026406      -0.015612      -0.015378       0.057041       0.107734      -0.060998       0.017556       0.043442             10.184560       6.272494       0.596855      -2.129415       6.780475       1.842490      17.500711          -0.000001
          385              O      15.491958      18.298373      23.559217      -0.609680      34.959054 0.52749347E+03  0.12627658E+05                                 8.425053                            7.004139       0.355921       2.138796                    0.998806      28.470488      74.819214       0.733629       0.348758      -1.146610      -0.038031      -0.042651      -0.033704       0.066343       0.012499       0.016778      -0.041945       0.041598      -0.112664      -0.069347       0.025693       0.043655             10.075484      17.565830      -0.149037      -1.190246       5.839914       0.961835       6.820708          -0.000002
          386              O      14.225698      17.652802      21.855989      -0.568363      34.963270 0.51296832E+03  0.12199824E+05                                 8.539648                            6.995500       0.380501       2.168422                    0.998141      27.617407      72.443074       0.719888       0.357749      -1.138842       0.014373       0.023888       0.020756       0.034757       0.010840       0.008754      -0.021189      -0.137257       0.094975      -0.086247       0.020194       0.066053             10.359457       8.793843      -2.371224      -3.671998       9.277648       4.659974      13.006880          -0.000001
          387              O       1.599126      18.231440      23.328914      -0.427961      29.069042 0.36011389E+03  0.78333547E+04                                 7.534336                            5.815336       0.533601       2.284009                    0.997317      24.331671      60.882132       0.799571       0.352161      -1.144235       0.009018      -0.028511      -0.018786       0.035315       0.032401      -0.044381      -0.024519      -0.039487       0.182177      -0.074622      -0.013676       0.088299              9.509296      11.273964       3.760692       4.069853       9.964048       3.343499       7.289876          -0.000002
          388              O       1.048354      20.211335      23.764212      -0.505512      18.513478 0.24908487E+03  0.49671457E+04                                 5.403881                            4.736787       0.756994       2.379944                    0.998123      23.200878      56.542970       0.909274       0.337794      -1.150172       0.048385      -0.012844      -0.084172       0.097934      -0.059453      -0.070973      -0.005299       0.038111       0.063824      -0.095127      -0.002592       0.097719              5.807554       7.226490      -1.762554      -0.215931       5.652399       0.659764       4.543773          -0.000003
          389              O      15.915761      17.678711      19.487160      -0.547823      36.086969 0.49352804E+03  0.11600756E+05                                 8.683767                            6.817304       0.365800       2.171760                    0.998000      27.122295      70.254842       0.737882       0.353138      -1.144895       0.048833       0.000944       0.023205       0.054075      -0.016103      -0.015554       0.017143       0.003442      -0.232137      -0.081326       0.022543       0.058783             10.708441       6.984900       4.006392      -1.610834      15.580017      -4.172748       9.560406          -0.000001
          390              O      17.060199      19.116671      20.800645      -0.585180      35.344607 0.51504405E+03  0.12238962E+05                                 8.496889                            6.932279       0.468879       2.192249                    0.998062      27.803016      72.461488       0.736660       0.349896      -1.147293      -0.018299      -0.044911      -0.033024       0.058672      -0.026405       0.015612       0.015378       0.057042       0.107734      -0.060998       0.017556       0.043442             10.184560       6.272494       0.596855       2.129415       6.780475      -1.842490      17.500710          -0.000002
          391              O      10.245042       3.292628      10.905217      -0.609680      34.959052 0.52749340E+03  0.12627656E+05                                 8.425051                            7.004138       0.355921       2.138796                    0.998806      28.470492      74.819221       0.733629       0.348758      -1.146611       0.038031       0.042651      -0.033704       0.066343       0.012499      -0.016778       0.041945       0.041598      -0.112664      -0.069347       0.025693       0.043655             10.075483      17.565829      -0.149040       1.190246       5.839913      -0.961834       6.820708          -0.000001
          392              O      11.511302       3.938198       9.201989      -0.568363      34.963262 0.51296818E+03  0.12199819E+05                                 8.539646                            6.995498       0.380500       2.168422                    0.998141      27.617406      72.443065       0.719888       0.357749      -1.138842      -0.014373      -0.023888       0.020756       0.034757       0.010840      -0.008755       0.021189      -0.137257       0.094976      -0.086247       0.020194       0.066053             10.359455       8.793841      -2.371224       3.671998       9.277645      -4.659972      13.006879          -0.000001
          393              O       6.979874       3.359560      10.674914      -0.427961      29.069025 0.36011367E+03  0.78333484E+04                                 7.534332                            5.815333       0.533600       2.284009                    0.997317      24.331669      60.882116       0.799572       0.352161      -1.144235      -0.009018       0.028511      -0.018786       0.035315       0.032401       0.044381       0.024519      -0.039487       0.182177      -0.074623      -0.013676       0.088299              9.509289      11.273955       3.760688      -4.069849       9.964042      -3.343496       7.289871          -0.000002
          394              O       7.530646       1.379665      11.110212      -0.505512      18.513467 0.24908469E+03  0.49671410E+04                                 5.403878                            4.736784       0.756993       2.379944                    0.998123      23.200876      56.542953       0.909275       0.337794      -1.150172      -0.048385       0.012844      -0.084173       0.097934      -0.059453       0.070973       0.005299       0.038111       0.063824      -0.095127      -0.002592       0.097719              5.807550       7.226485      -1.762553       0.215931       5.652396      -0.659764       4.543770          -0.000002
          395              O       9.821239       6.883211       6.833160      -0.547823      36.086966 0.49352798E+03  0.11600754E+05                                 8.683767                            6.817303       0.365801       2.171760                    0.998000      27.122292      70.254834       0.737882       0.353138      -1.144895      -0.048833       0.000944       0.023205       0.054075       0.016103       0.015554       0.017143       0.003442      -0.232137      -0.081326       0.022543       0.058783             10.708441       6.984900      -4.006392       1.610834      15.580017      -4.172749       9.560405          -0.000001
          396              O       8.676801       8.321171       8.146645      -0.585180      35.344612 0.51504413E+03  0.12238964E+05                                 8.496889                            6.932279       0.468880       2.192249                    0.998062      27.803021      72.461499       0.736660       0.349896      -1.147293       0.018299      -0.044911      -0.033024       0.058672       0.026405      -0.015612       0.015378       0.057041       0.107734      -0.060998       0.017556       0.043442             10.184560       6.272494      -0.596855      -2.129415       6.780475      -1.842490      17.500711          -0.000001
          397              O      15.491958      14.088128      23.559217      -0.609680      34.959053 0.52749340E+03  0.12627656E+05                                 8.425052                            7.004139       0.355921       2.138796                    0.998806      28.470488      74.819214       0.733629       0.348758      -1.146610      -0.038031       0.042651      -0.033704       0.066343      -0.012499       0.016778       0.041945       0.041598      -0.112664      -0.069347       0.025693       0.043655             10.075485      17.565832       0.149040      -1.190246       5.839913      -0.961834       6.820708          -0.000002
          398              O      14.225698      14.733698      21.855989      -0.568363      34.963271 0.51296833E+03  0.12199824E+05                                 8.539648                            6.995500       0.380501       2.168422                    0.998141      27.617407      72.443074       0.719888       0.357749      -1.138842       0.014373      -0.023888       0.020756       0.034757      -0.010840       0.008754       0.021189      -0.137257       0.094975      -0.086247       0.020194       0.066053             10.359457       8.793844       2.371225      -3.671999       9.277647      -4.659973      13.006881          -0.000001
          399              O       1.599126      14.155060      23.328914      -0.427961      29.069044 0.36011390E+03  0.78333551E+04                                 7.534337                            5.815337       0.533601       2.284009                    0.997317      24.331670      60.882132       0.799571       0.352161      -1.144235       0.009018       0.028511      -0.018786       0.035315      -0.032401      -0.044381       0.024519      -0.039487       0.182177      -0.074622      -0.013676       0.088299              9.509297      11.273966      -3.760692       4.069854       9.964049      -3.343499       7.289876          -0.000002
          400              O       1.048354      12.175165      23.764212      -0.505512      18.513477 0.24908485E+03  0.49671452E+04                                 5.403881                            4.736786       0.756993       2.379944                    0.998123      23.200878      56.542969       0.909274       0.337794      -1.150172       0.048385       0.012844      -0.084172       0.097934       0.059453      -0.070973       0.005299       0.038111       0.063824      -0.095127      -0.002592       0.097719              5.807553       7.226489       1.762554      -0.215931       5.652398      -0.659764       4.543772          -0.000003
          401              O      15.915761      14.707789      19.487160      -0.547823      36.086970 0.49352806E+03  0.11600756E+05                                 8.683767                            6.817304       0.365800       2.171760                    0.998000      27.122295      70.254843       0.737882       0.353138      -1.144895       0.048833      -0.000944       0.023205       0.054075       0.016103      -0.015554      -0.017143       0.003442      -0.232137      -0.081326       0.022543       0.058783             10.708441       6.984900      -4.006392      -1.610834      15.580017       4.172749       9.560406          -0.000001
          402              O      17.060199      13.269829      20.800645      -0.585180      35.344606 0.51504404E+03  0.12238962E+05                                 8.496889                            6.932279       0.468879       2.192249                    0.998062      27.803017      72.461489       0.736660       0.349896      -1.147293      -0.018299       0.044911      -0.033024       0.058672       0.026405       0.015612      -0.015378       0.057042       0.107734      -0.060998       0.017556       0.043442             10.184559       6.272494      -0.596855       2.129415       6.780474       1.842489      17.500709          -0.000002
          403              O      10.245042       7.502873      10.905217      -0.609680      34.959056 0.52749352E+03  0.12627659E+05                                 8.425052                            7.004139       0.355921       2.138796                    0.998806      28.470492      74.819223       0.733629       0.348758      -1.146611       0.038031      -0.042651      -0.033704       0.066343      -0.012499      -0.016778      -0.041945       0.041598      -0.112664      -0.069347       0.025693       0.043655             10.075484      17.565829       0.149037       1.190246       5.839914       0.961835       6.820709          -0.000001
          404              O      11.511302       6.857302       9.201989      -0.568363      34.963263 0.51296819E+03  0.12199820E+05                                 8.539646                            6.995498       0.380500       2.168422                    0.998141      27.617406      72.443066       0.719888       0.357749      -1.138842      -0.014373       0.023888       0.020756       0.034757      -0.010840      -0.008755      -0.021189      -0.137257       0.094976      -0.086247       0.020194       0.066053             10.359455       8.793841       2.371223       3.671997       9.277646       4.659973      13.006878          -0.000001
          405              O       6.979874       7.435940      10.674914      -0.427961      29.069028 0.36011370E+03  0.78333495E+04                                 7.534333                            5.815334       0.533600       2.284009                    0.997317      24.331669      60.882119       0.799571       0.352161      -1.144235      -0.009018      -0.028511      -0.018786       0.035315      -0.032401       0.044381      -0.024519      -0.039487       0.182177      -0.074623      -0.013676       0.088299              9.509291      11.273957      -3.760689      -4.069850       9.964043       3.343497       7.289872          -0.000002
          406              O       7.530646       9.415835      11.110212      -0.505512      18.513471 0.24908474E+03  0.49671424E+04                                 5.403879                            4.736785       0.756993       2.379944                    0.998123      23.200876      56.542957       0.909275       0.337794      -1.150172      -0.048385      -0.012844      -0.084173       0.097934       0.059453       0.070973      -0.005299       0.038111       0.063824      -0.095127      -0.002592       0.097719              5.807551       7.226487       1.762553       0.215931       5.652396       0.659764       4.543771          -0.000002
          407              O       8.805486       5.397750       9.072918      -1.066271      60.596924 0.12364066E+04  0.36408373E+05                                11.918399                           10.516289       0.254294       1.985379                    0.998647      38.634936     110.466389       0.620113       0.335425      -1.164662      -0.048114      -0.000000      -0.061061       0.077739      -0.000000      -0.010326       0.000000      -0.092210      -0.028282      -0.044437      -0.006381       0.050819             14.006350      10.391714      -0.000000      -1.052809      21.612489      -0.000000      10.014847          -0.000002
          408              O      16.931514      16.193250      21.726918      -1.066271      60.596939 0.12364069E+04  0.36408386E+05                                11.918402                           10.516291       0.254294       1.985379                    0.998647      38.634939     110.466404       0.620113       0.335425      -1.164662       0.048114      -0.000000      -0.061061       0.077739       0.000000       0.010327       0.000000      -0.092210      -0.028281      -0.044437      -0.006381       0.050819             14.006353      10.391717       0.000000       1.052810      21.612494      -0.000000      10.014849          -0.000002

******************************************************
Auxiliary information for the entire system
The total spin magnetic moment of the unit cell is   0.000025
The total net atomic charge of the unit cell is   -0.000021
Accuracy of reproducing the electrostatic potential in the unit cell:
  The inner radius (bohr) =    5.0000
  The outer radius (bohr) =   12.0000
  Valid grid points have density less than (e/(bohr^3)) =    0.0001
  The number of valid grid points were=       834908
  The rms potential error without charges in kcal/mol is=      5.97244
  The rms potential error with partial charges in kcal/mol is=      2.11982
  The RRMSE value at monopole order=      0.35493
  The rms potential error with partial charges and cloud penetration in kcal/mol is=      2.11511
  The RRMSE value at monopole order with cloud penetration is=      0.35415
  The rms potential error with partial charges and atomic dipoles in kcal/mol is=      0.38518
  The RRMSE value at dipole order=      0.06449
  The rms potential error with partial charges, atomic dipoles and cloud penetration in kcal/mol is=      0.37914
  The RRMSE value at dipole order with cloud penetration=      0.06348

******************************************************
The electron densities and ab initio electrostatic potential were computed in VASP using the PBE functional and
projector augmented wave method. See the main text of the journal article for a description of computational details.
The atomic charges, dipoles, and quadrupoles were computed with the DDEC6 method as described in
(a) T. A. Manz and N. Gabaldon Limas, RSC Adv. 6 (2016) 47771-47801 DOI: 10.1039/c6ra04656h
(b) N. Gabaldon Limas and T. A. Manz, RSC Adv. 8 (2018) 2678-2707 DOI: 10.1039/c7ra11829e.
For each atom in the material, the electron cloud parameters were fit to the spherically averaged atom-in-material
electron density using radial positions for which this density was between 10^-4 and 10^-2 electrons per cubic bohr.
The polarizabilities, dispersion coefficients, and quantum Drude oscillator (QDO) parameters were fit using the MCLF method.
The magnetic structure of the system was optimized in VASP from the default ferromagnetic initial guess using spin polarization.
The atomic spin moments (ASMs) were computed on this optimized magnetic structure using the DDEC6 partition as inputs
to the method of T. A. Manz and D. S. Sholl, J. Chem. Theory Comput. 7 (2011) 4146-4164 DOI: 10.1021/ct200539n.
The RMSE and RRMSE were computed using a uniform grid with Ewald summation.
