# Supplementary material for: A collection of forcefield precursors for metal–organic frameworks
Source: RSC Adv. 2019 Nov 13;9(63):36492–507. doi: 10.1039/c9ra07327b (PMC9075174; doi:10.1039/c9ra07327b)
Supplement: RA-009-C9RA07327B-s5340 [file RA-009-C9RA07327B-s5340.xyz]

  192
jmolscript: load "" {1 1 1} spacegroup "x,y,z" unitcell [{     10.072500     0.000000     0.000000 }, {      0.000000    10.229700     0.000000 }, {      0.000000     0.000000    23.500000 }]
H      6.172428     0.949316     2.946900     0.115381
H      7.938137     9.071698     2.216050     0.149946
H      7.653086     0.103320     1.332450     0.154464
H      8.791278     9.535103     4.671800     0.117675
H      0.489524     0.416349     5.642350     0.094859
H      1.001206     2.617780     5.007850     0.108328
H      9.411744     3.869896     3.969150     0.104906
H      7.507034     2.797823     3.179550     0.112835
H      3.900072     6.064166     8.803100     0.115381
H      2.134363     3.956848     9.533950     0.149946
H      2.419414     5.218170    10.417550     0.154464
H      1.281222     4.420253     7.078200     0.117676
H      9.582977     5.531199     6.107650     0.094859
H      9.071294     7.732630     6.742150     0.108328
H      0.660756     8.984746     7.780850     0.104907
H      2.565466     7.912673     8.570450     0.112834
H      8.936322     9.280384    14.696900     0.115381
H      7.170613     1.158002    13.966050     0.149946
H      7.455664    10.126380    13.082450     0.154464
H      6.317472     0.694597    16.421800     0.117675
H      4.546727     9.813351    17.392350     0.094859
H      4.035044     7.611920    16.757850     0.108328
H      5.697006     6.359804    15.719150     0.104906
H      7.601716     7.431877    14.929550     0.112834
H      1.136178     4.165534    20.553100     0.115381
H      2.901887     6.272852    21.283950     0.149946
H      2.616835     5.011530    22.167550     0.154464
H      3.755028     5.809447    18.828200     0.117676
H      5.525774     4.698501    17.857650     0.094859
H      6.037457     2.497070    18.492150     0.108328
H      4.375494     1.244954    19.530850     0.104907
H      2.470784     2.317027    20.320450     0.112834
H      1.095888     9.381658     1.372400     0.201346
H      1.662970     8.587833     2.601450     0.200657
H      2.280414     9.974980     2.211350     0.205771
H      2.787061     8.884494    21.718700     0.203886
H      3.822514     9.897235    22.317950     0.207611
H      4.302972     8.496789    21.805650     0.209372
H      4.908329     6.269783     1.440550     0.200554
H      3.457889     5.883100     1.896450     0.202448
H      3.915181     5.616105     0.420650     0.197229
H      3.210106     6.408907     4.500250     0.201840
H      3.008656     7.546450     5.560100     0.198499
H      3.566672     7.891191     4.136000     0.209124
H      5.456273     7.863570     7.997050     0.195437
H      6.850307     7.178180     7.787900     0.203589
H      6.598495     8.623637     7.238000     0.199174
H      6.967148     5.752160     3.802300     0.198950
H      7.578549     5.473912     5.219350     0.198140
H      6.331574     4.658605     4.728200     0.199618
H      6.862394     1.294057     7.249750     0.201840
H      7.063844     2.431600     6.189900     0.198499
H      6.505828     2.776341     7.614000     0.209125
H      4.616227     2.748720     3.752950     0.195437
H      3.222193     2.063330     3.962100     0.203588
H      3.474005     3.508787     4.512000     0.199174
H      3.105352     0.637310     7.947700     0.198950
H      2.493951     0.359062     6.530650     0.198140
H      3.740926     9.773455     7.021800     0.199618
H      8.976612     4.266808    10.377600     0.201346
H      8.409530     3.472983     9.148550     0.200657
H      7.792086     4.860130     9.538650     0.205770
H      7.285439     3.769644    13.531300     0.203886
H      6.249986     4.782385    12.932050     0.207611
H      5.769528     3.381939    13.444350     0.209372
H      5.164171     1.154933    10.309450     0.200554
H      6.614611     0.768250     9.853550     0.202449
H      6.157319     0.501255    11.329350     0.197229
H      3.940362     0.848042    13.122400     0.201345
H      3.373280     1.641867    14.351450     0.200657
H      2.755836     0.254720    13.961350     0.205771
H      2.249189     1.345206     9.968700     0.203885
H      1.213736     0.332465    10.567950     0.207611
H      0.733278     1.732911    10.055650     0.209372
H      0.127921     3.959917    13.190550     0.200554
H      1.578361     4.346600    13.646450     0.202449
H      1.121069     4.613595    12.170650     0.197228
H      1.826144     3.820793    16.250250     0.201840
H      2.027594     2.683250    17.310100     0.198499
H      1.469578     2.338509    15.886000     0.209124
H      9.652477     2.366130    19.747050     0.195437
H      8.258443     3.051520    19.537900     0.203589
H      8.510255     1.606063    18.988000     0.199174
H      8.141602     4.477540    15.552300     0.198949
H      7.530201     4.755788    16.969350     0.198140
H      8.777176     5.571095    16.478200     0.199618
H      8.246356     8.935643    18.999750     0.201840
H      8.044906     7.798100    17.939900     0.198499
H      8.602922     7.453359    19.364000     0.209125
H      0.420023     7.480980    15.502950     0.195437
H      1.814057     8.166370    15.712100     0.203588
H      1.562245     6.720913    16.262000     0.199174
H      1.930898     9.592390    19.697700     0.198949
H      2.542299     9.870638    18.280650     0.198140
H      1.295324     0.456245    18.771800     0.199618
H      6.132138     5.962892    22.127600     0.201345
H      6.699220     6.756717    20.898550     0.200657
H      7.316664     5.369570    21.288650     0.205770
H      7.823311     6.460056     1.781300     0.203885
H      8.858764     5.447315     1.182050     0.207611
H      9.339222     6.847761     1.694350     0.209372
H      9.944579     9.074767    22.059450     0.200553
H      8.494139     9.461450    21.603550     0.202449
H      8.951431     9.728445    23.079350     0.197229
C      6.204660     9.667066     4.234700     0.626199
C      6.819083     0.265972     3.219500    -0.177449
C      7.252200     9.707985     1.964600    -0.376919
C      6.144225     8.991906     1.290150     0.655423
C      8.047928     0.948293     3.745900     0.124695
C      8.924235     0.214824     4.521400    -0.159732
C      9.991920     0.869524     5.061900    -0.078700
C      0.191378     2.230075     4.761100    -0.108713
C      9.306990     2.956383     4.093700    -0.085545
C      8.178870     2.307820     3.604900    -0.171978
C      3.867840     4.552217     7.515300     0.626199
C      3.253418     5.380822     8.530500    -0.177449
C      2.820300     4.593135     9.785400    -0.376919
C      3.928275     3.877056    10.459850     0.655423
C      2.024573     6.063143     8.004100     0.124695
C      1.148265     5.329674     7.228600    -0.159731
C      0.080580     5.984374     6.688100    -0.078700
C      9.881122     7.344925     6.988900    -0.108713
C      0.765510     8.071233     7.656300    -0.085545
C      1.893630     7.422670     8.145100    -0.171977
C      8.904090     0.562634    15.984700     0.626199
C      8.289668     9.963728    14.969500    -0.177449
C      7.856550     0.521715    13.714600    -0.376919
C      8.964525     1.237794    13.040150     0.655423
C      7.060823     9.281407    15.495900     0.124695
C      6.184515    10.014876    16.271400    -0.159732
C      5.116830     9.360176    16.811900    -0.078700
C      4.844873     7.999625    16.511100    -0.108713
C      5.801760     7.273317    15.843700    -0.085545
C      6.929880     7.921880    15.354900    -0.171978
C      1.168410     5.677484    19.265300     0.626199
C      1.782832     4.848878    20.280500    -0.177449
C      2.215950     5.636565    21.535400    -0.376920
C      1.107975     6.352644    22.209850     0.655423
C      3.011678     4.166557    19.754100     0.124695
C      3.887985     4.900026    18.978600    -0.159732
C      4.955670     4.245325    18.438100    -0.078700
C      5.227627     2.884775    18.738900    -0.108712
C      4.270740     2.158467    19.406300    -0.085545
C      3.142620     2.807030    19.895100    -0.171978
C      1.893630     9.165811     1.870600    -0.853433
C      3.585810     8.971447    22.238050    -0.868579
C      3.988710     6.209428     1.167950    -0.856194
C      3.560629     7.232398     4.838650    -0.855998
C      6.204660     7.764342     7.397800    -0.867320
C      6.768720     5.513808     4.711750    -0.852917
C      6.511871     2.117548     6.911350    -0.855998
C      3.867840     2.649492     4.352200    -0.867319
C      3.303780     0.398958     7.038250    -0.852917
C      8.178870     4.050961     9.879400    -0.853433
C      6.486690     3.856597    13.011950    -0.868579
C      6.083790     1.094578    10.582050    -0.856194
C      3.142620     1.063889    13.620600    -0.853433
C      1.450440     1.258253    10.488050    -0.868579
C      1.047540     4.020272    12.917950    -0.856194
C      1.475621     2.997302    16.588650    -0.855998
C      8.904090     2.465358    19.147800    -0.867320
C      8.340030     4.715892    16.461750    -0.852917
C      8.596879     8.112152    18.661350    -0.855998
C      1.168410     7.580208    16.102200    -0.867319
C      1.732470     9.830742    18.788250    -0.852917
C      6.929880     6.178739    21.629400    -0.853433
C      8.622060     6.373103     1.261950    -0.868579
C      9.024960     9.135122    22.332050    -0.856194
O      5.370657    10.127403     5.064250    -0.557792
O      6.491726     8.386308     4.230000    -0.559934
O      4.946605     9.257879     1.628550    -0.528588
O      6.398052     8.226725     0.272600    -0.585877
O      4.701843     5.012553     6.685750    -0.557792
O      3.580774     3.271458     7.520000    -0.559934
O      5.125895     4.143028    10.121450    -0.528588
O      3.674448     3.111875    11.477400    -0.585877
O      9.738093     0.102297    16.814250    -0.557792
O      8.617024     1.843392    15.980000    -0.559934
O      0.089645     0.971822    13.378550    -0.528588
O      8.710698     2.002975    12.022600    -0.585877
O      0.334407     5.217147    18.435750    -0.557792
O      1.455476     6.958242    19.270000    -0.559934
O      9.982855     6.086672    21.871450    -0.528588
O      1.361802     7.117825    23.227400    -0.585877
Sn     3.283736     8.187034     0.590555     1.266875
Sn     5.512276     6.936453     5.531665     1.280837
Sn     4.560224     1.821603     6.218335     1.280837
Sn     6.788764     3.072184    11.159445     1.266875
Sn     1.752514     2.042666    12.340555     1.266875
Sn     9.596474     3.293247    17.281665     1.280837
Sn     0.476026     8.408097    17.968335     1.280837
Sn     8.319986     7.157516    22.909445     1.266875

The following XYZ coordinates are in angstroms. Other properties are in atomic units.
The sperically averaged electron density of each atom fit to a function of the form exp(a - br)
eigen_1, eigen_2 and eigen_3 are the three eigenvalues of traceless quadrupole moment tensor
  atom number  atomic symbol              X              Y              Z     net charge C6 coefficient C8 coefficient C10 coefficient fluctuating dipole atomic polarizability isotropic forcefield polarizability              a              b squared Pearson coefficient          <r^3>          <r^4>         wp_QDO          m_QDO          q_QDO       dipole_x       dipole_y       dipole_z         dipole            Qxy            Qxz            Qyz     Q(x^2-y^2)  Q(3z^2 - R^2)        eigen_1        eigen_2        eigen_3 static polarizability      alpha(xx)      alpha(xy)      alpha(xz)      alpha(yy)      alpha(yz)      alpha(zz) atomic spin moment
            1              H       6.172428       0.949316       2.946900       0.115381       1.191492 0.96747615E+01  0.99874394E+02                                 1.884385                            1.835550      -1.180600       2.317236                    0.993625       3.746026      10.850439       0.454327       1.305941      -0.703418      -0.022365       0.023943      -0.015942       0.036436      -0.007834      -0.000122      -0.007009      -0.000495       0.006488      -0.011009       0.000690       0.010319              1.912572       1.992502      -0.289187       0.111062       2.048968      -0.006406       1.696247          -0.000001
            2              H       7.938137       9.071698       2.216050       0.149946       0.933459 0.72766965E+01  0.70977929E+02                                 1.684717                            1.659361      -1.288856       2.282716                    0.993113       3.703345      10.933080       0.442525       1.418989      -0.679044       0.017667      -0.016986       0.013021       0.027753      -0.010973       0.005660       0.001385      -0.001995      -0.009708      -0.012366      -0.000783       0.013149              1.697523       1.768034      -0.297338       0.083345       1.736815       0.005570       1.587721           0.000002
            3              H       7.653086       0.103320       1.332450       0.154464       1.020805 0.78404928E+01  0.76276342E+02                                 1.666387                            1.629669      -0.816242       2.506654                    0.999039       3.268223       8.988573       0.495647       1.270243      -0.713125       0.006727       0.021506      -0.014643       0.026873      -0.000322      -0.000562      -0.007997      -0.009484       0.007537      -0.006306      -0.004706       0.011012              1.679903       1.522825       0.181548      -0.254725       1.640715      -0.193921       1.876169           0.000004
            4              H       8.791278       9.535103       4.671800       0.117675       1.038432 0.76367212E+01  0.74491709E+02                                 1.719438                            1.635754      -1.122100       2.343382                    0.997012       3.594289      10.201867       0.477908       1.313894      -0.700622      -0.002563      -0.032581       0.004019       0.032928      -0.001079       0.009091      -0.002640      -0.012857      -0.010495      -0.013249       0.003518       0.009730              1.755156       1.566519       0.169378       0.060535       2.256639      -0.146093       1.442310          -0.000000
            5              H       0.489524       0.416349       5.642350       0.094859       1.027994 0.70994331E+01  0.67596386E+02                                 1.667644                            1.542897      -0.929183       2.421135                    0.998178       3.526721       9.699703       0.511593       1.257423      -0.712581       0.017833      -0.017523       0.023013       0.033980       0.004516       0.009966      -0.006555      -0.006685      -0.014529      -0.015940       0.007031       0.008909              1.728567       1.901085      -0.279067       0.467825       1.608467      -0.291098       1.676149          -0.000002
            6              H       1.001206       2.617780       5.007850       0.108328       0.980602 0.66400027E+01  0.62515571E+02                                 1.656122                            1.523661      -0.801983       2.494370                    0.999367       3.468919       9.658925       0.496188       1.311111      -0.701311       0.035268       0.016092       0.005879       0.039209       0.005964       0.010104      -0.007391      -0.001046      -0.042085      -0.021086       0.007953       0.013133              1.732976       2.260065       0.374797       0.258281       1.568350       0.129999       1.370513          -0.000001
            7              H       9.411744       3.869896       3.969150       0.104906       1.084655 0.75943949E+01  0.73106468E+02                                 1.699409                            1.577111      -0.788074       2.498598                    0.999628       3.380387       9.170453       0.518061       1.228182      -0.721013       0.003615       0.036464      -0.003290       0.036790       0.005381       0.010348      -0.005219      -0.006867      -0.048340      -0.021827       0.007379       0.014448              1.764037       1.458309       0.118919       0.018759       2.444030      -0.109400       1.389772          -0.000001
            8              H       7.507034       2.797823       3.179550       0.112835       1.092030 0.80787081E+01  0.78852541E+02                                 1.697765                            1.621545      -0.867821       2.460756                    0.999287       3.383353       9.193637       0.514144       1.220527      -0.723308      -0.024187       0.020492      -0.014774       0.034974      -0.000630       0.014780      -0.003616      -0.004493      -0.026423      -0.019353       0.005902       0.013450              1.720847       1.813458      -0.279400       0.244571       1.832603      -0.174165       1.516480          -0.000001
            9              H       3.900072       6.064166       8.803100       0.115381       1.191491 0.96747555E+01  0.99874316E+02                                 1.884384                            1.835549      -1.180600       2.317236                    0.993626       3.746026      10.850438       0.454327       1.305941      -0.703418       0.022365       0.023943       0.015942       0.036436       0.007834      -0.000122       0.007009      -0.000495       0.006488      -0.011009       0.000690       0.010319              1.912572       1.992501       0.289187       0.111062       2.048968       0.006407       1.696247          -0.000001
           10              H       2.134363       3.956848       9.533950       0.149946       0.933459 0.72767010E+01  0.70977983E+02                                 1.684718                            1.659362      -1.288856       2.282716                    0.993113       3.703346      10.933083       0.442525       1.418988      -0.679044      -0.017667      -0.016986      -0.013021       0.027753       0.010973       0.005660      -0.001385      -0.001995      -0.009708      -0.012366      -0.000783       0.013149              1.697524       1.768035       0.297338       0.083345       1.736815      -0.005570       1.587721           0.000002
           11              H       2.419414       5.218170      10.417550       0.154464       1.020805 0.78404967E+01  0.76276393E+02                                 1.666387                            1.629670      -0.816242       2.506654                    0.999039       3.268224       8.988578       0.495647       1.270243      -0.713125      -0.006726       0.021506       0.014643       0.026873       0.000322      -0.000562       0.007997      -0.009484       0.007537      -0.006306      -0.004706       0.011012              1.679904       1.522826      -0.181548      -0.254726       1.640716       0.193921       1.876170           0.000004
           12              H       1.281222       4.420253       7.078200       0.117676       1.038432 0.76367219E+01  0.74491721E+02                                 1.719438                            1.635754      -1.122101       2.343382                    0.997012       3.594289      10.201869       0.477908       1.313894      -0.700622       0.002563      -0.032581      -0.004019       0.032928       0.001079       0.009091       0.002640      -0.012857      -0.010495      -0.013249       0.003518       0.009730              1.755156       1.566519      -0.169378       0.060535       2.256639       0.146093       1.442310          -0.000000
           13              H       9.582977       5.531199       6.107650       0.094859       1.027993 0.70994222E+01  0.67596259E+02                                 1.667643                            1.542896      -0.929182       2.421136                    0.998178       3.526719       9.699697       0.511593       1.257424      -0.712581      -0.017833      -0.017523      -0.023013       0.033980      -0.004516       0.009966       0.006555      -0.006684      -0.014529      -0.015940       0.007031       0.008909              1.728566       1.901083       0.279066       0.467825       1.608466       0.291098       1.676148          -0.000002
           14              H       9.071294       7.732630       6.742150       0.108328       0.980602 0.66399986E+01  0.62515523E+02                                 1.656122                            1.523660      -0.801983       2.494370                    0.999367       3.468918       9.658922       0.496188       1.311111      -0.701311      -0.035268       0.016092      -0.005879       0.039209      -0.005964       0.010104       0.007391      -0.001046      -0.042085      -0.021086       0.007953       0.013133              1.732975       2.260064      -0.374797       0.258281       1.568349      -0.129999       1.370513          -0.000001
           15              H       0.660756       8.984746       7.780850       0.104907       1.084655 0.75943902E+01  0.73106411E+02                                 1.699408                            1.577110      -0.788074       2.498598                    0.999628       3.380386       9.170449       0.518061       1.228181      -0.721013      -0.003615       0.036464       0.003290       0.036790      -0.005381       0.010348       0.005219      -0.006867      -0.048340      -0.021827       0.007379       0.014448              1.764036       1.458309      -0.118918       0.018759       2.444028       0.109399       1.389772          -0.000001
           16              H       2.565466       7.912673       8.570450       0.112834       1.092030 0.80787078E+01  0.78852540E+02                                 1.697765                            1.621545      -0.867821       2.460756                    0.999287       3.383353       9.193638       0.514144       1.220527      -0.723308       0.024187       0.020492       0.014774       0.034974       0.000630       0.014780       0.003616      -0.004493      -0.026423      -0.019353       0.005902       0.013451              1.720847       1.813458       0.279400       0.244571       1.832604       0.174166       1.516480          -0.000001
           17              H       8.936322       9.280384      14.696900       0.115381       1.191491 0.96747561E+01  0.99874328E+02                                 1.884384                            1.835550      -1.180600       2.317236                    0.993625       3.746026      10.850440       0.454327       1.305941      -0.703418       0.022365      -0.023943      -0.015942       0.036436      -0.007834       0.000122       0.007009      -0.000495       0.006488      -0.011009       0.000690       0.010319              1.912572       1.992501      -0.289187      -0.111062       2.048969       0.006406       1.696247          -0.000000
           18              H       7.170613       1.158002      13.966050       0.149946       0.933459 0.72766956E+01  0.70977921E+02                                 1.684718                            1.659361      -1.288856       2.282716                    0.993113       3.703345      10.933081       0.442525       1.418989      -0.679044      -0.017667       0.016986       0.013021       0.027753      -0.010973      -0.005660      -0.001385      -0.001995      -0.009708      -0.012366      -0.000783       0.013149              1.697523       1.768035      -0.297338      -0.083345       1.736815      -0.005570       1.587721           0.000002
           19              H       7.455664      10.126380      13.082450       0.154464       1.020805 0.78404913E+01  0.76276326E+02                                 1.666387                            1.629669      -0.816242       2.506654                    0.999039       3.268223       8.988574       0.495647       1.270243      -0.713125      -0.006727      -0.021506      -0.014643       0.026873      -0.000322       0.000562       0.007997      -0.009484       0.007537      -0.006306      -0.004706       0.011012              1.679903       1.522825       0.181548       0.254725       1.640715       0.193921       1.876169           0.000004
           20              H       6.317472       0.694597      16.421800       0.117675       1.038432 0.76367216E+01  0.74491716E+02                                 1.719438                            1.635754      -1.122101       2.343382                    0.997012       3.594289      10.201868       0.477908       1.313894      -0.700622       0.002563       0.032581       0.004019       0.032928      -0.001079      -0.009091       0.002640      -0.012857      -0.010495      -0.013249       0.003518       0.009730              1.755156       1.566519       0.169378      -0.060535       2.256639       0.146093       1.442310          -0.000000
           21              H       4.546727       9.813351      17.392350       0.094859       1.027994 0.70994296E+01  0.67596345E+02                                 1.667644                            1.542897      -0.929183       2.421135                    0.998178       3.526721       9.699703       0.511593       1.257423      -0.712581      -0.017833       0.017523       0.023013       0.033980       0.004516      -0.009966       0.006555      -0.006684      -0.014529      -0.015940       0.007031       0.008909              1.728566       1.901084      -0.279067      -0.467825       1.608467       0.291098       1.676149          -0.000002
           22              H       4.035044       7.611920      16.757850       0.108328       0.980603 0.66400065E+01  0.62515614E+02                                 1.656122                            1.523661      -0.801983       2.494370                    0.999367       3.468919       9.658925       0.496188       1.311111      -0.701311      -0.035268      -0.016092       0.005879       0.039209       0.005964      -0.010104       0.007391      -0.001046      -0.042085      -0.021086       0.007953       0.013133              1.732976       2.260066       0.374797      -0.258281       1.568350      -0.129999       1.370514          -0.000001
           23              H       5.697006       6.359804      15.719150       0.104906       1.084655 0.75943947E+01  0.73106470E+02                                 1.699409                            1.577111      -0.788074       2.498598                    0.999628       3.380387       9.170455       0.518061       1.228182      -0.721013      -0.003615      -0.036464      -0.003290       0.036790       0.005381      -0.010348       0.005219      -0.006867      -0.048340      -0.021827       0.007379       0.014448              1.764038       1.458310       0.118919      -0.018759       2.444031       0.109400       1.389773          -0.000001
           24              H       7.601716       7.431877      14.929550       0.112834       1.092030 0.80787078E+01  0.78852538E+02                                 1.697765                            1.621545      -0.867821       2.460756                    0.999287       3.383353       9.193637       0.514144       1.220527      -0.723308       0.024187      -0.020492      -0.014774       0.034974      -0.000630      -0.014780       0.003616      -0.004493      -0.026423      -0.019353       0.005902       0.013451              1.720847       1.813458      -0.279400      -0.244571       1.832604       0.174165       1.516480          -0.000000
           25              H       1.136178       4.165534      20.553100       0.115381       1.191491 0.96747551E+01  0.99874311E+02                                 1.884384                            1.835549      -1.180600       2.317236                    0.993626       3.746026      10.850438       0.454327       1.305941      -0.703418      -0.022365      -0.023943       0.015942       0.036436       0.007834       0.000122      -0.007009      -0.000495       0.006488      -0.011009       0.000690       0.010319              1.912572       1.992500       0.289187      -0.111062       2.048968      -0.006406       1.696247          -0.000001
           26              H       2.901887       6.272852      21.283950       0.149946       0.933459 0.72767019E+01  0.70977992E+02                                 1.684718                            1.659362      -1.288856       2.282716                    0.993113       3.703346      10.933082       0.442525       1.418988      -0.679044       0.017667       0.016986      -0.013021       0.027753       0.010973      -0.005660       0.001385      -0.001995      -0.009708      -0.012366      -0.000783       0.013149              1.697524       1.768035       0.297338      -0.083345       1.736815       0.005570       1.587721           0.000002
           27              H       2.616835       5.011530      22.167550       0.154464       1.020805 0.78404888E+01  0.76276300E+02                                 1.666387                            1.629669      -0.816241       2.506654                    0.999039       3.268223       8.988575       0.495647       1.270243      -0.713125       0.006727      -0.021506       0.014643       0.026873       0.000322       0.000562      -0.007997      -0.009484       0.007537      -0.006306      -0.004706       0.011012              1.679903       1.522825      -0.181548       0.254725       1.640715      -0.193921       1.876169           0.000004
           28              H       3.755028       5.809447      18.828200       0.117676       1.038432 0.76367176E+01  0.74491666E+02                                 1.719437                            1.635754      -1.122100       2.343382                    0.997012       3.594288      10.201864       0.477909       1.313894      -0.700622      -0.002563       0.032581      -0.004019       0.032928       0.001079      -0.009091      -0.002640      -0.012857      -0.010495      -0.013249       0.003518       0.009730              1.755156       1.566518      -0.169377      -0.060534       2.256639      -0.146093       1.442310          -0.000000
           29              H       5.525774       4.698501      17.857650       0.094859       1.027993 0.70994246E+01  0.67596286E+02                                 1.667643                            1.542896      -0.929182       2.421136                    0.998178       3.526718       9.699694       0.511593       1.257424      -0.712581       0.017833       0.017523      -0.023013       0.033980      -0.004516      -0.009966      -0.006555      -0.006685      -0.014529      -0.015940       0.007031       0.008909              1.728566       1.901083       0.279067      -0.467825       1.608467      -0.291098       1.676148          -0.000002
           30              H       6.037457       2.497070      18.492150       0.108328       0.980604 0.66400135E+01  0.62515689E+02                                 1.656123                            1.523661      -0.801983       2.494370                    0.999367       3.468919       9.658922       0.496189       1.311110      -0.701311       0.035268      -0.016092      -0.005879       0.039209      -0.005964      -0.010104      -0.007391      -0.001046      -0.042085      -0.021086       0.007953       0.013133              1.732977       2.260067      -0.374798      -0.258281       1.568350       0.129998       1.370514          -0.000001
           31              H       4.375494       1.244954      19.530850       0.104907       1.084655 0.75943909E+01  0.73106415E+02                                 1.699407                            1.577110      -0.788074       2.498598                    0.999628       3.380386       9.170447       0.518061       1.228181      -0.721014       0.003615      -0.036464       0.003290       0.036790      -0.005381      -0.010348      -0.005219      -0.006867      -0.048340      -0.021827       0.007379       0.014448              1.764036       1.458308      -0.118918      -0.018758       2.444028      -0.109400       1.389772          -0.000001
           32              H       2.470784       2.317027      20.320450       0.112834       1.092030 0.80787078E+01  0.78852541E+02                                 1.697765                            1.621545      -0.867821       2.460756                    0.999287       3.383353       9.193638       0.514144       1.220527      -0.723308      -0.024187      -0.020492       0.014774       0.034974       0.000630      -0.014780      -0.003616      -0.004493      -0.026423      -0.019353       0.005902       0.013450              1.720848       1.813459       0.279400      -0.244571       1.832604      -0.174166       1.516480          -0.000001
           33              H       1.095888       9.381658       1.372400       0.201346       0.917361 0.66068304E+01  0.62118584E+02                                 1.598194                            1.530950      -1.089262       2.394960                    0.999250       3.183664       8.855437       0.489686       1.330332      -0.698841      -0.013391       0.003720      -0.004660       0.014658       0.004219       0.003290      -0.004974      -0.004712      -0.005016      -0.008511       0.001668       0.006842              1.623137       1.903917      -0.089520       0.392777       1.318678      -0.025330       1.646816           0.000003
           34              H       1.662970       8.587833       2.601450       0.200657       0.888117 0.66016965E+01  0.62000984E+02                                 1.554651                            1.523560      -1.103614       2.382148                    0.999433       3.191632       8.845924       0.494616       1.318545      -0.701044      -0.006691      -0.004549       0.011321       0.013915       0.006817       0.005699      -0.002025      -0.001880       0.002902      -0.010261       0.002749       0.007512              1.554599       1.386286       0.051584      -0.049554       1.539300      -0.308107       1.738209          -0.000002
           35              H       2.280414       9.974980       2.211350       0.205771       0.908678 0.65882785E+01  0.61497376E+02                                 1.547450                            1.497477      -1.123830       2.379692                    0.999259       3.088890       8.379954       0.514093       1.276378      -0.710742       0.003812       0.010574       0.006198       0.012836       0.002450       0.006771      -0.006295      -0.003054       0.006228      -0.010526       0.001528       0.008998              1.558567       1.527822       0.276650       0.139494       1.738817       0.237334       1.409061           0.000002
           36              H       2.787061       8.884494      21.718700       0.203886       0.842598 0.59271519E+01  0.54673727E+02                                 1.546189                            1.476620      -1.290355       2.302484                    0.997073       3.304778       9.347177       0.481339       1.379503      -0.686984      -0.009073      -0.000777      -0.010019       0.013539      -0.002065       0.000891       0.006790      -0.002576      -0.016606      -0.009336       0.001438       0.007898              1.580049       1.862272       0.104876       0.375846       1.339464       0.012496       1.538411           0.000002
           37              H       3.822514       9.897235      22.317950       0.207611       0.893474 0.64747135E+01  0.59804975E+02                                 1.499215                            1.461222      -0.991314       2.443388                    0.999751       2.956453       7.819374       0.536224       1.236639      -0.720819       0.003898       0.011953      -0.002232       0.012769      -0.001909       0.002072       0.004225       0.006314      -0.022989      -0.009848       0.002268       0.007580              1.502296       1.308559       0.162060       0.072858       1.872125       0.053845       1.326205           0.000004
           38              H       4.302972       8.496789      21.805650       0.209372       0.867556 0.64123075E+01  0.59848517E+02                                 1.538276                            1.507945      -1.131049       2.377392                    0.999186       3.150745       8.735389       0.493491       1.329806      -0.698821       0.010512      -0.003814      -0.009418       0.014620       0.000416      -0.000082       0.006505       0.001024      -0.017877      -0.009502       0.003455       0.006047              1.538377       1.735726      -0.258719      -0.120206       1.484631       0.118781       1.394775           0.000001
           39              H       4.908329       6.269783       1.440550       0.200554       0.900653 0.65294381E+01  0.61524876E+02                                 1.603644                            1.540832      -1.224381       2.330241                    0.998639       3.298322       9.339420       0.476722       1.363535      -0.690996       0.014707      -0.002787       0.005817       0.016060       0.000432      -0.000952       0.005705       0.006405       0.017290      -0.008450       0.000319       0.008131              1.628399       2.082523       0.166418       0.241612       1.334853       0.027532       1.467820           0.000002
           40              H       3.457889       5.883100       1.896450       0.202448       0.894572 0.64800046E+01  0.60189034E+02                                 1.527772                            1.482262      -1.101951       2.388921                    0.999372       3.064434       8.271731       0.518631       1.271470      -0.711989      -0.004550      -0.008668       0.009908       0.013929       0.005134       0.002384       0.004255       0.012101       0.007921      -0.010100       0.001115       0.008984              1.540535       1.501211       0.112048      -0.290788       1.302270      -0.151201       1.818123           0.000001
           41              H       3.915181       5.616105       0.420650       0.197229       0.967454 0.70152667E+01  0.66369206E+02                                 1.594290                            1.527248      -1.234269       2.319376                    0.998455       3.190795       8.650775       0.519251       1.246827      -0.716532       0.000793      -0.011198      -0.006463       0.012954       0.004067      -0.002683       0.002007       0.012907       0.000607      -0.008568       0.000491       0.008077              1.622236       1.391774       0.088051       0.193603       1.453716       0.343300       2.021218           0.000004
           42              H       3.210106       6.408907       4.500250       0.201840       0.910091 0.68245919E+01  0.64873464E+02                                 1.606641                            1.570071      -1.136761       2.372528                    0.999005       3.256004       9.191848       0.475688       1.354545      -0.693711      -0.008832      -0.007833      -0.005277       0.012931       0.001826      -0.003395      -0.000380      -0.006837       0.008001      -0.006364       0.001898       0.004466              1.613673       1.373919       0.184051       0.034507       1.972916       0.163655       1.494185          -0.000000
           43              H       3.008656       7.546450       5.560100       0.198499       0.887117 0.66096169E+01  0.63206222E+02                                 1.650487                            1.598011      -1.481700       2.204475                    0.996157       3.615382      10.714956       0.442087       1.448820      -0.672675      -0.012635       0.006152       0.004129       0.014647       0.000957      -0.001692      -0.001482      -0.014809      -0.008468      -0.006732      -0.002360       0.009092              1.667861       1.580456      -0.091278      -0.402660       1.467442       0.148637       1.955685          -0.000002
           44              H       3.566672       7.891191       4.136000       0.209124       0.816833 0.58320868E+01  0.54164988E+02                                 1.584450                            1.520250      -1.309640       2.303595                    0.995892       3.413695      10.038151       0.443786       1.486063      -0.667038      -0.004504       0.012252      -0.009756       0.016297      -0.001685      -0.003947       0.001362      -0.014159      -0.000572      -0.008854       0.001018       0.007836              1.614251       1.336669       0.079146      -0.059614       1.679110      -0.408825       1.826976          -0.000001
           45              H       5.456273       7.863570       7.997050       0.195437       0.967485 0.71561360E+01  0.68471411E+02                                 1.638466                            1.578922      -1.169801       2.348919                    0.999046       3.255702       9.062261       0.490006       1.306394      -0.703750      -0.006223       0.002651       0.012004       0.013778      -0.002384      -0.004281      -0.005317      -0.005917      -0.016669      -0.010060       0.002153       0.007908              1.658142       1.996343       0.012124      -0.363759       1.447250      -0.017985       1.530831          -0.000001
           46              H       6.850307       7.178180       7.787900       0.203589       0.912142 0.66098806E+01  0.62157749E+02                                 1.590929                            1.530046      -1.153128       2.367069                    0.998929       3.195542       8.890775       0.490408       1.328149      -0.699090       0.008516      -0.006501       0.009797       0.014517       0.002062      -0.005680      -0.003872      -0.003843      -0.010907      -0.008156       0.000177       0.007979              1.615698       1.774579      -0.344897       0.145171       1.699652      -0.204739       1.372863          -0.000001
           47              H       6.598495       8.623637       7.238000       0.199174       0.933300 0.68039123E+01  0.64830916E+02                                 1.647966                            1.577325      -1.263107       2.311671                    0.998195       3.352685       9.573658       0.468778       1.371245      -0.689423       0.006509       0.013947       0.001044       0.015426      -0.001511      -0.004970      -0.002534       0.004234      -0.018641      -0.008923       0.001792       0.007132              1.679872       1.545615       0.257909      -0.099063       2.081239      -0.224734       1.412763          -0.000001
           48              H       6.967148       5.752160       3.802300       0.198950       0.837344 0.58697558E+01  0.53869976E+02                                 1.527629                            1.458917      -1.147703       2.359246                    0.999100       3.256771       9.108945       0.490803       1.359791      -0.691287       0.004128       0.001287      -0.010002       0.010897       0.005363       0.004659       0.000172       0.002250      -0.000466      -0.006820      -0.000701       0.007521              1.563940       1.299562       0.039344      -0.146083       1.449861      -0.300803       1.942397           0.000001
           49              H       7.578549       5.473912       5.219350       0.198140       0.793555 0.55668722E+01  0.50662086E+02                                 1.504297                            1.445548      -1.039199       2.416441                    0.999358       3.256453       9.214014       0.478134       1.407619      -0.682037       0.011128      -0.002877       0.005430       0.012712       0.007720       0.001004      -0.006005      -0.000266       0.007676      -0.010906       0.001935       0.008972              1.531705       1.811284       0.012117       0.351723       1.309091       0.010105       1.474741          -0.000001
           50              H       6.331574       4.658605       4.728200       0.199618       0.854774 0.60802220E+01  0.56872108E+02                                 1.606388                            1.530029      -1.328827       2.279617                    0.996647       3.478229      10.153844       0.453539       1.443814      -0.674094      -0.004450      -0.012025       0.000936       0.012856       0.003648       0.006529      -0.002190       0.003453       0.016338      -0.009018      -0.000488       0.009505              1.649230       1.584352       0.348915      -0.079836       2.017569      -0.087718       1.345769          -0.000002
           51              H       6.862394       1.294057       7.249750       0.201840       0.910091 0.68245915E+01  0.64873461E+02                                 1.606641                            1.570072      -1.136761       2.372528                    0.999005       3.256004       9.191849       0.475688       1.354545      -0.693711       0.008832      -0.007833       0.005277       0.012931      -0.001826      -0.003395       0.000380      -0.006837       0.008001      -0.006364       0.001898       0.004466              1.613673       1.373919      -0.184051       0.034507       1.972916      -0.163655       1.494185          -0.000001
           52              H       7.063844       2.431600       6.189900       0.198499       0.887117 0.66096153E+01  0.63206206E+02                                 1.650487                            1.598011      -1.481701       2.204474                    0.996157       3.615382      10.714958       0.442087       1.448821      -0.672675       0.012635       0.006152      -0.004129       0.014647      -0.000957      -0.001692       0.001482      -0.014809      -0.008468      -0.006732      -0.002360       0.009092              1.667861       1.580456       0.091278      -0.402660       1.467442      -0.148637       1.955685          -0.000002
           53              H       6.505828       2.776341       7.614000       0.209125       0.816833 0.58320846E+01  0.54164962E+02                                 1.584450                            1.520249      -1.309639       2.303595                    0.995892       3.413694      10.038147       0.443787       1.486063      -0.667038       0.004504       0.012252       0.009756       0.016297       0.001685      -0.003947      -0.001362      -0.014159      -0.000572      -0.008854       0.001018       0.007836              1.614251       1.336669      -0.079146      -0.059614       1.679109       0.408825       1.826975          -0.000001
           54              H       4.616227       2.748720       3.752950       0.195437       0.967485 0.71561370E+01  0.68471425E+02                                 1.638467                            1.578922      -1.169800       2.348919                    0.999046       3.255702       9.062262       0.490006       1.306394      -0.703750       0.006223       0.002651      -0.012004       0.013778       0.002384      -0.004281       0.005317      -0.005917      -0.016668      -0.010060       0.002153       0.007907              1.658142       1.996344      -0.012124      -0.363759       1.447250       0.017985       1.530832          -0.000001
           55              H       3.222193       2.063330       3.962100       0.203588       0.912142 0.66098856E+01  0.62157811E+02                                 1.590930                            1.530047      -1.153129       2.367069                    0.998929       3.195543       8.890780       0.490408       1.328150      -0.699090      -0.008516      -0.006501      -0.009797       0.014517      -0.002062      -0.005680       0.003872      -0.003843      -0.010906      -0.008156       0.000177       0.007979              1.615699       1.774580       0.344898       0.145171       1.699653       0.204739       1.372864          -0.000001
           56              H       3.474005       3.508787       4.512000       0.199174       0.933300 0.68039082E+01  0.64830869E+02                                 1.647966                            1.577325      -1.263107       2.311671                    0.998195       3.352684       9.573655       0.468778       1.371245      -0.689423      -0.006509       0.013947      -0.001044       0.015426       0.001511      -0.004970       0.002534       0.004234      -0.018641      -0.008923       0.001792       0.007132              1.679872       1.545614      -0.257909      -0.099063       2.081238       0.224734       1.412763          -0.000001
           57              H       3.105352       0.637310       7.947700       0.198950       0.837344 0.58697518E+01  0.53869931E+02                                 1.527628                            1.458916      -1.147702       2.359246                    0.999100       3.256770       9.108942       0.490803       1.359792      -0.691287      -0.004128       0.001287       0.010002       0.010897      -0.005363       0.004659      -0.000172       0.002250      -0.000466      -0.006820      -0.000701       0.007521              1.563940       1.299561      -0.039344      -0.146082       1.449861       0.300803       1.942397           0.000001
           58              H       2.493951       0.359062       6.530650       0.198140       0.793556 0.55668757E+01  0.50662124E+02                                 1.504297                            1.445548      -1.039199       2.416441                    0.999358       3.256454       9.214016       0.478134       1.407618      -0.682037      -0.011128      -0.002877      -0.005430       0.012712      -0.007720       0.001004       0.006005      -0.000266       0.007676      -0.010906       0.001935       0.008972              1.531705       1.811284      -0.012117       0.351723       1.309091      -0.010105       1.474742          -0.000001
           59              H       3.740926       9.773455       7.021800       0.199618       0.854774 0.60802212E+01  0.56872101E+02                                 1.606388                            1.530029      -1.328827       2.279617                    0.996647       3.478229      10.153845       0.453539       1.443815      -0.674094       0.004450      -0.012025      -0.000936       0.012856      -0.003648       0.006529       0.002190       0.003453       0.016338      -0.009018      -0.000488       0.009505              1.649230       1.584352      -0.348915      -0.079836       2.017569       0.087718       1.345769          -0.000002
           60              H       8.976612       4.266808      10.377600       0.201346       0.917361 0.66068306E+01  0.62118591E+02                                 1.598194                            1.530950      -1.089263       2.394959                    0.999250       3.183664       8.855440       0.489686       1.330333      -0.698841       0.013391       0.003720       0.004660       0.014658      -0.004219       0.003290       0.004974      -0.004712      -0.005016      -0.008511       0.001668       0.006842              1.623138       1.903918       0.089520       0.392778       1.318679       0.025330       1.646817           0.000003
           61              H       8.409530       3.472983       9.148550       0.200657       0.888117 0.66017001E+01  0.62001028E+02                                 1.554652                            1.523561      -1.103614       2.382148                    0.999433       3.191633       8.845928       0.494616       1.318545      -0.701044       0.006691      -0.004549      -0.011321       0.013915      -0.006817       0.005699       0.002025      -0.001880       0.002902      -0.010261       0.002749       0.007512              1.554599       1.386287      -0.051584      -0.049554       1.539301       0.308107       1.738210          -0.000002
           62              H       7.792086       4.860130       9.538650       0.205770       0.908680 0.65882909E+01  0.61497519E+02                                 1.547452                            1.497478      -1.123831       2.379691                    0.999259       3.088893       8.379963       0.514093       1.276378      -0.710742      -0.003812       0.010574      -0.006198       0.012836      -0.002450       0.006771       0.006295      -0.003054       0.006228      -0.010526       0.001528       0.008998              1.558568       1.527824      -0.276651       0.139494       1.738818      -0.237335       1.409063           0.000002
           63              H       7.285439       3.769644      13.531300       0.203886       0.842599 0.59271533E+01  0.54673740E+02                                 1.546189                            1.476620      -1.290355       2.302484                    0.997073       3.304778       9.347175       0.481339       1.379502      -0.686984       0.009073      -0.000777       0.010019       0.013539       0.002065       0.000891      -0.006790      -0.002576      -0.016606      -0.009336       0.001438       0.007898              1.580048       1.862271      -0.104876       0.375846       1.339464      -0.012496       1.538410           0.000002
           64              H       6.249986       4.782385      12.932050       0.207611       0.893475 0.64747185E+01  0.59805034E+02                                 1.499216                            1.461222      -0.991315       2.443387                    0.999751       2.956454       7.819378       0.536224       1.236639      -0.720818      -0.003898       0.011953       0.002232       0.012769       0.001909       0.002072      -0.004225       0.006314      -0.022989      -0.009848       0.002268       0.007580              1.502297       1.308559      -0.162060       0.072858       1.872126      -0.053845       1.326206           0.000004
           65              H       5.769528       3.381939      13.444350       0.209372       0.867556 0.64123071E+01  0.59848509E+02                                 1.538275                            1.507945      -1.131049       2.377393                    0.999186       3.150745       8.735387       0.493491       1.329805      -0.698821      -0.010512      -0.003814       0.009418       0.014620      -0.000416      -0.000082      -0.006505       0.001024      -0.017877      -0.009502       0.003455       0.006047              1.538377       1.735725       0.258719      -0.120206       1.484631      -0.118781       1.394775           0.000001
           66              H       5.164171       1.154933      10.309450       0.200554       0.900654 0.65294428E+01  0.61524932E+02                                 1.603645                            1.540833      -1.224382       2.330241                    0.998639       3.298323       9.339424       0.476722       1.363535      -0.690996      -0.014707      -0.002787      -0.005817       0.016060      -0.000432      -0.000952      -0.005705       0.006405       0.017290      -0.008450       0.000319       0.008131              1.628399       2.082524      -0.166418       0.241613       1.334853      -0.027532       1.467821           0.000002
           67              H       6.614611       0.768250       9.853550       0.202449       0.894571 0.64800003E+01  0.60188981E+02                                 1.527771                            1.482261      -1.101951       2.388922                    0.999372       3.064433       8.271726       0.518631       1.271469      -0.711990       0.004550      -0.008668      -0.009908       0.013929      -0.005134       0.002384      -0.004255       0.012101       0.007921      -0.010100       0.001115       0.008984              1.540534       1.501210      -0.112048      -0.290787       1.302269       0.151201       1.818122           0.000001
           68              H       6.157319       0.501255      11.329350       0.197229       0.967454 0.70152630E+01  0.66369159E+02                                 1.594289                            1.527247      -1.234268       2.319376                    0.998455       3.190794       8.650770       0.519251       1.246827      -0.716532      -0.000793      -0.011198       0.006463       0.012954      -0.004066      -0.002683      -0.002007       0.012907       0.000607      -0.008568       0.000491       0.008077              1.622235       1.391774      -0.088051       0.193602       1.453716      -0.343300       2.021217           0.000004
           69              H       3.940362       0.848042      13.122400       0.201345       0.917362 0.66068396E+01  0.62118699E+02                                 1.598196                            1.530952      -1.089263       2.394959                    0.999250       3.183666       8.855448       0.489685       1.330333      -0.698840       0.013391      -0.003720      -0.004660       0.014658       0.004219      -0.003290       0.004974      -0.004712      -0.005017      -0.008511       0.001668       0.006842              1.623139       1.903920      -0.089520      -0.392778       1.318680       0.025330       1.646818           0.000004
           70              H       3.373280       1.641867      14.351450       0.200657       0.888117 0.66016957E+01  0.62000974E+02                                 1.554651                            1.523560      -1.103614       2.382148                    0.999433       3.191632       8.845923       0.494616       1.318545      -0.701044       0.006691       0.004549       0.011321       0.013915       0.006817      -0.005699       0.002025      -0.001880       0.002902      -0.010261       0.002749       0.007512              1.554598       1.386286       0.051584       0.049554       1.539300       0.308107       1.738209          -0.000001
           71              H       2.755836       0.254720      13.961350       0.205771       0.908678 0.65882773E+01  0.61497363E+02                                 1.547450                            1.497476      -1.123829       2.379692                    0.999259       3.088890       8.379954       0.514093       1.276378      -0.710742      -0.003812      -0.010574       0.006198       0.012836       0.002450      -0.006771       0.006295      -0.003054       0.006228      -0.010526       0.001528       0.008998              1.558567       1.527822       0.276650      -0.139494       1.738817      -0.237334       1.409061           0.000002
           72              H       2.249189       1.345206       9.968700       0.203885       0.842600 0.59271660E+01  0.54673892E+02                                 1.546191                            1.476622      -1.290357       2.302482                    0.997073       3.304782       9.347192       0.481338       1.379503      -0.686984       0.009073       0.000777      -0.010019       0.013539      -0.002065      -0.000891      -0.006790      -0.002576      -0.016606      -0.009336       0.001438       0.007898              1.580051       1.862275       0.104876      -0.375847       1.339465      -0.012496       1.538413           0.000002
           73              H       1.213736       0.332465      10.567950       0.207611       0.893475 0.64747173E+01  0.59805019E+02                                 1.499216                            1.461222      -0.991314       2.443388                    0.999751       2.956454       7.819377       0.536224       1.236639      -0.720819      -0.003898      -0.011953      -0.002232       0.012769      -0.001909      -0.002072      -0.004225       0.006314      -0.022989      -0.009848       0.002268       0.007580              1.502297       1.308559       0.162060      -0.072858       1.872125      -0.053845       1.326206           0.000004
           74              H       0.733278       1.732911      10.055650       0.209372       0.867556 0.64123115E+01  0.59848563E+02                                 1.538276                            1.507946      -1.131049       2.377392                    0.999186       3.150746       8.735392       0.493491       1.329805      -0.698821      -0.010512       0.003814      -0.009418       0.014620       0.000416       0.000082      -0.006505       0.001024      -0.017877      -0.009502       0.003455       0.006047              1.538378       1.735727      -0.258720       0.120206       1.484632      -0.118781       1.394775           0.000001
           75              H       0.127921       3.959917      13.190550       0.200554       0.900654 0.65294469E+01  0.61524979E+02                                 1.603645                            1.540833      -1.224383       2.330241                    0.998639       3.298324       9.339427       0.476722       1.363535      -0.690996      -0.014707       0.002787       0.005817       0.016060       0.000432       0.000952      -0.005705       0.006405       0.017290      -0.008450       0.000319       0.008131              1.628400       2.082524       0.166418      -0.241613       1.334853      -0.027532       1.467821           0.000002
           76              H       1.578361       4.346600      13.646450       0.202449       0.894572 0.64800042E+01  0.60189025E+02                                 1.527772                            1.482261      -1.101951       2.388922                    0.999372       3.064434       8.271729       0.518631       1.271468      -0.711990       0.004550       0.008668       0.009908       0.013929       0.005134      -0.002384      -0.004255       0.012101       0.007921      -0.010100       0.001115       0.008984              1.540534       1.501210       0.112048       0.290787       1.302269       0.151201       1.818122           0.000001
           77              H       1.121069       4.613595      12.170650       0.197228       0.967455 0.70152717E+01  0.66369262E+02                                 1.594291                            1.527248      -1.234269       2.319375                    0.998455       3.190796       8.650777       0.519251       1.246827      -0.716532      -0.000793       0.011198      -0.006463       0.012954       0.004066       0.002683      -0.002007       0.012907       0.000607      -0.008568       0.000491       0.008077              1.622237       1.391775       0.088051      -0.193603       1.453717      -0.343300       2.021219           0.000004
           78              H       1.826144       3.820793      16.250250       0.201840       0.910091 0.68245879E+01  0.64873423E+02                                 1.606641                            1.570072      -1.136761       2.372528                    0.999005       3.256003       9.191848       0.475688       1.354546      -0.693711       0.008832       0.007833      -0.005277       0.012931       0.001826       0.003395       0.000380      -0.006837       0.008001      -0.006364       0.001898       0.004466              1.613674       1.373919       0.184051      -0.034507       1.972917      -0.163655       1.494185          -0.000000
           79              H       2.027594       2.683250      17.310100       0.198499       0.887116 0.66096117E+01  0.63206163E+02                                 1.650487                            1.598011      -1.481700       2.204475                    0.996157       3.615381      10.714954       0.442087       1.448821      -0.672675       0.012635      -0.006152       0.004129       0.014647       0.000957       0.001692       0.001482      -0.014809      -0.008468      -0.006732      -0.002360       0.009092              1.667861       1.580456      -0.091278       0.402660       1.467442      -0.148637       1.955684          -0.000001
           80              H       1.469578       2.338509      15.886000       0.209124       0.816833 0.58320867E+01  0.54164988E+02                                 1.584450                            1.520250      -1.309640       2.303595                    0.995892       3.413695      10.038151       0.443786       1.486063      -0.667038       0.004504      -0.012252      -0.009756       0.016297      -0.001685       0.003947      -0.001362      -0.014159      -0.000572      -0.008854       0.001018       0.007836              1.614252       1.336669       0.079146       0.059614       1.679110       0.408825       1.826976          -0.000001
           81              H       9.652477       2.366130      19.747050       0.195437       0.967484 0.71561319E+01  0.68471364E+02                                 1.638466                            1.578922      -1.169800       2.348919                    0.999046       3.255701       9.062258       0.490006       1.306394      -0.703750       0.006223      -0.002651       0.012004       0.013778      -0.002384       0.004281       0.005317      -0.005916      -0.016668      -0.010060       0.002153       0.007907              1.658141       1.996343       0.012124       0.363759       1.447250       0.017985       1.530831          -0.000001
           82              H       8.258443       3.051520      19.537900       0.203589       0.912141 0.66098782E+01  0.62157720E+02                                 1.590929                            1.530046      -1.153128       2.367069                    0.998929       3.195541       8.890771       0.490408       1.328149      -0.699090      -0.008516       0.006501       0.009797       0.014517       0.002062       0.005680       0.003872      -0.003843      -0.010906      -0.008156       0.000177       0.007979              1.615698       1.774578      -0.344897      -0.145171       1.699652       0.204739       1.372863          -0.000001
           83              H       8.510255       1.606063      18.988000       0.199174       0.933300 0.68039122E+01  0.64830916E+02                                 1.647966                            1.577325      -1.263107       2.311671                    0.998195       3.352685       9.573658       0.468778       1.371245      -0.689423      -0.006509      -0.013947       0.001044       0.015426      -0.001511       0.004970       0.002534       0.004234      -0.018641      -0.008923       0.001792       0.007132              1.679872       1.545615       0.257909       0.099063       2.081239       0.224734       1.412763          -0.000001
           84              H       8.141602       4.477540      15.552300       0.198949       0.837345 0.58697612E+01  0.53870044E+02                                 1.527630                            1.458918      -1.147705       2.359245                    0.999100       3.256773       9.108955       0.490802       1.359793      -0.691287      -0.004128      -0.001287      -0.010002       0.010897       0.005363      -0.004659      -0.000172       0.002250      -0.000466      -0.006820      -0.000701       0.007521              1.563942       1.299563       0.039344       0.146083       1.449863       0.300803       1.942399           0.000001
           85              H       7.530201       4.755788      16.969350       0.198140       0.793556 0.55668736E+01  0.50662099E+02                                 1.504297                            1.445548      -1.039198       2.416441                    0.999358       3.256453       9.214012       0.478134       1.407618      -0.682037      -0.011128       0.002877       0.005430       0.012712       0.007720      -0.001004       0.006005      -0.000266       0.007676      -0.010906       0.001935       0.008972              1.531705       1.811283       0.012117      -0.351723       1.309090      -0.010105       1.474741          -0.000001
           86              H       8.777176       5.571095      16.478200       0.199618       0.854774 0.60802213E+01  0.56872101E+02                                 1.606388                            1.530029      -1.328827       2.279617                    0.996647       3.478229      10.153845       0.453539       1.443815      -0.674094       0.004450       0.012025       0.000936       0.012856       0.003648      -0.006529       0.002190       0.003453       0.016338      -0.009018      -0.000487       0.009505              1.649230       1.584352       0.348915       0.079836       2.017570       0.087718       1.345769          -0.000002
           87              H       8.246356       8.935643      18.999750       0.201840       0.910091 0.68245915E+01  0.64873461E+02                                 1.606641                            1.570072      -1.136760       2.372528                    0.999005       3.256004       9.191849       0.475688       1.354545      -0.693711      -0.008832       0.007833       0.005277       0.012931      -0.001826       0.003395      -0.000380      -0.006837       0.008001      -0.006364       0.001898       0.004466              1.613673       1.373919      -0.184051      -0.034507       1.972916       0.163655       1.494185          -0.000000
           88              H       8.044906       7.798100      17.939900       0.198499       0.887117 0.66096153E+01  0.63206206E+02                                 1.650487                            1.598011      -1.481701       2.204474                    0.996157       3.615382      10.714958       0.442087       1.448821      -0.672675      -0.012635      -0.006152      -0.004129       0.014647      -0.000957       0.001692      -0.001482      -0.014809      -0.008468      -0.006732      -0.002360       0.009092              1.667861       1.580456       0.091278       0.402660       1.467442       0.148637       1.955685          -0.000001
           89              H       8.602922       7.453359      19.364000       0.209125       0.816833 0.58320846E+01  0.54164962E+02                                 1.584449                            1.520249      -1.309639       2.303595                    0.995892       3.413694      10.038147       0.443787       1.486063      -0.667038      -0.004504      -0.012252       0.009756       0.016297       0.001685       0.003947       0.001362      -0.014159      -0.000572      -0.008854       0.001018       0.007836              1.614251       1.336669      -0.079146       0.059614       1.679109      -0.408825       1.826975          -0.000001
           90              H       0.420023       7.480980      15.502950       0.195437       0.967485 0.71561360E+01  0.68471412E+02                                 1.638466                            1.578922      -1.169800       2.348919                    0.999046       3.255702       9.062261       0.490006       1.306394      -0.703750      -0.006223      -0.002651      -0.012004       0.013778       0.002384       0.004281      -0.005317      -0.005917      -0.016668      -0.010060       0.002153       0.007907              1.658142       1.996343      -0.012124       0.363759       1.447250      -0.017985       1.530831          -0.000001
           91              H       1.814057       8.166370      15.712100       0.203588       0.912142 0.66098849E+01  0.62157806E+02                                 1.590930                            1.530048      -1.153129       2.367069                    0.998929       3.195543       8.890782       0.490407       1.328150      -0.699090       0.008516       0.006501      -0.009797       0.014517      -0.002062       0.005680      -0.003872      -0.003843      -0.010906      -0.008156       0.000177       0.007979              1.615700       1.774581       0.344898      -0.145171       1.699654      -0.204739       1.372864          -0.000001
           92              H       1.562245       6.720913      16.262000       0.199174       0.933300 0.68039129E+01  0.64830922E+02                                 1.647966                            1.577325      -1.263107       2.311671                    0.998195       3.352685       9.573657       0.468778       1.371245      -0.689423       0.006509      -0.013947      -0.001044       0.015426       0.001511       0.004970      -0.002534       0.004234      -0.018641      -0.008923       0.001792       0.007132              1.679872       1.545614      -0.257909       0.099063       2.081239      -0.224734       1.412763          -0.000001
           93              H       1.930898       9.592390      19.697700       0.198949       0.837344 0.58697586E+01  0.53870011E+02                                 1.527630                            1.458918      -1.147703       2.359245                    0.999100       3.256772       9.108950       0.490802       1.359792      -0.691287       0.004128      -0.001287       0.010002       0.010897      -0.005363      -0.004659       0.000172       0.002250      -0.000466      -0.006820      -0.000701       0.007521              1.563941       1.299562      -0.039344       0.146083       1.449862      -0.300803       1.942399           0.000001
           94              H       2.542299       9.870638      18.280650       0.198140       0.793556 0.55668776E+01  0.50662143E+02                                 1.504298                            1.445548      -1.039199       2.416441                    0.999358       3.256454       9.214015       0.478134       1.407618      -0.682037       0.011128       0.002877      -0.005430       0.012712      -0.007720      -0.001004      -0.006005      -0.000266       0.007676      -0.010906       0.001935       0.008972              1.531705       1.811284      -0.012117      -0.351723       1.309091       0.010105       1.474742          -0.000001
           95              H       1.295324       0.456245      18.771800       0.199618       0.854774 0.60802205E+01  0.56872094E+02                                 1.606388                            1.530029      -1.328827       2.279617                    0.996647       3.478229      10.153846       0.453539       1.443815      -0.674094      -0.004450       0.012025      -0.000936       0.012856      -0.003648      -0.006529      -0.002190       0.003453       0.016338      -0.009018      -0.000488       0.009505              1.649230       1.584352      -0.348915       0.079836       2.017570      -0.087718       1.345769          -0.000002
           96              H       6.132138       5.962892      22.127600       0.201345       0.917362 0.66068432E+01  0.62118737E+02                                 1.598196                            1.530952      -1.089264       2.394959                    0.999250       3.183667       8.855449       0.489686       1.330332      -0.698841      -0.013391      -0.003720       0.004660       0.014658      -0.004219      -0.003290      -0.004974      -0.004712      -0.005017      -0.008511       0.001668       0.006842              1.623139       1.903920       0.089520      -0.392778       1.318680      -0.025330       1.646818           0.000003
           97              H       6.699220       6.756717      20.898550       0.200657       0.888117 0.66016962E+01  0.62000983E+02                                 1.554652                            1.523561      -1.103614       2.382148                    0.999433       3.191632       8.845925       0.494616       1.318546      -0.701044      -0.006691       0.004549      -0.011321       0.013915      -0.006817      -0.005699      -0.002025      -0.001880       0.002902      -0.010261       0.002749       0.007512              1.554599       1.386286      -0.051584       0.049554       1.539301      -0.308107       1.738210          -0.000002
           98              H       7.316664       5.369570      21.288650       0.205770       0.908680 0.65882924E+01  0.61497533E+02                                 1.547452                            1.497478      -1.123830       2.379691                    0.999259       3.088893       8.379962       0.514093       1.276378      -0.710742       0.003812      -0.010574      -0.006198       0.012836      -0.002450      -0.006771      -0.006295      -0.003054       0.006228      -0.010526       0.001528       0.008998              1.558568       1.527824      -0.276651      -0.139494       1.738818       0.237335       1.409063           0.000002
           99              H       7.823311       6.460056       1.781300       0.203885       0.842600 0.59271656E+01  0.54673885E+02                                 1.546191                            1.476622      -1.290357       2.302483                    0.997073       3.304782       9.347191       0.481338       1.379503      -0.686984      -0.009073       0.000777       0.010019       0.013539       0.002065      -0.000891       0.006790      -0.002576      -0.016606      -0.009336       0.001438       0.007898              1.580051       1.862274      -0.104876      -0.375847       1.339465       0.012496       1.538413           0.000002
          100              H       8.858764       5.447315       1.182050       0.207611       0.893474 0.64747147E+01  0.59804986E+02                                 1.499215                            1.461222      -0.991314       2.443388                    0.999751       2.956453       7.819373       0.536224       1.236639      -0.720819       0.003898      -0.011953       0.002232       0.012769       0.001909      -0.002072       0.004225       0.006313      -0.022989      -0.009848       0.002268       0.007580              1.502296       1.308559      -0.162060      -0.072858       1.872125       0.053845       1.326205           0.000004
          101              H       9.339222       6.847761       1.694350       0.209372       0.867556 0.64123075E+01  0.59848518E+02                                 1.538276                            1.507945      -1.131049       2.377393                    0.999186       3.150745       8.735389       0.493491       1.329806      -0.698821       0.010512       0.003814       0.009418       0.014620      -0.000416       0.000082       0.006505       0.001024      -0.017877      -0.009502       0.003455       0.006047              1.538378       1.735726       0.258720       0.120206       1.484631       0.118781       1.394775           0.000001
          102              H       9.944579       9.074767      22.059450       0.200553       0.900655 0.65294542E+01  0.61525064E+02                                 1.603646                            1.540834      -1.224383       2.330240                    0.998639       3.298326       9.339433       0.476721       1.363535      -0.690996       0.014707       0.002787      -0.005817       0.016060      -0.000432       0.000952       0.005705       0.006405       0.017290      -0.008450       0.000319       0.008131              1.628401       2.082526      -0.166418      -0.241613       1.334854       0.027532       1.467822           0.000002
          103              H       8.494139       9.461450      21.603550       0.202449       0.894571 0.64800018E+01  0.60188995E+02                                 1.527771                            1.482261      -1.101950       2.388922                    0.999372       3.064433       8.271725       0.518631       1.271468      -0.711990      -0.004550       0.008668      -0.009908       0.013929      -0.005134      -0.002384       0.004255       0.012101       0.007922      -0.010100       0.001115       0.008984              1.540534       1.501210      -0.112048       0.290787       1.302269      -0.151201       1.818122           0.000001
          104              H       8.951431       9.728445      23.079350       0.197229       0.967454 0.70152681E+01  0.66369220E+02                                 1.594290                            1.527248      -1.234269       2.319375                    0.998455       3.190795       8.650774       0.519251       1.246827      -0.716532       0.000793       0.011198       0.006463       0.012954      -0.004066       0.002683       0.002007       0.012907       0.000607      -0.008568       0.000491       0.008077              1.622236       1.391774      -0.088051      -0.193603       1.453716       0.343300       2.021218           0.000004
          105              C       6.204660       9.667066       4.234700       0.626199      22.450180 0.26039573E+03  0.54665186E+04                                 7.423347                            5.792234      -0.159296       1.999941                    0.999549      22.612987      64.497113       0.603864       0.483159      -1.010200      -0.016283      -0.037026       0.022903       0.046482       0.012970       0.054617       0.021863       0.081896       0.019302      -0.053351      -0.029913       0.083264              8.441729       7.448391       0.186849      -3.399220       9.526321      -0.464396       8.350477           0.000001
          106              C       6.819083       0.265972       3.219500      -0.177449      33.908551 0.46439605E+03  0.11180190E+05                                 9.353100                            7.269792      -0.613158       1.803478                    0.997033      29.893973      89.049312       0.596154       0.426763      -1.050058       0.058034      -0.027723      -0.077872       0.100998      -0.026553       0.010150       0.023698      -0.027161       0.035529      -0.044134       0.007978       0.036156             11.122131      10.734697       3.123165       0.079146      10.605462       2.130143      12.026236          -0.000000
          107              C       7.252200       9.707985       1.964600      -0.376919      33.628590 0.50702742E+03  0.12453434E+05                                 9.178650                            7.489158      -0.335425       1.858716                    0.997794      32.291314      96.547605       0.601150       0.414826      -1.059576      -0.036953       0.056862       0.075072       0.101166      -0.034601      -0.008326       0.006352      -0.037800       0.079101      -0.052807       0.016703       0.036104             10.612207       9.138983       1.647003       1.149789       9.152406       4.123628      13.545233           0.000003
          108              C       6.144225       8.991906       1.290150       0.655423      21.922440 0.24961625E+03  0.51563562E+04                                 7.229716                            5.611884       0.052902       2.079500                    0.999551      21.667060      60.198400       0.626701       0.473125      -1.021180      -0.030407      -0.009781      -0.011304       0.033883      -0.004351       0.004829      -0.061727      -0.099802       0.048787      -0.058347      -0.033974       0.092321              8.232628       9.559409       0.805631       0.610739       6.358651       3.457545       8.779825           0.000005
          109              C       8.047928       0.948293       3.745900       0.124695      32.452310 0.40211511E+03  0.92659537E+04                                 9.045845                            6.812133      -0.173970       1.964924                    0.999500      26.154654      74.306009       0.614213       0.432760      -1.054592      -0.012804      -0.019145      -0.014795       0.027375       0.025558       0.024361       0.028994       0.032836       0.003732      -0.039379      -0.014879       0.054258             10.738557      11.836186       3.666011       3.692443      13.216978       1.092356       7.162507           0.000001
          110              C       8.924235       0.214824       4.521400      -0.159732      31.945661 0.43886583E+03  0.10380986E+05                                 8.824782                            7.063627       0.104929       2.014078                    0.999096      29.616130      86.457134       0.607357       0.426339      -1.053988       0.013551       0.008204       0.003473       0.016217       0.003389      -0.006501       0.002315      -0.034529       0.008957      -0.020964       0.004631       0.016333              9.799407      12.324184       1.868136       3.795615      10.064691      -0.077394       7.009347          -0.000004
          111              C       9.991920       0.869524       5.061900      -0.078700      31.581439 0.42062157E+03  0.98053317E+04                                 8.666800                            6.841696       0.213722       2.043051                    0.999781      28.737366      82.207878       0.629605       0.417318      -1.063858      -0.028258       0.020471      -0.018872       0.039670      -0.011361       0.015830      -0.020556      -0.000664      -0.029545      -0.026005      -0.006177       0.032183              9.648950      11.311458       1.915679       3.379335      10.814995      -0.459538       6.820398          -0.000004
          112              C       0.191378       2.230075       4.761100      -0.108713      31.227014 0.43410715E+03  0.10192087E+05                                 8.598832                            6.950937       0.279464       2.066086                    0.999780      28.932411      82.854848       0.625056       0.417370      -1.064636      -0.019099      -0.018201      -0.016157       0.030937       0.025855       0.022913       0.002699       0.006118      -0.073588      -0.036847      -0.006936       0.043783              9.422097      11.541217       1.246539       2.556083      10.839133      -0.731095       5.885939          -0.000005
          113              C       9.306990       2.956383       4.093700      -0.085545      30.651141 0.41133461E+03  0.95532136E+04                                 8.528499                            6.793827       0.126392       2.016316                    0.999777      28.876567      82.954822       0.626739       0.420790      -1.059685      -0.016477      -0.028464       0.004482       0.033193       0.012860       0.005480      -0.006976      -0.029713      -0.101171      -0.035758      -0.001063       0.036820              9.427687      10.675890       1.325025       2.652716      11.582937      -0.348575       6.024234          -0.000001
          114              C       8.178870       2.307820       3.604900      -0.171978      33.026401 0.44434601E+03  0.10523822E+05                                 8.961969                            7.061247       0.137762       2.013321                    0.999378      29.965044      87.004251       0.614584       0.420797      -1.059396       0.025805       0.016016       0.019588       0.036139      -0.017016       0.029654      -0.008161       0.008947      -0.011555      -0.029839      -0.009552       0.039391             10.090909      10.430734       2.776304       2.276462      13.820942       0.378174       6.021050          -0.000001
          115              C       3.867840       4.552217       7.515300       0.626199      22.450187 0.26039577E+03  0.54665194E+04                                 7.423348                            5.792234      -0.159296       1.999941                    0.999549      22.612989      64.497118       0.603865       0.483158      -1.010200       0.016283      -0.037026      -0.022903       0.046482      -0.012970       0.054617      -0.021863       0.081896       0.019302      -0.053351      -0.029913       0.083264              8.441731       7.448394      -0.186852      -3.399225       9.526316       0.464399       8.350484           0.000001
          116              C       3.253418       5.380822       8.530500      -0.177449      33.908518 0.46439547E+03  0.11180172E+05                                 9.353093                            7.269787      -0.613157       1.803478                    0.997033      29.893967      89.049285       0.596155       0.426763      -1.050058      -0.058034      -0.027723       0.077872       0.100998       0.026553       0.010150      -0.023698      -0.027161       0.035529      -0.044134       0.007978       0.036156             11.122123      10.734685      -3.123158       0.079138      10.605452      -2.130135      12.026230          -0.000000
          117              C       2.820300       4.593135       9.785400      -0.376919      33.628591 0.50702743E+03  0.12453434E+05                                 9.178651                            7.489159      -0.335424       1.858716                    0.997794      32.291313      96.547606       0.601150       0.414826      -1.059576       0.036953       0.056862      -0.075072       0.101166       0.034601      -0.008326      -0.006352      -0.037800       0.079101      -0.052807       0.016703       0.036104             10.612208       9.138985      -1.647002       1.149786       9.152406      -4.123627      13.545233           0.000003
          118              C       3.928275       3.877056      10.459850       0.655423      21.922439 0.24961623E+03  0.51563557E+04                                 7.229716                            5.611884       0.052902       2.079500                    0.999551      21.667061      60.198403       0.626701       0.473125      -1.021180       0.030407      -0.009781       0.011304       0.033883       0.004351       0.004829       0.061727      -0.099802       0.048787      -0.058347      -0.033974       0.092321              8.232628       9.559411      -0.805633       0.610740       6.358650      -3.457544       8.779824           0.000005
          119              C       2.024573       6.063143       8.004100       0.124695      32.452323 0.40211536E+03  0.92659607E+04                                 9.045847                            6.812135      -0.173969       1.964924                    0.999500      26.154655      74.306010       0.614213       0.432760      -1.054592       0.012804      -0.019145       0.014795       0.027375      -0.025558       0.024361      -0.028994       0.032836       0.003732      -0.039379      -0.014879       0.054258             10.738560      11.836192      -3.666019       3.692442      13.216981      -1.092358       7.162506           0.000001
          120              C       1.148265       5.329674       7.228600      -0.159731      31.945664 0.43886599E+03  0.10380991E+05                                 8.824783                            7.063629       0.104929       2.014078                    0.999096      29.616129      86.457136       0.607357       0.426339      -1.053988      -0.013551       0.008204      -0.003473       0.016217      -0.003389      -0.006501      -0.002315      -0.034528       0.008957      -0.020964       0.004631       0.016333              9.799408      12.324187      -1.868137       3.795614      10.064691       0.077392       7.009346          -0.000004
          121              C       0.080580       5.984374       6.688100      -0.078700      31.581430 0.42062148E+03  0.98053294E+04                                 8.666798                            6.841696       0.213721       2.043050                    0.999781      28.737370      82.207894       0.629605       0.417318      -1.063858       0.028258       0.020471       0.018872       0.039670       0.011361       0.015830       0.020556      -0.000664      -0.029545      -0.026005      -0.006177       0.032182              9.648948      11.311452      -1.915680       3.379332      10.814996       0.459539       6.820396          -0.000005
          122              C       9.881122       7.344925       6.988900      -0.108713      31.227018 0.43410720E+03  0.10192089E+05                                 8.598833                            6.950937       0.279463       2.066086                    0.999780      28.932412      82.854855       0.625056       0.417370      -1.064636       0.019099      -0.018201       0.016157       0.030937      -0.025855       0.022913      -0.002699       0.006118      -0.073588      -0.036847      -0.006936       0.043783              9.422098      11.541219      -1.246540       2.556082      10.839135       0.731095       5.885940          -0.000005
          123              C       0.765510       8.071233       7.656300      -0.085545      30.651154 0.41133480E+03  0.95532192E+04                                 8.528502                            6.793829       0.126392       2.016316                    0.999777      28.876573      82.954847       0.626739       0.420790      -1.059685       0.016477      -0.028464      -0.004482       0.033193      -0.012860       0.005480       0.006976      -0.029713      -0.101171      -0.035758      -0.001063       0.036820              9.427690      10.675896      -1.325025       2.652717      11.582938       0.348575       6.024236          -0.000001
          124              C       1.893630       7.422670       8.145100      -0.171977      33.026395 0.44434591E+03  0.10523819E+05                                 8.961968                            7.061246       0.137762       2.013321                    0.999378      29.965040      87.004236       0.614584       0.420797      -1.059396      -0.025805       0.016016      -0.019588       0.036139       0.017016       0.029654       0.008161       0.008947      -0.011555      -0.029839      -0.009552       0.039391             10.090907      10.430735      -2.776308       2.276462      13.820938      -0.378174       6.021049          -0.000001
          125              C       8.904090       0.562634      15.984700       0.626199      22.450179 0.26039568E+03  0.54665171E+04                                 7.423346                            5.792234      -0.159296       1.999941                    0.999549      22.612987      64.497111       0.603865       0.483158      -1.010200       0.016283       0.037026       0.022903       0.046482       0.012970      -0.054617      -0.021863       0.081896       0.019302      -0.053351      -0.029913       0.083264              8.441729       7.448388       0.186850       3.399219       9.526322       0.464398       8.350477           0.000001
          126              C       8.289668       9.963728      14.969500      -0.177449      33.908532 0.46439580E+03  0.11180182E+05                                 9.353097                            7.269790      -0.613158       1.803477                    0.997033      29.893975      89.049320       0.596155       0.426763      -1.050057      -0.058034       0.027723      -0.077872       0.100998      -0.026553      -0.010150      -0.023698      -0.027161       0.035529      -0.044134       0.007978       0.036156             11.122126      10.734688       3.123161      -0.079142      10.605460      -2.130137      12.026231          -0.000000
          127              C       7.856550       0.521715      13.714600      -0.376919      33.628588 0.50702742E+03  0.12453433E+05                                 9.178650                            7.489158      -0.335425       1.858716                    0.997794      32.291311      96.547594       0.601150       0.414826      -1.059576       0.036953      -0.056862       0.075072       0.101166      -0.034601       0.008326      -0.006352      -0.037800       0.079101      -0.052807       0.016703       0.036104             10.612207       9.138985       1.647003      -1.149787       9.152405      -4.123626      13.545230           0.000003
          128              C       8.964525       1.237794      13.040150       0.655423      21.922441 0.24961625E+03  0.51563564E+04                                 7.229716                            5.611884       0.052901       2.079499                    0.999551      21.667063      60.198413       0.626701       0.473125      -1.021180       0.030407       0.009781      -0.011304       0.033883      -0.004351      -0.004829       0.061727      -0.099802       0.048787      -0.058347      -0.033974       0.092321              8.232629       9.559412       0.805633      -0.610740       6.358651      -3.457545       8.779825           0.000005
          129              C       7.060823       9.281407      15.495900       0.124695      32.452318 0.40211529E+03  0.92659587E+04                                 9.045846                            6.812134      -0.173969       1.964924                    0.999500      26.154653      74.306005       0.614213       0.432760      -1.054592       0.012804       0.019145      -0.014795       0.027375       0.025558      -0.024361      -0.028994       0.032836       0.003732      -0.039379      -0.014879       0.054258             10.738559      11.836191       3.666019      -3.692442      13.216981      -1.092359       7.162506           0.000001
          130              C       6.184515      10.014876      16.271400      -0.159732      31.945661 0.43886600E+03  0.10380991E+05                                 8.824782                            7.063628       0.104930       2.014078                    0.999096      29.616129      86.457130       0.607357       0.426339      -1.053988      -0.013551      -0.008204       0.003473       0.016217       0.003389       0.006501      -0.002315      -0.034529       0.008957      -0.020964       0.004631       0.016333              9.799407      12.324184       1.868137      -3.795613      10.064691       0.077392       7.009346          -0.000004
          131              C       5.116830       9.360176      16.811900      -0.078700      31.581418 0.42062125E+03  0.98053227E+04                                 8.666796                            6.841693       0.213722       2.043051                    0.999781      28.737365      82.207872       0.629605       0.417318      -1.063858       0.028258      -0.020471      -0.018872       0.039670      -0.011361      -0.015830       0.020556      -0.000664      -0.029544      -0.026005      -0.006177       0.032183              9.648945      11.311446       1.915674      -3.379331      10.814995       0.459541       6.820395          -0.000005
          132              C       4.844873       7.999625      16.511100      -0.108713      31.227030 0.43410731E+03  0.10192092E+05                                 8.598835                            6.950938       0.279463       2.066086                    0.999780      28.932414      82.854862       0.625056       0.417370      -1.064636       0.019099       0.018201      -0.016157       0.030936       0.025855      -0.022913      -0.002699       0.006118      -0.073588      -0.036847      -0.006936       0.043783              9.422100      11.541218       1.246534      -2.556084      10.839141       0.731099       5.885942          -0.000005
          133              C       5.801760       7.273317      15.843700      -0.085545      30.651144 0.41133452E+03  0.95532113E+04                                 8.528500                            6.793827       0.126392       2.016316                    0.999777      28.876571      82.954843       0.626739       0.420790      -1.059685       0.016477       0.028464       0.004482       0.033193       0.012860      -0.005480       0.006976      -0.029713      -0.101171      -0.035758      -0.001063       0.036820              9.427688      10.675890       1.325023      -2.652717      11.582940       0.348578       6.024235          -0.000001
          134              C       6.929880       7.921880      15.354900      -0.171978      33.026399 0.44434597E+03  0.10523821E+05                                 8.961969                            7.061246       0.137762       2.013321                    0.999378      29.965042      87.004242       0.614584       0.420797      -1.059396      -0.025805      -0.016015       0.019588       0.036139      -0.017016      -0.029654       0.008161       0.008947      -0.011554      -0.029839      -0.009552       0.039391             10.090908      10.430737       2.776308      -2.276463      13.820939      -0.378175       6.021050          -0.000001
          135              C       1.168410       5.677484      19.265300       0.626199      22.450178 0.26039569E+03  0.54665175E+04                                 7.423346                            5.792234      -0.159296       1.999941                    0.999549      22.612988      64.497116       0.603865       0.483159      -1.010200      -0.016284       0.037026      -0.022903       0.046482      -0.012970      -0.054617       0.021863       0.081896       0.019302      -0.053351      -0.029913       0.083264              8.441729       7.448388      -0.186849       3.399219       9.526320      -0.464397       8.350478           0.000001
          136              C       1.782832       4.848878      20.280500      -0.177449      33.908531 0.46439596E+03  0.11180187E+05                                 9.353097                            7.269792      -0.613158       1.803477                    0.997033      29.893974      89.049320       0.596154       0.426763      -1.050057       0.058034       0.027723       0.077872       0.100998       0.026553      -0.010150       0.023698      -0.027161       0.035529      -0.044134       0.007978       0.036156             11.122126      10.734688      -3.123158      -0.079139      10.605457       2.130136      12.026234          -0.000000
          137              C       2.215950       5.636565      21.535400      -0.376920      33.628587 0.50702745E+03  0.12453435E+05                                 9.178651                            7.489159      -0.335425       1.858716                    0.997794      32.291320      96.547633       0.601149       0.414826      -1.059576      -0.036953      -0.056862      -0.075072       0.101166       0.034601       0.008326       0.006352      -0.037800       0.079101      -0.052807       0.016703       0.036104             10.612207       9.138984      -1.647002      -1.149787       9.152405       4.123626      13.545232           0.000003
          138              C       1.107975       6.352644      22.209850       0.655423      21.922436 0.24961620E+03  0.51563550E+04                                 7.229715                            5.611884       0.052901       2.079500                    0.999551      21.667060      60.198402       0.626701       0.473125      -1.021180      -0.030407       0.009781       0.011304       0.033883       0.004351      -0.004829      -0.061727      -0.099802       0.048787      -0.058347      -0.033974       0.092321              8.232628       9.559410      -0.805633      -0.610739       6.358650       3.457544       8.779823           0.000005
          139              C       3.011678       4.166557      19.754100       0.124695      32.452302 0.40211524E+03  0.92659574E+04                                 9.045843                            6.812134      -0.173970       1.964924                    0.999500      26.154653      74.306003       0.614213       0.432760      -1.054592      -0.012804       0.019145       0.014795       0.027375      -0.025558      -0.024361       0.028994       0.032836       0.003732      -0.039379      -0.014878       0.054258             10.738553      11.836182      -3.666009      -3.692440      13.216974       1.092354       7.162504           0.000001
          140              C       3.887985       4.900026      18.978600      -0.159732      31.945659 0.43886601E+03  0.10380991E+05                                 8.824782                            7.063629       0.104929       2.014078                    0.999096      29.616131      86.457142       0.607357       0.426339      -1.053988       0.013551      -0.008204      -0.003473       0.016217      -0.003389       0.006501       0.002315      -0.034529       0.008957      -0.020964       0.004631       0.016333              9.799407      12.324178      -1.868138      -3.795610      10.064697      -0.077393       7.009345          -0.000003
          141              C       4.955670       4.245325      18.438100      -0.078700      31.581446 0.42062173E+03  0.98053364E+04                                 8.666801                            6.841697       0.213721       2.043050                    0.999781      28.737370      82.207894       0.629605       0.417318      -1.063858      -0.028258      -0.020471       0.018872       0.039670       0.011361      -0.015830      -0.020556      -0.000664      -0.029544      -0.026005      -0.006177       0.032183              9.648951      11.311450      -1.915676      -3.379330      10.815007      -0.459542       6.820396          -0.000004
          142              C       5.227627       2.884775      18.738900      -0.108712      31.227030 0.43410718E+03  0.10192088E+05                                 8.598834                            6.950936       0.279463       2.066086                    0.999780      28.932409      82.854841       0.625056       0.417370      -1.064636      -0.019099       0.018201       0.016157       0.030937      -0.025855      -0.022913       0.002699       0.006118      -0.073588      -0.036847      -0.006936       0.043783              9.422100      11.541218      -1.246535      -2.556084      10.839140      -0.731099       5.885941          -0.000005
          143              C       4.270740       2.158467      19.406300      -0.085545      30.651141 0.41133450E+03  0.95532106E+04                                 8.528499                            6.793826       0.126392       2.016316                    0.999777      28.876570      82.954831       0.626739       0.420790      -1.059685      -0.016477       0.028464      -0.004482       0.033193      -0.012860      -0.005480      -0.006976      -0.029713      -0.101171      -0.035758      -0.001063       0.036820              9.427686      10.675887      -1.325021      -2.652716      11.582938      -0.348578       6.024234          -0.000001
          144              C       3.142620       2.807030      19.895100      -0.171978      33.026391 0.44434593E+03  0.10523820E+05                                 8.961967                            7.061246       0.137762       2.013321                    0.999378      29.965041      87.004241       0.614584       0.420797      -1.059396       0.025804      -0.016016      -0.019588       0.036139       0.017016      -0.029654      -0.008161       0.008947      -0.011555      -0.029839      -0.009552       0.039391             10.090906      10.430733      -2.776301      -2.276462      13.820935       0.378172       6.021049          -0.000001
          145              C       1.893630       9.165811       1.870600      -0.853433      33.566693 0.64212025E+03  0.16464355E+05                                 8.399519                            7.903535       0.697176       2.110375                    0.998260      37.646917     109.127729       0.654817       0.364802      -1.111884      -0.018706       0.009731       0.012548       0.024537       0.018844       0.019383      -0.002418      -0.000512       0.007416      -0.028641       0.003094       0.025547              8.538588       9.324827      -0.057427       0.302163       7.426277       0.778554       8.864659           0.000005
          146              C       3.585810       8.971447      22.238050      -0.868579      33.496652 0.64977836E+03  0.16733042E+05                                 8.460283                            8.011618       0.481106       2.046824                    0.998159      37.718959     110.064334       0.642081       0.370430      -1.106123       0.002256       0.014196      -0.020860       0.025333       0.004902      -0.001457       0.011094       0.008652      -0.014333      -0.015403       0.005033       0.010370              8.619611       8.691125       0.481217       1.204449       7.989884      -0.401709       9.177823           0.000005
          147              C       3.988710       6.209428       1.167950      -0.856194      33.577918 0.65757723E+03  0.16973036E+05                                 8.436930                            8.035789       0.622606       2.079564                    0.998181      38.240146     111.468815       0.644394       0.368249      -1.108503       0.009922      -0.034997       0.013502       0.038801       0.011179       0.012017       0.010684       0.031053       0.008599      -0.022649      -0.004361       0.027010              8.536353       8.710850       0.577863       1.002009       7.329501       0.002665       9.568707           0.000008
          148              C       3.560629       7.232398       4.838650      -0.855998      33.902313 0.67851218E+03  0.17672390E+05                                 8.487089                            8.122653       0.453406       2.039610                    0.996251      38.033571     111.806994       0.644910       0.364644      -1.109897      -0.030720       0.007269      -0.008200       0.032616      -0.005071      -0.005545      -0.006917      -0.010454      -0.053100      -0.020874       0.004128       0.016747              8.605116       8.163173       0.452665      -0.560301       8.513528      -0.943288       9.138646           0.000001
          149              C       6.204660       7.764342       7.397800      -0.867320      34.149734 0.66853874E+03  0.17350877E+05                                 8.537706                            8.089626       0.564165       2.059745                    0.998175      38.634527     113.427482       0.642909       0.367081      -1.107885       0.014757       0.012702       0.038105       0.042791       0.003867      -0.020180      -0.010976      -0.028103      -0.017348      -0.029260       0.003537       0.025723              8.666619       9.101191       0.299171      -0.192436       9.179045      -0.724888       7.719620          -0.000001
          150              C       6.768720       5.513808       4.711750      -0.852917      35.940684 0.66992733E+03  0.17349938E+05                                 8.828793                            8.070830       0.634887       2.102913                    0.997146      37.248107     108.300014       0.648628       0.364620      -1.112692       0.018086      -0.014970       0.002266       0.023587       0.015995      -0.001312      -0.016862      -0.003300       0.024246      -0.024044      -0.000628       0.024672              9.263029       8.914454      -0.181081      -0.596177      10.493104      -0.762453       8.381529          -0.000001
          151              C       6.511871       2.117548       6.911350      -0.855998      33.902311 0.67851211E+03  0.17672388E+05                                 8.487089                            8.122652       0.453406       2.039610                    0.996251      38.033568     111.806981       0.644910       0.364644      -1.109897       0.030720       0.007269       0.008200       0.032616       0.005071      -0.005545       0.006917      -0.010454      -0.053100      -0.020874       0.004128       0.016746              8.605115       8.163173      -0.452665      -0.560301       8.513527       0.943288       9.138646           0.000001
          152              C       3.867840       2.649492       4.352200      -0.867319      34.149729 0.66853857E+03  0.17350871E+05                                 8.537704                            8.089624       0.564166       2.059745                    0.998175      38.634523     113.427464       0.642909       0.367081      -1.107885      -0.014757       0.012702      -0.038105       0.042791      -0.003867      -0.020180       0.010976      -0.028103      -0.017348      -0.029260       0.003537       0.025723              8.666617       9.101189      -0.299170      -0.192436       9.179043       0.724888       7.719618          -0.000001
          153              C       3.303780       0.398958       7.038250      -0.852917      35.940680 0.66992728E+03  0.17349937E+05                                 8.828793                            8.070830       0.634887       2.102913                    0.997146      37.248105     108.300007       0.648628       0.364620      -1.112692      -0.018086      -0.014970      -0.002266       0.023587      -0.015995      -0.001312       0.016862      -0.003300       0.024246      -0.024044      -0.000627       0.024672              9.263028       8.914454       0.181081      -0.596176      10.493103       0.762453       8.381528          -0.000001
          154              C       8.178870       4.050961       9.879400      -0.853433      33.566691 0.64212018E+03  0.16464352E+05                                 8.399519                            7.903534       0.697176       2.110375                    0.998260      37.646918     109.127734       0.654817       0.364802      -1.111884       0.018706       0.009731      -0.012548       0.024537      -0.018844       0.019383       0.002418      -0.000513       0.007416      -0.028641       0.003094       0.025547              8.538587       9.324827       0.057426       0.302164       7.426277      -0.778554       8.864658           0.000005
          155              C       6.486690       3.856597      13.011950      -0.868579      33.496649 0.64977829E+03  0.16733039E+05                                 8.460283                            8.011618       0.481106       2.046824                    0.998159      37.718958     110.064330       0.642081       0.370430      -1.106123      -0.002256       0.014196       0.020860       0.025333      -0.004902      -0.001457      -0.011094       0.008652      -0.014332      -0.015403       0.005033       0.010370              8.619610       8.691124      -0.481217       1.204449       7.989884       0.401709       9.177822           0.000005
          156              C       6.083790       1.094578      10.582050      -0.856194      33.577914 0.65757712E+03  0.16973033E+05                                 8.436930                            8.035788       0.622606       2.079564                    0.998181      38.240142     111.468797       0.644394       0.368249      -1.108503      -0.009922      -0.034996      -0.013502       0.038801      -0.011179       0.012017      -0.010684       0.031054       0.008599      -0.022649      -0.004361       0.027010              8.536352       8.710850      -0.577863       1.002009       7.329500      -0.002665       9.568705           0.000008
          157              C       3.142620       1.063889      13.620600      -0.853433      33.566686 0.64212005E+03  0.16464348E+05                                 8.399518                            7.903533       0.697176       2.110375                    0.998260      37.646912     109.127712       0.654817       0.364802      -1.111884       0.018706      -0.009731       0.012548       0.024537       0.018844      -0.019383       0.002418      -0.000512       0.007416      -0.028641       0.003094       0.025547              8.538587       9.324827      -0.057427      -0.302164       7.426276      -0.778553       8.864657           0.000005
          158              C       1.450440       1.258253      10.488050      -0.868579      33.496640 0.64977802E+03  0.16733031E+05                                 8.460281                            8.011615       0.481106       2.046824                    0.998159      37.718954     110.064315       0.642081       0.370430      -1.106123      -0.002256      -0.014196      -0.020860       0.025333       0.004902       0.001457      -0.011094       0.008652      -0.014332      -0.015403       0.005033       0.010370              8.619608       8.691123       0.481217      -1.204450       7.989882       0.401708       9.177819           0.000005
          159              C       1.047540       4.020272      12.917950      -0.856194      33.577910 0.65757698E+03  0.16973028E+05                                 8.436929                            8.035787       0.622606       2.079564                    0.998181      38.240141     111.468796       0.644394       0.368249      -1.108503      -0.009922       0.034997       0.013502       0.038801       0.011179      -0.012017      -0.010684       0.031053       0.008599      -0.022649      -0.004361       0.027010              8.536352       8.710849       0.577863      -1.002009       7.329500      -0.002666       9.568706           0.000008
          160              C       1.475621       2.997302      16.588650      -0.855998      33.902319 0.67851236E+03  0.17672396E+05                                 8.487090                            8.122654       0.453406       2.039610                    0.996251      38.033574     111.807008       0.644910       0.364644      -1.109897       0.030720      -0.007269      -0.008200       0.032616      -0.005071       0.005545       0.006917      -0.010454      -0.053100      -0.020874       0.004128       0.016747              8.605117       8.163175       0.452665       0.560301       8.513529       0.943288       9.138647           0.000001
          161              C       8.904090       2.465358      19.147800      -0.867320      34.149735 0.66853876E+03  0.17350878E+05                                 8.537706                            8.089626       0.564166       2.059745                    0.998175      38.634527     113.427479       0.642909       0.367081      -1.107885      -0.014757      -0.012702       0.038105       0.042791       0.003867       0.020180       0.010976      -0.028103      -0.017348      -0.029260       0.003537       0.025723              8.666618       9.101190       0.299171       0.192436       9.179045       0.724888       7.719620          -0.000001
          162              C       8.340030       4.715892      16.461750      -0.852917      35.940680 0.66992724E+03  0.17349935E+05                                 8.828792                            8.070828       0.634887       2.102913                    0.997146      37.248106     108.300007       0.648628       0.364619      -1.112692      -0.018087       0.014970       0.002266       0.023587       0.015995       0.001312       0.016862      -0.003300       0.024246      -0.024044      -0.000628       0.024672              9.263028       8.914452      -0.181081       0.596176      10.493102       0.762453       8.381529          -0.000001
          163              C       8.596879       8.112152      18.661350      -0.855998      33.902315 0.67851226E+03  0.17672393E+05                                 8.487090                            8.122654       0.453406       2.039610                    0.996251      38.033572     111.807001       0.644910       0.364644      -1.109897      -0.030719      -0.007269       0.008200       0.032616       0.005071       0.005545      -0.006917      -0.010454      -0.053100      -0.020874       0.004127       0.016746              8.605117       8.163174      -0.452665       0.560301       8.513529      -0.943288       9.138647           0.000002
          164              C       1.168410       7.580208      16.102200      -0.867319      34.149727 0.66853853E+03  0.17350870E+05                                 8.537704                            8.089624       0.564166       2.059745                    0.998175      38.634522     113.427462       0.642909       0.367081      -1.107885       0.014757      -0.012702      -0.038105       0.042791      -0.003867       0.020180      -0.010976      -0.028103      -0.017347      -0.029260       0.003537       0.025723              8.666617       9.101189      -0.299170       0.192435       9.179044      -0.724888       7.719618          -0.000001
          165              C       1.732470       9.830742      18.788250      -0.852917      35.940675 0.66992710E+03  0.17349931E+05                                 8.828791                            8.070828       0.634887       2.102913                    0.997146      37.248102     108.299994       0.648628       0.364620      -1.112692       0.018086       0.014970      -0.002266       0.023587      -0.015995       0.001312      -0.016862      -0.003300       0.024246      -0.024044      -0.000627       0.024672              9.263027       8.914452       0.181081       0.596176      10.493101      -0.762453       8.381528          -0.000000
          166              C       6.929880       6.178739      21.629400      -0.853433      33.566682 0.64211990E+03  0.16464344E+05                                 8.399517                            7.903532       0.697176       2.110375                    0.998260      37.646912     109.127710       0.654817       0.364802      -1.111884      -0.018706      -0.009731      -0.012548       0.024537      -0.018844      -0.019383      -0.002418      -0.000513       0.007416      -0.028641       0.003094       0.025547              8.538586       9.324825       0.057426      -0.302165       7.426276       0.778553       8.864656           0.000005
          167              C       8.622060       6.373103       1.261950      -0.868579      33.496641 0.64977804E+03  0.16733032E+05                                 8.460281                            8.011616       0.481106       2.046824                    0.998159      37.718953     110.064312       0.642081       0.370430      -1.106123       0.002256      -0.014196       0.020860       0.025333      -0.004902       0.001457       0.011094       0.008652      -0.014333      -0.015403       0.005033       0.010370              8.619609       8.691124      -0.481217      -1.204450       7.989882      -0.401708       9.177820           0.000005
          168              C       9.024960       9.135122      22.332050      -0.856194      33.577904 0.65757679E+03  0.16973022E+05                                 8.436927                            8.035786       0.622606       2.079564                    0.998181      38.240137     111.468775       0.644395       0.368249      -1.108503       0.009922       0.034996      -0.013502       0.038801      -0.011179      -0.012017       0.010684       0.031053       0.008599      -0.022649      -0.004361       0.027010              8.536350       8.710848      -0.577863      -1.002009       7.329498       0.002666       9.568703           0.000008
          169              O       5.370657      10.127403       5.064250      -0.557792      38.180439 0.56420045E+03  0.13663541E+05                                 8.911099                            7.316843       0.496353       2.231604                    0.994560      26.946024      70.012810       0.710773       0.355832      -1.146873      -0.004826      -0.007996      -0.018628       0.020839      -0.019342       0.001457       0.062164       0.117256       0.030696      -0.101087       0.040926       0.060161             10.064835      10.156435      -3.050554      -4.844906       9.659963       3.455197      10.378107          -0.000005
          170              O       6.491726       8.386308       4.230000      -0.559934      37.439166 0.58609350E+03  0.14349953E+05                                 8.876158                            7.493749       0.304397       2.165492                    0.995154      27.249841      71.523715       0.696242       0.359304      -1.142459      -0.017459       0.024560       0.000292       0.030135       0.006529       0.019378      -0.030386      -0.102816      -0.115074      -0.060820      -0.017688       0.078508              9.954049       6.459269       0.565703      -0.966376      15.884772      -2.103118       7.518107           0.000000
          171              O       4.946605       9.257879       1.628550      -0.528588      31.297005 0.48169307E+03  0.11233971E+05                                 7.829694                            6.755473       0.425501       2.216214                    0.996192      26.298430      67.458773       0.739215       0.355281      -1.145209       0.020505      -0.005941      -0.006326       0.022266       0.012451      -0.004134      -0.028865       0.081789      -0.075087      -0.055980      -0.000246       0.056226              8.538221      13.316263       0.441074       0.532883       5.389055       1.171762       6.909346           0.000001
          172              O       6.398052       8.226725       0.272600      -0.585877      37.346250 0.57285131E+03  0.13914219E+05                                 8.764526                            7.353643       0.524965       2.231219                    0.994993      27.376396      71.041208       0.712352       0.353993      -1.149326       0.000713       0.014281      -0.002743       0.014559      -0.038703      -0.033010       0.016233      -0.106338       0.118319      -0.091016       0.020375       0.070642              9.747838       8.820071      -1.740095      -2.368799       8.387228       4.556889      12.036216           0.000006
          173              O       4.701843       5.012553       6.685750      -0.557792      38.180431 0.56420023E+03  0.13663534E+05                                 8.911097                            7.316841       0.496353       2.231604                    0.994560      26.946023      70.012806       0.710773       0.355832      -1.146873       0.004826      -0.007996       0.018628       0.020839       0.019342       0.001457      -0.062164       0.117256       0.030695      -0.101087       0.040926       0.060161             10.064834      10.156436       3.050550      -4.844909       9.659956      -3.455193      10.378109          -0.000005
          174              O       3.580774       3.271458       7.520000      -0.559934      37.439181 0.58609394E+03  0.14349966E+05                                 8.876161                            7.493752       0.304397       2.165492                    0.995154      27.249841      71.523717       0.696241       0.359304      -1.142459       0.017459       0.024560      -0.000292       0.030135      -0.006529       0.019378       0.030386      -0.102816      -0.115074      -0.060820      -0.017688       0.078508              9.954053       6.459271      -0.565705      -0.966376      15.884777       2.103120       7.518110           0.000001
          175              O       5.125895       4.143028      10.121450      -0.528588      31.297003 0.48169293E+03  0.11233966E+05                                 7.829694                            6.755471       0.425501       2.216214                    0.996192      26.298430      67.458770       0.739215       0.355281      -1.145209      -0.020505      -0.005941       0.006326       0.022266      -0.012451      -0.004134       0.028865       0.081789      -0.075087      -0.055980      -0.000246       0.056226              8.538221      13.316264      -0.441077       0.532883       5.389053      -1.171762       6.909345           0.000002
          176              O       3.674448       3.111875      11.477400      -0.585877      37.346245 0.57285126E+03  0.13914218E+05                                 8.764526                            7.353642       0.524965       2.231219                    0.994993      27.376395      71.041204       0.712352       0.353993      -1.149326      -0.000713       0.014281       0.002743       0.014559       0.038703      -0.033010      -0.016233      -0.106338       0.118319      -0.091016       0.020374       0.070642              9.747837       8.820071       1.740095      -2.368800       8.387226      -4.556888      12.036215           0.000005
          177              O       9.738093       0.102297      16.814250      -0.557792      38.180446 0.56420058E+03  0.13663545E+05                                 8.911100                            7.316844       0.496353       2.231604                    0.994560      26.946026      70.012820       0.710773       0.355832      -1.146873       0.004826       0.007997      -0.018628       0.020839      -0.019342      -0.001457      -0.062164       0.117256       0.030696      -0.101087       0.040926       0.060161             10.064837      10.156436      -3.050554       4.844908       9.659965      -3.455197      10.378110          -0.000005
          178              O       8.617024       1.843392      15.980000      -0.559934      37.439169 0.58609349E+03  0.14349953E+05                                 8.876159                            7.493749       0.304397       2.165492                    0.995154      27.249840      71.523714       0.696241       0.359304      -1.142459       0.017459      -0.024560       0.000292       0.030135       0.006529      -0.019378       0.030386      -0.102816      -0.115074      -0.060820      -0.017688       0.078508              9.954050       6.459269       0.565703       0.966376      15.884775       2.103118       7.518107           0.000001
          179              O       0.089645       0.971822      13.378550      -0.528588      31.297017 0.48169319E+03  0.11233974E+05                                 7.829696                            6.755473       0.425501       2.216214                    0.996192      26.298435      67.458791       0.739215       0.355281      -1.145209      -0.020505       0.005941      -0.006326       0.022266       0.012451       0.004134       0.028865       0.081790      -0.075087      -0.055980      -0.000246       0.056226              8.538224      13.316269       0.441078      -0.532884       5.389055      -1.171762       6.909347           0.000002
          180              O       8.710698       2.002975      12.022600      -0.585877      37.346252 0.57285137E+03  0.13914221E+05                                 8.764527                            7.353643       0.524965       2.231219                    0.994993      27.376397      71.041213       0.712352       0.353993      -1.149326      -0.000713      -0.014281      -0.002743       0.014559      -0.038703       0.033010      -0.016233      -0.106338       0.118319      -0.091016       0.020375       0.070642              9.747839       8.820072      -1.740096       2.368801       8.387227      -4.556889      12.036217           0.000004
          181              O       0.334407       5.217147      18.435750      -0.557792      38.180447 0.56420059E+03  0.13663545E+05                                 8.911100                            7.316844       0.496353       2.231604                    0.994560      26.946027      70.012821       0.710773       0.355832      -1.146873      -0.004826       0.007996       0.018629       0.020839       0.019342      -0.001457       0.062164       0.117256       0.030695      -0.101087       0.040926       0.060161             10.064837      10.156435       3.050554       4.844908       9.659965       3.455198      10.378110          -0.000006
          182              O       1.455476       6.958242      19.270000      -0.559934      37.439169 0.58609351E+03  0.14349953E+05                                 8.876159                            7.493749       0.304397       2.165492                    0.995154      27.249841      71.523715       0.696242       0.359304      -1.142459      -0.017459      -0.024560      -0.000292       0.030135      -0.006529      -0.019378      -0.030386      -0.102816      -0.115074      -0.060820      -0.017688       0.078508              9.954050       6.459268      -0.565702       0.966376      15.884773      -2.103118       7.518107           0.000000
          183              O       9.982855       6.086672      21.871450      -0.528588      31.297005 0.48169299E+03  0.11233968E+05                                 7.829694                            6.755472       0.425501       2.216214                    0.996192      26.298431      67.458775       0.739215       0.355281      -1.145209       0.020505       0.005941       0.006326       0.022266      -0.012451       0.004134      -0.028865       0.081789      -0.075087      -0.055980      -0.000246       0.056226              8.538221      13.316265      -0.441077      -0.532883       5.389053       1.171762       6.909345           0.000001
          184              O       1.361802       7.117825      23.227400      -0.585877      37.346252 0.57285140E+03  0.13914222E+05                                 8.764527                            7.353643       0.524965       2.231219                    0.994993      27.376398      71.041215       0.712352       0.353993      -1.149326       0.000713      -0.014281       0.002743       0.014559       0.038703       0.033010       0.016233      -0.106338       0.118319      -0.091016       0.020375       0.070642              9.747838       8.820072       1.740096       2.368801       8.387227       4.556888      12.036217           0.000005
          185             Sn       3.283736       8.187034       0.590555       1.266875     182.322243 0.56358777E+04  0.22999845E+06                                20.999858                           19.892529       0.746682       1.889962                    0.999041      88.049420     249.336292       0.570024       0.263299      -1.304556      -0.006200       0.030796      -0.013912       0.034356       0.099078       0.077094       0.039985       0.120282      -0.141873      -0.092922      -0.080727       0.173650             22.264381      25.495380       1.829020       4.487441      17.066323       0.908677      24.231441           0.000013
          186             Sn       5.512276       6.936453       5.531665       1.280837     188.019082 0.57595538E+04  0.23634634E+06                                21.396323                           20.100948       0.766445       1.896618                    0.999386      87.895429     249.662814       0.567375       0.263073      -1.304718       0.017931      -0.021051      -0.032100       0.042369       0.059591      -0.042599      -0.108819      -0.122630      -0.034822      -0.088008      -0.079522       0.167530             23.000350      21.744329       2.419733      -1.536147      27.118289      -4.762482      20.138433          -0.000004
          187             Sn       4.560224       1.821603       6.218335       1.280837     188.019096 0.57595539E+04  0.23634634E+06                                21.396324                           20.100948       0.766446       1.896618                    0.999386      87.895431     249.662819       0.567375       0.263073      -1.304718      -0.017931      -0.021052       0.032100       0.042369      -0.059590      -0.042599       0.108819      -0.122630      -0.034822      -0.088008      -0.079522       0.167530             23.000351      21.744330      -2.419734      -1.536147      27.118291       4.762483      20.138434          -0.000006
          188             Sn       6.788764       3.072184      11.159445       1.266875     182.322262 0.56358779E+04  0.22999846E+06                                20.999859                           19.892529       0.746682       1.889962                    0.999041      88.049424     249.336302       0.570024       0.263299      -1.304557       0.006200       0.030795       0.013913       0.034356      -0.099078       0.077093      -0.039984       0.120282      -0.141874      -0.092922      -0.080728       0.173650             22.264383      25.495385      -1.829020       4.487444      17.066322      -0.908678      24.231441           0.000013
          189             Sn       1.752514       2.042666      12.340555       1.266875     182.322267 0.56358782E+04  0.22999848E+06                                20.999859                           19.892530       0.746682       1.889962                    0.999041      88.049426     249.336311       0.570024       0.263299      -1.304557       0.006200      -0.030796      -0.013913       0.034357       0.099078      -0.077093      -0.039985       0.120281      -0.141874      -0.092922      -0.080728       0.173650             22.264383      25.495386       1.829020      -4.487445      17.066322      -0.908678      24.231442           0.000014
          190             Sn       9.596474       3.293247      17.281665       1.280837     188.019092 0.57595537E+04  0.23634633E+06                                21.396324                           20.100948       0.766446       1.896618                    0.999386      87.895429     249.662813       0.567375       0.263073      -1.304718      -0.017931       0.021051      -0.032100       0.042368       0.059590       0.042599       0.108819      -0.122630      -0.034822      -0.088008      -0.079522       0.167530             23.000352      21.744328       2.419733       1.536147      27.118293       4.762483      20.138433          -0.000004
          191             Sn       0.476026       8.408097      17.968335       1.280837     188.019088 0.57595537E+04  0.23634633E+06                                21.396323                           20.100947       0.766446       1.896618                    0.999386      87.895429     249.662808       0.567375       0.263073      -1.304718       0.017931       0.021051       0.032100       0.042369      -0.059591       0.042599      -0.108819      -0.122630      -0.034823      -0.088008      -0.079522       0.167530             23.000350      21.744327      -2.419733       1.536147      27.118292      -4.762483      20.138433          -0.000005
          192             Sn       8.319986       7.157516      22.909445       1.266875     182.322238 0.56358772E+04  0.22999842E+06                                20.999857                           19.892528       0.746682       1.889962                    0.999041      88.049419     249.336280       0.570024       0.263299      -1.304557      -0.006200      -0.030795       0.013913       0.034356      -0.099078      -0.077093       0.039984       0.120282      -0.141874      -0.092922      -0.080728       0.173650             22.264380      25.495381      -1.829019      -4.487444      17.066320       0.908678      24.231439           0.000014

******************************************************
Auxiliary information for the entire system
The total spin magnetic moment of the unit cell is   0.000142
The total net atomic charge of the unit cell is   -0.000002
Accuracy of reproducing the electrostatic potential in the unit cell:
  The inner radius (bohr) =    5.0000
  The outer radius (bohr) =   12.0000
  Valid grid points have density less than (e/(bohr^3)) =    0.0001
  The number of valid grid points were=        24280
  The rms potential error without charges in kcal/mol is=      1.73955
  The rms potential error with partial charges in kcal/mol is=      0.55410
  The RRMSE value at monopole order=      0.31853
  The rms potential error with partial charges and cloud penetration in kcal/mol is=      0.56279
  The RRMSE value at monopole order with cloud penetration is=      0.32353
  The rms potential error with partial charges and atomic dipoles in kcal/mol is=      0.42628
  The RRMSE value at dipole order=      0.24505
  The rms potential error with partial charges, atomic dipoles and cloud penetration in kcal/mol is=      0.43285
  The RRMSE value at dipole order with cloud penetration=      0.24883

******************************************************
The electron densities and ab initio electrostatic potential were computed in VASP using the PBE functional and
projector augmented wave method. See the main text of the journal article for a description of computational details.
The atomic charges, dipoles, and quadrupoles were computed with the DDEC6 method as described in
(a) T. A. Manz and N. Gabaldon Limas, RSC Adv. 6 (2016) 47771-47801 DOI: 10.1039/c6ra04656h
(b) N. Gabaldon Limas and T. A. Manz, RSC Adv. 8 (2018) 2678-2707 DOI: 10.1039/c7ra11829e.
For each atom in the material, the electron cloud parameters were fit to the spherically averaged atom-in-material
electron density using radial positions for which this density was between 10^-4 and 10^-2 electrons per cubic bohr.
The polarizabilities, dispersion coefficients, and quantum Drude oscillator (QDO) parameters were fit using the MCLF method.
The magnetic structure of the system was optimized in VASP from the default ferromagnetic initial guess using spin polarization.
The atomic spin moments (ASMs) were computed on this optimized magnetic structure using the DDEC6 partition as inputs
to the method of T. A. Manz and D. S. Sholl, J. Chem. Theory Comput. 7 (2011) 4146-4164 DOI: 10.1021/ct200539n.
The RMSE and RRMSE were computed using a uniform grid with Ewald summation.
