# Supplementary material for: A collection of forcefield precursors for metal–organic frameworks
Source: RSC Adv. 2019 Nov 13;9(63):36492–507. doi: 10.1039/c9ra07327b (PMC9075174; doi:10.1039/c9ra07327b)
Supplement: RA-009-C9RA07327B-s5341 [file RA-009-C9RA07327B-s5341.xyz]

   36
jmolscript: load "" {1 1 1} spacegroup "x,y,z" unitcell [{      6.836500     0.000000     0.000000 }, {      3.418245    10.649139     0.000000 }, {      3.418263     0.262891    10.645888 }]
Cr     1.709132     0.131445     5.322944     1.691596
Cr     5.127382     0.131445     5.322944     1.691267
H      1.383025     0.069437     1.173177     0.121941
H      8.871730     6.630549     5.363398     0.123703
H      8.871731     4.281481     5.282490     0.121944
H      8.219531    10.842593     9.472711     0.123704
H     12.289983    10.842593     9.472711     0.121941
H      4.801278     4.281481     5.282490     0.123702
H      4.801277     6.630549     5.363398     0.121944
H      5.453477     0.069437     1.173177     0.123704
C      2.232118     0.040306     0.683466    -0.092463
C      8.022636     6.140268     5.346365    -0.095916
C      8.022637     4.771762     5.299523    -0.092446
C      5.650379     0.222585     9.962422    -0.095899
C      8.022645     0.222585     9.962422    -0.092463
C      5.650372     4.771762     5.299523    -0.095916
C      5.650371     6.140268     5.346365    -0.092446
C      4.604384     0.040306     0.683466    -0.095899
C      3.418252     0.079573     1.367997    -0.020060
C      3.418253     0.165876     2.836065     0.662182
C      6.836503     6.825560     5.368721    -0.020058
C      6.836503     8.295312     5.418757     0.662178
C      6.836505     4.086470     5.277167    -0.020058
C      6.836505     2.616718     5.227131     0.662178
C     10.254756    10.832457     9.277891    -0.020060
C     10.254755    10.746154     7.809823     0.662182
O      2.336720     0.201489     3.458849    -0.575719
O      7.918037     8.918786     5.438984    -0.577091
O      7.918040     1.993244     5.206904    -0.575715
O      9.173220    10.710541     7.187039    -0.577092
O     11.336288    10.710541     7.187039    -0.575720
O      5.754971     1.993244     5.206904    -0.577090
O      5.754968     8.918786     5.438984    -0.575715
O      4.499788     0.201489     3.458849    -0.577092
O      3.418257     0.693415     5.871207    -0.784624
O     10.254751    10.218615     4.774681    -0.784624

The following XYZ coordinates are in angstroms. Other properties are in atomic units.
The sperically averaged electron density of each atom fit to a function of the form exp(a - br)
eigen_1, eigen_2 and eigen_3 are the three eigenvalues of traceless quadrupole moment tensor
  atom number  atomic symbol              X              Y              Z     net charge C6 coefficient C8 coefficient C10 coefficient fluctuating dipole atomic polarizability isotropic forcefield polarizability              a              b squared Pearson coefficient          <r^3>          <r^4>         wp_QDO          m_QDO          q_QDO       dipole_x       dipole_y       dipole_z         dipole            Qxy            Qxz            Qyz     Q(x^2-y^2)  Q(3z^2 - R^2)        eigen_1        eigen_2        eigen_3 static polarizability      alpha(xx)      alpha(xy)      alpha(xz)      alpha(yy)      alpha(yz)      alpha(zz) atomic spin moment
            1             Cr       1.709132       0.131445       5.322944       1.691596      80.107058 0.10311521E+04  0.28045859E+05                                16.122580                           11.237164       0.799070       2.221313                    0.993383      38.126088      93.741685       0.490386       0.459221      -1.113980       0.000000      -0.000000      -0.000000       0.000000       0.047586       0.046417       0.008735      -0.075749       0.074904      -0.086926       0.016442       0.070484             22.655315      31.405606      -5.598968      -5.462443      18.289762       0.389861      18.270576           2.121423
            2             Cr       5.127382       0.131445       5.322944       1.691267      80.130520 0.10313206E+04  0.28051352E+05                                16.124122                           11.237056       0.797059       2.220901                    0.993435      38.123840      93.735100       0.490460       0.459137      -1.114040      -0.000000      -0.000000      -0.000000       0.000000      -0.048823      -0.047639       0.009458      -0.076058       0.075129      -0.088353       0.015815       0.072538             22.659012      31.404279       5.601665       5.465076      18.296016       0.390130      18.276739           2.121226
            3              H       1.383025       0.069437       1.173177       0.121941       1.158155 0.82982084E+01  0.81490538E+02                                 1.763533                            1.638242      -1.001581       2.401588                    0.997885       3.405320       9.263353       0.514257       1.212838      -0.724888      -0.037188       0.000697       0.021552       0.042987      -0.000258      -0.004974       0.000814       0.029639       0.003512      -0.015445      -0.000476       0.015920              1.825630       2.259216      -0.026564      -0.414288       1.321201       0.029611       1.896472          -0.000115
            4              H       8.871730       6.630549       5.363398       0.123703       1.155363 0.82769684E+01  0.81264651E+02                                 1.764146                            1.638831      -1.009078       2.399357                    0.997837       3.401358       9.264527       0.512681       1.216826      -0.723983       0.036221       0.021305       0.000313       0.042023       0.005120       0.000178       0.000597       0.013088      -0.045986      -0.015350      -0.000627       0.015977              1.826274       2.259958       0.414860       0.016327       1.898327       0.015383       1.320535          -0.000115
            5              H       8.871731       4.281481       5.282490       0.121944       1.158166 0.82983044E+01  0.81491809E+02                                 1.763554                            1.638258      -1.001599       2.401577                    0.997884       3.405329       9.263430       0.514251       1.212849      -0.724885       0.037186      -0.021560      -0.000166       0.042985      -0.004980      -0.000134       0.000401       0.013029      -0.046307      -0.015445      -0.000475       0.015920              1.825653       2.259251      -0.414828      -0.016329       1.897605       0.015378       1.320102          -0.000115
            6              H       8.219531      10.842593       9.472711       0.123704       1.155372 0.82770365E+01  0.81265513E+02                                 1.764157                            1.638840      -1.009081       2.399352                    0.997836       3.401367       9.264572       0.512679       1.216828      -0.723983      -0.036218      -0.000842      -0.021290       0.042020       0.000301       0.005115       0.001002       0.029496       0.003237      -0.015349      -0.000629       0.015978              1.826286       2.259977       0.026564       0.414337       1.321653       0.029624       1.897230          -0.000115
            7              H      12.289983      10.842593       9.472711       0.121941       1.158154 0.82982041E+01  0.81490486E+02                                 1.763533                            1.638241      -1.001581       2.401588                    0.997885       3.405319       9.263350       0.514257       1.212838      -0.724888       0.037188      -0.000697      -0.021552       0.042987      -0.000258      -0.004974       0.000814       0.029639       0.003512      -0.015445      -0.000476       0.015920              1.825629       2.259216      -0.026564      -0.414288       1.321201       0.029611       1.896471          -0.000115
            8              H       4.801278       4.281481       5.282490       0.123702       1.155364 0.82769779E+01  0.81264768E+02                                 1.764147                            1.638832      -1.009078       2.399357                    0.997837       3.401360       9.264534       0.512681       1.216826      -0.723983      -0.036220      -0.021305      -0.000313       0.042023       0.005120       0.000178       0.000597       0.013088      -0.045986      -0.015350      -0.000627       0.015977              1.826275       2.259960       0.414860       0.016327       1.898329       0.015383       1.320536          -0.000115
            9              H       4.801277       6.630549       5.363398       0.121944       1.158166 0.82983046E+01  0.81491808E+02                                 1.763554                            1.638258      -1.001598       2.401577                    0.997884       3.405329       9.263429       0.514251       1.212849      -0.724885      -0.037186       0.021560       0.000166       0.042985      -0.004980      -0.000134       0.000401       0.013029      -0.046307      -0.015445      -0.000475       0.015920              1.825652       2.259251      -0.414828      -0.016329       1.897605       0.015378       1.320102          -0.000115
           10              H       5.453477       0.069437       1.173177       0.123704       1.155372 0.82770366E+01  0.81265511E+02                                 1.764157                            1.638839      -1.009081       2.399352                    0.997836       3.401367       9.264571       0.512679       1.216828      -0.723983       0.036218       0.000842       0.021290       0.042020       0.000301       0.005115       0.001002       0.029496       0.003237      -0.015349      -0.000629       0.015978              1.826286       2.259977       0.026564       0.414337       1.321652       0.029624       1.897229          -0.000115
           11              C       2.232118       0.040306       0.683466      -0.092463      35.195482 0.41005189E+03  0.94866303E+04                                 9.296854                            6.732827       0.145201       2.023200                    0.999694      28.562529      81.071590       0.638624       0.414560      -1.066935       0.024591      -0.000987      -0.012744       0.027715      -0.001210      -0.020777      -0.002010       0.004292      -0.052277      -0.028573       0.006722       0.021851             11.416897      10.590871       0.018074       0.879605       4.660940       0.670989      18.998878           0.002284
           12              C       8.022636       6.140268       5.346365      -0.095916      35.258630 0.41099772E+03  0.95137137E+04                                 9.305246                            6.738556       0.142315       2.022064                    0.999692      28.597797      81.186179       0.638660       0.414310      -1.067127      -0.024522      -0.014522      -0.000708       0.028508       0.020224       0.000077      -0.001929       0.027046       0.023046      -0.028254       0.007711       0.020543             11.427731      10.599362      -0.879598       0.003621      19.043472       0.316648       4.640359           0.002282
           13              C       8.022637       4.771762       5.299523      -0.092446      35.194881 0.41004379E+03  0.94863889E+04                                 9.296714                            6.732731       0.145232       2.023212                    0.999694      28.562276      81.070440       0.638634       0.414556      -1.066938      -0.024597       0.012764       0.000672       0.027720      -0.020797      -0.000691      -0.001416       0.028380       0.019955      -0.028573       0.006722       0.021851             11.416712      10.590742       0.879727      -0.003648      19.022900       0.316316       4.636494           0.002284
           14              C       5.650379       0.222585       9.962422      -0.095899      35.258070 0.41098950E+03  0.95134753E+04                                 9.305142                            6.738482       0.142330       2.022073                    0.999692      28.597533      81.185200       0.638665       0.414309      -1.067128       0.024523       0.001069       0.014500       0.028509       0.000577       0.020210      -0.002547       0.002114      -0.051751      -0.028246       0.007708       0.020539             11.427597      10.599258      -0.018093      -0.879366       4.664718       0.671710      19.018815           0.002282
           15              C       8.022645       0.222585       9.962422      -0.092463      35.195478 0.41005184E+03  0.94866287E+04                                 9.296853                            6.732827       0.145201       2.023201                    0.999694      28.562526      81.071580       0.638624       0.414560      -1.066935      -0.024591       0.000987       0.012744       0.027715      -0.001210      -0.020777      -0.002010       0.004292      -0.052277      -0.028573       0.006722       0.021851             11.416896      10.590870       0.018074       0.879605       4.660940       0.670989      18.998877           0.002284
           16              C       5.650372       4.771762       5.299523      -0.095916      35.258634 0.41099775E+03  0.95137149E+04                                 9.305246                            6.738556       0.142316       2.022064                    0.999692      28.597800      81.186191       0.638660       0.414310      -1.067127       0.024522       0.014522       0.000707       0.028508       0.020224       0.000077      -0.001929       0.027046       0.023046      -0.028254       0.007711       0.020543             11.427732      10.599363      -0.879597       0.003621      19.043472       0.316648       4.640360           0.002282
           17              C       5.650371       6.140268       5.346365      -0.092446      35.194879 0.41004375E+03  0.94863879E+04                                 9.296714                            6.732731       0.145232       2.023212                    0.999694      28.562274      81.070435       0.638634       0.414556      -1.066938       0.024597      -0.012764      -0.000672       0.027720      -0.020797      -0.000691      -0.001416       0.028380       0.019956      -0.028573       0.006722       0.021851             11.416713      10.590742       0.879727      -0.003648      19.022902       0.316316       4.636494           0.002284
           18              C       4.604384       0.040306       0.683466      -0.095899      35.258075 0.41098958E+03  0.95134775E+04                                 9.305143                            6.738483       0.142330       2.022073                    0.999692      28.597536      81.185211       0.638665       0.414309      -1.067128      -0.024523      -0.001069      -0.014501       0.028509       0.000577       0.020210      -0.002547       0.002114      -0.051752      -0.028246       0.007708       0.020538             11.427598      10.599259      -0.018093      -0.879367       4.664718       0.671710      19.018817           0.002281
           19              C       3.418252       0.079573       1.367997      -0.020060      38.976212 0.40012634E+03  0.91246048E+04                                 9.915401                            6.580650       0.056262       2.031135                    0.999279      26.374703      72.341230       0.661786       0.405856      -1.081528       0.000905      -0.002769      -0.048928       0.049015      -0.000158      -0.001476      -0.001102      -0.017705      -0.008097      -0.007931      -0.002364       0.010295             13.490683      10.898199       0.000034       0.001352       4.956081       0.853291      24.617769          -0.002079
           20              C       3.418253       0.165876       2.836065       0.662182      24.772020 0.22115877E+03  0.44406879E+04                                 7.924381                            5.312297      -0.023173       2.075569                    0.999376      20.930056      57.685411       0.637482       0.478511      -1.016378       0.001566       0.010737       0.069632       0.070472      -0.000385       0.000275      -0.003727      -0.135317      -0.255358      -0.085192      -0.025099       0.110291             10.507626       9.679025      -0.000028      -0.000183       4.311585       0.491350      17.532267           0.014797
           21              C       6.836503       6.825560       5.368721      -0.020058      38.976124 0.40012537E+03  0.91245798E+04                                 9.915401                            6.580652       0.056230       2.031126                    0.999279      26.374662      72.341169       0.661784       0.405857      -1.081527       0.000912      -0.048973      -0.001562       0.049006      -0.001483      -0.000120      -0.000779      -0.004771       0.030727      -0.007936      -0.002353       0.010289             13.490678      10.898200       0.001354       0.000001      24.647888       0.367018       4.925947          -0.002080
           22              C       6.836503       8.295312       5.418757       0.662178      24.772159 0.22116025E+03  0.44407262E+04                                 7.924420                            5.312322      -0.023141       2.075579                    0.999376      20.930107      57.685654       0.637479       0.478512      -1.016377       0.001565       0.069874       0.009014       0.070471       0.000268      -0.000395       0.001098       0.060088       0.330852      -0.085194      -0.025098       0.110291             10.507680       9.679069      -0.000185      -0.000023      17.548561       0.164478       4.295408           0.014797
           23              C       6.836505       4.086470       5.277167      -0.020058      38.976131 0.40012546E+03  0.91245824E+04                                 9.915402                            6.580653       0.056230       2.031126                    0.999279      26.374665      72.341183       0.661784       0.405857      -1.081527      -0.000912       0.048973       0.001562       0.049006      -0.001483      -0.000120      -0.000779      -0.004771       0.030727      -0.007936      -0.002353       0.010289             13.490680      10.898202       0.001354       0.000001      24.647891       0.367018       4.925947          -0.002080
           24              C       6.836505       2.616718       5.227131       0.662178      24.772162 0.22116032E+03  0.44407278E+04                                 7.924421                            5.312323      -0.023141       2.075579                    0.999376      20.930111      57.685670       0.637479       0.478512      -1.016377      -0.001565      -0.069874      -0.009014       0.070471       0.000268      -0.000395       0.001098       0.060088       0.330852      -0.085194      -0.025098       0.110291             10.507680       9.679069      -0.000184      -0.000023      17.548563       0.164478       4.295409           0.014797
           25              C      10.254756      10.832457       9.277891      -0.020060      38.976208 0.40012629E+03  0.91246033E+04                                 9.915400                            6.580649       0.056263       2.031135                    0.999279      26.374701      72.341221       0.661786       0.405856      -1.081528      -0.000905       0.002769       0.048928       0.049015      -0.000158      -0.001476      -0.001102      -0.017704      -0.008097      -0.007931      -0.002364       0.010295             13.490682      10.898198       0.000034       0.001352       4.956081       0.853291      24.617767          -0.002080
           26              C      10.254755      10.746154       7.809823       0.662182      24.772019 0.22115875E+03  0.44406874E+04                                 7.924381                            5.312297      -0.023173       2.075569                    0.999376      20.930055      57.685411       0.637482       0.478511      -1.016378      -0.001566      -0.010736      -0.069632       0.070472      -0.000385       0.000275      -0.003727      -0.135317      -0.255358      -0.085192      -0.025099       0.110291             10.507626       9.679026      -0.000028      -0.000182       4.311585       0.491351      17.532268           0.014797
           27              O       2.336720       0.201489       3.458849      -0.575719      41.201334 0.53695355E+03  0.12886700E+05                                 9.497014                            7.130373       0.396103       2.170082                    0.998953      27.556297      72.056892       0.718757       0.355074      -1.143662       0.036211       0.010563      -0.034697       0.051252       0.009627      -0.025554       0.003258      -0.057079      -0.178952      -0.069266       0.009314       0.059952             11.968039      14.117360      -0.571101      -7.043050       5.850889       0.296189      15.935868           0.015692
           28              O       7.918037       8.918786       5.438984      -0.577091      41.252232 0.53769012E+03  0.12908972E+05                                 9.504951                            7.135473       0.390673       2.168356                    0.999046      27.572510      72.115253       0.718459       0.355095      -1.143630      -0.035029      -0.033377       0.011626       0.049762       0.024229      -0.010362       0.005687       0.059032       0.176054      -0.068150       0.007664       0.060486             11.979381      14.128467       7.062594       0.397491      15.962695       0.047035       5.846980           0.015647
           29              O       7.918040       1.993244       5.206904      -0.575715      41.201163 0.53695200E+03  0.12886655E+05                                 9.496995                            7.130367       0.396100       2.170081                    0.998953      27.556242      72.056744       0.718756       0.355075      -1.143662      -0.036212       0.034417      -0.011409       0.051244      -0.025318       0.010254       0.006158       0.060701       0.174377      -0.069268       0.009321       0.059946             11.968006      14.117336      -7.054981      -0.397057      15.944271       0.046939       5.842410           0.015691
           30              O       9.173220      10.710541       7.187039      -0.577092      41.252529 0.53769464E+03  0.12909109E+05                                 9.505001                            7.135507       0.390680       2.168358                    0.999046      27.572590      72.115568       0.718456       0.355096      -1.143629       0.035028      -0.010797       0.033655       0.049762      -0.009756       0.024480       0.002780      -0.058724      -0.177205      -0.068153       0.007666       0.060487             11.979450      14.128560       0.571726       7.050675       5.855495       0.296628      15.954295           0.015647
           31              O      11.336288      10.710541       7.187039      -0.575720      41.201341 0.53695364E+03  0.12886703E+05                                 9.497015                            7.130374       0.396103       2.170082                    0.998953      27.556298      72.056897       0.718757       0.355074      -1.143662      -0.036211      -0.010563       0.034698       0.051252       0.009627      -0.025554       0.003258      -0.057079      -0.178953      -0.069267       0.009314       0.059952             11.968041      14.117364      -0.571103      -7.043052       5.850890       0.296191      15.935869           0.015692
           32              O       5.754971       1.993244       5.206904      -0.577090      41.252226 0.53769014E+03  0.12908973E+05                                 9.504950                            7.135473       0.390673       2.168356                    0.999046      27.572509      72.115251       0.718459       0.355095      -1.143630       0.035029       0.033377      -0.011626       0.049762       0.024229      -0.010362       0.005687       0.059032       0.176054      -0.068150       0.007664       0.060486             11.979379      14.128462       7.062591       0.397491      15.962694       0.047035       5.846980           0.015647
           33              O       5.754968       8.918786       5.438984      -0.575715      41.201164 0.53695193E+03  0.12886653E+05                                 9.496995                            7.130366       0.396100       2.170080                    0.998953      27.556243      72.056746       0.718757       0.355075      -1.143662       0.036212      -0.034417       0.011409       0.051244      -0.025318       0.010254       0.006158       0.060701       0.174377      -0.069268       0.009321       0.059946             11.968006      14.117336      -7.054982      -0.397057      15.944273       0.046939       5.842409           0.015691
           34              O       4.499788       0.201489       3.458849      -0.577092      41.252531 0.53769464E+03  0.12909110E+05                                 9.505002                            7.135508       0.390679       2.168357                    0.999046      27.572589      72.115567       0.718456       0.355096      -1.143629      -0.035028       0.010797      -0.033655       0.049762      -0.009756       0.024480       0.002780      -0.058724      -0.177205      -0.068153       0.007666       0.060487             11.979451      14.128564       0.571725       7.050676       5.855495       0.296627      15.954295           0.015647
           35              O       3.418257       0.693415       5.871207      -0.784624      53.754166 0.85815511E+03  0.23057312E+05                                11.350348                            8.996567       0.298449       2.067607                    0.998133      32.586153      88.899724       0.644531       0.353687      -1.149720      -0.000009       0.123093       0.120090       0.171970       0.000392       0.000378      -0.027722      -0.171272       0.174013      -0.114640       0.029591       0.085049             14.291415      24.211680       0.000149       0.000134       9.341338       0.407257       9.321227          -0.218108
           36              O      10.254751      10.218615       4.774681      -0.784624      53.754187 0.85815529E+03  0.23057318E+05                                11.350350                            8.996568       0.298449       2.067607                    0.998133      32.586159      88.899744       0.644531       0.353687      -1.149720       0.000009      -0.123093      -0.120090       0.171970       0.000392       0.000378      -0.027722      -0.171271       0.174013      -0.114640       0.029591       0.085049             14.291420      24.211694       0.000146       0.000131       9.341338       0.407257       9.321229          -0.218109

******************************************************
Auxiliary information for the entire system
The total spin magnetic moment of the unit cell is   3.999999
The total net atomic charge of the unit cell is   0.000000
Accuracy of reproducing the electrostatic potential in the unit cell:
  The inner radius (bohr) =    5.0000
  The outer radius (bohr) =   12.0000
  Valid grid points have density less than (e/(bohr^3)) =    0.0001
  The number of valid grid points were=        87162
  The rms potential error without charges in kcal/mol is=      1.30190
  The rms potential error with partial charges in kcal/mol is=      0.35765
  The RRMSE value at monopole order=      0.27471
  The rms potential error with partial charges and cloud penetration in kcal/mol is=      0.34329
  The RRMSE value at monopole order with cloud penetration is=      0.26368
  The rms potential error with partial charges and atomic dipoles in kcal/mol is=      0.33068
  The RRMSE value at dipole order=      0.25400
  The rms potential error with partial charges, atomic dipoles and cloud penetration in kcal/mol is=      0.30931
  The RRMSE value at dipole order with cloud penetration=      0.23758

******************************************************
The electron densities and ab initio electrostatic potential were computed in VASP using the PBE functional and
projector augmented wave method. See the main text of the journal article for a description of computational details.
The atomic charges, dipoles, and quadrupoles were computed with the DDEC6 method as described in
(a) T. A. Manz and N. Gabaldon Limas, RSC Adv. 6 (2016) 47771-47801 DOI: 10.1039/c6ra04656h
(b) N. Gabaldon Limas and T. A. Manz, RSC Adv. 8 (2018) 2678-2707 DOI: 10.1039/c7ra11829e.
For each atom in the material, the electron cloud parameters were fit to the spherically averaged atom-in-material
electron density using radial positions for which this density was between 10^-4 and 10^-2 electrons per cubic bohr.
The polarizabilities, dispersion coefficients, and quantum Drude oscillator (QDO) parameters were fit using the MCLF method.
The magnetic structure of the system was optimized in VASP from the default ferromagnetic initial guess using spin polarization.
The atomic spin moments (ASMs) were computed on this optimized magnetic structure using the DDEC6 partition as inputs
to the method of T. A. Manz and D. S. Sholl, J. Chem. Theory Comput. 7 (2011) 4146-4164 DOI: 10.1021/ct200539n.
The RMSE and RRMSE were computed using a uniform grid with Ewald summation.
