# Supplementary material for: A collection of forcefield precursors for metal–organic frameworks
Source: RSC Adv. 2019 Nov 13;9(63):36492–507. doi: 10.1039/c9ra07327b (PMC9075174; doi:10.1039/c9ra07327b)
Supplement: RA-009-C9RA07327B-s5342 [file RA-009-C9RA07327B-s5342.xyz]

   60
jmolscript: load "" {1 1 1} spacegroup "x,y,z" unitcell [{      9.489100     0.000000     0.000000 }, {      0.000000     9.546100     0.000000 }, {      0.000000     0.000000    10.984200 }]
Eu     1.725972     1.844593     2.027464     1.432054
Eu     3.018578     7.701507     7.519564     1.432052
Eu     7.763128     6.617643     3.464636     1.432059
Eu     6.470522     2.928457     8.956736     1.432053
H      6.865364     1.793712     1.510328     0.084475
H      7.821865     3.281949     0.407514     0.626188
H      6.422223     2.729230     3.494074     0.092067
H      5.504627     4.352067     3.490779     0.375141
H      7.368286     7.752388     7.002427     0.084474
H      6.411785     6.264151     5.899614     0.626188
H      7.811427     6.816870     8.986174     0.092066
H      8.729023     5.194033     8.982879     0.375140
H      2.623736     6.566762     3.981772     0.084474
H      1.667235     8.054999     5.084586     0.626188
H      3.066877     7.502280     1.998026     0.092066
H      3.984473     9.125117     2.001321     0.375140
H      2.120814     2.979338     9.473873     0.084474
H      3.077315     1.491101    10.576686     0.626188
H      1.677673     2.043820     7.490126     0.092065
H      0.760077     0.420983     7.493421     0.375140
C      5.108931     2.490577     1.132471     0.609239
C      6.610107     2.635678     1.498245     0.085474
C      6.812225     3.217036     2.878959     0.018154
C      8.313401     3.231355     3.216174     0.598689
C      9.124719     7.055523     6.624571     0.609239
C      7.623543     6.910422     6.990345     0.085475
C      7.421425     6.329064     8.371059     0.018155
C      5.920249     6.314745     8.708274     0.598688
C      4.380169     7.263627     4.359629     0.609239
C      2.878993     7.408728     3.993855     0.085475
C      2.676875     7.990086     2.613141     0.018155
C      1.175699     8.004405     2.275926     0.598688
C      0.364381     2.282473     9.851729     0.609239
C      1.865557     2.137372     9.485955     0.085475
C      2.067675     1.556014     8.105241     0.018154
C      3.568851     1.541695     7.768026     0.598688
O      4.289073     2.314929     2.049652    -0.648229
O      4.847032     2.495351    10.887539    -0.617054
O      7.262957     3.395548     0.488797    -0.863125
O      6.264704     4.521033     2.989899    -0.509423
O      8.920703     2.137372     3.132694    -0.651563
O      8.828659     4.318656     3.592932    -0.632083
O      0.455477     7.231171     7.541752    -0.648228
O      9.386618     7.050749     5.395439    -0.617055
O      6.970693     6.150552     5.980897    -0.863126
O      7.968946     5.025067     8.481999    -0.509424
O      5.312947     7.408728     8.624794    -0.651563
O      5.404991     5.227444     9.085032    -0.632083
O      5.200027     7.087979     3.442448    -0.648230
O      4.642068     7.268401     5.588761    -0.617054
O      2.226143     8.168598     5.003303    -0.863125
O      3.224396     9.294083     2.502201    -0.509423
O      0.568397     6.910422     2.359406    -0.651564
O      0.660441     9.091706     1.899168    -0.632082
O      9.033623     2.458121     8.934548    -0.648230
O      0.102482     2.277699     0.096661    -0.617056
O      2.518407     1.377502    10.495403    -0.863126
O      1.520154     0.252017     7.994301    -0.509423
O      4.176153     2.635678     7.851506    -0.651565
O      4.084109     0.454394     7.391268    -0.632084

The following XYZ coordinates are in angstroms. Other properties are in atomic units.
The sperically averaged electron density of each atom fit to a function of the form exp(a - br)
eigen_1, eigen_2 and eigen_3 are the three eigenvalues of traceless quadrupole moment tensor
  atom number  atomic symbol              X              Y              Z     net charge C6 coefficient C8 coefficient C10 coefficient fluctuating dipole atomic polarizability isotropic forcefield polarizability              a              b squared Pearson coefficient          <r^3>          <r^4>         wp_QDO          m_QDO          q_QDO       dipole_x       dipole_y       dipole_z         dipole            Qxy            Qxz            Qyz     Q(x^2-y^2)  Q(3z^2 - R^2)        eigen_1        eigen_2        eigen_3 static polarizability      alpha(xx)      alpha(xy)      alpha(xz)      alpha(yy)      alpha(yz)      alpha(zz) atomic spin moment
            1             Eu       1.725972       1.844593       2.027464       1.432054     171.145358 0.51094355E+04  0.20060037E+06                                21.532349                           20.527354       0.693947       1.916618                    0.998289      91.036068     241.411172       0.504456       0.309260      -1.271018      -0.037942       0.003078       0.043260       0.057624       0.069048       0.084034      -0.015327      -0.200355       0.202542      -0.184050       0.081415       0.102635             22.328745      25.384051      -2.202776      -1.128954      21.173075      -1.258609      20.429110          -0.000027
            2             Eu       3.018578       7.701507       7.519564       1.432052     171.145511 0.51094413E+04  0.20060067E+06                                21.532365                           20.527369       0.693944       1.916617                    0.998289      91.036084     241.411273       0.504455       0.309260      -1.271018       0.037941      -0.003075       0.043262       0.057624       0.069047      -0.084034       0.015327      -0.200356       0.202548      -0.184051       0.081416       0.102635             22.328764      25.384074      -2.202776       1.128960      21.173099       1.258609      20.429119          -0.000028
            3             Eu       7.763128       6.617643       3.464636       1.432059     171.144896 0.51094172E+04  0.20059946E+06                                21.532301                           20.527309       0.693954       1.916620                    0.998289      91.036003     241.410833       0.504457       0.309260      -1.271018       0.037941       0.003077      -0.043260       0.057623      -0.069048       0.084034       0.015326      -0.200357       0.202543      -0.184051       0.081415       0.102635             22.328695      25.383991       2.202768      -1.128951      21.173030       1.258606      20.429065          -0.000026
            4             Eu       6.470522       2.928457       8.956736       1.432053     171.145368 0.51094353E+04  0.20060037E+06                                21.532352                           20.527356       0.693944       1.916618                    0.998289      91.036049     241.411134       0.504456       0.309260      -1.271018      -0.037943      -0.003077      -0.043260       0.057625      -0.069047      -0.084034      -0.015327      -0.200356       0.202542      -0.184050       0.081416       0.102634             22.328751      25.384061       2.202777       1.128960      21.173084      -1.258608      20.429107          -0.000025
            5              H       6.865364       1.793712       1.510328       0.084475       1.030174 0.80249765E+01  0.78620781E+02                                 1.674669                            1.646907      -0.763822       2.511879                    0.999515       3.447127       9.551354       0.493272       1.267435      -0.712663       0.013788      -0.043672       0.002603       0.045870       0.003898      -0.010617      -0.001137      -0.025158       0.005242      -0.019194       0.005930       0.013263              1.684177       1.597848      -0.159055       0.027152       2.004179       0.019834       1.450505          -0.000012
            6              H       7.821865       3.281949       0.407514       0.626188       0.121585 0.50722085E+00  0.26275783E+01                                 0.498367                            0.494839      -1.691893       2.459272                    0.999947       1.255827       3.009880       0.653110       1.810344      -0.618157      -0.000860       0.003197       0.002631       0.004229       0.004609      -0.003981      -0.006379       0.002168       0.005187      -0.007101      -0.003036       0.010137              0.501286       0.546558      -0.005279      -0.039264       0.466205      -0.006327       0.491094           0.000000
            7              H       6.422223       2.729230       3.494074       0.092067       0.980883 0.74933310E+01  0.71871916E+02                                 1.595516                            1.572207      -0.747194       2.525663                    0.999744       3.310224       8.955469       0.516233       1.237018      -0.719927      -0.018413      -0.021951       0.034773       0.045057      -0.005253      -0.008157      -0.002563      -0.021564       0.029824      -0.019439       0.006950       0.012489              1.601263       1.529630       0.130131      -0.158251       1.574813      -0.207976       1.699346          -0.000016
            8              H       5.504627       4.352067       3.490779       0.375141       0.616908 0.42129528E+01  0.35861678E+02                                 1.302582                            1.286826      -1.189518       2.462528                    0.999624       2.446624       6.757247       0.488178       1.473955      -0.672326      -0.032011      -0.009845       0.023855       0.041118      -0.005630      -0.018385      -0.004984       0.004886      -0.008360      -0.020939       0.001667       0.019272              1.307892       1.466023      -0.102596      -0.208460       1.235004       0.094899       1.222650          -0.000012
            9              H       7.368286       7.752388       7.002427       0.084474       1.030176 0.80249964E+01  0.78621027E+02                                 1.674671                            1.646909      -0.763823       2.511878                    0.999515       3.447132       9.551372       0.493272       1.267435      -0.712663      -0.013788       0.043672       0.002603       0.045870       0.003898       0.010618       0.001137      -0.025158       0.005242      -0.019194       0.005930       0.013263              1.684180       1.597851      -0.159055      -0.027152       2.004182      -0.019834       1.450506          -0.000013
           10              H       6.411785       6.264151       5.899614       0.626188       0.121585 0.50722116E+00  0.26275800E+01                                 0.498367                            0.494838      -1.691894       2.459272                    0.999947       1.255827       3.009879       0.653110       1.810343      -0.618157       0.000860      -0.003197       0.002631       0.004229       0.004609       0.003981       0.006379       0.002168       0.005187      -0.007101      -0.003036       0.010137              0.501286       0.546558      -0.005279       0.039264       0.466205       0.006327       0.491094           0.000000
           11              H       7.811427       6.816870       8.986174       0.092066       0.980885 0.74933530E+01  0.71872165E+02                                 1.595517                            1.572208      -0.747195       2.525662                    0.999744       3.310228       8.955476       0.516234       1.237016      -0.719928       0.018413       0.021951       0.034773       0.045057      -0.005253       0.008157       0.002563      -0.021564       0.029824      -0.019439       0.006950       0.012489              1.601264       1.529631       0.130131       0.158252       1.574814       0.207977       1.699348          -0.000017
           12              H       8.729023       5.194033       8.982879       0.375140       0.616910 0.42129699E+01  0.35861863E+02                                 1.302585                            1.286829      -1.189520       2.462526                    0.999624       2.446629       6.757266       0.488177       1.473955      -0.672326       0.032011       0.009845       0.023855       0.041118      -0.005630       0.018385       0.004983       0.004886      -0.008360      -0.020939       0.001667       0.019272              1.307895       1.466026      -0.102597       0.208461       1.235007      -0.094900       1.222652          -0.000011
           13              H       2.623736       6.566762       3.981772       0.084474       1.030178 0.80250218E+01  0.78621339E+02                                 1.674674                            1.646912      -0.763822       2.511878                    0.999515       3.447137       9.551390       0.493272       1.267435      -0.712663      -0.013788      -0.043671      -0.002603       0.045870      -0.003898      -0.010617       0.001137      -0.025158       0.005243      -0.019194       0.005930       0.013263              1.684182       1.597853       0.159055       0.027152       2.004186      -0.019834       1.450509          -0.000013
           14              H       1.667235       8.054999       5.084586       0.626188       0.121585 0.50722111E+00  0.26275797E+01                                 0.498367                            0.494838      -1.691893       2.459272                    0.999947       1.255827       3.009879       0.653111       1.810343      -0.618157       0.000860       0.003197      -0.002631       0.004229      -0.004609      -0.003981       0.006379       0.002168       0.005187      -0.007101      -0.003036       0.010137              0.501286       0.546558       0.005279      -0.039264       0.466205       0.006327       0.491094           0.000000
           15              H       3.066877       7.502280       1.998026       0.092066       0.980883 0.74933356E+01  0.71871977E+02                                 1.595517                            1.572209      -0.747195       2.525663                    0.999744       3.310225       8.955475       0.516232       1.237019      -0.719927       0.018413      -0.021951      -0.034773       0.045057       0.005253      -0.008157       0.002563      -0.021564       0.029825      -0.019439       0.006950       0.012489              1.601264       1.529631      -0.130131      -0.158252       1.574814       0.207977       1.699348          -0.000016
           16              H       3.984473       9.125117       2.001321       0.375140       0.616907 0.42129447E+01  0.35861594E+02                                 1.302582                            1.286825      -1.189519       2.462527                    0.999624       2.446621       6.757239       0.488177       1.473957      -0.672326       0.032011      -0.009845      -0.023855       0.041118       0.005630      -0.018385       0.004983       0.004886      -0.008360      -0.020939       0.001667       0.019272              1.307892       1.466022       0.102596      -0.208460       1.235003      -0.094899       1.222649          -0.000011
           17              H       2.120814       2.979338       9.473873       0.084474       1.030178 0.80250241E+01  0.78621371E+02                                 1.674674                            1.646912      -0.763822       2.511878                    0.999515       3.447138       9.551395       0.493271       1.267435      -0.712663       0.013788       0.043671      -0.002603       0.045870      -0.003898       0.010617      -0.001138      -0.025158       0.005242      -0.019194       0.005930       0.013263              1.684183       1.597854       0.159055      -0.027152       2.004186       0.019834       1.450509          -0.000012
           18              H       3.077315       1.491101      10.576686       0.626188       0.121585 0.50722082E+00  0.26275781E+01                                 0.498367                            0.494839      -1.691894       2.459272                    0.999947       1.255827       3.009880       0.653110       1.810344      -0.618157      -0.000860      -0.003197      -0.002631       0.004229      -0.004609       0.003981      -0.006379       0.002168       0.005187      -0.007101      -0.003036       0.010137              0.501286       0.546558       0.005279       0.039264       0.466205      -0.006327       0.491094           0.000000
           19              H       1.677673       2.043820       7.490126       0.092065       0.980886 0.74933688E+01  0.71872367E+02                                 1.595520                            1.572211      -0.747197       2.525661                    0.999744       3.310232       8.955495       0.516233       1.237018      -0.719927      -0.018413       0.021951      -0.034773       0.045056       0.005254       0.008157      -0.002563      -0.021564       0.029825      -0.019439       0.006950       0.012489              1.601267       1.529634      -0.130132       0.158252       1.574817      -0.207977       1.699351          -0.000017
           20              H       0.760077       0.420983       7.493421       0.375140       0.616908 0.42129499E+01  0.35861654E+02                                 1.302583                            1.286827      -1.189521       2.462526                    0.999624       2.446623       6.757248       0.488177       1.473958      -0.672326      -0.032011       0.009845      -0.023855       0.041118       0.005630       0.018385      -0.004983       0.004886      -0.008360      -0.020939       0.001667       0.019272              1.307893       1.466024       0.102596       0.208460       1.235004       0.094899       1.222650          -0.000011
           21              C       5.108931       2.490577       1.132471       0.609239      21.526801 0.24735670E+03  0.50915870E+04                                 7.082708                            5.571046       0.040420       2.078889                    0.999522      21.791275      60.185254       0.632405       0.470523      -1.023893      -0.071884       0.004233      -0.016111       0.073789      -0.022384       0.010285      -0.014866      -0.182610      -0.182060      -0.071299      -0.054428       0.125727              7.918220      10.152301       1.568127       0.400655       4.229543      -0.165535       9.372816          -0.000009
           22              C       6.610107       2.635678       1.498245       0.085474      22.808922 0.32378000E+03  0.71042009E+04                                 7.161982                            6.067840      -0.289355       1.955654                    0.997813      25.333752      71.431313       0.654623       0.426432      -1.053012       0.097536       0.095602      -0.059405       0.148936       0.017037      -0.045594      -0.049286      -0.093526       0.063439      -0.078528      -0.012652       0.091181              7.933856       8.798754       1.255588       0.754775       6.208941       0.758189       8.793872           0.000008
           23              C       6.812225       3.217036       2.878959       0.018154      24.141509 0.35007473E+03  0.78153845E+04                                 7.414745                            6.304356      -0.210121       1.961784                    0.998619      26.201857      73.989384       0.644413       0.425747      -1.055750      -0.062846       0.094487      -0.034029       0.118471      -0.025281      -0.024566      -0.019666      -0.163265       0.007699      -0.094492       0.007226       0.087266              8.155946       8.746285      -0.445668       0.971688       7.278892       1.696555       8.442660          -0.000005
           24              C       8.313401       3.231355       3.216174       0.598689      22.626915 0.25783655E+03  0.53763422E+04                                 7.358496                            5.720410      -0.146205       2.012058                    0.999322      22.348355      62.643758       0.617195       0.475928      -1.018373       0.057268      -0.008996       0.023574       0.062580       0.013558      -0.036721      -0.034445      -0.005593       0.343489      -0.071553      -0.057598       0.129151              8.272287       9.380259      -0.828648       1.328143      10.189230       1.838079       5.247372          -0.000012
           25              C       9.124719       7.055523       6.624571       0.609239      21.526815 0.24735689E+03  0.50915926E+04                                 7.082714                            5.571050       0.040415       2.078887                    0.999522      21.791289      60.185326       0.632405       0.470524      -1.023892       0.071884      -0.004233      -0.016111       0.073789      -0.022384      -0.010285       0.014866      -0.182611      -0.182060      -0.071300      -0.054427       0.125727              7.918227      10.152311       1.568128      -0.400655       4.229546       0.165535       9.372824          -0.000009
           26              C       7.623543       6.910422       6.990345       0.085475      22.808917 0.32377989E+03  0.71041983E+04                                 7.161981                            6.067839      -0.289357       1.955654                    0.997813      25.333752      71.431322       0.654623       0.426432      -1.053012      -0.097536      -0.095602      -0.059404       0.148936       0.017037       0.045594       0.049286      -0.093526       0.063437      -0.078528      -0.012652       0.091180              7.933856       8.798753       1.255587      -0.754776       6.208943      -0.758192       8.793871           0.000009
           27              C       7.421425       6.329064       8.371059       0.018155      24.141480 0.35007415E+03  0.78153681E+04                                 7.414738                            6.304350      -0.210120       1.961784                    0.998619      26.201837      73.989305       0.644414       0.425747      -1.055750       0.062846      -0.094487      -0.034030       0.118471      -0.025281       0.024566       0.019667      -0.163265       0.007699      -0.094492       0.007226       0.087266              8.155939       8.746277      -0.445669      -0.971685       7.278887      -1.696553       8.442652          -0.000004
           28              C       5.920249       6.314745       8.708274       0.598688      22.626919 0.25783660E+03  0.53763434E+04                                 7.358497                            5.720410      -0.146205       2.012059                    0.999322      22.348358      62.643765       0.617195       0.475928      -1.018373      -0.057268       0.008996       0.023573       0.062579       0.013558       0.036722       0.034446      -0.005593       0.343488      -0.071553      -0.057598       0.129151              8.272288       9.380260      -0.828649      -1.328142      10.189232      -1.838079       5.247372          -0.000012
           29              C       4.380169       7.263627       4.359629       0.609239      21.526788 0.24735653E+03  0.50915829E+04                                 7.082707                            5.571045       0.040419       2.078889                    0.999522      21.791265      60.185227       0.632405       0.470523      -1.023893       0.071884       0.004234       0.016111       0.073789       0.022384       0.010285       0.014866      -0.182611      -0.182060      -0.071300      -0.054428       0.125727              7.918218      10.152299      -1.568125       0.400655       4.229541       0.165535       9.372814          -0.000007
           30              C       2.878993       7.408728       3.993855       0.085475      22.808900 0.32377964E+03  0.71041914E+04                                 7.161978                            6.067837      -0.289354       1.955654                    0.997813      25.333742      71.431289       0.654623       0.426432      -1.053012      -0.097536       0.095602       0.059404       0.148936      -0.017037      -0.045594       0.049286      -0.093526       0.063439      -0.078528      -0.012653       0.091181              7.933851       8.798748      -1.255585       0.754774       6.208940      -0.758187       8.793865           0.000006
           31              C       2.676875       7.990086       2.613141       0.018155      24.141467 0.35007400E+03  0.78153635E+04                                 7.414734                            6.304348      -0.210118       1.961785                    0.998619      26.201822      73.989245       0.644414       0.425747      -1.055750       0.062846       0.094487       0.034030       0.118471       0.025281      -0.024566       0.019666      -0.163265       0.007699      -0.094492       0.007226       0.087266              8.155934       8.746271       0.445668       0.971684       7.278884      -1.696551       8.442648          -0.000001
           32              C       1.175699       8.004405       2.275926       0.598688      22.626914 0.25783657E+03  0.53763421E+04                                 7.358494                            5.720409      -0.146203       2.012059                    0.999322      22.348352      62.643728       0.617196       0.475928      -1.018373      -0.057267      -0.008996      -0.023573       0.062579      -0.013558      -0.036721       0.034445      -0.005593       0.343489      -0.071553      -0.057597       0.129151              8.272284       9.380254       0.828647       1.328141      10.189228      -1.838079       5.247370          -0.000012
           33              C       0.364381       2.282473       9.851729       0.609239      21.526805 0.24735675E+03  0.50915889E+04                                 7.082712                            5.571048       0.040414       2.078887                    0.999522      21.791282      60.185300       0.632405       0.470524      -1.023892      -0.071885      -0.004234       0.016112       0.073790       0.022384      -0.010285      -0.014866      -0.182611      -0.182061      -0.071300      -0.054428       0.125727              7.918225      10.152309      -1.568127      -0.400655       4.229544      -0.165535       9.372820          -0.000009
           34              C       1.865557       2.137372       9.485955       0.085475      22.808908 0.32377975E+03  0.71041947E+04                                 7.161981                            6.067839      -0.289356       1.955654                    0.997813      25.333751      71.431330       0.654623       0.426432      -1.053011       0.097536      -0.095602       0.059404       0.148936      -0.017037       0.045594      -0.049286      -0.093525       0.063438      -0.078528      -0.012653       0.091181              7.933855       8.798753      -1.255587      -0.754775       6.208942       0.758191       8.793869           0.000008
           35              C       2.067675       1.556014       8.105241       0.018154      24.141476 0.35007411E+03  0.78153670E+04                                 7.414737                            6.304349      -0.210121       1.961784                    0.998619      26.201835      73.989299       0.644414       0.425747      -1.055750      -0.062846      -0.094487       0.034029       0.118471       0.025281       0.024566      -0.019666      -0.163265       0.007699      -0.094492       0.007226       0.087266              8.155938       8.746276       0.445667      -0.971685       7.278886       1.696552       8.442651          -0.000004
           36              C       3.568851       1.541695       7.768026       0.598688      22.626898 0.25783631E+03  0.53763360E+04                                 7.358494                            5.720408      -0.146206       2.012059                    0.999322      22.348345      62.643730       0.617195       0.475928      -1.018372       0.057267       0.008996      -0.023573       0.062579      -0.013558       0.036722      -0.034445      -0.005593       0.343489      -0.071553      -0.057598       0.129151              8.272285       9.380257       0.828647      -1.328142      10.189228       1.838079       5.247370          -0.000011
           37              O       4.289073       2.314929       2.049652      -0.648229      33.172027 0.51060770E+03  0.12048071E+05                                 7.916257                            6.804010       0.763151       2.270050                    0.998706      28.166069      71.985709       0.763488       0.339996      -1.161239       0.044698      -0.009895      -0.032138       0.055934      -0.003011      -0.062114      -0.017392      -0.070605      -0.044812      -0.085349       0.031720       0.053629              8.545981      11.028049       2.386006      -2.920048       6.138849      -0.938153       8.471045           0.000001
           38              O       4.847032       2.495351      10.887539      -0.617054      35.469295 0.55463023E+03  0.13384052E+05                                 8.424244                            7.231370       0.620650       2.248128                    0.997233      27.801317      72.275910       0.717882       0.353565      -1.147884      -0.045553       0.026110       0.036779       0.064105       0.007155       0.035498      -0.000779      -0.106755       0.125442      -0.084708       0.032826       0.051882              9.103976       8.367891       1.228516       2.185370       5.370032       0.095890      13.574005           0.000016
           39              O       7.262957       3.395548       0.488797      -0.863125      33.320577 0.59447756E+03  0.14897721E+05                                 8.974628                            8.183805      -0.597477       1.839462                    0.997203      29.818481      84.445919       0.578516       0.422480      -1.075712      -0.212141      -0.028340       0.162506       0.268729       0.081656      -0.064830      -0.073647      -0.058131       0.149815      -0.112667      -0.041078       0.153746              9.501983       9.968908       1.083639      -2.767518       6.757731      -1.807786      11.779311          -0.000003
           40              O       6.264704       4.521033       2.989899      -0.509423      27.665356 0.45415047E+03  0.10478499E+05                                 7.192153                            6.498109       0.279054       2.163288                    0.998007      26.155897      67.607440       0.761380       0.348663      -1.146034       0.057097      -0.138782      -0.036132       0.154357      -0.076457      -0.105035       0.016470      -0.039471      -0.199498      -0.143994      -0.000836       0.144830              7.655054       7.272157      -1.834234      -1.007449       9.933331       2.114504       5.759674           0.000001
           41              O       8.920703       2.137372       3.132694      -0.651563      36.485349 0.54066373E+03  0.12990409E+05                                 8.568403                            7.081822       0.442926       2.155871                    0.997735      28.983366      75.684870       0.732852       0.347852      -1.150233      -0.046058       0.022274       0.010201       0.052168      -0.069111      -0.047581      -0.001296      -0.082799       0.121470      -0.112573       0.034356       0.078217              9.530261       9.745994      -4.938102      -0.551120      12.613442       0.749213       6.231347          -0.000005
           42              O       8.828659       4.318656       3.592932      -0.632083      36.905622 0.56906864E+03  0.13864964E+05                                 8.698668                            7.338315       0.469656       2.169930                    0.997746      29.012587      76.578427       0.708423       0.354862      -1.143196       0.004066      -0.041098       0.015733       0.044194       0.069489      -0.021930       0.008229      -0.163252       0.180997      -0.140102       0.063068       0.077034              9.551603       7.404660       2.376664       1.192380      14.189654       3.514429       7.060494           0.000008
           43              O       0.455477       7.231171       7.541752      -0.648228      33.172032 0.51060776E+03  0.12048072E+05                                 7.916256                            6.804008       0.763153       2.270051                    0.998706      28.166077      71.985724       0.763488       0.339996      -1.161239      -0.044698       0.009894      -0.032138       0.055934      -0.003011       0.062114       0.017391      -0.070606      -0.044811      -0.085349       0.031720       0.053629              8.545980      11.028046       2.386006       2.920048       6.138849       0.938153       8.471044           0.000000
           44              O       9.386618       7.050749       5.395439      -0.617055      35.469402 0.55463233E+03  0.13384116E+05                                 8.424260                            7.231383       0.620651       2.248127                    0.997234      27.801367      72.276084       0.717881       0.353565      -1.147884       0.045553      -0.026111       0.036780       0.064106       0.007155      -0.035498       0.000779      -0.106755       0.125441      -0.084708       0.032826       0.051881              9.103994       8.367908       1.228520      -2.185374       5.370042      -0.095891      13.574033           0.000015
           45              O       6.970693       6.150552       5.980897      -0.863126      33.320581 0.59447767E+03  0.14897724E+05                                 8.974626                            8.183804      -0.597472       1.839463                    0.997203      29.818489      84.445929       0.578516       0.422480      -1.075713       0.212140       0.028340       0.162507       0.268729       0.081656       0.064830       0.073647      -0.058130       0.149813      -0.112667      -0.041078       0.153746              9.501981       9.968907       1.083640       2.767517       6.757731       1.807786      11.779306          -0.000003
           46              O       7.968946       5.025067       8.481999      -0.509424      27.665399 0.45415135E+03  0.10478526E+05                                 7.192164                            6.498118       0.279048       2.163286                    0.998007      26.155914      67.607525       0.761379       0.348663      -1.146034      -0.057098       0.138782      -0.036133       0.154357      -0.076456       0.105035      -0.016470      -0.039471      -0.199499      -0.143995      -0.000835       0.144830              7.655066       7.272168      -1.834237       1.007451       9.933347      -2.114509       5.759682           0.000001
           47              O       5.312947       7.408728       8.624794      -0.651563      36.485367 0.54066400E+03  0.12990417E+05                                 8.568409                            7.081826       0.442921       2.155870                    0.997735      28.983362      75.684879       0.732852       0.347852      -1.150233       0.046058      -0.022273       0.010201       0.052168      -0.069111       0.047581       0.001297      -0.082800       0.121468      -0.112574       0.034357       0.078217              9.530269       9.746002      -4.938108       0.551120      12.613453      -0.749214       6.231351          -0.000005
           48              O       5.404991       5.227444       9.085032      -0.632083      36.905626 0.56906871E+03  0.13864966E+05                                 8.698670                            7.338317       0.469655       2.169929                    0.997746      29.012582      76.578424       0.708423       0.354862      -1.143195      -0.004066       0.041097       0.015731       0.044193       0.069490       0.021930      -0.008229      -0.163252       0.180998      -0.140103       0.063068       0.077034              9.551605       7.404662       2.376664      -1.192380      14.189659      -3.514430       7.060495           0.000008
           49              O       5.200027       7.087979       3.442448      -0.648230      33.172012 0.51060745E+03  0.12048063E+05                                 7.916255                            6.804008       0.763151       2.270050                    0.998706      28.166065      71.985693       0.763488       0.339996      -1.161239      -0.044698      -0.009894       0.032138       0.055934       0.003012      -0.062114       0.017392      -0.070607      -0.044813      -0.085350       0.031721       0.053629              8.545978      11.028045      -2.386005      -2.920047       6.138847       0.938153       8.471042           0.000002
           50              O       4.642068       7.268401       5.588761      -0.617054      35.469281 0.55462998E+03  0.13384045E+05                                 8.424241                            7.231368       0.620650       2.248128                    0.997233      27.801311      72.275888       0.717882       0.353565      -1.147884       0.045552       0.026111      -0.036780       0.064106      -0.007155       0.035498       0.000779      -0.106755       0.125441      -0.084708       0.032827       0.051881              9.103973       8.367888      -1.228516       2.185369       5.370031      -0.095890      13.574000           0.000016
           51              O       2.226143       8.168598       5.003303      -0.863125      33.320522 0.59447631E+03  0.14897682E+05                                 8.974619                            8.183798      -0.597478       1.839462                    0.997203      29.818451      84.445811       0.578516       0.422480      -1.075712       0.212141      -0.028339      -0.162506       0.268728      -0.081655      -0.064830       0.073647      -0.058130       0.149815      -0.112667      -0.041079       0.153746              9.501973       9.968898      -1.083638      -2.767515       6.757726       1.807786      11.779295          -0.000005
           52              O       3.224396       9.294083       2.502201      -0.509423      27.665325 0.45414980E+03  0.10478480E+05                                 7.192148                            6.498105       0.279051       2.163288                    0.998007      26.155875      67.607367       0.761380       0.348663      -1.146034      -0.057097      -0.138781       0.036133       0.154357       0.076457      -0.105035      -0.016470      -0.039472      -0.199498      -0.143994      -0.000835       0.144830              7.655049       7.272152       1.834232      -1.007448       9.933325      -2.114502       5.759670           0.000001
           53              O       0.568397       6.910422       2.359406      -0.651564      36.485424 0.54066515E+03  0.12990452E+05                                 8.568417                            7.081834       0.442919       2.155869                    0.997735      28.983391      75.684978       0.732851       0.347852      -1.150233       0.046058       0.022274      -0.010201       0.052168       0.069112      -0.047581       0.001296      -0.082798       0.121469      -0.112573       0.034356       0.078217              9.530277       9.746012       4.938111      -0.551121      12.613462      -0.749215       6.231358          -0.000005
           54              O       0.660441       9.091706       1.899168      -0.632082      36.905478 0.56906586E+03  0.13864878E+05                                 8.698645                            7.338296       0.469660       2.169932                    0.997746      29.012530      76.578213       0.708424       0.354862      -1.143196      -0.004066      -0.041097      -0.015733       0.044193      -0.069490      -0.021930      -0.008229      -0.163251       0.180998      -0.140102       0.063068       0.077034              9.551576       7.404639      -2.376657       1.192376      14.189614      -3.514418       7.060475           0.000008
           55              O       9.033623       2.458121       8.934548      -0.648230      33.172070 0.51060849E+03  0.12048094E+05                                 7.916263                            6.804014       0.763152       2.270050                    0.998706      28.166092      71.985781       0.763488       0.339996      -1.161239       0.044698       0.009894       0.032139       0.055934       0.003011       0.062115      -0.017391      -0.070607      -0.044814      -0.085350       0.031721       0.053629              8.545988      11.028058      -2.386009       2.920051       6.138854      -0.938154       8.471051           0.000001
           56              O       0.102482       2.277699       0.096661      -0.617056      35.469374 0.55463179E+03  0.13384099E+05                                 8.424254                            7.231378       0.620653       2.248128                    0.997234      27.801360      72.276044       0.717882       0.353564      -1.147884      -0.045552      -0.026112      -0.036781       0.064107      -0.007155      -0.035497      -0.000779      -0.106755       0.125440      -0.084708       0.032827       0.051881              9.103987       8.367901      -1.228518      -2.185372       5.370038       0.095890      13.574022           0.000016
           57              O       2.518407       1.377502      10.495403      -0.863126      33.320553 0.59447702E+03  0.14897703E+05                                 8.974620                            8.183799      -0.597472       1.839464                    0.997203      29.818475      84.445873       0.578516       0.422480      -1.075713      -0.212141       0.028340      -0.162507       0.268729      -0.081655       0.064829      -0.073647      -0.058129       0.149814      -0.112667      -0.041079       0.153745              9.501975       9.968900      -1.083640       2.767515       6.757728      -1.807786      11.779297          -0.000004
           58              O       1.520154       0.252017       7.994301      -0.509423      27.665322 0.45414976E+03  0.10478479E+05                                 7.192148                            6.498104       0.279051       2.163288                    0.998007      26.155873      67.607365       0.761380       0.348663      -1.146034       0.057098       0.138782       0.036133       0.154357       0.076457       0.105035       0.016470      -0.039471      -0.199498      -0.143994      -0.000835       0.144829              7.655049       7.272152       1.834232       1.007449       9.933325       2.114501       5.759669           0.000001
           59              O       4.176153       2.635678       7.851506      -0.651565      36.485434 0.54066525E+03  0.12990455E+05                                 8.568419                            7.081835       0.442921       2.155869                    0.997735      28.983387      75.684971       0.732851       0.347852      -1.150233      -0.046058      -0.022274      -0.010200       0.052168       0.069111       0.047581      -0.001296      -0.082799       0.121469      -0.112573       0.034356       0.078217              9.530281       9.746016       4.938114       0.551121      12.613468       0.749216       6.231358          -0.000005
           60              O       4.084109       0.454394       7.391268      -0.632084      36.905613 0.56906841E+03  0.13864957E+05                                 8.698669                            7.338315       0.469654       2.169929                    0.997746      29.012575      76.578399       0.708423       0.354862      -1.143195       0.004066       0.041097      -0.015732       0.044193      -0.069490       0.021931       0.008229      -0.163252       0.180997      -0.140103       0.063068       0.077034              9.551604       7.404660      -2.376663      -1.192379      14.189659       3.514430       7.060493           0.000008

******************************************************
Auxiliary information for the entire system
The total spin magnetic moment of the unit cell is   -0.000261
The total net atomic charge of the unit cell is   0.000000
Accuracy of reproducing the electrostatic potential in the unit cell:
  The inner radius (bohr) =    5.0000
  The outer radius (bohr) =   12.0000
  Valid grid points have density less than (e/(bohr^3)) =    0.0001
  The number of valid grid points were=         9784
  The rms potential error without charges in kcal/mol is=      7.74157
  The rms potential error with partial charges in kcal/mol is=      1.02285
  The RRMSE value at monopole order=      0.13213
  The rms potential error with partial charges and cloud penetration in kcal/mol is=      1.00499
  The RRMSE value at monopole order with cloud penetration is=      0.12982
  The rms potential error with partial charges and atomic dipoles in kcal/mol is=      0.67805
  The RRMSE value at dipole order=      0.08759
  The rms potential error with partial charges, atomic dipoles and cloud penetration in kcal/mol is=      0.64703
  The RRMSE value at dipole order with cloud penetration=      0.08358

******************************************************
The electron densities and ab initio electrostatic potential were computed in VASP using the PBE functional and
projector augmented wave method. See the main text of the journal article for a description of computational details.
The atomic charges, dipoles, and quadrupoles were computed with the DDEC6 method as described in
(a) T. A. Manz and N. Gabaldon Limas, RSC Adv. 6 (2016) 47771-47801 DOI: 10.1039/c6ra04656h
(b) N. Gabaldon Limas and T. A. Manz, RSC Adv. 8 (2018) 2678-2707 DOI: 10.1039/c7ra11829e.
For each atom in the material, the electron cloud parameters were fit to the spherically averaged atom-in-material
electron density using radial positions for which this density was between 10^-4 and 10^-2 electrons per cubic bohr.
The polarizabilities, dispersion coefficients, and quantum Drude oscillator (QDO) parameters were fit using the MCLF method.
The magnetic structure of the system was optimized in VASP from the default ferromagnetic initial guess using spin polarization.
The atomic spin moments (ASMs) were computed on this optimized magnetic structure using the DDEC6 partition as inputs
to the method of T. A. Manz and D. S. Sholl, J. Chem. Theory Comput. 7 (2011) 4146-4164 DOI: 10.1021/ct200539n.
The RMSE and RRMSE were computed using a uniform grid with Ewald summation.
