# Supplementary material for: A collection of forcefield precursors for metal–organic frameworks
Source: RSC Adv. 2019 Nov 13;9(63):36492–507. doi: 10.1039/c9ra07327b (PMC9075174; doi:10.1039/c9ra07327b)
Supplement: RA-009-C9RA07327B-s5343 [file RA-009-C9RA07327B-s5343.xyz]

  138
jmolscript: load "" {1 1 1} spacegroup "x,y,z" unitcell [{     11.743600     0.000000     0.000000 }, {     -2.106436    11.553141     0.000000 }, {     -2.677564    -3.209894    20.558348 }]
Mg    -1.376422     5.255928     6.325393     1.446666
Mg     2.880808    10.359544     3.953781     1.446666
Mg     8.336022     3.087319    14.232955     1.446666
Mg     4.078792    -2.016297    16.604567     1.446666
Mg     0.661059     7.883756     5.139587     1.412432
Mg     6.298541     0.459491    15.418761     1.412432
H      0.445855    -0.893049     7.421564     0.120788
H     -0.576016     0.531467     8.916156     0.115879
H     -2.881192     7.479249     9.524683     0.117769
H      3.244240     7.113176     8.517324     0.102156
H      4.637832     6.553817    10.264783     0.110520
H      1.579967     3.451149     8.589278     0.115446
H     -0.550894     3.236473     2.261418     0.119250
H     11.056955     3.144124    -0.032893     0.105949
H     -1.041789     7.240343     2.234692     0.125733
H      9.256920     9.669755     2.857610     0.120788
H      7.672215    10.419540     1.363018     0.115879
H      2.530072    -0.112027     0.754491     0.117769
H      1.882483     5.480687     1.761850     0.102156
H      2.682738     4.210028     0.014391     0.110520
H      5.186601     7.774822     1.689896     0.115446
H      5.015586     9.909631     8.017756     0.119250
H      7.188523    -1.493396    10.312067     0.105949
H      0.988599     9.674395     8.044482     0.125733
H      6.513745     9.236296    13.136784     0.120787
H      7.535616     7.811780    11.642192     0.115879
H     -1.902808     0.863998    11.033665     0.117769
H      3.715360     1.230071    12.041024     0.102156
H      2.321768     1.789430    10.293565     0.110520
H      5.379633     4.892098    11.969070     0.115446
H      7.510494     5.106774    18.296930     0.119250
H     -1.419791     8.409017     0.032893     0.105949
H      8.001389     1.102904    18.323656     0.125733
H     -2.297320    -1.326508    17.700738     0.120788
H     -0.712615    -2.076293    19.195330     0.115879
H      6.535964    -3.097867    19.803857     0.117769
H      5.077117     2.862560    18.796498     0.102156
H      6.954426     7.343113    -0.014391     0.110520
H      1.772999     0.568425    18.868452     0.115446
H      1.944014    -1.566384    12.540592     0.119250
H     -0.228923     9.836643    10.246281     0.105949
H      5.971001    -1.331148    12.513866     0.125733
C     -1.435881     8.032138     7.396894     0.645881
C     -2.147501     8.938835     8.352857    -0.024850
C     -0.009540    -1.253148     8.173999    -0.105663
C     -0.619139    -0.407166     9.060064    -0.149223
C     -1.308169    -0.909380    10.182550     0.082239
C     -2.834483     8.422181     9.419835    -0.160635
C      1.359575     5.692889     7.232427     0.663110
C      2.281677     5.325718     8.363136    -0.027161
C      3.191831     6.242249     8.893541    -0.108839
C      4.009044     5.918277     9.939961    -0.154776
C      3.928248     4.647283    10.540265     0.083627
C      2.204993     4.076548     8.934658    -0.169585
C     -0.802691     5.268807     3.932812     0.623094
C     -0.795578     5.257624     2.450555    -0.011456
C     -0.687993     4.037892     1.768018    -0.105499
C     -0.777829     3.980878     0.409111    -0.136570
C      8.059251     1.938133    20.210912     0.082702
C     -0.984736     6.416170     1.763906    -0.146373
C      0.138958     9.920072     2.882280     0.645881
C     -0.880677    10.457518     1.926317    -0.024850
C     -2.214105    10.182355     2.105175    -0.105663
C      8.587891    10.630325     1.219110    -0.149223
C      8.958369    11.398261     0.096624     0.082239
C     -0.495625    11.226030     0.859339    -0.160635
C      2.941686     7.589541     3.046747     0.663109
C      3.468299     6.748254     1.916038    -0.027161
C      2.729885     5.688464     1.385633    -0.108839
C      3.195186     4.942615     0.339213    -0.154776
C      1.753510     2.040183    20.297257     0.083627
C      4.683455     7.047756     1.344516    -0.169585
C      2.971048     9.792808     6.346362     0.623095
C      2.983325     9.787816     7.828619    -0.011456
C      4.202572     9.900757     8.511156    -0.105499
C      6.348984    -1.553779     9.870063    -0.136570
C      5.159696    -1.537886    10.626610     0.082702
C      1.809639     9.766099     8.515268    -0.146373
C      8.395481     0.311109    13.161454     0.645881
C      9.107101    -0.595588    12.205491    -0.024850
C      9.075576    -1.956746    12.384349    -0.105663
C      7.578739     8.750413    11.498284    -0.149223
C      8.267769     9.252627    10.375798     0.082239
C      9.794083    -0.078934    11.138513    -0.160635
C      5.600025     2.650358    13.325921     0.663109
C      4.677923     3.017529    12.195212    -0.027161
C      3.767769     2.100998    11.664807    -0.108839
C      2.950556     2.424970    10.618387    -0.154776
C      3.031352     3.695964    10.018083     0.083626
C      4.754607     4.266699    11.623690    -0.169585
C      7.762291     3.074440    16.625536     0.623094
C      7.755178     3.085623    18.107793    -0.011456
C      7.647593     4.305355    18.790330    -0.105499
C     -4.006171     4.362369    20.149237    -0.136570
C     -1.099651     6.405114     0.347436     0.082701
C      7.944336     1.927077    18.794442    -0.146374
C      6.820642    -1.576825    17.676068     0.645881
C      7.840277    -2.114271    18.632031    -0.024850
C     -2.569895    -1.839108    18.453173    -0.105663
C     -1.628291    -2.287078    19.339238    -0.149223
C     -1.998769    -3.055014    20.461724     0.082239
C      7.455225    -2.882783    19.699009    -0.160635
C      4.017914     0.753706    17.511601     0.663109
C      3.491301     1.594993    18.642310    -0.027161
C      4.229715     2.654783    19.172715    -0.108839
C      3.764414     3.400632    20.219135    -0.154776
C      5.206090     6.303064     0.261091     0.083626
C      2.276145     1.295491    19.213832    -0.169585
C      3.988552    -1.449561    14.211986     0.623095
C      3.976275    -1.444569    12.729729    -0.011456
C      2.757028    -1.557510    12.047192    -0.105499
C      2.717052    -1.656115    10.688285    -0.136570
C      1.799904     9.881133     9.931738     0.082701
C      5.149961    -1.422852    12.043080    -0.146374
O     -1.576284     6.785419     7.590142    -0.729732
O     -0.766855     8.563870     6.484925    -0.611023
O      1.580520     6.760227     6.626778    -0.635392
O      0.449323     4.857894     6.986343    -0.724083
O     -0.652081     6.347559     4.585951    -0.721872
O     -1.065741     4.184781     4.519547    -0.644291
O      1.340273    10.281820     2.689032    -0.729731
O     -0.264148     9.166520     3.794249    -0.611023
O      1.931289     7.180733     3.652396    -0.635392
O      3.599868     8.634804     3.292831    -0.724083
O      1.936805     9.451145     5.693223    -0.721872
O      3.990309    10.246031     5.759627    -0.644291
O      8.535884     1.557828    12.968206    -0.729732
O      7.726455    -0.220623    14.073423    -0.611023
O      5.379080     1.583020    13.931570    -0.635392
O      6.510277     3.485353    13.572005    -0.724083
O      7.611681     1.995688    15.972397    -0.721872
O      8.025341     4.158466    16.038801    -0.644291
O      5.619327    -1.938573    17.869316    -0.729731
O      7.223748    -0.823273    16.764099    -0.611023
O      5.028311     1.162514    16.905952    -0.635392
O      3.359732    -0.291557    17.265517    -0.724083
O      5.022795    -1.107898    14.865125    -0.721872
O      2.969291    -1.902784    14.798721    -0.644291

The following XYZ coordinates are in angstroms. Other properties are in atomic units.
The sperically averaged electron density of each atom fit to a function of the form exp(a - br)
eigen_1, eigen_2 and eigen_3 are the three eigenvalues of traceless quadrupole moment tensor
  atom number  atomic symbol              X              Y              Z     net charge C6 coefficient C8 coefficient C10 coefficient fluctuating dipole atomic polarizability isotropic forcefield polarizability              a              b squared Pearson coefficient          <r^3>          <r^4>         wp_QDO          m_QDO          q_QDO       dipole_x       dipole_y       dipole_z         dipole            Qxy            Qxz            Qyz     Q(x^2-y^2)  Q(3z^2 - R^2)        eigen_1        eigen_2        eigen_3 static polarizability      alpha(xx)      alpha(xy)      alpha(xz)      alpha(yy)      alpha(yz)      alpha(zz) atomic spin moment
            1             Mg      -1.376422       5.255928       6.325393       1.446666      27.986494 0.46461691E+03  0.11118340E+05                                10.498256                            9.418613      -1.078000       1.803493                    0.999655      17.838217      51.925154       0.357479       0.715995      -0.928324      -0.129190      -0.082362       0.058094       0.163855       0.058807      -0.029617      -0.108814       0.090924      -0.122796      -0.143826       0.008787       0.135039             11.668647      10.169373      -0.397225      -0.230453       9.798504       2.686773      15.038065           0.000002
            2             Mg       2.880808      10.359544       3.953781       1.446666      27.986495 0.46461697E+03  0.11118342E+05                                10.498257                            9.418614      -1.078000       1.803493                    0.999655      17.838218      51.925157       0.357479       0.715995      -0.928324       0.057854       0.141868      -0.058094       0.163855       0.038978      -0.101737      -0.048655      -0.126582      -0.122796      -0.143826       0.008786       0.135039             11.668647       9.950623      -0.437106       2.684533      10.017255       0.255209      15.038063           0.000001
            3             Mg       8.336022       3.087319      14.232955       1.446666      27.986508 0.46461719E+03  0.11118349E+05                                10.498261                            9.418617      -1.078000       1.803493                    0.999655      17.838220      51.925170       0.357479       0.715995      -0.928324       0.129190       0.082362      -0.058094       0.163855       0.058807      -0.029617      -0.108814       0.090924      -0.122796      -0.143826       0.008787       0.135039             11.668652      10.169378      -0.397225      -0.230453       9.798508       2.686774      15.038072           0.000002
            4             Mg       4.078792      -2.016297      16.604567       1.446666      27.986505 0.46461718E+03  0.11118348E+05                                10.498260                            9.418616      -1.078000       1.803493                    0.999655      17.838220      51.925168       0.357479       0.715995      -0.928324      -0.057854      -0.141868       0.058094       0.163855       0.038978      -0.101737      -0.048655      -0.126582      -0.122796      -0.143826       0.008787       0.135039             11.668650       9.950626      -0.437106       2.684534      10.017258       0.255209      15.038068           0.000001
            5             Mg       0.661059       7.883756       5.139587       1.412432      25.696381 0.33260558E+03  0.74829980E+04                                10.300315                            8.214353      -1.105778       1.758174                    0.999236      19.720048      59.778072       0.357859       0.760761      -0.894587      -0.006245       0.005209      -0.000000       0.008132      -0.003665       0.030307       0.036333       0.001336      -0.068541      -0.057292       0.015149       0.042143             13.050951      10.927618      -0.162588      -0.253081      10.868331      -0.303397      17.356906          -0.000002
            6             Mg       6.298541       0.459491      15.418761       1.412432      25.696380 0.33260557E+03  0.74829978E+04                                10.300315                            8.214353      -1.105778       1.758174                    0.999236      19.720048      59.778073       0.357859       0.760761      -0.894587       0.006245      -0.005209       0.000000       0.008132      -0.003665       0.030307       0.036333       0.001336      -0.068541      -0.057292       0.015149       0.042143             13.050952      10.927618      -0.162588      -0.253081      10.868331      -0.303397      17.356906          -0.000002
            7              H       0.445855      -0.893049       7.421564       0.120788       1.162773 0.83973206E+01  0.82126492E+02                                 1.727378                            1.619441      -0.920053       2.441106                    0.998751       3.266454       8.665039       0.534740       1.171172      -0.736437       0.018826       0.017004      -0.033574       0.042080       0.005942      -0.009888      -0.009758      -0.017520       0.008769      -0.015545      -0.003639       0.019184              1.785483       1.693725       0.077914      -0.419083       1.582363      -0.169176       2.080360          -0.000000
            8              H      -0.576016       0.531467       8.916156       0.115879       1.134154 0.81476131E+01  0.78910315E+02                                 1.681983                            1.581984      -0.857196       2.469192                    0.999071       3.236056       8.481047       0.549032       1.151874      -0.741142       0.003698       0.035440      -0.007281       0.036368       0.000665      -0.014302      -0.002055      -0.021433       0.004788      -0.020702       0.008221       0.012482              1.720959       1.450111       0.068970      -0.076595       2.279369      -0.115242       1.433396          -0.000000
            9              H      -2.881192       7.479249       9.524683       0.117769       1.311208 0.10197399E+02  0.10514115E+03                                 1.897737                            1.805624      -1.229215       2.292769                    0.995948       3.547881       9.799145       0.495480       1.198937      -0.729018      -0.000954      -0.036541       0.003781       0.036749       0.002617      -0.006855      -0.007487      -0.015023      -0.011069      -0.012088      -0.002137       0.014226              1.925725       1.673418       0.003913      -0.186670       2.438170       0.035301       1.665588          -0.000000
           10              H       3.244240       7.113176       8.517324       0.102156       1.239326 0.91346253E+01  0.93187271E+02                                 1.922128                            1.773945      -1.454991       2.172133                    0.992852       3.957685      11.489525       0.464750       1.291876      -0.703558       0.002231       0.032146      -0.014371       0.035282       0.006683       0.003289      -0.003916      -0.006217      -0.003086      -0.009658       0.001465       0.008192              2.017396       1.526857      -0.025527       0.133975       2.768501      -0.466002       1.756830          -0.000000
           11              H       4.637832       6.553817      10.264783       0.110520       1.133825 0.83502635E+01  0.82669758E+02                                 1.775612                            1.672915      -1.012199       2.391393                    0.997328       3.564389       9.946018       0.492245       1.256836      -0.713768       0.022940       0.024189       0.011105       0.035138       0.006997       0.011883      -0.005638      -0.006569      -0.003308      -0.017581       0.007444       0.010138              1.815415       1.829403       0.430651       0.265513       2.095035       0.130816       1.521808          -0.000000
           12              H       1.579967       3.451149       8.589278       0.115446       1.226733 0.93429128E+01  0.94465376E+02                                 1.820367                            1.730451      -1.238404       2.285917                    0.995811       3.569990       9.838637       0.504021       1.201898      -0.726878      -0.023003      -0.023586      -0.015455       0.036391       0.009201       0.004989       0.000112      -0.016450      -0.006784      -0.013114      -0.000659       0.013773              1.844665       1.840868       0.308085       0.339381       2.006644       0.039994       1.686485          -0.000000
           13              H      -0.550894       3.236473       2.261418       0.119250       1.204304 0.89824629E+01  0.90182812E+02                                 1.833879                            1.726360      -0.976545       2.416615                    0.998152       3.442603       9.540592       0.490320       1.244223      -0.718612       0.005901      -0.034273       0.021078       0.040666      -0.004737       0.004599      -0.001629      -0.029737       0.008775      -0.017957       0.003333       0.014624              1.875912       1.429915      -0.124553       0.070507       2.317938      -0.361847       1.879883          -0.000000
           14              H      11.056955       3.144124      -0.032893       0.105949       1.105345 0.78659476E+01  0.77747426E+02                                 1.820975                            1.675994      -1.433147       2.187907                    0.991797       3.912742      11.393469       0.462750       1.339137      -0.693258       0.002832      -0.031535      -0.013897       0.034578      -0.004053       0.004274      -0.003595      -0.024978       0.022467      -0.017427       0.004485       0.012942              1.912212       1.401653      -0.114341       0.006523       2.560025       0.508582       1.774957          -0.000000
           15              H      -1.041789       7.240343       2.234692       0.125733       1.068074 0.78518517E+01  0.77936303E+02                                 1.821992                            1.709993      -1.345704       2.246597                    0.992778       3.828091      11.342168       0.441866       1.396523      -0.682828       0.000575       0.031536       0.019732       0.037206      -0.002385      -0.003882       0.000050      -0.013544       0.005883      -0.009442       0.003097       0.006346              1.887609       1.444853      -0.052902       0.078369       2.301119       0.416826       1.916854          -0.000000
           16              H       9.256920       9.669755       2.857610       0.120788       1.162773 0.83973191E+01  0.82126471E+02                                 1.727377                            1.619440      -0.920053       2.441106                    0.998751       3.266454       8.665038       0.534740       1.171172      -0.736437      -0.013351      -0.021571       0.033574       0.042080       0.008652      -0.007826      -0.011478       0.012198       0.008769      -0.015545      -0.003639       0.019184              1.785483       1.558448       0.053250      -0.091262       1.717640      -0.442632       2.080360          -0.000000
           17              H       7.672215      10.419540       1.363018       0.115879       1.134154 0.81476122E+01  0.78910305E+02                                 1.681984                            1.581984      -0.857195       2.469192                    0.999071       3.236055       8.481045       0.549032       1.151874      -0.741142      -0.034202      -0.009995       0.007281       0.036368       0.004404       0.000544      -0.014439       0.019584       0.004788      -0.020702       0.008221       0.012481              1.720959       2.228348       0.210863      -0.099635       1.501132      -0.096024       1.433396          -0.000000
           18              H       2.530072      -0.112027       0.754491       0.117769       1.311205 0.10197372E+02  0.10514080E+03                                 1.897734                            1.805621      -1.229215       2.292768                    0.995948       3.547880       9.799140       0.495481       1.198937      -0.729018       0.035778       0.007493      -0.003781       0.036749       0.005100      -0.006136      -0.008087       0.012209      -0.011069      -0.012088      -0.002137       0.014226              1.925722       2.412179       0.138608       0.068211       1.699401      -0.177310       1.665586          -0.000000
           19              H       1.882483       5.480687       1.761850       0.102156       1.239327 0.91346287E+01  0.93187314E+02                                 1.922129                            1.773945      -1.454991       2.172133                    0.992852       3.957685      11.489525       0.464750       1.291876      -0.703558      -0.031224      -0.007961       0.014371       0.035282       0.007350      -0.004442       0.002533       0.001100      -0.003086      -0.009658       0.001465       0.008192              2.017397       2.737563       0.195216      -0.482475       1.557796       0.048216       1.756830          -0.000000
           20              H       2.682738       4.210028       0.014391       0.110520       1.133825 0.83502648E+01  0.82669770E+02                                 1.775611                            1.672915      -1.012199       2.391393                    0.997328       3.564389       9.946016       0.492245       1.256836      -0.713768      -0.019682      -0.026907      -0.011105       0.035138       0.007706      -0.007678       0.010679       0.001207      -0.003308      -0.017581       0.007444       0.010138              1.815415       1.934503       0.449813       0.081069       1.989934       0.284671       1.521807          -0.000000
           21              H       5.186601       7.774822       1.689896       0.115446       1.226732 0.93429107E+01  0.94465352E+02                                 1.820367                            1.730451      -1.238404       2.285917                    0.995811       3.569990       9.838638       0.504020       1.201898      -0.726878       0.019078       0.026861       0.015455       0.036391       0.011512      -0.000784       0.004929       0.008896      -0.006784      -0.013114      -0.000659       0.013773              1.844665       1.892581       0.317514      -0.021529       1.954931       0.341050       1.686485          -0.000000
           22              H       5.015586       9.909631       8.017756       0.119250       1.204305 0.89824779E+01  0.90182994E+02                                 1.833880                            1.726361      -0.976545       2.416615                    0.998152       3.442604       9.540594       0.490320       1.244223      -0.718612       0.034775       0.000342      -0.021078       0.040666       0.000816      -0.002427       0.004232       0.031166       0.008776      -0.017957       0.003333       0.014624              1.875913       2.333327       0.040162      -0.368625       1.414529       0.004460       1.879884          -0.000000
           23              H       7.188523      -1.493396      10.312067       0.105949       1.105345 0.78659545E+01  0.77747508E+02                                 1.820976                            1.675994      -1.433147       2.187907                    0.991797       3.912743      11.393471       0.462750       1.339137      -0.693258       0.031532       0.002871       0.013897       0.034578       0.000616      -0.004303       0.003559       0.026231       0.022467      -0.017427       0.004485       0.012942              1.912212       2.563110       0.097423       0.499164       1.398569       0.097642       1.774958          -0.000000
           24              H       0.988599       9.674395       8.044482       0.125733       1.068074 0.78518529E+01  0.77936315E+02                                 1.821992                            1.709993      -1.345704       2.246597                    0.992778       3.828091      11.342167       0.441866       1.396523      -0.682828      -0.030922      -0.006222      -0.019732       0.037206       0.000158       0.000745      -0.003810       0.014356       0.005883      -0.009442       0.003097       0.006346              1.887609       2.292240       0.101599       0.396009       1.453732       0.151864       1.916854          -0.000000
           25              H       6.513745       9.236296      13.136784       0.120787       1.162772 0.83973177E+01  0.82126461E+02                                 1.727378                            1.619441      -0.920053       2.441106                    0.998751       3.266453       8.665038       0.534740       1.171173      -0.736437      -0.018826      -0.017004       0.033574       0.042080       0.005942      -0.009888      -0.009758      -0.017520       0.008769      -0.015545      -0.003639       0.019184              1.785483       1.693726       0.077914      -0.419084       1.582364      -0.169177       2.080361          -0.000000
           26              H       7.535616       7.811780      11.642192       0.115879       1.134153 0.81476096E+01  0.78910275E+02                                 1.681983                            1.581984      -0.857195       2.469192                    0.999071       3.236055       8.481045       0.549032       1.151874      -0.741142      -0.003698      -0.035440       0.007281       0.036368       0.000665      -0.014302      -0.002055      -0.021433       0.004788      -0.020702       0.008220       0.012482              1.720958       1.450111       0.068970      -0.076595       2.279369      -0.115242       1.433396          -0.000000
           27              H      -1.902808       0.863998      11.033665       0.117769       1.311208 0.10197399E+02  0.10514115E+03                                 1.897737                            1.805624      -1.229215       2.292769                    0.995948       3.547881       9.799145       0.495480       1.198937      -0.729018       0.000954       0.036541      -0.003781       0.036749       0.002617      -0.006855      -0.007487      -0.015023      -0.011069      -0.012088      -0.002137       0.014226              1.925725       1.673418       0.003913      -0.186670       2.438170       0.035301       1.665588          -0.000000
           28              H       3.715360       1.230071      12.041024       0.102156       1.239326 0.91346246E+01  0.93187262E+02                                 1.922128                            1.773945      -1.454991       2.172133                    0.992852       3.957685      11.489524       0.464750       1.291876      -0.703558      -0.002231      -0.032146       0.014371       0.035282       0.006683       0.003289      -0.003916      -0.006217      -0.003086      -0.009658       0.001465       0.008192              2.017396       1.526857      -0.025527       0.133975       2.768501      -0.466002       1.756830          -0.000000
           29              H       2.321768       1.789430      10.293565       0.110520       1.133825 0.83502626E+01  0.82669745E+02                                 1.775611                            1.672915      -1.012199       2.391393                    0.997328       3.564389       9.946017       0.492245       1.256836      -0.713768      -0.022940      -0.024189      -0.011105       0.035138       0.006997       0.011883      -0.005638      -0.006569      -0.003308      -0.017581       0.007444       0.010138              1.815415       1.829402       0.430650       0.265513       2.095034       0.130816       1.521807          -0.000000
           30              H       5.379633       4.892098      11.969070       0.115446       1.226732 0.93429115E+01  0.94465362E+02                                 1.820367                            1.730451      -1.238404       2.285917                    0.995811       3.569990       9.838638       0.504020       1.201898      -0.726878       0.023003       0.023586       0.015455       0.036391       0.009201       0.004989       0.000112      -0.016450      -0.006784      -0.013114      -0.000659       0.013773              1.844666       1.840868       0.308085       0.339381       2.006644       0.039994       1.686485          -0.000000
           31              H       7.510494       5.106774      18.296930       0.119250       1.204304 0.89824629E+01  0.90182812E+02                                 1.833879                            1.726360      -0.976545       2.416615                    0.998152       3.442603       9.540592       0.490320       1.244223      -0.718612      -0.005901       0.034273      -0.021078       0.040666      -0.004737       0.004599      -0.001629      -0.029737       0.008775      -0.017957       0.003333       0.014624              1.875912       1.429915      -0.124553       0.070507       2.317938      -0.361847       1.879883          -0.000000
           32              H      -1.419791       8.409017       0.032893       0.105949       1.105345 0.78659494E+01  0.77747444E+02                                 1.820975                            1.675994      -1.433146       2.187907                    0.991797       3.912742      11.393467       0.462750       1.339137      -0.693258      -0.002832       0.031535       0.013897       0.034578      -0.004053       0.004274      -0.003595      -0.024978       0.022467      -0.017427       0.004485       0.012942              1.912212       1.401653      -0.114341       0.006523       2.560025       0.508582       1.774957          -0.000000
           33              H       8.001389       1.102904      18.323656       0.125733       1.068074 0.78518512E+01  0.77936295E+02                                 1.821991                            1.709993      -1.345704       2.246597                    0.992778       3.828091      11.342167       0.441866       1.396523      -0.682828      -0.000575      -0.031536      -0.019732       0.037206      -0.002385      -0.003882       0.000050      -0.013544       0.005883      -0.009442       0.003097       0.006346              1.887608       1.444853      -0.052902       0.078369       2.301118       0.416826       1.916854          -0.000000
           34              H      -2.297320      -1.326508      17.700738       0.120788       1.162772 0.83973176E+01  0.82126460E+02                                 1.727378                            1.619441      -0.920053       2.441106                    0.998751       3.266453       8.665038       0.534740       1.171173      -0.736437       0.013351       0.021571      -0.033574       0.042080       0.008652      -0.007826      -0.011478       0.012198       0.008769      -0.015545      -0.003639       0.019184              1.785483       1.558449       0.053250      -0.091262       1.717641      -0.442632       2.080361          -0.000000
           35              H      -0.712615      -2.076293      19.195330       0.115879       1.134154 0.81476122E+01  0.78910305E+02                                 1.681984                            1.581984      -0.857195       2.469192                    0.999071       3.236055       8.481045       0.549032       1.151874      -0.741142       0.034202       0.009995      -0.007281       0.036368       0.004404       0.000544      -0.014439       0.019584       0.004788      -0.020702       0.008221       0.012482              1.720959       2.228348       0.210863      -0.099635       1.501132      -0.096024       1.433396          -0.000000
           36              H       6.535964      -3.097867      19.803857       0.117769       1.311204 0.10197370E+02  0.10514078E+03                                 1.897734                            1.805621      -1.229215       2.292769                    0.995948       3.547880       9.799139       0.495481       1.198936      -0.729018      -0.035778      -0.007493       0.003781       0.036749       0.005100      -0.006136      -0.008087       0.012209      -0.011069      -0.012088      -0.002137       0.014226              1.925721       2.412178       0.138608       0.068211       1.699401      -0.177310       1.665586          -0.000000
           37              H       5.077117       2.862560      18.796498       0.102156       1.239327 0.91346294E+01  0.93187321E+02                                 1.922129                            1.773945      -1.454991       2.172133                    0.992852       3.957685      11.489524       0.464750       1.291876      -0.703558       0.031224       0.007961      -0.014371       0.035282       0.007350      -0.004442       0.002533       0.001100      -0.003086      -0.009658       0.001465       0.008192              2.017396       2.737563       0.195216      -0.482475       1.557796       0.048216       1.756830          -0.000000
           38              H       6.954426       7.343113      -0.014391       0.110520       1.133825 0.83502648E+01  0.82669770E+02                                 1.775611                            1.672915      -1.012199       2.391393                    0.997328       3.564389       9.946016       0.492245       1.256836      -0.713768       0.019682       0.026907       0.011105       0.035138       0.007706      -0.007678       0.010679       0.001207      -0.003308      -0.017581       0.007444       0.010138              1.815415       1.934503       0.449813       0.081069       1.989934       0.284671       1.521807          -0.000000
           39              H       1.772999       0.568425      18.868452       0.115446       1.226732 0.93429093E+01  0.94465338E+02                                 1.820367                            1.730451      -1.238404       2.285917                    0.995811       3.569990       9.838639       0.504020       1.201898      -0.726878      -0.019078      -0.026861      -0.015455       0.036391       0.011512      -0.000784       0.004929       0.008896      -0.006784      -0.013114      -0.000659       0.013773              1.844666       1.892581       0.317514      -0.021529       1.954931       0.341050       1.686485          -0.000000
           40              H       1.944014      -1.566384      12.540592       0.119250       1.204305 0.89824737E+01  0.90182942E+02                                 1.833880                            1.726360      -0.976545       2.416615                    0.998152       3.442603       9.540591       0.490320       1.244223      -0.718612      -0.034775      -0.000342       0.021078       0.040666       0.000816      -0.002427       0.004232       0.031166       0.008775      -0.017957       0.003333       0.014624              1.875913       2.333327       0.040162      -0.368625       1.414528       0.004460       1.879883          -0.000000
           41              H      -0.228923       9.836643      10.246281       0.105949       1.105346 0.78659554E+01  0.77747517E+02                                 1.820976                            1.675994      -1.433147       2.187907                    0.991797       3.912743      11.393470       0.462750       1.339136      -0.693258      -0.031532      -0.002871      -0.013897       0.034578       0.000616      -0.004303       0.003559       0.026231       0.022467      -0.017427       0.004485       0.012942              1.912212       2.563110       0.097423       0.499164       1.398569       0.097642       1.774958          -0.000000
           42              H       5.971001      -1.331148      12.513866       0.125733       1.068073 0.78518459E+01  0.77936236E+02                                 1.821992                            1.709993      -1.345704       2.246597                    0.992778       3.828090      11.342167       0.441866       1.396524      -0.682828       0.030922       0.006222       0.019732       0.037206       0.000158       0.000745      -0.003810       0.014356       0.005883      -0.009442       0.003097       0.006346              1.887609       2.292240       0.101599       0.396009       1.453732       0.151864       1.916854          -0.000000
           43              C      -1.435881       8.032138       7.396894       0.645881      24.081820 0.24596558E+03  0.50801439E+04                                 7.826399                            5.617925      -0.130263       2.019267                    0.999294      22.050641      61.968902       0.616305       0.481181      -1.013300       0.038033      -0.055396      -0.024349       0.071471      -0.004798       0.089613      -0.038952       0.087781       0.020833      -0.087516      -0.032328       0.119844              9.923229       8.448745      -1.939108      -5.004784      10.211280       2.952992      11.109663           0.000000
           44              C      -2.147501       8.938835       8.352857      -0.024850      38.549439 0.42362457E+03  0.98286213E+04                                 9.940947                            6.823630       0.018840       2.013955                    0.999448      27.040741      75.545011       0.640492       0.412175      -1.074142      -0.019250       0.034974       0.023970       0.046565       0.003712       0.012799      -0.011963       0.000983      -0.015181      -0.020738       0.006173       0.014565             13.295748      11.796515      -3.384870      -7.694495      12.968459       4.454277      15.122271          -0.000001
           45              C      -0.009540      -1.253148       8.173999      -0.105663      32.828356 0.41939261E+03  0.97883768E+04                                 8.954694                            6.871346       0.033246       1.981155                    0.999710      29.222370      84.173431       0.621616       0.422177      -1.058742      -0.011687      -0.019161       0.011871       0.025390       0.017344      -0.000023      -0.017970       0.020059       0.027849      -0.030961       0.007113       0.023848             10.462510       8.776562      -2.297655      -4.368638      11.736050       2.559550      10.874919           0.000001
           46              C      -0.619139      -0.407166       9.060064      -0.149223      35.177689 0.43196148E+03  0.10111163E+05                                 9.224227                            6.864136       0.229718       2.037005                    0.999777      29.393374      83.561368       0.639723       0.409033      -1.071924      -0.002204      -0.017598       0.003505       0.018079       0.005971      -0.005088      -0.005673      -0.045290      -0.042886      -0.020031      -0.011405       0.031437             11.006120      10.152887      -1.312921      -5.746226      10.744417       1.519528      12.121057          -0.000000
           47              C      -1.308169      -0.909380      10.182550       0.082239      35.578861 0.40472154E+03  0.93092137E+04                                 9.512784                            6.761802      -0.032168       2.005713                    0.999232      26.232452      73.633109       0.628564       0.423643      -1.063851      -0.000258       0.012125      -0.002771       0.012440      -0.004260      -0.013390       0.007894       0.008860       0.035521      -0.012872      -0.009697       0.022569             12.175159      11.940437      -1.967461      -7.730051      10.354709       2.460341      14.230331          -0.000001
           48              C      -2.834483       8.422181       9.419835      -0.160635      38.472383 0.45670412E+03  0.10896201E+05                                 9.991469                            7.167766       0.026535       1.969371                    0.999648      30.325449      88.513862       0.608558       0.421856      -1.058220       0.000641       0.016524      -0.000321       0.016539      -0.000652       0.024277      -0.013380      -0.012620      -0.072491      -0.039962       0.012994       0.026968             12.690636      12.377408      -2.270081      -7.980125      10.731104       3.147571      14.963398           0.000000
           49              C       1.359575       5.692889       7.232427       0.663110      22.880382 0.23906028E+03  0.49042489E+04                                 7.560775                            5.546595      -0.158611       2.014423                    0.999215      21.797046      61.120747       0.618677       0.482588      -1.012199      -0.037823      -0.000550      -0.060082       0.070998      -0.031742      -0.076784       0.070075      -0.030837       0.030472      -0.089478      -0.033518       0.122996              9.279619       8.507453      -0.328616       4.232765       8.827598      -3.456224      10.503807          -0.000000
           50              C       2.281677       5.325718       8.363136      -0.027161      39.473792 0.43226670E+03  0.10071074E+05                                10.053063                            6.868926       0.026223       2.012468                    0.999283      27.196854      75.922500       0.642281       0.409314      -1.076956       0.035099      -0.002736       0.034442       0.049252       0.009945      -0.012441       0.005575      -0.002732      -0.009299      -0.019316       0.005918       0.013398             13.212617      11.111242      -1.525206       7.255899      13.571261      -5.321574      14.955348          -0.000001
           51              C       3.191831       6.242249       8.893541      -0.108839      35.098338 0.45240359E+03  0.10814620E+05                                 9.506764                            7.228371      -0.179735       1.909740                    0.999330      30.312743      89.818848       0.591609       0.433098      -1.046762      -0.014648      -0.028572       0.003368       0.032284      -0.001072      -0.018923      -0.007555      -0.018357      -0.002453      -0.025052       0.007014       0.018038             11.047229       9.506438      -0.137670       5.180375      12.415714      -2.812270      11.219534           0.000000
           52              C       4.009044       5.918277       9.939961      -0.154776      37.529360 0.45250347E+03  0.10763135E+05                                 9.766643                            7.098217       0.095611       1.992116                    0.999703      30.165712      87.702193       0.616710       0.417549      -1.061720      -0.013910      -0.010809      -0.001637       0.017693       0.017756       0.014778       0.012564       0.003501      -0.020079      -0.016763      -0.014366       0.031129             11.875928       9.001513      -0.887558       4.535947      15.109230      -5.101225      11.517042          -0.000000
           53              C       3.928248       4.647283      10.540265       0.083627      36.993390 0.39960807E+03  0.91689867E+04                                 9.761424                            6.708552      -0.142174       1.967899                    0.999319      26.374398      74.113554       0.632069       0.422333      -1.063913       0.002886       0.008739       0.004394       0.010198      -0.008564       0.010752      -0.015805      -0.010517       0.014227      -0.013914      -0.011430       0.025344             12.620264       9.108135      -1.747342       5.374509      15.633161      -6.527433      13.119494          -0.000000
           54              C       2.204993       4.076548       8.934658      -0.169585      40.867702 0.47092484E+03  0.11327599E+05                                10.424246                            7.299611      -0.035502       1.944071                    0.999612      30.803547      90.424535       0.600124       0.424306      -1.056161       0.011711       0.008577       0.004281       0.015134       0.016325      -0.007147       0.027797       0.004502      -0.018634      -0.036996       0.008611       0.028385             13.336898       9.964974      -2.504704       6.090176      15.514712      -7.092951      14.531009           0.000000
           55              C      -0.802691       5.268807       3.932812       0.623094      24.942421 0.25241981E+03  0.52383513E+04                                 7.946881                            5.654493      -0.083486       2.029325                    0.999492      22.219297      62.243130       0.621355       0.475002      -1.018320       0.033034      -0.000176       0.049352       0.059388      -0.049238       0.031797       0.000681       0.105038      -0.344810      -0.119828      -0.013113       0.132941              9.920654       4.661682       1.154634       0.498953       8.582746       1.333270      16.517535           0.000001
           56              C      -0.795578       5.257624       2.450555      -0.011456      37.197252 0.42328134E+03  0.98303255E+04                                 9.723238                            6.863046      -0.030928       2.005694                    0.999128      26.868441      75.392229       0.632021       0.417288      -1.069567       0.010640      -0.013577      -0.042530       0.045895       0.009014       0.004093      -0.001660      -0.004608      -0.038095      -0.014334      -0.001371       0.015705             12.220219       5.433041      -0.507329       1.113219      11.130056       1.213983      20.097560          -0.000001
           57              C      -0.687993       4.037892       1.768018      -0.105499      33.063343 0.42268332E+03  0.98941691E+04                                 9.005599                            6.895914       0.134398       2.017827                    0.999754      29.218230      84.555383       0.620215       0.421891      -1.057884      -0.001383       0.028866       0.000512       0.028904      -0.001769       0.002156      -0.012725      -0.007444      -0.033773      -0.017400       0.001522       0.015878             10.306309       5.041668      -0.392130       0.963430      11.150931       2.031436      14.726329           0.000000
           58              C      -0.777829       3.980878       0.409111      -0.136570      35.065920 0.45288196E+03  0.10791839E+05                                 9.386918                            7.163781       0.076859       1.996912                    0.999309      29.879481      87.410256       0.604874       0.424943      -1.055362      -0.002774       0.015223       0.005778       0.016518       0.004203       0.006541       0.012796       0.001055      -0.028821      -0.017783       0.001376       0.016408             10.711642       5.483139      -1.135754       1.716604      12.176981      -0.069546      14.474806           0.000000
           59              C       8.059251       1.938133      20.210912       0.082702      34.290346 0.41758380E+03  0.96964157E+04                                 9.304745                            6.907172      -0.035166       2.005142                    0.999332      26.503885      75.150473       0.615673       0.428438      -1.059119      -0.003910      -0.011585      -0.008452       0.014864       0.000001       0.008668      -0.011186      -0.011770       0.053338      -0.017581      -0.006706       0.024287             11.041941       5.657238      -1.260423       2.622438      10.978879      -1.231025      16.489705          -0.000000
           60              C      -0.984736       6.416170       1.763906      -0.146373      36.148100 0.46582515E+03  0.11197084E+05                                 9.665434                            7.318076      -0.068268       1.952782                    0.998920      30.172747      89.128358       0.591047       0.431124      -1.049836       0.014212      -0.006461      -0.010275       0.018689       0.010327      -0.007875       0.017986       0.030035      -0.087457      -0.039762       0.006867       0.032894             11.367581       5.921576      -0.891436       2.549246      10.671968      -1.034827      17.509200           0.000001
           61              C       0.138958       9.920072       2.882280       0.645881      24.081811 0.24596549E+03  0.50801416E+04                                 7.826397                            5.617924      -0.130263       2.019267                    0.999294      22.050640      61.968897       0.616305       0.481181      -1.013300       0.061320      -0.027480       0.024349       0.071471      -0.019979      -0.054395       0.081173      -0.078746       0.020833      -0.087516      -0.032328       0.119844              9.923227      10.838922      -1.503318       3.802801       7.821101      -4.393940      11.109659           0.000000
           62              C      -0.880677      10.457518       1.926317      -0.024850      38.549421 0.42362450E+03  0.98286191E+04                                 9.940943                            6.823629       0.018840       2.013955                    0.999448      27.040739      75.545000       0.640492       0.412174      -1.074142      -0.037860       0.012665      -0.023970       0.046565       0.003299      -0.014065       0.010446      -0.003540      -0.015181      -0.020738       0.006173       0.014565             13.295742      14.125338      -2.960265       5.762187      10.639628      -6.770742      15.122260          -0.000001
           63              C      -2.214105      10.182355       2.105175      -0.105663      32.828354 0.41939245E+03  0.97883723E+04                                 8.954694                            6.871345       0.033246       1.981155                    0.999710      29.222369      84.173425       0.621616       0.422177      -1.058742       0.016754       0.014935      -0.011871       0.025390       0.012688      -0.017674      -0.003245      -0.031010       0.027849      -0.030961       0.007113       0.023848             10.462510      12.451716      -1.627580       3.301635       8.060893      -3.838688      10.874922           0.000001
           64              C       8.587891      10.630325       1.219110      -0.149223      35.177703 0.43196143E+03  0.10111161E+05                                 9.224228                            6.864135       0.229718       2.037005                    0.999777      29.393372      83.561358       0.639723       0.409033      -1.071924       0.016917       0.005325      -0.003505       0.018079       0.013579      -0.004668      -0.006023       0.038161      -0.042886      -0.020031      -0.011405       0.031436             11.006124      11.188740      -1.124063       2.525581       9.708566      -5.380484      12.121067          -0.000000
           65              C       8.958369      11.398261       0.096624       0.082239      35.578848 0.40472130E+03  0.93092069E+04                                 9.512781                            6.761799      -0.032167       2.005713                    0.999232      26.232450      73.633101       0.628564       0.423643      -1.063851      -0.011975      -0.001921       0.002771       0.012440      -0.005549       0.010168      -0.011757      -0.005283       0.035521      -0.012872      -0.009697       0.022569             12.175156      11.100076      -2.120678       3.806966      11.195062      -7.163377      14.230330          -0.000001
           66              C      -0.495625      11.226030       0.859339      -0.160635      38.472514 0.45670592E+03  0.10896259E+05                                 9.991509                            7.167792       0.026536       1.969371                    0.999648      30.325494      88.514152       0.608555       0.421857      -1.058218      -0.016141      -0.003594       0.000321       0.016539       0.001616      -0.017517       0.021483       0.012268      -0.072491      -0.039962       0.012994       0.026968             12.690690      11.585270      -2.414534       4.527934      11.523338      -7.286163      14.963463           0.000001
           67              C       2.941686       7.589541       3.046747       0.663109      22.880398 0.23906038E+03  0.49042516E+04                                 7.560779                            5.546596      -0.158611       2.014423                    0.999215      21.797047      61.120753       0.618677       0.482588      -1.012199      -0.006243       0.037308       0.060082       0.070998      -0.024258       0.082711      -0.062969       0.051257       0.030472      -0.089478      -0.033518       0.122996              9.279627       8.933282      -0.250984      -4.159408       8.401779       3.544182      10.503820          -0.000000
           68              C       3.468299       6.748254       1.916038      -0.027161      39.473808 0.43226666E+03  0.10071073E+05                                10.053066                            6.868925       0.026223       2.012468                    0.999283      27.196856      75.922511       0.642281       0.409314      -1.076956       0.008987      -0.034040      -0.034442       0.049252       0.009787       0.007716      -0.011239      -0.004463      -0.009299      -0.019316       0.005918       0.013398             13.212625      14.030406      -0.992977      -6.536764      10.652111       6.183697      14.955358          -0.000001
           69              C       2.729885       5.688464       1.385633      -0.108839      35.098354 0.45240392E+03  0.10814630E+05                                 9.506767                            7.228373      -0.179735       1.909740                    0.999330      30.312742      89.818843       0.591609       0.433098      -1.046762       0.025481       0.019535      -0.003368       0.032284       0.002236      -0.004039      -0.019972       0.017932      -0.002453      -0.025052       0.007014       0.018038             11.047233      12.370711       0.384559      -3.695862       9.551453       4.591925      11.219536           0.000000
           70              C       3.195186       4.942615       0.339213      -0.154776      37.529380 0.45250359E+03  0.10763138E+05                                 9.766647                            7.098218       0.095611       1.992116                    0.999703      30.165710      87.702186       0.616710       0.417549      -1.061720       0.008139       0.015624       0.001637       0.017693       0.015996       0.009709       0.016792      -0.015809      -0.020079      -0.016763      -0.014366       0.031129             11.875935      15.225975       0.247317      -5.832110       8.884782       3.547381      11.517048          -0.000000
           71              C       1.753510       2.040183      20.297257       0.083627      36.993400 0.39960803E+03  0.91689856E+04                                 9.761425                            6.708552      -0.142174       1.967899                    0.999319      26.374398      74.113553       0.632069       0.422333      -1.063913      -0.008079      -0.004407      -0.004394       0.010198      -0.006157      -0.017477       0.007743       0.015885       0.014227      -0.013914      -0.011430       0.025344             12.620268      16.039913      -0.483504      -7.385597       8.701394       4.116525      13.119498          -0.000000
           72              C       4.683455       7.047756       1.344516      -0.169585      40.867715 0.47092476E+03  0.11327596E+05                                10.424248                            7.299611      -0.035503       1.944071                    0.999612      30.803550      90.424550       0.600124       0.424306      -1.056161      -0.006337      -0.013060      -0.004281       0.015134       0.014480       0.028628      -0.002045      -0.015735      -0.018634      -0.036996       0.008611       0.028385             13.336905      16.220131      -1.364233      -8.070313       9.259568       4.719152      14.531015           0.000000
           73              C       2.971048       9.792808       6.346362       0.623095      24.942415 0.25241975E+03  0.52383498E+04                                 7.946880                            5.654492      -0.083486       2.029325                    0.999492      22.219296      62.243126       0.621355       0.475002      -1.018320       0.006098      -0.032467      -0.049352       0.059388      -0.064605      -0.005033       0.031404      -0.063526      -0.344810      -0.119828      -0.013113       0.132941              9.920652       8.049098       1.772247       1.222143       5.195326       0.730006      16.517532           0.000001
           74              C       2.983325       9.787816       7.828619      -0.011456      37.197247 0.42328123E+03  0.98303222E+04                                 9.723237                            6.863044      -0.030928       2.005694                    0.999128      26.868440      75.392224       0.632021       0.417288      -1.069567       0.015266      -0.008032       0.042530       0.045895       0.009247      -0.002367       0.003729      -0.002051      -0.038095      -0.014334      -0.001371       0.015705             12.220218      11.125809       0.530609       0.994618       5.437284       1.312913      20.097561          -0.000000
           75              C       4.202572       9.900757       8.511156      -0.105499      33.063357 0.42268348E+03  0.98941738E+04                                 9.005602                            6.895915       0.134398       2.017827                    0.999754      29.218230      84.555385       0.620215       0.421891      -1.057884      -0.028646      -0.003817      -0.000512       0.028904      -0.000342      -0.012905      -0.000162       0.008214      -0.033773      -0.017400       0.001522       0.015878             10.306313      11.092771       0.711141       1.825686       5.099832       1.312179      14.726334           0.000000
           76              C       6.348984      -1.553779       9.870063      -0.136570      35.065922 0.45288204E+03  0.10791842E+05                                 9.386919                            7.163782       0.076858       1.996912                    0.999309      29.879482      87.410264       0.604874       0.424943      -1.055362      -0.015474      -0.000001      -0.005778       0.016518       0.003747       0.011415       0.008730      -0.003954      -0.028821      -0.017783       0.001376       0.016408             10.711643      12.362451       0.118523      -0.376320       5.297672       1.676289      14.474808           0.000000
           77              C       5.159696      -1.537886      10.626610       0.082702      34.290338 0.41758371E+03  0.96964131E+04                                 9.304744                            6.907171      -0.035166       2.005142                    0.999332      26.503885      75.150475       0.615673       0.428438      -1.059119       0.010696       0.005924       0.008452       0.014864       0.002078      -0.012559       0.006521       0.011012       0.053338      -0.017581      -0.006706       0.024287             11.041939      11.252491      -0.240263      -1.681439       5.383622       2.359097      16.489705          -0.000000
           78              C       1.809639       9.766099       8.515268      -0.146373      36.148106 0.46582526E+03  0.11197087E+05                                 9.665436                            7.318077      -0.068268       1.952782                    0.998920      30.172746      89.128356       0.591047       0.431124      -1.049836       0.008906      -0.012822       0.010275       0.018689       0.004363       0.019107      -0.004521      -0.035392      -0.087457      -0.039762       0.006867       0.032894             11.367583      10.833741       0.004181      -1.475296       5.759806       2.322285      17.509203           0.000001
           79              C       8.395481       0.311109      13.161454       0.645881      24.081819 0.24596556E+03  0.50801435E+04                                 7.826399                            5.617925      -0.130263       2.019267                    0.999294      22.050640      61.968900       0.616305       0.481181      -1.013300      -0.038033       0.055396       0.024349       0.071471      -0.004798       0.089613      -0.038952       0.087781       0.020833      -0.087516      -0.032328       0.119844              9.923229       8.448745      -1.939108      -5.004784      10.211280       2.952992      11.109663           0.000000
           80              C       9.107101      -0.595588      12.205491      -0.024850      38.549440 0.42362460E+03  0.98286221E+04                                 9.940947                            6.823630       0.018840       2.013955                    0.999448      27.040742      75.545012       0.640492       0.412174      -1.074142       0.019250      -0.034974      -0.023970       0.046565       0.003712       0.012799      -0.011963       0.000983      -0.015181      -0.020738       0.006173       0.014565             13.295748      11.796514      -3.384869      -7.694495      12.968459       4.454277      15.122271          -0.000001
           81              C       9.075576      -1.956746      12.384349      -0.105663      32.828353 0.41939257E+03  0.97883757E+04                                 8.954693                            6.871345       0.033246       1.981155                    0.999710      29.222369      84.173424       0.621616       0.422177      -1.058742       0.011687       0.019161      -0.011871       0.025390       0.017344      -0.000023      -0.017970       0.020059       0.027850      -0.030961       0.007113       0.023848             10.462509       8.776561      -2.297654      -4.368638      11.736049       2.559549      10.874918           0.000001
           82              C       7.578739       8.750413      11.498284      -0.149223      35.177687 0.43196146E+03  0.10111162E+05                                 9.224226                            6.864135       0.229718       2.037005                    0.999777      29.393373      83.561362       0.639723       0.409033      -1.071924       0.002204       0.017598      -0.003505       0.018079       0.005971      -0.005088      -0.005673      -0.045290      -0.042886      -0.020031      -0.011405       0.031437             11.006119      10.152886      -1.312921      -5.746226      10.744416       1.519527      12.121056          -0.000000
           83              C       8.267769       9.252627      10.375798       0.082239      35.578857 0.40472148E+03  0.93092122E+04                                 9.512784                            6.761802      -0.032168       2.005713                    0.999232      26.232450      73.633104       0.628564       0.423643      -1.063851       0.000258      -0.012125       0.002771       0.012440      -0.004260      -0.013390       0.007894       0.008860       0.035521      -0.012872      -0.009697       0.022569             12.175159      11.940437      -1.967461      -7.730051      10.354708       2.460341      14.230331          -0.000001
           84              C       9.794083      -0.078934      11.138513      -0.160635      38.472380 0.45670407E+03  0.10896200E+05                                 9.991469                            7.167766       0.026535       1.969371                    0.999648      30.325447      88.513857       0.608558       0.421856      -1.058220      -0.000641      -0.016524       0.000321       0.016539      -0.000652       0.024277      -0.013380      -0.012620      -0.072491      -0.039962       0.012994       0.026968             12.690636      12.377408      -2.270081      -7.980125      10.731104       3.147571      14.963398           0.000001
           85              C       5.600025       2.650358      13.325921       0.663109      22.880383 0.23906028E+03  0.49042491E+04                                 7.560776                            5.546595      -0.158611       2.014423                    0.999215      21.797047      61.120751       0.618677       0.482588      -1.012199       0.037823       0.000550       0.060082       0.070998      -0.031742      -0.076784       0.070075      -0.030837       0.030472      -0.089478      -0.033518       0.122996              9.279620       8.507453      -0.328616       4.232766       8.827599      -3.456225      10.503808          -0.000000
           86              C       4.677923       3.017529      12.195212      -0.027161      39.473793 0.43226670E+03  0.10071074E+05                                10.053063                            6.868926       0.026223       2.012468                    0.999283      27.196854      75.922504       0.642281       0.409315      -1.076956      -0.035099       0.002736      -0.034442       0.049252       0.009945      -0.012441       0.005575      -0.002732      -0.009299      -0.019316       0.005918       0.013398             13.212618      11.111243      -1.525207       7.255899      13.571262      -5.321575      14.955349          -0.000001
           87              C       3.767769       2.100998      11.664807      -0.108839      35.098335 0.45240354E+03  0.10814619E+05                                 9.506763                            7.228370      -0.179734       1.909740                    0.999330      30.312741      89.818842       0.591609       0.433098      -1.046762       0.014648       0.028572      -0.003368       0.032284      -0.001072      -0.018923      -0.007555      -0.018357      -0.002453      -0.025052       0.007014       0.018038             11.047228       9.506438      -0.137670       5.180375      12.415713      -2.812270      11.219534           0.000001
           88              C       2.950556       2.424970      10.618387      -0.154776      37.529360 0.45250348E+03  0.10763135E+05                                 9.766644                            7.098218       0.095610       1.992116                    0.999703      30.165712      87.702196       0.616710       0.417550      -1.061720       0.013910       0.010810       0.001637       0.017693       0.017756       0.014778       0.012564       0.003501      -0.020079      -0.016763      -0.014366       0.031129             11.875929       9.001513      -0.887558       4.535947      15.109230      -5.101225      11.517042          -0.000000
           89              C       3.031352       3.695964      10.018083       0.083626      36.993403 0.39960823E+03  0.91689914E+04                                 9.761426                            6.708553      -0.142174       1.967899                    0.999319      26.374404      74.113574       0.632069       0.422333      -1.063913      -0.002886      -0.008739      -0.004394       0.010198      -0.008564       0.010752      -0.015805      -0.010517       0.014227      -0.013914      -0.011430       0.025344             12.620266       9.108137      -1.747343       5.374510      15.633164      -6.527435      13.119497          -0.000000
           90              C       4.754607       4.266699      11.623690      -0.169585      40.867726 0.47092514E+03  0.11327608E+05                                10.424250                            7.299614      -0.035503       1.944070                    0.999612      30.803557      90.424578       0.600123       0.424306      -1.056161      -0.011711      -0.008577      -0.004281       0.015134       0.016325      -0.007147       0.027797       0.004502      -0.018634      -0.036996       0.008611       0.028385             13.336904       9.964979      -2.504706       6.090180      15.514719      -7.092955      14.531016           0.000000
           91              C       7.762291       3.074440      16.625536       0.623094      24.942419 0.25241978E+03  0.52383507E+04                                 7.946881                            5.654493      -0.083486       2.029325                    0.999492      22.219296      62.243129       0.621355       0.475002      -1.018320      -0.033034       0.000176      -0.049352       0.059388      -0.049238       0.031797       0.000681       0.105038      -0.344810      -0.119828      -0.013113       0.132941              9.920654       4.661682       1.154634       0.498953       8.582746       1.333270      16.517535           0.000001
           92              C       7.755178       3.085623      18.107793      -0.011456      37.197247 0.42328128E+03  0.98303236E+04                                 9.723237                            6.863045      -0.030928       2.005694                    0.999128      26.868439      75.392220       0.632021       0.417288      -1.069567      -0.010640       0.013577       0.042530       0.045895       0.009014       0.004093      -0.001660      -0.004608      -0.038095      -0.014334      -0.001371       0.015705             12.220218       5.433040      -0.507329       1.113219      11.130055       1.213983      20.097558          -0.000001
           93              C       7.647593       4.305355      18.790330      -0.105499      33.063341 0.42268330E+03  0.98941685E+04                                 9.005599                            6.895914       0.134399       2.017827                    0.999754      29.218229      84.555379       0.620215       0.421891      -1.057884       0.001383      -0.028866      -0.000512       0.028904      -0.001769       0.002156      -0.012725      -0.007444      -0.033773      -0.017400       0.001522       0.015878             10.306309       5.041668      -0.392130       0.963430      11.150930       2.031436      14.726329           0.000000
           94              C      -4.006171       4.362369      20.149237      -0.136570      35.065916 0.45288189E+03  0.10791837E+05                                 9.386917                            7.163780       0.076859       1.996912                    0.999309      29.879479      87.410250       0.604874       0.424943      -1.055362       0.002774      -0.015223      -0.005778       0.016518       0.004203       0.006541       0.012796       0.001055      -0.028821      -0.017783       0.001376       0.016408             10.711642       5.483139      -1.135754       1.716604      12.176980      -0.069546      14.474805           0.000000
           95              C      -1.099651       6.405114       0.347436       0.082701      34.290356 0.41758394E+03  0.96964200E+04                                 9.304747                            6.907173      -0.035166       2.005142                    0.999332      26.503890      75.150493       0.615673       0.428438      -1.059119       0.003910       0.011585       0.008452       0.014864       0.000001       0.008668      -0.011186      -0.011770       0.053338      -0.017581      -0.006706       0.024287             11.041943       5.657239      -1.260423       2.622439      10.978881      -1.231025      16.489710          -0.000000
           96              C       7.944336       1.927077      18.794442      -0.146374      36.148112 0.46582534E+03  0.11197089E+05                                 9.665437                            7.318078      -0.068268       1.952782                    0.998920      30.172753      89.128384       0.591047       0.431124      -1.049836      -0.014212       0.006461       0.010275       0.018689       0.010327      -0.007875       0.017986       0.030035      -0.087457      -0.039762       0.006867       0.032894             11.367585       5.921578      -0.891436       2.549247      10.671971      -1.034828      17.509207           0.000001
           97              C       6.820642      -1.576825      17.676068       0.645881      24.081810 0.24596547E+03  0.50801411E+04                                 7.826397                            5.617924      -0.130263       2.019267                    0.999294      22.050639      61.968893       0.616305       0.481181      -1.013300      -0.061320       0.027480      -0.024349       0.071471      -0.019979      -0.054395       0.081173      -0.078746       0.020833      -0.087516      -0.032328       0.119844              9.923227      10.838922      -1.503318       3.802800       7.821101      -4.393940      11.109658           0.000000
           98              C       7.840277      -2.114271      18.632031      -0.024850      38.549423 0.42362453E+03  0.98286199E+04                                 9.940944                            6.823629       0.018840       2.013955                    0.999448      27.040740      75.545003       0.640492       0.412174      -1.074142       0.037860      -0.012665       0.023970       0.046565       0.003299      -0.014065       0.010446      -0.003540      -0.015181      -0.020738       0.006173       0.014565             13.295742      14.125338      -2.960265       5.762188      10.639629      -6.770742      15.122260          -0.000001
           99              C      -2.569895      -1.839108      18.453173      -0.105663      32.828354 0.41939247E+03  0.97883728E+04                                 8.954693                            6.871344       0.033246       1.981155                    0.999710      29.222370      84.173428       0.621616       0.422177      -1.058742      -0.016754      -0.014935       0.011871       0.025390       0.012688      -0.017674      -0.003245      -0.031010       0.027849      -0.030961       0.007113       0.023848             10.462510      12.451715      -1.627579       3.301635       8.060893      -3.838688      10.874922           0.000001
          100              C      -1.628291      -2.287078      19.339238      -0.149223      35.177703 0.43196143E+03  0.10111161E+05                                 9.224229                            6.864135       0.229718       2.037005                    0.999777      29.393372      83.561359       0.639723       0.409033      -1.071924      -0.016917      -0.005325       0.003505       0.018079       0.013579      -0.004668      -0.006023       0.038161      -0.042886      -0.020031      -0.011405       0.031436             11.006125      11.188741      -1.124063       2.525582       9.708566      -5.380485      12.121068          -0.000000
          101              C      -1.998769      -3.055014      20.461724       0.082239      35.578846 0.40472127E+03  0.93092061E+04                                 9.512781                            6.761799      -0.032167       2.005713                    0.999232      26.232449      73.633097       0.628564       0.423643      -1.063851       0.011975       0.001921      -0.002771       0.012440      -0.005549       0.010168      -0.011757      -0.005283       0.035521      -0.012872      -0.009697       0.022569             12.175155      11.100076      -2.120678       3.806966      11.195061      -7.163376      14.230329          -0.000001
          102              C       7.455225      -2.882783      19.699009      -0.160635      38.472514 0.45670592E+03  0.10896259E+05                                 9.991508                            7.167792       0.026536       1.969371                    0.999648      30.325494      88.514150       0.608555       0.421857      -1.058218       0.016141       0.003594      -0.000321       0.016539       0.001616      -0.017517       0.021483       0.012268      -0.072491      -0.039962       0.012994       0.026968             12.690690      11.585270      -2.414534       4.527934      11.523337      -7.286163      14.963463           0.000000
          103              C       4.017914       0.753706      17.511601       0.663109      22.880399 0.23906039E+03  0.49042517E+04                                 7.560779                            5.546596      -0.158611       2.014423                    0.999215      21.797047      61.120751       0.618677       0.482588      -1.012199       0.006243      -0.037308      -0.060082       0.070998      -0.024258       0.082711      -0.062969       0.051257       0.030472      -0.089478      -0.033518       0.122996              9.279627       8.933282      -0.250984      -4.159408       8.401779       3.544182      10.503820          -0.000000
          104              C       3.491301       1.594993      18.642310      -0.027161      39.473804 0.43226662E+03  0.10071072E+05                                10.053065                            6.868925       0.026223       2.012468                    0.999283      27.196855      75.922506       0.642281       0.409314      -1.076956      -0.008987       0.034040       0.034442       0.049252       0.009787       0.007716      -0.011239      -0.004463      -0.009299      -0.019316       0.005918       0.013398             13.212624      14.030405      -0.992976      -6.536763      10.652110       6.183697      14.955356          -0.000000
          105              C       4.229715       2.654783      19.172715      -0.108839      35.098352 0.45240389E+03  0.10814629E+05                                 9.506766                            7.228373      -0.179734       1.909740                    0.999330      30.312741      89.818838       0.591609       0.433098      -1.046762      -0.025481      -0.019535       0.003368       0.032284       0.002236      -0.004039      -0.019972       0.017932      -0.002453      -0.025052       0.007014       0.018038             11.047233      12.370710       0.384559      -3.695862       9.551452       4.591924      11.219535           0.000000
          106              C       3.764414       3.400632      20.219135      -0.154776      37.529381 0.45250361E+03  0.10763139E+05                                 9.766647                            7.098219       0.095610       1.992116                    0.999703      30.165711      87.702191       0.616710       0.417550      -1.061720      -0.008139      -0.015624      -0.001637       0.017692       0.015996       0.009709       0.016792      -0.015809      -0.020079      -0.016763      -0.014366       0.031129             11.875935      15.225975       0.247317      -5.832110       8.884782       3.547381      11.517048           0.000000
          107              C       5.206090       6.303064       0.261091       0.083626      36.993413 0.39960819E+03  0.91689904E+04                                 9.761428                            6.708553      -0.142174       1.967899                    0.999319      26.374404      74.113575       0.632069       0.422333      -1.063913       0.008079       0.004407       0.004394       0.010198      -0.006157      -0.017477       0.007743       0.015885       0.014227      -0.013914      -0.011430       0.025344             12.620272      16.039918      -0.483504      -7.385600       8.701396       4.116527      13.119501          -0.000000
          108              C       2.276145       1.295491      19.213832      -0.169585      40.867734 0.47092503E+03  0.11327605E+05                                10.424251                            7.299613      -0.035503       1.944070                    0.999612      30.803559      90.424586       0.600123       0.424306      -1.056161       0.006337       0.013060       0.004281       0.015134       0.014480       0.028628      -0.002045      -0.015735      -0.018634      -0.036996       0.008611       0.028385             13.336909      16.220137      -1.364234      -8.070317       9.259571       4.719154      14.531020           0.000000
          109              C       3.988552      -1.449561      14.211986       0.623095      24.942416 0.25241975E+03  0.52383498E+04                                 7.946880                            5.654493      -0.083486       2.029325                    0.999492      22.219296      62.243129       0.621355       0.475002      -1.018320      -0.006098       0.032467       0.049352       0.059387      -0.064605      -0.005033       0.031404      -0.063526      -0.344810      -0.119828      -0.013113       0.132941              9.920653       8.049099       1.772247       1.222143       5.195327       0.730006      16.517533           0.000001
          110              C       3.976275      -1.444569      12.729729      -0.011456      37.197247 0.42328122E+03  0.98303220E+04                                 9.723237                            6.863045      -0.030928       2.005694                    0.999128      26.868440      75.392226       0.632021       0.417288      -1.069567      -0.015266       0.008032      -0.042530       0.045895       0.009247      -0.002367       0.003729      -0.002051      -0.038095      -0.014334      -0.001371       0.015705             12.220218      11.125809       0.530609       0.994618       5.437284       1.312913      20.097562          -0.000001
          111              C       2.757028      -1.557510      12.047192      -0.105499      33.063357 0.42268350E+03  0.98941743E+04                                 9.005602                            6.895915       0.134398       2.017827                    0.999754      29.218230      84.555385       0.620215       0.421891      -1.057884       0.028646       0.003818       0.000512       0.028904      -0.000342      -0.012905      -0.000162       0.008214      -0.033773      -0.017400       0.001522       0.015878             10.306313      11.092772       0.711141       1.825686       5.099832       1.312179      14.726335           0.000000
          112              C       2.717052      -1.656115      10.688285      -0.136570      35.065919 0.45288200E+03  0.10791841E+05                                 9.386919                            7.163782       0.076858       1.996912                    0.999309      29.879481      87.410262       0.604874       0.424943      -1.055362       0.015474       0.000001       0.005778       0.016518       0.003747       0.011415       0.008730      -0.003954      -0.028821      -0.017783       0.001376       0.016408             10.711643      12.362450       0.118523      -0.376320       5.297672       1.676289      14.474807           0.000000
          113              C       1.799904       9.881133       9.931738       0.082701      34.290350 0.41758388E+03  0.96964182E+04                                 9.304746                            6.907172      -0.035166       2.005142                    0.999332      26.503891      75.150496       0.615673       0.428438      -1.059119      -0.010696      -0.005924      -0.008452       0.014864       0.002078      -0.012559       0.006521       0.011012       0.053338      -0.017581      -0.006706       0.024287             11.041942      11.252493      -0.240263      -1.681439       5.383624       2.359098      16.489709          -0.000000
          114              C       5.149961      -1.422852      12.043080      -0.146374      36.148120 0.46582550E+03  0.11197094E+05                                 9.665438                            7.318079      -0.068268       1.952782                    0.998920      30.172753      89.128384       0.591047       0.431124      -1.049836      -0.008906       0.012822      -0.010275       0.018689       0.004363       0.019107      -0.004521      -0.035392      -0.087457      -0.039762       0.006867       0.032894             11.367586      10.833743       0.004180      -1.475297       5.759808       2.322286      17.509209           0.000001
          115              O      -1.576284       6.785419       7.590142      -0.729732      35.854117 0.56039844E+03  0.13568025E+05                                 8.453046                            7.128399       0.520434       2.178355                    0.999217      29.454249      76.880107       0.743992       0.340031      -1.158306       0.047837       0.093058       0.080418       0.131966      -0.001026       0.059236      -0.024583      -0.039160      -0.097017      -0.081877       0.024997       0.056880              9.456778       6.656034      -1.515246      -1.530922      13.961398       2.962049       7.752903           0.000000
          116              O      -0.766855       8.563870       6.484925      -0.611023      42.204824 0.58527842E+03  0.14364681E+05                                 9.738918                            7.510967       0.130369       2.087020                    0.995411      28.258078      74.933625       0.690418       0.361460      -1.137602      -0.043610       0.023923       0.024142       0.055290       0.038144       0.047156      -0.049766       0.094717       0.097203      -0.106357       0.026692       0.079665             12.143829      11.884661      -0.273289      -7.074919       7.477576       0.573663      17.069251          -0.000000
          117              O       1.580520       6.760227       6.626778      -0.635392      39.852167 0.59077730E+03  0.14537262E+05                                 9.348464                            7.543757       0.258689       2.123588                    0.995639      28.524459      75.800764       0.689072       0.361229      -1.137495       0.039895      -0.037439       0.042938       0.069548      -0.005139      -0.084058       0.023623      -0.080233      -0.021070      -0.108013       0.030631       0.077382             11.167027       6.851640      -0.805891       1.829661      13.441797      -6.262399      13.207644          -0.000001
          118              O       0.449323       4.857894       6.986343      -0.724083      35.323385 0.55651840E+03  0.13463236E+05                                 8.346572                            7.120444       0.465735       2.158326                    0.998925      29.430719      77.021787       0.741089       0.341638      -1.155864       0.116909      -0.013357       0.003153       0.117712       0.015989      -0.043664       0.064133       0.011979      -0.036708      -0.089183       0.023189       0.065995              9.158186      11.464117       1.351862       4.131094       7.635730       0.073502       8.374711          -0.000000
          119              O      -0.652081       6.347559       4.585951      -0.721872      47.312918 0.69827352E+03  0.17948922E+05                                10.443509                            8.190565      -0.101276       1.970664                    0.996497      30.753230      84.032756       0.661393       0.360274      -1.136144       0.007829      -0.007943      -0.101202       0.101815      -0.059552       0.020234       0.043259       0.027093      -0.201823      -0.098331       0.002762       0.095569             12.675424       7.565077       2.499379       1.607944      13.503331       5.697623      16.957863          -0.000001
          120              O      -1.065741       4.184781       4.519547      -0.644291      28.247507 0.42640030E+03  0.96379133E+04                                 7.088664                            6.142987       0.923673       2.321414                    0.999650      27.833402      70.097595       0.816521       0.331874      -1.165853       0.081032      -0.048941      -0.088259       0.129426      -0.010677       0.013067      -0.064169       0.019550      -0.192199      -0.098544       0.032153       0.066391              7.648168       4.749567       1.113364      -0.485448       8.900571      -1.578336       9.294367           0.000000
          121              O       1.340273      10.281820       2.689032      -0.729731      35.854105 0.56039813E+03  0.13568015E+05                                 8.453044                            7.128397       0.520434       2.178355                    0.999217      29.454248      76.880099       0.743992       0.340031      -1.158306      -0.082968      -0.063753      -0.080418       0.131966       0.005950      -0.034809       0.053866       0.037365      -0.097017      -0.081877       0.024997       0.056880              9.456776      14.261119      -0.128643       3.188608       6.356308      -0.974794       7.752900           0.000000
          122              O      -0.264148       9.166520       3.794249      -0.611023      42.204819 0.58527842E+03  0.14364681E+05                                 9.738917                            7.510967       0.130369       2.087020                    0.995411      28.258077      74.933619       0.690418       0.361460      -1.137602      -0.031357       0.038612      -0.024142       0.055290       0.018975      -0.057417       0.037465      -0.115546       0.097203      -0.106358       0.026692       0.079665             12.143828       7.715815      -1.033377       1.833378      11.646422      -6.857279      17.069247          -0.000000
          123              O       1.931289       7.180733       3.652396      -0.635392      39.852164 0.59077710E+03  0.14537256E+05                                 9.348463                            7.543756       0.258688       2.123588                    0.995639      28.524459      75.800766       0.689072       0.361229      -1.137495       0.043988      -0.032533      -0.042938       0.069548       0.009350       0.038318      -0.078457       0.078697      -0.021070      -0.108013       0.030631       0.077382             11.167028      13.514188       0.408860      -6.489022       6.779251       0.676710      13.207646          -0.000001
          124              O       3.599868       8.634804       3.292831      -0.724083      35.323406 0.55651904E+03  0.13463255E+05                                 8.346576                            7.120448       0.465735       2.158326                    0.998925      29.430721      77.021796       0.741089       0.341638      -1.155864       0.034110      -0.112618      -0.003153       0.117712       0.012846       0.070925      -0.031452      -0.022493      -0.036708      -0.089183       0.023189       0.065995              9.158190       7.281804       0.589314      -0.668680      11.818052       4.077283       8.374716          -0.000000
          125              O       1.936805       9.451145       5.693223      -0.721872      47.312940 0.69827421E+03  0.17948944E+05                                10.443512                            8.190569      -0.101276       1.970664                    0.996497      30.753230      84.032755       0.661393       0.360274      -1.136144       0.009219      -0.006277       0.101202       0.101815      -0.060501       0.038928       0.027665       0.016684      -0.201823      -0.098331       0.002762       0.095569             12.675427      12.430205       3.386420       5.316803       8.638215       2.603845      16.957861          -0.000001
          126              O       3.990309      10.246031       5.759627      -0.644291      28.247493 0.42639983E+03  0.96379004E+04                                 7.088661                            6.142983       0.923673       2.321414                    0.999650      27.833402      70.097594       0.816522       0.331874      -1.165853       0.062682      -0.070940       0.088259       0.129426      -0.013439      -0.065472       0.001345      -0.010756      -0.192198      -0.098544       0.032153       0.066391              7.648166       8.374087       1.774206      -1.465667       5.276042      -0.760679       9.294369           0.000000
          127              O       8.535884       1.557828      12.968206      -0.729732      35.854117 0.56039845E+03  0.13568025E+05                                 8.453046                            7.128399       0.520434       2.178355                    0.999217      29.454249      76.880107       0.743992       0.340031      -1.158306      -0.047837      -0.093058      -0.080418       0.131966      -0.001026       0.059236      -0.024583      -0.039160      -0.097017      -0.081877       0.024997       0.056880              9.456778       6.656034      -1.515246      -1.530922      13.961398       2.962049       7.752903           0.000000
          128              O       7.726455      -0.220623      14.073423      -0.611023      42.204821 0.58527839E+03  0.14364680E+05                                 9.738917                            7.510967       0.130369       2.087020                    0.995411      28.258078      74.933622       0.690418       0.361460      -1.137602       0.043610      -0.023923      -0.024142       0.055290       0.038144       0.047156      -0.049766       0.094717       0.097203      -0.106357       0.026692       0.079665             12.143828      11.884660      -0.273289      -7.074918       7.477575       0.573663      17.069248          -0.000000
          129              O       5.379080       1.583020      13.931570      -0.635392      39.852169 0.59077733E+03  0.14537263E+05                                 9.348464                            7.543758       0.258689       2.123588                    0.995639      28.524459      75.800767       0.689072       0.361229      -1.137495      -0.039895       0.037439      -0.042938       0.069548      -0.005139      -0.084058       0.023623      -0.080233      -0.021070      -0.108013       0.030631       0.077382             11.167028       6.851640      -0.805891       1.829661      13.441799      -6.262399      13.207645          -0.000001
          130              O       6.510277       3.485353      13.572005      -0.724083      35.323389 0.55651849E+03  0.13463239E+05                                 8.346573                            7.120445       0.465735       2.158326                    0.998925      29.430720      77.021792       0.741089       0.341638      -1.155864      -0.116909       0.013357      -0.003153       0.117712       0.015989      -0.043664       0.064133       0.011979      -0.036708      -0.089183       0.023189       0.065995              9.158187      11.464118       1.351862       4.131095       7.635730       0.073502       8.374712          -0.000000
          131              O       7.611681       1.995688      15.972397      -0.721872      47.312919 0.69827354E+03  0.17948923E+05                                10.443509                            8.190565      -0.101276       1.970664                    0.996497      30.753230      84.032757       0.661393       0.360274      -1.136144      -0.007829       0.007943       0.101202       0.101815      -0.059552       0.020234       0.043259       0.027093      -0.201824      -0.098331       0.002762       0.095569             12.675424       7.565077       2.499379       1.607944      13.503332       5.697623      16.957863          -0.000001
          132              O       8.025341       4.158466      16.038801      -0.644291      28.247514 0.42640042E+03  0.96379169E+04                                 7.088665                            6.142988       0.923673       2.321414                    0.999650      27.833403      70.097602       0.816521       0.331874      -1.165853      -0.081032       0.048941       0.088259       0.129426      -0.010677       0.013067      -0.064169       0.019550      -0.192198      -0.098544       0.032153       0.066391              7.648170       4.749568       1.113364      -0.485448       8.900573      -1.578336       9.294369           0.000000
          133              O       5.619327      -1.938573      17.869316      -0.729731      35.854104 0.56039810E+03  0.13568014E+05                                 8.453044                            7.128397       0.520434       2.178356                    0.999217      29.454247      76.880096       0.743992       0.340031      -1.158306       0.082968       0.063753       0.080418       0.131966       0.005950      -0.034809       0.053866       0.037365      -0.097017      -0.081877       0.024997       0.056880              9.456775      14.261119      -0.128643       3.188608       6.356308      -0.974794       7.752899           0.000000
          134              O       7.223748      -0.823273      16.764099      -0.611023      42.204817 0.58527838E+03  0.14364680E+05                                 9.738917                            7.510967       0.130369       2.087020                    0.995411      28.258076      74.933616       0.690418       0.361460      -1.137602       0.031357      -0.038612       0.024142       0.055290       0.018975      -0.057417       0.037465      -0.115546       0.097203      -0.106358       0.026692       0.079665             12.143827       7.715815      -1.033377       1.833378      11.646421      -6.857278      17.069246          -0.000000
          135              O       5.028311       1.162514      16.905952      -0.635392      39.852162 0.59077706E+03  0.14537255E+05                                 9.348463                            7.543756       0.258688       2.123588                    0.995639      28.524458      75.800763       0.689072       0.361229      -1.137495      -0.043988       0.032533       0.042938       0.069548       0.009349       0.038318      -0.078457       0.078697      -0.021070      -0.108013       0.030631       0.077382             11.167028      13.514188       0.408860      -6.489022       6.779251       0.676710      13.207646          -0.000001
          136              O       3.359732      -0.291557      17.265517      -0.724083      35.323402 0.55651896E+03  0.13463253E+05                                 8.346575                            7.120448       0.465735       2.158326                    0.998925      29.430720      77.021790       0.741089       0.341638      -1.155864      -0.034110       0.112618       0.003153       0.117712       0.012846       0.070925      -0.031452      -0.022493      -0.036708      -0.089183       0.023189       0.065995              9.158189       7.281803       0.589314      -0.668680      11.818051       4.077282       8.374715          -0.000000
          137              O       5.022795      -1.107898      14.865125      -0.721872      47.312940 0.69827421E+03  0.17948944E+05                                10.443513                            8.190569      -0.101276       1.970664                    0.996497      30.753229      84.032754       0.661393       0.360274      -1.136144      -0.009219       0.006277      -0.101202       0.101815      -0.060501       0.038928       0.027665       0.016684      -0.201823      -0.098331       0.002762       0.095569             12.675428      12.430205       3.386421       5.316803       8.638216       2.603845      16.957861          -0.000001
          138              O       2.969291      -1.902784      14.798721      -0.644291      28.247495 0.42639986E+03  0.96379012E+04                                 7.088661                            6.142984       0.923673       2.321414                    0.999650      27.833402      70.097595       0.816522       0.331874      -1.165853      -0.062682       0.070940      -0.088259       0.129426      -0.013439      -0.065472       0.001345      -0.010756      -0.192198      -0.098544       0.032153       0.066391              7.648166       8.374087       1.774206      -1.465667       5.276042      -0.760679       9.294369           0.000000

******************************************************
Auxiliary information for the entire system
The total spin magnetic moment of the unit cell is   -0.000006
The total net atomic charge of the unit cell is   0.000002
Accuracy of reproducing the electrostatic potential in the unit cell:
  The inner radius (bohr) =    5.0000
  The outer radius (bohr) =   12.0000
  Valid grid points have density less than (e/(bohr^3)) =    0.0001
  The number of valid grid points were=       197740
  The rms potential error without charges in kcal/mol is=      9.23446
  The rms potential error with partial charges in kcal/mol is=      1.12100
  The RRMSE value at monopole order=      0.12139
  The rms potential error with partial charges and cloud penetration in kcal/mol is=      1.11952
  The RRMSE value at monopole order with cloud penetration is=      0.12123
  The rms potential error with partial charges and atomic dipoles in kcal/mol is=      0.64126
  The RRMSE value at dipole order=      0.06944
  The rms potential error with partial charges, atomic dipoles and cloud penetration in kcal/mol is=      0.63232
  The RRMSE value at dipole order with cloud penetration=      0.06847

******************************************************
The electron densities and ab initio electrostatic potential were computed in VASP using the PBE functional and
projector augmented wave method. See the main text of the journal article for a description of computational details.
The atomic charges, dipoles, and quadrupoles were computed with the DDEC6 method as described in
(a) T. A. Manz and N. Gabaldon Limas, RSC Adv. 6 (2016) 47771-47801 DOI: 10.1039/c6ra04656h
(b) N. Gabaldon Limas and T. A. Manz, RSC Adv. 8 (2018) 2678-2707 DOI: 10.1039/c7ra11829e.
For each atom in the material, the electron cloud parameters were fit to the spherically averaged atom-in-material
electron density using radial positions for which this density was between 10^-4 and 10^-2 electrons per cubic bohr.
The polarizabilities, dispersion coefficients, and quantum Drude oscillator (QDO) parameters were fit using the MCLF method.
The magnetic structure of the system was optimized in VASP from the default ferromagnetic initial guess using spin polarization.
The atomic spin moments (ASMs) were computed on this optimized magnetic structure using the DDEC6 partition as inputs
to the method of T. A. Manz and D. S. Sholl, J. Chem. Theory Comput. 7 (2011) 4146-4164 DOI: 10.1021/ct200539n.
The RMSE and RRMSE were computed using a uniform grid with Ewald summation.
