# Supplementary material for: A collection of forcefield precursors for metal–organic frameworks
Source: RSC Adv. 2019 Nov 13;9(63):36492–507. doi: 10.1039/c9ra07327b (PMC9075174; doi:10.1039/c9ra07327b)
Supplement: RA-009-C9RA07327B-s5345 [file RA-009-C9RA07327B-s5345.xyz]

   69
jmolscript: load "" {1 1 1} spacegroup "x,y,z" unitcell [{     10.327000     0.000000     0.000000 }, {     -3.196866    10.595213     0.000000 }, {     -1.487663    -5.088940    10.420768 }]
Zn     6.792461    -2.606024     8.962069     1.003599
Zn    -1.149990     8.112297     1.458699     1.003599
Zn     0.000000     0.000000     0.000000     1.082387
H     -0.574567     1.796072     3.501378     0.122214
H      0.060178     1.916530     5.918996     0.112821
H      6.129852     3.087526     2.332168     0.114511
H      3.666088     2.822029     8.545030     0.112314
H      3.377685     1.038866     7.143436     0.119438
H      2.702180     5.368431     5.574069     0.129804
H      1.813504    -3.105408     9.526666     0.127989
H      3.639437    -1.923968    10.244657     0.118323
H     -0.489945     0.186102     9.796564     0.123312
H      6.217038     3.710201     6.919390     0.122214
H      5.582293     3.589743     4.501772     0.112821
H     -0.487381     2.418747     8.088600     0.114510
H      1.976383     2.684244     1.875738     0.112314
H      2.264786     4.467407     3.277332     0.119439
H      2.940291     0.137842     4.846699     0.129804
H      3.828967     8.611681     0.894102     0.127989
H      2.003034     7.430241     0.176111     0.118323
H      6.132416     5.320171     0.624204     0.123312
C      8.401062     2.070367     1.299470     0.622175
C      8.011859     2.387403     2.713568    -0.024143
C     -1.402472     2.163194     3.712920    -0.154983
C     -1.698411     2.481097     5.064493     0.085711
C     -0.777882     2.267893     6.110738    -0.136979
C      6.743763     2.933768     3.013686    -0.113437
C      3.447356     5.446768     8.110484     0.612514
C      3.223913     4.290187     7.178867    -0.018472
C      3.425181     2.963729     7.658222    -0.096682
C      3.263612     1.901672     6.817266    -0.142761
C      2.858751     4.501353     5.872103    -0.160181
C      2.925148     2.093149     5.453188     0.081016
C     -0.745461    -2.380389     9.224464     0.613060
C      0.459377    -1.570653     9.607948    -0.018203
C      1.725608    -2.204329     9.736124    -0.100230
C      2.817022    -1.495430    10.163375    -0.152700
C      4.197380     4.975788     0.066693     0.079665
C      0.336770    -0.229813     9.899730    -0.161937
C     -2.758591     3.435906     9.121298     0.622175
C     -2.369388     3.118870     7.707200    -0.024144
C      7.044943     3.343079     6.707848    -0.154983
C      7.340882     3.025176     5.356275     0.085711
C      6.420353     3.238380     4.310030    -0.136969
C     -1.101292     2.572505     7.407082    -0.113427
C      2.195115     0.059505     2.310284     0.612513
C      2.418558     1.216086     3.241901    -0.018472
C      2.217290     2.542544     2.762546    -0.096683
C      2.378859     3.604601     3.603502    -0.142762
C      2.783720     1.004920     4.548665    -0.160179
C      2.717323     3.413124     4.967580     0.081018
C      6.387932     7.886662     1.196304     0.613061
C      5.183094     7.076926     0.812820    -0.018203
C      3.916863     7.710602     0.684644    -0.100230
C      2.825449     7.001703     0.257393    -0.152700
C      1.445091     0.530485    10.354075     0.079665
C      5.305701     5.736086     0.521038    -0.161938
O      9.487903     1.483521     1.118044    -0.564710
O      7.606631     2.458125     0.377440    -0.576801
O      3.148546     6.616095     7.668018    -0.571383
O      3.903688     5.247387     9.254476    -0.575238
O     -0.659791    -3.632471     9.124320    -0.574625
O     -1.817008    -1.721261     9.018133    -0.576204
O     -3.845432     4.022752     9.302724    -0.564710
O     -1.964160     3.048148    10.043328    -0.576801
O      2.493925    -1.109822     2.752750    -0.571383
O      1.738783     0.258886     1.166292    -0.575238
O      6.302262     9.138744     1.296448    -0.574626
O      7.459479     7.227534     1.402635    -0.576204

The following XYZ coordinates are in angstroms. Other properties are in atomic units.
The sperically averaged electron density of each atom fit to a function of the form exp(a - br)
eigen_1, eigen_2 and eigen_3 are the three eigenvalues of traceless quadrupole moment tensor
  atom number  atomic symbol              X              Y              Z     net charge C6 coefficient C8 coefficient C10 coefficient fluctuating dipole atomic polarizability isotropic forcefield polarizability              a              b squared Pearson coefficient          <r^3>          <r^4>         wp_QDO          m_QDO          q_QDO       dipole_x       dipole_y       dipole_z         dipole            Qxy            Qxz            Qyz     Q(x^2-y^2)  Q(3z^2 - R^2)        eigen_1        eigen_2        eigen_3 static polarizability      alpha(xx)      alpha(xy)      alpha(xz)      alpha(yy)      alpha(yz)      alpha(zz) atomic spin moment
            1             Zn       6.792461      -2.606024       8.962069       1.003599      67.486373 0.14154889E+04  0.42081547E+05                                13.867380                           12.565445       0.224392       1.967632                    0.998854      42.730871     113.405041       0.492539       0.418293      -1.129197      -0.059730       0.094756      -0.039772       0.118862      -0.102184       0.046805      -0.072538      -0.082061      -0.142670      -0.086942      -0.081447       0.168389             15.044094      14.677455       2.217972       0.171168      15.124310       3.141110      15.330517          -0.000011
            2             Zn      -1.149990       8.112297       1.458699       1.003599      67.486365 0.14154887E+04  0.42081539E+05                                13.867379                           12.565444       0.224393       1.967632                    0.998854      42.730870     113.405035       0.492539       0.418293      -1.129197       0.059730      -0.094756       0.039772       0.118862      -0.102184       0.046805      -0.072538      -0.082061      -0.142670      -0.086942      -0.081447       0.168389             15.044092      14.677453       2.217971       0.171168      15.124308       3.141109      15.330516          -0.000011
            3             Zn       0.000000       0.000000       0.000000       1.082387      87.177198 0.15220209E+04  0.46425430E+05                                17.691898                           14.107281       0.045115       1.893202                    0.999825      43.944267     121.074958       0.409518       0.490340      -1.077070      -0.000000      -0.000000       0.000000       0.000000       0.075651      -0.041562       0.056549       0.074085       0.105571      -0.131271       0.060613       0.070658             21.663594      19.076798      -1.024841       0.503956      26.032175       5.133870      19.881810          -0.000014
            4              H      -0.574567       1.796072       3.501378       0.122214       1.052243 0.77448180E+01  0.76133379E+02                                 1.759497                            1.664710      -1.299136       2.268195                    0.994285       3.707138      10.709933       0.464349       1.341829      -0.694005       0.030212      -0.018531      -0.007932       0.036319      -0.008884       0.001171       0.000327       0.004582      -0.000067      -0.009267       0.000024       0.009243              1.800964       2.237446      -0.299940      -0.216142       1.456556       0.157223       1.708892           0.000001
            5              H       0.060178       1.916530       5.918996       0.112821       1.104890 0.80417312E+01  0.79357750E+02                                 1.784897                            1.672034      -1.082854       2.364622                    0.996337       3.623450      10.300074       0.476096       1.303684      -0.702915       0.030192      -0.013930      -0.005616       0.033721      -0.008999       0.003048       0.002991       0.009450       0.028451      -0.015590       0.005203       0.010387              1.832087       2.438161      -0.312774      -0.216495       1.439938       0.074931       1.618162           0.000001
            6              H       6.129852       3.087526       2.332168       0.114511       1.033125 0.73075459E+01  0.70714116E+02                                 1.736451                            1.615399      -1.054509       2.382412                    0.996576       3.605181      10.293517       0.472664       1.339119      -0.695187      -0.026370       0.006989      -0.026722       0.038187      -0.008705       0.005285       0.001274       0.015335       0.009256      -0.013833       0.001648       0.012185              1.799625       1.913713      -0.190216       0.454967       1.400155      -0.160865       2.085006           0.000001
            7              H       3.666088       2.822029       8.545030       0.112314       1.033860 0.74335254E+01  0.72843302E+02                                 1.782685                            1.663400      -1.334882       2.244357                    0.993496       3.869747      11.424129       0.447797       1.395822      -0.682330       0.012991      -0.006088       0.034854       0.037691      -0.002632       0.008000      -0.000825      -0.014085       0.012380      -0.013101       0.004260       0.008842              1.852228       1.499127       0.043705       0.219914       1.528746      -0.137639       2.528811          -0.000000
            8              H       3.377685       1.038866       7.143436       0.119438       1.053090 0.77436221E+01  0.74717226E+02                                 1.655272                            1.586886      -0.837541       2.484762                    0.999342       3.281686       8.839735       0.520536       1.219492      -0.724124       0.003835      -0.032870       0.013879       0.035885      -0.001106       0.006113       0.000800      -0.023033       0.015069      -0.015887       0.006727       0.009160              1.669913       1.352879      -0.053234       0.047188       2.017795      -0.310119       1.639065          -0.000004
            9              H       2.702180       5.368431       5.574069       0.129804       1.106094 0.82922158E+01  0.81081456E+02                                 1.686858                            1.624448      -1.043458       2.395770                    0.997863       3.271051       8.759984       0.524907       1.193363      -0.730839      -0.007612       0.036260      -0.012083       0.038971      -0.003555       0.004795      -0.007282      -0.015195       0.007437      -0.010650      -0.002794       0.013444              1.687852       1.381429      -0.105349       0.083468       2.063202      -0.113509       1.618924          -0.000002
           10              H       1.813504      -3.105408       9.526666       0.127989       1.050271 0.75235938E+01  0.72067739E+02                                 1.656293                            1.567278      -0.875665       2.475812                    0.999243       3.208955       8.610393       0.522267       1.224328      -0.723460       0.005848      -0.042374      -0.006662       0.043292      -0.009800       0.003731       0.005934      -0.011555      -0.039895      -0.016783      -0.001606       0.018388              1.693801       1.471169       0.022546      -0.004676       2.218585       0.213164       1.391648          -0.000004
           11              H       3.639437      -1.923968      10.244657       0.118323       1.020767 0.70669794E+01  0.67327731E+02                                 1.671632                            1.549220      -1.075780       2.369290                    0.996953       3.487128       9.648521       0.504803       1.273573      -0.709072       0.029315      -0.021067       0.005291       0.036485      -0.000440       0.001930       0.006459      -0.011748      -0.045335      -0.016718       0.001894       0.014824              1.739049       2.238459      -0.378766       0.143528       1.615253      -0.033732       1.363435          -0.000000
           12              H      -0.489945       0.186102       9.796564       0.123312       1.079511 0.79581758E+01  0.78406897E+02                                 1.761611                            1.666026      -1.294060       2.271888                    0.994053       3.632845      10.352284       0.475318       1.307920      -0.701642      -0.032889       0.016539      -0.006125       0.037320      -0.005256       0.000916       0.001653       0.002223      -0.024398      -0.008613      -0.000832       0.009445              1.807949       2.184878      -0.275474       0.178240       1.809371      -0.095602       1.429599           0.000000
           13              H       6.217038       3.710201       6.919390       0.122214       1.052244 0.77448262E+01  0.76133479E+02                                 1.759498                            1.664711      -1.299137       2.268194                    0.994285       3.707140      10.709940       0.464349       1.341829      -0.694005      -0.030212       0.018531       0.007932       0.036319      -0.008884       0.001171       0.000327       0.004582      -0.000067      -0.009266       0.000024       0.009243              1.800965       2.237447      -0.299940      -0.216142       1.456556       0.157223       1.708893           0.000001
           14              H       5.582293       3.589743       4.501772       0.112821       1.104896 0.80417796E+01  0.79358328E+02                                 1.784901                            1.672038      -1.082858       2.364619                    0.996337       3.623457      10.300093       0.476096       1.303681      -0.702916      -0.030192       0.013930       0.005616       0.033721      -0.009000       0.003048       0.002991       0.009450       0.028452      -0.015590       0.005203       0.010387              1.832092       2.438170      -0.312777      -0.216497       1.439941       0.074932       1.618165           0.000001
           15              H      -0.487381       2.418747       8.088600       0.114510       1.033131 0.73075898E+01  0.70714637E+02                                 1.736456                            1.615402      -1.054513       2.382410                    0.996576       3.605189      10.293542       0.472664       1.339117      -0.695188       0.026370      -0.006989       0.026722       0.038187      -0.008705       0.005285       0.001274       0.015335       0.009257      -0.013833       0.001648       0.012185              1.799630       1.913719      -0.190218       0.454971       1.400158      -0.160866       2.085014           0.000001
           16              H       1.976383       2.684244       1.875738       0.112314       1.033860 0.74335209E+01  0.72843248E+02                                 1.782685                            1.663400      -1.334882       2.244357                    0.993496       3.869746      11.424126       0.447797       1.395822      -0.682330      -0.012991       0.006088      -0.034854       0.037691      -0.002632       0.008000      -0.000825      -0.014085       0.012380      -0.013101       0.004260       0.008842              1.852227       1.499126       0.043705       0.219914       1.528745      -0.137639       2.528810          -0.000000
           17              H       2.264786       4.467407       3.277332       0.119439       1.053089 0.77436129E+01  0.74717113E+02                                 1.655270                            1.586885      -0.837540       2.484763                    0.999342       3.281684       8.839727       0.520536       1.219491      -0.724124      -0.003835       0.032870      -0.013879       0.035885      -0.001106       0.006113       0.000800      -0.023033       0.015069      -0.015887       0.006727       0.009160              1.669911       1.352878      -0.053234       0.047188       2.017793      -0.310119       1.639064          -0.000004
           18              H       2.940291       0.137842       4.846699       0.129804       1.106095 0.82922252E+01  0.81081571E+02                                 1.686859                            1.624449      -1.043459       2.395769                    0.997863       3.271052       8.759988       0.524907       1.193363      -0.730839       0.007612      -0.036260       0.012083       0.038971      -0.003555       0.004795      -0.007282      -0.015195       0.007438      -0.010650      -0.002794       0.013444              1.687853       1.381430      -0.105349       0.083468       2.063203      -0.113509       1.618925          -0.000002
           19              H       3.828967       8.611681       0.894102       0.127989       1.050270 0.75235925E+01  0.72067721E+02                                 1.656292                            1.567277      -0.875664       2.475812                    0.999243       3.208955       8.610392       0.522267       1.224328      -0.723460      -0.005848       0.042374       0.006662       0.043292      -0.009800       0.003731       0.005934      -0.011555      -0.039895      -0.016783      -0.001606       0.018388              1.693800       1.471168       0.022546      -0.004676       2.218584       0.213164       1.391648          -0.000003
           20              H       2.003034       7.430241       0.176111       0.118323       1.020767 0.70669831E+01  0.67327772E+02                                 1.671632                            1.549221      -1.075780       2.369290                    0.996953       3.487129       9.648523       0.504803       1.273573      -0.709073      -0.029315       0.021067      -0.005291       0.036485      -0.000440       0.001930       0.006459      -0.011748      -0.045335      -0.016718       0.001894       0.014824              1.739049       2.238460      -0.378766       0.143528       1.615253      -0.033732       1.363436          -0.000000
           21              H       6.132416       5.320171       0.624204       0.123312       1.079510 0.79581666E+01  0.78406788E+02                                 1.761611                            1.666025      -1.294059       2.271888                    0.994053       3.632843      10.352279       0.475318       1.307920      -0.701642       0.032889      -0.016539       0.006125       0.037320      -0.005256       0.000916       0.001653       0.002223      -0.024398      -0.008613      -0.000832       0.009445              1.807949       2.184877      -0.275473       0.178240       1.809370      -0.095602       1.429598          -0.000000
           22              C       8.401062       2.070367       1.299470       0.622175      24.056559 0.24850625E+03  0.51348811E+04                                 7.710379                            5.604090      -0.043143       2.046786                    0.999563      22.051175      61.554621       0.625473       0.473919      -1.019327       0.004481      -0.017939      -0.064974       0.067554       0.066737       0.018151      -0.014597      -0.057198      -0.250448      -0.092264      -0.022109       0.114373              9.294966       8.885336      -2.953654      -1.503554       6.104112       1.561186      12.895450           0.000000
           23              C       8.011859       2.387403       2.713568      -0.024143      38.083881 0.43144767E+03  0.10031825E+05                                 9.731627                            6.836907       0.065362       2.024688                    0.999264      27.041616      75.036413       0.648383       0.406277      -1.080620      -0.023847       0.008205       0.043389       0.050185      -0.009287       0.006090      -0.002013      -0.000728      -0.024972      -0.011128      -0.003742       0.014870             12.069713      11.729871      -3.048538      -1.968134       6.323597       2.613641      18.155672           0.000002
           24              C      -1.402472       2.163194       3.712920      -0.154983      37.491435 0.46531155E+03  0.11169645E+05                                 9.857604                            7.289989      -0.078934       1.940066                    0.999435      30.400330      89.425581       0.595757       0.428293      -1.052697      -0.013683      -0.006558       0.006953       0.016690      -0.003884      -0.008129      -0.005059      -0.031759      -0.128398      -0.044517       0.006561       0.037956             11.683138      10.108349      -1.740618       0.205430       5.724139       2.053672      19.216927          -0.000004
           25              C      -1.698411       2.481097       5.064493       0.085711      34.935397 0.40174389E+03  0.92161332E+04                                 9.333358                            6.713627      -0.075587       1.992075                    0.999263      26.179005      73.189309       0.634615       0.420723      -1.066564       0.012979      -0.006742      -0.001910       0.014750      -0.004831       0.004852       0.006887       0.000660       0.066191      -0.017633      -0.006228       0.023861             11.209986      10.262298      -1.895620       0.785271       5.262712       1.510734      18.104948           0.000001
           26              C      -0.777882       2.267893       6.110738      -0.136979      34.821890 0.43781468E+03  0.10340506E+05                                 9.317888                            7.022654       0.081093       1.998703                    0.999420      29.686927      86.341554       0.613919       0.422419      -1.057386      -0.014546       0.003517       0.002358       0.015150      -0.014868      -0.007265       0.006475       0.008570      -0.035660      -0.014624      -0.009412       0.024036             10.684051      10.880256      -1.789451       0.426763       5.225217       0.953165      15.946680           0.000001
           27              C       6.743763       2.933768       3.013686      -0.113437      35.240416 0.44531045E+03  0.10565733E+05                                 9.438577                            7.112725       0.043461       1.984217                    0.999672      29.727970      86.751443       0.605939       0.426030      -1.054793       0.021077      -0.007977       0.009338       0.024395      -0.006184       0.018594      -0.005886       0.007481      -0.016702      -0.019152      -0.003869       0.023021             10.912923      11.756787      -2.856892      -1.571658       5.987520       1.384052      14.994461           0.000002
           28              C       3.447356       5.446768       8.110484       0.612514      24.170528 0.25700587E+03  0.53518169E+04                                 7.749867                            5.703811      -0.061164       2.038768                    0.999500      22.230871      62.163107       0.619626       0.474699      -1.019580       0.002520       0.052874       0.029483       0.060591       0.003502      -0.062578      -0.042327       0.145417      -0.078863      -0.095302      -0.020999       0.116301              9.300797       5.465354       0.516693       2.666787      11.383398       3.386852      11.053640           0.000001
           29              C       3.223913       4.290187       7.178867      -0.018472      37.184041 0.44188493E+03  0.10349248E+05                                 9.644659                            6.972242       0.126120       2.048905                    0.999396      27.081533      75.734081       0.633927       0.412541      -1.075126      -0.002453      -0.041267      -0.019243       0.045599      -0.006884       0.003164      -0.012072      -0.001394      -0.012371      -0.013443      -0.002269       0.015711             11.893433       6.276888       1.361443       3.288025      13.478088       4.592700      15.925324           0.000001
           30              C       3.425181       2.963729       7.658222      -0.096682      32.403254 0.45834184E+03  0.10985070E+05                                 9.034346                            7.306895      -0.156417       1.926998                    0.998984      29.865724      88.417737       0.585040       0.436825      -1.045215       0.000202       0.017172      -0.020684       0.026884      -0.001604       0.007289      -0.009967       0.026131      -0.007069      -0.018379       0.000440       0.017939              9.970689       5.836238       0.936466       1.881241      11.475185       1.716109      12.600643          -0.000003
           31              C       3.263612       1.901672       6.817266      -0.142761      32.587006 0.42569920E+03  0.99551078E+04                                 8.837329                            6.865605       0.312798       2.073830                    0.999815      29.209569      83.734612       0.630779       0.415227      -1.065024      -0.002833       0.010205      -0.007031       0.012712      -0.002341       0.000216      -0.009466      -0.018804      -0.047669      -0.018406      -0.001698       0.020104             10.045384       5.750965       0.724407       2.421128       9.583528       1.675352      14.801658          -0.000004
           32              C       2.858751       4.501353       5.872103      -0.160181      35.755134 0.44847253E+03  0.10642735E+05                                 9.487852                            7.112526       0.065669       1.986289                    0.999628      30.018849      87.156509       0.610163       0.423003      -1.058349      -0.003539      -0.009561      -0.000951       0.010239      -0.004343      -0.007645      -0.025313       0.008763      -0.082593      -0.041690       0.019380       0.022310             11.197821       6.198915       0.785292       3.084078      10.825530       4.120531      16.569020           0.000001
           33              C       2.925148       2.093149       5.453188       0.081016      34.502862 0.42034264E+03  0.97593833E+04                                 9.300874                            6.900381      -0.072443       1.992047                    0.999402      26.433771      74.518256       0.621031       0.424790      -1.063253       0.003597      -0.015877       0.006059       0.017370       0.001425       0.008627       0.012258      -0.018834       0.049999      -0.019912      -0.005089       0.025001             11.107253       6.112973       0.827135       3.007237      10.271675       3.268606      16.937111           0.000003
           34              C      -0.745461      -2.380389       9.224464       0.613060      24.315486 0.26287747E+03  0.55078717E+04                                 7.787641                            5.779742      -0.142819       2.006983                    0.999431      22.472881      63.137682       0.613452       0.476535      -1.018081      -0.052581      -0.021940      -0.026994       0.063045      -0.032052      -0.035845      -0.006132      -0.012138       0.312720      -0.089982      -0.021820       0.111801              9.298627      11.260833       2.861785       1.603803      11.822711       0.565792       4.812338           0.000001
           35              C       0.459377      -1.570653       9.607948      -0.018203      37.213061 0.43992454E+03  0.10292601E+05                                 9.650370                            6.958308       0.043852       2.022276                    0.999352      27.135947      75.863865       0.634306       0.412725      -1.074932       0.040912       0.014843       0.013800       0.045656      -0.016425       0.003726      -0.006905      -0.009534       0.013211      -0.019366       0.000339       0.019028             11.857512      15.100139       4.364862       2.184955      14.740236       1.403049       5.732160          -0.000003
           36              C       1.725608      -2.204329       9.736124      -0.100230      32.254239 0.42871756E+03  0.10063707E+05                                 8.865512                            6.973680      -0.025153       1.965781                    0.999529      29.260189      84.594416       0.613388       0.425387      -1.056473      -0.016854       0.013038       0.015153       0.026147      -0.020258      -0.000383      -0.002265      -0.041116      -0.009031      -0.027417      -0.003063       0.030481              9.968545      13.528385       2.144642       1.693334      10.799726       1.271886       5.577523          -0.000008
           37              C       2.817022      -1.495430      10.163375      -0.152700      35.497121 0.45242133E+03  0.10747866E+05                                 9.379726                            7.112637       0.138693       2.011966                    0.999661      29.823080      86.315451       0.614862       0.419324      -1.061861      -0.016518       0.002097       0.014380       0.022000      -0.016215       0.007934      -0.006090       0.000169      -0.071429      -0.025714      -0.004238       0.029952             10.777103      13.109122       2.001353       1.855911      13.483839       1.385810       5.738348          -0.000007
           38              C       4.197380       4.975788       0.066693       0.079665      34.863179 0.42055855E+03  0.97743663E+04                                 9.359175                            6.910789      -0.027549       2.004451                    0.999306      26.570924      75.161842       0.618848       0.425853      -1.061641       0.013035      -0.007187       0.005780       0.015968       0.013317       0.011180       0.006482      -0.016203      -0.057639      -0.024106      -0.003790       0.027896             11.114579      12.795776       3.107181       2.076672      14.961595       1.442720       5.586367          -0.000002
           39              C       0.336770      -0.229813       9.899730      -0.161937      37.133343 0.46594503E+03  0.11179011E+05                                 9.755265                            7.271102       0.035058       1.976454                    0.999610      30.331516      88.948920       0.599985       0.425498      -1.055332       0.011917      -0.002055      -0.002252       0.012301      -0.020378      -0.010236      -0.023210       0.023983       0.054111      -0.043096       0.014226       0.028870             11.545760      12.860531       3.742317       2.210923      15.855744       1.236446       5.921003          -0.000005
           40              C      -2.758591       3.435906       9.121298       0.622175      24.056569 0.24850637E+03  0.51348845E+04                                 7.710382                            5.604092      -0.043145       2.046785                    0.999563      22.051184      61.554661       0.625473       0.473919      -1.019327      -0.004481       0.017939       0.064974       0.067554       0.066738       0.018151      -0.014597      -0.057198      -0.250448      -0.092264      -0.022109       0.114373              9.294969       8.885337      -2.953655      -1.503553       6.104114       1.561186      12.895455           0.000001
           41              C      -2.369388       3.118870       7.707200      -0.024144      38.083951 0.43144863E+03  0.10031853E+05                                 9.731639                            6.836915       0.065360       2.024687                    0.999264      27.041645      75.036516       0.648383       0.406277      -1.080620       0.023846      -0.008204      -0.043389       0.050185      -0.009287       0.006090      -0.002013      -0.000728      -0.024971      -0.011128      -0.003742       0.014870             12.069729      11.729885      -3.048542      -1.968140       6.323605       2.613646      18.155699           0.000002
           42              C       7.044943       3.343079       6.707848      -0.154983      37.491458 0.46531199E+03  0.11169659E+05                                 9.857610                            7.289993      -0.078937       1.940065                    0.999435      30.400349      89.425670       0.595757       0.428293      -1.052697       0.013683       0.006558      -0.006953       0.016690      -0.003884      -0.008129      -0.005059      -0.031759      -0.128398      -0.044517       0.006561       0.037956             11.683144      10.108353      -1.740619       0.205426       5.724143       2.053674      19.216936          -0.000004
           43              C       7.340882       3.025176       5.356275       0.085711      34.935431 0.40174437E+03  0.92161465E+04                                 9.333364                            6.713631      -0.075587       1.992075                    0.999263      26.179016      73.189343       0.634615       0.420723      -1.066564      -0.012979       0.006742       0.001910       0.014750      -0.004831       0.004852       0.006888       0.000660       0.066192      -0.017633      -0.006228       0.023861             11.209994      10.262305      -1.895622       0.785272       5.262715       1.510735      18.104961           0.000001
           44              C       6.420353       3.238380       4.310030      -0.136969      34.821614 0.43781034E+03  0.10340375E+05                                 9.317827                            7.022609       0.081106       1.998708                    0.999420      29.686790      86.340960       0.613923       0.422418      -1.057387       0.014547      -0.003517      -0.002358       0.015150      -0.014868      -0.007265       0.006475       0.008571      -0.035659      -0.014624      -0.009412       0.024036             10.683980      10.880193      -1.789443       0.426755       5.225187       0.953159      15.946559           0.000001
           45              C      -1.101292       2.572505       7.407082      -0.113427      35.240125 0.44530591E+03  0.10565595E+05                                 9.438514                            7.112678       0.043475       1.984223                    0.999672      29.727828      86.750837       0.605942       0.426029      -1.054794      -0.021077       0.007977      -0.009339       0.024395      -0.006184       0.018594      -0.005886       0.007481      -0.016701      -0.019151      -0.003870       0.023021             10.912848      11.756706      -2.856870      -1.571633       5.987481       1.384038      14.994357           0.000002
           46              C       2.195115       0.059505       2.310284       0.612513      24.170530 0.25700589E+03  0.53518175E+04                                 7.749868                            5.703812      -0.061165       2.038767                    0.999500      22.230872      62.163117       0.619626       0.474699      -1.019580      -0.002520      -0.052874      -0.029483       0.060591       0.003502      -0.062578      -0.042327       0.145417      -0.078863      -0.095302      -0.020999       0.116301              9.300799       5.465355       0.516693       2.666788      11.383400       3.386853      11.053642           0.000001
           47              C       2.418558       1.216086       3.241901      -0.018472      37.184044 0.44188496E+03  0.10349249E+05                                 9.644659                            6.972242       0.126120       2.048905                    0.999396      27.081533      75.734081       0.633927       0.412541      -1.075126       0.002453       0.041267       0.019243       0.045599      -0.006884       0.003163      -0.012072      -0.001394      -0.012371      -0.013443      -0.002268       0.015711             11.893434       6.276888       1.361443       3.288025      13.478088       4.592700      15.925326           0.000001
           48              C       2.217290       2.542544       2.762546      -0.096683      32.403261 0.45834197E+03  0.10985074E+05                                 9.034347                            7.306896      -0.156417       1.926998                    0.998984      29.865728      88.417751       0.585040       0.436825      -1.045215      -0.000202      -0.017172       0.020684       0.026883      -0.001604       0.007289      -0.009967       0.026131      -0.007069      -0.018379       0.000440       0.017939              9.970690       5.836239       0.936467       1.881241      11.475187       1.716109      12.600644          -0.000003
           49              C       2.378859       3.604601       3.603502      -0.142762      32.587006 0.42569920E+03  0.99551072E+04                                 8.837327                            6.865604       0.312800       2.073831                    0.999815      29.209568      83.734591       0.630779       0.415227      -1.065024       0.002833      -0.010205       0.007031       0.012712      -0.002341       0.000216      -0.009466      -0.018804      -0.047668      -0.018406      -0.001698       0.020104             10.045382       5.750964       0.724407       2.421128       9.583525       1.675352      14.801657          -0.000004
           50              C       2.783720       1.004920       4.548665      -0.160179      35.755088 0.44847185E+03  0.10642714E+05                                 9.487842                            7.112518       0.065671       1.986290                    0.999628      30.018828      87.156418       0.610163       0.423002      -1.058350       0.003540       0.009561       0.000951       0.010240      -0.004343      -0.007645      -0.025313       0.008763      -0.082592      -0.041690       0.019380       0.022310             11.197809       6.198908       0.785291       3.084074      10.825519       4.120524      16.569000           0.000001
           51              C       2.717323       3.413124       4.967580       0.081018      34.502826 0.42034212E+03  0.97593681E+04                                 9.300867                            6.900376      -0.072441       1.992048                    0.999402      26.433753      74.518187       0.621031       0.424790      -1.063253      -0.003597       0.015877      -0.006059       0.017370       0.001425       0.008627       0.012258      -0.018835       0.050000      -0.019913      -0.005089       0.025001             11.107244       6.112969       0.827134       3.007234      10.271667       3.268602      16.937097           0.000003
           52              C       6.387932       7.886662       1.196304       0.613061      24.315481 0.26287741E+03  0.55078700E+04                                 7.787640                            5.779740      -0.142819       2.006983                    0.999431      22.472878      63.137669       0.613453       0.476535      -1.018081       0.052581       0.021940       0.026994       0.063046      -0.032052      -0.035845      -0.006132      -0.012138       0.312720      -0.089981      -0.021820       0.111801              9.298625      11.260831       2.861784       1.603803      11.822708       0.565792       4.812337           0.000001
           53              C       5.183094       7.076926       0.812820      -0.018203      37.213060 0.43992452E+03  0.10292600E+05                                 9.650370                            6.958308       0.043852       2.022276                    0.999352      27.135946      75.863866       0.634306       0.412725      -1.074931      -0.040912      -0.014843      -0.013800       0.045656      -0.016425       0.003726      -0.006905      -0.009534       0.013212      -0.019366       0.000339       0.019028             11.857513      15.100140       4.364862       2.184956      14.740237       1.403049       5.732160          -0.000003
           54              C       3.916863       7.710602       0.684644      -0.100230      32.254240 0.42871757E+03  0.10063707E+05                                 8.865513                            6.973680      -0.025153       1.965781                    0.999529      29.260189      84.594416       0.613388       0.425387      -1.056473       0.016854      -0.013038      -0.015153       0.026147      -0.020258      -0.000383      -0.002265      -0.041116      -0.009031      -0.027417      -0.003064       0.030481              9.968545      13.528386       2.144643       1.693334      10.799726       1.271887       5.577524          -0.000008
           55              C       2.825449       7.001703       0.257393      -0.152700      35.497119 0.45242127E+03  0.10747864E+05                                 9.379725                            7.112636       0.138693       2.011966                    0.999661      29.823079      86.315448       0.614862       0.419324      -1.061861       0.016518      -0.002097      -0.014380       0.022000      -0.016215       0.007934      -0.006090       0.000169      -0.071429      -0.025714      -0.004238       0.029952             10.777103      13.109123       2.001353       1.855911      13.483838       1.385810       5.738348          -0.000007
           56              C       1.445091       0.530485      10.354075       0.079665      34.863190 0.42055871E+03  0.97743708E+04                                 9.359177                            6.910790      -0.027550       2.004450                    0.999306      26.570929      75.161865       0.618848       0.425853      -1.061641      -0.013035       0.007187      -0.005780       0.015968       0.013317       0.011180       0.006482      -0.016203      -0.057639      -0.024106      -0.003790       0.027896             11.114583      12.795780       3.107182       2.076673      14.961599       1.442720       5.586368          -0.000002
           57              C       5.305701       5.736086       0.521038      -0.161938      37.133354 0.46594522E+03  0.11179016E+05                                 9.755267                            7.271103       0.035058       1.976454                    0.999610      30.331521      88.948936       0.599985       0.425498      -1.055332      -0.011917       0.002055       0.002252       0.012301      -0.020378      -0.010236      -0.023210       0.023983       0.054111      -0.043096       0.014226       0.028870             11.545761      12.860533       3.742318       2.210923      15.855747       1.236447       5.921004          -0.000005
           58              O       9.487903       1.483521       1.118044      -0.564710      43.684488 0.61875745E+03  0.15425302E+05                                 9.971026                            7.781873       0.046286       2.068109                    0.994668      28.077693      75.457693       0.669443       0.367011      -1.131346      -0.010207       0.015728       0.030176       0.035527       0.025172      -0.012774      -0.012636      -0.008077      -0.272589      -0.092841       0.019958       0.072883             11.917454      14.122665      -5.473780      -3.886726      11.042423       3.787206      10.587274          -0.000003
           59              O       7.606631       2.458125       0.377440      -0.576801      33.105208 0.50260894E+03  0.11824876E+05                                 7.999097                            6.787495       0.671206       2.267466                    0.998604      27.125949      69.461592       0.757390       0.343732      -1.156870       0.007416      -0.025672       0.041057       0.048987       0.020953       0.033024      -0.036308      -0.011032       0.052284      -0.060669       0.011744       0.048925              8.769510       8.532736      -2.019017       1.528048       5.975116      -0.882802      11.800678          -0.000002
           60              O       3.148546       6.616095       7.668018      -0.571383      28.614689 0.42844340E+03  0.96914530E+04                                 7.185436                            6.184662       0.627260       2.244707                    0.999060      26.954954      67.814535       0.808799       0.334788      -1.163814       0.008270      -0.043586      -0.008463       0.045164      -0.007315      -0.018570      -0.008685      -0.069032      -0.122606      -0.051522      -0.004684       0.056206              7.774555       5.019709      -0.536061       0.886770      11.776591       1.145461       6.527366          -0.000005
           61              O       3.903688       5.247387       9.254476      -0.575238      40.412780 0.60625837E+03  0.15049557E+05                                 9.436367                            7.702040       0.073485       2.064785                    0.995422      28.472142      76.567052       0.672442       0.366932      -1.130448      -0.028930      -0.033061      -0.010969       0.045281      -0.008683      -0.028274      -0.029813       0.141371       0.128052      -0.099753       0.024119       0.075634             10.800809       9.043109       0.702161       4.853520       8.189125       1.383478      15.170194          -0.000004
           62              O      -0.659791      -3.632471       9.124320      -0.574625      35.628291 0.52653989E+03  0.12609903E+05                                 8.605599                            7.100632       0.324342       2.146225                    0.997780      27.975363      73.738417       0.712249       0.359082      -1.137306       0.030973       0.013470      -0.028221       0.044013      -0.016328      -0.015510       0.006358      -0.142458       0.148723      -0.099319       0.041521       0.057797              9.848518       6.848572       2.092633      -0.083369      16.493392       0.266028       6.203591          -0.000008
           63              O      -1.817008      -1.721261       9.018133      -0.576204      30.545787 0.47228913E+03  0.10963889E+05                                 7.571896                            6.573889       0.531326       2.215163                    0.998824      27.259102      69.832259       0.768920       0.343137      -1.154853       0.043681      -0.009339       0.001217       0.044684      -0.028117      -0.002740      -0.007026       0.095279       0.025275      -0.060349       0.009228       0.051120              8.157240      12.159970      -0.009159       1.275015       7.188874      -0.673873       5.122877          -0.000001
           64              O      -3.845432       4.022752       9.302724      -0.564710      43.684497 0.61875759E+03  0.15425307E+05                                 9.971027                            7.781874       0.046286       2.068109                    0.994668      28.077696      75.457705       0.669443       0.367011      -1.131346       0.010207      -0.015728      -0.030176       0.035527       0.025172      -0.012774      -0.012636      -0.008077      -0.272589      -0.092841       0.019958       0.072883             11.917456      14.122667      -5.473781      -3.886727      11.042424       3.787207      10.587276          -0.000003
           65              O      -1.964160       3.048148      10.043328      -0.576801      33.105229 0.50260932E+03  0.11824887E+05                                 7.999101                            6.787498       0.671205       2.267465                    0.998604      27.125957      69.461625       0.757390       0.343732      -1.156870      -0.007416       0.025672      -0.041057       0.048987       0.020953       0.033024      -0.036308      -0.011032       0.052283      -0.060669       0.011744       0.048925              8.769514       8.532740      -2.019018       1.528050       5.975119      -0.882803      11.800683          -0.000002
           66              O       2.493925      -1.109822       2.752750      -0.571383      28.614687 0.42844338E+03  0.96914524E+04                                 7.185435                            6.184662       0.627260       2.244707                    0.999060      26.954956      67.814538       0.808800       0.334788      -1.163815      -0.008270       0.043586       0.008463       0.045164      -0.007315      -0.018569      -0.008685      -0.069032      -0.122606      -0.051522      -0.004685       0.056207              7.774554       5.019708      -0.536061       0.886769      11.776589       1.145461       6.527365          -0.000005
           67              O       1.738783       0.258886       1.166292      -0.575238      40.412783 0.60625843E+03  0.15049558E+05                                 9.436367                            7.702040       0.073485       2.064785                    0.995422      28.472143      76.567056       0.672442       0.366932      -1.130448       0.028930       0.033061       0.010969       0.045281      -0.008683      -0.028274      -0.029813       0.141371       0.128052      -0.099753       0.024119       0.075634             10.800810       9.043109       0.702161       4.853521       8.189125       1.383478      15.170195          -0.000004
           68              O       6.302262       9.138744       1.296448      -0.574626      35.628303 0.52654011E+03  0.12609910E+05                                 8.605602                            7.100634       0.324341       2.146225                    0.997780      27.975365      73.738431       0.712248       0.359082      -1.137305      -0.030973      -0.013470       0.028221       0.044013      -0.016328      -0.015510       0.006358      -0.142458       0.148723      -0.099318       0.041521       0.057797              9.848522       6.848575       2.092634      -0.083369      16.493398       0.266029       6.203593          -0.000007
           69              O       7.459479       7.227534       1.402635      -0.576204      30.545783 0.47228906E+03  0.10963887E+05                                 7.571895                            6.573889       0.531326       2.215163                    0.998824      27.259101      69.832254       0.768920       0.343137      -1.154853      -0.043681       0.009339      -0.001217       0.044684      -0.028117      -0.002740      -0.007026       0.095279       0.025275      -0.060349       0.009228       0.051120              8.157240      12.159968      -0.009159       1.275015       7.188874      -0.673873       5.122877          -0.000001

******************************************************
Auxiliary information for the entire system
The total spin magnetic moment of the unit cell is   -0.000141
The total net atomic charge of the unit cell is   0.000000
Accuracy of reproducing the electrostatic potential in the unit cell:
  The inner radius (bohr) =    5.0000
  The outer radius (bohr) =   12.0000
  Valid grid points have density less than (e/(bohr^3)) =    0.0001
  The number of valid grid points were=        43325
  The rms potential error without charges in kcal/mol is=      5.30319
  The rms potential error with partial charges in kcal/mol is=      0.63776
  The RRMSE value at monopole order=      0.12026
  The rms potential error with partial charges and cloud penetration in kcal/mol is=      0.63672
  The RRMSE value at monopole order with cloud penetration is=      0.12006
  The rms potential error with partial charges and atomic dipoles in kcal/mol is=      0.53999
  The RRMSE value at dipole order=      0.10182
  The rms potential error with partial charges, atomic dipoles and cloud penetration in kcal/mol is=      0.52512
  The RRMSE value at dipole order with cloud penetration=      0.09902

******************************************************
The electron densities and ab initio electrostatic potential were computed in VASP using the PBE functional and
projector augmented wave method. See the main text of the journal article for a description of computational details.
The atomic charges, dipoles, and quadrupoles were computed with the DDEC6 method as described in
(a) T. A. Manz and N. Gabaldon Limas, RSC Adv. 6 (2016) 47771-47801 DOI: 10.1039/c6ra04656h
(b) N. Gabaldon Limas and T. A. Manz, RSC Adv. 8 (2018) 2678-2707 DOI: 10.1039/c7ra11829e.
For each atom in the material, the electron cloud parameters were fit to the spherically averaged atom-in-material
electron density using radial positions for which this density was between 10^-4 and 10^-2 electrons per cubic bohr.
The polarizabilities, dispersion coefficients, and quantum Drude oscillator (QDO) parameters were fit using the MCLF method.
The magnetic structure of the system was optimized in VASP from the default ferromagnetic initial guess using spin polarization.
The atomic spin moments (ASMs) were computed on this optimized magnetic structure using the DDEC6 partition as inputs
to the method of T. A. Manz and D. S. Sholl, J. Chem. Theory Comput. 7 (2011) 4146-4164 DOI: 10.1021/ct200539n.
The RMSE and RRMSE were computed using a uniform grid with Ewald summation.
